# Supplementary material for: Gene-Trait Matching and Prevalence of Nisin Tolerance Systems in Lactococus lactis
Source: Front Bioeng Biotechnol. 2021 Mar 3;9:622835. doi: 10.3389/fbioe.2021.622835 (PMC7965974; doi:10.3389/fbioe.2021.622835)
Supplement: Supplementary Table 1 — List of strains, their genotypes and milk acidification phenotypes, used in this study. [file Table_1.XLSX]

## Sheet: definitions
Parameter	Definition
Strain	Strain ID
Genotype	The presence of a complete biosynthetic nisin cluster is indicated by nis+, and the nisin protease gene by nsr+. nis- or nsr- indicate the absence of the biosynthetic nisin cluster or the nisin protease respectively
Reference	Reference to the strain
Genus	Genus of the strain
Species	Species of the strain
Subspecies	Subspecies of the strain
mlst_ID	Mlst ID
phenotype	Nisin phenotype during milk acidification
dpH1_m	Averaged change in pH in milk without nisin
dpH2_m	Averaged change in pH in milk with nisin
AUC1_m	Averaged area under the curve (sync time vrs re-scaled pH) in milk without nisin
AUC2_m	Averaged area under the curve (sync time vrs re-scaled pH) in milk with nisin
dAUC_m	difference between AUC2_m and AUC1_m
ctr_acid_start_m	Time point when acidification starts in milk without nisin
nisin_acid_start_m	Time point when acidification starts in milk with nisin
dif_start_m	Difference between ctr_acid_start_m and nisin_acid_start_m
NisinA_levels	Nisin A levels (ug/ml) in milk after 16hrs of incubation at 30C
NSR_level	Degradation product of Nisin A (ug/ml) in milk after 16hrs of incubation at 30C
NSR_type	NSR gene variant
nisin_gene_variant	Nisin gene variant
NSR	Presence (1) or absence (0) of the gene nsr
NisA	Presence (1) or absence (0) of the gene nisA
NisB	Presence (1) or absence (0) of the gene nisB
NisT	Presence (1) or absence (0) of the gene nisT
NisC	Presence (1) or absence (0) of the gene nisC
NisI	Presence (1) or absence (0) of the gene nisI
NisP	Presence (1) or absence (0) of the gene nisP
NisRK	Presence (1) or absence (0) of the gene nisRK
NisFEG	Presence (1) or absence (0) of the gene nisFEG
min_pH1_m	Averaged end pH in milk without nisin
min_pH2_m	Averaged end pH in milk with nisin

## Sheet: parameters
Strain	Genotype	Reference	Genus	Species	Subspecies	mlst_ID	phenotype	dpH1_m	dpH2_m	AUC1_m	AUC2_m	dAUC_m	ctr_acid_start_m	nisin_acid_start_m	dif_start_m	NisinA_levels	NSR_level	NSR_type	nisin_gene_variant	NSR	NisA	NisB	NisT	NisC	NisI	NisP	NisRK	NisFEG	min_pH1_m	min_pH2_m
Wg2	nsr- nis-	(Otto, De Vos, and Gavrieli 1982)	Lactococcus	lactis	cremoris															0	0	0	0	0	0	0	0	0
MG1363	nsr- nis-	(Gasson 1983)	Lactococcus	lactis	cremoris															0	0	0	0	0	0	0	0	0
ATCC 11454	nsr- nis+	(Steen, Yong Joon Chung, and Hansen 1991)	Lactococcus	lactis	lactis															0	1	1	1	1	1	1	1	1
CH-1	nsr+ nis-	This study	Lactococcus	lactis	lactis															1	0	0	0	0	0	0	0	0
CH-2	nrs+ nis+	This study	Lactococcus	lactis	lactis															1	1	1	1	1	1	1	1	1
CH-3	nsr+ nis+	This study	Lactococcus	lactis	lactis															1	1	1	1	1	1	1	1	1
CH-4	nsr1-57 nis+	This study	Lactococcus	lactis	lactis															0	1	1	1	1	1	1	1	1
CH-5	nsr- nis+	This study	Lactococcus	lactis	lactis															0	1	1	1	1	1	1	1	1
CH-2 ΔnisA	nsr+ nis-	This study	Lactococcus	lactis	lactis															1	0	0	0	0	0	0	0	0
CH-2 Δnsr	nsr- nis+	This study	Lactococcus	lactis	lactis															0	1	1	1	1	1	1	1	1
DH5α	-	NEB	Escherichia	coli
Lcl-001	nsr- nis-	This study	Lactococcus	lactis	lactis	44	HDA	1.83765	0.678235	5.66947	20.6274	15	2.83392	17.6693	14.8353	0.735646				0	0	0	0	0	0	0	0	0	4.53176	5.76176
Lcl-002	nsr- nis-	This study	Lactococcus	lactis	lactis	44	LA	1.80143	0.309286	6.67357	21.591	14.9	3.89919	20.3492	16.45	0.66274				0	0	0	0	0	0	0	0	0	4.56357	6.12143
Lcl-003	nsr- nis-	This study	Lactococcus	lactis	lactis	15	LA	1.81455	0.147273	8.00864	21.1034	13.1	4.51606	19.0434	14.5273	0.669482				0	0	0	0	0	0	0	0	0	4.56273	6.30091
Lcl-004	nsr+ nis-	This study	Lactococcus	lactis	cremoris	4	MDA	1.775	1.4975	5.96575	12.893	6.9	3	8.625	5.625	0.207978	2.05021	nd		1	0	0	0	0	0	0	0	0	4.6175	4.95
Lcl-005	nsr- nis-	This study	Lactococcus	lactis	lactis	98	LA	1.73	0.17	5.948	18.6417	12.7	3.12944	17.0628	13.9333	0.409372				0	0	0	0	0	0	0	0	0	4.63	6.24333
Lcl-006	nsr+ nis-	This study	Lactococcus	lactis	lactis	15	MDA	1.82	1.70643	6.05686	10.5974	4.5	3.00633	6.49202	3.48569	0.0362179		4		1	0	0	0	0	0	0	0	0	4.56	4.70071
Lcl-007	nsr+ nis-	This study	Lactococcus	lactis	lactis	49	HDA	1.81571	1.27143	6.09057	12.6401	6.5	2.76814	9.2681	6.49995	0.0308605	1.68301	25		1	0	0	0	0	0	0	0	0	4.53571	5.15571
Lcl-008	nsr+ nis-	This study	Lactococcus	lactis	lactis	49	HDA	1.945	1.835	5.558	12.006	6.4	2.84417	9.09417	6.25	0.058057		25		1	0	0	0	0	0	0	0	0	4.46	4.615
Lcl-009	nsr+ nis-	This study	Lactococcus	lactis	lactis	49	HDA	1.88	1.745	6.56412	13.7971	7.2	3.64854	10.361	6.7125	0.0166195		25		1	0	0	0	0	0	0	0	0	4.49875	4.66375
Lcl-010	nsr+ nis-	This study	Lactococcus	lactis	lactis	49	MDA	1.84143	1.75	5.99336	11.4377	5.4	3.16345	8.0706	4.90714	0.0235181		25		1	0	0	0	0	0	0	0	0	4.51	4.64857
Lcl-011	nsr- nis-	This study	Lactococcus	lactis	cremoris	46	LA	1.85333	0.0866667	5.84867	22.311	16.5	2.33333	16.6667	14.3333	0.695802				0	0	0	0	0	0	0	0	0	4.49333	6.34
Lcl-012	nsr- nis-	This study	Lactococcus	lactis	cremoris	51	LA	1.015	0.122222	8.38983	21.2736	12.9	3.03269	15.0049	11.9722	0.933982				0	0	0	0	0	0	0	0	0	5.37667	6.33556
Lcl-013	nsr- nis-	This study	Lactococcus	lactis	cremoris	45	LA	2.01167	0.111667	6.39383	20.9725	14.6	3.36472	18.6481	15.2833	1.40175				0	0	0	0	0	0	0	0	0	4.385	6.36833
Lcl-014	nsr- nis-	This study	Lactococcus	lactis	cremoris	50	LA	1.14889	0.125556	7.06767	21.4036	14.3	3.88889	16.7222	12.8333	0.898862				0	0	0	0	0	0	0	0	0	5.24333	6.34111
Lcl-015	nsr+ nis-	This study	Lactococcus	lactis	lactis	49	MDA	1.952	1.902	6.0024	11.078	5.1	2.87533	8.01533	5.14	0.0536013		25		1	0	0	0	0	0	0	0	0	4.454	4.57
Lcl-016	nsr- nis-	This study	Lactococcus	lactis	lactis	328	LA	1.962	0.308	5.852	19.6818	13.8	2.9954	17.3154	14.32	0.418657				0	0	0	0	0	0	0	0	0	4.456	6.17
Lcl-017	nsr- nis-	This study	Lactococcus	lactis	cremoris	20	HDA	1.75	0.646667	6.24967	16.9653	10.7	3.22956	16.1961	12.9666	0.831599				0	0	0	0	0	0	0	0	0	4.59667	5.80333
Lcl-018	nsr+ nis-	This study	Lactococcus	lactis	cremoris	62	MDA	1.86667	1.62	6.93967	12.4317	5.5	3.66667	7.16667	3.5	0.0545847		42		1	0	0	0	0	0	0	0	0	4.50667	4.76
Lcl-019	nsr- nis-	This study	Lactococcus	lactis	cremoris	50	LA	1.78667	0.13	6.114	22.019	15.9	3.16667	22.6667	19.5	0.751198				0	0	0	0	0	0	0	0	0	4.58667	6.31667
Lcl-020	nsr+ nis-	This study	Lactococcus	lactis	lactis	2	MDA	1.985	1.93	5.861	10.884	5	3.54433	8.19417	4.64983	0.0613948		25		1	0	0	0	0	0	0	0	0	4.44	4.53
Lcl-021	nsr+ nis-	This study	Lactococcus	lactis	lactis	2	MDA	1.98	1.91667	5.96733	10.978	5	3.56278	8.12944	4.56667	0.0576639	1.69689	nd		1	0	0	0	0	0	0	0	0	4.43	4.53333
Lcl-022	nsr- nis-	This study	Lactococcus	lactis	cremoris	63	LA	1.84	0.104	6.9434	21.0258	14.1	4.1	18.8	14.7	0.852731	0.0293682			0	0	0	0	0	0	0	0	0	4.562	6.34
Lcl-023	nsr+ nis-	This study	Lactococcus	lactis	cremoris	64	HDA	1.76667	1.60667	5.61467	15.2643	9.6	2.66667	10.8333	8.16667	0.0322638		25		1	0	0	0	0	0	0	0	0	4.63	4.83667
Lcl-024	nsr+ nis-	This study	Lactococcus	lactis	lactis	49	HDA	1.96	1.835	5.9125	12.5965	6.7	3.34417	9.59433	6.25017	0.0451589		25		1	0	0	0	0	0	0	0	0	4.44	4.61
Lcl-025	nsr+ nis-	This study	Lactococcus	lactis	lactis	49	MDA	1.82667	1.63667	7.256	15.3743	8.1	3.89622	9.36289	5.46667	0.0440456		25		1	0	0	0	0	0	0	0	0	4.60333	4.83333
Lcl-026	nsr+ nis+	This study	Lactococcus	lactis	lactis	83	UA	1.79729	1.74814	6.57463	7.11617	0.5	3.27412	3.29412	0.02	17.3342	0.184213	25	NisA	1	1	1	1	1	1	1	1	1	4.56714	4.627
Lcl-027	nsr- nis-	This study	Lactococcus	lactis	cremoris	76	LA	1.89333	0.140833	8.44025	21.3218	12.9	4.46569	20.324	15.8583	1.31607				0	0	0	0	0	0	0	0	0	4.51333	6.34833
Lcl-028	nsr- nis-	This study	Lactococcus	lactis	cremoris	76	LA	1.89333	0.13	7.72867	22.224	14.5	3.66667	17.3333	13.6667	1.34311				0	0	0	0	0	0	0	0	0	4.52333	6.35333
Lcl-029	nsr+ nis-	This study	Lactococcus	lactis	lactis	15	HDA	1.75	0.71	6.211	17.833	11.6	3.06278	13.5962	10.5334	0.184958	0.762464	25		1	0	0	0	0	0	0	0	0	4.62	5.71
Lcl-030	nsr+ nis-	This study	Lactococcus	lactis	lactis	38	MDA	1.94	1.835	5.742	9.8205	4.1	3.09417	6.44442	3.35025	0.0382831		39		1	0	0	0	0	0	0	0	0	4.47	4.605
Lcl-031	nsr- nis-	This study	Lactococcus	lactis	cremoris	77	LA	1.79333	0.11	5.78	22.13	16.3	2.5	17.3333	14.8333	1.10671				0	0	0	0	0	0	0	0	0	4.57667	6.35333
Lcl-032	nsr- nis-	This study	Lactococcus	lactis	cremoris	53	LA	1.68167	0.139444	7.27322	21.5103	14.2	3.84937	19.1605	15.3111	1.27296				0	0	0	0	0	0	0	0	0	4.68611	6.30833
Lcl-033	nsr- nis-	This study	Lactococcus	lactis	cremoris	50	LA	1.24	0.175	7.482	19	11.5	3.24417	15.9442	12.7	1.09934				0	0	0	0	0	0	0	0	0	5.19	6.29
Lcl-034	nsr+ nis-	This study	Lactococcus	lactis	lactis	65	UA	1.795	1.735	6.14225	8.01025	1.9	2.74717	4.09708	1.34992	0.0610227	1.95448	25		1	0	0	0	0	0	0	0	0	4.5525	4.645
Lcl-035	nsr- nis-	This study	Lactococcus	lactis	cremoris	66	LA	1.82667	0.17	7.53433	18.6403	11.1	4.42944	17.4961	13.0667	0.575284				0	0	0	0	0	0	0	0	0	4.54	6.27667
Lcl-036	nsr- nis-	This study	Lactococcus	lactis	cremoris	61	LA	1.8	0.45	8.5445	19.7395	11.2	4.69433	17.6443	12.95	1.09727				0	0	0	0	0	0	0	0	0	4.555	5.99
Lcl-037	nsr- nis-	This study	Lactococcus	lactis	cremoris	5	LA	1.82	0.141667	6.06167	21.1809	15.1	3.04903	20.449	17.4	1.37941				0	0	0	0	0	0	0	0	0	4.57	6.345
Lcl-038	nsr+ nis-	This study	Lactococcus	lactis	lactis	15	LA	1.88333	0.153333	6.66333	19.5967	12.9	3.46278	18.9962	15.5334	0.782596	0.057763	45		1	0	0	0	0	0	0	0	0	4.52	6.29333
Lcl-039	nsr+ nis-	This study	Lactococcus	lactis	cremoris	45	MDA	1.92333	1.93333	6.03567	10.8907	4.9	3.22944	8.09611	4.86667	0.0983305	1.91833	nd		1	0	0	0	0	0	0	0	0	4.49	4.51
Lcl-040	nsr+ nis-	This study	Lactococcus	lactis	lactis	49	MDA	1.99	1.875	5.826	10.3325	4.5	3.09417	7.49417	4.4	0.033393		25		1	0	0	0	0	0	0	0	0	4.43	4.57
Lcl-041	nsr- nis-	This study	Lactococcus	lactis	cremoris	463	LA	1.94333	0.126667	6.433	22.29	15.9	3.16667	19.3333	16.1667	1.72216				0	0	0	0	0	0	0	0	0	4.45333	6.34
Lcl-042	nsr- nis-	This study	Lactococcus	lactis	cremoris	43	LA	1.82667	0.13	6.38033	22.1917	15.8	3	22.6667	19.6667	2.09796				0	0	0	0	0	0	0	0	0	4.57333	6.35
Lcl-043	nsr- nis-	This study	Lactococcus	lactis	cremoris	5	LA	1.85	0.116667	6.96567	22.1777	15.2	3.83333	22.6667	18.8333	1.45207				0	0	0	0	0	0	0	0	0	4.55333	6.36
Lcl-044	nsr+ nis-	This study	Lactococcus	lactis	lactis	67	MDA	1.875	1.79	6.3815	11.5605	5.2	2.75	7.75	5	0.0994696	1.73588	49		1	0	0	0	0	0	0	0	0	4.505	4.615
Lcl-045	nsr- nis-	This study	Lactococcus	lactis	cremoris	50	LA	1.7	0.136667	9.20678	22.0686	12.9	5.61111	21.5556	15.9444	1.36672				0	0	0	0	0	0	0	0	0	4.69778	6.33889
Lcl-046	nsr- nis-	This study	Lactococcus	lactis	cremoris	5	LA	1.89	0.23	7.24	19.946	12.7	4.04417	17.1944	13.1502	1.14214				0	0	0	0	0	0	0	0	0	4.51	6.215
Lcl-047	nsr+ nis-	This study	Lactococcus	lactis	lactis	49	MDA	1.91	1.83	5.6005	10.108	4.5	3.19417	7.29417	4.1	0.059969		25		1	0	0	0	0	0	0	0	0	4.525	4.63
Lcl-048	nsr- nis-	This study	Lactococcus	lactis	cremoris	1	LA	1.81	0.195	6.388	20.1595	13.8	3.39417	18.1442	14.75	1.21134				0	0	0	0	0	1	1	0	0	4.59	6.265
Lcl-049	nsr+ nis-	This study	Lactococcus	lactis	lactis	44	MDA	1.80667	1.75	5.65733	8.419	2.8	3.06278	5.46278	2.4	0.679092		nd		1	0	0	0	0	1	1	0	0	4.58667	4.67667
Lcl-050	nsr+ nis-	This study	Lactococcus	lactis	lactis	2	MDA	1.995	1.92	5.8285	9.447	3.6	3.34417	6.59417	3.25	0.104925		25		1	0	0	0	0	0	0	0	0	4.425	4.52
Lcl-051	nsr- nis-	This study	Lactococcus	lactis	cremoris	405	LA	1.74333	0.1	13.9337	22.216	8.3	9.83333	18	8.16667	1.43767				0	0	0	0	0	0	0	0	0	4.70333	6.39
Lcl-052	nsr- nis-	This study	Lactococcus	lactis	cremoris	7	HDA	1.87333	1.37	6.27833	15.8093	9.5	2.86289	12.9294	10.0666	0.793679				0	0	0	0	0	0	0	1	1	4.50667	5.08333
Lcl-053	nsr+ nis+	This study	Lactococcus	lactis	lactis	6	UA	1.85	1.93333	6.118	6.04867	-0.1	2.86278	2.86278	0	13.4859		25	NisA	1	1	1	1	1	1	1	1	1	4.54667	4.50333
Lcl-054	nsr- nis-	This study	Lactococcus	lactis	cremoris	7	LA	1.9	0.0933333	7.021	19.914	12.9	4.22956	20.2961	16.0666	0.803869				0	0	0	0	0	1	1	0	0	4.52667	6.39667
Lcl-055	nsr+ nis+	This study	Lactococcus	lactis	lactis	8	MDA	1.33667	1.20667	8.25367	10.2857	2	2.83333	2.83333	0	0.942801	0.846095	3	NisZ	1	1	1	1	1	1	1	1	1	5.01333	5.16333
Lcl-056	nsr+ nis-	This study	Lactococcus	lactis	lactis	321	HDA	1.92667	1.11	5.55567	18.339	12.8	2.69622	15.2961	12.5999	0.339972		nd		1	0	0	0	0	0	0	0	0	4.48667	5.37333
Lcl-057	nsr+ nis-	This study	Lactococcus	lactis	lactis	495	MDA	1.9	1.76667	5.94433	8.232	2.3	2.83333	4.33333	1.5	0.0613544		41		1	0	0	0	0	0	0	0	0	4.49333	4.64667
Lcl-058	nsr+ nis-	This study	Lactococcus	lactis	lactis	9	UA	1.90333	1.905	6.43167	8.16367	1.7	3.24806	4.61472	1.36667	0.222911		43		1	0	0	0	0	0	0	1	1	4.48833	4.51333
Lcl-059	nsr+ nis-	This study	Lactococcus	lactis	lactis	11	LA	2.03333	0.3	5.35067	18.627	13.3	2.42944	17.4628	15.0333	0.847103		11		1	0	0	0	0	0	0	0	0	4.33	6.18
Lcl-060	nsr- nis-	This study	Lactococcus	lactis	cremoris	405	LA	1.85	0.406667	5.95	18.8137	12.9	3	17.8333	14.8333	0.651554				0	0	0	0	0	0	0	0	0	4.46333	5.97
Lcl-061	nsr+ nis-	This study	Lactococcus	lactis	lactis	494	MDA	1.8875	1.8	4.742	6.701	2	2.32208	3.72208	1.4	0.08089	2.41183	nd		1	0	0	0	0	0	0	0	0	4.455	4.5675
Lcl-062	nsr+ nis-	This study	Lactococcus	lactis	lactis	355	UA	1.82	1.78333	5.73067	6.892	1.2	3.16667	3.83333	0.666667	0.0311762	1.49596	25		1	0	0	0	0	0	0	0	0	4.53667	4.59
Lcl-063	nsr+ nis-	This study	Lactococcus	lactis	lactis	12	MDA	1.875	1.79	4.9945	7.68225	2.7	2.34708	4.47208	2.125	0.256411	1.82594	nd		1	0	0	0	0	0	0	0	0	4.495	4.6
Lcl-064	nsr+ nis-	This study	Lactococcus	lactis	lactis	355	MDA	1.88	1.8225	5.15375	7.20275	2	2.52217	4.22208	1.69992	0.17661	1.97511	nd		1	0	0	0	0	0	0	0	0	4.48	4.575
Lcl-065	nsr- nis-	This study	Lactococcus	lactis	lactis	13	MDA	1.77	1.26	5.85233	13.0673	7.2	3.49611	9.29611	5.8	0.840831				0	0	0	0	0	0	0	0	0	4.57	5.12
Lcl-066	nsr+ nis-	This study	Lactococcus	lactis	lactis	12	MDA	1.8725	1.7925	4.90725	7.65175	2.7	2.44708	4.69708	2.25	0.0724922	1.77383	nd		1	0	0	0	0	0	0	0	0	4.4825	4.6
Lcl-067	nsr+ nis-	This study	Lactococcus	lactis	lactis	12	MDA	1.865	1.82	5.10875	7.1965	2.1	2.57208	4.39717	1.82508	0.0347371	1.83179	nd		1	0	0	0	0	0	0	0	0	4.49	4.5575
Lcl-068	nsr- nis-	This study	Lactococcus	lactis	cremoris	723	HDA	1.82667	1.28667	6.71233	14.3787	7.7	3.72956	11.3628	7.63322	1.15826				0	0	0	0	0	0	0	0	0	4.55	5.12667
Lcl-069	nsr+ nis-	This study	Lactococcus	lactis	lactis	703	MDA	1.83333	1.7	5.06067	8.897	3.8	2.56278	5.76278	3.2	0.131537		25		1	0	0	0	0	0	0	1	1	4.53667	4.71
Lcl-070	nsr- nis-	This study	Lactococcus	lactis	lactis	492	HDA	1.84667	0.953333	5.06167	17.083	12	2.26278	14.2629	12.0001	1.25828				0	0	0	0	0	0	0	0	0	4.51667	5.46667
Lcl-071	nsr- nis-	This study	Lactococcus	lactis	cremoris		HDA	1.84667	1.42667	6.22333	12.7727	6.5	3.32944	9.42944	6.1	1.46883				0	0	0	0	0	0	0	0	0	4.52	4.99
Lcl-072	nsr+ nis-	This study	Lactococcus	lactis	lactis	709	MDA	1.76	1.64333	5.89267	8.28333	2.4	3.19611	4.86278	1.66667	0.112354		25		1	0	0	0	0	0	0	0	0	4.57667	4.72
Lcl-073	nsr+ nis-	This study	Lactococcus	lactis	lactis	492	MDA	1.81	1.8	5.18167	8.838	3.7	2.66289	6.36278	3.69989	0.153003		5		1	0	0	0	0	0	0	0	0	4.52	4.59667
Lcl-074	nsr+ nis-	This study	Lactococcus	lactis	lactis	355	UA	1.85333	1.81	5.05667	6.37733	1.3	2.66289	3.29622	0.633333	0.0867778		25		1	0	0	0	0	0	0	0	0	4.50667	4.56333
Lcl-075	nsr+ nis-	This study	Lactococcus	lactis	cremoris	14	HDA	1.74	1.6325	5.4565	13.1052	7.6	2.5	9.5	7	0.0559789	2.2752	nd		1	0	0	0	0	1	1	0	0	4.615	4.77
Lcl-076	nsr- nis-	This study	Lactococcus	lactis	lactis	319	MDA	1.99333	1.91333	6.25467	11.21	5	3.19622	7.86278	4.66656	0.746237				0	0	0	0	0	0	0	1	1	4.41333	4.56667
Lcl-077	nsr- nis-	This study	Lactococcus	lactis	lactis	15	MDA	1.23	0.95	8.13025	15.3247	7.2	2.77208	8.59721	5.82512	0.603051				0	0	0	0	0	0	0	0	0	5.1675	5.5075
Lcl-078	nsr- nis-	This study	Lactococcus	lactis	lactis	488	MDA	1.74333	1.33667	6.51433	13.275	6.8	3.72956	9.59622	5.86667	1.13085				0	0	0	0	0	0	0	0	0	4.62333	5.08667
Lcl-079	nsr+ nis-	This study	Lactococcus	lactis	lactis	16	UA	1.81667	1.72	6.60467	8.42833	1.8	3.86278	5.22956	1.36678	0.0918018		25		1	0	0	0	0	0	0	0	0	4.56667	4.68
Lcl-080	nsr+ nis-	This study	Lactococcus	lactis	lactis	16	UA	1.84667	1.79	7.45067	9.29733	1.8	4.42956	6.36278	1.93322	0.0890614		25		1	0	0	0	0	0	0	0	0	4.55	4.62667
Lcl-081	nsr+ nis-	This study	Lactococcus	lactis	lactis	17	MDA	1.916	1.802	8.1246	10.223	2.1	4.95773	6.69773	1.74	0.105303	1.91752	42		1	0	0	0	0	0	0	0	0	4.476	4.612
Lcl-082	nsr+ nis+	This study	Lactococcus	lactis	lactis	491	UA	1.91667	1.84333	5.543	6.46867	0.9	2.66289	3.09611	0.433222	0.242589		17	NisZ	1	1	1	1	1	1	1	1	1	4.48	4.56333
Lcl-083	nsr+ nis+	This study	Lactococcus	lactis	lactis	491	UA	1.85667	1.79667	5.707	6.41567	0.7	2.92944	2.99622	0.0667778	0.262852		17	NisZ	1	1	1	1	1	1	1	1	1	4.5	4.59
Lcl-084	nsr+ nis-	This study	Lactococcus	lactis	lactis	490	UA	1.83	1.77333	6.341	7.05267	0.7	2.66667	2.66667	0	0.0431048	2.20992	42		1	0	0	0	0	0	0	0	0	4.54333	4.63
Lcl-085	nsr- nis-	This study	Lactococcus	lactis	lactis	489	HDA	1.79333	0.823333	5.39767	16.6083	11.2	2.42944	11.9294	9.5	0.961632				0	0	0	0	0	0	0	0	0	4.59	5.60333
Lcl-086	nsr- nis-	This study	Lactococcus	lactis	lactis	488	MDA	1.86333	1.34667	5.71667	12.257	6.5	2.99611	8.92944	5.93333	0.782927				0	0	0	0	0	0	0	0	0	4.50333	5.06
Lcl-087	nsr+ nis-	This study	Lactococcus	lactis	lactis	487	UA	1.86	1.8	6.23933	7.75467	1.5	3.32944	4.36278	1.03333	0.0391182		25		1	0	0	0	0	0	0	0	0	4.54667	4.64
Lcl-088	nsr- nis+	This study	Lactococcus	lactis	cremoris	18	UA	1.695	1.7	6.7575	7.0045	0.2	3.25	3.5	0.25	20.7115			NisA	0	1	1	1	1	1	1	1	1	4.69	4.715
Lcl-089	nsr+ nis-	This study	Lactococcus	lactis	cremoris	486	UA	1.78667	1.79	6.48333	7.84367	1.4	3.32944	4.69622	1.36678	0.14803		14		1	0	0	0	0	0	0	0	0	4.63	4.64
Lcl-090	nsr- nis-	This study	Lactococcus	lactis	cremoris	20	LA	1.79333	0.15	6.55433	18.7673	12.2	3.36289	18.6628	15.2999	1.0894				0	0	0	0	0	0	0	0	0	4.61	6.33333
Lcl-091	nsr- nis-	This study	Lactococcus	lactis	cremoris	485	LA	1.88667	0.11	7.14267	18.8383	11.7	3.99611	19.1628	15.1667	1.08799				0	0	0	0	0	0	0	0	0	4.54333	6.38333
Lcl-092	nsr- nis-	This study	Lactococcus	lactis	cremoris	19	LA	1.81	0.156667	5.76833	18.6937	12.9	2.62944	18.1294	15.5	1.18777				0	0	0	0	0	0	0	0	0	4.59333	6.31333
Lcl-093	nsr- nis-	This study	Lactococcus	lactis	cremoris	20	LA	1.59	0.175	7.8395	20.1325	12.3	3.89417	19.2943	15.4002	1.1816				0	0	0	0	0	0	0	0	0	4.78	6.275
Lcl-094	nsr- nis-	This study	Lactococcus	lactis	cremoris	34	LA	1.71	0.1	5.286	18.877	13.6	2.79611	19.0296	16.2335	1.29737				0	0	0	0	0	0	0	0	0	4.71	6.38333
Lcl-095	nsr- nis-	This study	Lactococcus	lactis	cremoris	399	HDA	1.85667	0.943333	7.178	17.0703	9.9	3.72944	14.3962	10.6668	1.34719				0	0	0	0	0	0	0	0	0	4.50333	5.47667
Lcl-096	nsr+ nis-	This study	Lactococcus	lactis	lactis	355	UA	1.84	1.76	6.44633	7.81767	1.4	3.16667	4	0.833333	0.0558961	1.79863	25		1	0	0	0	0	0	0	0	0	4.57	4.64
Lcl-097	nsr- nis-	This study	Lactococcus	lactis	cremoris	21	LA	1.45667	0.14	7.82133	18.4307	10.6	3.76278	17.3294	13.5667	0.986853				0	0	0	0	0	0	0	0	0	4.96	6.33667
Lcl-098	nsr- nis-	This study	Lactococcus	lactis	cremoris	22	LA	1.32	0.133333	9.04733	18.4053	9.4	4.66289	17.2294	12.5666	1.11741				0	0	0	0	0	0	0	0	0	5.14333	6.35667
Lcl-099	nsr+ nis-	This study	Lactococcus	lactis	lactis	23	MDA	2.03667	1.9	5.45667	8.488	3	2.96278	5.19622	2.23344	0.0794582		25		1	0	0	0	0	0	0	0	0	4.36	4.55667
Lcl-100	nsr+ nis-	This study	Lactococcus	lactis	cremoris	24	HDA	1.88667	1.67667	7.24333	13.964	6.7	3.83333	10	6.16667	1.00848	0.533553	52		1	0	0	0	0	0	0	0	0	4.55333	4.78667
Lcl-101	nsr- nis-	This study	Lactococcus	lactis	cremoris	25	LA	1.88667	0.16	5.97	18.7507	12.8	3.19611	18.8629	15.6668	1.3698				0	0	0	0	0	0	0	0	0	4.54333	6.32333
Lcl-102	nsr- nis-	This study	Lactococcus	lactis	cremoris	484	LA	1.96	0.15	7.37533	18.7967	11.4	4.16278	18.9294	14.7667	1.17586				0	0	0	0	0	0	0	0	0	4.48333	6.33
Lcl-103	nsr+ nis-	This study	Lactococcus	lactis	lactis	49	MDA	1.94333	2.05333	6.151	9.08533	2.9	2.62944	6.02956	3.40011	0.0523702		25		1	0	0	0	0	0	0	0	0	4.48	4.45667
Lcl-104	nsr- nis-	This study	Lactococcus	lactis	lactis	28	MDA	1.78429	1.63	8.02271	13.7833	5.8	4.11262	10.0269	5.91429	0.791139				0	0	0	0	0	0	0	1	1	4.59143	4.78429
Lcl-105	nsr- nis-	This study	Lactococcus	lactis	lactis	330	MDA	0.7	0.676667	6.57033	10.2757	3.7	3.29611	6.22956	2.93344	0.716314				0	0	0	0	0	0	0	0	0	5.74667	5.76
Lcl-106	nsr+ nis+	This study	Lactococcus	lactis	lactis	6	UA	1.908	1.842	6.6716	7.421	0.7	3.25767	3.47767	0.22	14.1251	8.74691	2	NisA	1	1	1	1	1	1	1	1	1	4.484	4.564
Lcl-107	nsr+ nis-	This study	Lactococcus	lactis	lactis	29	MDA	1.91333	1.82333	5.94633	8.71433	2.8	3.42944	5.66278	2.23333	0.0622085		25		1	0	0	0	0	0	0	0	0	4.51667	4.60333
Lcl-108	nsr+ nis-	This study	Lactococcus	lactis	lactis	329	UA	1.88667	1.79333	7.13133	7.92433	0.8	3.92944	4.22956	0.300111	0.155803		41		1	0	0	0	0	0	0	0	0	4.53333	4.61667
Lcl-109	nsr- nis-	This study	Lactococcus	lactis	lactis	30	MDA	1.818	1.614	8.3478	10.6038	2.3	4.57767	5.75773	1.18007	0.775152	0.0167842			0	0	0	0	0	0	0	1	1	4.586	4.792
Lcl-110	nsr+ nis-	This study	Lactococcus	lactis	lactis	29	MDA	1.89333	1.72	6.393	10.451	4.1	3.39611	6.36278	2.96667	0.0660489		25		1	0	0	0	0	0	0	0	0	4.51	4.69333
Lcl-111	nsr- nis-	This study	Lactococcus	lactis	lactis	78	MDA	2.04	1.94	5.325	7.404	2.1	3.28833	5.08867	1.80033	0.98066	0			0	0	0	0	0	0	0	0	0	4.32	4.48
Lcl-112	nsr+ nis-	This study	Lactococcus	lactis	lactis	31	MDA	1.95	1.8075	7.25875	10.2815	3	3.92208	6.42208	2.5	0.646123	0.309997	8		1	0	0	0	0	0	0	1	1	4.47	4.6275
Lcl-113	nsr+ nis-	This study	Lactococcus	lactis	lactis	138	LA	1.895	0.1075	5.26425	18.7572	13.5	2.49717	19.0472	16.55	0.793599	0.0653483	21		1	0	0	0	0	0	0	0	0	4.4925	6.3325
Lcl-114	nsr- nis-	This study	Lactococcus	lactis	lactis	306	LA	0.72	0.343333	6.82333	17.4577	10.6	3.16278	15.1294	11.9667	1.75385				0	0	0	0	0	0	0	0	0	5.70667	6.09667
Lcl-115	nsr+ nis+	This study	Lactococcus	lactis	lactis	32	UA	1.898	1.85	6.2254	6.8102	0.6	3.29767	3.21767	-0.08	19.0915		25	NisA	1	1	1	1	1	1	1	1	1	4.506	4.562
Lcl-116	nsr- nis-	This study	Lactococcus	lactis	lactis	331	MDA	0.77	0.81	5.595	10.905	5.3	2.98867	7.48833	4.49967	0.682442				0	0	0	0	0	0	0	0	0	5.6	5.58
Lcl-117	nsr- nis-	This study	Lactococcus	lactis	lactis	363	MDA	2.02	1.95	6.054	8.1175	2.1	3.04417	4.79417	1.75	0.770362				0	0	0	0	0	0	0	1	1	4.365	4.46
Lcl-118	nsr+ nis-	This study	Lactococcus	lactis	lactis	304	UA	0.66	0.655	4.9975	6.4195	1.4	1.99433	2.59417	0.599833	0.039258		36		1	0	0	0	0	0	0	0	0	5.745	5.755
Lcl-119	nsr+ nis-	This study	Lactococcus	lactis	lactis	482	UA	1.84667	1.82	5.384	6.359	1	2	2.5	0.5	0.0491165	2.29009	29	NisQ	1	1	0	0	0	0	0	0	0	4.54333	4.58
Lcl-120	nsr+ nis-	This study	Lactococcus	lactis	lactis	483	UA	1.96	1.92	5.4925	6.9475	1.5	2.99417	4.04433	1.05017	0.05883		14		1	0	0	0	0	0	0	0	0	4.43	4.5
Lcl-121	nsr+ nis-	This study	Lactococcus	lactis	lactis	482	UA	1.92333	1.88333	5.768	6.91533	1.1	2.69611	3.69611	1	0.0489079	2.11544	27	NisQ	1	1	0	0	0	0	0	0	0	4.48	4.54333
Lcl-122	nsr- nis+	This study	Lactococcus	lactis	lactis	33	UA	1.955	1.9	6.8145	7.486	0.7	3.74417	4.24417	0.5	0.962954			NisZ	0	1	1	1	1	1	1	1	1	4.46	4.52
Lcl-123	nsr+ nis-	This study	Lactococcus	lactis	lactis	27	UA	1.94	1.89	4.886	6.5875	1.7	2.39417	4.04433	1.65017	0.0690354		25		1	0	0	0	0	0	0	0	0	4.48	4.535
Lcl-124	nsr+ nis-	This study	Lactococcus	lactis	lactis	27	UA	1.955	1.92	4.954	6.585	1.6	2.34417	3.84417	1.5	0.0484435		25		1	0	0	0	0	0	0	0	0	4.44	4.5
Lcl-125	nsr+ nis-	This study	Lactococcus	lactis	lactis	27	UA	1.935	1.835	5.28	7.093	1.8	2.44417	3.69417	1.25	0.0896271		7		1	0	0	0	0	0	0	0	0	4.43	4.57
Lcl-126	nsr+ nis-	This study	Lactococcus	lactis	lactis	329	UA	1.975	1.875	6.273	7.182	0.9	3.44433	3.84417	0.399833	0.121813		19		1	0	0	0	0	0	0	0	0	4.44	4.555
Lcl-127	nsr- nis-	This study	Lactococcus	lactis	cremoris	34	LA	1.855	0.135	8.098	20.321	12.2	4.99433	20.5942	15.5998	0.932718				0	0	0	0	0	0	0	0	0	4.56	6.33
Lcl-128	nsr- nis-	This study	Lactococcus	lactis	cremoris	19	LA	1.855	0.135	6.4815	20.345	13.9	3.59433	20.7942	17.1998	1.02361				0	0	0	0	0	0	0	0	0	4.555	6.345
Lcl-129	nsr- nis-	This study	Lactococcus	lactis	cremoris	1	LA	0.77	0.16	6.249	16.659	10.4	3.58833	14.3883	10.8	0.997792				0	0	0	0	0	0	0	0	0	5.62	6.28
Lcl-130	nsr- nis-	This study	Lactococcus	lactis	cremoris	22	LA	1.12	0.14	7.4235	19.792	12.4	3.59417	18.8943	15.3002	1.02542				0	0	0	0	0	0	0	0	0	5.34	6.355
Lcl-131	nsr- nis-	This study	Lactococcus	lactis	cremoris	20	LA	1.855	0.145	7.2955	20.36	13.1	3.79433	20.8943	17.1	1.0124				0	0	0	0	0	0	0	0	0	4.555	6.31
Lcl-132	nsr- nis-	This study	Lactococcus	lactis	cremoris	35	LA	1.80667	0.09	6.77433	18.836	12.1	3.29611	19.2961	16	1.0766				0	0	0	0	0	0	0	0	0	4.57	6.40333
Lcl-133	nsr- nis-	This study	Lactococcus	lactis	cremoris	398	LA	1.74	0.143333	5.615	18.7377	13.1	2.79622	19.2961	16.4999	1.09059				0	0	0	0	0	0	0	0	0	4.68	6.4
Lcl-134	nsr- nis-	This study	Lactococcus	lactis	cremoris	135	LA	1.73333	0.15	7.35233	18.6053	11.3	4.39611	18.0961	13.7	1.2143				0	0	0	0	0	0	0	0	0	4.7	6.36
Lcl-135	nsr- nis-	This study	Lactococcus	lactis	cremoris	422	LA	0.973333	0.14	6.17667	19.3277	13.2	2.66667	8.66667	6	0.873685				0	0	0	0	0	0	0	0	0	5.38333	6.35333
Lcl-136	nsr- nis-	This study	Lactococcus	lactis	cremoris	36	LA	1.66	0.283333	7.00367	19.5827	12.6	2.83333	9.83333	7	0.79326				0	0	0	0	0	0	0	0	0	4.71333	6.34667
Lcl-137	nsr- nis-	This study	Lactococcus	lactis	cremoris	57	LA	1.81	0.15	6.83233	20.063	13.2	3.5	20.6667	17.1667	0.94467				0	0	0	0	0	0	0	0	0	4.57	6.36333
Lcl-138	nsr- nis-	This study	Lactococcus	lactis	cremoris	20	LA	0.966667	0.17	5.55967	19.475	13.9	2.33333	4.16667	1.83333	0.996893				0	0	0	0	0	0	0	0	0	5.42	6.34667
Lcl-139	nsr- nis-	This study	Lactococcus	lactis	cremoris	37	LA	1.73	0.173333	6.103	20.0567	14	2.66667	20.1667	17.5	0.944551				0	0	0	0	0	0	0	0	0	4.64667	6.32333
Lcl-140	nsr- nis-	This study	Lactococcus	lactis	cremoris	394	LA	1.44333	0.37	8.57167	19.5753	11	3	18.5	15.5	1.12691				0	0	0	0	0	0	0	0	0	4.93667	6.13
Lcl-141	nsr+ nis-	This study	Lactococcus	lactis	lactis	510	MDA	1.85	1.77333	6.156	11.365	5.2	3	8	5	0.0880736		49		1	0	0	0	0	0	0	0	0	4.54333	4.68667
Lcl-142	nsr+ nis-	This study	Lactococcus	lactis	lactis	508	MDA	1.87	1.81	5.99433	11.6087	5.6	3.16667	8.5	5.33333	0.062978		41		1	0	0	0	0	0	0	0	0	4.50667	4.65333
Lcl-143	nsr+ nis-	This study	Lactococcus	lactis	lactis	508	MDA	1.89333	1.81667	5.809	10.729	4.9	2.83333	7.83333	5	0.0316683		41		1	0	0	0	0	0	0	0	0	4.48	4.64333
Lcl-144	nsr+ nis-	This study	Lactococcus	lactis	lactis	508	MDA	1.925	1.84	5.68075	10.654	5	2.75	7.5	4.75	0.0625424	2.18754	37		1	0	0	0	0	0	0	0	0	4.46	4.61
Lcl-145	nsr+ nis-	This study	Lactococcus	lactis	lactis	23	MDA	1.81667	1.79333	5.64033	9.19767	3.6	3	6.33333	3.33333	0.064412		25		1	0	0	0	0	0	0	0	0	4.54667	4.62
Lcl-146	nsr+ nis-	This study	Lactococcus	lactis	lactis	508	MDA	1.9125	1.8275	6.1795	11.5038	5.3	3.375	8.25	4.875	0.193061	2.06767	37		1	0	0	0	0	0	0	0	0	4.4625	4.6075
Lcl-147	nsr+ nis-	This study	Lactococcus	lactis	lactis	38	MDA	1.83333	1.76667	5.19767	8.53133	3.3	2.33333	5	2.66667	0.0388384		39		1	0	0	0	0	0	0	0	0	4.53667	4.66333
Lcl-148	nsr- nis-	This study	Lactococcus	lactis	lactis	410	MDA	1.72	1.73	5.98633	8.569	2.6	2.33333	4.66667	2.33333	0.884919				0	0	0	0	0	0	0	1	1	4.61333	4.66
Lcl-149	nsr+ nis-	This study	Lactococcus	lactis	lactis	462	UA	1.855	1.7725	5.39825	7.17875	1.8	2.375	3.375	1	0.163689	1.93153	nd		1	0	0	0	0	0	0	0	0	4.505	4.6225
Lcl-150	nsr- nis-	This study	Lactococcus	lactis	lactis	410	MDA	1.36667	1.21667	7.19067	11.794	4.6	2.33333	6	3.66667	0.737333				0	0	0	0	0	0	0	1	1	5.01333	5.22
Lcl-151	nsr+ nis-	This study	Lactococcus	lactis	lactis	39	MDA	1.90333	1.83	5.737	8.24667	2.5	2.83333	4.66667	1.83333	0.0462476		25		1	0	0	0	0	0	0	0	0	4.49667	4.61333
Lcl-152	nsr+ nis-	This study	Lactococcus	lactis	lactis	38	MDA	1.84	1.76	5.20867	8.376	3.2	2.33333	4.83333	2.5	0.0188815		39		1	0	0	0	0	0	0	0	0	4.53	4.65667
Lcl-153	nsr+ nis-	This study	Lactococcus	lactis	lactis	38	MDA	1.81	1.75	5.32433	8.31433	3	2.33333	4.83333	2.5	0.0230641		39		1	0	0	0	0	0	0	0	0	4.54333	4.65667
Lcl-154	nsr+ nis-	This study	Lactococcus	lactis	lactis	27	MDA	1.8575	1.8	5.04925	8.0545	3	2.25	4.75	2.5	0.0709693	1.90767	nd		1	0	0	0	0	0	0	0	0	4.515	4.62
Lcl-155	nsr+ nis-	This study	Lactococcus	lactis	cremoris	5	MDA	1.79	1.7	6.00575	8.51075	2.5	2.875	4.5	1.625	0.150602	1.84315	nd		1	0	0	0	0	0	0	0	0	4.525	4.6575
Lcl-156	nsr- nis-	This study	Lactococcus	lactis	cremoris	19	LA	1.81	0.1	5.816	18.731	12.9	2.5	19.1667	16.6667	1.60023				0	0	0	0	0	0	0	0	0	4.59333	6.40667
Lcl-157	nsr+ nis-	This study	Lactococcus	lactis	lactis	39	MDA	1.91667	1.79667	5.77367	8.23133	2.5	3	4.5	1.5	0.0750339		25		1	0	0	0	0	0	0	0	0	4.49	4.65667
Lcl-158	nsr- nis-	This study	Lactococcus	lactis	lactis	510	LA	1.91	0.223333	6.1	18.647	12.5	3	13.8333	10.8333	0.607585				0	0	0	0	0	0	0	0	0	4.47333	6.24667
Lcl-159	nsr- nis-	This study	Lactococcus	lactis	lactis	510	LA	1.85667	0.183333	6.457	18.8287	12.4	3.5	17.8333	14.3333	0.935621				0	0	0	0	0	0	0	0	0	4.52	6.25333
Lcl-160	nsr+ nis-	This study	Lactococcus	lactis	lactis	510	MDA	1.8525	1.74	6.21125	12.794	6.6	3.25	9	5.75	0.0742007	1.66201	nd		1	0	0	0	0	0	0	0	0	4.5475	4.7125
Lcl-161	nsr- nis-	This study	Lactococcus	lactis	cremoris	43	LA	1.87667	0.0766667	6.00033	18.94	12.9	3	14	11	0.923702				0	0	0	0	0	0	0	0	0	4.52	6.38
Lcl-162	nsr- nis-	This study	Lactococcus	lactis	lactis	510	LA	1.84667	0.106667	6.84333	18.8773	12	3.5	13.8333	10.3333	0.683973				0	0	0	0	0	0	0	0	0	4.55333	6.35333
Lcl-163	nsr+ nis-	This study	Lactococcus	lactis	lactis	508	HDA	1.965	1.815	5.752	12.1197	6.4	2.875	8.875	6	0.0313388	2.12955	35		1	0	0	0	0	0	0	0	0	4.4175	4.6275
Lcl-164	nsr+ nis-	This study	Lactococcus	lactis	lactis	508	HDA	1.97	1.7875	5.82325	12.9198	7.1	2.875	9.75	6.875	0.0426846	2.05443	35		1	0	0	0	0	0	0	0	0	4.4075	4.6475
Lcl-165	nsr+ nis-	This study	Lactococcus	lactis	lactis	23	MDA	1.93333	1.83	5.38067	8.324	2.9	2.5	4.83333	2.33333	0.03386		25		1	0	0	0	0	0	0	0	0	4.45333	4.59333
Lcl-166	nsr+ nis-	This study	Lactococcus	lactis	lactis	27	MDA	1.86	1.83667	5.25333	8.60867	3.4	2.33333	5.5	3.16667	0.0411738		25		1	0	0	0	0	0	0	0	0	4.52	4.58
Lcl-167	nsr+ nis-	This study	Lactococcus	lactis	lactis	27	MDA	1.835	1.8425	5.79825	8.6965	2.9	2.375	5.5	3.125	0.0352212	1.41426	0		1	0	0	0	0	0	0	0	0	4.5175	4.5675
Lcl-168	nsr+ nis-	This study	Lactococcus	lactis	lactis	511	MDA	1.95667	1.89667	5.593	7.94433	2.4	2.66667	4.5	1.83333	0.0357562		25		1	0	0	0	0	0	0	0	0	4.41333	4.52333
Lcl-169	nsr+ nis-	This study	Lactococcus	lactis	lactis	27	MDA	1.89667	1.84667	5.443	8.92667	3.5	2.5	5.5	3	0.0394131		25		1	0	0	0	0	0	0	0	0	4.5	4.6
Lcl-170	nsr- nis-	This study	Lactococcus	lactis	lactis	410	MDA	1.53333	1.48	7.49233	10.7903	3.3	2.33333	4.66667	2.33333	0.871422				0	0	0	0	0	0	0	1	1	4.86	4.96
Lcl-171	nsr- nis-	This study	Lactococcus	lactis	lactis	410	MDA	1.87333	1.78	5.47133	8.08567	2.6	2.33333	4.33333	2	0.910971				0	0	0	0	0	0	0	1	1	4.53667	4.65333
Lcl-172	nsr- nis-	This study	Lactococcus	lactis	lactis	410	MDA	1.30667	1.18667	6.604	11.0503	4.4	2.16667	4.83333	2.66667	0.484063				0	0	0	0	0	0	0	1	1	5.07667	5.24333
Lcl-173	nsr- nis-	This study	Lactococcus	lactis	cremoris	7	HDA	1.84	1.59667	6.42667	15.8617	9.4	3.5	12.1667	8.66667	0.7512				0	0	0	0	0	0	0	1	1	4.48333	4.79333
Lcl-174	nsr- nis-	This study	Lactococcus	lactis	cremoris	5	LA	1.83667	0.136667	6.214	19.242	13	3.16667	19.6667	16.5	0.854471				0	0	0	0	0	0	0	0	0	4.50333	6.29
Lcl-175	nsr- nis-	This study	Lactococcus	lactis	cremoris	5	LA	1.78667	0.14	6.78233	19.2097	12.4	3.5	19.6667	16.1667	0.752672				0	0	0	0	0	0	0	0	0	4.57667	6.29333
Lcl-176	nsr- nis-	This study	Lactococcus	lactis	cremoris	5	LA	1.73	0.25	7.46267	19.032	11.6	4.16667	18.6667	14.5	0.879156				0	0	0	0	0	0	0	0	0	4.62667	6.17333
Lcl-177	nsr- nis-	This study	Lactococcus	lactis	cremoris	7	LA	1.80333	0.113333	6.27167	19.2557	13	3.5	19	15.5	0.61781				0	0	0	0	0	1	1	0	0	4.51333	6.26667
Lcl-178	nsr- nis-	This study	Lactococcus	lactis	lactis	328	LA	1.85333	0.21	6.278	19.1327	12.9	3	19.1667	16.1667	0.957967				0	0	0	0	0	0	0	0	0	4.5	6.23
Lcl-179	nsr- nis-	This study	Lactococcus	lactis	cremoris	46	LA	1.70333	0.143333	8.055	19.1173	11.1	3.83333	19.6667	15.8333	0.875759				0	0	0	0	0	0	0	0	0	4.65	6.31333
Lcl-180	nsr- nis-	This study	Lactococcus	lactis	lactis	28	MDA	1.74667	1.67667	6.77833	10.644	3.9	2.83333	6.5	3.66667	0.541263				0	0	0	0	0	0	0	1	1	4.58	4.67
Lcl-181	nsr+ nis+	This study	Lactococcus	lactis	lactis	49	UA	1.84	1.80333	7.44967	8.02433	0.6	4.16667	4.33333	0.166667	8.52492		25	NisA	1	1	1	1	1	1	1	1	1	4.56667	4.59667
Lcl-182	nsr- nis-	This study	Lactococcus	lactis	cremoris	76	LA	1.7	0.203333	6.484	19.4793	13	2.83333	19.5	16.6667	0.938494				0	0	0	0	0	0	0	0	0	4.65	6.22333
Lcl-183	nsr- nis-	This study	Lactococcus	lactis	lactis	306	LA	1.17	0.103333	6.56	19.228	12.7	2.33333	16.3333	14	1.21613				0	0	0	0	0	0	0	0	0	5.22667	6.34333
Lcl-184	nsr+ nis-	This study	Lactococcus	lactis	cremoris	131	HDA	1.88667	0.97	6.833	17.8063	11	3.83333	15.1667	11.3333	0.0839071		42		1	0	0	0	0	0	0	0	0	4.48333	5.43
Lcl-185	nsr+ nis+	This study	Lactococcus	lactis	lactis	426	UA	0.912	1.218	10.8906	7.948	-2.9	3.4	3.4	0	18.4603	0.0845965	46	NisA	1	1	1	1	1	1	1	1	1	5.486	5.198
Lcl-186	nsr+ nis-	This study	Lactococcus	lactis	cremoris	131	MDA	1.84667	1.69	6.771	8.782	2	3.83333	4.66667	0.833333	0.103723		42		1	0	0	0	0	0	0	0	0	4.51	4.66333
Lcl-187	nsr+ nis-	This study	Lactococcus	lactis	lactis	376	MDA	1.73333	1.66333	6.29533	8.49133	2.2	3	5	2	0.0263837		39		1	0	0	0	0	0	0	1	1	4.61333	4.71
Lcl-188	nsr+ nis-	This study	Lactococcus	lactis	lactis	376	MDA	1.97	1.81	5.712	10.072	4.4	2.5	6.5	4	1.43228	0.0513526	39		1	0	0	0	0	0	0	1	1	4.29	4.46
Lcl-189	nsr+ nis-	This study	Lactococcus	lactis	cremoris	131	MDA	1.74667	1.50333	6.77333	13.229	6.5	3.66667	8.5	4.83333	0.0229867		42		1	0	0	0	0	0	0	0	0	4.59	4.85
Lcl-190	nsr+ nis-	This study	Lactococcus	lactis	cremoris	7	HDA	1.75	0.863333	6.929	18.2113	11.3	3.66667	15.5	11.8333	0.0381602		42		1	0	0	0	0	0	0	0	0	4.56667	5.50333
Lcl-191	nsr+ nis-	This study	Lactococcus	lactis	cremoris	7	MDA	1.80667	1.67667	5.712	8.535	2.8	2.66667	4.66667	2	0.0387263		6		1	0	0	0	0	1	1	0	0	4.54667	4.69
Lcl-192	nsr- nis-	This study	Lactococcus	lactis	lactis	15	LA	1.69667	0.103333	5.99333	19.511	13.5	2.66667	17.5	14.8333	1.11479				0	0	0	0	0	0	0	0	0	4.67	6.33333
Lcl-193	nsr- nis-	This study	Lactococcus	lactis	lactis	306	LA	1.25333	0.0966667	6.996	19.48	12.5	2.83333	14.8333	12	1.05374				0	0	0	0	0	0	0	0	0	5.13	6.33667
Lcl-194	nsr- nis-	This study	Lactococcus	lactis	cremoris	46	LA	1.79	0.116667	6.38967	19.5273	13.1	2.83333	14.5	11.6667	1.07806				0	0	0	0	0	0	0	0	0	4.57	6.33333
Lcl-195	nsr- nis-	This study	Lactococcus	lactis	cremoris	46	LA	1.71	0.116667	6.487	19.455	13	3.16667	18.8333	15.6667	1.04713				0	0	0	0	0	0	0	0	0	4.61667	6.29333
Lcl-196	nsr- nis-	This study	Lactococcus	lactis	lactis	49	HDA	1.46	0.903333	6.73133	16.4087	9.7	2.66667	12.3333	9.66667	0.934849				0	0	0	0	0	0	0	0	0	4.91333	5.50667
Lcl-197	nsr- nis+	This study	Lactococcus	lactis	lactis	49	UA	1.59	1.43333	10.13	9.55033	-0.6	3.66667	3.33333	-0.333333	33.1966			NisA	0	1	1	1	1	1	1	1	1	4.82333	4.97667
Lcl-198	nsr- nis-	This study	Lactococcus	lactis	cremoris	404	LA	0.673333	0.14	6.19467	18.727	12.5	3	19.5	16.5	0.937196				0	0	0	0	0	0	0	0	0	5.68333	6.30667
Lcl-199	nsr- nis-	This study	Lactococcus	lactis	cremoris	413	LA	0.806667	0.146667	11.624	19.0353	7.4	8.33333	20	11.6667	0.907335				0	0	0	0	0	0	0	0	0	5.59	6.30667
Lcl-200	nsr- nis-	This study	Lactococcus	lactis	cremoris	413	LA	0.833333	0.156667	11.5603	19.0953	7.5	8	20	12	0.981175				0	0	0	0	0	0	0	0	0	5.57	6.28
Lcl-201	nsr- nis-	This study	Lactococcus	lactis	cremoris	46	LA	0.62	0.113333	5.375	18.9813	13.6	2.5	14.5	12	1.33187				0	0	0	0	0	0	0	0	0	5.73333	6.31
Lcl-202	nsr- nis-	This study	Lactococcus	lactis	cremoris	77	LA	1.68333	0.16	10.3707	19.4833	9.1	6.83333	20	13.1667	1.4914				0	0	0	0	0	0	0	0	0	4.69333	6.30333
Lcl-203	nsr- nis-	This study	Lactococcus	lactis	cremoris	46	LA	1.72	0.12	7.32067	19.586	12.3	3.33333	20	16.6667	1.09948				0	0	0	0	0	0	0	0	0	4.63333	6.31333
Lcl-204	nsr- nis-	This study	Lactococcus	lactis	cremoris	1	LA	1.86667	0.13	7.344	22.193	14.8	4	19	15	1.07964				0	0	0	0	0	0	0	0	0	4.42667	6.21
Lcl-205	nsr+ nis-	This study	Lactococcus	lactis	lactis	2	MDA	1.85667	1.77	6.387	11.451	5.1	3.66667	8.16667	4.5	0.224399		25		1	0	0	0	0	0	0	0	0	4.45	4.55667
Lcl-206	nsr+ nis-	This study	Lactococcus	lactis	lactis	2	MDA	1.84667	1.78667	6.336	11.3637	5	3.83333	8	4.16667	0.180916		25		1	0	0	0	0	0	0	0	0	4.46667	4.54333
Lcl-207	nsr- nis-	This study	Lactococcus	lactis	cremoris	53	LA	0.816667	0.14	8.23633	21.4547	13.2	3.66667	21.1667	17.5	0.957752				0	0	0	0	0	1	1	0	0	5.49333	6.21333
Lcl-208	nsr- nis-	This study	Lactococcus	lactis	cremoris	34	LA	1.70667	0.113333	7.16367	22.1913	15	3.83333	22.6667	18.8333	1.23239				0	0	0	0	0	0	0	0	0	4.62	6.26333
Lcl-209	nsr- nis-	This study	Lactococcus	lactis	cremoris	53	LA	0.796667	0.113333	9.42433	21.6813	12.3	4.5	22.6667	18.1667	0.800718				0	0	0	0	0	1	1	0	0	5.52	6.24333
Lcl-210	nsr+ nis-	This study	Lactococcus	lactis	cremoris	7	MDA	1.66333	1.39	7.62567	15.92	8.3	4	9	5	0.0768423	1.85953	44		1	0	0	0	0	0	0	0	0	4.68667	4.96
Lcl-211	nsr- nis-	This study	Lactococcus	lactis	cremoris	52	LA	1.84333	0.126667	6.71667	22.1893	15.5	3.5	22.6667	19.1667	1.29773				0	0	0	0	0	0	0	0	0	4.51333	6.27667
Lcl-212	nsr- nis-	This study	Lactococcus	lactis	cremoris	53	LA	0.82	0.126667	10.3767	21.5907	11.2	6.33333	22.6667	16.3333	1.25042				0	0	0	0	0	1	1	0	0	5.56333	6.28333
Lcl-213	nsr- nis-	This study	Lactococcus	lactis	cremoris	77	LA	1.73333	0.123333	7.477	22.2063	14.7	4.33333	22.6667	18.3333	1.13777				0	0	0	0	0	0	0	0	0	4.61333	6.28
Lcl-214	nsr- nis-	This study	Lactococcus	lactis	cremoris	54	LA	1.62333	0.11	7.79033	22.1223	14.3	3.83333	22.6667	18.8333	1.16908				0	0	0	0	0	0	0	0	0	4.72333	6.28667
Lcl-215	nsr- nis-	This study	Lactococcus	lactis	cremoris	34	LA	1.64333	0.12	7.52067	22.0983	14.6	4.16667	22.6667	18.5	0.861324				0	0	0	0	0	0	0	0	0	4.67	6.26
Lcl-216	nsr- nis-	This study	Lactococcus	lactis	cremoris	34	LA	1.65667	0.193333	7.50333	21.5043	14	4	21.3333	17.3333	0.97127				0	0	0	0	0	0	0	0	0	4.66667	6.22667
Lcl-217	nsr- nis-	This study	Lactococcus	lactis	cremoris	55	LA	1.63	0.263333	10.7263	21.1977	10.5	6.5	21.3333	14.8333	1.25042				0	0	0	0	0	0	0	0	0	4.73667	6.22
Lcl-218	nsr- nis-	This study	Lactococcus	lactis	cremoris	7	LA	1.68667	0.19	7.59767	21.5837	14	4.33333	18.5	14.1667	1.11727				0	0	0	0	0	0	0	0	0	4.65667	6.25667
Lcl-219	nsr- nis-	This study	Lactococcus	lactis	cremoris	53	LA	1.02667	0.213333	9.20567	20.9193	11.7	4.16667	18	13.8333	1.22811				0	0	0	0	0	0	0	0	0	5.33	6.24
Lcl-220	nsr+ nis-	This study	Lactococcus	lactis	cremoris	56	HDA	1.7	1.48	8.30233	17.64	9.3	4.16667	12.1667	8	0.0883178		48		1	0	0	0	0	0	0	0	0	4.65667	4.96667
Lcl-221	nsr- nis-	This study	Lactococcus	lactis	cremoris	3	LA	1.77	0.193333	6.781	21.6513	14.9	3.5	22.6667	19.1667	1.03007				0	0	0	0	0	0	0	0	0	4.57	6.24667
Lcl-222	nsr- nis-	This study	Lactococcus	lactis	cremoris	50	LA	1.70667	0.176667	6.93067	21.5737	14.6	3.83333	18.3333	14.5	0.692348				0	0	0	0	0	0	0	0	0	4.60667	6.25
Lcl-223	nsr+ nis-	This study	Lactococcus	lactis	cremoris	4	MDA	1.77667	1.5	8.87433	14.4093	5.5	5.33333	8.66667	3.33333	0.0387517		44		1	0	0	0	0	0	0	0	0	4.54333	5.00333
Lcl-224	nsr+ nis-	This study	Lactococcus	lactis	lactis	2	MDA	1.78	1.67	5.381	11.3	5.9	2.5	7.5	5	0.113551		25		1	0	0	0	0	0	0	0	0	4.55	4.66
Lcl-225	nsr- nis-	This study	Lactococcus	lactis	cremoris	58	LA	1.68667	0.206667	7.73467	21.215	13.5	3.66667	22.6667	19	1.14926				0	0	0	0	0	0	0	0	0	4.67	6.26667
Lcl-226	nsr- nis-	This study	Lactococcus	lactis	cremoris	504	LA	1.91667	0.226667	7.58867	21.376	13.8	4.16667	22.3333	18.1667	1.36667				0	0	0	0	0	1	1	0	0	4.43667	6.24333
Lcl-227	nsr- nis-	This study	Lactococcus	lactis	cremoris	1	HDA	1.77	1.04333	7.353	17.3113	10	3.83333	14	10.1667	1.51267				0	0	0	0	0	0	0	0	0	4.58333	5.4
Lcl-228	nsr- nis-	This study	Lactococcus	lactis	cremoris	1	HDA	1.86667	0.543333	6.62633	21.0083	14.4	3.5	19.6667	16.1667	1.09				0	0	0	0	0	0	0	0	0	4.48333	5.91667
Lcl-229	nsr- nis-	This study	Lactococcus	lactis	cremoris	59	LA	1.62667	0.216667	8.17167	21.2073	13	4.16667	22.6667	18.5	1.07018				0	0	0	0	0	0	0	0	0	4.71	6.26
Lcl-230	nsr- nis-	This study	Lactococcus	lactis	cremoris	411	LA	0.663333	0.203333	6.59533	19.2203	12.6	2.83333	14	11.1667	0.817841				0	0	0	0	0	0	0	0	0	5.64667	6.25333
Lcl-231	nsr+ nis-	This study	Lactococcus	lactis	cremoris	5	MDA	1.77333	1.62667	7.16233	12.1573	5	3.83333	8	4.16667	0.0707444		6		1	0	0	0	0	0	0	0	0	4.54333	4.71333
Lcl-232	nsr- nis-	This study	Lactococcus	lactis	cremoris	60	LA	1.65333	0.103333	9.16667	22.1737	13	4.33333	21	16.6667	1.20739				0	0	0	0	0	0	0	0	0	4.67333	6.25667
Lcl-233	nsr- nis-	This study	Lactococcus	lactis	cremoris	61	LA	0.706667	0.12	6.201	21.4257	15.2	2.83333	14.1667	11.3333	0.917649				0	0	0	0	0	0	0	0	0	5.64667	6.27
Lcl-234	nsr- nis-	This study	Lactococcus	lactis	cremoris	43	LA	1.25	0.126667	10.997	22.029	11	4.33333	22.6667	18.3333	1.11366				0	0	0	0	0	0	0	0	0	5.1	6.26333
Lcl-235	nsr+ nis-	This study	Lactococcus	lactis	cremoris	7	HDA	1.79	1.33333	7.58433	16.9377	9.4	4.66667	13.1667	8.5	0.0630841		44		1	0	0	0	0	0	0	0	0	4.51667	5.01333
Lcl-236	nsr- nis-	This study	Lactococcus	lactis	cremoris	53	LA	0.84	0.12	9.338	21.4713	12.1	5	22	17	1.16661				0	0	0	0	0	1	1	0	0	5.48667	6.25667
Lcl-237	nsr+ nis-	This study	Lactococcus	lactis	lactis	2	LA	1.905	0.32	5.855	21.3083	15.5	3.25	20.5	17.25	0.0395644	2.50271	25		1	0	0	0	0	0	0	0	0	4.445	6.08
Lcl-238	nsr+ nis-	This study	Lactococcus	lactis	lactis	2	HDA	1.84333	1.76	5.89967	13.216	7.3	3.33333	10	6.66667	0.0763769		25		1	0	0	0	0	0	0	0	0	4.49	4.61333
Lcl-239	nsr+ nis-	This study	Lactococcus	lactis	lactis	2	HDA	1.7625	1.765	7.473	12.923	5.4	3.625	9.875	6.25	0.059857	1.72756	nd		1	0	0	0	0	0	0	0	0	4.6	4.625
Lcl-240	nsr- nis-	This study	Lactococcus	lactis	cremoris	463	LA	1.77333	0.0866667	11.8427	22.2503	10.4	7	22.1667	15.1667	1.16278				0	0	0	0	0	0	0	0	0	4.61	6.31667
Lcl-241	nsr- nis-	This study	Lactococcus	lactis	lactis	134	LA	1.78333	0.116667	6.378	22.1617	15.8	2.83333	22.5	19.6667	1.163				0	0	0	0	0	0	0	0	0	4.56	6.27667
Lcl-242	nsr- nis-	This study	Lactococcus	lactis	lactis	134	LA	1.74	0.11	6.30633	22.2167	15.9	2.83333	19.8333	17	0.989069				0	0	0	0	0	0	0	0	0	4.58	6.25333
Lcl-243	nsr- nis-	This study	Lactococcus	lactis	cremoris	7	LA	1.84333	0.12	7.26067	22.22	15	4.16667	22.6667	18.5	1.05441				0	0	0	0	0	0	0	0	0	4.47333	6.23333
Lcl-244	nsr+ nis-	This study	Lactococcus	lactis	lactis	2	HDA	1.84333	0.833333	5.869	20.8487	15	3.16667	18.5	15.3333	0.0477637		25		1	0	0	0	0	0	0	0	0	4.47333	5.54333
Lcl-245	nsr+ nis-	This study	Lactococcus	lactis	lactis	2	HDA	1.86333	1.74333	6.637	13.481	6.8	3.83333	10	6.16667	0.0664636		25		1	0	0	0	0	0	0	0	0	4.48333	4.62
Lcl-246	nsr- nis-	This study	Lactococcus	lactis	cremoris	61	LA	1.58333	0.113333	9.33233	22.132	12.8	4.83333	22.5	17.6667	1.01998				0	0	0	0	0	0	0	0	0	4.75667	6.26333
Lcl-247	nsr- nis-	This study	Lactococcus	lactis	lactis	15	LA	1.79	0.12	6.95167	22.1663	15.2	3.5	18.5	15	1.01082				0	0	0	0	0	0	0	0	0	4.55333	6.26667
Lcl-248	nsr+ nis-	This study	Lactococcus	lactis	cremoris	3	HDA	1.768	1.066	7.1494	18.7382	11.6	3.5	15.4	11.9	0.0250961	2.14357	nd		1	0	0	0	0	0	0	0	0	4.598	5.334
Lcl-249	nsr- nis-	This study	Lactococcus	lactis	cremoris	43	LA	1.53667	0.1	8.03733	22.143	14.1	3.66667	19.1667	15.5	0.911967				0	0	0	0	0	0	0	0	0	4.77667	6.26333
Lcl-250	nsr+ nis-	This study	Lactococcus	lactis	lactis	98	HDA	1.785	1.0225	8.2765	19.2782	11	4.25	16	11.75	0.0414942	2.03361	33		1	0	0	0	0	0	0	0	0	4.545	5.355
Lcl-251	nsr- nis-	This study	Lactococcus	lactis	cremoris	76	LA	1.76	0.48	8.89625	19.3905	10.5	4.125	18.625	14.5	0.572847	1.04864			0	0	0	0	0	0	0	0	0	4.64	5.9375
Lcl-252	nsr- nis-	This study	Lactococcus	lactis	cremoris	76	LA	1.88	0.155	10.0255	21.494	11.5	5.75	22	16.25	1.14556				0	0	0	0	0	0	0	0	0	4.545	6.275
Lcl-253	nsr+ nis-	This study	Lactococcus	lactis	cremoris	140	HDA	2.01	1.245	7.939	19.286	11.3	4	15.75	11.75	0.054867		44		1	0	0	0	0	0	0	0	0	4.41	5.16
Lcl-254	nsr- nis-	This study	Lactococcus	lactis	cremoris	76	LA	0.97	0.13	15.708	20.8975	5.2	8.25	22	13.75	0.933932				0	0	0	0	0	0	0	0	0	5.48	6.325
Lcl-255	nsr- nis-	This study	Lactococcus	lactis	cremoris	76	LA	1.965	0.12	8.1375	21.5575	13.4	4.25	22	17.75	0.99341				0	0	0	0	0	0	0	0	0	4.485	6.32
Lcl-256	nsr+ nis-	This study	Lactococcus	lactis	lactis	15	HDA	1.925	1.015	10.7095	19.5335	8.8	7.25	18	10.75	0.0381558		25		1	0	0	0	0	0	0	0	0	4.49	5.43
Lcl-257	nsr- nis+	This study	Lactococcus	lactis	lactis	98	UA	1.88	1.785	19.231	19.8575	0.6	14.5	14.5	0	21.8376			NisA	0	1	1	1	1	1	1	1	1	4.555	4.615
Lcl-258	nsr- nis+	This study	Lactococcus	lactis	lactis	141	MDA	1.46667	1.04667	17.6243	22.9393	5.3	13.8333	17.1667	3.33333	5.64368			NisA	0	1	1	1	1	1	1	1	1	4.95667	5.35
Lcl-259	nsr- nis+	This study	Lactococcus	lactis	lactis	98	MDA	1.895	1.7	9.3255	11.294	2	6	6.75	0.75	26.0323			NisA	0	1	1	1	1	1	1	1	1	4.52	4.67
Lcl-260	nsr- nis-	This study	Lactococcus	lactis	cremoris	133	LA	1.83	0.12	10.6645	21.597	10.9	7	22	15	1.22402				0	0	0	0	0	0	0	0	0	4.625	6.325
Lcl-261	nsr- nis-	This study	Lactococcus	lactis	cremoris	133	LA	1.78	0.125	8.3915	21.4205	13	4.25	22	17.75	1.02528				0	0	0	0	0	0	0	0	0	4.585	6.34
Lcl-262	nsr- nis-	This study	Lactococcus	lactis	cremoris	52	LA	1.915	0.12	7.801	21.5825	13.8	4	22	18	1.04242				0	0	0	0	0	0	0	0	0	4.465	6.27
Lcl-263	nsr- nis-	This study	Lactococcus	lactis	cremoris	34	LA	1.81	0.105	9.606	21.489	11.9	6	17	11	1.10518				0	0	0	0	0	0	0	0	0	4.615	6.325
Lcl-264	nsr- nis-	This study	Lactococcus	lactis	cremoris	34	LA	1.83	0.125	8.606	21.5025	12.9	5.25	22	16.75	0.973599				0	0	0	0	0	0	0	0	0	4.605	6.315
Lcl-265	nsr- nis-	This study	Lactococcus	lactis	cremoris	135	LA	1.945	0.09	9.6765	21.7345	12.1	6.25	18.25	12	1.19991				0	0	0	0	0	0	0	0	0	4.475	6.325
Lcl-266	nsr+ nis-	This study	Lactococcus	lactis	cremoris	4	HDA	1.94	1.355	8.6355	18.5565	9.9	4.75	14.5	9.75	0.0722909		44		1	0	0	0	0	0	0	0	0	4.49	5.075
Lcl-267	nsr- nis-	This study	Lactococcus	lactis	cremoris	4	LA	1.99	0.145	8.3915	21.469	13.1	5	22	17	1.19275				0	0	0	0	0	0	0	0	0	4.475	6.32
Lcl-268	nsr+ nis-	This study	Lactococcus	lactis	cremoris	4	HDA	2.035	1.705	8.3225	17.8685	9.5	4.75	14	9.25	0.0567643		44		1	0	0	0	0	0	0	0	0	4.415	4.73
Lcl-269	nsr+ nis-	This study	Lactococcus	lactis	cremoris	4	HDA	2.015	0.65	8.2445	20.9605	12.7	4.75	19.75	15	0.047234		44		1	0	0	0	0	0	0	0	0	4.405	5.8
Lcl-270	nsr- nis-	This study	Lactococcus	lactis	cremoris	50	LA	1.56667	0.113333	16.888	30.077	13.2	13.3333	30.6667	17.3333	1.00405				0	0	0	0	0	0	0	0	0	4.85	6.28667
Lcl-271	nsr+ nis-	This study	Lactococcus	lactis	cremoris	56	HDA	1.72	1.565	9.974	17.6845	7.7	5.5	13.5	8	0.0627336		48		1	0	0	0	0	0	0	0	0	4.675	4.83
Lcl-272	nsr+ nis-	This study	Lactococcus	lactis	cremoris	56	MDA	2.03	1.79	9.45	15.097	5.6	5.5	10.5	5	0.0554721		48		1	0	0	0	0	0	0	0	0	4.42	4.7
Lcl-273	nsr+ nis-	This study	Lactococcus	lactis	cremoris	133	HDA	1.945	0.955	8.7795	18.637	9.9	5	15.75	10.75	0.023882		12		1	0	0	0	0	1	1	0	0	4.49	5.48
Lcl-274	nsr- nis-	This study	Lactococcus	lactis	cremoris	34	LA	1.99	0.135	8.412	21.478	13.1	4.75	21.25	16.5	1.23082				0	0	0	0	0	0	0	0	0	4.465	6.32
Lcl-275	nsr- nis-	This study	Lactococcus	lactis	cremoris	53	LA	1.94	0.1	9.202	21.647	12.4	5.5	22	16.5	1.04235				0	0	0	0	0	0	0	0	0	4.52	6.35
Lcl-276	nsr- nis-	This study	Lactococcus	lactis	cremoris	60	LA	1.895	0.13	7.3135	21.565	14.3	3.25	22	18.75	1.06959				0	0	0	0	0	0	0	0	0	4.56	6.32
Lcl-277	nsr- nis-	This study	Lactococcus	lactis	cremoris	3	LA	1.895	0.135	9.7355	21.427	11.7	6	22	16	1.02237				0	0	0	0	0	0	0	0	0	4.525	6.345
Lcl-278	nsr- nis-	This study	Lactococcus	lactis	cremoris	57	LA	1.76	0.125	13.2525	21.524	8.3	9.5	14.25	4.75	1.28929				0	0	0	0	0	0	0	0	0	4.67	6.3
Lcl-279	nsr- nis-	This study	Lactococcus	lactis	cremoris	60	LA	1.875	0.125	7.2785	21.566	14.3	3.5	21.25	17.75	1.23499				0	0	0	0	0	0	0	0	0	4.56	6.325
Lcl-280	nsr+ nis-	This study	Lactococcus	lactis	cremoris	56	HDA	1.895	1.32	8.2975	17.237	8.9	4	13.25	9.25	0.0834489		48		1	0	0	0	0	0	0	0	0	4.54	5.11
Lcl-281	nsr- nis-	This study	Lactococcus	lactis	cremoris	53	LA	1.84	0.125	10.0525	21.554	11.5	6	22	16	1.03574				0	0	0	0	0	0	0	0	0	4.595	6.315
Lcl-282	nsr+ nis-	This study	Lactococcus	lactis	lactis	138	MDA	1.99	1.785	6.438	11.176	4.7	3.25	6.75	3.5	0.0639107		25		1	0	0	0	0	0	0	0	0	4.45	4.635
Lcl-283	nsr- nis-	This study	Lactococcus	lactis	cremoris	43	LA	1.785	0.185	23.75	32.99	9.2	17.75	33.25	15.5	1.33032				0	0	0	0	0	0	0	0	0	4.685	6.32
Lcl-284	nsr- nis-	This study	Lactococcus	lactis	cremoris	19	LA	1.615	0.125	9.101	21.3985	12.3	4.75	22	17.25	0.969067				0	0	0	0	0	0	0	0	0	4.775	6.28
Lcl-285	nsr- nis-	This study	Lactococcus	lactis	cremoris	19	LA	1.555	0.13	10.1065	21.459	11.4	5	17.75	12.75	0.863505				0	0	0	0	0	0	0	0	0	4.845	6.3
Lcl-286	nsr+ nis-	This study	Lactococcus	lactis	cremoris	7	HDA	1.925	1.005	9.1265	17.144	8	6.25	15.5	9.25	0.0755547		44		1	0	0	0	0	0	0	0	0	4.485	5.415
Lcl-287	nsr- nis-	This study	Lactococcus	lactis	cremoris	127	LA	1.87	0.11	9.9795	21.5185	11.5	6	15	9	1.07446				0	0	0	0	0	0	0	0	0	4.575	6.33
Lcl-288	nsr- nis-	This study	Lactococcus	lactis	cremoris	127	LA	1.84	0.115	11.0185	21.486	10.5	6.25	18.5	12.25	1.11781				0	0	0	0	0	0	0	0	0	4.62	6.335
Lcl-289	nsr- nis-	This study	Lactococcus	lactis	cremoris	127	LA	1.95	0.095	7.651	21.5485	13.9	4.25	22	17.75	1.09957				0	0	0	0	0	0	0	0	0	4.51	6.355
Lcl-290	nsr- nis-	This study	Lactococcus	lactis	cremoris	63	LA	1.84	0.12	10.649	21.4055	10.8	6.5	22	15.5	1.03407				0	0	0	0	0	0	0	0	0	4.59	6.34
Lcl-291	nsr+ nis-	This study	Lactococcus	lactis	cremoris	56	HDA	2	1.265	8.3565	15.779	7.4	4.75	11.75	7	0.0974639	1.65765	48		1	0	0	0	0	0	0	0	0	4.425	5.2
Lcl-292	nsr- nis-	This study	Lactococcus	lactis	cremoris	19	LA	1.855	0.12	6.533	21.5635	15	3	22	19	0.949126				0	0	0	0	0	0	0	0	0	4.545	6.28
Lcl-293	nsr- nis-	This study	Lactococcus	lactis	lactis	39	LA	1.825	0.11	9.288	21.4245	12.1	5.75	22	16.25	1.04246				0	0	0	0	0	0	0	0	0	4.57	6.32
Lcl-294	nsr+ nis-	This study	Lactococcus	lactis	cremoris	131	HDA	1.9	1.01	11.2275	17.602	6.4	8.25	16	7.75	0.0909385		42		1	0	0	0	0	1	1	0	0	4.535	5.405
Lcl-295	nsr+ nis-	This study	Lactococcus	lactis	cremoris	131	HDA	1.985	1.035	8.377	17.318	8.9	5	15.25	10.25	0.0870103		42		1	0	0	0	0	1	1	0	0	4.455	5.385
Lcl-296	nsr- nis-	This study	Lactococcus	lactis	cremoris	130	LA	1.93	0.095	13.498	21.623	8.1	10.5	16.25	5.75	1.08299				0	0	0	0	0	0	0	0	0	4.535	6.335
Lcl-297	nsr- nis-	This study	Lactococcus	lactis	cremoris	55	LA	1.88	0.12	11.328	23.532	12.2	8	24	16	1.09753				0	0	0	0	0	0	0	0	0	4.57	6.32
Lcl-298	nsr- nis-	This study	Lactococcus	lactis	cremoris	55	LA	1.99	0.1	8.9515	21.568	12.6	5.5	22	16.5	1.02066				0	0	0	0	0	0	0	0	0	4.455	6.345
Lcl-299	nsr- nis-	This study	Lactococcus	lactis	cremoris	55	LA	2.045	0.16	7.8555	21.4595	13.6	4.5	22	17.5	1.01697				0	0	0	0	0	0	0	0	0	4.38	6.32
Lcl-300	nsr+ nis-	This study	Lactococcus	lactis	cremoris	129	HDA	1.84	0.99	8.2525	16.1035	7.9	4.75	14.5	9.75	0.13263		44		1	0	0	0	0	0	0	0	0	4.545	5.395
Lcl-301	nsr+ nis-	This study	Lactococcus	lactis	cremoris	129	HDA	1.855	0.965	9.4115	17.453	8	6	15.5	9.5	0.0892102		44		1	0	0	0	0	0	0	0	0	4.57	5.43
Lcl-302	nsr+ nis-	This study	Lactococcus	lactis	cremoris	129	HDA	1.9	1.015	8.598	16.786	8.2	5	15	10	0.0750142		44		1	0	0	0	0	0	0	0	0	4.535	5.405
Lcl-303	nsr+ nis-	This study	Lactococcus	lactis	cremoris	129	HDA	1.92	1.03	8.817	17.2005	8.4	5.5	15.5	10	0.0592055		44		1	0	0	0	0	0	0	0	0	4.515	5.395
Lcl-304	nsr- nis-	This study	Lactococcus	lactis	lactis	126	HDA	2	1.44	7.087	15.3135	8.2	3.75	11	7.25	0.816364				0	0	0	0	0	0	0	1	1	4.43	4.98
Lcl-305	nsr- nis-	This study	Lactococcus	lactis	cremoris	43	LA	1.94	0.1	11.727	21.6415	9.9	8.5	22	13.5	1.07566				0	0	0	0	0	0	0	0	0	4.505	6.335
Lcl-306	nsr- nis-	This study	Lactococcus	lactis	cremoris	43	LA	1.905	0.125	10.743	21.4455	10.7	7	22	15	1.06555				0	0	0	0	0	0	0	0	0	4.53	6.335
Lcl-307	nsr- nis-	This study	Lactococcus	lactis	cremoris	43	LA	1.915	0.165	11.83	21.335	9.5	8.75	22	13.25	1.01588				0	0	0	0	0	0	0	0	0	4.51	6.32
Lcl-308	nsr- nis-	This study	Lactococcus	lactis	cremoris	43	LA	1.82	0.105	12.765	21.6295	8.9	9.25	20.25	11	0.967579				0	0	0	0	0	0	0	0	0	4.59	6.28
Lcl-309	nsr- nis-	This study	Lactococcus	lactis	cremoris	43	LA	1.85	0.1	12.2515	21.532	9.3	9	16.25	7.25	1.1009				0	0	0	0	0	0	0	0	0	4.56	6.315
Lcl-310	nsr- nis-	This study	Lactococcus	lactis	cremoris	43	LA	1.915	0.12	11.762	21.487	9.7	8.25	21.25	13	1.10216				0	0	0	0	0	0	0	0	0	4.53	6.315
Lcl-311	nsr- nis-	This study	Lactococcus	lactis	cremoris	4	LA	1.695	0.125	11.268	21.487	10.2	5.5	22	16.5	1.34715				0	0	0	0	0	0	0	0	0	4.725	6.305
Lcl-312	nsr- nis-	This study	Lactococcus	lactis	cremoris	7	LA	2.015	0.135	7.9675	21.495	13.5	4.75	22	17.25	1.15912				0	0	0	0	0	1	1	0	0	4.43	6.315
Lcl-313	nsr+ nis-	This study	Lactococcus	lactis	cremoris	7	MDA	2.02	1.78	7.449	13.102	5.7	4	8	4	0.0602603		44		1	0	0	0	0	0	0	0	0	4.5	4.68
Lcl-314	nsr- nis-	This study	Lactococcus	lactis	cremoris	5	LA	1.68333	0.15	17.699	29.9217	12.2	14.3333	30.1667	15.8333	1.00443				0	0	0	0	0	0	0	0	0	4.75333	6.28667
Lcl-315	nsr- nis-	This study	Lactococcus	lactis	cremoris	136	LA	1.895	0.13	7.113	21.5045	14.4	3	22	19	0.982922				0	0	0	0	0	0	0	0	0	4.51	6.325
Lcl-316	nsr- nis-	This study	Lactococcus	lactis	cremoris	7	HDA	1.895	0.895	8.8995	20.2645	11.4	5.75	18.5	12.75	0.580915				0	0	0	0	0	0	0	1	1	4.49	5.48
Lcl-317	nsr- nis-	This study	Lactococcus	lactis	cremoris	136	LA	1.9	0.155	19.845	33.3225	13.5	13.75	34	20.25	1.01368				0	0	0	0	0	0	0	0	0	4.585	6.33
Lcl-318	nsr- nis-	This study	Lactococcus	lactis	cremoris	50	LA	1.79	0.125	11.7855	21.557	9.8	7	15.25	8.25	1.00629				0	0	0	0	0	0	0	0	0	4.65	6.31
Lcl-319	nsr+ nis-	This study	Lactococcus	lactis	cremoris	5	HDA	1.89	0.99	11.438	16.229	4.8	8.25	14.5	6.25	0.0711837		44		1	0	0	0	0	1	1	0	0	4.555	5.415
Lcl-320	nsr- nis-	This study	Lactococcus	lactis	cremoris	7	LA	1.89	0.15	8.647	21.463	12.8	5	16.5	11.5	0.775609				0	0	0	0	0	0	0	0	0	4.54	6.3
Lcl-321	nsr- nis-	This study	Lactococcus	lactis	cremoris	77	LA	2	0.125	8.05	21.556	13.5	4.75	19.25	14.5	1.0503				0	0	0	0	0	0	0	0	0	4.455	6.33
Lcl-322	nsr+ nis-	This study	Lactococcus	lactis	lactis	126	MDA	2	1.86	6.783	11.209	4.4	2.75	7.25	4.5	0.457912	1.13335	18		1	0	0	0	0	0	0	1	1	4.41	4.58
Lcl-323	nsr- nis-	This study	Lactococcus	lactis	cremoris	137	MDA	2.03	1.86	7.0515	10.087	3	3.25	6	2.75	0.0968528	1.45338			0	0	0	0	0	0	0	0	0	4.395	4.575
Lcl-324	nsr- nis-	This study	Lactococcus	lactis	lactis	15	LA	1.8775	0.11	12.201	26.1547	14	7.875	26.125	18.25	1.04132	0.144839			0	0	0	0	0	0	0	0	0	4.53	6.345
Lcl-325	nsr- nis-	This study	Lactococcus	lactis	lactis	15	LA	2.11	0.34	6.141	19.252	13.1	2.5	18.5	16	1.0188				0	0	0	0	0	0	0	0	0	4.36	6.12
Lcl-326	nsr- nis-	This study	Lactococcus	lactis	lactis	15	LA	1.54667	0.123333	16.951	29.6723	12.7	7.16667	18.1667	11	1.0233				0	0	0	0	0	0	0	0	0	4.91333	6.33667
Lcl-327	nsr- nis-	This study	Lactococcus	lactis	lactis	15	LA	1.62	0.133333	17.5573	29.8597	12.3	13.1667	30.5	17.3333	1.0025				0	0	0	0	0	0	0	0	0	4.81667	6.32333
Lcl-328	nsr+ nis-	This study	Lactococcus	lactis	lactis	49	HDA	1.985	1.01	7.2045	18.341	11.1	4.25	16.75	12.5	0.0700949		25		1	0	0	0	0	0	0	0	0	4.47	5.425
Lcl-329	nsr- nis-	This study	Lactococcus	lactis	lactis	128	LA	0.79	0.13	8.306	21.1095	12.8	4.25	22	17.75	1.05203				0	0	0	0	0	0	0	0	0	5.65	6.32
Lcl-330	nsr- nis-	This study	Lactococcus	lactis	lactis	128	LA	1.585	0.12	12.466	21.499	9	6.75	22	15.25	1.03394				0	0	0	0	0	0	0	0	0	4.885	6.33
Lcl-331	nsr- nis-	This study	Lactococcus	lactis	cremoris	132	LA	1.845	0.13	7.45	21.481	14	3.75	22	18.25	0.905587				0	0	0	0	0	0	0	0	0	4.585	6.325
Lcl-332	nsr- nis-	This study	Lactococcus	lactis	cremoris	408	LA	1.73667	0.133333	11.944	22.1173	10.2	7.16667	18.8333	11.6667	0.950675				0	0	0	0	0	0	0	0	0	4.63333	6.28333
Lcl-333	nsr- nis-	This study	Lactococcus	lactis	lactis	314	LA	1.97	0.16	7.421	19.314	11.9	3.5	20	16.5	0.920077				0	0	0	0	0	0	0	0	0	4.47	6.4
Lcl-334	nsr- nis-	This study	Lactococcus	lactis	cremoris	393	LA	1.76333	0.133333	12.8537	22.1933	9.3	9.66667	22.6667	13	0.81345				0	0	0	0	0	0	0	0	0	4.62333	6.28333
Lcl-335	nsr- nis-	This study	Lactococcus	lactis	lactis	15	HDA	2.08	0.59	6.133	19.31	13.2	3	17.5	14.5	0.974478				0	0	0	0	0	0	0	0	0	4.33	5.93
Lcl-336	nsr- nis-	This study	Lactococcus	lactis	lactis	314	LA	1.94	0.08	7.025	19.688	12.7	3	20	17	0.917303				0	0	0	0	0	0	0	0	0	4.51	6.47
Lcl-337	nsr- nis-	This study	Lactococcus	lactis	cremoris	396	LA	1.34	0.08	15.451	19.365	3.9	11	20	9	0.999509				0	0	0	0	0	0	0	0	0	5.14	6.5
Lcl-338	nsr- nis-	This study	Lactococcus	lactis	cremoris		LA	1.03667	0.143333	9.39867	21.4303	12	4	16.8333	12.8333	0.752162				0	0	0	0	0	0	0	0	0	5.3	6.27333
Lcl-339	nsr- nis-	This study	Lactococcus	lactis	cremoris	476	LA	1.78667	0.13	8.52867	22.0623	13.5	4.83333	19.8333	15	1.01082				0	0	0	0	0	0	0	0	0	4.58333	6.3
Lcl-340	nsr- nis-	This study	Lactococcus	lactis	cremoris	408	LA	1.79667	0.133333	11.5457	22.1197	10.6	6.83333	22.6667	15.8333	1.05004				0	0	0	0	0	0	0	0	0	4.59333	6.31667
Lcl-341	nsr- nis-	This study	Lactococcus	lactis	lactis	15	LA	1.85667	0.143333	7.43433	22.0533	14.6	4.16667	22.6667	18.5	0.979423				0	0	0	0	0	0	0	0	0	4.52	6.30667
Lcl-342	nsr- nis-	This study	Lactococcus	lactis	cremoris	399	LA	1.8	0.136667	9.51733	22.1957	12.7	6.16667	18.1667	12	0.964593				0	0	0	0	0	0	0	0	0	4.58333	6.3
Lcl-343	nsr- nis-	This study	Lactococcus	lactis	cremoris	402	LA	1.76333	0.25	11.723	21.7743	10.1	8.16667	22.6667	14.5	0.944261				0	0	0	0	0	0	0	0	0	4.65	6.29667
Lcl-344	nsr- nis-	This study	Lactococcus	lactis	lactis	15	LA	1.82	0.13	10.197	22.152	12	7.16667	22.6667	15.5	0.976472				0	0	0	0	0	0	0	0	0	4.57	6.31
Lcl-345	nsr- nis-	This study	Lactococcus	lactis	cremoris	22	LA	1.58333	0.14	8.329	22.0147	13.7	4	19.3333	15.3333	1.04519				0	0	0	0	0	0	0	0	0	4.8	6.30333
Lcl-346	nsr- nis-	This study	Lactococcus	lactis	cremoris	57	LA	1.72	0.15	14.7293	22.0053	7.3	10.8333	17.5	6.66667	1.06397				0	0	0	0	0	1	1	0	0	4.62667	6.27333
Lcl-347	nsr- nis-	This study	Lactococcus	lactis	lactis	314	LA	1.76	0.146667	7.824	22.068	14.2	4	22.5	18.5	0.959469				0	0	0	0	0	0	0	0	0	4.58667	6.28
Lcl-348	nsr- nis-	This study	Lactococcus	lactis	lactis	318	LA	1.74333	0.14	8.69233	22.0903	13.4	5.16667	18.5	13.3333	1.13314				0	0	0	0	0	0	0	0	0	4.64667	6.3
Lcl-349	nsr+ nis-	This study	Lactococcus	lactis	lactis	308	HDA	1.81333	0.706667	8.304	21.1623	12.9	5.33333	20.3333	15	0.0301247		25		1	0	0	0	0	0	0	0	0	4.57333	5.73333
Lcl-350	nsr- nis-	This study	Lactococcus	lactis	cremoris	400	LA	1.77333	0.136667	12.343	22.2077	9.9	8.33333	22.3333	14	0.981018				0	0	0	0	0	0	0	0	0	4.62333	6.29333
Lcl-351	nsr+ nis-	This study	Lactococcus	lactis	lactis	308	MDA	1.82	1.66333	6.816	12.9367	6.1	3.16667	8.5	5.33333	0.0263217		25		1	0	0	0	0	0	0	0	0	4.56667	4.75667
Lcl-352	nsr- nis-	This study	Lactococcus	lactis	cremoris	436	LA	0.78	0.16	15.269	20.4275	5.2	7.75	17	9.25	1.03241				0	0	0	0	0	0	0	0	0	5.66	6.34
Lcl-353	nsr- nis-	This study	Lactococcus	lactis	lactis	309	LA	1.66	0.14	8.93633	21.9903	13.1	5.16667	22.6667	17.5	0.929438				0	0	0	0	0	0	0	0	0	4.69333	6.29667
Lcl-354	nsr- nis-	This study	Lactococcus	lactis	cremoris	408	LA	1.70667	0.156667	9.12467	22.081	13	4.33333	22.6667	18.3333	0.956702				0	0	0	0	0	0	0	0	0	4.65	6.26667
Lcl-355	nsr- nis-	This study	Lactococcus	lactis	cremoris		LA	1.59667	0.153333	9.87967	21.9477	12.1	4.83333	18	13.1667	0.926907				0	0	0	0	0	0	0	0	0	4.78667	6.29667
Lcl-356	nsr- nis-	This study	Lactococcus	lactis	cremoris	58	LA	0.746667	0.136667	6.79	21.398	14.6	3	10	7	1.00365				0	0	0	0	0	0	0	0	0	5.62667	6.30333
Lcl-357	nsr- nis-	This study	Lactococcus	lactis	cremoris	57	LA	2.14	0.08	9.578	19.677	10.1	6	10.5	4.5	1.03971				0	0	0	0	0	0	0	0	0	4.32	6.46
Lcl-358	nsr- nis-	This study	Lactococcus	lactis	lactis	318	LA	1.77333	0.143333	7.783	22.0383	14.3	4.33333	18.1667	13.8333	0.946989				0	0	0	0	0	0	0	0	0	4.60333	6.32
Lcl-359	nsr- nis-	This study	Lactococcus	lactis	cremoris	57	LA	1.82667	0.146667	9.18533	22.07	12.9	5.66667	22.6667	17	0.98758				0	0	0	0	0	0	0	0	0	4.56	6.31667
Lcl-360	nsr- nis-	This study	Lactococcus	lactis	lactis	306	LA	0.97	0.19	8.05967	21.4897	13.4	3.66667	21.6667	18	0.979854				0	0	0	0	0	0	0	0	0	5.41667	6.25333
Lcl-361	nsr- nis-	This study	Lactococcus	lactis	cremoris	401	LA	1.68	0.273333	7.44633	21.168	13.7	4.33333	11	6.66667	0.95929				0	0	0	0	0	0	0	0	0	4.67667	6.32333
Lcl-362	nsr- nis-	This study	Lactococcus	lactis	lactis	314	LA	1.91	0.11	8.588	19.649	11.1	4	20	16	1.24095				0	0	0	0	0	0	0	0	0	4.53	6.41
Lcl-363	nsr- nis-	This study	Lactococcus	lactis	lactis	314	LA	1.81667	0.16	11.9803	22.123	10.1	8.16667	20	11.8333	1.48374				0	0	0	0	0	0	0	0	0	4.58667	6.28667
Lcl-364	nsr- nis-	This study	Lactococcus	lactis	cremoris	20	LA	0.726667	0.17	9.087	21.4023	12.3	5.33333	16.3333	11	1.38378				0	0	0	0	0	0	0	0	0	5.65333	6.27
Lcl-365	nsr+ nis-	This study	Lactococcus	lactis	lactis	308	MDA	1.8825	1.6025	8.184	14.545	6.4	4.875	10.25	5.375	0.0559302	2.30065	nd		1	0	0	0	0	0	0	0	0	4.5225	4.825
Lcl-366	nsr- nis-	This study	Lactococcus	lactis	cremoris	418	LA	1.76333	0.156667	9.826	22.0857	12.3	6.16667	22.6667	16.5	1.28688				0	0	0	0	0	0	0	0	0	4.63333	6.29333
Lcl-367	nsr- nis-	This study	Lactococcus	lactis	cremoris	407	LA	1.8	0.153333	7.592	22.0907	14.5	4	22.6667	18.6667	1.34098				0	0	0	0	0	0	0	0	0	4.58333	6.29667
Lcl-368	nsr- nis-	This study	Lactococcus	lactis	lactis	15	LA	1.81333	0.15	8.367	22.11	13.7	5.16667	22.6667	17.5	0.908704				0	0	0	0	0	0	0	0	0	4.53333	6.26333
Lcl-369	nsr- nis-	This study	Lactococcus	lactis	lactis	314	LA	1.67	0.146667	8.95067	22.102	13.2	4.16667	22.6667	18.5	1.36793				0	0	0	0	0	0	0	0	0	4.7	6.3
Lcl-370	nsr- nis-	This study	Lactococcus	lactis	lactis	314	LA	1.73333	0.12	7.22733	22.1227	14.9	3.5	19	15.5	1.19066				0	0	0	0	0	0	0	0	0	4.60667	6.30333
Lcl-371	nsr- nis-	This study	Lactococcus	lactis	lactis	15	LA	1.06	0.09	7.806	19.122	11.3	3.5	16	12.5	1.0372				0	0	0	0	0	0	0	0	0	5.39	6.43
Lcl-372	nsr+ nis-	This study	Lactococcus	lactis	lactis	308	HDA	1.81	0.786667	11.901	18.5567	6.7	8.16667	17.5	9.33333	0.0353569		25		1	0	0	0	0	0	0	0	0	4.58667	5.64333
Lcl-373	nsr- nis-	This study	Lactococcus	lactis	lactis	310	LA	0.74	0.08	11.821	18.773	7	4.5	8.5	4	0.90961				0	0	0	0	0	0	0	0	0	5.73	6.46
Lcl-374	nsr- nis-	This study	Lactococcus	lactis	lactis	306	LA	1.02667	0.393333	8.15667	20.988	12.8	3	20.5	17.5	0.936374				0	0	0	0	0	0	0	0	0	5.36667	6.04333
Lcl-375	nsr- nis-	This study	Lactococcus	lactis	cremoris	58	LA	0.646667	0.13	6.303	21.0877	14.8	3	6.16667	3.16667	1.07321				0	0	0	0	0	0	0	0	0	5.73	6.32667
Lcl-376	nsr- nis-	This study	Lactococcus	lactis	lactis	15	LA	1.02	0.09	7.76	19.081	11.3	3.5	20	16.5	0.928686				0	0	0	0	0	0	0	0	0	5.39	6.48
Lcl-377	nsr- nis-	This study	Lactococcus	lactis	lactis	15	LA	0.69	0.136667	4.99867	21.1913	16.2	2	6.16667	4.16667	0.995638				0	0	0	0	0	0	0	0	0	5.67333	6.31
Lcl-378	nsr- nis-	This study	Lactococcus	lactis	lactis	314	LA	0.59	0.11	5.361	18.863	13.5	0.5	20	19.5	0.738277				0	0	0	0	0	0	0	0	0	5.85	6.43
Lcl-379	nsr- nis-	This study	Lactococcus	lactis	lactis	306	LA	0.97	0.346667	12.115	21.1803	9.1	5	14.3333	9.33333	1.10068				0	0	0	0	0	0	0	0	0	5.41	6.07667
Lcl-380	nsr- nis-	This study	Lactococcus	lactis	cremoris	397	LA	1.84667	0.146667	9.916	22.116	12.2	6.5	18.6667	12.1667	1.09846				0	0	0	0	0	0	0	0	0	4.54667	6.29
Lcl-381	nsr- nis-	This study	Lactococcus	lactis	lactis	314	LA	1.90667	0.19	9.31867	22.1867	12.9	5.66667	22.5	16.8333	1.05024				0	0	0	0	0	0	0	0	0	4.5	6.23667
Lcl-382	nsr- nis-	This study	Lactococcus	lactis	cremoris	77	LA	1.74667	0.133333	8.50767	22.155	13.6	4.83333	17.8333	13	1.03008				0	0	0	0	0	0	0	0	0	4.62667	6.30667
Lcl-383	nsr- nis-	This study	Lactococcus	lactis	cremoris	46	LA	1.74333	0.143333	6.98667	22.178	15.2	3.33333	18.1667	14.8333	1.01998				0	0	0	0	0	0	0	0	0	4.62667	6.30333
Lcl-384	nsr- nis-	This study	Lactococcus	lactis	lactis	314	LA	1.72333	0.153333	13.7893	22.1887	8.4	10.3333	22.1667	11.8333	0.872759				0	0	0	0	0	0	0	0	0	4.66333	6.28667
Lcl-385	nsr- nis-	This study	Lactococcus	lactis	cremoris	58	LA	1.74	0.11	7.06333	22.11	15	3	22.6667	19.6667	0.862284				0	0	0	0	0	0	0	0	0	4.59667	6.31667
Lcl-386	nsr- nis-	This study	Lactococcus	lactis	lactis	314	LA	1.67333	0.126667	13.2583	22.0393	8.8	8.5	17.8333	9.33333	0.948859				0	0	0	0	0	0	0	0	0	4.69667	6.30667
Lcl-387	nsr- nis-	This study	Lactococcus	lactis	lactis	314	LA	1.72	0.163333	10.0567	21.9607	11.9	4.5	21	16.5	1.00065				0	0	0	0	0	0	0	0	0	4.66	6.29667
Lcl-388	nsr- nis-	This study	Lactococcus	lactis	cremoris	437	LA	1.79667	0.16	8.21567	22.0283	13.8	4.5	22.6667	18.1667	1.17495				0	0	0	0	0	0	0	0	0	4.61	6.30333
Lcl-389	nsr- nis-	This study	Lactococcus	lactis	cremoris	408	LA	1.75333	0.14	8.113	22.1983	14.1	3.83333	22.6667	18.8333	0.943038				0	0	0	0	0	0	0	0	0	4.62667	6.3
Lcl-390	nsr- nis-	This study	Lactococcus	lactis	cremoris	20	LA	1.18333	0.143333	15.687	21.432	5.7	12.5	22.6667	10.1667	1.15268				0	0	0	0	0	0	0	0	0	5.22667	6.32667
Lcl-391	nsr- nis-	This study	Lactococcus	lactis	cremoris	20	LA	0.78	0.11	5.758	18.991	13.2	3	6	3	1.24301				0	0	0	0	0	0	0	0	0	5.64	6.46
Lcl-392	nsr- nis-	This study	Lactococcus	lactis	cremoris	61	LA	1.12667	0.136667	16.781	21.5023	4.7	7.83333	17.1667	9.33333	0.917826				0	0	0	0	0	0	0	0	0	5.29	6.30667
Lcl-393	nsr- nis-	This study	Lactococcus	lactis	lactis	314	LA	1.43	0.156667	16.1543	21.8963	5.7	13	22.5	9.5	0.808176				0	0	0	0	0	0	0	0	0	4.94333	6.26667
Lcl-394	nsr- nis-	This study	Lactococcus	lactis	cremoris	36	LA	1.38333	0.236667	16.8973	21.278	4.4	12.6667	22.6667	10	1.27939				0	0	0	0	0	0	0	0	0	5.01	6.27333
Lcl-395	nsr- nis-	This study	Lactococcus	lactis	lactis	306	LA	1.82	0.153333	9.58367	22.1947	12.6	5.83333	22.6667	16.8333	1.00071				0	0	0	0	0	0	0	0	0	4.58	6.29
Lcl-396	nsr- nis-	This study	Lactococcus	lactis	lactis	306	LA	0.736667	0.27	8.268	20.9793	12.7	2.16667	14.3333	12.1667	1.07378				0	0	0	0	0	0	0	0	0	5.66667	6.17333
Lcl-397	nsr- nis-	This study	Lactococcus	lactis	cremoris	25	LA	1.84333	0.163333	6.77033	22.0543	15.3	3.33333	22.3333	19	1.05433				0	0	0	0	0	0	0	0	0	4.53667	6.28333
Lcl-398	nsr- nis-	This study	Lactococcus	lactis	lactis	15	LA	0.77	0.143333	13.3547	21.2603	7.9	4.83333	17	12.1667	0.942663				0	0	0	0	0	0	0	0	0	5.64667	6.31
Lcl-399	nsr- nis-	This study	Lactococcus	lactis	lactis	306	LA	1.02667	0.173333	10.843	21.6147	10.8	3.66667	18.1667	14.5	1.07745				0	0	0	0	0	0	0	0	0	5.36	6.28
Lcl-400	nsr- nis-	This study	Lactococcus	lactis	lactis	306	LA	0.946667	0.16	8.289	21.4777	13.2	3.33333	16	12.6667	1.0376				0	0	0	0	0	0	0	0	0	5.44	6.29
Lcl-401	nsr- nis-	This study	Lactococcus	lactis	lactis	308	LA	0.79	0.383333	8.67733	20.0017	11.3	4.5	19.8333	15.3333	0.915172				0	0	0	0	0	0	0	0	0	5.56	6.02
Lcl-402	nsr- nis-	This study	Lactococcus	lactis	cremoris	58	LA	1.67667	0.143333	8.881	22.099	13.2	4.66667	22.6667	18	1.13945				0	0	0	0	0	0	0	0	0	4.68667	6.27
Lcl-403	nsr- nis-	This study	Lactococcus	lactis	lactis	308	LA	0.863333	0.376667	9.42633	20.2757	10.8	5.5	19.8333	14.3333	1.17314				0	0	0	0	0	0	0	0	0	5.53333	6.06
Lcl-404	nsr- nis-	This study	Lactococcus	lactis	lactis	308	LA	0.82	0.353333	8.148	20.404	12.3	4.16667	14	9.83333	1.12686				0	0	0	0	0	0	0	0	0	5.56333	6.09
Lcl-405	nsr- nis-	This study	Lactococcus	lactis	lactis	306	LA	1.05333	0.383333	9.04933	20.769	11.7	4	20.3333	16.3333	1.12251				0	0	0	0	0	0	0	0	0	5.32667	6.06
Lcl-406	nsr- nis-	This study	Lactococcus	lactis	lactis	313	LA	1.76667	0.383333	9.38367	21.84	12.5	6	21.3333	15.3333	1.12829				0	0	0	0	0	0	0	0	0	4.62333	6.06333
Lcl-407	nsr- nis-	This study	Lactococcus	lactis	lactis	314	LA	0.56	0.12	4.948	19.106	14.2	2	3.5	1.5	1.02429				0	0	0	0	0	0	0	0	0	5.89	6.41
Lcl-408	nsr- nis-	This study	Lactococcus	lactis	lactis	306	LA	0.87	0.143333	8.69	21.5657	12.9	3.66667	16	12.3333	1.07447				0	0	0	0	0	0	0	0	0	5.52333	6.30333
Lcl-409	nsr- nis-	This study	Lactococcus	lactis	lactis	15	LA	0.793333	0.13	13.2937	21.6293	8.3	1	8.66667	7.66667	1.02719				0	0	0	0	0	0	0	0	0	5.58667	6.28
Lcl-410	nsr- nis-	This study	Lactococcus	lactis	lactis	15	LA	0.766667	0.126667	8.479	21.5157	13	3.16667	10.5	7.33333	1.10762				0	0	0	0	0	0	0	0	0	5.59	6.29
Lcl-411	nsr- nis-	This study	Lactococcus	lactis	lactis	309	LA	0.6	0.19	7.921	18.179	10.3	0	10	10	1.3236				0	0	0	0	0	0	0	0	0	5.89	6.35
Lcl-412	nsr- nis-	This study	Lactococcus	lactis	lactis	410	MDA	0.96	1.15	9.76367	9.18633	-0.6	2.33333	5.33333	3	1.02972				0	0	0	0	0	0	0	1	1	5.41667	5.24
Lcl-413	nsr- nis-	This study	Lactococcus	lactis	cremoris	43	LA	1.54	0.17	13.0373	21.8307	8.8	8	17.6667	9.66667	1.20406				0	0	0	0	0	0	0	0	0	4.86	6.29
Lcl-414	nsr- nis-	This study	Lactococcus	lactis	cremoris	1	LA	1.66333	0.193333	9.09033	22.0417	13	5.66667	22.3333	16.6667	1.11878				0	0	0	0	0	0	0	0	0	4.73667	6.25333
Lcl-415	nsr- nis-	This study	Lactococcus	lactis	cremoris	34	LA	1.66333	0.146667	13.421	22.0717	8.7	9.83333	22.6667	12.8333	1.05006				0	0	0	0	0	0	0	0	0	4.75	6.30333
Lcl-416	nsr- nis-	This study	Lactococcus	lactis	cremoris	403	LA	1.57667	0.136667	16.0237	22.0227	6	12.6667	22.6667	10	1.06119				0	0	0	0	0	0	0	0	0	4.84	6.31333
Lcl-417	nsr- nis-	This study	Lactococcus	lactis	cremoris	34	LA	1.6	0.143333	15.127	21.99	6.9	12	22.6667	10.6667	0.91135				0	0	0	0	0	0	0	0	0	4.80667	6.28333
Lcl-418	nsr- nis-	This study	Lactococcus	lactis	cremoris	76	LA	1.90333	0.0766667	8.874	22.2593	13.4	5.16667	18.6667	13.5	1.07999				0	0	0	0	0	0	0	0	0	4.49667	6.36
Lcl-419	nsr- nis-	This study	Lactococcus	lactis	cremoris	406	LA	1.68	0.07	8.66467	22.3037	13.6	4.33333	20.5	16.1667	0.625565				0	0	0	0	0	0	0	0	0	4.71	6.36
Lcl-420	nsr+ nis-	This study	Lactococcus	lactis	lactis	355	UA	1.90667	1.86667	6.68733	8.581	1.9	3.83333	5	1.16667	0.101072		25		1	0	0	0	0	0	0	0	0	4.49	4.56
Lcl-421	nsr- nis+	This study	Lactococcus	lactis	lactis	431	UA	1.62	1.60333	7.915	8.11333	0.2	4.33333	4.16667	-0.166667	0.407329			NisZ	0	1	1	1	1	1	1	1	1	4.79	4.79667
Lcl-422	nsr+ nis-	This study	Lactococcus	lactis	lactis	49	MDA	1.96667	1.83	7.33867	12.807	5.5	4.5	9.33333	4.83333	0.0514902		25		1	0	0	0	0	0	0	0	0	4.44333	4.59333
Lcl-423	nsr+ nis-	This study	Lactococcus	lactis	lactis	49	MDA	1.94667	1.83	7.04033	13.233	6.2	3.83333	9.66667	5.83333	0.0572214		25		1	0	0	0	0	0	0	0	0	4.46667	4.62
Lcl-425	nsr- nis-	This study	Lactococcus	lactis	cremoris	130	LA	1.92667	0.09	8.89167	22.2863	13.4	6	14.6667	8.66667	0.72263				0	0	0	0	0	0	0	0	0	4.50333	6.37
Lcl-426	nsr- nis-	This study	Lactococcus	lactis	cremoris	130	LA	1.94667	0.09	6.98433	22.2423	15.3	4.5	10.8333	6.33333	1.0496				0	0	0	0	0	0	0	0	0	4.48333	6.37
Lcl-427	nsr+ nis+	This study	Lactococcus	lactis	lactis	6	UA	1.938	1.86	7.8002	8.3604	0.6	4.3	4.4	0.1	18.0794	10.0989	2	NisA	1	1	1	1	1	1	1	1	1	4.462	4.546
Lcl-428	nsr+ nis+	This study	Lactococcus	lactis	lactis	49	UA	1.916	1.888	7.954	8.2188	0.3	4.5	4.5	0	14.237	7.50649	25	nd	1	1	1	1	1	1	1	1	1	4.492	4.528
Lcl-429	nsr+ nis+	This study	Lactococcus	lactis	lactis	6	UA	1.91	1.87	8.0104	8.2822	0.3	4.5	4.6	0.1	18.1074	9.5176	2	NisA	1	1	1	1	1	1	1	1	1	4.488	4.546
Lcl-430	nsr+ nis-	This study	Lactococcus	lactis	cremoris	5	HDA	1.8175	1.595	8.465	15.4405	7	4.75	11.5	6.75	0.108765	1.53567	44		1	0	0	0	0	1	1	0	0	4.5675	4.8275
Lcl-431	nsr+ nis-	This study	Lactococcus	lactis	cremoris	7	HDA	1.93333	1.11667	8.56967	18.49	9.9	5.5	15	9.5	0.122888		44		1	0	0	0	0	0	0	0	0	4.48333	5.33333
Lcl-432	nsr- nis-	This study	Lactococcus	lactis	cremoris	5	LA	1.9	0.126667	9.196	22.2117	13	6	21.1667	15.1667	1.02189				0	0	0	0	0	1	1	0	0	4.52667	6.33333
Lcl-433	nsr+ nis-	This study	Lactococcus	lactis	cremoris	7	HDA	1.92333	0.856667	12.1103	18.6413	6.5	9.16667	17.1667	8	0.164194		44		1	0	0	0	0	0	0	0	0	4.51667	5.61
Lcl-434	nsr- nis-	This study	Lactococcus	lactis	cremoris	46	LA	1.96	0.0966667	9.08633	22.3657	13.3	5	19.1667	14.1667	1.64708				0	0	0	0	0	0	0	0	0	4.45667	6.36
Lcl-435	nsr- nis-	This study	Lactococcus	lactis	cremoris	54	LA	1.77333	0.0866667	8.73733	22.314	13.6	5.5	20.5	15	0.975667				0	0	0	0	0	0	0	0	0	4.66	6.37667
Lcl-436	nsr- nis-	This study	Lactococcus	lactis	cremoris	54	LA	1.78	0.0966667	8.49333	22.2557	13.8	5.5	18.1667	12.6667	0.621339				0	0	0	0	0	0	0	0	0	4.65667	6.35667
Lcl-437	nsr- nis-	This study	Lactococcus	lactis	cremoris	54	LA	1.70667	0.0766667	8.62833	22.396	13.8	5.33333	19.8333	14.5	1.11866				0	0	0	0	0	0	0	0	0	4.7	6.35333
Lcl-438	nsr- nis-	This study	Lactococcus	lactis	cremoris	54	LA	1.76	0.11	9.02067	22.2357	13.2	5.83333	18.8333	13	0.789055				0	0	0	0	0	0	0	0	0	4.67333	6.36333
Lcl-439	nsr- nis-	This study	Lactococcus	lactis	cremoris	54	LA	1.66333	0.103333	9.95667	22.209	12.3	5.16667	22.6667	17.5	1.17482				0	0	0	0	0	0	0	0	0	4.77	6.36333
Lcl-440	nsr+ nis-	This study	Lactococcus	lactis	cremoris	7	HDA	1.88	0.963333	12.3363	19.0983	6.8	9.33333	16.6667	7.33333	0.0967591		44		1	0	0	0	0	0	0	0	0	4.55667	5.50667
Lcl-441	nsr- nis-	This study	Lactococcus	lactis	cremoris	415	LA	1.95333	0.116667	7.72267	22.1943	14.5	4.5	21.3333	16.8333	1.08759				0	0	0	0	0	1	1	0	0	4.48333	6.36667
Lcl-442	nsr- nis-	This study	Lactococcus	lactis	lactis	311	LA	1.89667	0.336667	8.04267	21.941	13.9	3.66667	21.3333	17.6667	0.705629				0	0	0	0	0	0	0	0	0	4.53667	6.14667
Lcl-443	nsr- nis-	This study	Lactococcus	lactis	lactis	316	LA	1.93333	0.426667	8.017	21.8413	13.8	5	21	16	0.651922				0	0	0	0	0	0	0	0	0	4.48667	6.03333
Lcl-444	nsr- nis-	This study	Lactococcus	lactis	lactis	316	MDA	1.87333	1.6	7.562	15.1437	7.6	4.16667	10.1667	6	0.489054				0	0	0	0	0	0	0	0	0	4.51333	4.81333
Lcl-445	nsr- nis-	This study	Lactococcus	lactis	lactis	316	HDA	1.87333	0.553333	7.276	21.5337	14.3	4	18.6667	14.6667	0.839402				0	0	0	0	0	0	0	0	0	4.54	5.91
Lcl-446	nsr- nis-	This study	Lactococcus	lactis	lactis	475	LA	1.88333	0.1	6.593	22.3477	15.8	3.16667	20.6667	17.5	0.729578				0	0	0	0	0	0	0	0	0	4.53333	6.36
Lcl-447	nsr+ nis-	This study	Lactococcus	lactis	cremoris	7	HDA	1.89333	0.873333	12.178	19.2147	7	9.16667	17.3333	8.16667	0.108118		44		1	0	0	0	0	0	0	0	0	4.54667	5.57333
Lcl-449	nsr+ nis-	This study	Lactococcus	lactis	lactis	139	UA	1.98333	1.85667	6.406	8.28033	1.9	3.16667	4.33333	1.16667	0.0278376		14		1	0	0	0	0	0	0	0	0	4.44333	4.58
Lcl-450	nsr- nis-	This study	Lactococcus	lactis	cremoris	7	LA	1.91333	0.106667	12.0267	22.2377	10.2	9	22.5	13.5	0.701223				0	0	0	0	0	1	1	0	0	4.53	6.36667
Lcl-451	nsr- nis-	This study	Lactococcus	lactis	cremoris	7	LA	1.77667	0.106667	8.719	22.233	13.5	5.5	20.1667	14.6667	0.59016				0	0	0	0	0	1	1	0	0	4.65333	6.35
Lcl-452	nsr- nis-	This study	Lactococcus	lactis	cremoris	54	LA	1.65333	0.0966667	9.283	22.3017	13	6	20.5	14.5	1.1232				0	0	0	0	0	0	0	0	0	4.75333	6.34
Lcl-453	nsr- nis-	This study	Lactococcus	lactis	cremoris	54	LA	1.81	0.103333	8.21233	22.1747	14	4.83333	20.1667	15.3333	0.796294				0	0	0	0	0	0	0	0	0	4.62333	6.37
Lcl-454	nsr+ nis-	This study	Lactococcus	lactis	lactis	49	MDA	1.97	1.82	7.49167	13.415	5.9	4.5	9.83333	5.33333	0.125917		25		1	0	0	0	0	0	0	0	0	4.46667	4.62333
Lcl-455	nsr+ nis-	This study	Lactococcus	lactis	lactis	428	MDA	1.9	1.73	6.65767	11.8217	5.2	3.16667	7.83333	4.66667	0.0588573		41		1	0	0	0	0	0	0	0	0	4.51667	4.72
Lcl-456	nsr- nis-	This study	Lactococcus	lactis	lactis	15	LA	1.95	0.0866667	6.57167	22.347	15.8	3.5	17.6667	14.1667	0.77347				0	0	0	0	0	0	0	0	0	4.46667	6.36333
Lcl-457	nsr- nis-	This study	Lactococcus	lactis	lactis	15	LA	1.91667	0.0766667	7.24367	22.3613	15.1	4	19.8333	15.8333	0.828105				0	0	0	0	0	0	0	0	0	4.51	6.36
Lcl-458	nsr- nis-	This study	Lactococcus	lactis	lactis	15	LA	1.9	0.106667	6.68533	22.201	15.5	3.16667	22.3333	19.1667	0.782331				0	0	0	0	0	0	0	0	0	4.52	6.37667
Lcl-459	nsr- nis-	This study	Lactococcus	lactis	cremoris	54	LA	1.72333	0.1	9.65667	22.121	12.5	6.16667	21.6667	15.5	0.640788				0	0	0	0	0	0	0	0	0	4.69667	6.36333
Lcl-460	nsr- nis-	This study	Lactococcus	lactis	cremoris	34	LA	1.86	0.0833333	7.78267	22.3247	14.5	4.5	21.6667	17.1667	0.890642				0	0	0	0	0	1	1	0	0	4.53667	6.34667
Lcl-461	nsr+ nis-	This study	Lactococcus	lactis	lactis	126	HDA	1.93667	0.876667	7.574	19.232	11.7	4.5	17	12.5	0.286406		18		1	0	0	0	0	0	0	1	1	4.48667	5.57
Lcl-462	nsr- nis-	This study	Lactococcus	lactis	cremoris	1	LA	1.79667	0.0733333	10.3837	22.3073	11.9	5.83333	18.8333	13	0.633953				0	0	0	0	0	0	0	0	0	4.63	6.38333
Lcl-463	nsr- nis-	This study	Lactococcus	lactis	cremoris	1	LA	1.78	0.0766667	10.52	22.3573	11.8	6	21.3333	15.3333	0.826717				0	0	0	0	0	0	0	0	0	4.64667	6.36667
Lcl-464	nsr- nis-	This study	Lactococcus	lactis	cremoris	1	LA	1.76667	0.0833333	10.321	22.2673	11.9	5.66667	21.5	15.8333	0.903106				0	0	0	0	0	0	0	0	0	4.66333	6.37333
Lcl-465	nsr- nis-	This study	Lactococcus	lactis	cremoris	4	LA	1.74667	0.0966667	7.97067	22.2743	14.3	4	22.3333	18.3333	0.699115				0	0	0	0	0	0	0	0	0	4.67333	6.36667
Lcl-466	nsr- nis-	This study	Lactococcus	lactis	lactis	317	HDA	1.98333	0.76	7.73467	20.172	12.4	4.5	18.5	14	0.482239				0	0	0	0	0	0	0	0	0	4.45333	5.69333
Lcl-467	nsr+ nis-	This study	Lactococcus	lactis	lactis	139	MDA	1.95667	1.85	6.82567	8.78967	2	3.83333	5.33333	1.5	0.0320184		23		1	0	0	0	0	0	0	0	0	4.46	4.57333
Lcl-468	nsr+ nis-	This study	Lactococcus	lactis	lactis	139	MDA	1.93667	1.84	6.968	8.98867	2	3.66667	4.83333	1.16667	0.0325118		1		1	0	0	0	0	0	0	0	0	4.45333	4.54667
Lcl-469	nsr- nis-	This study	Lactococcus	lactis	lactis	317	HDA	1.99333	0.746667	8.07	20.1377	12.1	5	18.8333	13.8333	0.509827				0	0	0	0	0	0	0	0	0	4.43333	5.71667
Lcl-470	nsr+ nis-	This study	Lactococcus	lactis	lactis	49	HDA	1.94	1.79333	7.415	14.599	7.2	4.66667	11.1667	6.5	0.0366982		25		1	0	0	0	0	0	0	0	0	4.48333	4.65
Lcl-471	nsr- nis-	This study	Lactococcus	lactis	lactis	317	HDA	1.97333	0.82	7.147	19.638	12.5	4	17.6667	13.6667	0.600873				0	0	0	0	0	0	0	0	0	4.44667	5.63
Lcl-472	nsr+ nis-	This study	Lactococcus	lactis	lactis	139	MDA	1.98667	1.83667	6.26533	8.553	2.3	3.16667	4.33333	1.16667	0.0353559		23		1	0	0	0	0	0	0	0	0	4.43333	4.58333
Lcl-473	nsr- nis-	This study	Lactococcus	lactis	cremoris	1	LA	1.99333	0.1	8.31833	22.3347	14	4.83333	22.3333	17.5	0.752543				0	0	0	0	0	0	0	0	0	4.43667	6.36
Lcl-474	nsr- nis+	This study	Lactococcus	lactis	lactis	312	UA	1.81333	1.72333	5.96867	7.16567	1.2	2.5	2.83333	0.333333	33.7948			NisA	0	1	1	1	1	1	1	1	1	4.50333	4.58667
Lcl-475	nsr- nis+	This study	Lactococcus	lactis	lactis	442	MDA	1.81	1.53333	8.759	10.8913	2.1	5.16667	5.16667	0	1.91334			NisQ	0	1	1	1	1	1	1	1	1	4.53667	4.81
Lcl-476	nsr- nis-	This study	Lactococcus	lactis	lactis	364	UA	1.72	1.68	7.90567	8.29967	0.4	3.5	3.66667	0.166667	1.36132				0	0	0	0	0	0	0	1	1	4.63	4.67
Lcl-477	nsr- nis-	This study	Lactococcus	lactis	cremoris	496	UA	1.71	1.65	7.937	8.68967	0.8	4.16667	4.5	0.333333	1.41786				0	0	0	0	0	0	0	0	0	4.64667	4.70667
Lcl-478	nsr- nis-	This study	Lactococcus	lactis	lactis	113	HDA	1.72	1.26667	7.22333	18.199	11	2.66667	12.8333	10.1667	1.1556				0	0	0	0	0	0	0	0	0	4.62667	5.11333
Lcl-479	nsr- nis+	This study	Lactococcus	lactis	lactis	442	MDA	1.83333	1.56333	9.05067	11.2033	2.2	5.66667	5.66667	0	1.10037			NisQ	0	1	1	1	1	1	1	1	1	4.52333	4.79667
Lcl-480	nsr+ nis-	This study	Lactococcus	lactis	lactis	372	UA	1.85667	1.75667	5.728	7.56167	1.8	2.5	3.66667	1.16667	0.238259		28		1	0	0	0	0	0	0	1	1	4.46667	4.58
Lcl-481	nsr+ nis-	This study	Lactococcus	lactis	lactis	372	UA	1.8	1.71667	6.04933	7.546	1.5	2.5	3.16667	0.666667	0.284228		28		1	0	0	0	0	0	0	1	1	4.50333	4.60667
Lcl-482	nsr+ nis-	This study	Lactococcus	lactis	lactis	101	MDA	1.90667	1.8	6.85	10.383	3.5	3.5	6.66667	3.16667	1.74736		17		1	0	0	0	0	0	0	1	1	4.43667	4.56
Lcl-483	nsr+ nis-	This study	Lactococcus	lactis	lactis	101	MDA	1.89	1.6025	8.154	13.3362	5.2	4.375	8.75	4.375	0.0796685	1.33205	17		1	0	0	0	0	0	0	1	1	4.48	4.785
Lcl-484	nsr- nis+	This study	Lactococcus	lactis	lactis	429	UA	1.28333	1.17667	6.764	7.994	1.2	3	2.83333	-0.166667	0.842217			NisZ	0	1	1	1	1	1	1	1	1	5.08	5.19667
Lcl-485	nsr- nis+	This study	Lactococcus	lactis	lactis	429	UA	1.33333	1.22667	7.226	8.476	1.2	3.33333	3.66667	0.333333	0.803537			NisZ	0	1	1	1	1	1	1	1	1	5.03	5.14667
Lcl-486	nsr+ nis-	This study	Lactococcus	lactis	lactis	454	MDA	1.89667	1.63667	6.71367	12.92	6.2	3.33333	8.5	5.16667	0.123997		17		1	0	0	0	0	0	0	0	0	4.45333	4.75333
Lcl-487	nsr- nis-	This study	Lactococcus	lactis	lactis	364	MDA	1.97333	1.87	6.33067	8.66067	2.3	3.33333	4.83333	1.5	1.09255				0	0	0	0	0	0	0	1	1	4.38667	4.5
Lcl-488	nsr- nis-	This study	Lactococcus	lactis	lactis	364	UA	1.74333	1.69667	7.869	8.394	0.5	3.5	3.83333	0.333333	1.01681				0	0	0	0	0	0	0	1	1	4.58667	4.64667
Lcl-489	nsr- nis-	This study	Lactococcus	lactis	lactis	113	HDA	1.83	1.08333	5.49067	19.944	14.5	2.66667	16.6667	14	0.485621				0	0	0	0	0	0	0	0	0	4.49667	5.29333
Lcl-490	nsr- nis-	This study	Lactococcus	lactis	lactis	113	HDA	1.34667	0.786667	7.37267	19.6393	12.3	2.33333	15.5	13.1667	0.430161				0	0	0	0	0	0	0	0	0	4.99667	5.63333
Lcl-491	nsr- nis-	This study	Lactococcus	lactis	lactis	440	MDA	1.89667	1.81333	6.36533	12.1983	5.8	3.33333	8.5	5.16667	1.00937				0	0	0	0	1	1	1	1	1	4.46333	4.59333
Lcl-492	nsr- nis-	This study	Lactococcus	lactis	lactis	440	MDA	1.87333	1.77333	6.574	9.94233	3.4	3.5	6.16667	2.66667	1.20539				0	0	0	0	1	1	1	1	1	4.48667	4.61333
Lcl-493	nsr- nis-	This study	Lactococcus	lactis	lactis	440	MDA	1.89	1.77667	6.43333	12.253	5.8	3.33333	8.66667	5.33333	0.953589				0	0	0	0	1	1	1	1	1	4.47333	4.61333
Lcl-494	nsr+ nis-	This study	Lactococcus	lactis	lactis	101	MDA	1.92	1.66	8.61125	11.3942	2.8	4.75	6.375	1.625	0.32199	1.1369	17		1	0	0	0	0	0	0	1	1	4.45	4.7275
Lcl-495	nsr- nis-	This study	Lactococcus	lactis	lactis	321	HDA	1.85	1.61667	5.15933	15.842	10.7	2.33333	12	9.66667	0.649398				0	0	0	0	0	0	0	0	0	4.48	4.76333
Lcl-496	nsr- nis-	This study	Lactococcus	lactis	lactis	338	HDA	1.38333	1.39	8.708	15.57	6.9	4.16667	11.1667	7	0.729497				0	0	0	0	0	0	0	0	0	4.95667	4.97667
Lcl-497	nsr- nis-	This study	Lactococcus	lactis	lactis	321	HDA	1.84333	1.36667	5.58167	17.1503	11.6	2.66667	13.5	10.8333	0.797322				0	0	0	0	0	0	0	0	0	4.50667	5.02667
Lcl-498	nsr- nis+	This study	Lactococcus	lactis	lactis	442	UA	1.86333	1.70333	7.1	8.97233	1.9	3.66667	3.83333	0.166667	1.03157			NisQ	0	1	1	1	1	1	1	1	1	4.49667	4.67
Lcl-499	nsr- nis+	This study	Lactococcus	lactis	lactis	442	MDA	1.88333	1.63333	8.38133	10.9063	2.5	5	4.83333	-0.166667	1.0707			NisQ	0	1	1	1	1	1	1	1	1	4.48333	4.74333
Lcl-500	nsr+ nis-	This study	Lactococcus	lactis	lactis	101	MDA	1.92333	1.59667	8.25133	14.2733	6	5.16667	9.83333	4.66667	0.120776		17		1	0	0	0	0	0	0	0	0	4.46333	4.79333
Lcl-501	nsr+ nis-	This study	Lactococcus	lactis	lactis	321	MDA	1.88333	1.81	5.92333	8.12567	2.2	2.83333	4.33333	1.5	0.0476033		20		1	0	0	0	0	0	0	0	0	4.48	4.56667
Lcl-502	nsr+ nis+	This study	Lactococcus	lactis	lactis	429	MDA	1.8825	1.57	7.31575	11.2383	3.9	3.375	5.625	2.25	0.160837	1.16628	17	NisZ	1	1	1	1	1	1	1	1	1	4.49	4.8175
Lcl-503	nsr- nis-	This study	Lactococcus	lactis	lactis	320	HDA	1.82667	1.19333	5.25767	17.0113	11.8	2.33333	14.1667	11.8333	0.883124				0	0	0	0	0	0	0	0	0	4.50667	5.19333
Lcl-504	nsr+ nis+	This study	Lactococcus	lactis	lactis	429	MDA	1.8075	1.535	7.6015	10.763	3.2	3.375	4.875	1.5	0.235541	1.47203	17	NisZ	1	1	1	1	1	1	1	1	1	4.54	4.84
Lcl-505	nsr+ nis-	This study	Lactococcus	lactis	lactis	101	MDA	1.87333	1.58333	8.255	14.0103	5.8	5.33333	9.33333	4	0.235892		17		1	0	0	0	0	0	0	1	1	4.49	4.8
Lcl-506	nsr- nis-	This study	Lactococcus	lactis	lactis	320	HDA	1.87333	0.993333	5.47667	17.7223	12.2	2.66667	15.3333	12.6667	1.08638				0	0	0	0	0	0	0	0	0	4.5	5.40667
Lcl-507	nsr+ nis+	This study	Lactococcus	lactis	lactis	429	MDA	1.85	1.595	7.5985	10.5932	3	3.625	5.125	1.5	0.270643	1.37626	17	NisZ	1	1	1	1	1	1	1	1	1	4.5175	4.79
Lcl-508	nsr+ nis-	This study	Lactococcus	lactis	lactis	366	MDA	1.80333	1.55667	7.80533	12.551	4.7	2.83333	7.33333	4.5	0.0716276		51		1	0	0	0	0	0	0	0	0	4.56333	4.84333
Lcl-509	nsr- nis+	This study	Lactococcus	lactis	lactis	442	MDA	1.79	1.53333	8.809	10.922	2.1	5	5	0	0.954429			NisQ	0	1	1	1	1	1	1	1	1	4.55	4.84
Lcl-510	nsr- nis+	This study	Lactococcus	lactis	lactis	442	MDA	1.77333	1.51	9.97567	11.9823	2	6.16667	6.16667	0	1.05302			NisQ	0	1	1	1	1	1	1	1	1	4.57333	4.84
Lcl-511	nsr- nis+	This study	Lactococcus	lactis	lactis	442	MDA	1.8	1.51	9.73	11.8037	2.1	6	6.16667	0.166667	1.07802			NisQ	0	1	1	1	1	1	1	1	1	4.58	4.86
Lcl-512	nsr+ nis-	This study	Lactococcus	lactis	lactis	322	UA	1.84667	1.76667	5.711	7.28033	1.6	2.66667	3.16667	0.5	0.0618912		41		1	0	0	0	0	0	0	0	0	4.51667	4.60333
Lcl-513	nsr+ nis-	This study	Lactococcus	lactis	lactis	322	UA	1.8725	1.8075	5.84525	7.19675	1.4	2.625	3.25	0.625	0.0562283	2.03902	nd		1	0	0	0	0	0	0	0	0	4.5075	4.5925
Lcl-514	nsr+ nis-	This study	Lactococcus	lactis	lactis	412	MDA	1.88333	1.80333	5.44667	7.87467	2.4	2.5	4.16667	1.66667	0.0903904		25		1	0	0	0	0	0	0	0	0	4.48333	4.57667
Lcl-515	nsr+ nis+	This study	Lactococcus	lactis	lactis	429	MDA	1.855	1.5725	7.447	11.1385	3.7	3.5	5.75	2.25	0.220901	1.29085	17	NisZ	1	1	1	1	1	1	1	1	1	4.5175	4.82
Lcl-516	nsr+ nis+	This study	Lactococcus	lactis	lactis	429	MDA	1.27667	1.24	7.298	9.04667	1.7	3.66667	5.66667	2	0.117903		17	NisZ	1	1	1	1	1	1	1	1	1	5.09	5.13667
Lcl-517	nsr+ nis+	This study	Lactococcus	lactis	lactis	429	MDA	1.8	1.5475	7.67975	10.8878	3.2	3.75	5.75	2	0.176735	1.10989	17	NisZ	1	1	1	1	1	1	1	1	1	4.5425	4.8425
Lcl-518	nsr- nis+	This study	Lactococcus	lactis	lactis	429	MDA	1.63	1.32	8.63867	12.5637	3.9	3.66667	6.16667	2.5	1.00818			NisZ	0	1	1	1	1	1	1	1	1	4.71667	5.03
Lcl-519	nsr+ nis+	This study	Lactococcus	lactis	lactis	429	MDA	1.85	1.565	7.25475	10.994	3.7	3.375	5.5	2.125	0.325804	1.62629	17	NisZ	1	1	1	1	1	1	1	1	1	4.515	4.815
Lcl-520	nsr+ nis+	This study	Lactococcus	lactis	lactis	429	MDA	1.8325	1.5825	7.34875	10.6903	3.3	3.5	5.5	2	0.219738	1.2794	17	NisZ	1	1	1	1	1	1	1	1	1	4.5375	4.815
Lcl-521	nsr+ nis+	This study	Lactococcus	lactis	lactis	429	MDA	1.8125	1.53	7.66925	11.2178	3.5	3.625	5.625	2	0.26842	1.63976	17	NisZ	1	1	1	1	1	1	1	1	1	4.5475	4.85
Lcl-522	nsr+ nis+	This study	Lactococcus	lactis	lactis	429	MDA	1.8625	1.5525	7.36725	11.2955	3.9	3.5	5.75	2.25	0.281005	1.32791	17	NisZ	1	1	1	1	1	1	1	1	1	4.5125	4.835
Lcl-523	nsr+ nis-	This study	Lactococcus	lactis	lactis	305	MDA	1.90333	1.86667	5.46867	10.3843	4.9	2.66667	7	4.33333	0.0793897		25		1	0	0	0	0	0	0	0	0	4.46	4.52
Lcl-524	nsr- nis-	This study	Lactococcus	lactis	lactis	365	HDA	1.87	1.05	6.848	17.6247	10.8	3.83333	15	11.1667	0.850132				0	0	0	0	0	0	0	0	0	4.46333	5.32333
Lcl-525	nsr- nis-	This study	Lactococcus	lactis	lactis	342	HDA	1.91	1.415	6.1355	16.988	10.9	3.25	12.75	9.5	1.38946	0.0613732			0	0	0	0	0	0	0	0	0	4.4475	4.9725
Lcl-526	nsr- nis-	This study	Lactococcus	lactis	cremoris	131	LA	1.82667	0.4	7.20033	22.5323	15.3	4.33333	21.6667	17.3333	1.34792				0	0	0	0	0	1	1	0	0	4.54333	5.98333
Lcl-527	nsr- nis+	This study	Lactococcus	lactis	lactis	312	UA	1.91	1.80333	5.41467	6.64733	1.2	2.5	2.5	0	16.6419			NisA	0	1	1	1	1	1	1	1	1	4.46	4.55667
Lcl-528	nsr- nis-	This study	Lactococcus	lactis	lactis	328	HDA	1.91	0.993333	5.71133	19.0297	13.3	2.5	15.8333	13.3333	1.30404				0	0	0	0	0	0	0	0	0	4.45667	5.38333
Lcl-529	nsr- nis-	This study	Lactococcus	lactis	lactis	425	HDA	1.97	0.84	5.74667	19.6577	13.9	3	18.1667	15.1667	0.766402				0	0	0	0	0	0	0	0	0	4.4	5.56333
Lcl-530	nsr- nis-	This study	Lactococcus	lactis	lactis	350	MDA	1.94	1.81	5.575	7.65233	2.1	2.5	3.66667	1.16667	1.25265				0	0	0	0	0	0	0	1	1	4.42667	4.55
Lcl-531	nsr- nis-	This study	Lactococcus	lactis	lactis	320	HDA	1.88667	1.76333	5.05267	14.9667	9.9	2.16667	11.1667	9	0.331031				0	0	0	0	0	0	0	0	0	4.47	4.61
Lcl-532	nsr- nis-	This study	Lactococcus	lactis	lactis	350	UA	1.86	1.77667	5.773	7.44267	1.7	2.66667	3.83333	1.16667	1.24773				0	0	0	0	0	0	0	1	1	4.46667	4.57667
Lcl-533	nsr+ nis-	This study	Lactococcus	lactis	lactis	113	UA	1.8725	1.785	6.1395	7.72175	1.6	3	3.875	0.875	0.0472824	1.94975	nd		1	0	0	0	0	0	0	0	0	4.4825	4.5775
Lcl-534	nsr- nis-	This study	Lactococcus	lactis	lactis	338	HDA	1.86667	1.09	6.98833	17.4717	10.5	4	14.8333	10.8333	1.01045				0	0	0	0	0	0	0	0	0	4.5	5.3
Lcl-535	nsr- nis-	This study	Lactococcus	lactis	lactis	375	UA	0.89	0.99	9.59267	8.37	-1.2	2.33333	2.83333	0.5	0.668873				0	0	0	0	0	0	0	1	1	5.46333	5.39
Lcl-536	nsr+ nis-	This study	Lactococcus	lactis	lactis	343	MDA	1.87667	1.80667	5.17533	8.62833	3.5	2.16667	5.16667	3	0.0578381		25		1	0	0	0	0	0	0	0	0	4.49	4.58333
Lcl-537	nsr- nis-	This study	Lactococcus	lactis	lactis	326	MDA	1.84	1.72333	5.68833	10.7547	5.1	2.66667	6.33333	3.66667	1.10833				0	0	0	0	0	0	0	0	0	4.53667	4.66667
Lcl-538	nsr- nis-	This study	Lactococcus	lactis	lactis	335	HDA	1.90333	1.01333	5.32967	20.1817	14.9	2.66667	17.1667	14.5	0.766399				0	0	0	0	0	0	0	0	0	4.46333	5.39
Lcl-539	nsr+ nis-	This study	Lactococcus	lactis	lactis	389	UA	1.86333	1.77	5.865	7.04067	1.2	3.16667	3.33333	0.166667	0.175336		25		1	0	0	0	0	0	0	0	0	4.50667	4.58667
Lcl-540	nsr+ nis-	This study	Lactococcus	lactis	lactis	390	UA	1.83333	1.78333	5.97233	6.98667	1	3	3	0	0.108589		25		1	0	0	0	0	0	0	0	0	4.50333	4.56667
Lcl-541	nsr+ nis-	This study	Lactococcus	lactis	lactis	446	MDA	1.8375	1.5125	8.7005	12.384	3.7	4.625	7.125	2.5	0.398756	1.37357	17		1	0	0	0	0	0	0	1	1	4.5175	4.8625
Lcl-542	nsr+ nis-	This study	Lactococcus	lactis	lactis	343	UA	1.84	1.74	5.65767	6.94433	1.3	3	3.16667	0.166667	0.0817848		25		1	0	0	0	0	0	0	0	0	4.53	4.62333
Lcl-543	nsr+ nis+	This study	Lactococcus	lactis	lactis	430	UA	1.87	1.8	6.03333	7.685	1.7	3.16667	4	0.833333	0.185184		25	NisZ	1	1	1	1	1	1	1	1	1	4.49667	4.58667
Lcl-544	nsr+ nis-	This study	Lactococcus	lactis	lactis	349	MDA	1.87333	1.77	5.92467	8.21933	2.3	3	4.33333	1.33333	0.050882		49		1	0	0	0	0	0	0	0	0	4.49	4.61333
Lcl-545	nsr- nis-	This study	Lactococcus	lactis	lactis	383	MDA	1.32333	1.29333	7.961	12.2373	4.3	4.16667	8.33333	4.16667	0.767392				0	0	0	0	0	0	0	0	0	5.03	5.06667
Lcl-546	nsr+ nis-	This study	Lactococcus	lactis	lactis	412	MDA	1.83333	1.74	5.33133	7.688	2.4	2.5	3.83333	1.33333	0.0920074		25		1	0	0	0	0	0	0	0	0	4.5	4.61
Lcl-547	nsr- nis-	This study	Lactococcus	lactis	cremoris	474	LA	1.83667	0.0966667	6.78333	22.9967	16.2	3.5	14.8333	11.3333	1.4395			NisQ	0	1	0	0	0	0	0	0	0	4.52667	6.3
Lcl-549	nsr- nis-	This study	Lactococcus	lactis	lactis	111	HDA	1.85333	0.766667	6.39367	17.5567	11.2	2.83333	16.3333	13.5	1.09103				0	0	0	0	0	0	0	1	1	4.52	5.63667
Lcl-550	nsr- nis+	This study	Lactococcus	lactis	lactis	442	MDA	1.85667	1.56667	9.303	11.3607	2.1	5.83333	6	0.166667	1.26153			NisQ	0	1	1	1	1	1	1	1	1	4.53333	4.82333
Lcl-551	nsr- nis-	This study	Lactococcus	lactis	lactis	453	MDA	1.83	1.74333	5.88833	10.2483	4.4	3	7	4	0.941298				0	0	0	0	0	0	0	1	1	4.51333	4.61333
Lcl-552	nsr+ nis-	This study	Lactococcus	lactis	lactis	372	UA	1.86	1.805	6.332	7.03075	0.7	2.375	2.75	0.375	0.165534	2.32716	nd		1	0	0	0	0	0	0	1	1	4.51	4.5475
Lcl-553	nsr- nis-	This study	Lactococcus	lactis	lactis	417	HDA	1.54667	1.40333	9.244	15.1343	5.9	2.66667	11.3333	8.66667	0.71617				0	0	0	0	0	0	0	0	0	4.85333	4.97333
Lcl-554	nsr- nis-	This study	Lactococcus	lactis	lactis	391	MDA	1.81333	1.59	8.67733	11.4713	2.8	3.33333	6.5	3.16667	0.788495				0	0	0	0	0	0	0	0	0	4.60333	4.78333
Lcl-555	nsr- nis-	This study	Lactococcus	lactis	lactis	387	MDA	1.68	1.58	8.411	10.456	2	3.83333	5.66667	1.83333	0.862205				0	0	0	0	0	0	0	0	0	4.73333	4.79
Lcl-556	nsr- nis-	This study	Lactococcus	lactis	lactis	345	LA	1.845	0.455	6.6095	21.684	15.1	3.75	19.75	16	0.967045				0	0	0	0	0	0	0	0	0	4.515	5.915
Lcl-557	nsr- nis-	This study	Lactococcus	lactis	lactis	444	LA	1.825	0.13	5.2205	22.141	16.9	2.5	22	19.5	0.602731				0	0	0	0	0	0	0	0	0	4.52	6.225
Lcl-558	nsr+ nis-	This study	Lactococcus	lactis	lactis	101	UA	1.94333	1.68667	6.488	8.16667	1.7	2.66667	2.66667	0	0.176228		17		1	0	0	0	0	0	0	1	1	4.47333	4.66667
Lcl-559	nsr+ nis-	This study	Lactococcus	lactis	lactis	355	MDA	1.9175	1.83	6.27425	8.426	2.2	3.125	4.75	1.625	0.176047	2.07299	nd		1	0	0	0	0	0	0	0	0	4.47	4.5425
Lcl-560	nsr- nis-	This study	Lactococcus	lactis	lactis	352	UA	1.9	1.82333	6.50967	7.95233	1.4	2.83333	4	1.16667	1.1684				0	0	0	0	0	0	0	1	1	4.49333	4.53
Lcl-561	nsr+ nis-	This study	Lactococcus	lactis	lactis	447	UA	1.855	1.645	7.45925	9.409	1.9	2.875	3.875	1	0.2072	1.51438	17		1	0	0	0	0	0	0	1	1	4.5275	4.72
Lcl-562	nsr- nis-	This study	Lactococcus	lactis	lactis	378	MDA	1.13667	1.20667	10.267	9.62	-0.6	2.83333	5.83333	3	0.531092				0	0	0	0	0	0	0	1	1	5.29	5.2
Lcl-563	nsr- nis-	This study	Lactococcus	lactis	lactis	417	HDA	1.875	1.56	5.834	18.6765	12.8	2.5	14.25	11.75	1.04466				0	0	0	0	0	0	0	0	0	4.47	4.8
Lcl-564	nsr+ nis-	This study	Lactococcus	lactis	lactis	391	UA	1.99333	1.88333	6.95433	8.845	1.9	3.83333	5	1.16667	0.140661		25		1	0	0	0	0	0	0	0	0	4.43667	4.51333
Lcl-565	nsr+ nis-	This study	Lactococcus	lactis	lactis	435	MDA	1.91667	1.84333	5.85667	8.60267	2.7	2.83333	5.16667	2.33333	0.140241		25		1	0	0	0	0	0	0	0	0	4.51	4.55333
Lcl-566	nsr- nis-	This study	Lactococcus	lactis	lactis	427	HDA	1.915	1.73	5.43	12.605	7.2	2.5	8.75	6.25	1.01137				0	0	0	0	0	0	0	1	1	4.445	4.64
Lcl-567	nsr+ nis-	This study	Lactococcus	lactis	lactis	390	UA	1.92	1.815	6.9185	8.719	1.8	3.375	4.625	1.25	0.192948	1.21363	25		1	0	0	0	0	0	0	1	1	4.475	4.5625
Lcl-568	nsr+ nis-	This study	Lactococcus	lactis	lactis	388	UA	0.736667	1.02667	10.9913	6.76367	-4.2	2.16667	3	0.833333	0.0853919		49		1	0	0	0	0	0	0	0	0	5.65333	5.32667
Lcl-569	nsr- nis-	This study	Lactococcus	lactis	lactis	455	HDA	1.95667	1.77333	6.79567	14.533	7.7	3.5	11.1667	7.66667	1.19799				0	0	0	0	0	0	0	0	0	4.46	4.61333
Lcl-570	nsr- nis-	This study	Lactococcus	lactis	lactis	352	UA	1.23667	1.21	8.68767	7.18267	-1.5	2	2.66667	0.666667	0.518656				0	0	0	0	0	0	0	1	1	5.17333	5.17
Lcl-571	nsr+ nis-	This study	Lactococcus	lactis	lactis	509	MDA	1.95667	1.75333	6.72233	9.434	2.7	2.5	4.66667	2.16667	0.243941		8		1	0	0	0	0	0	0	1	1	4.46	4.64
Lcl-572	nsr- nis-	This study	Lactococcus	lactis	lactis	382	MDA	1.94667	1.67667	6.68733	9.583	2.9	2.83333	4.33333	1.5	0.899545				0	0	0	0	0	0	0	1	1	4.48333	4.69667
Lcl-573	nsr- nis-	This study	Lactococcus	lactis	lactis	321	HDA	1.905	1.415	5.266	17.657	12.4	2.5	13.25	10.75	0.772584				0	0	0	0	0	0	0	0	0	4.465	4.955
Lcl-574	nsr- nis-	This study	Lactococcus	lactis	lactis	457	HDA	1.885	1.105	6.9425	20.3075	13.4	3.5	16.75	13.25	0.525505				0	0	0	0	0	0	0	0	0	4.485	5.275
Lcl-575	nsr+ nis-	This study	Lactococcus	lactis	lactis	343	MDA	1.94	1.82	5.37967	7.34467	2	2.33333	3.33333	1	0.0475786		41		1	0	0	0	0	0	0	0	0	4.46667	4.54333
Lcl-576	nsr+ nis-	This study	Lactococcus	lactis	lactis	334	UA	1.8775	1.7975	7.0425	8.47175	1.4	3.25	4	0.75	0.0858066	2.02742	nd		1	0	0	0	0	0	0	0	0	4.51	4.5725
Lcl-577	nsr- nis-	This study	Lactococcus	lactis	lactis	450	MDA	1.96333	1.87667	7.23533	9.29733	2.1	3.33333	5	1.66667	0.848698				0	0	0	0	0	0	0	0	0	4.44667	4.51
Lcl-578	nsr+ nis-	This study	Lactococcus	lactis	lactis	383	MDA	1.89667	1.65667	6.43767	8.72267	2.3	2.33333	3	0.666667	0.123051		17		1	0	0	0	0	0	0	0	0	4.50333	4.71333
Lcl-579	nsr+ nis-	This study	Lactococcus	lactis	lactis	382	MDA	1.8925	1.7125	6.8165	9.031	2.2	2.25	4.125	1.875	0.17997	1.56201	17		1	0	0	0	0	0	0	1	1	4.4925	4.675
Lcl-580	nsr- nis-	This study	Lactococcus	lactis	lactis	353	MDA	1.85667	1.72	5.78133	9.552	3.8	2.5	5.5	3	0.180699	1.86342			0	0	0	0	0	0	0	0	0	4.51333	4.64333
Lcl-581	nsr- nis-	This study	Lactococcus	lactis	lactis	376	MDA	1.94333	1.73333	6.59733	9.12667	2.5	2.83333	4.66667	1.83333	0.790482				0	0	0	0	0	0	0	1	1	4.48667	4.66667
Lcl-582	nsr- nis-	This study	Lactococcus	lactis	lactis	365	HDA	1.895	1.65	5.789	17.492	11.7	2	13	11	0.614466				0	0	0	0	0	0	0	0	0	4.475	4.71
Lcl-583	nsr- nis-	This study	Lactococcus	lactis	lactis	452	HDA	1.83	1.605	5.6125	13.8755	8.3	2.5	9.5	7	0.706083				0	0	0	0	0	0	0	0	0	4.515	4.73
Lcl-584	nsr+ nis-	This study	Lactococcus	lactis	lactis	382	MDA	1.86	1.6425	7.51725	9.6885	2.2	2.5	4.125	1.625	0.0957223	0.885186	17		1	0	0	0	0	0	0	1	1	4.525	4.7325
Lcl-585	nsr- nis-	This study	Lactococcus	lactis	lactis	376	UA	1.90667	1.71333	7.771	9.348	1.6	2.83333	4	1.16667	0.690575				0	0	0	0	0	0	0	1	1	4.52333	4.66667
Lcl-586	nsr+ nis-	This study	Lactococcus	lactis	lactis	432	MDA	1.91	1.8	7.46775	10.0307	2.6	3.25	5.75	2.5	0.219279	1.37497	17		1	0	0	0	0	0	0	1	1	4.505	4.61
Lcl-587	nsr- nis-	This study	Lactococcus	lactis	lactis	111	HDA	1.85	1.31	7.6135	19.006	11.4	4	14.75	10.75	0.926451				0	0	0	0	0	0	0	1	1	4.525	5.06
Lcl-588	nsr- nis-	This study	Lactococcus	lactis	lactis	376	MDA	1.82	1.535	5.612	11.408	5.8	2	6.5	4.5	0.900155				0	0	0	0	0	0	0	1	1	4.54	4.83
Lcl-589	nsr- nis-	This study	Lactococcus	lactis	lactis	338	HDA	1.895	1.585	7.3755	18.7725	11.4	4.5	15.25	10.75	1.0166				0	0	0	0	0	0	0	0	0	4.48	4.805
Lcl-590	nsr- nis-	This study	Lactococcus	lactis	lactis	367	LA	1.93	0.22	7.086	22.0145	14.9	4	21.75	17.75	0.801351				0	0	0	0	0	0	0	0	0	4.435	6.165
Lcl-591	nsr- nis-	This study	Lactococcus	lactis	lactis	376	MDA	1.78	1.49	7.353	13.3895	6	2.5	7.75	5.25	1.2166				0	0	0	0	0	0	0	1	1	4.55	4.855
Lcl-592	nsr+ nis-	This study	Lactococcus	lactis	lactis	350	UA	1.98	1.88	6.09767	7.41333	1.3	3	3.66667	0.666667	0.251088		10		1	0	0	0	0	0	0	1	1	4.43333	4.49333
Lcl-593	nsr+ nis-	This study	Lactococcus	lactis	lactis	375	MDA	1.20667	1.27667	9.77633	9.86067	0.1	3	5.66667	2.66667	0.0542702		14		1	0	0	0	0	0	0	1	1	5.23	5.12667
Lcl-594	nsr- nis-	This study	Lactococcus	lactis	lactis	375	HDA	1.82	0.91	5.943	20.6015	14.7	2.5	17	14.5	0.919484				0	0	0	0	0	0	0	0	0	4.54	5.465
Lcl-595	nsr- nis-	This study	Lactococcus	lactis	lactis	445	HDA	1.82	1.35	8.275	16.725	8.5	4.5	12	7.5	1.20582				0	0	0	0	0	0	0	1	1	4.555	5.015
Lcl-596	nsr- nis-	This study	Lactococcus	lactis	lactis	438	HDA	1.9	0.885	7.7995	21.3035	13.5	4.5	18.25	13.75	1.04328				0	0	0	0	0	0	0	0	0	4.495	5.48
Lcl-597	nsr- nis-	This study	Lactococcus	lactis	lactis	346	HDA	1.875	1.16	6.6715	20.424	13.8	3.5	16.75	13.25	0.921231				0	0	0	0	0	0	0	0	0	4.485	5.23
Lcl-598	nsr- nis-	This study	Lactococcus	lactis	lactis	376	MDA	1.95667	1.71	9.00633	12.6867	3.7	4.83333	8.83333	4	1.08715				0	0	0	0	0	0	0	1	1	4.47333	4.69333
Lcl-599	nsr+ nis-	This study	Lactococcus	lactis	lactis	412	UA	1.94333	1.86667	7.096	8.448	1.4	3.66667	4.66667	1	0.12674		25		1	0	0	0	0	0	0	0	0	4.47333	4.51
Lcl-600	nsr+ nis-	This study	Lactococcus	lactis	lactis	337	UA	1.92667	1.77	7.237	8.09333	0.9	2.83333	3.16667	0.333333	0.243384		17		1	0	0	0	0	0	0	1	1	4.48667	4.60667
Lcl-601	nsr+ nis-	This study	Lactococcus	lactis	lactis	423	HDA	1.95	1.775	6.932	14.143	7.2	3.5	10.5	7	0.0750554		25		1	0	0	0	0	0	0	0	0	4.425	4.58
Lcl-602	nsr- nis-	This study	Lactococcus	lactis	lactis	458	HDA	1.775	1.365	5.0775	19.1715	14.1	2.25	14.75	12.5	1.19368				0	0	0	0	0	0	0	0	0	4.53	4.985
Lcl-603	nsr+ nis-	This study	Lactococcus	lactis	lactis	412	UA	1.95	1.91	5.58	6.42733	0.8	2.33333	3	0.666667	0.124066		25		1	0	0	0	0	0	0	0	0	4.47	4.47
Lcl-604	nsr+ nis-	This study	Lactococcus	lactis	lactis	365	UA	2.00667	1.95333	6.39933	7.36767	1	3.16667	3.66667	0.5	0.0907314		10		1	0	0	0	0	0	0	0	0	4.43	4.44
Lcl-605	nsr- nis-	This study	Lactococcus	lactis	lactis	338	LA	1.8	0.08	15.3525	22.204	6.9	12.75	22.5	9.75	0.968477				0	0	0	0	0	0	0	0	0	4.595	6.29
Lcl-606	nsr+ nis-	This study	Lactococcus	lactis	lactis	303	UA	1.91667	1.78333	6.134	7.933	1.8	2.83333	3.66667	0.833333	0.097281		41		1	0	0	0	0	0	0	0	0	4.48333	4.58
Lcl-607	nsr+ nis-	This study	Lactococcus	lactis	lactis	473	MDA	1.99667	1.86333	6.933	9.894	3	3	5.66667	2.66667	0.0603716		49		1	0	0	0	0	0	0	0	0	4.43333	4.53333
Lcl-608	nsr+ nis-	This study	Lactococcus	lactis	lactis	472	UA	1.92333	1.88	5.93367	6.98567	1.1	3	3.66667	0.666667	0.0499569		25		1	0	0	0	0	0	0	0	0	4.50333	4.51333
Lcl-609	nsr- nis-	This study	Lactococcus	lactis	lactis	378	MDA	1.42333	1.37333	8.30433	8.87067	0.6	2.66667	5.16667	2.5	1.15185				0	0	0	0	0	0	0	1	1	5.01333	5.03
Lcl-610	nsr+ nis-	This study	Lactococcus	lactis	lactis	356	UA	1.93667	1.86333	6.377	7.95367	1.6	3.33333	4.5	1.16667	0.0801427		25		1	0	0	0	0	0	0	0	0	4.50667	4.53
Lcl-611	nsr- nis+	This study	Lactococcus	lactis	lactis	362	UA	1.95667	1.85333	6.749	7.73267	1	3.5	3.83333	0.333333	1.18446			NisZ	0	1	1	1	1	1	1	1	1	4.46667	4.52333
Lcl-612	nsr- nis-	This study	Lactococcus	lactis	lactis	338	LA	1.82	0.135	7.391	22.154	14.8	4	22.25	18.25	0.754725				0	0	0	0	0	0	0	0	0	4.53	6.215
Lcl-613	nsr+ nis-	This study	Lactococcus	lactis	lactis	470	MDA	1.91	1.82667	5.67467	11.1397	5.5	2.83333	7.5	4.66667	0.157816	1.83666	nd		1	0	0	0	0	0	0	0	0	4.46	4.55333
Lcl-614	nsr+ nis-	This study	Lactococcus	lactis	lactis	358	UA	1.95	1.875	7.042	7.8105	0.8	3	3.125	0.125	0.670724	0	25		1	0	0	0	0	0	0	0	0	4.45	4.51
Lcl-615	nsr- nis-	This study	Lactococcus	lactis	lactis	350	UA	1.90667	1.72333	6.93867	8.01167	1.1	2.33333	2.66667	0.333333	0.626586				0	0	0	0	0	0	0	1	1	4.52	4.65333
Lcl-616	nsr+ nis-	This study	Lactococcus	lactis	lactis	375	UA	1.87333	1.72333	6.40267	7.51167	1.1	2.33333	2.83333	0.5	0.109859		14		1	0	0	0	0	0	0	1	1	4.54667	4.63667
Lcl-617	nsr+ nis-	This study	Lactococcus	lactis	lactis	371	UA	1.97667	1.82667	5.56067	7.27333	1.7	2.33333	3	0.666667	0.129499		10		1	0	0	0	0	0	0	0	0	4.45	4.53667
Lcl-618	nsr+ nis-	This study	Lactococcus	lactis	lactis	23	UA	1.97	1.91	6.492	8.02333	1.5	3.5	4.5	1	0.0800687		25		1	0	0	0	0	0	0	0	0	4.46333	4.49
Lcl-619	nsr+ nis-	This study	Lactococcus	lactis	lactis	344	MDA	1.995	1.8975	7.17525	9.1525	2	4.125	5.75	1.625	0.328869	2.30393	24		1	0	0	0	0	0	0	0	0	4.4325	4.5025
Lcl-620	nsr- nis-	This study	Lactococcus	lactis	lactis	376	HDA	1.55	0.77	11.1	16.9883	5.9	6.66667	16.1667	9.5	0.806364				0	0	0	0	0	0	0	1	1	4.88333	5.63
Lcl-621	nsr+ nis-	This study	Lactococcus	lactis	lactis	433	MDA	1.89333	1.75	6.39933	9.57733	3.2	3	5.5	2.5	0.0931117		13		1	0	0	0	0	0	0	0	0	4.53333	4.65
Lcl-622	nsr- nis-	This study	Lactococcus	lactis	lactis	324	LA	1.89	0.47	6.2105	21.718	15.5	3	20.25	17.25	0.700745				0	0	0	0	0	0	0	0	0	4.48	5.89
Lcl-623	nsr- nis-	This study	Lactococcus	lactis	lactis	44	HDA	1.85	0.625	6.0255	20.9875	15	2.75	18.5	15.75	0.795882				0	0	0	0	0	0	0	0	0	4.505	5.74
Lcl-624	nsr- nis-	This study	Lactococcus	lactis	lactis	327	HDA	1.795	0.895	6.159	20.509	14.3	2.5	17	14.5	0.568678				0	0	0	0	0	0	0	0	0	4.575	5.47
Lcl-625	nsr+ nis-	This study	Lactococcus	lactis	lactis	386	UA	1.95	1.86667	6.95	8.06133	1.1	3.83333	4.66667	0.833333	0.0864786		36		1	0	0	0	0	0	0	0	0	4.47	4.51
Lcl-626	nsr- nis-	This study	Lactococcus	lactis	lactis	390	MDA	1.81667	1.57	9.242	11.1843	1.9	3.33333	6	2.66667	1.04193				0	0	0	0	0	0	0	1	1	4.62	4.83333
Lcl-627	nsr- nis-	This study	Lactococcus	lactis	lactis	471	LA	1.82	0.2	5.26	21.998	16.7	2.25	15.5	13.25	1.14075				0	0	0	0	0	0	0	0	0	4.535	6.18
Lcl-628	nsr+ nis-	This study	Lactococcus	lactis	lactis	338	MDA	1.915	1.835	6.28375	8.3615	2.1	3.25	5.125	1.875	0.119287	2.45642	nd		1	0	0	0	0	0	0	0	0	4.4925	4.57
Lcl-629	nsr+ nis-	This study	Lactococcus	lactis	lactis	470	MDA	1.93	1.79	6.3865	8.93325	2.5	2.75	4.875	2.125	0.811063	0	30		1	0	0	0	0	0	0	0	0	4.4825	4.61
Lcl-630	nsr- nis-	This study	Lactococcus	lactis	lactis	338	HDA	1.825	0.985	5.7835	20.724	14.9	2.5	17	14.5	0.398887				0	0	0	0	0	0	0	0	0	4.55	5.38
Lcl-631	nsr+ nis-	This study	Lactococcus	lactis	lactis	113	UA	1.33667	1.24333	8.70567	8.10733	-0.6	2.5	3.66667	1.16667	0		40		1	0	0	0	0	0	0	0	0	5.07	5.13333
Lcl-632	nsr- nis-	This study	Lactococcus	lactis	lactis	350	UA	0.586667	0.826667	9.95567	4.95667	-5	1.83333	1.83333	0	0.976564				0	0	0	0	0	0	0	1	1	5.71	5.49333
Lcl-633	nsr- nis-	This study	Lactococcus	lactis	lactis	375	MDA	1.82667	1.66333	5.81833	10.217	4.4	2.83333	5.83333	3	1.30606				0	0	0	0	0	0	0	1	1	4.50333	4.70333
Lcl-634	nsr- nis-	This study	Lactococcus	lactis	lactis	343	HDA	1.26	1.11667	9.169	16.104	6.9	2.66667	12	9.33333	2.14144				0	0	0	0	0	0	0	0	0	5.08	5.25667
Lcl-635	nsr- nis-	This study	Lactococcus	lactis	lactis	376	MDA	1.86667	1.72667	5.621	12.8383	7.2	2.66667	8	5.33333	1.55287				0	0	0	0	0	0	0	1	1	4.46667	4.65333
Lcl-636	nsr+ nis-	This study	Lactococcus	lactis	lactis	388	UA	0.826667	0.97	10.0283	8.26433	-1.8	2.33333	3.83333	1.5	0.204027		49		1	0	0	0	0	0	0	0	0	5.51667	5.39333
Lcl-637	nsr- nis-	This study	Lactococcus	lactis	lactis	383	MDA	1.20667	1.22667	7.17267	11.1247	4	2	7.33333	5.33333	1.69987				0	0	0	0	0	0	0	0	0	5.13	5.15
Lcl-638	nsr+ nis-	This study	Lactococcus	lactis	lactis	382	MDA	1.85333	1.56333	5.93633	10.678	4.7	3	5	2	0.291653		17		1	0	0	0	0	0	0	1	1	4.47667	4.78
Lcl-639	nsr+ nis-	This study	Lactococcus	lactis	lactis	340	MDA	1.82667	1.71667	6.72467	9.66133	2.9	3.33333	5.16667	1.83333	0.0357166		41		1	0	0	0	0	0	0	0	0	4.49667	4.62333
Lcl-640	nsr+ nis-	This study	Lactococcus	lactis	lactis	348	MDA	1.85333	1.77	5.91967	11.5763	5.7	3.16667	8.33333	5.16667	0.190314		49		1	0	0	0	0	0	0	0	0	4.48333	4.59667
Lcl-641	nsr+ nis-	This study	Lactococcus	lactis	lactis	101	MDA	1.8575	1.6025	6.425	10.1798	3.8	2.5	4.375	1.875	0.0988905	1.53138	17		1	0	0	0	0	0	0	1	1	4.4825	4.7425
Lcl-642	nsr- nis-	This study	Lactococcus	lactis	lactis	449	HDA	1.91	1.71333	6.225	15.5433	9.3	3.16667	11.6667	8.5	1.62247				0	0	0	0	0	0	0	0	0	4.43667	4.67
Lcl-643	nsr+ nis-	This study	Lactococcus	lactis	lactis	339	UA	1.87667	1.79	6.06033	7.85967	1.8	2.83333	3.5	0.666667	0.063652		41		1	0	0	0	0	0	0	1	1	4.47333	4.56667
Lcl-644	nsr+ nis-	This study	Lactococcus	lactis	lactis	343	UA	1.87	1.83667	5.99967	7.397	1.4	2.66667	3.5	0.833333	0.0781441		25		1	0	0	0	0	0	0	0	0	4.46667	4.53
Lcl-645	nsr+ nis-	This study	Lactococcus	lactis	lactis	343	UA	1.89667	1.8	7.547	9.15	1.6	4.5	5.33333	0.833333	0.086673		49		1	0	0	0	0	0	0	0	0	4.44	4.54667
Lcl-646	nsr+ nis-	This study	Lactococcus	lactis	lactis	343	HDA	1.81	1.75	6.28	15.248	9	2.83333	11.6667	8.83333	0.0694393		25		1	0	0	0	0	0	0	0	0	4.51	4.61333
Lcl-647	nsr- nis-	This study	Lactococcus	lactis	lactis	10	HDA	1.93667	1.83333	5.96733	12.4643	6.5	2.66667	9	6.33333	1.30814				0	0	0	0	0	0	0	1	1	4.39	4.54667
Lcl-648	nsr- nis-	This study	Lactococcus	lactis	lactis	445	MDA	1.90333	1.68333	6.68733	11.761	5.1	3.16667	6.83333	3.66667	1.2459				0	0	0	0	0	0	0	1	1	4.46333	4.73
Lcl-649	nsr+ nis-	This study	Lactococcus	lactis	lactis	443	HDA	1.8325	1.485	6.32125	16.9127	10.6	3.125	12.875	9.75	0.49016	0.578802	34		1	0	0	0	0	0	0	0	0	4.515	4.9075
Lcl-650	nsr+ nis-	This study	Lactococcus	lactis	lactis	505	UA	1.13667	1.34333	9.94567	6.59333	-3.4	2.5	2.33333	-0.166667	0.0481371		41		1	0	0	0	0	0	0	1	1	5.21	5.01667
Lcl-651	nsr- nis-	This study	Lactococcus	lactis	lactis	419	MDA	1.89667	1.69	5.41067	10.0623	4.7	2.5	5	2.5	1.49417				0	0	0	0	0	0	0	0	0	4.45	4.65333
Lcl-652	nsr- nis-	This study	Lactococcus	lactis	lactis	44	HDA	1.89333	0.883333	5.59967	19.883	14.3	2.66667	17	14.3333	1.28241				0	0	0	0	0	0	0	0	0	4.46	5.5
Lcl-653	nsr- nis-	This study	Lactococcus	lactis	lactis	376	MDA	1.80333	1.71333	7.47867	12.6087	5.1	4.33333	9.16667	4.83333	1.40037				0	0	0	0	0	0	0	1	1	4.53333	4.66
Lcl-654	nsr- nis-	This study	Lactococcus	lactis	lactis	439	MDA	1.82333	1.76	6.27867	9.12467	2.8	3.16667	5.5	2.33333	1.63133				0	0	0	0	1	1	1	1	1	4.50667	4.59667
Lcl-655	nsr+ nis-	This study	Lactococcus	lactis	lactis	347	MDA	1.8375	1.77	5.7015	7.855	2.2	2.375	4	1.625	0.122958	2.1431	nd		1	0	0	0	0	0	0	1	1	4.515	4.605
Lcl-656	nsr- nis-	This study	Lactococcus	lactis	lactis	392	MDA	1.82667	1.73333	7.63233	11.0297	3.4	4.5	7.33333	2.83333	1.37451				0	0	0	0	0	0	0	0	0	4.53	4.65333
Lcl-657	nsr- nis-	This study	Lactococcus	lactis	lactis	44	HDA	1.87333	0.816667	5.84033	20.5117	14.7	2.83333	15.5	12.6667	1.26014				0	0	0	0	0	0	0	0	0	4.48667	5.56333
Lcl-658	nsr+ nis-	This study	Lactococcus	lactis	lactis	351	UA	0.59	0.826667	9.309	5.91133	-3.4	1.66667	2.83333	1.16667	0.0649996		41		1	0	0	0	0	0	0	1	1	5.76	5.55667
Lcl-659	nsr+ nis-	This study	Lactococcus	lactis	lactis	368	MDA	1.89667	1.80667	6.73833	9.237	2.5	3.5	5	1.5	0.0601913		41		1	0	0	0	0	0	0	0	0	4.44667	4.56333
Lcl-660	nsr+ nis-	This study	Lactococcus	lactis	lactis	448	MDA	1.86	1.5925	6.2135	10.3308	4.1	2.625	5	2.375	0.115759	1.78937	8		1	0	0	0	0	0	0	1	1	4.4875	4.7725
Lcl-661	nsr- nis-	This study	Lactococcus	lactis	lactis	376	MDA	1.80333	1.58667	5.531	11.8703	6.3	2.5	7.66667	5.16667	1.17131				0	0	0	0	0	0	0	1	1	4.51	4.78667
Lcl-662	nsr+ nis-	This study	Lactococcus	lactis	lactis	468	MDA	1.8325	1.5825	7.69325	11.5375	3.8	3.75	6.125	2.375	0.162779	1.27581	17		1	0	0	0	0	0	0	1	1	4.5	4.7875
Lcl-663	nsr- nis-	This study	Lactococcus	lactis	lactis	9	MDA	1.88	1.79	5.49733	7.60167	2.1	2.5	3.83333	1.33333	1.6712				0	0	0	0	0	0	0	1	1	4.46667	4.57333
Lcl-664	nsr+ nis-	This study	Lactococcus	lactis	lactis	365	MDA	1.88	1.80333	6.37	8.40233	2	3.16667	4.5	1.33333	0.114078		6		1	0	0	0	0	0	0	0	0	4.46	4.56667
Lcl-665	nsr+ nis-	This study	Lactococcus	lactis	lactis	101	MDA	1.86667	1.66667	6.10067	9.33133	3.2	2.33333	3.5	1.16667	0.28854		17		1	0	0	0	0	0	0	1	1	4.47333	4.70667
Lcl-666	nsr- nis-	This study	Lactococcus	lactis	lactis	467	MDA	1.92	1.84	6.296	10.445	4.1	3.16667	7	3.83333	1.78957				0	0	0	0	0	0	0	1	1	4.43667	4.53667
Lcl-667	nsr+ nis-	This study	Lactococcus	lactis	lactis	390	UA	1.88667	1.85333	6.30467	6.92967	0.6	2.83333	3	0.166667	0.201144		25		1	0	0	0	0	0	0	0	0	4.47	4.51
Lcl-668	nsr+ nis-	This study	Lactococcus	lactis	lactis	343	UA	1.83333	1.77	6.54833	7.80433	1.3	3.33333	3.83333	0.5	0.0930968		25		1	0	0	0	0	0	0	0	0	4.51	4.58667
Lcl-669	nsr- nis-	This study	Lactococcus	lactis	lactis	466	MDA	1.71	1.51	8.77833	14.7447	6	4.16667	10	5.83333	0.904377				0	0	0	0	0	0	0	0	0	4.63333	4.86333
Lcl-670	nsr- nis-	This study	Lactococcus	lactis	lactis	465	MDA	1.29333	1.26333	8.347	12.559	4.2	3.16667	8.66667	5.5	0.744808				0	0	0	0	0	0	0	1	1	5.03667	5.09667
Lcl-671	nsr- nis-	This study	Lactococcus	lactis	lactis	507	HDA	1.87	1.59667	7.21967	16.623	9.4	4.33333	12.5	8.16667	0.937775				0	0	0	0	0	0	0	0	0	4.48333	4.78
Lcl-672	nsr- nis-	This study	Lactococcus	lactis	lactis	465	MDA	1.86667	1.77333	6.42167	11.635	5.2	3.33333	8	4.66667	1.08658				0	0	0	0	0	0	0	1	1	4.49	4.63
Lcl-673	nsr+ nis-	This study	Lactococcus	lactis	lactis	343	MDA	1.86	1.78	6.02033	9.54367	3.5	2.83333	6	3.16667	0.0765041		25		1	0	0	0	0	0	0	0	0	4.49667	4.59667
Lcl-674	nsr+ nis-	This study	Lactococcus	lactis	lactis	343	MDA	1.885	1.81	5.84125	9.27325	3.4	2.75	5.5	2.75	0.0573388	1.90385	24		1	0	0	0	0	0	0	0	0	4.475	4.5775
Lcl-675	nsr- nis-	This study	Lactococcus	lactis	lactis	460	HDA	1.91667	1.50333	6.398	16.3337	9.9	2.83333	11.8333	9	1.23032				0	0	0	0	0	0	0	0	0	4.44	4.87
Lcl-676	nsr+ nis-	This study	Lactococcus	lactis	lactis	424	MDA	1.84667	1.76333	5.61	10.7657	5.2	2.66667	7.33333	4.66667	0.162332		41		1	0	0	0	0	0	0	0	0	4.48	4.60667
Lcl-677	nsr- nis-	This study	Lactococcus	lactis	lactis	441	HDA	1.85667	1.02667	8.931	18.6357	9.7	5.5	15.5	10	0.762439				0	0	0	0	0	0	0	0	0	4.48333	5.34333
Lcl-678	nsr+ nis-	This study	Lactococcus	lactis	lactis	385	MDA	1.8425	1.585	6.9455	10.759	3.8	2.875	5.125	2.25	0.152793	1.55568	17		1	0	0	0	0	0	0	1	1	4.495	4.7925
Lcl-679	nsr- nis-	This study	Lactococcus	lactis	lactis	10	HDA	1.94	1.79667	5.64467	14.257	8.6	2.66667	10.8333	8.16667	1.56095				0	0	0	0	0	0	0	1	1	4.40333	4.6
Lcl-680	nsr- nis-	This study	Lactococcus	lactis	lactis	434	HDA	1.83333	1.51667	6.52767	15.032	8.5	2.83333	10.6667	7.83333	1.23428				0	0	0	0	0	0	0	0	0	4.51667	4.89
Lcl-681	nsr+ nis-	This study	Lactococcus	lactis	lactis	343	MDA	1.86667	1.79	6.85167	10.0917	3.2	4	6.33333	2.33333	0.101229		25		1	0	0	0	0	0	0	0	0	4.49667	4.6
Lcl-682	nsr+ nis-	This study	Lactococcus	lactis	lactis	414	UA	1.89	1.83333	5.86233	7.67967	1.8	2.83333	4	1.16667	0.121132		25		1	0	0	0	0	0	0	0	0	4.46667	4.53
Lcl-683	nsr+ nis-	This study	Lactococcus	lactis	lactis	378	MDA	1.87333	1.63333	5.97533	10.2503	4.3	2.66667	5.16667	2.5	0.15335		17		1	0	0	0	0	0	0	0	0	4.47	4.73333
Lcl-684	nsr+ nis-	This study	Lactococcus	lactis	lactis	323	UA	1.82667	1.76667	5.859	6.71267	0.9	2.66667	3	0.333333	0.0872484		32		1	0	0	0	0	0	0	0	0	4.49667	4.56
Lcl-685	nsr+ nis-	This study	Lactococcus	lactis	lactis	390	UA	1.85667	1.79333	6.77367	8.016	1.2	3.5	4.16667	0.666667	0.138324		25		1	0	0	0	0	0	0	0	0	4.49333	4.56333
Lcl-686	nsr- nis-	This study	Lactococcus	lactis	lactis	376	MDA	1.87667	1.82333	6.35133	10.4603	4.1	3.16667	7	3.83333	1.09344				0	0	0	0	0	0	0	1	1	4.46667	4.55667
Lcl-687	nsr+ nis-	This study	Lactococcus	lactis	lactis	378	MDA	1.84	1.5975	6.585	10.5685	4	2.625	4.875	2.25	0.133155	1.48125	17		1	0	0	0	0	0	0	1	1	4.5075	4.77
Lcl-688	nsr+ nis-	This study	Lactococcus	lactis	lactis	424	MDA	1.87667	1.8	5.966	10.5937	4.6	3.16667	6.83333	3.66667	0.163091		41		1	0	0	0	0	0	0	0	0	4.47333	4.59667
Lcl-689	nsr+ nis-	This study	Lactococcus	lactis	lactis	101	MDA	1.885	1.67	6.55125	10.1855	3.6	2.625	4.5	1.875	0.0781302	1.53301	17		1	0	0	0	0	0	0	1	1	4.475	4.715
Lcl-690	nsr- nis-	This study	Lactococcus	lactis	lactis	464	HDA	1.91667	1.72	5.89533	14.152	8.3	3	9.33333	6.33333	0.977573				0	0	0	0	0	0	0	0	0	4.44	4.67
Lcl-691	nsr+ nis-	This study	Lactococcus	lactis	lactis	459	UA	1.8875	1.8325	6.83975	8.27125	1.4	3.5	4.5	1	0.118366	1.82134	nd		1	0	0	0	0	0	0	0	0	4.4825	4.5475
Lcl-692	nsr- nis-	This study	Lactococcus	lactis	lactis	417	MDA	1.87333	1.77667	6.59433	10.4523	3.9	3.33333	6.83333	3.5	1.32341				0	0	0	0	0	0	0	1	1	4.46333	4.58333
Lcl-693	nsr- nis-	This study	Lactococcus	lactis	lactis	417	MDA	1.86333	1.79	6.45333	9.492	3	3	5.66667	2.66667	1.50406				0	0	0	0	0	0	0	1	1	4.46667	4.56667
Lcl-694	nsr+ nis-	This study	Lactococcus	lactis	lactis	355	UA	1.87	1.8	6.23133	8.026	1.8	3.33333	4.5	1.16667	0.159886		25		1	0	0	0	0	0	0	0	0	4.47	4.55333
Lcl-695	nsr+ nis-	This study	Lactococcus	lactis	lactis	384	MDA	1.8725	1.7825	7.5205	10.0533	2.5	4.5	6.375	1.875	0.127831	2.24679	35		1	0	0	0	0	0	0	0	0	4.4975	4.605
Lcl-696	nsr- nis-	This study	Lactococcus	lactis	lactis	113	HDA	1.83667	1.66333	5.47933	17.849	12.4	2.33333	13.6667	11.3333	1.19384				0	0	0	0	0	0	0	0	0	4.50333	4.71333
Lcl-697	nsr+ nis-	This study	Lactococcus	lactis	lactis	343	UA	1.85667	1.77667	5.813	7.45933	1.6	2.83333	3.33333	0.5	0.0778821		22		1	0	0	0	0	0	0	0	0	4.50333	4.58667
Lcl-698	nsr+ nis-	This study	Lactococcus	lactis	lactis	383	MDA	1.88667	1.59667	5.54633	9.44233	3.9	2.33333	3.5	1.16667	0.193162		17		1	0	0	0	0	0	0	0	0	4.46	4.76333
Lcl-699	nsr- nis-	This study	Lactococcus	lactis	lactis	376	MDA	1.86	1.61333	6.107	10.3257	4.2	2.83333	5.16667	2.33333	1.34005				0	0	0	0	0	0	0	1	1	4.48667	4.75
Lcl-700	nsr- nis-	This study	Lactococcus	lactis	lactis	376	MDA	1.84	1.77333	5.47867	11.211	5.7	2.5	7.83333	5.33333	1.18493				0	0	0	0	0	0	0	1	1	4.48	4.58667
Lcl-701	nsr- nis-	This study	Lactococcus	lactis	lactis	336	MDA	0.823333	1.03	11.2273	10.3567	-0.9	2.83333	5.16667	2.33333	0.644756				0	0	0	0	0	0	0	0	0	5.49	5.31667
Lcl-702	nsr- nis-	This study	Lactococcus	lactis	lactis	352	UA	1.32333	1.23	8.30733	9.45	1.1	2.33333	4.16667	1.83333	1.11508				0	0	0	0	0	0	0	1	1	5.02333	5.14
Lcl-703	nsr- nis-	This study	Lactococcus	lactis	lactis	381	MDA	1.47	1.27	8.59933	12.699	4.1	2.83333	7	4.16667	1.03748				0	0	0	0	0	0	0	0	0	4.87667	5.11667
Lcl-704	nsr+ nis-	This study	Lactococcus	lactis	lactis	372	UA	1.85667	1.76333	5.94733	7.26433	1.3	2.83333	3	0.166667	0.303739		28		1	0	0	0	0	0	0	1	1	4.5	4.59667
Lcl-705	nsr- nis-	This study	Lactococcus	lactis	lactis	324	HDA	1.86333	1.04667	5.39333	18.521	13.1	2.5	15.1667	12.6667	1.05749				0	0	0	0	0	0	0	0	0	4.49667	5.33
Lcl-706	nsr- nis-	This study	Lactococcus	lactis	lactis	325	HDA	1.86333	1.01667	5.38567	19.1637	13.8	2.33333	16.6667	14.3333	1.08909				0	0	0	0	0	0	0	0	0	4.48667	5.36
Lcl-707	nsr+ nis-	This study	Lactococcus	lactis	lactis	343	MDA	1.81	1.72	5.76	8.68133	2.9	3.16667	5.16667	2	0.109242		25		1	0	0	0	0	0	0	0	0	4.53	4.63667
Lcl-708	nsr- nis-	This study	Lactococcus	lactis	lactis	451	HDA	2.06	1.91	6.434	15.304	8.9	3.5	10	6.5	0.666643				0	0	0	0	0	0	0	0	0	4.39	4.62
Lcl-709	nsr- nis-	This study	Lactococcus	lactis	lactis	374	MDA	1.79333	1.61	6.234	10.2063	4	2.5	4.66667	2.16667	1.20463				0	0	0	0	0	0	0	1	1	4.54667	4.76
Lcl-710	nsr- nis+	This study	Lactococcus	lactis	lactis	359	UA	1.85667	1.77333	8.105	9.08967	1	4.83333	5	0.166667	1.63341			NisZ	0	1	1	1	1	1	1	1	1	4.52333	4.60667
Lcl-711	nsr+ nis-	This study	Lactococcus	lactis	lactis	382	MDA	1.83	1.5725	6.439	9.87275	3.4	2.5	4	1.5	0.150845	1.62242	17		1	0	0	0	0	0	0	1	1	4.53	4.805
Lcl-712	nsr+ nis-	This study	Lactococcus	lactis	lactis	343	MDA	1.81333	1.72333	6.311	9.51467	3.2	3.33333	5.66667	2.33333	0.107887		25		1	0	0	0	0	0	0	0	0	4.55333	4.65
Lcl-713	nsr- nis-	This study	Lactococcus	lactis	lactis	421	HDA	1.8	0.8	12.6023	18.7787	6.2	9.5	17.8333	8.33333	0.533255				0	0	0	0	0	0	0	1	1	4.55	5.59333
