# Supplementary material for: Gene-Trait Matching and Prevalence of Nisin Tolerance Systems in Lactococus lactis
Source: Front Bioeng Biotechnol. 2021 Mar 3;9:622835. doi: 10.3389/fbioe.2021.622835 (PMC7965974; doi:10.3389/fbioe.2021.622835)
Supplement: Supplementary Table 2 — Query sequences used for gene blasts to identify nisin biosynthesis, immunity and degradation genes. [file Table_2.xlsx]

## Sheet: Query sequences
Query sequences for nsr and nisin gene cassette discovery
ID	Description	Source	Nucleotide sequence
NSR	Nisin resistance (NSR) gene	Genbank CP016735.1 - Lactococcus lactis subsp. lactis strain UC06 plasmid pUC06B	ATGAAAATAGGTAAGCGAATTTTATTAGGTTTAGTGGCAGTATGTGCTTTATTTTTAGGAATTATCTATTTTTGGGGGTATAAATTCAACATATATTTAGTACCACCCTCCCCTCAGAAGTATGTTCGAGTTGCCTTAAAAAATATGGATGAACTTGGGCTATTTACTGATTCAAAAGAATGGGTAGAAACTAAAAAAAAGACGATAGAAGAAACATCAAATGCTAAAAACTATGCAGAAACAATCCCTTTTTTACAAAAAGCGATTAAAGTTGCAGGAGGAAAGCATTCTTTTATTGAACATGAAGAAGACATATCAAAAAGAAGCATTACAAAATATATAAAACCAAAGGCAGAAATCGAAGGCAACACTTTAATATTAACTATTCCTGAATTTACT…
NisA	Nisin structural gene	HM219853.1 Lactococcus lactis subsp. lactis nisin biosynthetic gene cluster, complete sequence	ATGAGTACAAAAGATTTTAACTTGGATTTGGTATCTGTTTCGAAGAAAGATTCAGGTGCATCACCACGCATTACAAGTATTTCGCTATGTACACCCGGTTGTAAAACAGGAGCTCTGATGGGTTGTAACATGAAAACAGCAACTTGTCATTGTAGTATTCACGTAAGCAAATAA
NisB	Nisin dehydratase gene	HM219853.1 Lactococcus lactis subsp. lactis nisin biosynthetic gene cluster, complete sequence	CCAAATCAAAGGATAGTATTTTGTTAGTTCAGACATGGATACTATCCTATTTTTATAAGTTATTTAGGGTTGCTAAATAGCTTATAAAAATAAAGAGAGGAAAAAACATGATAAAAAGTTCATTTAAAGCTCAACCGTTTTTAGTAAGAAATACAATTTTATCTCCAAACGATAAACGGAGTTTTACTGAATATACTCAAGTCATTGAGACTGTAAGTAAAAATAAAGTTTTTTTGGAACAGTTACTACTAGCTAATCCTAAACTCTATGATGTTATGCAGAAATATAATGCTGGTCTGTTAAAGAAGAAAAGGGTTAAAAAATTATTTGAATCTATTTACAAGTATTATAAGAGAAGTTATTTACGATCAACTCCATTTGGATTATTTAGTGAAACTT…
NisT	Nisin transporter gene	HM219853.1 Lactococcus lactis subsp. lactis nisin biosynthetic gene cluster, complete sequence	GGACTAATAGATGGATGAAGTGAAAGAATTCACATCAAAACAATTTTTTAATACTTTACTTACTCTTCCAAGCACCTTGAAGTTAATTTTTCAGTTGGAAAAACGTTATGCAATTTATTTAATTGTGCTAAATGCTATCACAGCTTTTGTTCCGTTGGCTAGTCTTTTTATTTATCAAGATTTAATAAACTCTGTGCTAGGTTCAGGGAGACATCTTATCAATATTATTATCATCTATTTTATTGTTCAAGTGATAACAACAGTTCTGGGACAGCTGGAAAGTTATGTTAGTGGAAAATTTGATATGCGACTTTCTTACAGTATCAATATGCGCCTCATGAGGACTACCTCATCTCTTGAATTAAGTGATTATGAGCAGGCTGATATGTATAATATCAT…
NisC	Nisin cyclase gene	HM219853.1 Lactococcus lactis subsp. lactis nisin biosynthetic gene cluster, complete sequence	ATGAATAAAAAAAATATAAAAAGAAATGTTGAAAAAATTATTGCTCAATGGGATGAGAGAACTAGAAAAAATAAAGAAAACTTCGATTTCGGAGAGTTGACTCTCTCTACAGGATTGCCTGGTATAATTTTAATGTTAGCGGAGTTAAAAAATAAAGATAACTCAAAGATATATCAGAAAAAGATAGACAATTATATTGAATATATTGTTAGCAAACTTTCAACATATGGGCTTTTAACAGGATCACTTTATTCGGGAGCAGCTGGCATTGCATTAAGTATCCTACATTTACGAGAAGATGACGAAAAATATAAGAATCTTCTTGATAGCCTAAATAGATATATCGAATATTTCGTCAGAGAAAAAATTGAAGGATTTAATTTGGAAAACATTACTCCT…
NisI	Nisin lipoprotein gene	HM219853.1 Lactococcus lactis subsp. lactis nisin biosynthetic gene cluster, complete sequence	ATGAGAAGATATTTAATACTTATTGTGGCCTTAATAGGGATAACAGGTTTATCAGGGTGTTATCAAACAAGTCATAAAAAGGTGAGGTTTGACGAAGGAAGTTATACTAATTTTATTTATGATAATAAATCGTATTTCGTAACTGATAAGGAGATTCCTCAGGAGAACGTTAACAATTCCAAAGTAAAATTTTATAAGCTGTTGATTGTTGACATGAAAAGTGAGAAACTTTTATCAAGTAGCAACAAAAATAGTGTGACTTTGGTCTTAAATAATATTTATGAGGCTTCTGACAAGTCGCTATGTATGGGTATTAACGACAGATACTATAAGATACTTCCAGAAAGTGATAAGGGGGCGGTCAAAGCTTTGAGATTACAAAACTTTGATGTGACAAGC…
NisP	Nisin serine protease gene	HM219853.1 Lactococcus lactis subsp. lactis nisin biosynthetic gene cluster, complete sequence	GAAACTAGAGTGAAAAAAATACTAGGTTTCCTTTTTATCGTTTGTTCGTTGGGTTTATCAGCAACTGTGCATGGGGAGACAACAAATTCACAACAGTTACTCTCAAATAATATTAATACGGAATTAATTAATCATAATTCTAATGCAATTTTATCTTCAACAGAGGGATCAACGACTGATTCGATTAATCTAGGGGCGCAGTCACCTGCAGTAAAATCGACAACAAGGACTGAATTGGATGTAACTGGTGCTGCTAAAACTTTATTACAGACATCAGCTGTTCAAAAAGAAATGAAAGTTTCGTTGCAAGAAACTCAAGTTAGTTCTGAATTCAGTAAGAGAGATAGCGTTACAAATAAAGAAGCAGTTCCAGTATCTAAGGATGAGCTACTTGAGCAA…
NisRK	Nisin two-component regulatory protein genes	HM219853.1 Lactococcus lactis subsp. lactis nisin biosynthetic gene cluster, complete sequence	TAGATTATATTTCTTCAGAATGAATGGTATAATGAAGTAATGAGTACTAAACAATCGGAGGTAAAGTGGTGTATAAAATTTTAATAGTTGATGATGATCAGGAAATTTTAAAATTAATGAAGACAGCATTAGAAATGAGAAACTATGAAGTTGCGATGCATCAAAACATTTCACTTCCCTTGGATATTACTGATTTTCAGGGATTTGATTTGATTTTGTTAGATATCATGATGTCAAATATTGAAGGGACAGAAATTTGTAAAAGGATTCGCAGAGAAATATCAACTCCAATTATCTTTGTTAGTGCGAAAGATACAGAAGAGGATATTATAAACGGCTTAGGTATTGGTGGGGATGACTATATTACTAAGCCTTTTAGCCTTAAACAGTTGGTTGCAA…
NisFEG	Nisin ABC transporter genes	HM219853.1 Lactococcus lactis subsp. lactis nisin biosynthetic gene cluster, complete sequence	TTTAGTAATCTCTAAGGATTACTTTTTTTGTTTCTGAATAGATTCTGAAAATTGTTTTATATACTTTTTTTAAACATAAAATAAAGTGAGGAAATATAATGCAGGTAAAAATTCAAAATCTTTCTAAAACATATAAAGAAAAGCAGGTGCTACAAGATATCAGTTTTGATATTAAATCTGGAACAGTCTGTGGTTTATTAGGAGTTAACGGTGCAGGAAAATCAACTTTGATGAAAATTTTGTTTGGTTTAATTTCTGCAGATACTGGAAAAATTTTTTTTGATGGACAAGAAAAGACAAATAATCAACTTGGAGCCTTAATCGAGGCTCCAGCAATATATATGAATTTATCTGCTTTCGATAATCTTAAAACTAAGGCTTTGCTTTTTGGAATTTCAG…
Nisin variants
ID	Description	Source	Protein sequence
NisA	Nisin structural protein	Genbank M24527	MSTKDFNLDLVSVSKKDSGASPRITSISLCTPGCKTGALMGCNMKTATCHCSIHVSK
NisZ	Nisin structural protein	Genbank AF420259	MSTKDFNLDLVSVSKKDSGASPRITSISLCTPGCKTGALMGCNMKTATCNCSIHVSK
NisQ	Nisin structural protein	Uniprot Q76HP8	MSTKDFNLDLVSVSKTDSGASTRITSISLCTPGCKTGVLMGCNLKTATCNCSVHVSK
Query sequences for alternative nisin immunity systems
ID	Description	Source	Protein sequence
BceA	Bacitracin ABC transporter protein	Genbank NP_390916.1 Bacillus subtilis 168	MVILEANKIRKSYGNKLNKQEVLKGIDIHIEKGEFVSIMGASGSGKTTLLNVLSSIDQVSHGTIHINGNDMTAMKEKQLAEFRKQHLGFIFQDYNLLDTLTVKENILLPLSITKLSKKEANRKFEEVAKELGIYELRDKYPNEISGGQKQRTSAGRAFIHDPSIIFADEPTGALDSKSASDLLNKLSQLNQKRNATIIMVTHDPVAASYCGRVIFIKDGQMYTQLNKGGQDRQTFFQDIMKTQGVLGGVQHEH
BceB	Bacitracin ABC transporter protein	Genbank NP_390915.1 Bacillus subtilis 168	MNINQLILRNLKKNLRNYYLYVFALIFSVALYFAFVTLQYDPAINEVKASIKGAAAIKTASILLVAVVAIFILYANTIFIKRRSKEIGLFQLIGMTKHKIFRILSAENVMLYFGSLAIGVAAGFSISKLVLMILFKIVDVKADAKLHFSEQALVQTVIVFCGIYLLIMIMNYTFIKKQSILSLFKVTSSTEDKVKKISFFQMLIGALGIVLILTGYYVSSELFGGKFKTINELFVAMSFILGSVIIGTFLFYKGSVTFISNIIRKSKGGYLNISEVLSLSSIMFRMKSNALLLTIITTVSALAIGLLSLAYISYYSSEKTAEQNVAADFSFMNEKDAKLFENKLRESNISFVKKATPVLQANVDIANIMDGTPKEMQGDPGNMQLAVVSDKDVKGVDVA…
CprA	CAMP ABC transporter protein	Genbank WP_009896245.1 Clostridioides difficile	MSNYILQVKGVSKKFKEQMAVDNISLAIKSNSIYGLLGPNGAGKSTLLKMITGILNPTSGKIMFEGHRWTRKDLSNIGSLIESPAIYENLTARENLKVHTTLLGLPDSRIEEVLETVDLRDTFKKRSGQFSLGMKQRLGIAIALLNHPKLLILDEPTNGLDPIGIEELRELIRSFPKQGITVILSSHILSEVEQVVDEIGIISNGVMGYQGEVSKEQNLEKLFMKVVAENRKRGE
CprB	CAMP ABC transporter protein	Genbank WP_009896246.1 Clostridioides difficile	MERFIRVEFQKMKGTFGMKLIWIVPVFCILLCGLGGGQNAAFNWWYTTFLPGALTLISSLIVLKDEKSKYRGILPLPIEMKDVWTGKMIYCIICCFIASIISAIGVVFVGIIYKETISIGQNIIATILIILLFMWQIPLCMFLASKFGIFVTVLINMFFTIVGVAVFSTTEMWYMFPYSIPSRLMAVVLHILPNGLPVPEGSEFLNNAVILPGVLISIVLFVLFALATRVWFNNREVK
CprC	CAMP ABC transporter protein	Genbank WP_011861184.1 Clostridioides difficile	MRQLIRIFCSDLIKLKRNFIILMHICIALMGMGLFLWYYKVSGADNILKIVGYLQVIAIAFPLLSGVVCSMFVEQEYYAGNYKHMLTTSNPKYLTLISKYIILVCLGFVATLVSVLGFKFGISKAYFTSSFYMISILILIACNLFEYILHLFLSLRFGKGTSIGVGIVEMLLSALLLTGLGSGIWQYFPCAWGVRFITIWSSFSSSKTVEYIKVESIKSYQSTGLICGFVTILAFVILCIWFSKWEGKKSEE
Protein sequence for NSR variants
ID	Description	Source	Protein sequence
NSR_0	Nisin resistance (NSR) gene	This study	PQKYVRVALKNMDELGLFTDSKEWVETKKKTIEETSNAKNYAETIPFLQKAIKVAGGKHSFIEHEEDISKRSITKYIKPKAEIEGNTLILTIPEFTGNNSQASDYANFLESSLHKNNYNGVIVDLRGNRGGDLSPMVLGLSPLLPDGTLFTYVDKSSHSKPVELQNGEINSGGSSTKVSDNKKIKKAPIAVLIDNNTGSSGELTALCFKGIPNVKFLGSDSAGYTSANQTVYLYDGSTLQITSAFVKDRTNNIYKNFPISPDIQTNNAKSSAIEWIKSQIK
NSR_1	Nisin resistance (NSR) gene	This study	WGYKFNIYLVPPSPQKYVRVALKNMDELGLFTDSKEWVETKKKTIEETSNAKNYAETIPFLQKAIKVAGGKHSFIEHEEDISKRSITKYIKPKAEIEGNTLILTIPEFTGNDSQASDYANFLESSLHKNNYNGVIVDLRGNRGGDLSPMVLGLSPLLPDGTLFTYVDKSSHSKPVELQNGEINSGGSSTKVSDNKKIKKAPIAVLIDNNTGSSGELTALCFKGIPNVKFLGSDSAGYTSANQTVYLYDGSTLQITSAFVKDRTNNIYKNFPISPDIQTNNAKSSAIEWIKSQIK
NSR_2	Nisin resistance (NSR) gene	This study	MKIGKRILLGLVAVCALFLGIIYFWGYKFNIYLVPPSPQKYVRVALKNMDELGLFIDSKEWVETKKKTIEETSNAKNYAETIPFLQKAIKVAGGKHSFIEHEEDISKRSITKYIKPKAEIEGNTLILTIPEFTGNNSQASDYANFLESSLHKNNYNGVIVDLRGNRGGDLSPMVLGLSPLLPDGTLFTYVDKSSHSKPVELQNGEINSGGSSTKVSDNKKIKKAPIAVLIDNNTGSSGELTALCFKGIPNVKFLGSDSAGYTSANQTVYLYDGSTLQITSAFVKDRTNNIYKNFPISPDIQTNNAKSSAIEWIKSQIK
NSR_3	Nisin resistance (NSR) gene	This study	MKIGKRILLGLVAVCALFLGIIYFWGYKFNIYLVPPSPQKYVRVALKNMDELGLFTDSKEWIETKKKTIEDTSNAKNYAETIPFLQKAIKVAGGKHSFIEHEEDISKRSMTKYIKPKAEIEGNTLILTIPEFSGNDNQASDYANFLESSLHKNNYNGVIVDLRGNRGGDLSPMVLGLSPLLPDGTLFTYVDKSSHSKPVELQNGEINSGGSSTKVSDNKKIKKAPIAVLIDNNTGSSGELTALCFKGTPNVKFWGSDSAGYTSANQTVYLYDGSTLQITSAFVKDRTNNIYKNFPISPDIQTNNAKSSAVEWIKSQIK
NSR_4	Nisin resistance (NSR) gene	This study	MKIGKRILLGLVAVCALFLGIIYLWGYKFNIYLVPPSPQKYVRVALKNMDELGIFTDSKEWVETKKKTIEETSNAKNYAETIPFLQKAIKVAGGKHSFIEHEEDISKRSMTKYIKPKAEIEGNTLILTIPEFTGNDSQASDYANFLESSLHKNNYNGVIVDLRGNRGGDLSPMVLGLSPLLPDGTLFTYVDKSSHSKPVELQNGEINSGGSSTKISDNKKIKKAPIAVLIDNNTGSSGELTALCFKGIPNVKFLGSDSAGYTSANQTVYLYDGSTLQITSAFVKDRTNNIYKNFPISPDIQTNNAKSSAIEWIKSQIK
NSR_5	Nisin resistance (NSR) gene	This study	MKIGKRILLGLVAVCALFLGIIYLWGYKFNIYLVPPSPQKYVRVALKNMDELGLFTDSKEWVETKKKTIEETSNAKNYAETIPFLQKAIKVAGGKHSFIEHEEDISKRSITKYIKPKAEIEGNTLILTIPEFTGNDSQASDYANFLESSLHKNNYNGVIVDLRGNRGGDLSPMVLGLSPLLPDGTLFTYVDKSSHSKPVELQNGEINSGGSSTKVSDNKKIKKAPIAVLIDNNTGSSGELTALCFKERPNVKFLGSDSAGYTSANQTVYLYDGSTLQITSAFVKDRTNNIYKNFPISPDIQTNNAKSSAIEWIKSQIK
NSR_6	Nisin resistance (NSR) gene	This study	MKIGKRILLGLVAVCALFLGIIYLWGYKFNIYLVPPSPQKYVRVALKNMDELGLFTDSKEWVETKKKTIEETSNAKNYAETIPFLQKAIKVAGGKHSFIEHEEDISKRSITKYIKPKAEIEGNTLILTIPEFTGNDSQASDYANFLESSLHKNNYNGVIVDLRGNRGGDLSPMVLGLSPLLPDGTLFTYVDKSSHSKPVELQNGEINSGGSSTKISDNKKIKKAPIAVLIDNNTGSSGELTALCFKGIPNVKFLGSDSAGYTSANQTVYLYDGSTLQITSAFVKDRTNNIYKNFPISPDIQTNNAKSSAIEWIKSQIK
NSR_7	Nisin resistance (NSR) gene	This study	MKIGKRILLGLVAVCALFLGIIYLWGYKFNIYLVPPSPQKYVRVALKNMDELGLFTDSKEWVETKKKTIEETSNAKNYAETIPFLQKAIKVAGGKHSFIEHEEDISKRSITKYIKPKAEIEGNTLILTIPEFTGNNSQASDYANFLESSLHKNNYNGVIVDLRGNRGGDLSPMVLGLSPLLPDGTLFTYVDKSSHSKPVELQNGEINSGGSSTKVSDNKKIKKAPIAVLIDNNTGSSGELTALCFKGIPNVKFLGSDSAGYTSANQTVYLYDGSTLQITSAFVKDRTNNIYKNFPISPDIQTNNAKSSAIEWIKSQIK
NSR_8	Nisin resistance (NSR) gene	This study	MKIGKRILLGLVAVCALFLGIIYLWGYKFNIYLVPPSPQKYVRVALKNMDELGLFTDSKEWVETKKKTIEETSNAKNYAETIPFLQKAIKVAGGKHSFIEHEEDISKRSITKYIKPKAEIEGNTLILTIPEFTGNDSQASHYANFLESSLHKNNYNGVIVDLRGNRGGDLSPMVLGLSPLLPDGTLFTYVDKSSHSKPVELQNGEINSGGSSTKISDNKKIKKVPIAVLIDNNTGSSGELTALCFEGITNVKFLGSDSAGYTSANQTVYLYDGSTLQITSAFVKDRTNNIYKNFPISPDIQTNNAKSSAIEWIKSQIK
NSR_10	Nisin resistance (NSR) gene	This study	MKIGKRILLGLVAVCALFLGIIYFWGYKFNIYLVPPSPQKYVRVALKNMDELGLFTDSKEWVETKKKTIEETSNAKNYAETIPFLQKAIKVAGGKHSFIEHEEDISKRSITKYIKPKSEIEGNTLILTIPEFTGNDSQASDYANFLESSLHKNNYNGVIVDLRGNRGGDLSPMVLGLSPLLPDGTLFTYVDKSSHSKPVELQNGEINSGGSSTKVSDNKKIKKAPIAVLIDNNTGSSGELTALCFKGIPNVKFLGSDSAGYTSANQTVYLYDGSTLQITSAFVKDRTNNIYKNFPISPDIQTNNAKSSAIEWIKSQIK
NSR_11	Nisin resistance (NSR) gene	This study	MVLGLSPLLPDGTLFTYVDKSSHSKPVELQNGEINSGGSSTKVSDNKKIKKAPIAVLIDNNTGSSGELTALCFKGIPNVKFLGSDSAGYTSANQTVYLYDGSTLQITSAFVKDRTNNIYKNFPISPDIQTNNAKSSAIEWIKSQIK
NSR_12	Nisin resistance (NSR) gene	This study	MKIGKRILLGLVAVCALFLGIIYLWGYKFNIYLVPPSPQKYVRVALKNMDELGLFTDSKEWVETKKKTIEETSNAKNYAETIPFLQKAIKVAGGKHSFIEHEEDISKRSMTKYIKPKAEIEGNTLILTIPEFTGNDSQASDYANFLESSLHKNNYNGVIVDLRGNRGGDLSPMVLGLSPLLPDGTLFTYVDKSSHSKPVELQNGEINSGGSSTKVSDNKKIKKAPIAVLIDNNTGSSGELTALCFKGIPNVKFLGSDSAGYTSANQTVYLYDGSTLQITSAFVKDRTNNIYKNFPISPDIQTNNAKSSAIEWIKSQIK
NSR_13	Nisin resistance (NSR) gene	This study	MKIGKRILLGLVAVCALFLGIIYFWGYKFNIYLVPPSPQKYVRVALKNMDELGLFTDSKEWVETKKKTIEETSNAKNYAETIPFLQKAIKVAGGKHSFIEHEEDISKRSITKYIKPKAEIEGNTLILTIPEFTGNNSQASDYANFLESSLHKNNYNGVIVDLRGNRGGDLSPMVLGLSPLLPDGTLFTYVDKSSHSKPVELQNGEINSGGSSTKVSDNKKIKKAPIAVLIDNNTGSSGELTALCFKGIPNVKFLGSDSAGYTSANQTVYLYDGSTLQITSAFVKDRTNNIYKNFPISPDIQTNNAKSSAIGWIKSQIK
NSR_14	Nisin resistance (NSR) gene	This study	MKIGKRILLGLVAVCALFLGIIYLWGYKFNIYLVPPSPQKYVRVALKNMDELGLFTDSKEWVETKKKTIEETSNAKNYAETIPFLQKAIKVAGGKHSFIEHEEDISKRSITKYIKPKAEIEGNTLILTIPEFTGNDSQASDYANFLESSLHKNNYNGVIVDLRGNRGGDLSPMVLGLSPLLPDGTLFTYVDKSSHSKPVELQNGEINSGGSSTKVSDNKKIKKAPIAVLIDNNTGSSGELTALCFKGIPNVKFLGSDSAGYTSANQTVYLYDGSTLQITSAFVKDRTNNIYKNFPISPDIQTNNAKSSAIEWIKSQIK
NSR_17	Nisin resistance (NSR) gene	This study	MKIGKRILLGLVAVCALFLGIIYFWGYKFNIYLVPPSPQKYVRVALKNMDELGLFTDSKEWVETKKKTIEETSNAKNYAETIPFLQKAIKVAGGKHSFIEHDEDISKRSITKYIKPKAEIEGNTLILTIPEFTGNDSQASDYANFLESSLHKNNYNGVIVDLRGNRGGDLSPMVLGLSPLLPDGTLFTYVDKSSHSKPVELQNGEINSGGSSTKISDNKKIKKAPIAVLIDNNTGSSGELTALCFEGIPNVKFFGSDSAGYTSANQTVYLYDGSTLQITSAFVKDRTNNIYKNFPISPDIQTNNAKSSAVEWIKSQIK
NSR_18	Nisin resistance (NSR) gene	This study	MKIGKRILLGLVAVCALFLGIIYFWGYKFNIYLVPPSPQKYVRVALKNMDELGLFTDSKEWVETKKKTIEETSNAKNYAETIPFLQKAIKVAGGKHSFIEHEEDISKRSITKYIKPKAEIEGNTLILTIPEFTGNNSQASDYANFLESSLHKNNYNGVIVNLRGNRGGDLSPMVLGLSPLLPDGTLFTYVDKSSHSKPVELQNGEINSGGSSTKVSDNKKIKKAPIAVLIDNNTGSSGELTALCFKGIPNVKFLGSDSAGYTSANQTVYLYDGSTLQITSAFVKDRTNNIYKNFPISPDIQTNNAKSSAIEWIKSQIK
NSR_19	Nisin resistance (NSR) gene	This study	MKIGKRILLGLVAVCALFLGIIYFWGYKFNIYLVPPSPQKYVRVALKNMDELGLFTDSKEWVETKKKTIEETSNAKNYAETIPFLQKAIKVAGGKHSFIEHEEDISKRSMTKYIKPKAEIEGNTLILTIPEFTGNNSQASDYANFLESSLHKNNYNGVIVDLRGNRGGDLSPMVLGLSPLLPDGTLFTYVDKSSHSKPVELQNGEINSGGSSTKISDNKKIKKAPIAVLIDNNTGSSGELTALCFKGIPNVKFLGSDSAGYTSANQTVYLYDGSTLQITSAFVKDRTNNIYKNFPISPDIQTNNAKSSAIEWIKSQIK
NSR_20	Nisin resistance (NSR) gene	This study	MKIGKRILLGLVAVCALFLGIIYFWGYKFNIYLVPPSPQKYVRVALKNMDELGLFTDSKEWVETKKKTIGETSNAKNYAETIPFLQKAIKVAGGKHSFIEHEEDISKRSMTKYIKPKAEIEGNTLILTIPEFTGNDSQASDYANFLESSLHKNNYNGVIVDLRGNRGGDLSPMVLGLSPLLPDGTLFTYVDKSSHSKPVELQNGEINSGGSSTKVSDNKKIKKAPIAVLIDNNTGSSGELTALCFKGIPNVKFLGSDSAGYTSANQTVYLYDGSTLQITSAFVKDRTNNIYKNFPISPDIQTNNAKSSAIEWIKSQIK
NSR_21	Nisin resistance (NSR) gene	This study	MDELGLFTDSKEWVETKKKTIEETSNAKNYAETIPFLQKAIKVAGGKHSFIEHEEDISKRSMTKYIKPKAEIEGNTLILTIPEFTGNDSQASDYANFLESSLHKNNYNGVIVDLRGNRGGDLSPMVLGLSPLLPDGTLFTYVDKSSHSKPVELQNGEINSGGSSTKISDNKKIKKAPIAVLIDNNTGSSGELTALCFKGIPNVKFLGSDSAGYTSANQTVYLYDGSTLQITSAFVKDRTNNIYKNFPISPDIQTNNAKSSAIEWIKSQIK
NSR_22	Nisin resistance (NSR) gene	This study	MKIGKRILLGLVAVCALFLGIIYFWGYKFNIYLVPPSPQKYVRVALKNMDELGLFTDSKEWVETKKKTIEETSNAKNYAETIPFLQKAIKVAGGKHSFIEHEEDISKRSITKYIKPKAEIEGNTLILTIPEFTGNNSQASDYANFLESSLHKNNYNGVIVDLRGNRGGDLSPMVLGLSPLLPDGTLFTYVDKSSHSKPVELQNGEINSGGSSTKISDNKKIKKAPIAVLIDNNTGSSGELTALCFKGIPNVKFLGSDSAGYTSANQTVYLYDGSTLQITSAFVKDRTNNIYKNFPISPDIQTNNAKSSAIEWIKSQIK
NSR_23	Nisin resistance (NSR) gene	This study	WGYKFNIYLVPPSPQKYVRVALKNMDELGLFTDSKEWVETKKKTIEETSNAKNYAETIPFLQKAIKVAGGKHSFIEHEEDISKRSITKYIKPKAEIEGNTLILTIPEFTGNDSQASDYANFLESSLHKNNYNGVIVDLRGNRGGDLSPMVLGLSPLLPDGTLFTYVDKSSHSKPVELQNGEINSGGSSTKISDNKKIKKAPIAVLIDNNTGSSGELTALCFKGIPNVKFLGSDSAGYTSANQTVYLYDGSTLQITSAFVKDRTNNIYKNFPISPDIQTNNAKSSAIEWIKSQIK
NSR_24	Nisin resistance (NSR) gene	This study	SQASDYANFLESSLHKNNYNGVIVDLRGNRGGDLSPMVLGLSPLLPDGTLFTYVDKSSHSKPVELQNGEINSGGSSTKVSDNKKIKKAPIAVLIDNNTGSSGELTALCFKGIPNVKFLGSDSAGYTSANQTVYLYDGSTLQITSAFVKDRTNNIYKNFPISPDIQTNNAKSSAIEWIKSQIK
NSR_25	Nisin resistance (NSR) gene	This study	MKIGKRILLGLVAVCALFLGIIYFWGYKFNIYLVPPSPQKYVRVALKNMDELGLFTDSKEWVETKKKTIEETSNAKNYAETIPFLQKAIKVAGGKHSFIEHEEDISKRSITKYIKPKAEIEGNTLILTIPEFTGNNSQASDYANFLESSLHKNNYNGVIVDLRGNRGGDLSPMVLGLSPLLPDGTLFTYVDKSSHSKPVELQNGEINSGGSSTKVSDNKKIKKAPIAVLIDNNTGSSGELTALCFKGIPNVKFLGSDSAGYTSANQTVYLYDGSTLQITSAFVKDRTNNIYKNFPISPDIQTNNAKSSAIEWIKSQIK
NSR_27	Nisin resistance (NSR) gene	This study	AKNYAETIPFLQKAIKVAGGKHSFIEHEEDISKRSITKYIKPKAEIEGNTLILTIPEFTGNDSQASDYANFLESSLHKNNYNGVIVDLRGNRGGDLSPMVLGLSPLLPDGTLFTYVDKSSHSKPVELQNGEINSGGSSTKVSDNKKIKKAPIAVLIDNNTGSSGELTALCFKGIPNVKFLGSDSAGYTSANQTVYLYDGSTLQITSAFVKDRTNNIYKNFPISPDIQTNNAKSSAIEWIKSQIK
NSR_28	Nisin resistance (NSR) gene	This study	MKIGKRILLGLVAVCALFLGIIYLWGYKFNIYLVPPSPQKYVRVALKNMDELGLFTDSKEWVETKKKTIEETSNAKNYAETIPFLQKAIKVAGGKHSFIEHEEDISKRSMTKYIKPKAEIEGNTLILTIPEFTGNDSQASDYANFLESSLHKNNYNGVIVDLRGNRGGDLSPMVLGLSPLLPDGTLFTYVDKSSHSRPVELQNGEINSGGSSTKISDNKKIKKAPIAVLIDNNTGSSGELTALCFKGIPNVKFLGSDSAGYTSANQTVYLYDGSTLQITSAFVKDRTNNIYKNFPISPDIQTNNAKSSAIEWIKSQIK
NSR_29	Nisin resistance (NSR) gene	This study	GEINSGGSSTKVSDNKKIKKAPIAVLIDNNTGSSGELTALCFKGIPNVKFLGSDSAGYTSANQTVYLYDGSTLQITSAFVKDRTNNIYKNFPISPDIQTNNAKSSAIEWIKSQIK
NSR_30	Nisin resistance (NSR) gene	This study	MKIGKRILLGLVAVCALFLGIIYFWGYKFNIYLVPPSPQKYVRVALKNMDELGLFTDSKEWVETKKKTIEETSNAKNYAETIPFLQKAIKVAGGKHSFIEHEEDISKRSITKYIKPKAEIEGNTLILTIPEFTGNNSQASDYANFLESSLHKNNYNGVIVDLRGNRGGDLSPMVLGLSPLLPDATLFTYVDKSSHSKPVELQNGEINSGGSSTKVSDNKKIKKAPIAVLIDNNTGSSGELTALCFKGIPNVKFLGSDSAGYTSANQTVYLYDGSTLQITSAFVKDRTNNIYKNFPISPDIQTNNAKSSAIEWIKSQIK
NSR_32	Nisin resistance (NSR) gene	This study	MKIGKRILLGLVAVCTLFLGIIYLWGYKFNIYLVPPSPQKYVRVALKNMDELGLFTDSKEWAETKKKTIEETSNAKNYAETIPFLQKAIKVAGGKHSFIEHEEDISKRSITKYIKPKAEIEGNTLILTIPEFTGNDSQASDYANFLESSLHKNNYNGVIVDLRGNRGGDLSPMVLGLSPLLPDGTLFTYVDKSSHSKPVELQNGEINSGGSSTKISDNKKIKKAPIAVLIDNNTGSSGELTALCFKGIPNVKFLGSDSAGYTSANQTVYLYDGSTLQITSAFVKDRTNNIYKNFPISPDIQTNNAKSSAIEWIKSQIK
NSR_33	Nisin resistance (NSR) gene	This study	MKIGKRILLGLVAVCALFLGIIYLWGYKFNIYLVPPSPQKYVRVALKNMDELGLFTDSKEWVETKKKTIEETSNAKNYAETIPFLQKAIKVAGGKHSFIEHEEDISKRSMTKYIKPKAEIEGNTLILTIPEFTGNDSQASDYANFLESSLHKNNYNGVIVDLRGNRGGDLSPMVLGLSPLLPDGTLFTYVDKSSHSKPVELQNGEINSGGSSTKISDNKKIKKAPIAVLIDNNTGSSGELTALCFEGIPNVKFLGSDSAGYTSANQTVYLYDGSTLQITSAFVKDRTNNIYKNFPISPDIQTNNAKSSAIEWIKSQIK
NSR_34	Nisin resistance (NSR) gene	This study	MKIGKRILLGLVAVCALFLGIIYFWGYKFNIYLVPPSPQKYVRVALKNMDELGLFTDSKEWVETKKKTIEETSNAKNYAETIPFLQKAIKVAGGKHSFIEHEEDISKRSITKYIKPKAEIEGNTLILTIPEFTGNNSQASDYANFLESSLHKNNYNGVIVDLRGNRGGDLSPMVLGLSPLLPDGTLFTYVDKSSHSKPVELQNGEINSGGSSTKVSDNKKIKKAPIAVLIDNNTGSSGELTALCFKGIPNVKFLGSDSAGYTSANQTVYLYDGSTLQITSTFVKDRTNNIYKNFPISPDIQTNNAKSSAIEWIKSQIK
NSR_35	Nisin resistance (NSR) gene	This study	SDNKKIKKAPIAVLIDNNTGSSGELTALCFKGIPNVKFLGSDSAGYTSANQTVYLYDGSTLQITSAFVKDRTNNIYKNFPISPDIQTNNAKSSAIEWIKSQIK
NSR_36	Nisin resistance (NSR) gene	This study	MKIGKRILLGLVAVCALFLGIIYFWGYKFNIYLVPPSPQKYVRVALKNMDELGLFTDSKEWVETKKKTIEETSNAKNYAETIPFLQKAIKVAGGKHSFIEHEEDISKRSITKYIKPKAEIEGNTLILTIPEFTGNDSQASDYANFLESSLHKNNYNGVIVDLRGNRGGDLSPMVLGLSPLLPDGTLFTYVDKSSHSKPVELQNGEINSGGSSTKVSDNKKIKKAPIAVLIDNNTGSSGELTALCFKGIPNVKFLGSDSAGYTSANQTVYLYDGSTLQITSAFVKDRTNNIYKNFPISPDIQTNNAKSSAIEWIKSQIK
NSR_37	Nisin resistance (NSR) gene	This study	YNGVIVDLRGNRGGDLSPMVLGLSPLLPDGTLFTYVDKSSHSKPVELQNGEINSGGSSTKISDNKKIKKAPIAVLIDNNTGSSGELTALCFKGIPNVKFLGSDSAGYTSANQTVYLYDGSTLQITSAFVKDRTNNIYKNFPISPDIQTNNAKSSAIEWIKSQIK
NSR_39	Nisin resistance (NSR) gene	This study	MKIGKRILLGLVAVCALFLGIIYFWGYKFNIYLVPPSPQKYVRVALKNMDELGLFTDSKEWVETKKKTIEETSNAKNYAETIPFLQKAIKVAGGKHSFIEHEEDISKRSITKYIKPKAEIEGNTLILTIPEFTGNDSQASDYANFLESSLHKNNYNGVIVDLRGNRGGDLSPMVLGLSPLLPDGTLFTYVDKSSHSKPVELQNGEINSGGSSTKISDNKKIKKAPIAVLIDNNTGSSGELTALCFEGIPNVKFFGSDSAGYTSANQTVYLYDGSTLQITSAFVKDRTNNIYKNFPISPDIQTNNAKSSAIEWIKSQIK
NSR_40	Nisin resistance (NSR) gene	This study	MKIGKRILLGLVAVCALFLGIIYLWGYKFNIYLVPPSPQKYVRVALKNMDELGLFTDSKEWVETKKKTIEETSNAKNYAETIPFLQKAIKVAGGKHSFIEHEEDISKRSMTKYIKPKAEIEGNTLILTIPEFTGNDSQASDYANFLESSLHKNNYNGVIVDLRGNRGGDLSPMVLGLSPLLPDGTLFTYVDKSSHSKPVELQNGEINSGGSSTKISDNKKIKKAPIAVLIDNNTGSSGELTALCFKGIPKVKFLGSDSAGYTSANQTVYLYDGSTLQITSAFVKDRTNNIYKNFPISPDIQTNNAKSSAIEWIKSQIK
NSR_41	Nisin resistance (NSR) gene	This study	MKIGKRILLGLVAVCALFLGIIYFWGYKFNIYLVPPSPQKYVRVALKNMDELGLFTDSKEWVETKKKTIEETSNAKNYAETIPFLQKAIKVAGGKHSFIEHEEDISKRSITKYIKPKAEIEGNTLILTIPEFTGNDSQASDYANFLESSLHKNNYNGVIVDLRGNRGGDLSPMVLGLSPLLPDGTLFTYVDKSSHSKPVELQNGEINSGGSSTKISDNKKIKKAPIAVLIDNNTGSSGELTALCFKGIPNVKFLGSDSAGYTSANQTVYLYDGSTLQITSAFVKDRTNNIYKNFPISPDIQTNNAKSSAIEWIKSQIK
NSR_42	Nisin resistance (NSR) gene	This study	MKIGKRILLGLVAVCALFLGIIYFWGYKFNIYLVPPSPQKYVRVALKNMDELGLFTDSKEWVETKKKTIEETSHAKNYAETIPFLQKAIKVAGGKHSFIEHEEDISKRSITKYIKPKAEIEGNTLILTIPEFTGNDSQASDYANFLESSLHKNNYNGVIVDLRGNRGGDLSPMVLGLSPLLPDGTLFTYVDKSSHSKPVELQNGEINSGGSSTKVSDNKKIKKAPIAVLIDNNTGSSGELTALCFKGIPNVKFLGSDSAGYTSANQTVYLYDGSTLQITSAFVKDRTNNIYKNFPISPDIQTNNAKSSAIEWIKSQIK
NSR_43	Nisin resistance (NSR) gene	This study	MKIGKRILLGLVAVCALFLGIIYFWGYKFNIYLVPPSPQKYVRVALKNMDELGIFTDSKEWVETKKKTIEETSNAKNYAETIPFLQKAIKVAGGKHSFIEHEEDISKRSITKYIKPKAEIEGNTLILTIPEFTGNDSQASDYANFLESSLHKNNYNGVIVDLRGNRGGDLSPMVLGLSPLLPDGTLFTYVDKSSHSKPVELQNGEINSGGSSTKISDNKKIKKAPIAVLIDNNTGSSGELTALCFKGIPNVKFLGSDSAGYTSANQTVYLYDGSTLQITSAFVKDRTNNIYKNFPISPDIQTNNAKSSAIEWIKSQIK
NSR_44	Nisin resistance (NSR) gene	This study	MKIGKRILLGLVAVCALFLGIIYFLGYKFNIYLVPPSPQKYVRVALKNMDELGLFTDSKEWVETKKKTIEETSNAKNYAETIPFLQKAIKVAGGKHSFIEHEEDISKRSITKYIKPKSEIEGNTLILTIPEFTGNDSQASDYANFLESSLHKNNYNGVIVDLRGNRGGDLSPMVLGLSPLLPDGTLFTYVDKSSHSKPVELQNGEINSGGSSTKVSDNKKIKKAPIAVLIDNNTGSSGELTALCFKGIPNVKFLGSDSAGYTSANQTVYLYDGSTLQITSAFVKDRTNNIYKNFPISPDIQTNNAKSSAIEWIKSQIK
NSR_45	Nisin resistance (NSR) gene	This study	MKIGKRILLGLVAVCALFLGIIYLWGYKFNIYLVPPSPQKYVRVALKNMDELGIFTDSKEWVETKKKTIEETSNAKNYAETIPFLQKAIKVAGGKHSFIEHEEDISKRSMTKYIKPKAEIEGNTLILTIPEFTGNDSQASDYANFLESSLHKNNYNGVIVDLRGNRGGDLSPMVLGLSPLFPDGTLFTYVDKSSHSKPVELQNGEINSGGSSTKISDNKKIKKAPIAVLIDNNTGSSGELTALCFKGIPNVKFLGSDSAGYTSANQTVYLYDGSTLQITSAFVKDRTNNIYKNFPISPDIQTNNAKSSAIEWIKSQIK
NSR_46	Nisin resistance (NSR) gene	This study	MKIGKRILLGLVAVCALFLGIIYLWGYKFNIYLVPPSPQKYVRVALKNMDELGLFTDSKEWVETKKKTIEETSNAKNYAETIPFLQKAIKVAGGKHSFIEHEEDISKRSMTKYIKPKAEIEGNTLILTIPEFTGNDSQASDYANFLESSLHKNNYNGVIVDLRGNRGGDLSPMVLGLSPLLPDGTLFTYVDKSSHSKPVELQNGEINSGGSSTKISDNKKIKKAPIAVLIDNNTGISGELTALCFEGIPNVKFLGSDSAGYTSANQTVYLYDGSTLQITSAFVKDRTNNIYKNFPISPDIQTNNAKSSAIEWIKSQIK
NSR_48	Nisin resistance (NSR) gene	This study	MKIGKRILLGLVAVCALFLGIIYLWGYKFNIYLVPPSPQKYVRVALKNMDELGIFTDSKEWVETKKKTTEETSNAKNYAETIPFLQKAIKVAGGKHSFIEHEEDISKRSMTKYIKPKAEIEGNTLILTIPEFTGNDSQASDYANFLESSLHKNNYNGVIVDLRGNRGGDLSPMVLGLSPLLPDGTLFTYVDKSSHSKPVELQNGEINSGGSSTKISDNKKIKKAPIAVLIDNNTGSSGELTALCFEGIPNVKFLGSDSAGYTSANQTVYLYDGSTLQITSAFVKDRTNNIYKNFPISPDIQTNNAKSSAIEWIKSQIK
NSR_49	Nisin resistance (NSR) gene	This study	MKIGKRILLGLVAVCALFLGIIYFWGYKFNIYLVPPSPQKYVRVALKNMDELGIFTDSKEWVETKKKTIEETLNAKNYAETIPFLQKAIKVAGGKHSFIEHEEDISKRSITKYIKPKAEIEGNTLILTIPEFTGNDSQASDYANFLESSLHKNNYNGVIVDLRGNRGGDLSPMVLGLSPLLPDGTLFTYVDKSSHSKPVELQNGEINSGGSSTKVSDNKKIKKAPIAVLIDNNTGSSGELTALCFKGIPNVKFLGSDSAGYTSANQTVYLYDGSTLQITSAFVKDRTNNIYKNFPISPDIQTNNAKSSAIEWIKSQIK
NSR_51	Nisin resistance (NSR) gene	This study	MKIGKRILLGLVAVCALFLGIIYFWGYKFNIYLVPPSPQKYVRVALKNMDELGLFTDSKEWVETKKKTIEETSNAKNYAETIPFLQKAIKVAGGKHSFIEHEEDISKRSITKYIKPKAEIEGNTLILTIPEFTGNDSQASDYANFLESSLHKNNYNGVIVDLRGNRGGDLSPMVLGLSPLLPDGTLFTYVDKSSHSKPVELQNGEINSGGSSTKISDNKKIKKAPIAVLIDNNTGSSGELTALCFKGIPNVKFLGSDSAGYTSANQTVYLYDGSTLQITSAFVKDRTNNIYKNFPISPDIQRNNAKSSAIEWIKSQIK
NSR_52	Nisin resistance (NSR) gene	This study	MKIGKRILLGLVAVCALFSGIIYLWGYKFNIYLVPPSPQKYVRVALKNMDELGLFTDSKEWVETKKKTIEETSNAKNYAETIPFLQKAIKVAGGKHSFIEHEEDISKRSMTKYIKPKAEIEGNTLILTIPEFTGNDSQASDYANFLESSLHKNNYNGVIVDLRGNRGGDLSPMVLGLSPLLPDGTLFTYVDKSSHSKPVELQNGEINSGGSSTKISDNKKIKKAPIAVLIDNNTGSSGELTALCFKGIPNVKFLGSDSAGYTSANQTVYLYDGSTLQITSAFVKDRTNNIYKNFPISPDIQTNNAKSSAIEWIKSQIK
