# Supplementary material for: Gene-Trait Matching and Prevalence of Nisin Tolerance Systems in Lactococus lactis
Source: Front Bioeng Biotechnol. 2021 Mar 3;9:622835. doi: 10.3389/fbioe.2021.622835 (PMC7965974; doi:10.3389/fbioe.2021.622835)
Supplement: Supplementary Table 3 — Details on data processing steps. [file Table_3.xlsx]

## Sheet: Data processing steps
No	Step	Formulas	Details
1	Quality control	-	Evaluation of the positive, negative and blank controls. Milk acidification curves with an atypical shape were discarded
2	Synchronizing pH		For each curve per strain, condition and replicate
3	Re-scaling pH		Maximum and minimum pH were calculated for each pair of curves (CSFcontrol and CSFnisin) and replicate
4	Synchronizing time		time0 is defined as the timepoint at which the milk acidification of CSFcontrol has dropped 10%, this value was subtracted to both curves
5	Calculating parameters
6	Averaging parameters		Average replicates
7	Defining phenotypes		Change in pH was calculate per condition, strain and replicate. AUC was calculated using the trapezoidal rule implemented in the pracma package 2.2.9 for R. time0 is defined as the timepoint at which the milk acidification of CSFnisin has dropped 10% (note that in the previous step we set this to 0 for the the CSFcontrol curve)
