# Supplementary material for: Gene-Trait Matching and Prevalence of Nisin Tolerance Systems in Lactococus lactis
Source: Front Bioeng Biotechnol. 2021 Mar 3;9:622835. doi: 10.3389/fbioe.2021.622835 (PMC7965974; doi:10.3389/fbioe.2021.622835)
Supplement: Supplementary Table 4 — Primers used in this study. [file Table_4.XLSX]

## Sheet: Primers
Primer name	Oligonucleotide sequence (5´ → 3´)	Description
oLIGI001	AGCTTATCGATACCGTCGACC	Forward pCS1966
oLIGI002	CGCCAACAACCTTGTATCAAAG	Reverse pCS1966
oLIGI003	CATCAACCTTTGATACAAGGTTGTTGGCGCCCTTTTTTGTATACAAGCTCG	Forward nisA KO upflank
oLIGI004	CAAAATACTATCCTTTGATTTTGAGTGCCTCCTTATAATTTATTTTG	Reverse nisA KO upflank
oLIGI005	AAGGAGGCACTCAAAATCAAAGGATAGTATTTTGTTAGTTC	Forward nisA KO downflank
oLIGI006	CCCTCGAGGTCGACGGTATCGATAAGCTCTCAAGAATTTGTGACATTTCC	Reverse nisA KO downflank
oLIGI007	ACCATGATTACGCCAAGCGC	Forward - Check pCS1966 insertions
oLIGI008	ACTCGCAATTAAGCGAGTTGG	Reverse - Check pCS1966 insertions
oLIGI009	GAGACAAGAGCTGAGGCTAC	Forward - Check nisA deletion
oLIGI014	CATCAACCTTTGATACAAGGTTGTTGGCGCGCAGGTAGTAACCAACAG	Forward nsr KO upflank
oLIGI015	GTTTTGACTAGCGGACTGATTGTAAACGATAAATC	Reverse nsr KO upflank
oLIGI016	CGTTTACAATCAGTCCGCTAGTCAAAACTTAACGTTAC	Forward nsr KO downflank
oLIGI017	CCCTCGAGGTCGACGGTATCGATAAGCTGACAGTGTTACCAACTAATGC	Reverse nsr KO downflank
oLIGI018	GAGGACTTTGCTGTACTC	Forward - Check nsr deletion
oLIGI019	TTGACATACGCGATAGGG	Reverse – Check nsr deletion
oLIGI021	CCTCAGAAGTATGTTCGAG	Forward – nsr detection
oLIGI022	GAATGTCCGGACTAATAGG	Reverse – nsr detection
oLIGI023	GGAGGCACTCAAAATGAG	Forward – nisSG detection
oLIGI024	GATTTGGTTATTTGCTTACGTG	Reverse – nisSG detection
oLIGI043	CTTATTGTGGCCTTAATAGGGATAAC	Forward – nisI detection
oLIGI044	CTCAACGGCAAATGCTTCAGTAAG	Reverse – nisI detection
oLIGI045	GCAGGTGCTACAAGATATCAG	Forward – nisF detection
oLIGI046	GAATAACTGTTCAATGTCGTCTTC	Reverse – nisF detection
