# Supplementary material for: Gene-Trait Matching and Prevalence of Nisin Tolerance Systems in Lactococus lactis
Source: Front Bioeng Biotechnol. 2021 Mar 3;9:622835. doi: 10.3389/fbioe.2021.622835 (PMC7965974; doi:10.3389/fbioe.2021.622835)
Supplement: Supplementary File 1 — Sequences of the 12 conserved genes (dnaK, fusA, groEL, gyrA, gyrB, ileS, lep, pheS, recA, rpoA, rpoB, and rpoC) for each of the 710 L. lactis strains, used for the MLST tree presented in Supplementary Figure 3. [file Data_Sheet_2.ZIP]

Archive with 12 entries (12 files):
- MLST_sequences/dnaK.fa.txt
- MLST_sequences/fusA.fa.txt
- MLST_sequences/groEL.fa.txt
- MLST_sequences/gyrA.fa.txt
- MLST_sequences/gyrB.fa.txt
- MLST_sequences/ileS.fa.txt
- MLST_sequences/lepA.txt
- MLST_sequences/pheS.fa.txt
- MLST_sequences/recA.fa.txt
- MLST_sequences/rpoA.fa.txt
- MLST_sequences/rpoB.fa.txt
- MLST_sequences/rpoC.fa.txt
