# Supplementary material for: Gene-Trait Matching and Prevalence of Nisin Tolerance Systems in Lactococus lactis
Source: Front Bioeng Biotechnol. 2021 Mar 3;9:622835. doi: 10.3389/fbioe.2021.622835 (PMC7965974; doi:10.3389/fbioe.2021.622835)
Supplement: Supplementary File 1 — Sequences of the 12 conserved genes (dnaK, fusA, groEL, gyrA, gyrB, ileS, lep, pheS, recA, rpoA, rpoB, and rpoC) for each of the 710 L. lactis strains, used for the MLST tree presented in Supplementary Figure 3. [file Data_Sheet_2.ZIP › MLST_sequences/dnaK.fa.txt]

>dnaK_Lcl-001
ATGTCTAAAATTATCGGTATTGACCTTGGTACAACAAACTCAGCAGTAGCAGTTCTTGAAGGAACTGAATCAAAAATTATTCCAAATCCAGAAGGAAATCGTACAACACCTTCAGTTGTAGCTTTCAAAAATGGTGAAATCATTGTCGGTGACGCTGCAAAACGTCAAGCGGTAACTAACCCAGAAACAATTATTTCTATTAAATCAAAAATGGGAACATCTGAAAAAGTTTCTGCAAATGGTAAAGAATATACACCACAAGAAATTTCAGCAATGATTCTTCAAAACTTGAAAGCTACAGCAGAAGCTTATCTTGGAGAAAAAGTAGAAAAAGCAGTTATCACTGTACCTGCATACTTCAATGACGCTCAACGTCAAGCAACTAAAGATGCTGGTAAAATTGCTGGTCTTGAAGTAGAACGTATCGTTAACGAACCAACAGCAGCAGCTCTTGCTTATGGTCTTGATAAAACAGATAAAGATGAAAAGATTCTTGTATTTGACCTTGGTGGTGGTACATTCGACGTTTCAATTCTTGAACTTGGTGATGGTGTCTTTGATGTTCTTGCAACTGCTGGTAACAACAAACTCGGTGGTGATGATTTTGACCAAAAAATCATTGACTGGATGGTTGCCGAATTCAAGAAAGAAAACGGAATTGACCTTGCCCAAGATAAAATGGCTTTGCAACGTTTGAAAGATGCCGCTGAAAAAGCGAAAAAAGACCTTTCAGGTGTAACAACTACTCAAATCAGCTTGCCATTCATCACAGCCGGTGCTGCTGGCCCTCTTCACTTGGAAATGGCTTTGACTCGTGCTAAATTTGATGAATTGACACATGATCTTGTTGAAGCGACACGTCAACCAGTTCGCCAAGCCCTTTCTGATGCTGGCTTGTCAACTTCTGATATTGACGAAGTTCTCTTGGTTGGTGGTTCAACTCGTATCCCTGCTGTTGTTGAACTTGTTCGTCACGAAACAAACAAAGAACCAAATAAATCAGTAAACCCTGATGAAGTTGTTGCTATGGGTGCAGCAATTCAGGGTGGTGTGATTACTGGTGACGTTAAAGATGTTGTTCTCCTTGACGTTACTCCACTTTCACTTGGTATTGAAACAATGGGTGGTGTCTTCACAAAATTGATTGACCGTAACACAACTATCCCAACTTCTAAATCGCAAGTCTTCTCAACTGCTGCTGATAATCAACCCGCTGTAGATATTCATGTCCTTCAAGGTGAACGTCCAATGGCAGCTGATAACAAAACTTTGGGTCGTTTCCAATTAACAGATATCCCTGCAGCACCACGTGGTATTCCACAAATCGAAGTAACATTTGATATTGATAAAAATGGTATTGTTTCTGTTAAAGCTAAAGACCTTGGTACACAAAAAGAACAAACAATCGTTATCAAATCAAACTCAGGTCTTTCTGATGAAGAAATTGATAAAATGATGAAAGATGCTGAAGCGAATGCTGACGCTGATGCAAAACGTAAAGAAGAAGTTGATACACGTAATGAAGCTGATGCTTTAGTTTTCCAAACTGAAAAAACTTTGAAAGACCTTGAAGGAAAAGTAGAAGAAGCTGAAGTTAAAAAAGCTGAAGAAGCTAAAGAAGAACTCAAAAAAGCGCTTGAAGGTGAAGATATTGATGATATCAAAGCTAAATCAGAAGCACTTTCTGAAATCGCTCAAAACCTCGCTGTAAAACTTTAT
>dnaK_Lcl-002
ATGTCTAAAATTATCGGTATTGACCTTGGTACAACAAACTCAGCAGTAGCAGTTCTTGAAGGAACTGAATCAAAAATTATTCCAAATCCAGAAGGAAATCGTACAACACCTTCAGTTGTAGCTTTCAAAAATGGTGAAATCATTGTCGGTGACGCTGCAAAACGTCAAGCGGTAACTAACCCAGAAACAATTATTTCTATTAAATCAAAAATGGGAACATCTGAAAAAGTTTCTGCAAATGGTAAAGAATATACACCACAAGAAATTTCAGCAATGATTCTTCAAAACTTGAAAGCTACAGCAGAAGCTTATCTTGGAGAAAAAGTAGAAAAAGCAGTTATCACTGTACCTGCATACTTCAATGACGCTCAACGTCAAGCAACTAAAGATGCTGGTAAAATTGCTGGTCTTGAAGTAGAACGTATCGTTAACGAACCAACAGCAGCAGCTCTTGCTTATGGTCTTGATAAAACAGATAAAGATGAAAAGATTCTTGTATTTGACCTTGGTGGTGGTACATTCGACGTTTCAATTCTTGAACTTGGTGATGGTGTCTTTGATGTTCTTGCAACTGCTGGTAACAACAAACTCGGTGGTGATGATTTTGACCAAAAAATCATTGACTGGATGGTTGCCGAATTCAAGAAAGAAAACGGAATTGACCTTGCCCAAGATAAAATGGCTTTGCAACGTTTGAAAGATGCCGCTGAAAAAGCGAAAAAAGACCTTTCAGGTGTAACAACTACTCAAATCAGCTTGCCATTCATCACAGCCGGTGCTGCTGGCCCTCTTCACTTGGAAATGGCTTTGACTCGTGCTAAATTTGATGAATTGACACATGATCTTGTTGAAGCGACACGTCAACCAGTTCGCCAAGCCCTTTCTGATGCTGGCTTGTCAACTTCTGATATTGACGAAGTTCTCTTGGTTGGTGGTTCAACTCGTATCCCTGCTGTTGTTGAACTTGTTCGTCACGAAACAAACAAAGAACCAAATAAATCAGTAAACCCTGATGAAGTTGTTGCTATGGGTGCAGCAATTCAGGGTGGTGTGATTACTGGTGACGTTAAAGATGTTGTTCTCCTTGACGTTACTCCACTTTCACTTGGTATTGAAACAATGGGTGGTGTCTTCACAAAATTGATTGACCGTAACACAACTATCCCAACTTCTAAATCGCAAGTCTTCTCAACTGCTGCTGATAATCAACCCGCTGTAGATATTCATGTCCTTCAAGGTGAACGTCCAATGGCAGCTGATAACAAAACTTTGGGTCGTTTCCAATTAACAGATATCCCTGCAGCACCACGTGGTATTCCACAAATCGAAGTAACATTTGATATTGATAAAAATGGTATTGTTTCTGTTAAAGCTAAAGACCTTGGTACACAAAAAGAACAAACAATCGTTATCAAATCAAACTCAGGTCTTTCTGATGAAGAAATTGATAAAATGATGAAAGATGCTGAAGCGAATGCTGACGCTGATGCAAAACGTAAAGAAGAAGTTGATACACGTAATGAAGCTGATGCTTTAGTTTTCCAAACTGAAAAAACTTTGAAAGACCTTGAAGGAAAAGTAGAAGAAGCTGAAGTTAAAAAAGCTGAAGAAGCTAAAGAAGAACTCAAAAAAGCGCTTGAAGGTGAAGATATTGATGATATCAAAGCTAAATCAGAAGCACTTTCTGAAATCGCTCAAAACCTCGCTGTAAAACTTTAT
>dnaK_Lcl-003
ATGTCTAAAATTATCGGTATTGACCTTGGTACAACAAACTCAGCAGTAGCAGTTCTTGAAGGAACTGAATCAAAAATTATTCCAAATCCAGAAGGAAATCGTACAACACCTTCAGTTGTAGCTTTCAAAAATGGTGAAATCATTGTCGGTGACGCTGCAAAACGTCAAGCGGTAACTAACCCAGAAACAATTATTTCTATTAAATCAAAAATGGGAACATCTGAAAAAGTTTCTGCAAATGGTAAAGAATATACACCACAAGAAATTTCAGCAATGATTCTTCAAAACTTGAAAGCTACAGCAGAAGCTTATCTTGGAGAAAAAGTAGAAAAAGCAGTTATCACTGTACCTGCATACTTCAATGACGCTCAACGTCAAGCAACTAAAGATGCTGGTAAAATTGCTGGTCTTGAAGTAGAACGTATCGTTAACGAACCAACAGCAGCAGCTCTTGCTTATGGTCTTGATAAAACAGATAAAGATGAAAAGATTCTTGTATTTGACCTTGGTGGTGGTACATTCGACGTTTCAATTCTTGAACTTGGTGATGGTGTCTTTGATGTTCTTGCAACTGCTGGTAACAACAAACTCGGTGGTGATGATTTTGACCAAAAAATCATTGACTGGATGGTTGCCGAATTCAAGAAAGAAAACGGAATTGACCTTGCCCAAGATAAAATGGCTTTGCAACGTTTGAAAGATGCCGCTGAAAAAGCGAAAAAAGACCTTTCAGGTGTAACAACTACTCAAATCAGCTTGCCATTCATCACAGCCGGTGCTGCTGGCCCTCTTCACTTGGAAATGGCTTTGACTCGTGCTAAATTTGATGAATTGACACATGATCTTGTTGAAGCGACACGTCAACCAGTTCGCCAAGCCCTTTCTGATGCTGGCTTGTCAACTTCTGATATTGACGAAGTTCTCTTGGTTGGTGGTTCAACTCGTATCCCTGCTGTTGTTGAACTTGTTCGTCACGAAACAAACAAAGAACCAAATAAATCAGTAAACCCTGATGAAGTTGTTGCTATGGGTGCAGCAATTCAGGGTGGTGTGATTACTGGTGACGTTAAAGATGTTGTTCTCCTTGACGTTACTCCACTTTCACTTGGTATTGAAACAATGGGTGGTGTCTTCACAAAATTGATTGACCGTAACACAACTATCCCAACTTCTAAATCGCAAGTCTTCTCAACTGCTGCTGATAATCAACCCGCTGTAGATATTCATGTCCTTCAAGGTGAACGTCCAATGGCAGCTGATAACAAAACTTTGGGTCGTTTCCAATTAACAGATATCCCTGCAGCACCACGTGGTATTCCACAAATCGAAGTAACATTTGATATTGATAAAAATGGTATTGTTTCTGTTAAAGCTAAAGACCTTGGTACACAAAAAGAACAAACAATCGTTATCAAATCAAACTCAGGTCTTTCTGATGAAGAAATTGATAAAATGATGAAAGATGCTGAAGCGAATGCTGACGCTGATGCAAAACGTAAAGAAGAAGTTGATACACGTAATGAAGCTGATGCTTTAGTTTTCCAAACTGAAAAAACTTTGAAAGACCTTGAAGGAAAAGTAGAAGAAGCTGAAGTTAAAAAAGCTGAAGAAGCTAAAGAAGAACTCAAAAAAGCGCTTGAAGGTGAAGATATTGATGATATCAAAGCTAAATCAGAAGCACTTTCTGAAATCGCTCAAAACCTCGCTGTAAAACTTTAT
>dnaK_Lcl-004
ATGTCTAAAATTATCGGTATTGACCTTGGTACAACTAACTCAGCAGTTGCAGTTCTTGAAGGAACTGAATCAAAAATTATTCCAAATCCTGAAGGAAATCGCACAACTCCATCAGTAGTTGCATTTAAAAATGGTGAAATCATCGTTGGTGATGCTGCAAAACGTCAAGCAGTAACAAATCCAGAAACAATCATTTCTATCAAATCAAAAATGGGAACATCTGAAAAAGTTTCTGCAAATGGTAAAGAATATACACCACAAGAAATTTCAGCAATGATTCTTCAAAACTTGAAAGCAACTGCTGAAAGCTACCTTGGCGAAAAAGTTGAAAAAGCAGTTATCACTGTTCCTGCTTACTTCAATGACGCTCAACGTCAAGCAACTAAAGATGCTGGTAAAATTGCTGGTCTTGAAGTAGAACGTATCGTTAACGAACCAACTGCCGCAGCTCTTGCTTATGGTCTTGATAAAACAGATAAAGATGAAAAAATCCTTGTCTTTGACCTTGGTGGTGGGACATTCGACGTTTCAATCCTTGAACTTGGCGATGGTGTCTTTGATGTTCTTGCAACTGCTGGTAACAACAAACTTGGTGGTGATGACTTTGACCAAAAAATCATTGACTGGATGGTTGCCGAATTCAAGAAAGAAAACGGAATTGACCTTGGCCAAGACAAAATGGCTTTGCAACGTTTGAAAGATGCTGCTGAAAAAGCCAAAAAAGACCTTTCAGGTGTAACAACAACTCAAATCAGCTTACCATTTATCACAGCAGGAGCTGCCGGACCTCTTCACTTGGAAATGGCTTTAACTCGTGCTAAATTTGATGAATTGACACATGACCTTGTTGAAGCGACACGTCAACCAGTTCGTCAAGCCCTTTCTGATGCTGGTTTGTCAACTTCTGATATTGATGAAGTCCTCTTAGTTGGTGGTTCAACTCGTATTCCTGCAGTTGTTGAACTTGTTCGTCATGAAACAAACAAAGAACCAAATAAATCAGTTAACCCTGATGAAGTTGTTGCTATGGGTGCCGCAATTCAAGGTGGTGTCATCACTGGTGACGTTAAAGACGTTGTCCTTCTTGATGTTACTCCATTGTCACTTGGTATTGAAACAATGGGTGGAGTCTTCACAAAATTGATTGACCGTAACACAACTATTCCAACTTCTAAATCACAAGTCTTCTCAACTGCCGCTGATAATCAACCAGCTGTTGATATTCACGTCCTCCAAGGTGAACGTCCAATGGCTGCTGATAACAAAACTTTGGGTCGTTTCCAATTGACAGATATCCCTGCAGCACCACGTGGTATCCCACAAATCGAAGTAACATTTGATATTGATAAAAATGGTATTGTTTCTGTTAAAGCTAAAGACCTCGGCACACAAAAAGAACAAACAATTGTTATCAAATCAAACTCAGGTCTTTCTGATGAAGAGATTGATAAAATGATGAAAGATGCTGAAGCAAATGCCGATGCTGATGCAAAACGTAAAGAAGAAGTTGATACACGTAACGAAGCTGACGCTTTAGTTTTCCAAACTGAAAAAACTTTGAAAGACCTTGAAGGAAAAGTTGAAGAAGCTGAAGTTAAAAAAGCCGAAGACGCTAAAGAAGAACTCAAAAAAGCGCTTGAAGGTGAAGATATTGATGATATCAAAGCTAAATCAGAAGCACTTTCTGAAATCGCTCAAAATCTTGCTGTAAAACTTTAT
>dnaK_Lcl-005
ATGTCTAAAATTATCGGTATTGACCTTGGTACAACAAACTCAGCAGTAGCAGTTCTTGAAGGAACTGAATCAAAAATTATTCCAAATCCAGAAGGAAATCGTACAACACCTTCAGTTGTAGCTTTCAAAAATGGTGAAATCATTGTCGGTGACGCTGCAAAACGTCAAGCGGTAACTAACCCAGAAACAATTATTTCTATTAAATCAAAAATGGGAACATCTGAAAAAGTTTCTGCAAATGGTAAAGAATATACACCACAAGAAATTTCAGCAATGATTCTTCAAAACTTGAAAGCTACAGCAGAAGCTTATCTTGGAGAAAAAGTAGAAAAAGCAGTTATCACTGTACCTGCATACTTCAATGACGCTCAACGTCAAGCAACTAAAGATGCTGGTAAAATTGCTGGTCTTGAAGTAGAACGTATCGTTAACGAACCAACAGCAGCAGCTCTTGCTTATGGTCTTGATAAAACAGATAAAGATGAAAAGATTCTTGTATTTGACCTTGGTGGTGGTACATTCGACGTTTCAATTCTTGAACTTGGTGATGGTGTCTTTGATGTTCTTGCAACTGCTGGTAACAACAAACTCGGTGGTGATGATTTTGACCAAAAAATCATTGACTGGATGGTTGCCGAATTCAAGAAAGAAAACGGAATTGACCTTGCCCAAGATAAAATGGCTTTGCAACGTTTGAAAGATGCCGCTGAAAAAGCGAAAAAAGACCTTTCAGGTGTAACAACTACTCAAATCAGCTTGCCATTCATCACAGCCGGTGCTGCTGGCCCTCTTCACTTGGAAATGGCTTTGACTCGTGCTAAATTTGATGAATTGACACATGATCTTGTTGAAGCGACACGTCAACCAGTTCGCCAAGCCCTTTCTGATGCTGGCTTGTCAACTTCTGATATTGACGAAGTTCTCTTGGTTGGTGGTTCAACTCGTATCCCTGCTGTTGTTGAACTTGTTCGTCACGAAACAAACAAAGAACCAAATAAATCAGTAAACCCTGATGAAGTTGTTGCTATGGGTGCAGCAATTCAGGGTGGTGTGATTACTGGTGACGTTAAAGATGTTGTTCTCCTTGACGTTACTCCACTTTCACTTGGTATTGAAACAATGGGTGGTGTCTTCACAAAATTGATTGACCGTAACACAACTATCCCAACTTCTAAATCGCAAGTCTTCTCAACTGCTGCTGATAATCAACCCGCTGTAGATATTCATGTCCTTCAAGGTGAACGTCCAATGGCAGCTGATAACAAAACTTTGGGTCGTTTCCAATTAACAGATATCCCTGCAGCACCACGTGGTATTCCACAAATCGAAGTAACATTTGATATTGATAAAAATGGTATTGTTTCTGTTAAAGCTAAAGACCTTGGTACACAAAAAGAACAAACAATCGTTATCAAATCAAACTCAGGTCTTTCTGATGAAGAAATTGATAAAATGATGAAAGATGCTGAAGCGAATGCTGACGCTGATGCAAAACGTAAAGAAGAAGTTGATACACGTAATGAAGCTGATGCTTTAGTTTTCCAAACTGAAAAAACTTTGAAAGACCTTGAAGGAAAAGTAGAAGAAGCTGAAGTTAAAAAAGCTGAAGAAGCTAAAGAAGAACTCAAAAAAGCGCTTGAAGGTGAAGATATTGATGATATCAAAGCTAAATCAGAAGCACTTTCTGAAATCGCTCAAAACCTCGCTGTAAAACTTTAT
>dnaK_Lcl-006
ATGTCTAAAATTATCGGTATTGACCTTGGTACAACAAACTCAGCAGTAGCAGTTCTTGAAGGAACTGAATCAAAAATTATTCCAAATCCAGAAGGAAATCGTACAACACCTTCAGTTGTAGCTTTCAAAAATGGTGAAATCATTGTCGGTGACGCTGCAAAACGTCAAGCGGTAACTAACCCAGAAACAATTATTTCTATTAAATCAAAAATGGGAACATCTGAAAAAGTTTCTGCAAATGGTAAAGAATATACACCACAAGAAATTTCAGCAATGATTCTTCAAAACTTGAAAGCTACAGCAGAAGCTTATCTTGGAGAAAAAGTAGAAAAAGCAGTTATCACTGTACCTGCATACTTCAATGACGCTCAACGTCAAGCAACTAAAGATGCTGGTAAAATTGCTGGTCTTGAAGTAGAACGTATCGTTAACGAACCAACAGCAGCAGCTCTTGCTTATGGTCTTGATAAAACAGATAAAGATGAAAAGATTCTTGTATTTGACCTTGGTGGTGGTACATTCGACGTTTCAATTCTTGAACTTGGTGATGGTGTCTTTGATGTTCTTGCAACTGCTGGTAACAACAAACTCGGTGGTGATGATTTTGACCAAAAAATCATTGACTGGATGGTTGCCGAATTCAAGAAAGAAAACGGAATTGACCTTGCCCAAGATAAAATGGCTTTGCAACGTTTGAAAGATGCCGCTGAAAAAGCGAAAAAAGACCTTTCAGGTGTAACAACTACTCAAATCAGCTTGCCATTCATCACAGCCGGTGCTGCTGGCCCTCTTCACTTGGAAATGGCTTTGACTCGTGCTAAATTTGATGAATTGACACATGATCTTGTTGAAGCGACACGTCAACCAGTTCGCCAAGCCCTTTCTGATGCTGGCTTGTCAACTTCTGATATTGACGAAGTTCTCTTGGTTGGTGGTTCAACTCGTATCCCTGCTGTTGTTGAACTTGTTCGTCACGAAACAAACAAAGAACCAAATAAATCAGTAAACCCTGATGAAGTTGTTGCTATGGGTGCAGCAATTCAGGGTGGTGTGATTACTGGTGACGTTAAAGATGTTGTTCTCCTTGACGTTACTCCACTTTCACTTGGTATTGAAACAATGGGTGGTGTCTTCACAAAATTGATTGACCGTAACACAACTATCCCAACTTCTAAATCGCAAGTCTTCTCAACTGCTGCTGATAATCAACCCGCTGTAGATATTCATGTCCTTCAAGGTGAACGTCCAATGGCAGCTGATAACAAAACTTTGGGTCGTTTCCAATTAACAGATATCCCTGCAGCACCACGTGGTATTCCACAAATCGAAGTAACATTTGATATTGATAAAAATGGTATTGTTTCTGTTAAAGCTAAAGACCTTGGTACACAAAAAGAACAAACAATCGTTATCAAATCAAACTCAGGTCTTTCTGATGAAGAAATTGATAAAATGATGAAAGATGCTGAAGCGAATGCTGACGCTGATGCAAAACGTAAAGAAGAAGTTGATACACGTAATGAAGCTGATGCTTTAGTTTTCCAAACTGAAAAAACTTTGAAAGACCTTGAAGGAAAAGTAGAAGAAGCTGAAGTTAAAAAAGCTGAAGAAGCTAAAGAAGAACTCAAAAAAGCGCTTGAAGGTGAAGATATTGATGATATCAAAGCTAAATCAGAAGCACTTTCTGAAATCGCTCAAAACCTCGCTGTAAAACTTTAT
>dnaK_Lcl-007
ATGTCTAAAATTATCGGTATTGACCTTGGTACAACAAACTCAGCAGTAGCAGTTCTTGAAGGAACTGAATCAAAAATTATTCCAAATCCAGAGGGAAATCGTACAACACCTTCAGTTGTAGCTTTCAAAAATGGTGAAATCATTGTCGGTGACGCTGCAAAACGTCAAGCGGTAACTAACCCAGAAACAATTATTTCTATTAAATCAAAAATGGGAACATCTGAAAAAGTTTCTGCAAATGGTAAAGAATATACACCACAAGAAATTTCAGCAATGATTCTTCAAAACTTGAAAGCTACAGCAGAAGCTTATCTTGGAGAAAAAGTAGAAAAAGCAGTTATCACTGTACCTGCATACTTCAATGACGCTCAACGTCAAGCAACTAAAGATGCTGGTAAAATTGCTGGTCTTGAAGTAGAACGTATCGTTAACGAACCAACAGCAGCAGCTCTTGCTTATGGTCTTGATAAAACAGATAAAGATGAAAAGATTCTTGTATTTGACCTTGGTGGTGGTACATTCGACGTTTCAATTCTTGAACTTGGTGATGGTGTCTTTGATGTTCTTGCAACTGCTGGTAACAACAAACTCGGTGGTGATGATTTTGACCAAAAAATCATTGACTGGATGGTTGCCGAATTCAAGAAAGAAAACGGAATTGACCTTGCCCAAGATAAAATGGCTTTGCAACGTTTGAAAGATGCCGCTGAAAAAGCGAAAAAAGACCTTTCAGGTGTAACAACTACTCAAATCAGCTTGCCATTCATCACAGCCGGTGCTGCTGGCCCTCTTCACTTGGAAATGGCTTTGACTCGTGCTAAATTTGATGAATTGACACATGATCTTGTTGAAGCGACACGTCAACCAGTTCGCCAAGCCCTTTCTGATGCTGGCTTGTCAACTTCTGATATTGACGAAGTTCTCTTGGTTGGTGGTTCAACTCGTATCCCTGCTGTTGTTGAACTTGTTCGTCACGAAACAAACAAAGAACCAAATAAATCAGTAAACCCTGATGAAGTTGTTGCTATGGGTGCAGCAATTCAGGGTGGTGTGATTACTGGTGACGTTAAAGATGTTGTTCTCCTTGACGTTACTCCACTTTCACTTGGTATTGAAACAATGGGTGGTGTCTTCACAAAATTGATTGACCGTAACACAACTATCCCAACTTCTAAATCGCAAGTCTTCTCAACTGCTGCTGATAATCAACCCGCTGTAGATATTCATGTCCTTCAAGGTGAACGTCCAATGGCAGCTGATAACAAAACTTTGGGTCGTTTCCAATTAACAGATATCCCTGCAGCACCACGTGGTATTCCACAAATCGAAGTAACATTTGATATTGATAAAAATGGTATTGTTTCTGTTAAAGCTAAAGACCTTGGTACACAAAAAGAACAAACAATCGTTATCAAATCAAACTCAGGTCTTTCTGATGAAGAAATTGATAAAATGATGAAAGATGCTGAAGCGAATGCTGACGCTGATGCAAAACGTAAAGAAGAAGTTGATACACGTAATGAAGCTGATGCTTTAGTTTTCCAAACTGAAAAAACTTTGAAAGACCTTGAAGGAAAAGTAGAAGAAGCTGAAGTTAAAAAAGCTGAAGAAGCTAAAGAAGAACTCAAAAAAGCGCTTGAAGGTGAAGATATTGATGATATCAAAGCTAAATCAGAAGCACTTTCTGAAATCGCTCAAAACCTCGCTGTAAAACTTTAT
>dnaK_Lcl-008
ATGTCTAAAATTATCGGTATTGACCTTGGTACAACAAACTCAGCAGTAGCAGTTCTTGAAGGAACTGAATCAAAAATTATTCCAAATCCAGAGGGAAATCGTACAACACCTTCAGTTGTAGCTTTCAAAAATGGTGAAATCATTGTCGGTGACGCTGCAAAACGTCAAGCGGTAACTAACCCAGAAACAATTATTTCTATTAAATCAAAAATGGGAACATCTGAAAAAGTTTCTGCAAATGGTAAAGAATATACACCACAAGAAATTTCAGCAATGATTCTTCAAAACTTGAAAGCTACAGCAGAAGCTTATCTTGGAGAAAAAGTAGAAAAAGCAGTTATCACTGTACCTGCATACTTCAATGACGCTCAACGTCAAGCAACTAAAGATGCTGGTAAAATTGCTGGTCTTGAAGTAGAACGTATCGTTAACGAACCAACAGCAGCAGCTCTTGCTTATGGTCTTGATAAAACAGATAAAGATGAAAAGATTCTTGTATTTGACCTTGGTGGTGGTACATTCGACGTTTCAATTCTTGAACTTGGTGATGGTGTCTTTGATGTTCTTGCAACTGCTGGTAACAACAAACTCGGTGGTGATGATTTTGACCAAAAAATCATTGACTGGATGGTTGCCGAATTCAAGAAAGAAAACGGAATTGACCTTGCCCAAGATAAAATGGCTTTGCAACGTTTGAAAGATGCCGCTGAAAAAGCGAAAAAAGACCTTTCAGGTGTAACAACTACTCAAATCAGCTTGCCATTCATCACAGCCGGTGCTGCTGGCCCTCTTCACTTGGAAATGGCTTTGACTCGTGCTAAATTTGATGAATTGACACATGATCTTGTTGAAGCGACACGTCAACCAGTTCGCCAAGCCCTTTCTGATGCTGGCTTGTCAACTTCTGATATTGACGAAGTTCTCTTGGTTGGTGGTTCAACTCGTATCCCTGCTGTTGTTGAACTTGTTCGTCACGAAACAAACAAAGAACCAAATAAATCAGTAAACCCTGATGAAGTTGTTGCTATGGGTGCAGCAATTCAGGGTGGTGTGATTACTGGTGACGTTAAAGATGTTGTTCTCCTTGACGTTACTCCACTTTCACTTGGTATTGAAACAATGGGTGGTGTCTTCACAAAATTGATTGACCGTAACACAACTATCCCAACTTCTAAATCGCAAGTCTTCTCAACTGCTGCTGATAATCAACCCGCTGTAGATATTCATGTCCTTCAAGGTGAACGTCCAATGGCAGCTGATAACAAAACTTTGGGTCGTTTCCAATTAACAGATATCCCTGCAGCACCACGTGGTATTCCACAAATCGAAGTAACATTTGATATTGATAAAAATGGTATTGTTTCTGTTAAAGCTAAAGACCTTGGTACACAAAAAGAACAAACAATCGTTATCAAATCAAACTCAGGTCTTTCTGATGAAGAAATTGATAAAATGATGAAAGATGCTGAAGCGAATGCTGACGCTGATGCAAAACGTAAAGAAGAAGTTGATACACGTAATGAAGCTGATGCTTTAGTTTTCCAAACTGAAAAAACTTTGAAAGACCTTGAAGGAAAAGTAGAAGAAGCTGAAGTTAAAAAAGCTGAAGAAGCTAAAGAAGAACTCAAAAAAGCGCTTGAAGGTGAAGATATTGATGATATCAAAGCTAAATCAGAAGCACTTTCTGAAATCGCTCAAAACCTCGCTGTAAAACTTTAT
>dnaK_Lcl-009
ATGTCTAAAATTATCGGTATTGACCTTGGTACAACAAACTCAGCAGTAGCAGTTCTTGAAGGAACTGAATCAAAAATTATTCCAAATCCAGAGGGAAATCGTACAACACCTTCAGTTGTAGCTTTCAAAAATGGTGAAATCATTGTCGGTGACGCTGCAAAACGTCAAGCGGTAACTAACCCAGAAACAATTATTTCTATTAAATCAAAAATGGGAACATCTGAAAAAGTTTCTGCAAATGGTAAAGAATATACACCACAAGAAATTTCAGCAATGATTCTTCAAAACTTGAAAGCTACAGCAGAAGCTTATCTTGGAGAAAAAGTAGAAAAAGCAGTTATCACTGTACCTGCATACTTCAATGACGCTCAACGTCAAGCAACTAAAGATGCTGGTAAAATTGCTGGTCTTGAAGTAGAACGTATCGTTAACGAACCAACAGCAGCAGCTCTTGCTTATGGTCTTGATAAAACAGATAAAGATGAAAAGATTCTTGTATTTGACCTTGGTGGTGGTACATTCGACGTTTCAATTCTTGAACTTGGTGATGGTGTCTTTGATGTTCTTGCAACTGCTGGTAACAACAAACTCGGTGGTGATGATTTTGACCAAAAAATCATTGACTGGATGGTTGCCGAATTCAAGAAAGAAAACGGAATTGACCTTGCCCAAGATAAAATGGCTTTGCAACGTTTGAAAGATGCCGCTGAAAAAGCGAAAAAAGACCTTTCAGGTGTAACAACTACTCAAATCAGCTTGCCATTCATCACAGCCGGTGCTGCTGGCCCTCTTCACTTGGAAATGGCTTTGACTCGTGCTAAATTTGATGAATTGACACATGATCTTGTTGAAGCGACACGTCAACCAGTTCGCCAAGCCCTTTCTGATGCTGGCTTGTCAACTTCTGATATTGACGAAGTTCTCTTGGTTGGTGGTTCAACTCGTATCCCTGCTGTTGTTGAACTTGTTCGTCACGAAACAAACAAAGAACCAAATAAATCAGTAAACCCTGATGAAGTTGTTGCTATGGGTGCAGCAATTCAGGGTGGTGTGATTACTGGTGACGTTAAAGATGTTGTTCTCCTTGACGTTACTCCACTTTCACTTGGTATTGAAACAATGGGTGGTGTCTTCACAAAATTGATTGACCGTAACACAACTATCCCAACTTCTAAATCGCAAGTCTTCTCAACTGCTGCTGATAATCAACCCGCTGTAGATATTCATGTCCTTCAAGGTGAACGTCCAATGGCAGCTGATAACAAAACTTTGGGTCGTTTCCAATTAACAGATATCCCTGCAGCACCACGTGGTATTCCACAAATCGAAGTAACATTTGATATTGATAAAAATGGTATTGTTTCTGTTAAAGCTAAAGACCTTGGTACACAAAAAGAACAAACAATCGTTATCAAATCAAACTCAGGTCTTTCTGATGAAGAAATTGATAAAATGATGAAAGATGCTGAAGCGAATGCTGACGCTGATGCAAAACGTAAAGAAGAAGTTGATACACGTAATGAAGCTGATGCTTTAGTTTTCCAAACTGAAAAAACTTTGAAAGACCTTGAAGGAAAAGTAGAAGAAGCTGAAGTTAAAAAAGCTGAAGAAGCTAAAGAAGAACTCAAAAAAGCGCTTGAAGGTGAAGATATTGATGATATCAAAGCTAAATCAGAAGCACTTTCTGAAATCGCTCAAAACCTCGCTGTAAAACTTTAT
>dnaK_Lcl-010
ATGTCTAAAATTATCGGTATTGACCTTGGTACAACAAACTCAGCAGTAGCAGTTCTTGAAGGAACTGAATCAAAAATTATTCCAAATCCAGAGGGAAATCGTACAACACCTTCAGTTGTAGCTTTCAAAAATGGTGAAATCATTGTCGGTGACGCTGCAAAACGTCAAGCGGTAACTAACCCAGAAACAATTATTTCTATTAAATCAAAAATGGGAACATCTGAAAAAGTTTCTGCAAATGGTAAAGAATATACACCACAAGAAATTTCAGCAATGATTCTTCAAAACTTGAAAGCTACAGCAGAAGCTTATCTTGGAGAAAAAGTAGAAAAAGCAGTTATCACTGTACCTGCATACTTCAATGACGCTCAACGTCAAGCAACTAAAGATGCTGGTAAAATTGCTGGTCTTGAAGTAGAACGTATCGTTAACGAACCAACAGCAGCAGCTCTTGCTTATGGTCTTGATAAAACAGATAAAGATGAAAAGATTCTTGTATTTGACCTTGGTGGTGGTACATTCGACGTTTCAATTCTTGAACTTGGTGATGGTGTCTTTGATGTTCTTGCAACTGCTGGTAACAACAAACTCGGTGGTGATGATTTTGACCAAAAAATCATTGACTGGATGGTTGCCGAATTCAAGAAAGAAAACGGAATTGACCTTGCCCAAGATAAAATGGCTTTGCAACGTTTGAAAGATGCCGCTGAAAAAGCGAAAAAAGACCTTTCAGGTGTAACAACTACTCAAATCAGCTTGCCATTCATCACAGCCGGTGCTGCTGGCCCTCTTCACTTGGAAATGGCTTTGACTCGTGCTAAATTTGATGAATTGACACATGATCTTGTTGAAGCGACACGTCAACCAGTTCGCCAAGCCCTTTCTGATGCTGGCTTGTCAACTTCTGATATTGACGAAGTTCTCTTGGTTGGTGGTTCAACTCGTATCCCTGCTGTTGTTGAACTTGTTCGTCACGAAACAAACAAAGAACCAAATAAATCAGTAAACCCTGATGAAGTTGTTGCTATGGGTGCAGCAATTCAGGGTGGTGTGATTACTGGTGACGTTAAAGATGTTGTTCTCCTTGACGTTACTCCACTTTCACTTGGTATTGAAACAATGGGTGGTGTCTTCACAAAATTGATTGACCGTAACACAACTATCCCAACTTCTAAATCGCAAGTCTTCTCAACTGCTGCTGATAATCAACCCGCTGTAGATATTCATGTCCTTCAAGGTGAACGTCCAATGGCAGCTGATAACAAAACTTTGGGTCGTTTCCAATTAACAGATATCCCTGCAGCACCACGTGGTATTCCACAAATCGAAGTAACATTTGATATTGATAAAAATGGTATTGTTTCTGTTAAAGCTAAAGACCTTGGTACACAAAAAGAACAAACAATCGTTATCAAATCAAACTCAGGTCTTTCTGATGAAGAAATTGATAAAATGATGAAAGATGCTGAAGCGAATGCTGACGCTGATGCAAAACGTAAAGAAGAAGTTGATACACGTAATGAAGCTGATGCTTTAGTTTTCCAAACTGAAAAAACTTTGAAAGACCTTGAAGGAAAAGTAGAAGAAGCTGAAGTTAAAAAAGCTGAAGAAGCTAAAGAAGAACTCAAAAAAGCGCTTGAAGGTGAAGATATTGATGATATCAAAGCTAAATCAGAAGCACTTTCTGAAATCGCTCAAAACCTCGCTGTAAAACTTTAT
>dnaK_Lcl-011
ATGTCTAAAATTATCGGTATTGACCTTGGTACAACTAACTCAGCAGTCGCAGTTCTTGAAGGAACTGAATCAAAAATTATTCCAAATCCTGAAGGAAATCGCACAACTCCATCAGTAGTTGCATTTAAAAATGGTGAAATCATCGTTGGTGATGCTGCAAAACGTCAAGCAGTAACAAATCCAGAAACAATCATTTCTATCAAATCAAAAATGGGAACATCTGAAAAAGTTTCTGCAAATGGTAAAGAATATACACCACAAGAAATTTCAGCAATGATTCTTCAAAACTTGAAAGCAACTGCTGAAAGCTACCTTGGCGAAAAAGTTGAAAAAGCAGTTATCACTGTTCCTGCTTACTTCAATGACGCTCAACGTCAAGCAACTAAAGATGCTGGTAAAATTGCTGGTCTTGAAGTAGAACGTATCGTTAACGAACCAACTGCCGCAGCTCTTGCTTATGGTCTTGATAAAACAGATAAAGATGAAAAAATCCTTGTCTTTGACCTTGGTGGTGGGACATTCGACGTTTCAATCCTTGAACTTGGCGATGGTGTCTTTGATGTTCTTGCAACTGCTGGTAACAACAAACTTGGTGGTGATGACTTTGACCAAAAAATCATTGACTGGATGGTTGCCGAATTCAAGAAAGAAAACGGAATTGACCTTGGCCAAGACAAAATGGCTTTGCAACGTTTGAAAGATGCTGCTGAAAAAGCCAAAAAAGACCTTTCAGGTGTAACAACAACTCAAATCAGCTTACCATTTATCACAGCAGGAGCTGCCGGACCTCTTCACTTGGAAATGGCTTTAACTCGTGCTAAATTTGATGAATTGACACATGACCTTGTTGAAGCGACACGTCAACCAGTTCGTCAAGCCCTTTCTGATGCTGGTTTGTCAACTTCTGATATTGATGAAGTCCTCTTAGTTGGTGGTTCAACTCGTATTCCTGCAGTTGTTGAACTTGTTCGTCATGAAACAAACAAAGAACCAAATAAATCAGTTAACCCTGATGAAGTTGTTGCTATGGGTGCCGCGATTCAAGGTGGTGTCATCACTGGTGACGTTAAAGACGTTGTCCTTCTTGATGTTACTCCATTGTCACTTGGTATTGAAACAATGGGTGGAGTCTTCACAAAATTGATTGACCGTAACACAACTATCCCAACTTCTAAATCACAAGTCTTCTCAACTGCCGCTGATAATCAACCAGCTGTTGATATTCACGTCCTCCAAGGTGAACGTCCAATGGCTGCTGATAACAAAACTTTGGGTCGTTTCCAATTGACAGATATCCCTGCAGCACCACGTGGTATCCCACAAATCGAAGTAACATTTGATATTGATAAAAATGGTATTGTTTCTGTTAAAGCTAAAGACCTCGGCACACAAAAAGAACAAACAATTGTTATCAAATCAAACTCAGGTCTTTCTGATGAAGAGATTGATAAAATGATCAAAGATGCTGAAGCAAATGCCGATGCTGATGCAAAACGTAAAGAAGAAGTTGATACACGTAACGAAGCTGACGCTTTAGTTTTCCAAACTGAAAAAACTTTGAAAGACCTTGAAGGAAAAGTTGAAGAAGCTGAAGTTAAAAAAGCCGAAGACGCTAAAGAAGAACTCAAAAAAGCGCTTGAAGGTGAAGATATTGATGATATCAAAGCTAAATCAGAAGCACTTTCTGAAATCGCTCAAAATCTTGCTGTAAAACTTTAT
>dnaK_Lcl-012
ATGTCTAAAATTATCGGTATTGACCTTGGTACAACTAACTCAGCAGTCGCAGTTCTTGAAGGAACTGAATCAAAAATTATTCCAAATCCTGAAGGAAATCGCACAACTCCATCAGTAGTTGCATTTAAAAATGGTGAAATCATCGTTGGTGATGCTGCAAAACGTCAAGCAGTAACAAATCCAGAAACAATCATTTCTATCAAATCAAAAATGGGAACATCTGAAAAAGTTTCTGCAAATGGTAAAGAATATACACCACAAGAAATTTCAGCAATGATTCTTCAAAACTTGAAAGCAACTGCTGAAAGCTACCTTGGCGAAAAAGTTGAAAAAGCAGTTATCACTGTTCCTGCTTACTTCAATGACGCTCAACGTCAAGCAACTAAAGATGCTGGTAAAATTGCTGGTCTTGAAGTAGAACGTATCGTTAACGAACCAACTGCCGCAGCTCTTGCTTATGGTCTTGATAAAACAGATAAAGATGAAAAAATCCTTGTCTTTGACCTTGGTGGTGGGACATTCGACGTTTCAATCCTTGAACTTGGCGATGGTGTCTTTGATGTTCTTGCAACTGCTGGTAACAACAAACTTGGTGGTGATGACTTTGACCAAAAAATCATTGACTGGATGGTTGCCGAATTCAAGAAAGAAAACGGAATTGACCTTGGCCAAGACAAAATGGCTTTGCAACGTTTGAAAGATGCTGCTGAAAAAGCCAAAAAAGACCTTTCAGGTGTAACAACAACTCAAATCAGCTTACCATTTATCACAGCAGGAGCTGCCGGACCTCTTCACTTGGAAATGGCTTTAACTCGTGCTAAATTTGATGAATTGACACATGACCTTGTTGAAGCGACACGTCAACCAGTTCGTCAAGCCCTTTCTGATGCTGGTTTGTCAACTTCTGATATTGATGAAGTCCTCTTAGTTGGTGGTTCAACTCGTATTCCTGCAGTTGTTGAACTTGTTCGTCATGAAACAAACAAAGAACCAAATAAATCAGTTAACCCTGATGAAGTTGTTGCTATGGGTGCCGCGATTCAAGGTGGTGTCATCACTGGTGACGTTAAAGACGTTGTCCTTCTTGATGTTACTCCATTGTCACTTGGTATTGAAACAATGGGTGGAGTCTTCACAAAATTGATTGACCGTAACACAACTATCCCAACTTCTAAATCACAAGTCTTCTCAACTGCCGCTGATAATCAACCAGCTGTTGATATTCACGTCCTCCAAGGTGAACGTCCAATGGCTGCTGATAACAAAACTTTGGGTCGTTTCCAATTGACAGATATCCCTGCAGCACCACGTGGTATCCCACAAATCGAAGTAACATTTGATATTGATAAAAATGGTATTGTTTCTGTTAAAGCTAAAGACCTCGGCACACAAAAAGAACAAACAATTGTTATCAAATCAAACTCAGGTCTTTCTGATGAAGAGATTGATAAAATGATCAAAGATGCTGAAGCAAATGCCGATGCTGATGCAAAACGTAAAGAAGAAGTTGATACACGTAACGAAGCTGACGCTTTAGTTTTCCAAACTGAAAAAACTTTGAAAGACCTTGAAGGAAAAGTTGAAGAAGCTGAAGTTAAAAAAGCCGAAGACGCTAAAGAAGAACTCAAAAAAGCGCTTGAAGGTGAAGATATTGATGATATCAAAGCTAAATCAGAAGCACTTTCTGAAATCGCTCAAAATCTTGCTGTAAAACTTTAT
>dnaK_Lcl-013
ATGTCTAAAATTATCGGTATTGACCTTGGTACAACTAACTCAGCAGTCGCAGTTCTTGAAGGAACTGAATCAAAAATTATTCCAAATCCAGAAGGAAATCGCACAACTCCATCAGTAGTTGCATTTAAAAATGGTGAAATCATTGTTGGTGATGCTGCAAAACGTCAAGCAGTAACAAATCCAGAAACAATCATTTCTATCAAATCAAAAATGGGAACATCTGAAAAAGTTTCTGCAAATGGTAAAGAATATACACCACAAGAAATTTCAGCAATGATTCTTCAAAACTTGAAAGCAACTGCTGAAAGCTACCTTGGCGAAAAAGTTGAAAAAGCAGTTATCACTGTTCCTGCTTACTTCAATGACGCTCAACGTCAAGCGACTAAAGATGCTGGTAAAATTGCTGGTCTTGAAGTAGAACGTATCGTTAACGAACCAACTGCCGCAGCTCTTGCTTATGGTCTTGATAAAACAGATAAAGATGAAAAAATCCTTGTCTTTGACCTTGGTGGTGGGACATTCGACGTTTCAATCCTTGAACTTGGCGACGGTGTCTTTGATGTTCTTGCAACAGCAGGTAACAACAAACTTGGTGGGGACGATTTTGACCAAAAAATCATTGACTGGATGGTTGCCGAATTCAAGAAAGAAAACGGAATCGACCTTGGTCAAGACAAAATGGCATTGCAACGTTTGAAAGATGCCGCTGAAAAAGCGAAAAAAGACCTTTCAGGTGTAACAACAACTCAAATCAGCTTACCATTCATCACAGCAGGAGCTGCCGGACCTCTTCACTTGGAAATGGCTTTGACTCGTGCCAAATTTGACGAATTGACACATGATCTTGTTGAAGCGACACGTCAACCAGTTCGTCAAGCCCTTTCTGATGCTGGTTTGTCAACTTCTGATATTGATGAAGTCCTCTTAGTTGGTGGTTCAACTCGTATTCCTGCTGTTGTTGAACTTGTTCGTCATGAAACAAACAAAGAACCAAATAAATCAGTAAACCCTGATGAAGTTGTTGCTATGGGTGCCGCAATTCAAGGTGGTGTCATCACTGGTGACGTTAAAGACGTTGTCCTTCTTGATGTTACTCCATTGTCACTTGGTATTGAAACAATGGGTGGAGTCTTCACAAAATTGATTGACCGTAACACAACTATCCCAACTTCTAAATCACAAGTCTTCTCAACTGCCGCTGATAATCAACCAGCTGTTGACATTCACGTCCTCCAAGGAGAACGTCCAATGGCCGCTGATAACAAAACTTTGGGTCGTTTCCAATTGACAGATATCCCTGCAGCACCACGTGGTATCCCACAAATCGAAGTAACTTTTGATATTGATAAAAATGGTATTGTTTCTGTTAAAGCTAAAGACCTTGGCACACAAAAAGAACAAACAATTGTTATCAAATCAAACTCAGGTCTTTCTGATGAAGAGATTGATAAAATGATGAAAGACGCCGAAGCAAATGCTGACGCTGACGCAAAACGTAAAGAAGAAGTTGATACACGTAACGAAGCTGATGCTTTAGTTTTCCAAACTGAAAAAACTTTGAAAGACCTTGAAGGAAAAGTTGAAGAAGCTGAAGTTAAAAAAGCCGAAGACGCTAAAGAAGAACTCAAAAAAGCGCTTGAAGGTGAAGATATTGATGATATCAAAGCTAAATCAGAAGCACTTTCTGAAATCGCTCAAAACCTTGCTGTAAAACTTTAT
>dnaK_Lcl-014
ATGTCTAAAATTATCGGTATTGACCTTGGTACAACTAACTCAGCAGTCGCAGTTCTTGAAGGAACTGAATCAAAAATTATTCCAAATCCAGAAGGAAATCGCACAACTCCATCAGTAGTTGCATTTAAAAATGGTGAAATCATCGTTGGTGATGCTGCAAAACGTCAAGCAGTAACAAATCCAGAAACAATCATTTCTATCAAATCAAAAATGGGAACATCTGAAAAAGTTTCTGCAAATGGTAAAGAATATACACCACAAGAAATTTCAGCAATGATTCTTCAAAACTTGAAAGCAACTGCTGAAAGCTACCTTGGCGAAAAAGTTGAAAAAGCAGTTATCACTGTTCCTGCTTACTTCAATGACGCTCAACGTCAAGCAACTAAAGATGCTGGTAAAATTGCTGGTCTTGAAGTAGAACGTATCGTTAACGAACCAACTGCCGCAGCTCTTGCTTATGGTCTTGATAAAACAGATAAAGATGAAAAAATCCTTGTCTTTGACCTTGGTGGTGGGACATTCGACGTTTCAATCCTTGAACTTGGCGATGGTGTCTTTGATGTTCTTGCAACTGCTGGTAACAACAAACTTGGTGGTGATGACTTTGACCAAAAAATCATTGACTGGATGGTTGCCGAATTCAAGAAAGAAAACGGAATTGACCTTGGCCAAGACAAAATGGCTTTGCAACGTTTGAAAGATGCTGCTGAAAAAGCCAAAAAAGACCTTTCAGGTGTAACAACAACTCAAATCAGCTTACCATTTATCACAGCAGGAGCTGCCGGACCTCTTCACTTGGAAATGGCTTTAACTCGTGCTAAATTTGATGAATTGACACATGACCTTGTTGAAGCGACACGTCAACCAGTTCGTCAAGCCCTTTCTGATGCTGGTTTGTCAACTTCTGATATTGATGAAGTCCTCTTAGTTGGTGGTTCAACTCGTATTCCTGCAGTTGTTGAACTTGTTCGTCATGAAACAAACAAAGAACCAAATAAATCAGTTAACCCTGATGAAGTTGTTGCTATGGGTGCCGCAATTCAAGGTGGTGTCATCACTGGTGACGTTAAAGACGTTGTCCTTCTTGATGTTACTCCATTGTCACTTGGTATTGAAACAATGGGTGGAGTCTTCACAAAATTGATTGACCGTAACACAACTATCCCAACTTCTAAATCACAAGTCTTCTCAACTGCCGCTGATAATCAACCAGCTGTTGATATTCACGTCCTCCAAGGTGAACGTCCAATGGCTGCTGATAACAAAACTTTGGGTCGTTTCCAATTGACAGATATCCCTGCAGCACCACGTGGTATCCCACAAATCGAAGTAACATTTGATATTGATAAAAATGGTATTGTTTCTGTTAAAGCTAAAGACCTCGGCACACAAAAAGAACAAACAATTGTTATCAAATCAAACTCAGGTCTTTCTGATGAAGAGATTGATAAAATGATGAAAGATGCTGAAGCAAATGCCGATGCTGATGCAAAACGTAAAGAAGAAGTTGATACACGTAACGAAGCTGACGCTTTAGTTTTCCAAACTGAAAAAACTTTGAAAGACCTTGAAGGAAAAGTTGAAGAAGCTGAAGTTAAAAAAGCCGAAGACGCTAAAGAAGAACTCAAAAAAGCGCTTGAAGGTGAAGATATTGATGATATCAAAGCTAAATCAGAAGCACTTTCTGAAATCGCTCAAAATCTTGCTGTAAAACTTTAT
>dnaK_Lcl-015
ATGTCTAAAATTATCGGTATTGACCTTGGTACAACAAACTCAGCAGTAGCAGTTCTTGAAGGAACTGAATCAAAAATTATTCCAAATCCAGAGGGAAATCGTACAACACCTTCAGTTGTAGCTTTCAAAAATGGTGAAATCATTGTCGGTGACGCTGCAAAACGTCAAGCGGTAACTAACCCAGAAACAATTATTTCTATTAAATCAAAAATGGGAACATCTGAAAAAGTTTCTGCAAATGGTAAAGAATATACACCACAAGAAATTTCAGCAATGATTCTTCAAAACTTGAAAGCTACAGCAGAAGCTTATCTTGGAGAAAAAGTAGAAAAAGCAGTTATCACTGTACCTGCATACTTCAATGACGCTCAACGTCAAGCAACTAAAGATGCTGGTAAAATTGCTGGTCTTGAAGTAGAACGTATCGTTAACGAACCAACAGCAGCAGCTCTTGCTTATGGTCTTGATAAAACAGATAAAGATGAAAAGATTCTTGTATTTGACCTTGGTGGTGGTACATTCGACGTTTCAATTCTTGAACTTGGTGATGGTGTCTTTGATGTTCTTGCAACTGCTGGTAACAACAAACTCGGTGGTGATGATTTTGACCAAAAAATCATTGACTGGATGGTTGCCGAATTCAAGAAAGAAAACGGAATTGACCTTGCCCAAGATAAAATGGCTTTGCAACGTTTGAAAGATGCCGCTGAAAAAGCGAAAAAAGACCTTTCAGGTGTAACAACTACTCAAATCAGCTTGCCATTCATCACAGCCGGTGCTGCTGGCCCTCTTCACTTGGAAATGGCTTTGACTCGTGCTAAATTTGATGAATTGACACATGATCTTGTTGAAGCGACACGTCAACCAGTTCGCCAAGCCCTTTCTGATGCTGGCTTGTCAACTTCTGATATTGACGAAGTTCTCTTGGTTGGTGGTTCAACTCGTATCCCTGCTGTTGTTGAACTTGTTCGTCACGAAACAAACAAAGAACCAAATAAATCAGTAAACCCTGATGAAGTTGTTGCTATGGGTGCAGCAATTCAGGGTGGTGTGATTACTGGTGACGTTAAAGATGTTGTTCTCCTTGACGTTACTCCACTTTCACTTGGTATTGAAACAATGGGTGGTGTCTTCACAAAATTGATTGACCGTAACACAACTATCCCAACTTCTAAATCGCAAGTCTTCTCAACTGCTGCTGATAATCAACCCGCTGTAGATATTCATGTCCTTCAAGGTGAACGTCCAATGGCAGCTGATAACAAAACTTTGGGTCGTTTCCAATTAACAGATATCCCTGCAGCACCACGTGGTATTCCACAAATCGAAGTAACATTTGATATTGATAAAAATGGTATTGTTTCTGTTAAAGCTAAAGACCTTGGTACACAAAAAGAACAAACAATCGTTATCAAATCAAACTCAGGTCTTTCTGATGAAGAAATTGATAAAATGATGAAAGATGCTGAAGCGAATGCTGACGCTGATGCAAAACGTAAAGAAGAAGTTGATACACGTAATGAAGCTGATGCTTTAGTTTTCCAAACTGAAAAAACTTTGAAAGACCTTGAAGGAAAAGTAGAAGAAGCTGAAGTTAAAAAAGCTGAAGAAGCTAAAGAAGAACTCAAAAAAGCGCTTGAAGGTGAAGATATTGATGATATCAAAGCTAAATCAGAAGCACTTTCTGAAATCGCTCAAAACCTCGCTGTAAAACTTTAT
>dnaK_Lcl-016
ATGTCTAAAATTATCGGTATTGACCTTGGTACAACAAACTCAGCAGTAGCAGTTCTTGAAGGAACTGAATCAAAAATTATTCCAAATCCAGAAGGAAATCGTACAACACCTTCAGTTGTAGCTTTCAAAAATGGTGAAATCATTGTCGGTGACGCTGCAAAACGTCAAGCGGTAACTAACCCAGAAACAATTATTTCTATTAAATCAAAAATGGGAACATCTGAAAAAGTTTCTGCAAATGGTAAAGAATATACACCACAAGAAATTTCAGCAATGATTCTTCAAAACTTGAAAGCTACAGCAGAAGCTTATCTTGGAGAAAAAGTAGAAAAAGCAGTTATCACTGTACCTGCATACTTCAATGACGCTCAACGTCAAGCAACTAAAGATGCTGGTAAAATTGCTGGTCTTGAAGTAGAACGTATCGTTAACGAACCAACAGCAGCAGCTCTTGCTTATGGTCTTGATAAAACAGATAAAGATGAAAAGATTCTTGTATTTGACCTTGGTGGTGGTACATTCGACGTTTCAATTCTTGAACTTGGTGATGGTGTCTTTGATGTTCTTGCAACTGCTGGTAACAACAAACTCGGTGGTGATGATTTTGACCAAAAAATCATTGACTGGATGGTTGCCGAATTCAAGAAAGAAAACGGAATTGACCTTGCCCAAGATAAAATGGCTTTGCAACGTTTGAAAGATGCCGCTGAAAAAGCGAAAAAAGACCTTTCAGGTGTAACAACTACTCAAATCAGCTTGCCATTCATCACAGCCGGTGCTGCTGGCCCTCTTCACTTGGAAATGGCTTTGACTCGTGCTAAATTTGATGAATTGACACATGATCTTGTTGAAGCGACACGTCAACCAGTTCGCCAAGCCCTTTCTGATGCTGGCTTGTCAACTTCTGATATTGACGAAGTTCTCTTGGTTGGTGGTTCAACTCGTATCCCTGCTGTTGTTGAACTTGTTCGTCACGAAACAAACAAAGAACCAAATAAATCAGTAAACCCTGATGAAGTTGTTGCTATGGGTGCAGCAATTCAGGGTGGTGTGATTACTGGTGACGTTAAAGATGTTGTTCTCCTTGACGTTACTCCACTTTCACTTGGTATTGAAACAATGGGTGGTGTCTTCACAAAATTGATTGACCGTAACACAACTATCCCAACTTCTAAATCGCAAGTCTTCTCAACTGCTGCTGATAATCAACCCGCTGTAGATATTCATGTCCTTCAAGGTGAACGTCCAATGGCAGCTGATAACAAAACTTTGGGTCGTTTCCAATTAACAGATATCCCTGCAGCACCACGTGGTATTCCACAAATCGAAGTAACATTTGATATTGATAAAAATGGTATTGTTTCTGTTAAAGCTAAAGACCTTGGTACACAAAAAGAACAAACAATCGTTATCAAATCAAACTCAGGTCTTTCTGATGAAGAAATTGATAAAATGATGAAAGATGCTGAAGCGAATGCTGACGCTGATGCAAAACGTAAAGAAGAAGTTGATACACGTAATGAAGCTGATGCTTTAGTTTTCCAAACTGAAAAAACTTTGAAAGACCTTGAAGGAAAAGTAGAAGAAGCTGAAGTTAAAAAAGCTGAAGAAGCTAAAGAAGAACTCAAAAAAGCGCTTGAAGGTGAAGATATTGATGATATCAAAGCTAAATCAGAAGCACTTTCTGAAATCGCTCAAAACCTCGCTGTAAAACTTTAT
>dnaK_Lcl-017
ATGTCTAAAATTATCGGTATTGACCTTGGTACAACTAACTCAGCAGTCGCAGTTCTTGAAGGAACTGAATCAAAAATTATTCCAAATCCAGAAGGAAATCGCACAACTCCATCAGTAGTTGCATTTAAAAATGGTGAAATCATCGTTGGTGATGCTGCAAAACGTCAAGCAGTAACAAATCCAGAAACAATCATTTCTATCAAATCAAAAATGGGAACATCTGAAAAAGTTTCTGCAAATGGTAAAGAATATACACCACAAGAAATTTCAGCAATGATTCTTCAAAACTTGAAAGCAACTGCTGAAAGCTACCTTGGCGAAAAAGTTGAAAAAGCAGTTATCACTGTTCCTGCTTACTTCAATGACGCTCAACGTCAAGCAACTAAAGATGCTGGTAAAATTGCTGGTCTTGAAGTAGAACGTATCGTTAACGAACCAACTGCCGCAGCTCTTGCTTATGGTCTTGATAAAACAGATAAAGATGAAAAAATCCTTGTCTTTGACCTTGGTGGTGGGACATTCGACGTTTCAATCCTTGAACTTGGCGATGGTGTCTTTGATGTTCTTGCAACTGCTGGTAACAACAAACTTGGTGGTGATGACTTTGACCAAAAAATCATTGACTGGATGGTTGTCGAATTCAAGAAAGAAAACGGAATTGACCTTGGCCAAGACAAAATGGCTTTGCAACGTTTGAAAGATGCTGCTGAAAAAGCCAAAAAAGACCTTTCAGGTGTAACAACAACTCAAATCAGCTTACCATTTATCACAGCAGGAGCTGCCGGACCTCTTCACTTGGAAATGGCTTTAACTCGTGCTAAATTTGATGAATTGACACATGACCTTGTTGAAGCGACACGTCAACCAGTTCGTCAAGCCCTTTCTGATGCTGGTTTGTCAACTTCTGATATTGATGAAGTCCTCTTAGTTGGTGGTTCAACTCGTATTCCTGCAGTTGTTGAACTTGTTCGTCATGAAACAAACAAAGAACCAAATAAATCAGTTAACCCTGATGAAGTTGTTGCTATGGGTGCCGCAATTCAAGGTGGTGTCATCACTGGTGACGTTAAAGACGTTGTCCTTCTTGATGTTACTCCATTGTCACTTGGTATTGAAACAATGGGTGGAGTCTTCACAAAATTGATTGACCGTAACACAACTATCCCAACTTCTAAATCACAAGTCTTCTCAACTGCCGCTGATAATCAACCAGCTGTTGATATTCACGTCCTCCAAGGTGAACGTCCAATGGCTGCTGATAACAAAACTTTGGGTCGTTTCCAATTGACAGATATCCCTGCAGCACCACGTGGTATCCCACAAATCGAAGTAACATTTGATATTGATAAAAATGGTATTGTTTCTGTTAAAGCTAAAGACCTCGGCACACAAAAAGAACAAACAATTGTTATCAAATCAAACTCAGGTCTTTCTGATGAAGAGATTGATAAAATGATGAAAGATGCTGAAGCAAATGCCGATGCTGATGCAAAACGTAAAGAAGAAGTTGATACACGTAACGAAGCTGACGCTTTAGTTTTCCAAACTGAAAAAACTTTGAAAGACCTTGAAGGAAAAGTTGAAGAAGCTGAAGTTAAAAAAGCCGAAGACGCTAAAGAAGAACTCAAAAAAGCGCTTGAAGGTGAAGATATTGATGATATCAAAGCTAAATCAGAAGCACTTTCTGAAATCGCTCAAAATCTTGCTGTAAAACTTTAT
>dnaK_Lcl-018
ATGTCTAAAATTATCGGTATTGACCTTGGTACAACTAACTCAGCAGTCGCAGTTCTTGAAGGAACTGAATCAAAAATTATTCCAAATCCAGAAGGAAATCGCACAACTCCATCAGTAGTTGCATTTAAAAATGGTGAAATCATTGTTGGTGATGCTGCAAAACGTCAAGCAGTAACAAATCCAGAAACAATCATTTCTATCAAATCAAAAATGGGAACATCTGAAAAAGTTTCTGCAAATGGTAAAGAATATACACCACAAGAAATTTCAGCAATGATTCTTCAAAACTTGAAAGCAACTGCTGAAAGCTACCTTGGCGAAAAAGTTGAAAAAGCAGTTATCACTGTTCCTGCTTACTTCAATGACGCTCAACGTCAAGCGACTAAAGATGCTGGTAAAATTGCTGGTCTTGAAGTAGAACGTATCGTTAACGAACCAACTGCCGCAGCTCTTGCTTATGGTCTTGATAAAACAGATAAAGATGAAAAAATCCTTGTCTTTGACCTTGGTGGTGGGACATTCGACGTTTCAATCCTTGAACTTGGCGACGGTGTCTTTGATGTTCTTGCAACAGCAGGTAACAACAAACTTGGTGGGGACGATTTTGACCAAAAAATCATTGACTGGATGGTTGCCGAATTCAAGAAAGAAAACGGAATCGACCTTGGTCAAGACAAAATGGCATTGCAACGTTTGAAAGATGCCGCTGAAAAAGCGAAAAAAGACCTTTCAGGTGTAACAACAACTCAAATCAGCTTACCATTCATCACAGCAGGAGCTGCCGGACCTCTTCACTTGGAAATGGCTTTGACTCGTGCCAAATTTGACGAATTGACACATGATCTTGTTGAAGCGACACGTCAACCAGTTCGTCAAGCCCTTTCTGATGCTGGTTTGTCAACTTCTGATATTGATGAAGTCCTCTTAGTTGGTGGTTCAACTCGTATTCCTGCTGTTGTTGAACTTGTTCGTCATGAAACAAACAAAGAACCAAATAAATCAGTAAACCCTGATGAAGTTGTTGCTATGGGTGCCGCAATTCAAGGTGGTGTCATCACTGGTGACGTTAAAGACGTTGTCCTTCTTGATGTTACTCCATTGTCACTTGGTATTGAAACAATGGGTGGAGTCTTCACAAAATTGATTGACCGTAACACAACTATCCCAACTTCTAAATCACAAGTCTTCTCAACTGCCGCTGATAATCAACCAGCTGTTGACATTCACGTCCTCCAAGGAGAACGTCCAATGGCCGCTGATAACAAAACTTTGGGTCGTTTCCAATTGACAGATATCCCTGCAGCACCACGTGGTATCCCACAAATCGAAGTAACTTTTGATATTGATAAAAATGGTATTGTTTCTGTTAAAGCTAAAGACCTTGGCACACAAAAAGAACAAACAATTGTTATCAAATCAAACTCAGGTCTTTCTGATGAAGAGATTGATAAAATGATGAAAGACGCCGAAGCAAATGCTGACGCTGACGCAAAACGTAAAGAAGAAGTTGATACACGTAACGAAGCTGATGCTTTAGTTTTCCAAACTGAAAAAACTTTGAAAGACCTTGAAGGAAAAGTTGAAGAAGCTGAAGTTAAAAAAGCCGAAGACGCTAAAGAAGAACTCAAAAAAGCGCTTGAAGGTGAAGATATTGATGATATCAAAGCTAAATCAGAAGCACTTTCTGAAATCGCTCAAAACCTTGCTGTAAAACTTTAT
>dnaK_Lcl-019
ATGTCTAAAATTATCGGTATTGACCTTGGTACAACTAACTCAGCAGTCGCAGTTCTTGAAGGAACTGAATCAAAAATTATTCCAAATCCAGAAGGAAATCGCACAACTCCATCAGTAGTTGCATTTAAAAATGGTGAAATCATCGTTGGTGATGCTGCAAAACGTCAAGCAGTAACAAATCCAGAAACAATCATTTCTATCAAATCAAAAATGGGAACATCTGAAAAAGTTTCTGCAAATGGTAAAGAATATACACCACAAGAAATTTCAGCAATGATTCTTCAAAACTTGAAAGCAACTGCTGAAAGCTACCTTGGCGAAAAAGTTGAAAAAGCAGTTATCACTGTTCCTGCTTACTTCAATGACGCTCAACGTCAAGCAACTAAAGATGCTGGTAAAATTGCTGGTCTTGAAGTAGAACGTATCGTTAACGAACCAACTGCCGCAGCTCTTGCTTATGGTCTTGATAAAACAGATAAAGATGAAAAAATCCTTGTCTTTGACCTTGGTGGTGGGACATTCGACGTTTCAATCCTTGAACTTGGCGATGGTGTCTTTGATGTTCTTGCAACTGCTGGTAACAACAAACTTGGTGGTGATGACTTTGACCAAAAAATCATTGACTGGATGGTTGCCGAATTCAAGAAAGAAAACGGAATTGACCTTGGCCAAGACAAAATGGCTTTGCAACGTTTGAAAGATGCTGCTGAAAAAGCCAAAAAAGACCTTTCAGGTGTAACAACAACTCAAATCAGCTTACCATTTATCACAGCAGGAGCTGCCGGACCTCTTCACTTGGAAATGGCTTTAACTCGTGCTAAATTTGATGAATTGACACATGACCTTGTTGAAGCGACACGTCAACCAGTTCGTCAAGCCCTTTCTGATGCTGGTTTGTCAACTTCTGATATTGATGAAGTCCTCTTAGTTGGTGGTTCAACTCGTATTCCTGCAGTTGTTGAACTTGTTCGTCATGAAACAAACAAAGAACCAAATAAATCAGTTAACCCTGATGAAGTTGTTGCTATGGGTGCCGCAATTCAAGGTGGTGTCATCACTGGTGACGTTAAAGACGTTGTCCTTCTTGATGTTACTCCATTGTCACTTGGTATTGAAACAATGGGTGGAGTCTTCACAAAATTGATTGACCGTAACACAACTATCCCAACTTCTAAATCACAAGTCTTCTCAACTGCCGCTGATAATCAACCAGCTGTTGATATTCACGTCCTCCAAGGTGAACGTCCAATGGCTGCTGATAACAAAACTTTGGGTCGTTTCCAATTGACAGATATCCCTGCAGCACCACGTGGTATCCCACAAATCGAAGTAACATTTGATATTGATAAAAATGGTATTGTTTCTGTTAAAGCTAAAGACCTCGGCACACAAAAAGAACAAACAATTGTTATCAAATCAAACTCAGGTCTTTCTGATGAAGAGATTGATAAAATGATGAAAGATGCTGAAGCAAATGCCGATGCTGATGCAAAACGTAAAGAAGAAGTTGATACACGTAACGAAGCTGACGCTTTAGTTTTCCAAACTGAAAAAACTTTGAAAGACCTTGAAGGAAAAGTTGAAGAAGCTGAAGTTAAAAAAGCCGAAGACGCTAAAGAAGAACTCAAAAAAGCGCTTGAAGGTGAAGATATTGATGATATCAAAGCTAAATCAGAAGCACTTTCTGAAATCGCTCAAAATCTTGCTGTAAAACTTTAT
>dnaK_Lcl-020
ATGTCTAAAATTATCGGTATTGACCTTGGTACAACAAACTCAGCAGTAGCAGTTCTTGAAGGAACTGAATCAAAAATTATTCCAAATCCAGAAGGAAATCGTACAACACCTTCAGTTGTAGCTTTCAAAAATGGTGAAATCATTGTCGGTGACGCTGCAAAACGTCAAGCGGTAACTAACCCAGAAACAATTATTTCTATTAAATCAAAAATGGGAACATCTGAAAAAGTTTCTGCAAATGGTAAAGAATATACACCACAAGAAATTTCAGCAATGATTCTTCAAAACTTGAAAGCTACAGCAGAAGCTTATCTTGGAGAAAAAGTAGAAAAAGCAGTTATCACTGTACCTGCATACTTCAATGACGCTCAACGTCAAGCAACTAAAGATGCTGGTAAAATTGCTGGTCTTGAAGTAGAACGTATCGTTAACGAACCAACAGCAGCAGCTCTTGCTTATGGTCTTGATAAAACAGATAAAGATGAAAAGATTCTTGTATTTGACCTTGGTGGTGGTACATTCGACGTTTCAATTCTTGAACTTGGTGATGGTGTCTTTGATGTTCTTGCAACTGCTGGTAACAACAAACTCGGTGGTGATGATTTTGACCAAAAAATCATTGACTGGATGGTTGCCGAATTCAAGAAAGAAAACGGAATTGACCTTGCCCAAGATAAAATGGCTTTGCAACGTTTGAAAGATGCCGCTGAAAAAGCGAAAAAAGACCTTTCAGGTGTAACAACTACTCAAATCAGCTTGCCATTCATCACAGCCGGTGCTGCTGGCCCTCTTCACTTGGAAATGGCTTTGACTCGTGCTAAATTTGATGAATTGACACATGATCTTGTTGAAGCGACACGTCAACCAGTTCGCCAAGCCCTTTCTGATGCTGGCTTGTCAACTTCTGATATTGACGAAGTTCTCTTGGTTGGTGGTTCAACTCGTATCCCTGCTGTTGTTGAACTTGTTCGTCACGAAACAAACAAAGAACCAAATAAATCAGTAAACCCTGATGAAGTTGTTGCTATGGGTGCAGCAATTCAGGGTGGTGTGATTACTGGTGACGTTAAAGATGTTGTTCTCCTTGACGTTACTCCACTTTCACTTGGTATTGAAACAATGGGTGGTGTCTTCACAAAATTGATTGACCGTAACACAACTATCCCAACTTCTAAATCGCAAGTCTTCTCAACTGCTGCTGATAATCAACCCGCTGTAGATATTCATGTCCTTCAAGGTGAACGTCCAATGGCAGCTGATAACAAAACTTTGGGTCGTTTCCAATTAACAGATATCCCTGCAGCACCACGTGGTATTCCACAAATCGAAGTAACATTTGATATTGATAAAAATGGTATTGTTTCTGTTAAAGCTAAAGACCTTGGTACACAAAAAGAACAAACAATCGTTATCAAATCAAACTCAGGTCTTTCTGATGAAGAAATTGATAAAATGATGAAAGATGCTGAAGCGAATGCTGACGCTGATGCAAAACGTAAAGAAGAAGTTGATACACGTAATGAAGCTGATGCTTTAGTTTTCCAAACTGAAAAAACTTTGAAAGACCTTGAAGGAAAAGTAGAAGAAGCTGAAGTTAAAAAAGCTGAAGAAGCTAAAGAAGAACTCAAAAAAGCGCTTGAAGGTGAAGATATTGATGATATCAAAGCTAAATCAGAAGCACTTTCTGAAATCGCTCAAAACCTCGCTGTAAAACTTTAT
>dnaK_Lcl-021
ATGTCTAAAATTATCGGTATTGACCTTGGTACAACAAACTCAGCAGTAGCAGTTCTTGAAGGAACTGAATCAAAAATTATTCCAAATCCAGAAGGAAATCGTACAACACCTTCAGTTGTAGCTTTCAAAAATGGTGAAATCATTGTCGGTGACGCTGCAAAACGTCAAGCGGTAACTAACCCAGAAACAATTATTTCTATTAAATCAAAAATGGGAACATCTGAAAAAGTTTCTGCAAATGGTAAAGAATATACACCACAAGAAATTTCAGCAATGATTCTTCAAAACTTGAAAGCTACAGCAGAAGCTTATCTTGGAGAAAAAGTAGAAAAAGCAGTTATCACTGTACCTGCATACTTCAATGACGCTCAACGTCAAGCAACTAAAGATGCTGGTAAAATTGCTGGTCTTGAAGTAGAACGTATCGTTAACGAACCAACAGCAGCAGCTCTTGCTTATGGTCTTGATAAAACAGATAAAGATGAAAAGATTCTTGTATTTGACCTTGGTGGTGGTACATTCGACGTTTCAATTCTTGAACTTGGTGATGGTGTCTTTGATGTTCTTGCAACTGCTGGTAACAACAAACTCGGTGGTGATGATTTTGACCAAAAAATCATTGACTGGATGGTTGCCGAATTCAAGAAAGAAAACGGAATTGACCTTGCCCAAGATAAAATGGCTTTGCAACGTTTGAAAGATGCCGCTGAAAAAGCGAAAAAAGACCTTTCAGGTGTAACAACTACTCAAATCAGCTTGCCATTCATCACAGCCGGTGCTGCTGGCCCTCTTCACTTGGAAATGGCTTTGACTCGTGCTAAATTTGATGAATTGACACATGATCTTGTTGAAGCGACACGTCAACCAGTTCGCCAAGCCCTTTCTGATGCTGGCTTGTCAACTTCTGATATTGACGAAGTTCTCTTGGTTGGTGGTTCAACTCGTATCCCTGCTGTTGTTGAACTTGTTCGTCACGAAACAAACAAAGAACCAAATAAATCAGTAAACCCTGATGAAGTTGTTGCTATGGGTGCAGCAATTCAGGGTGGTGTGATTACTGGTGACGTTAAAGATGTTGTTCTCCTTGACGTTACTCCACTTTCACTTGGTATTGAAACAATGGGTGGTGTCTTCACAAAATTGATTGACCGTAACACAACTATCCCAACTTCTAAATCGCAAGTCTTCTCAACTGCTGCTGATAATCAACCCGCTGTAGATATTCATGTCCTTCAAGGTGAACGTCCAATGGCAGCTGATAACAAAACTTTGGGTCGTTTCCAATTAACAGATATCCCTGCAGCACCACGTGGTATTCCACAAATCGAAGTAACATTTGATATTGATAAAAATGGTATTGTTTCTGTTAAAGCTAAAGACCTTGGTACACAAAAAGAACAAACAATCGTTATCAAATCAAACTCAGGTCTTTCTGATGAAGAAATTGATAAAATGATGAAAGATGCTGAAGCGAATGCTGACGCTGATGCAAAACGTAAAGAAGAAGTTGATACACGTAATGAAGCTGATGCTTTAGTTTTCCAAACTGAAAAAACTTTGAAAGACCTTGAAGGAAAAGTAGAAGAAGCTGAAGTTAAAAAAGCTGAAGAAGCTAAAGAAGAACTCAAAAAAGCGCTTGAAGGTGAAGATATTGATGATATCAAAGCTAAATCAGAAGCACTTTCTGAAATCGCTCAAAACCTCGCTGTAAAACTTTAT
>dnaK_Lcl-022
ATGTCTAAAATTATCGGTATTGACCTTGGTACAACTAACTCAGCAGTCGCAGTTCTTGAAGGAACTGAATCAAAAATTATTCCAAATCCAGAAGGAAATCGCACAACTCCATCAGTAGTTGCATTTAAAAATGGTGAAATCATCGTTGGTGATGCTGCAAAACGTCAAGCAGTAACAAATCCAGAAACAATCATTTCTATCAAATCAAAAATGGGAACATCTGAAAAAGTTTCTGCAAATGGTAAAGAATATACACCACAAGAAATTTCAGCAATGATTCTTCAAAACTTGAAAGCAACTGCTGAAAGCTACCTTGGCGAAAAAGTTGAAAAAGCAGTTATCACTGTTCCTGCTTACTTCAATGACGCTCAACGTCAAGCAACTAAAGATGCTGGTAAAATTGCTGGTCTTGAAGTAGAACGTATCGTTAACGAACCAACTGCCGCAGCTCTTGCTTATGGTCTTGATAAAACAGATAAAGATGAAAAAATCCTTGTCTTTGACCTTGGTGGTGGGACATTCGACGTTTCAATCCTTGAACTTGGCGATGGTGTCTTTGATGTTCTTGCAACTGCTGGTAACAACAAACTTGGTGGTGATGACTTTGACCAAAAAATCATTGACTGGATGGTTGCCGAATTCAAGAAAGAAAACGGAATTGACCTTGGCCAAGACAAAATGGCTTTGCAACGTTTGAAAGATGCTGCTGAAAAAGCCAAAAAAGACCTTTCAGGTGTAACAACAACTCAAATCAGCTTACCATTTATCACAGCAGGAGCTGCCGGACCTCTTCACTTGGAAATGGCTTTAACTCGTGCTAAATTTGATGAATTGACACATGACCTTGTTGAAGCGACACGTCAACCAGTTCGTCAAGCCCTTTCTGATGCTGGTTTGTCAACTTCTGATATTGATGAAGTCCTCTTAGTTGGTGGTTCAACTCGTATTCCTGCAGTTGTTGAACTTGTTCGTCATGAAACAAACAAAGAACCAAATAAATCAGTTAACCCTGATGAAGTTGTTGCTATGGGTGCCGCAATTCAAGGTGGTGTCATCACTGGTGACGTTAAAGACGTTGTCCTTCTTGATGTTACTCCATTGTCACTTGGTATTGAAACAATGGGTGGAGTCTTCACAAAATTGATTGACCGTAACACAACTATCCCAACTTCTAAATCACAAGTCTTCTCAACTGCCGCTGATAATCAACCAGCTGTTGATATTCACGTCCTCCAAGGTGAACGTCCAATGGCTGCTGATAACAAAACTTTGGGTCGTTTCCAATTGACAGATATCCCTGCAGCACCACGTGGTATCCCACAAATCGAAGTAACATTTGATATTGATAAAAATGGTATTGTTTCTGTTAAAGCTAAAGACCTCGGCACACAAAAAGAACAAACAATTGTTATCAAATCAAACTCAGGTCTTTCTGATGAAGAGATTGATAAAATGATGAAAGATGCTGAAGCAAATGCCGATGCTGATGCAAAACGTAAAGAAGAAGTTGATACACGTAACGAAGCTGACGCTTTAGTTTTCCAAACTGAAAAAACTTTGAAAGACCTTGAAGGAAAAGTTGAAGAAGCTGAAGTTAAAAAAGCCGAAGACGCTAAAGAAGAACTCAAAAAAGCGCTTGAAGGTGAAGATATTGATGATATCAAAGCTAAATCAGAAGCACTTTCTGAAATCGCTCAAAATCTTGCTGTAAAACTTTAT
>dnaK_Lcl-023
ATGTCTAAAATTATCGGTATTGACCTTGGTACAACTAACTCAGCAGTCGCAGTTCTTGAAGGAACTGAATCAAAAATTATTCCAAATCCAGAAGGAAATCGCACAACTCCATCAGTAGTTGCATTTAAAAATGGTGAAATCATCGTTGGTGATGCTGCAAAACGTCAAGCAGTAACAAATCCAGAAACAATCATTTCTATCAAATCAAAAATGGGAACATCTGAAAAAGTTTCTGCAAATGGTAAAGAATATACACCACAAGAAATTTCAGCAATGATTCTTCAAAACTTGAAAGCAACTGCTGAAAGCTACCTTGGCGAAAAAGTTGAAAAAGCAGTTATCACTGTTCCTGCTTACTTCAATGACGCTCAACGTCAAGCAACTAAAGATGCTGGTAAAATTGCTGGTCTTGAAGTAGAACGTATCGTTAACGAACCAACTGCCGCAGCTCTTGCTTATGGTCTTGATAAAACAGATAAAGATGAAAAAATCCTTGTCTTTGACCTTGGTGGTGGGACATTCGACGTTTCAATCCTTGAACTTGGCGATGGTGTCTTTGATGTTCTTGCAACTGCTGGTAACAACAAACTTGGTGGTGATGACTTTGACCAAAAAATCATTGACTGGATGGTTGCCGAATTCAAGAAAGAAAACGGAATTGACCTTGGCCAAGACAAAATGGCTTTGCAACGTTTGAAAGATGCTGCTGAAAAAGCCAAAAAAGACCTTTCAGGTGTAACAACAACTCAAATCAGCTTACCATTTATCACAGCAGGAGCTGCCGGACCTCTTCACTTGGAAATGGCTTTAACTCGTGCTAAATTTGATGAATTGACACATGACCTTGTTGAAGCGACACGTCAACCAGTTCGTCAAGCCCTTTCTGATGCTGGTTTGTCAACTTCTGATATTGATGAAGTCCTCTTAGTTGGTGGTTCAACTCGTATTCCTGCAGTTGTTGAACTTGTTCGTCATGAAACAAACAAAGAACCAAATAAATCAGTTAACCCTGATGAAGTTGTTGCTATGGGTGCCGCAATTCAAGGTGGTGTCATCACTGGTGACGTTAAAGACGTTGTCCTTCTTGATGTTACTCCATTGTCACTTGGTATTGAAACAATGGGTGGAGTCTTCACAAAATTGATTGACCGTAACACAACTATCCCAACTTCTAAATCACAAGTCTTCTCAACTGCCGCTGATAATCAACCAGCTGTTGATATTCACGTCCTCCAAGGTGAACGTCCAATGGCTGCTGATAACAAAACTTTGGGTCGTTTCCAATTGACAGATATCCCTGCAGCACCACGTGGTATCCCACAAATCGAAGTAACATTTGATATTGATAAAAATGGTATTGTTTCTGTTAAAGCTAAAGACCTCGGCACACAAAAAGAACAAACAATTGTTATCAAATCAAACTCAGGTCTTTCTGATGAAGAGATTGATAAAATGATGAAAGATGCTGAAGCAAATGCCGATGCTGATGCAAAACGTAAAGAAGAAGTTGATACACGTAACGAAGCTGACGCTTTAGTTTTCCAAACTGAAAAAACTTTGAAAGACCTTGAAGGAAAAGTTGAAGAAGCTGAAGTTAAAAAAGCCGAAGACGCTAAAGAAGAACTCAAAAAAGCGCTTGAAGGTGAAGATATTGATGATATCAAAGCTAAATCAGAAGCACTTTCTGAAATCGCTCAAAATCTTGCTGTAAAACTTTAT
>dnaK_Lcl-024
ATGTCTAAAATTATCGGTATTGACCTTGGTACAACAAACTCAGCAGTAGCAGTTCTTGAAGGAACTGAATCAAAAATTATTCCAAATCCAGAGGGAAATCGTACAACACCTTCAGTTGTAGCTTTCAAAAATGGTGAAATCATTGTCGGTGACGCTGCAAAACGTCAAGCGGTAACTAACCCAGAAACAATTATTTCTATTAAATCAAAAATGGGAACATCTGAAAAAGTTTCTGCAAATGGTAAAGAATATACACCACAAGAAATTTCAGCAATGATTCTTCAAAACTTGAAAGCTACAGCAGAAGCTTATCTTGGAGAAAAAGTAGAAAAAGCAGTTATCACTGTACCTGCATACTTCAATGACGCTCAACGTCAAGCAACTAAAGATGCTGGTAAAATTGCTGGTCTTGAAGTAGAACGTATCGTTAACGAACCAACAGCAGCAGCTCTTGCTTATGGTCTTGATAAAACAGATAAAGATGAAAAGATTCTTGTATTTGACCTTGGTGGTGGTACATTCGACGTTTCAATTCTTGAACTTGGTGATGGTGTCTTTGATGTTCTTGCAACTGCTGGTAACAACAAACTCGGTGGTGATGATTTTGACCAAAAAATCATTGACTGGATGGTTGCCGAATTCAAGAAAGAAAACGGAATTGACCTTGCCCAAGATAAAATGGCTTTGCAACGTTTGAAAGATGCCGCTGAAAAAGCGAAAAAAGACCTTTCAGGTGTAACAACTACTCAAATCAGCTTGCCATTCATCACAGCCGGTGCTGCTGGCCCTCTTCACTTGGAAATGGCTTTGACTCGTGCTAAATTTGATGAATTGACACATGATCTTGTTGAAGCGACACGTCAACCAGTTCGCCAAGCCCTTTCTGATGCTGGCTTGTCAACTTCTGATATTGACGAAGTTCTCTTGGTTGGTGGTTCAACTCGTATCCCTGCTGTTGTTGAACTTGTTCGTCACGAAACAAACAAAGAACCAAATAAATCAGTAAACCCTGATGAAGTTGTTGCTATGGGTGCAGCAATTCAGGGTGGTGTGATTACTGGTGACGTTAAAGATGTTGTTCTCCTTGACGTTACTCCACTTTCACTTGGTATTGAAACAATGGGTGGTGTCTTCACAAAATTGATTGACCGTAACACAACTATCCCAACTTCTAAATCGCAAGTCTTCTCAACTGCTGCTGATAATCAACCCGCTGTAGATATTCATGTCCTTCAAGGTGAACGTCCAATGGCAGCTGATAACAAAACTTTGGGTCGTTTCCAATTAACAGATATCCCTGCAGCACCACGTGGTATTCCACAAATCGAAGTAACATTTGATATTGATAAAAATGGTATTGTTTCTGTTAAAGCTAAAGACCTTGGTACACAAAAAGAACAAACAATCGTTATCAAATCAAACTCAGGTCTTTCTGATGAAGAAATTGATAAAATGATGAAAGATGCTGAAGCGAATGCTGACGCTGATGCAAAACGTAAAGAAGAAGTTGATACACGTAATGAAGCTGATGCTTTAGTTTTCCAAACTGAAAAAACTTTGAAAGACCTTGAAGGAAAAGTAGAAGAAGCTGAAGTTAAAAAAGCTGAAGAAGCTAAAGAAGAACTCAAAAAAGCGCTTGAAGGTGAAGATATTGATGATATCAAAGCTAAATCAGAAGCACTTTCTGAAATCGCTCAAAACCTCGCTGTAAAACTTTAT
>dnaK_Lcl-025
ATGTCTAAAATTATCGGTATTGACCTTGGTACAACAAACTCAGCAGTAGCAGTTCTTGAAGGAACTGAATCAAAAATTATTCCAAATCCAGAGGGAAATCGTACAACACCTTCAGTTGTAGCTTTCAAAAATGGTGAAATCATTGTCGGTGACGCTGCAAAACGTCAAGCGGTAACTAACCCAGAAACAATTATTTCTATTAAATCAAAAATGGGAACATCTGAAAAAGTTTCTGCAAATGGTAAAGAATATACACCACAAGAAATTTCAGCAATGATTCTTCAAAACTTGAAAGCTACAGCAGAAGCTTATCTTGGAGAAAAAGTAGAAAAAGCAGTTATCACTGTACCTGCATACTTCAATGACGCTCAACGTCAAGCAACTAAAGATGCTGGTAAAATTGCTGGTCTTGAAGTAGAACGTATCGTTAACGAACCAACAGCAGCAGCTCTTGCTTATGGTCTTGATAAAACAGATAAAGATGAAAAGATTCTTGTATTTGACCTTGGTGGTGGTACATTCGACGTTTCAATTCTTGAACTTGGTGATGGTGTCTTTGATGTTCTTGCAACTGCTGGTAACAACAAACTCGGTGGTGATGATTTTGACCAAAAAATCATTGACTGGATGGTTGCCGAATTCAAGAAAGAAAACGGAATTGACCTTGCCCAAGATAAAATGGCTTTGCAACGTTTGAAAGATGCCGCTGAAAAAGCGAAAAAAGACCTTTCAGGTGTAACAACTACTCAAATCAGCTTGCCATTCATCACAGCCGGTGCTGCTGGCCCTCTTCACTTGGAAATGGCTTTGACTCGTGCTAAATTTGATGAATTGACACATGATCTTGTTGAAGCGACACGTCAACCAGTTCGCCAAGCCCTTTCTGATGCTGGCTTGTCAACTTCTGATATTGACGAAGTTCTCTTGGTTGGTGGTTCAACTCGTATCCCTGCTGTTGTTGAACTTGTTCGTCACGAAACAAACAAAGAACCAAATAAATCAGTAAACCCTGATGAAGTTGTTGCTATGGGTGCAGCAATTCAGGGTGGTGTGATTACTGGTGACGTTAAAGATGTTGTTCTCCTTGACGTTACTCCACTTTCACTTGGTATTGAAACAATGGGTGGTGTCTTCACAAAATTGATTGACCGTAACACAACTATCCCAACTTCTAAATCGCAAGTCTTCTCAACTGCTGCTGATAATCAACCCGCTGTAGATATTCATGTCCTTCAAGGTGAACGTCCAATGGCAGCTGATAACAAAACTTTGGGTCGTTTCCAATTAACAGATATCCCTGCAGCACCACGTGGTATTCCACAAATCGAAGTAACATTTGATATTGATAAAAATGGTATTGTTTCTGTTAAAGCTAAAGACCTTGGTACACAAAAAGAACAAACAATCGTTATCAAATCAAACTCAGGTCTTTCTGATGAAGAAATTGATAAAATGATGAAAGATGCTGAAGCGAATGCTGACGCTGATGCAAAACGTAAAGAAGAAGTTGATACACGTAATGAAGCTGATGCTTTAGTTTTCCAAACTGAAAAAACTTTGAAAGACCTTGAAGGAAAAGTAGAAGAAGCTGAAGTTAAAAAAGCTGAAGAAGCTAAAGAAGAACTCAAAAAAGCGCTTGAAGGTGAAGATATTGATGATATCAAAGCTAAATCAGAAGCACTTTCTGAAATCGCTCAAAACCTCGCTGTAAAACTTTAT
>dnaK_Lcl-026
ATGTCTAAAATTATCGGTATTGACCTTGGTACAACAAACTCAGCAGTAGCAGTTCTTGAAGGAACTGAATCAAAAATTATTCCAAATCCAGAAGGAAATCGTACAACACCTTCAGTTGTAGCTTTCAAAAATGGTGAAATCATTGTCGGTGACGCTGCAAAACGTCAAGCGGTAACTAACCCAGAAACAATTATTTCTATTAAATCAAAAATGGGAACATCTGAAAAAGTTTCTGCAAATGGTAAAGAATATACACCACAAGAAATTTCAGCAATGATTCTTCAAAACTTGAAAGCTACAGCAGAAGCTTATCTTGGAGAAAAAGTAGAAAAAGCAGTTATCACTGTACCTGCATACTTCAATGACGCTCAACGTCAAGCAACTAAAGATGCTGGTAAAATTGCTGGTCTTGAAGTAGAACGTATCGTTAACGAACCAACAGCAGCAGCTCTTGCTTATGGTCTTGATAAAACAGATAAAGATGAAAAGATTCTTGTATTTGACCTTGGTGGTGGTACATTCGACGTTTCAATTCTTGAACTTGGTGATGGTGTCTTTGATGTTCTTGCAACTGCTGGTAACAACAAACTCGGTGGTGATGATTTTGACCAAAAAATCATTGACTGGATGGTTGCCGAATTCAAGAAAGAAAACGGAATTGACCTTGCCCAAGATAAAATGGCTTTGCAACGTTTGAAAGATGCCGCTGAAAAAGCGAAAAAAGACCTTTCAGGTGTAACAACTACTCAAATCAGCTTGCCATTCATCACAGCCGGTGCTGCTGGCCCTCTTCACTTGGAAATGGCTTTGACTCGTGCTAAATTTGATGAATTGACACATGATCTTGTTGAAGCGACACGTCAACCAGTTCGCCAAGCCCTTTCTGATGCTGGCTTGTCAACTTCTGATATTGACGAAGTTCTCTTGGTTGGTGGTTCAACTCGTATCCCTGCTGTTGTTGAACTTGTTCGTCACGAAACAAACAAAGAACCAAATAAATCAGTAAACCCTGATGAAGTTGTTGCTATGGGTGCAGCAATTCAGGGTGGTGTGATTACTGGTGACGTTAAAGATGTTGTTCTCCTTGACGTTACTCCACTTTCACTTGGTATTGAAACAATGGGTGGTGTCTTCACAAAATTGATTGACCGTAACACAACTATCCCAACTTCTAAATCGCAAGTCTTCTCAACTGCTGCTGATAATCAACCCGCTGTAGATATTCATGTCCTTCAAGGTGAACGTCCAATGGCAGCTGATAACAAAACTTTGGGTCGTTTCCAATTAACAGATATCCCTGCAGCACCACGTGGTATTCCACAAATCGAAGTAACATTTGATATTGATAAAAATGGTATTGTTTCTGTTAAAGCTAAAGACCTTGGTACACAAAAAGAACAAACAATCGTTATCAAATCAAACTCAGGTCTTTCTGATGAAGAAATTGATAAAATGATGAAAGATGCTGAAGCGAATGCTGACGCTGATGCAAAACGTAAAGAAGAAGTTGATACACGTAATGAAGCTGATGCTTTAGTTTTCCAAACTGAAAAAACTTTGAAAGACCTTGAAGGAAAAGTAGAAGAAGCTGAAGTTAAAAAAGCTGAAGAAGCTAAAGAAGAACTCAAAAAAGCGCTTGAAGGTGAAGATATTGATGATATCAAAGCTAAATCAGAAGCACTTTCTGAAATCGCTCAAAACCTCGCTGTAAAACTTTAT
>dnaK_Lcl-027
ATGTCTAAAATTATCGGTATTGACCTTGGTACAACTAACTCAGCAGTCGCAGTTCTTGAAGGAACTGAATCAAAAATTATTCCAAATCCTGAAGGAAATCGCACAACTCCATCAGTAGTTGCATTTAAAAATGGTGAAATCATCGTTGGTGATGCTGCAAAACGTCAAGCAGTAACAAATCCAGAAACAATCATTTCTATCAAATCAAAAATGGGAACATCTGAAAAAGTTTCTGCAAATGGTAAAGAATATACACCACAAGAAATTTCAGCAATGATTCTTCAAAACTTGAAAGCAACTGCTGAAAGCTACCTTGGCGAAAAAGTTGAAAAAGCAGTTATCACTGTTCCTGCTTACTTCAATGACGCTCAACGTCAAGCAACTAAAGATGCTGGTAAAATTGCTGGTCTTGAAGTAGAACGTATCGTTAACGAACCAACTGCCGCAGCTCTTGCTTATGGTCTTGATAAAACAGATAAAGATGAAAAAATCCTTGTCTTTGACCTTGGTGGTGGGACATTCGACGTTTCAATCCTTGAACTTGGCGATGGTGTCTTTGATGTTCTTGCAACTGCTGGTAACAACAAACTTGGTGGTGATGACTTTGACCAAAAAATCATTGACTGGATGGTTGCCGAATTCAAGAAAGAAAACGGAATTGACCTTGGCCAAGACAAAATGGCTTTGCAACGTTTGAAAGATGCTGCTGAAAAAGCCAAAAAAGACCTTTCAGGTGTAACAACAACTCAAATCAGCTTACCATTTATCACAGCAGGAGCTGCCGGACCTCTTCACTTGGAAATGGCTTTAACTCGTGCTAAATTTGATGAATTGACACATGACCTTGTTGAAGCGACACGTCAACCAGTTCGTCAAGCCCTTTCTGATGCTGGTTTGTCAACTTCTGATATTGATGAAGTCCTCTTAGTTGGTGGTTCAACTCGTATTCCTGCAGTTGTTGAACTTGTTCGTCATGAAACAAACAAAGAACCAAATAAATCAGTTAACCCTGATGAAGTTGTTGCTATGGGTGCCGCAATTCAAGGTGGTGTCATCACTGGTGACGTTAAAGACGTTGTCCTTCTTGATGTTACTCCATTGTCACTTGGTATTGAAACAATGGGTGGAGTCTTCACAAAATTGATTGACCGTAACACAACTATTCCAACTTCTAAATCACAAGTCTTCTCAACTGCCGCTGATAATCAACCAGCTGTTGATATTCACGTCCTCCAAGGTGAACGTCCAATGGCTGCTGATAACAAAACTTTGGGTCGTTTCCAATTGACAGATATCCCTGCAGCACCACGTGGTATCCCACAAATCGAAGTAACATTTGATATTGATAAAAATGGTATTGTTTCTGTTAAAGCTAAAGACCTCGGCACACAAAAAGAACAAACAATTGTTATCAAATCAAACTCAGGTCTTTCTGATGAAGAGATTGATAAAATGATGAAAGATGCTGAAGCAAATGCCGATGCTGATGCAAAACGTAAAGAAGAAGTTGATACACGTAACGAAGCTGACGCTTTAGTTTTCCAAACTGAAAAAACTTTGAAAGACCTTGAAGGAAAAGTTGAAGAAGCTGAAGTTAAAAAAGCCGAAGACGCTAAAGAAGAACTCAAAAAAGCGCTTGAAGGTGAAGATATTGATGATATCAAAGCTAAATCAGAAGCACTTTCTGAAATCGCTCAAAATCTTGCTGTAAAACTTTAT
>dnaK_Lcl-028
ATGTCTAAAATTATCGGTATTGACCTTGGTACAACTAACTCAGCAGTCGCAGTTCTTGAAGGAACTGAATCAAAAATTATTCCAAATCCTGAAGGAAATCGCACAACTCCATCAGTAGTTGCATTTAAAAATGGTGAAATCATCGTTGGTGATGCTGCAAAACGTCAAGCAGTAACAAATCCAGAAACAATCATTTCTATCAAATCAAAAATGGGAACATCTGAAAAAGTTTCTGCAAATGGTAAAGAATATACACCACAAGAAATTTCAGCAATGATTCTTCAAAACTTGAAAGCAACTGCTGAAAGCTACCTTGGCGAAAAAGTTGAAAAAGCAGTTATCACTGTTCCTGCTTACTTCAATGACGCTCAACGTCAAGCAACTAAAGATGCTGGTAAAATTGCTGGTCTTGAAGTAGAACGTATCGTTAACGAACCAACTGCCGCAGCTCTTGCTTATGGTCTTGATAAAACAGATAAAGATGAAAAAATCCTTGTCTTTGACCTTGGTGGTGGGACATTCGACGTTTCAATCCTTGAACTTGGCGATGGTGTCTTTGATGTTCTTGCAACTGCTGGTAACAACAAACTTGGTGGTGATGACTTTGACCAAAAAATCATTGACTGGATGGTTGCCGAATTCAAGAAAGAAAACGGAATTGACCTTGGCCAAGACAAAATGGCTTTGCAACGTTTGAAAGATGCTGCTGAAAAAGCCAAAAAAGACCTTTCAGGTGTAACAACAACTCAAATCAGCTTACCATTTATCACAGCAGGAGCTGCCGGACCTCTTCACTTGGAAATGGCTTTAACTCGTGCTAAATTTGATGAATTGACACATGACCTTGTTGAAGCGACACGTCAACCAGTTCGTCAAGCCCTTTCTGATGCTGGTTTGTCAACTTCTGATATTGATGAAGTCCTCTTAGTTGGTGGTTCAACTCGTATTCCTGCAGTTGTTGAACTTGTTCGTCATGAAACAAACAAAGAACCAAATAAATCAGTTAACCCTGATGAAGTTGTTGCTATGGGTGCCGCAATTCAAGGTGGTGTCATCACTGGTGACGTTAAAGACGTTGTCCTTCTTGATGTTACTCCATTGTCACTTGGTATTGAAACAATGGGTGGAGTCTTCACAAAATTGATTGACCGTAACACAACTATTCCAACTTCTAAATCACAAGTCTTCTCAACTGCCGCTGATAATCAACCAGCTGTTGATATTCACGTCCTCCAAGGTGAACGTCCAATGGCTGCTGATAACAAAACTTTGGGTCGTTTCCAATTGACAGATATCCCTGCAGCACCACGTGGTATCCCACAAATCGAAGTAACATTTGATATTGATAAAAATGGTATTGTTTCTGTTAAAGCTAAAGACCTCGGCACACAAAAAGAACAAACAATTGTTATCAAATCAAACTCAGGTCTTTCTGATGAAGAGATTGATAAAATGATGAAAGATGCTGAAGCAAATGCCGATGCTGATGCAAAACGTAAAGAAGAAGTTGATACACGTAACGAAGCTGACGCTTTAGTTTTCCAAACTGAAAAAACTTTGAAAGACCTTGAAGGAAAAGTTGAAGAAGCTGAAGTTAAAAAAGCCGAAGACGCTAAAGAAGAACTCAAAAAAGCGCTTGAAGGTGAAGATATTGATGATATCAAAGCTAAATCAGAAGCACTTTCTGAAATCGCTCAAAATCTTGCTGTAAAACTTTAT
>dnaK_Lcl-029
ATGTCTAAAATTATCGGTATTGACCTTGGTACAACAAACTCAGCAGTAGCAGTTCTTGAAGGAACTGAATCAAAAATTATTCCAAATCCAGAAGGAAATCGTACAACACCTTCAGTTGTAGCTTTCAAAAATGGTGAAATCATTGTCGGTGACGCTGCAAAACGTCAAGCGGTAACTAACCCAGAAACAATTATTTCTATTAAATCAAAAATGGGAACATCTGAAAAAGTTTCTGCAAATGGTAAAGAATATACACCACAAGAAATTTCAGCAATGATTCTTCAAAACTTGAAAGCTACAGCAGAAGCTTATCTTGGAGAAAAAGTAGAAAAAGCAGTTATCACTGTACCTGCATACTTCAATGACGCTCAACGTCAAGCAACTAAAGATGCTGGTAAAATTGCTGGTCTTGAAGTAGAACGTATCGTTAACGAACCAACAGCAGCAGCTCTTGCTTATGGTCTTGATAAAACAGATAAAGATGAAAAGATTCTTGTATTTGACCTTGGTGGTGGTACATTCGACGTTTCAATTCTTGAACTTGGTGATGGTGTCTTTGATGTTCTTGCAACTGCTGGTAACAACAAACTCGGTGGTGATGATTTTGACCAAAAAATCATTGACTGGATGGTTGCCGAATTCAAGAAAGAAAACGGAATTGACCTTGCCCAAGATAAAATGGCTTTGCAACGTTTGAAAGATGCCGCTGAAAAAGCGAAAAAAGACCTTTCAGGTGTAACAACTACTCAAATCAGCTTGCCATTCATCACAGCCGGTGCTGCTGGCCCTCTTCACTTGGAAATGGCTTTGACTCGTGCTAAATTTGATGAATTGACACATGATCTTGTTGAAGCGACACGTCAACCAGTTCGCCAAGCCCTTTCTGATGCTGGCTTGTCAACTTCTGATATTGACGAAGTTCTCTTGGTTGGTGGTTCAACTCGTATCCCTGCTGTTGTTGAACTTGTTCGTCACGAAACAAACAAAGAACCAAATAAATCAGTAAACCCTGATGAAGTTGTTGCTATGGGTGCAGCAATTCAGGGTGGTGTGATTACTGGTGACGTTAAAGATGTTGTTCTCCTTGACGTTACTCCACTTTCACTTGGTATTGAAACAATGGGTGGTGTCTTCACAAAATTGATTGACCGTAACACAACTATCCCAACTTCTAAATCGCAAGTCTTCTCAACTGCTGCTGATAATCAACCCGCTGTAGATATTCATGTCCTTCAAGGTGAACGTCCAATGGCAGCTGATAACAAAACTTTGGGTCGTTTCCAATTAACAGATATCCCTGCAGCACCACGTGGTATTCCACAAATCGAAGTAACATTTGATATTGATAAAAATGGTATTGTTTCTGTTAAAGCTAAAGACCTTGGTACACAAAAAGAACAAACAATCGTTATCAAATCAAACTCAGGTCTTTCTGATGAAGAAATTGATAAAATGATGAAAGATGCTGAAGCGAATGCTGACGCTGATGCAAAACGTAAAGAAGAAGTTGATACACGTAATGAAGCTGATGCTTTAGTTTTCCAAACTGAAAAAACTTTGAAAGACCTTGAAGGAAAAGTAGAAGAAGCTGAAGTTAAAAAAGCTGAAGAAGCTAAAGAAGAACTCAAAAAAGCGCTTGAAGGTGAAGATATTGATGATATCAAAGCTAAATCAGAAGCACTTTCTGAAATCGCTCAAAACCTCGCTGTAAAACTTTAT
>dnaK_Lcl-030
ATGTCTAAAATTATCGGTATTGACCTTGGTACAACAAACTCAGCAGTAGCAGTTCTTGAAGGAACTGAATCAAAAATTATTCCAAATCCAGAAGGAAATCGTACAACACCTTCAGTTGTAGCTTTCAAAAATGGTGAAATCATTGTCGGTGACGCTGCAAAACGTCAAGCGGTAACTAACCCAGAAACAATTATTTCTATTAAATCAAAAATGGGAACATCTGAAAAAGTTTCTGCAAATGGTAAAGAATATACACCACAAGAAATTTCAGCAATGATTCTTCAAAACTTGAAAGCTACAGCAGAAGCTTATCTTGGAGAAAAAGTAGAAAAAGCAGTTATCACTGTACCTGCATACTTCAATGACGCTCAACGTCAAGCAACTAAAGATGCTGGTAAAATTGCTGGTCTTGAAGTAGAACGTATCGTTAACGAACCAACAGCAGCAGCTCTTGCTTATGGTCTTGATAAAACAGATAAAGATGAAAAGATTCTTGTATTTGACCTTGGTGGTGGTACATTCGACGTTTCAATTCTTGAACTTGGTGATGGTGTCTTTGATGTTCTTGCAACTGCTGGTAACAACAAACTCGGTGGTGATGATTTTGACCAAAAAATCATTGACTGGATGGTTGCCGAATTCAAGAAAGAAAACGGAATTGACCTTGCCCAAGATAAAATGGCTTTGCAACGTTTGAAAGATGCCGCTGAAAAAGCGAAAAAAGACCTTTCAGGTGTAACAACTACTCAAATCAGCTTGCCATTCATCACAGCCGGTGCTGCTGGCCCTCTTCACTTGGAAATGGCTTTGACTCGTGCTAAATTTGATGAATTGACACATGATCTTGTTGAAGCGACACGTCAACCAGTTCGCCAAGCCCTTTCTGATGCTGGCTTGTCAACTTCTGATATTGACGAAGTTCTCTTGGTTGGTGGTTCAACTCGTATCCCTGCTGTTGTTGAACTTGTTCGTCACGAAACAAACAAAGAACCAAATAAATCAGTAAACCCTGATGAAGTTGTTGCTATGGGTGCAGCAATTCAGGGTGGTGTGATTACTGGTGACGTTAAAGATGTTGTTCTCCTTGACGTTACTCCACTTTCACTTGGTATTGAAACAATGGGTGGTGTCTTCACAAAATTGATTGACCGTAACACAACTATCCCAACTTCTAAATCGCAAGTCTTCTCAACTGCTGCTGATAATCAACCCGCTGTAGATATTCATGTCCTTCAAGGTGAACGTCCAATGGCAGCTGATAACAAAACTTTGGGTCGTTTCCAATTAACAGATATCCCTGCAGCACCACGTGGTATTCCACAAATCGAAGTAACATTTGATATTGATAAAAATGGTATTGTTTCTGTTAAAGCTAAAGACCTTGGTACACAAAAAGAACAAACAATCGTTATCAAATCAAACTCAGGTCTTTCTGATGAAGAAATTGATAAAATGATGAAAGATGCTGAAGCGAATGCTGACGCTGATGCAAAACGTAAAGAAGAAGTTGATACACGTAATGAAGCTGATGCTTTAGTTTTCCAAACTGAAAAAACTTTGAAAGACCTTGAAGGAAAAGTAGAAGAAGCTGAAGTTAAAAAAGCTGAAGAAGCTAAAGAAGAACTCAAAAAAGCGCTTGAAGGTGAAGATATTGATGAGATCAAAGCTAAATCAGAAGCACTTTCTGAAATCGCTCAAAACCTCGCTGTAAAACTTTAT
>dnaK_Lcl-031
ATGTCTAAAATTATCGGTATTGACCTTGGTACAACTAACTCAGCAGTCGCAGTTCTTGAAGGAACTGAATCAAAAATTATTCCAAATCCAGAAGGAAATCGCACAACTCCATCAGTAGTTGCATTTAAAAATGGTGAAATCATCGTTGGTGATGCTGCAAAACGTCAAGCAGTAACAAATCCAGAAACAATCATTTCTATCAAATCAAAAATGGGAACATCTGAAAAAGTTTCTGCAAATGGTAAAGAATATACACCACAAGAAATTTCAGCAATGATTCTTCAAAACTTGAAAGCAACTGCTGAAAGCTACCTTGGCGAAAAAGTTGAAAAAGCAGTTATCACTGTTCCTGCTTACTTCAATGACGCTCAACGTCAAGCAACTAAAGATGCTGGTAAAATTGCTGGTCTTGAAGTAGAACGTATCGTTAACGAACCAACTGCCGCAGCTCTTGCTTATGGTCTTGATAAAACAGATAAAGATGAAAAAATCCTTGTCTTTGACCTTGGTGGTGGGACATTCGACGTTTCAATCCTTGAACTTGGCGATGGTGTCTTTGATGTTCTTGCAACTGCTGGTAACAACAAACTTGGTGGTGATGACTTTGACCAAAAAATCATTGACTGGATGGTTGCCGAATTCAAGAAAGAAAACGGAATTGACCTTGGCCAAGACAAAATGGCTTTGCAACGTTTGAAAGATGCTGCTGAAAAAGCCAAAAAAGACCTTTCAGGTGTAACAACAACTCAAATCAGCTTACCATTTATCACAGCAGGAGCTGCCGGACCTCTTCACTTGGAAATGGCTTTAACTCGTGCTAAATTTGATGAATTGACACATGACCTTGTTGAAGCGACACGTCAACCAGTTCGTCAAGCCCTTTCTGATGCTGGTTTGTCAACTTCTGATATTGATGAAGTCCTCTTAGTTGGTGGTTCAACTCGTATTCCTGCAGTTGTTGAACTTGTTCGTCATGAAACAAACAAAGAACCAAATAAATCAGTTAACCCTGATGAAGTTGTTGCTATGGGTGCCGCAATTCAAGGTGGTGTCATCACTGGTGACGTTAAAGACGTTGTCCTTCTTGATGTTACTCCATTGTCACTTGGTATTGAAACAATGGGTGGAGTCTTCACAAAATTGATTGACCGTAACACAACTATCCCAACTTCTAAATCACAAGTCTTCTCAACTGCCGCTGATAATCAACCAGCTGTTGATATTCACGTCCTCCAAGGTGAACGTCCAATGGCTGCTGATAACAAAACTTTGGGTCGTTTCCAATTGACAGATATCCCTGCAGCACCACGTGGTATCCCACAAATCGAAGTAACATTTGATATTGATAAAAATGGTATTGTTTCTGTTAAAGCTAAAGACCTCGGCACACAAAAAGAACAAACAATTGTTATCAAATCAAACTCAGGTCTTTCTGATGAAGAGATTGATAAAATGATGAAAGATGCTGAAGCAAATGCCGATGCTGATGCAAAACGTAAAGAAGAAGTTGATACACGTAACGAAGCTGACGCTTTAGTTTTCCAAACTGAAAAAACTTTGAAAGACCTTGAAGGAAAAGTTGAAGAAGCTGAAGTTAAAAAAGCCGAAGACGCTAAAGAAGAACTCAAAAAAGCGCTTGAAGGTGAAGATATTGATGATATCAAAGCTAAATCAGAAGCACTTTCTGAAATCGCTCAAAATCTTGCTGTAAAACTTTAT
>dnaK_Lcl-032
ATGTCTAAAATTATCGGTATTGACCTTGGTACAACTAACTCAGCAGTCGCAGTTCTTGAAGGAACTGAATCAAAAATTATTCCAAATCCTGAAGGAAATCGCACAACTCCATCAGTAGTTGCATTTAAAAATGGTGAAATCATCGTTGGTGATGCTGCAAAACGTCAAGCAGTAACAAATCCAGAAACAATCATTTCTATCAAATCAAAAATGGGAACATCTGAAAAAGTTTCTGCAAATGGTAAAGAATATACACCACAAGAAATTTCAGCAATGATTCTTCAAAACTTGAAAGCAACTGCTGAAAGCTACCTTGGCGAAAAAGTTGAAAAAGCAGTTATCACTGTTCCTGCTTACTTCAATGACGCTCAACGTCAAGCAACTAAAGATGCTGGTAAAATTGCTGGTCTTGAAGTAGAACGTATCGTTAACGAACCAACTGCCGCAGCTCTTGCTTATGGTCTTGATAAAACAGATAAAGATGAAAAAATCCTTGTCTTTGACCTTGGTGGTGGGACATTCGACGTTTCAATCCTTGAACTTGGCGATGGTGTCTTTGATGTTCTTGCAACTGCTGGTAACAACAAACTTGGTGGTGATGACTTTGACCAAAAAATCATTGACTGGATGGTTGCCGAATTCAAGAAAGAAAACGGAATTGACCTTGGCCAAGACAAAATGGCTTTGCAACGTTTGAAAGATGCTGCTGAAAAAGCCAAAAAAGACCTTTCAGGTGTAACAACAACTCAAATCAGCTTACCATTTATCACAGCAGGAGCTGCCGGACCTCTTCACTTGGAAATGGCTTTAACTCGTGCTAAATTTGATGAATTGACACATGACCTTGTTGAAGCGACACGTCAACCAGTTCGTCAAGCCCTTTCTGATGCTGGTTTGTCAACTTCTGATATTGATGAAGTCCTCTTAGTTGGTGGTTCAACTCGTATTCCTGCAGTTGTTGAACTTGTTCGTCATGAAACAAACAAAGAACCAAATAAATCAGTTAACCCTGATGAAGTTGTTGCTATGGGTGCCGCAATTCAAGGTGGTGTCATCACTGGTGACGTTAAAGACGTTGTCCTTCTTGATGTTACTCCATTGTCACTTGGTATTGAAACAATGGGTGGAGTCTTCACAAAATTGATTGACCGTAACACAACTATCCCAACTTCTAAATCACAAGTCTTCTCAACTGCCGCTGATAATCAACCAGCTGTTGATATTCACGTCCTCCAAGGTGAACGTCCAATGGCTGCTGATAACAAAACTTTGGGTCGTTTCCAATTGACAGATATCCCTGCAGCACCACGTGGTATCCCACAAATCGAAGTAACATTTGATATTGATAAAAATGGTATTGTTTCTGTTAAAGCTAAAGACCTCGGCACACAAAAAGAACAAACAATTGTTATCAAATCAAACTCAGGTCTTTCTGATGAAGAGATTGATAAAATGATGAAAGATGCTGAAGCAAATGCCGATGCTGATGCAAAACGTAAAGAAGAAGTTGATACACGTAACGAAGCTGACGCTTTAGTTTTCCAAACTGAAAAAACTTTGAAAGACCTTGAAGGAAAAGTTGAAGAAGCTGAAGTTAAAAAAGCCGAAGACGCTAAAGAAGAACTCAAAAAAGCGCTTGAAGGTGAAGATATTGATGATATCAAAGCTAAATCAGAAGCACTTTCTGAAATCGCTCAAAATCTTGCTGTAAAACTTTAT
>dnaK_Lcl-033
ATGTCTAAAATTATCGGTATTGACCTTGGTACAACTAACTCAGCAGTCGCAGTTCTTGAAGGAACTGAATCAAAAATTATTCCAAATCCAGAAGGAAATCGCACAACTCCATCAGTAGTTGCATTTAAAAATGGTGAAATCATCGTTGGTGATGCTGCAAAACGTCAAGCAGTAACAAATCCAGAAACAATCATTTCTATCAAATCAAAAATGGGAACATCTGAAAAAGTTTCTGCAAATGGTAAAGAATATACACCACAAGAAATTTCAGCAATGATTCTTCAAAACTTGAAAGCAACTGCTGAAAGCTACCTTGGCGAAAAAGTTGAAAAAGCAGTTATCACTGTTCCTGCTTACTTCAATGACGCTCAACGTCAAGCAACTAAAGATGCTGGTAAAATTGCTGGTCTTGAAGTAGAACGTATCGTTAACGAACCAACTGCCGCAGCTCTTGCTTATGGTCTTGATAAAACAGATAAAGATGAAAAAATCCTTGTCTTTGACCTTGGTGGTGGGACATTCGACGTTTCAATCCTTGAACTTGGCGATGGTGTCTTTGATGTTCTTGCAACTGCTGGTAACAACAAACTTGGTGGTGATGACTTTGACCAAAAAATCATTGACTGGATGGTTGCCGAATTCAAGAAAGAAAACGGAATTGACCTTGGCCAAGACAAAATGGCTTTGCAACGTTTGAAAGATGCTGCTGAAAAAGCCAAAAAAGACCTTTCAGGTGTAACAACAACTCAAATCAGCTTACCATTTATCACAGCAGGAGCTGCCGGACCTCTTCACTTGGAAATGGCTTTAACTCGTGCTAAATTTGATGAATTGACACATGACCTTGTTGAAGCGACACGTCAACCAGTTCGTCAAGCCCTTTCTGATGCTGGTTTGTCAACTTCTGATATTGATGAAGTCCTCTTAGTTGGTGGTTCAACTCGTATTCCTGCAGTTGTTGAACTTGTTCGTCATGAAACAAACAAAGAACCAAATAAATCAGTTAACCCTGATGAAGTTGTTGCTATGGGTGCCGCAATTCAAGGTGGTGTCATCACTGGTGACGTTAAAGACGTTGTCCTTCTTGATGTTACTCCATTGTCACTTGGTATTGAAACAATGGGTGGAGTCTTCACAAAATTGATTGACCGTAACACAACTATCCCAACTTCTAAATCACAAGTCTTCTCAACTGCCGCTGATAATCAACCAGCTGTTGATATTCACGTCCTCCAAGGTGAACGTCCAATGGCTGCTGATAACAAAACTTTGGGTCGTTTCCAATTGACAGATATCCCTGCAGCACCACGTGGTATCCCACAAATCGAAGTAACATTTGATATTGATAAAAATGGTATTGTTTCTGTTAAAGCTAAAGACCTCGGCACACAAAAAGAACAAACAATTGTTATCAAATCAAACTCAGGTCTTTCTGATGAAGAGATTGATAAAATGATGAAAGATGCTGAAGCAAATGCCGATGCTGATGCAAAACGTAAAGAAGAAGTTGATACACGTAACGAAGCTGACGCTTTAGTTTTCCAAACTGAAAAAACTTTGAAAGACCTTGAAGGAAAAGTTGAAGAAGCTGAAGTTAAAAAAGCCGAAGACGCTAAAGAAGAACTCAAAAAAGCGCTTGAAGGTGAAGATATTGATGATATCAAAGCTAAATCAGAAGCACTTTCTGAAATCGCTCAAAATCTTGCTGTAAAACTTTAT
>dnaK_Lcl-034
ATGTCTAAAATTATCGGTATTGACCTTGGTACAACAAACTCAGCAGTAGCAGTTCTTGAAGGAACTGAATCAAAAATTATTCCAAATCCAGAAGGAAATCGTACAACACCTTCAGTTGTAGCTTTCAAAAATGGTGAAATCATTGTCGGTGACGCTGCAAAACGTCAAGCGGTAACTAACCCAGAAACAATTATTTCTATTAAATCAAAAATGGGAACATCTGAAAAAGTTTCTGCAAATGGTAAAGAATACACACCACAAGAAATTTCAGCAATGATTCTTCAAAACTTGAAAGCTACAGCAGAAGCTTATCTTGGAGAAAAAGTAGAAAAAGCAGTTATCACTGTACCTGCATACTTTAATGACGCTCAACGTCAGGCAACTAAAGATGCTGGTAAAATTGCTGGTCTTGAAGTAGAACGTATCGTTAACGAACCAACAGCAGCAGCTCTTGCTTATGGTCTTGATAAAACAGATAAAGATGAAAAGATTCTTGTATTTGACCTTGGTGGTGGTACATTCGACGTTTCAATTCTTGAACTAGGTGATGGTGTCTTTGATGTTCTTGCAACTGCTGGTAACAACAAACTCGGTGGTGATGATTTTGACCAAAAAATTATTGACTGGATGGTTGCCGAATTCAAGAAAGAAAACGGAATTGACCTTGCCCAAGATAAAATGGCTTTGCAACGTTTGAAAGATGCCGCTGAAAAAGCGAAAAAAGACCTTTCAGGTGTAACAACTACTCAAATCAGCTTGCCATTCATCACAGCTGGTGCTGCTGGCCCTCTTCACTTGGAAATGGCTTTGACTCGTGCTAAATTTGATGAATTGACACATGATCTTGTTGAAGCGACACGTCAACCAGTTCGCCAAGCCCTTTCTGATGCTGGCTTGTCAACTTCTGATATTGACGAAGTTCTCTTGGTTGGTGGTTCAACTCGTATCCCTGCTGTTGTTGAACTTGTTCGTCACGAAACAAACAAAGAACCAAATAAATCAGTAAACCCTGATGAAGTTGTTGCTATGGGTGCAGCAATTCAAGGTGGTGTGATTACTGGTGACGTTAAAGATGTTGTTCTCCTTGACGTTACTCCACTTTCACTTGGTATTGAAACAATGGGTGGTGTCTTCACAAAATTGATTGACCGTAACACAACTATCCCAACTTCTAAATCACAAGTCTTCTCAACTGCTGCTGACAATCAACCTGCTGTAGATATTCATGTCCTTCAAGGTGAACGTCCAATGGCAGCTGATAACAAAACTTTGGGTCGTTTCCAATTAACAGATATCCCTGCAGCACCACGTGGTATTCCACAAATCGAAGTAACATTTGATATTGATAAAAATGGTATTGTTTCTGTTAAAGCTAAAGACCTTGGTACACAAAAAGAACAAACAATCGTTATCAAATCAAACTCAGGTCTTTCTGATGAAGAAATTGATAAAATGATGAAAGATGCTGAAGCAAATGCTGACGCTGATGCAAAACGTAAAGAAGAAGTTGATACACGTAATGAAGCTGATGCTTTAGTTTTCCAAACTGAAAAAACTTTGAAAGACCTTGAAGGAAAAGTAGAAGAAGCTGAAGTTAAAAAAGCTGAAGACGCTAAAGAAGAACTCAAAAAAGCGCTTGAAGGTGAAGATATTGATGATATCAAAGCTAAATCAGAAGCACTTTCTGAAATCGCTCAAAACCTCGCTGTAAAACTTTAT
>dnaK_Lcl-035
ATGTCTAAAATTATCGGTATTGACCTTGGTACAACTAACTCAGCAGTCGCAGTTCTTGAAGGAACTGAATCAAAAATTATTCCAAATCCTGAAGGAAATCGCACAACTCCATCAGTAGTTGCATTTAAAAATGGTGAAATCATCGTTGGTGATGCTGCAAAACGTCAAGCAGTAACAAATCCAGAAACAATCATTTCTATCAAATCAAAAATGGGAACATCTGAAAAAGTTTCTGCAAATGGTAAAGAATATACACCACAAGAAATTTCAGCAATGATTCTTCAAAACTTGAAAGCAACTGCTGAAAGCTACCTTGGCGAAAAAGTTGAAAAAGCAGTTATCACTGTTCCTGCTTACTTCAATGACGCTCAACGTCAAGCAACTAAAGATGCTGGTAAAATTGCTGGTCTTGAAGTAGAACGTATCGTTAACGAACCAACTGCCGCAGCTCTTGCTTATGGTCTTGATAAAACAGATAAAGATGAAAAAATCCTTGTCTTTGACCTTGGTGGTGGGACATTCGACGTTTCAATCCTTGAACTTGGCGATGGTGTCTTTGATGTTCTTGCAACTGCTGGTAACAACAAACTTGGTGGTGATGACTTTGACCAAAAAATCATTGACTGGATGGTTGCCGAATTCAAGAAAGAAAACGGAATTGACCTTGGCCAAGACAAAATGGCTTTGCAACGTTTGAAAGATGCTGCTGAAAAAGCCAAAAAAGACCTTTCAGGTGTAACAACAACTCAAATCAGCTTACCATTTATCACAGCAGGAGCTGCCGGACCTCTTCACTTGGAAATGGCTTTAACTCGTGCTAAATTTGATGAATTGACACATGACCTTGTTGAAGCGACACGTCAACCAGTTCGTCAAGCCCTTTCTGATGCTGGTTTGTCAACTTCTGATATTGATGAAGTCCTCTTAGTTGGTGGTTCAACTCGTATTCCTGCAGTTGTTGAACTTGTTCGTCATGAAACAAACAAAGAACCAAATAAATCAGTTAACCCTGATGAAGTTGTTGCTATGGGTGCCGCGATTCAAGGTGGTGTCATCACTGGTGACGTTAAAGACGTTGTCCTTCTTGATGTTACTCCATTGTCACTTGGTATTGAAACAATGGGTGGAGTCTTCACAAAATTGATTGACCGTAACACAACTATCCCAACTTCTAAATCACAAGTCTTCTCAACTGCCGCTGATAATCAACCAGCTGTTGATATTCACGTCCTCCAAGGTGAACGTCCAATGGCTGCTGATAACAAAACTTTGGGTCGTTTCCAATTGACAGATATCCCTGCAGCACCACGTGGTATCCCACAAATCGAAGTAACATTTGATATTGATAAAAATGGTATTGTTTCTGTTAAAGCTAAAGACCTCGGCACACAAAAAGAACAAACAATTGTTATCAAATCAAACTCAGGTCTTTCTGATGAAGAGATTGATAAAATGATCAAAGATGCTGAAGCAAATGCCGATGCTGATGCAAAACGTAAAGAAGAAGTTGATACACGTAACGAAGCTGACGCTTTAGTTTTCCAAACTGAAAAAACTTTGAAAGACCTTGAAGGAAAAGTTGAAGAAGCTGAAGTTAAAAAAGCCGAAGACGCTAAAGAAGAACTCAAAAAAGCGCTTGAAGGTGAAGATATTGATGATATCAAAGCTAAATCAGAAGCACTTTCTGAAATCGCTCAAAATCTTGCTGTAAAACTTTAT
>dnaK_Lcl-036
ATGTCTAAAATTATCGGTATTGACCTTGGTACAACTAACTCAGCAGTCGCAGTTCTTGAAGGAACTGAATCAAAAATTATTCCAAATCCTGAAGGAAATCGCACAACTCCATCAGTAGTTGCATTTAAAAATGGTGAAATCATCGTTGGTGATGCTGCAAAACGTCAAGCAGTAACAAATCCAGAAACAATCATTTCTATCAAATCAAAAATGGGAACATCTGAAAAAGTTTCTGCAAATGGTAAAGAATATACACCACAAGAAATTTCAGCAATGATTCTTCAAAACTTGAAAGCAACTGCTGAAAGCTACCTTGGCGAAAAAGTTGAAAAAGCAGTTATCACTGTTCCTGCTTACTTCAATGACGCTCAACGTCAAGCAACTAAAGATGCTGGTAAAATTGCTGGTCTTGAAGTAGAACGTATCGTTAACGAACCAACTGCCGCAGCTCTTGCTTATGGTCTTGATAAAACAGATAAAGATGAAAAAATCCTTGTCTTTGACCTTGGTGGTGGGACATTCGACGTTTCAATCCTTGAACTTGGCGATGGTGTCTTTGATGTTCTTGCAACTGCTGGTAACAACAAACTTGGTGGTGATGACTTTGACCAAAAAATCATTGACTGGATGGTTGCCGAATTCAAGAAAGAAAACGGAATTGACCTTGGCCAAGACAAAATGGCTTTGCAACGTTTGAAAGATGCTGCTGAAAAAGCCAAAAAAGACCTTTCAGGTGTAACAACAACTCAAATCAGCTTACCATTTATCACAGCAGGAGCTGCCGGACCTCTTCACTTGGAAATGGCTTTAACTCGTGCTAAATTTGATGAATTGACACATGACCTTGTTGAAGCGACACGTCAACCAGTTCGTCAAGCCCTTTCTGATGCTGGTTTGTCAACTTCTGATATTGATGAAGTTCTCTTAGTTGGTGGTTCAACTCGTATTCCTGCAGTTGTTGAACTTGTTCGTCATGAAACAAACAAAGAACCAAATAAATCAGTTAACCCTGATGAAGTTGTTGCTATGGGTGCCGCAATTCAAGGTGGTGTCATCACTGGTGACGTTAAAGACGTTGTCCTTCTTGATGTTACTCCATTGTCACTTGGTATTGAAACAATGGGTGGAGTCTTCACAAAATTGATTGACCGTAACACAACTATTCCAACTTCTAAATCACAAGTCTTCTCAACTGCCGCTGATAATCAACCAGCTGTTGATATTCACGTCCTCCAAGGTGAACGTCCAATGGCTGCTGATAACAAAACTTTGGGTCGTTTCCAATTGACAGATATCCCTGCAGCACCACGTGGTATCCCACAAATCGAAGTAACATTTGATATTGATAAAAATGGTATTGTTTCTGTTAAAGCTAAAGACCTCGGCACACAAAAAGAACAAACAATTGTTATCAAATCAAACTCAGGTCTTTCTGATGAAGAGATTGATAAAATGATGAAAGATGCTGAAGCAAATGCCGATGCTGATGCAAAACGTAAAGAAGAAGTTGATACACGTAACGAAGCTGACGCTTTAGTTTTCCAAACTGAAAAAACTTTGAAAGACCTTGAAGGAAAAGTTGAAGAAGCTGAAGTTAAAAAAGCCGAAGACGCTAAAGAAGAACTCAAAAAAGCGCTTGAAGGTGAAGATATTGATGATATCAAAGCTAAATCAGAAGCACTTTCTGAAATCGCTCAAAATCTTGCTGTAAAACTTTAT
>dnaK_Lcl-037
ATGTCTAAAATTATCGGTATTGACCTTGGTACAACTAACTCAGCAGTCGCAGTTCTTGAAGGAACTGAATCAAAAATTATTCCAAATCCAGAAGGAAATCGCACAACTCCATCAGTAGTTGCATTTAAAAATGGTGAAATCATTGTTGGTGATGCTGCAAAACGTCAAGCAGTAACAAATCCAGAAACAATCATTTCTATCAAATCAAAAATGGGAACATCTGAAAAAGTTTCTGCAAATGGTAAAGAATATACACCACAAGAAATTTCAGCAATGATTCTTCAAAACTTGAAAGCAACTGCTGAAAGCTACCTTGGCGAAAAAGTTGAAAAAGCAGTTATCACTGTTCCTGCTTACTTCAATGACGCTCAACGTCAAGCGACTAAAGATGCTGGTAAAATTGCTGGTCTTGAAGTAGAACGTATCGTTAACGAACCAACTGCCGCAGCTCTTGCTTATGGTCTTGATAAAACAGATAAAGATGAAAAAATCCTTGTCTTTGACCTTGGTGGTGGGACATTCGACGTTTCAATCCTTGAACTTGGCGACGGTGTCTTTGATGTTCTTGCAACAGCAGGTAACAACAAACTTGGTGGGGACGATTTTGACCAAAAAATCATTGACTGGATGGTTGCCGAATTCAAGAAAGAAAACGGAATCGACCTTGGTCAAGACAAAATGGCATTGCAACGTTTGAAAGATGCCGCTGAAAAAGCGAAAAAAGACCTTTCAGGTGTAACAACAACTCAAATCAGCTTACCATTCATCACAGCAGGAGCTGCCGGACCTCTTCACTTGGAAATGGCTTTGACTCGTGCCAAATTTGACGAATTGACACATGATCTTGTTGAAGCGACACGTCAACCAGTTCGTCAAGCCCTTTCTGATGCTGGTTTGTCAACTTCTGATATTGATGAAGTCCTCTTAGTTGGTGGTTCAACTCGTATTCCTGCTGTTGTTGAACTTGTTCGTCATGAAACAAACAAAGAACCAAATAAATCAGTAAACCCTGATGAAGTTGTTGCTATGGGTGCCGCAATTCAAGGTGGTGTCATCACTGGTGACGTTAAAGACGTTGTCCTTCTTGATGTTACTCCATTGTCACTTGGTATTGAAACAATGGGTGGAGTCTTCACAAAATTGATTGACCGTAACACAACTATCCCAACTTCTAAATCACAAGTCTTCTCAACTGCCGCTGATAATCAACCAGCTGTTGACATTCACGTCCTCCAAGGAGAACGTCCAATGGCCGCTGATAACAAAACTTTGGGTCGTTTCCAATTGACAGATATCCCTGCAGCACCACGTGGTATCCCACAAATCGAAGTAACTTTTGATATTGATAAAAATGGTATTGTTTCTGTTAAAGCTAAAGACCTTGGCACACAAAAAGAACAAACAATTGTTATCAAATCAAACTCAGGTCTTTCTGATGAAGAGATTGATAAAATGATGAAAGACGCTGAAGCAAATGCTGACGCTGACGCAAAACGTAAAGAAGAAGTTGATACACGTAACGAAGCTGATGCTTTAGTTTTCCAAACTGAAAAAACTTTGAAAGACCTTGAAGGAAAAGTTGAAGAAGCTGAAGTTAAAAAAGCCGAAGACGCTAAAGAAGAACTCAAAAAAGCGCTTGAAGGTGAAGATATTGATGATATCAAAGCTAAATCAGAAGCACTTTCTGAAATCGCTCAAAACCTTGCTGTAAAACTTTAT
>dnaK_Lcl-038
ATGTCTAAAATTATCGGTATTGACCTTGGTACAACAAACTCAGCAGTAGCAGTTCTTGAAGGAACTGAATCAAAAATTATTCCAAATCCAGAAGGAAATCGTACAACACCTTCAGTTGTAGCTTTCAAAAATGGTGAAATCATTGTCGGTGACGCTGCAAAACGTCAAGCGGTAACTAACCCAGAAACAATTATTTCTATTAAATCAAAAATGGGAACATCTGAAAAAGTTTCTGCAAATGGTAAAGAATATACACCACAAGAAATTTCAGCAATGATTCTTCAAAACTTGAAAGCTACAGCAGAAGCTTATCTTGGAGAAAAAGTAGAAAAAGCAGTTATCACTGTACCTGCATACTTCAATGACGCTCAACGTCAAGCAACTAAAGATGCTGGTAAAATTGCTGGTCTTGAAGTAGAACGTATCGTTAACGAACCAACAGCAGCAGCTCTTGCTTATGGTCTTGATAAAACAGATAAAGATGAAAAGATTCTTGTATTTGACCTTGGTGGTGGTACATTCGACGTTTCAATTCTTGAACTTGGTGATGGTGTCTTTGATGTTCTTGCAACTGCTGGTAACAACAAACTCGGTGGTGATGATTTTGACCAAAAAATCATTGACTGGATGGTTGCCGAATTCAAGAAAGAAAACGGAATTGACCTTGCCCAAGATAAAATGGCTTTGCAACGTTTGAAAGATGCCGCTGAAAAAGCGAAAAAAGACCTTTCAGGTGTAACAACTACTCAAATCAGCTTGCCATTCATCACAGCCGGTGCTGCTGGCCCTCTTCACTTGGAAATGGCTTTGACTCGTGCTAAATTTGATGAATTGACACATGATCTTGTTGAAGCGACACGTCAACCAGTTCGCCAAGCCCTTTCTGATGCTGGCTTGTCAACTTCTGATATTGACGAAGTTCTCTTGGTTGGTGGTTCAACTCGTATCCCTGCTGTTGTTGAACTTGTTCGTCACGAAACAAACAAAGAACCAAATAAATCAGTAAACCCTGATGAAGTTGTTGCTATGGGTGCAGCAATTCAGGGTGGTGTGATTACTGGTGACGTTAAAGATGTTGTTCTCCTTGACGTTACTCCACTTTCACTTGGTATTGAAACAATGGGTGGTGTCTTCACAAAATTGATTGACCGTAACACAACTATCCCAACTTCTAAATCGCAAGTCTTCTCAACTGCTGCTGATAATCAACCCGCTGTAGATATTCATGTCCTTCAAGGTGAACGTCCAATGGCAGCTGATAACAAAACTTTGGGTCGTTTCCAATTAACAGATATCCCTGCAGCACCACGTGGTATTCCACAAATCGAAGTAACATTTGATATTGATAAAAATGGTATTGTTTCTGTTAAAGCTAAAGACCTTGGTACACAAAAAGAACAAACAATCGTTATCAAATCAAACTCAGGTCTTTCTGATGAAGAAATTGATAAAATGATGAAAGATGCTGAAGCGAATGCTGACGCTGATGCAAAACGTAAAGAAGAAGTTGATACACGTAATGAAGCTGATGCTTTAGTTTTCCAAACTGAAAAAACTTTGAAAGACCTTGAAGGAAAAGTAGAAGAAGCTGAAGTTAAAAAAGCTGAAGAAGCTAAAGAAGAACTCAAAAAAGCGCTTGAAGGTGAAGATATTGATGATATCAAAGCTAAATCAGAAGCACTTTCTGAAATCGCTCAAAACCTCGCTGTAAAACTTTAT
>dnaK_Lcl-039
ATGTCTAAAATTATCGGTATTGACCTTGGTACAACTAACTCAGCAGTCGCAGTTCTTGAAGGAACTGAATCAAAAATTATTCCAAATCCAGAAGGAAATCGCACAACTCCATCAGTAGTTGCATTTAAAAATGGTGAAATCATTGTTGGTGATGCTGCAAAACGTCAAGCAGTAACAAATCCAGAAACAATCATTTCTATCAAATCAAAAATGGGAACATCTGAAAAAGTTTCTGCAAATGGTAAAGAATATACACCACAAGAAATTTCAGCAATGATTCTTCAAAACTTGAAAGCAACTGCTGAAAGCTACCTTGGCGAAAAAGTTGAAAAAGCAGTTATCACTGTTCCTGCTTACTTCAATGACGCTCAACGTCAAGCGACTAAAGATGCTGGTAAAATTGCTGGTCTTGAAGTAGAACGTATCGTTAACGAACCAACTGCCGCAGCTCTTGCTTATGGTCTTGATAAAACAGATAAAGATGAAAAAATCCTTGTCTTTGACCTTGGTGGTGGGACATTCGACGTTTCAATCCTTGAACTTGGCGACGGTGTCTTTGATGTTCTTGCAACAGCAGGTAACAACAAACTTGGTGGGGACGATTTTGACCAAAAAATCATTGACTGGATGGTTGCCGAATTCAAGAAAGAAAACGGAATCGACCTTGGTCAAGACAAAATGGCATTGCAACGTTTGAAAGATGCCGCTGAAAAAGCGAAAAAAGACCTTTCAGGTGTAACAACAACTCAAATCAGCTTACCATTCATCACAGCAGGAGCTGCCGGACCTCTTCACTTGGAAATGGCTTTGACTCGTGCCAAATTTGACGAATTGACACATGATCTTGTTGAAGCGACACGTCAACCAGTTCGTCAAGCCCTTTCTGATGCTGGTTTGTCAACTTCTGATATTGATGAAGTCCTCTTAGTTGGTGGTTCAACTCGTATTCCTGCTGTTGTTGAACTTGTTCGTCATGAAACAAACAAAGAACCAAATAAATCAGTAAACCCTGATGAAGTTGTTGCTATGGGTGCCGCAATTCAAGGTGGTGTCATCACTGGTGACGTTAAAGACGTTGTCCTTCTTGATGTTACTCCATTGTCACTTGGTATTGAAACAATGGGTGGAGTCTTCACAAAATTGATTGACCGTAACACAACTATCCCAACTTCTAAATCACAAGTCTTCTCAACTGCCGCTGATAATCAACCAGCTGTTGACATTCACGTCCTCCAAGGAGAACGTCCAATGGCCGCTGATAACAAAACTTTGGGTCGTTTCCAATTGACAGATATCCCTGCAGCACCACGTGGTATCCCACAAATCGAAGTAACTTTTGATATTGATAAAAATGGTATTGTTTCTGTTAAAGCTAAAGACCTTGGCACACAAAAAGAACAAACAATTGTTATCAAATCAAACTCAGGTCTTTCTGATGAAGAGATTGATAAAATGATGAAAGACGCCGAAGCAAATGCTGACGCTGACGCAAAACGTAAAGAAGAAGTTGATACACGTAACGAAGCTGATGCTTTAGTTTTCCAAACTGAAAAAACTTTGAAAGACCTTGAAGGAAAAGTTGAAGAAGCTGAAGTTAAAAAAGCCGAAGACGCTAAAGAAGAACTCAAAAAAGCGCTTGAAGGTGAAGATATTGATGATATCAAAGCTAAATCAGAAGCACTTTCTGAAATCGCTCAAAACCTTGCTGTAAAACTTTAT
>dnaK_Lcl-040
ATGTCTAAAATTATCGGTATTGACCTTGGTACAACAAACTCAGCAGTAGCAGTTCTTGAAGGAACTGAATCAAAAATTATTCCAAATCCAGAGGGAAATCGTACAACACCTTCAGTTGTAGCTTTCAAAAATGGTGAAATCATTGTCGGTGACGCTGCAAAACGTCAAGCGGTAACTAACCCAGAAACAATTATTTCTATTAAATCAAAAATGGGAACATCTGAAAAAGTTTCTGCAAATGGTAAAGAATATACACCACAAGAAATTTCAGCAATGATTCTTCAAAACTTGAAAGCTACAGCAGAAGCTTATCTTGGAGAAAAAGTAGAAAAAGCAGTTATCACTGTACCTGCATACTTCAATGACGCTCAACGTCAAGCAACTAAAGATGCTGGTAAAATTGCTGGTCTTGAAGTAGAACGTATCGTTAACGAACCAACAGCAGCAGCTCTTGCTTATGGTCTTGATAAAACAGATAAAGATGAAAAGATTCTTGTATTTGACCTTGGTGGTGGTACATTCGACGTTTCAATTCTTGAACTTGGTGATGGTGTCTTTGATGTTCTTGCAACTGCTGGTAACAACAAACTCGGTGGTGATGATTTTGACCAAAAAATCATTGACTGGATGGTTGCCGAATTCAAGAAAGAAAACGGAATTGACCTTGCCCAAGATAAAATGGCTTTGCAACGTTTGAAAGATGCCGCTGAAAAAGCGAAAAAAGACCTTTCAGGTGTAACAACTACTCAAATCAGCTTGCCATTCATCACAGCCGGTGCTGCTGGCCCTCTTCACTTGGAAATGGCTTTGACTCGTGCTAAATTTGATGAATTGACACATGATCTTGTTGAAGCGACACGTCAACCAGTTCGCCAAGCCCTTTCTGATGCTGGCTTGTCAACTTCTGATATTGACGAAGTTCTCTTGGTTGGTGGTTCAACTCGTATCCCTGCTGTTGTTGAACTTGTTCGTCACGAAACAAACAAAGAACCAAATAAATCAGTAAACCCTGATGAAGTTGTTGCTATGGGTGCAGCAATTCAGGGTGGTGTGATTACTGGTGACGTTAAAGATGTTGTTCTCCTTGACGTTACTCCACTTTCACTTGGTATTGAAACAATGGGTGGTGTCTTCACAAAATTGATTGACCGTAACACAACTATCCCAACTTCTAAATCGCAAGTCTTCTCAACTGCTGCTGATAATCAACCCGCTGTAGATATTCATGTCCTTCAAGGTGAACGTCCAATGGCAGCTGATAACAAAACTTTGGGTCGTTTCCAATTAACAGATATCCCTGCAGCACCACGTGGTATTCCACAAATCGAAGTAACATTTGATATTGATAAAAATGGTATTGTTTCTGTTAAAGCTAAAGACCTTGGTACACAAAAAGAACAAACAATCGTTATCAAATCAAACTCAGGTCTTTCTGATGAAGAAATTGATAAAATGATGAAAGATGCTGAAGCGAATGCTGACGCTGATGCAAAACGTAAAGAAGAAGTTGATACACGTAATGAAGCTGATGCTTTAGTTTTCCAAACTGAAAAAACTTTGAAAGACCTTGAAGGAAAAGTAGAAGAAGCTGAAGTTAAAAAAGCTGAAGAAGCTAAAGAAGAACTCAAAAAAGCGCTTGAAGGTGAAGATATTGATGATATCAAAGCTAAATCAGAAGCACTTTCTGAAATCGCTCAAAACCTCGCTGTAAAACTTTAT
>dnaK_Lcl-041
ATGTCTAAAATTATCGGTATTGACCTTGGTACAACTAACTCAGCAGTCGCAGTTCTTGAAGGAACTGAATCAAAAATTATTCCAAATCCTGAAGGAAATCGCACAACTCCATCAGTAGTTGCATTTAAAAATGGTGAAATCATCGTTGGTGATGCTGCAAAACGTCAAGCAGTAACAAATCCAGAAACAATCATTTCTATCAAATCAAAAATGGGAACATCTGAAAAAGTTTCTGCAAATGGTAAAGAATATACACCACAAGAAATTTCAGCAATGATTCTTCAAAACTTGAAAGCAACTGCTGAAAGCTACCTTGGCGAAAAAGTTGAAAAAGCAGTTATCACTGTTCCTGCTTACTTCAATGACGCTCAACGTCAAGCAACTAAAGATGCTGGTAAAATTGCTGGTCTTGAAGTAGAACGTATCGTTAACGAACCAACTGCCGCAGCTCTTGCTTATGGTCTTGATAAAACAGATAAAGATGAAAAAATCCTTGTCTTTGACCTTGGTGGTGGGACATTCGACGTTTCAATCCTTGAACTTGGCGATGGTGTCTTTGATGTTCTTGCAACTGCTGGTAACAACAAACTTGGTGGTGATGACTTTGACCAAAAAATCATTGACTGGATGGTTGCCGAATTCAAGAAAGAAAACGGAATTGACCTTGGCCAAGACAAAATGGCTTTGCAACGTTTGAAAGATGCTGCTGAAAAAGCCAAAAAAGACCTTTCAGGTGTAACAACAACTCAAATCAGCTTACCATTTATCACAGCAGGAGCTGCCGGACCTCTTCACTTGGAAATGGCTTTAACTCGTGCTAAATTTGATGAATTGACACATGACCTTGTTGAAGCGACACGTCAACCAGTTCGTCAAGCCCTTTCTGATGCTGGTTTGTCAACTTCTGATATTGATGAAGTCCTCTTAGTTGGTGGTTCAACTCGTATTCCTGCAGTTGTTGAACTTGTTCGTCATGAAACAAACAAAGAACCAAATAAATCAGTTAACCCTGATGAAGTTGTTGCTATGGGTGCCGCGATTCAAGGTGGTGTCATCACTGGTGACGTTAAAGACGTTGTCCTTCTTGATGTTACTCCATTGTCACTTGGTATTGAAACAATGGGTGGAGTCTTCACAAAATTGATTGACCGTAACACAACTATCCCAACTTCTAAATCACAAGTCTTCTCAACTGCCGCTGATAATCAACCAGCTGTTGATATTCACGTCCTCCAAGGTGAACGTCCAATGGCTGCTGATAACAAAACTTTGGGTCGTTTCCAATTGACAGATATCCCTGCAGCACCACGTGGTATCCCACAAATCGAAGTAACATTTGATATTGATAAAAATGGTATTGTTTCTGTTAAAGCTAAAGACCTCGGCACACAAAAAGAACAAACAATTGTTATCAAATCAAACTCAGGTCTTTCTGATGAAGAGATTGATAAAATGATCAAAGATGCTGAAGCAAATGCCGATGCTGATGCAAAACGTAAAGAAGAAGTTGATACACGTAACGAAGCTGACGCTTTAGTTTTCCAAACTGAAAAAACTTTGAAAGACCTTGAAGGAAAAGTTGAAGAAGCTGAAGTTAAAAAAGCCGAAGACGCTAAAGAAGAACTCAAAAAAGCGCTTGAAGGTGAAGATATTGATGATATCAAAGCTAAATCAGAAGCACTTTCTGAAATCGCTCAAAATCTTGCTGTAAAACTTTAT
>dnaK_Lcl-042
ATGTCTAAAATTATCGGTATTGACCTTGGTACAACTAACTCAGCAGTCGCAGTTCTTGAAGGAACTGAATCAAAAATTATTCCAAATCCTGAAGGAAATCGCACAACTCCATCAGTAGTTGCATTTAAAAATGGTGAAATCATCGTTGGTGATGCTGCAAAACGTCAAGCAGTAACAAATCCAGAAACAATCATTTCTATCAAATCAAAAATGGGAACATCTGAAAAAGTTTCTGCAAATGGTAAAGAATATACACCACAAGAAATTTCAGCAATGATTCTTCAAAACTTGAAAGCAACTGCTGAAAGCTACCTTGGCGAAAAAGTTGAAAAAGCAGTTATCACTGTTCCTGCTTACTTCAATGACGCTCAACGTCAAGCAACTAAAGATGCTGGTAAAATTGCTGGTCTTGAAGTAGAACGTATCGTTAACGAACCAACTGCCGCAGCTCTTGCTTATGGTCTTGATAAAACAGATAAAGATGAAAAAATCCTTGTCTTTGACCTTGGTGGTGGGACATTCGACGTTTCAATCCTTGAACTTGGCGATGGTGTCTTTGATGTTCTTGCAACTGCTGGTAACAACAAACTTGGTGGTGATGACTTTGACCAAAAAATCATTGACTGGATGGTTGCCGAATTCAAGAAAGAAAACGGAATTGACCTTGGCCAAGACAAAATGGCTTTGCAACGTTTGAAAGATGCTGCTGAAAAAGCCAAAAAAGACCTTTCAGGTGTAACAACAACTCAAATCAGCTTACCATTTATCACAGCAGGAGCTGCCGGACCTCTTCACTTGGAAATGGCTTTAACTCGTGCTAAATTTGATGAATTGACACATGACCTTGTTGAAGCGACACGTCAACCAGTTCGTCAAGCCCTTTCTGATGCTGGTTTGTCAACTTCTGATATTGATGAAGTCCTCTTAGTTGGTGGTTCAACTCGTATTCCTGCAGTTGTTGAACTTGTTCGTCATGAAACAAACAAAGAACCAAATAAATCAGTTAACCCTGATGAAGTTGTTGCTATGGGTGCCGCAATTCAAGGTGGTGTCATCACTGGTGACGTTAAAGACGTTGTCCTTCTTGATGTTACTCCATTGTCACTTGGTATTGAAACAATGGGTGGAGTCTTCACAAAATTGATTGACCGTAACACAACTATCCCAACTTCTAAATCACAAGTCTTCTCAACTGCCGCTGATAATCAACCAGCTGTTGATATTCACGTCCTCCAAGGTGAACGTCCAATGGCTGCTGATAACAAAACTTTGGGTCGTTTCCAATTGACAGATATCCCTGCAGCACCACGTGGTATCCCACAAATCGAAGTAACATTTGATATTGATAAAAATGGTATTGTTTCTGTTAAAGCTAAAGACCTCGGCACACAAAAAGAACAAACAATTGTTATCAAATCAAACTCAGGTCTTTCTGATGAAGAGATTGATAAAATGATGAAAGATGCTGAAGCAAATGCCGATGCTGATGCAAAACGTAAAGAAGAAGTTGATACACGTAACGAAGCTGACGCTTTAGTTTTCCAAACTGAAAAAACTTTGAAAGACCTTGAAGGAAAAGTTGAAGAAGCTGAAGTTAAAAAAGCCGAAGACGCTAAAGAAGAACTCAAAAAAGCGCTTGAAGGTGAAGATATTGATGATATCAAAGCTAAATCAGAAGCACTTTCTGAAATCGCTCAAAATCTTGCTGTAAAACTTTAT
>dnaK_Lcl-043
ATGTCTAAAATTATCGGTATTGACCTTGGTACAACTAACTCAGCAGTCGCAGTTCTTGAAGGAACTGAATCAAAAATTATTCCAAATCCAGAAGGAAATCGCACAACTCCATCAGTAGTTGCATTTAAAAATGGTGAAATCATTGTTGGTGATGCTGCAAAACGTCAAGCAGTAACAAATCCAGAAACAATCATTTCTATCAAATCAAAAATGGGAACATCTGAAAAAGTTTCTGCAAATGGTAAAGAATATACACCACAAGAAATTTCAGCAATGATTCTTCAAAACTTGAAAGCAACTGCTGAAAGCTACCTTGGCGAAAAAGTTGAAAAAGCAGTTATCACTGTTCCTGCTTACTTCAATGACGCTCAACGTCAAGCGACTAAAGATGCTGGTAAAATTGCTGGTCTTGAAGTAGAACGTATCGTTAACGAACCAACTGCCGCAGCTCTTGCTTATGGTCTTGATAAAACAGATAAAGATGAAAAAATCCTTGTCTTTGACCTTGGTGGTGGGACATTCGACGTTTCAATCCTTGAACTTGGCGACGGTGTCTTTGATGTTCTTGCAACAGCAGGTAACAACAAACTTGGTGGGGACGATTTTGACCAAAAAATCATTGACTGGATGGTTGCCGAATTCAAGAAAGAAAACGGAATCGACCTTGGTCAAGACAAAATGGCATTGCAACGTTTGAAAGATGCCGCTGAAAAAGCGAAAAAAGACCTTTCAGGTGTAACAACAACTCAAATCAGCTTACCATTCATCACAGCAGGAGCTGCCGGACCTCTTCACTTGGAAATGGCTTTGACTCGTGCCAAATTTGACGAATTGACACATGATCTTGTTGAAGCGACACGTCAACCAGTTCGTCAAGCCCTTTCTGATGCTGGTTTGTCAACTTCTGATATTGATGAAGTCCTCTTAGTTGGTGGTTCAACTCGTATTCCTGCTGTTGTTGAACTTGTTCGTCATGAAACAAACAAAGAACCAAATAAATCAGTAAACCCTGATGAAGTTGTTGCTATGGGTGCCGCAATTCAAGGTGGTGTCATCACTGGTGACGTTAAAGACGTTGTCCTTCTTGATGTTACTCCATTGTCACTTGGTATTGAAACAATGGGTGGAGTCTTCACAAAATTGATTGACCGTAACACAACTATCCCAACTTCTAAATCACAAGTCTTCTCAACTGCCGCTGATAATCAACCAGCTGTTGACATTCACGTCCTCCAAGGAGAACGTCCAATGGCCGCTGATAACAAAACTTTGGGTCGTTTCCAATTGACAGATATCCCTGCAGCACCACGTGGTATCCCACAAATCGAAGTAACTTTTGATATTGATAAAAATGGTATTGTTTCTGTTAAAGCTAAAGACCTTGGCACACAAAAAGAACAAACAATTGTTATCAAATCAAACTCAGGTCTTTCTGATGAAGAGATTGATAAAATGATGAAAGACGCTGAAGCAAATGCTGACGCTGACGCAAAACGTAAAGAAGAAGTTGATACACGTAACGAAGCTGATGCTTTAGTTTTCCAAACTGAAAAAACTTTGAAAGACCTTGAAGGAAAAGTTGAAGAAGCTGAAGTTAAAAAAGCCGAAGACGCTAAAGAAGAACTCAAAAAAGCGCTTGAAGGTGAAGATATTGATGATATCAAAGCTAAATCAGAAGCACTTTCTGAAATCGCTCAAAACCTTGCTGTAAAACTTTAT
>dnaK_Lcl-044
ATGTCTAAAATTATCGGTATTGACCTTGGTACAACAAACTCAGCAGTAGCAGTTCTTGAAGGAACTGAATCAAAAATTATTCCAAATCCAGAAGGAAATCGTACAACACCTTCAGTTGTAGCTTTCAAAAATGGTGAAATCATTGTCGGTGACGCTGCAAAACGTCAAGCGGTAACTAACCCAGAAACAATTATTTCTATTAAATCAAAAATGGGAACATCTGAAAAAGTTTCTGCAAATGGTAAAGAATATACACCACAAGAAATTTCAGCAATGATTCTTCAAAACTTGAAAGCTACAGCAGAAGCTTATCTTGGAGAAAAAGTAGAAAAAGCAGTTATCACTGTACCTGCATACTTCAATGACGCTCAACGTCAAGCAACTAAAGATGCTGGTAAAATTGCTGGTCTTGAAGTAGAACGTATCGTTAACGAACCAACAGCAGCAGCTCTTGCTTATGGTCTTGATAAAACAGATAAAGATGAAAAGATTCTTGTATTTGACCTTGGTGGTGGTACATTCGACGTTTCAATTCTTGAACTTGGTGATGGTGTCTTTGATGTTCTTGCAACTGCTGGTAACAACAAACTCGGTGGTGATGATTTTGACCAAAAAATCATTGACTGGATGGTTGCCGAATTCAAGAAAGAAAACGGAATTGACCTTGCCCAAGATAAAATGGCTTTGCAACGTTTGAAAGATGCCGCTGAAAAAGCGAAAAAAGACCTTTCAGGTGTAACAACTACTCAAATCAGCTTGCCATTCATCACAGCCGGTGCTGCTGGCCCTCTTCACTTGGAAATGGCTTTGACTCGTGCTAAATTTGATGAATTGACACATGATCTTGTTGAAGCGACACGTCAACCAGTTCGCCAAGCCCTTTCTGATGCTGGCTTGTCAACTTCTGATATTGACGAAGTTCTCTTGGTTGGTGGTTCAACTCGTATCCCTGCTGTTGTTGAACTTGTTCGTCACGAAACAAACAAAGAACCAAATAAATCAGTAAACCCTGATGAAGTTGTTGCTATGGGTGCAGCAATTCAGGGTGGTGTGATTACTGGTGACGTTAAAGATGTTGTTCTCCTTGACGTTACTCCACTTTCACTTGGTATTGAAACAATGGGTGGTGTCTTCACAAAATTGATTGACCGTAACACAACTATCCCAACTTCTAAATCGCAAGTCTTCTCAACTGCTGCTGATAATCAACCCGCTGTAGATATTCATGTCCTTCAAGGTGAACGTCCAATGGCAGCTGATAACAAAACTTTGGGTCGTTTCCAATTAACAGATATCCCTGCAGCACCACGTGGTATTCCACAAATCGAAGTAACATTTGATATTGATAAAAATGGTATTGTTTCTGTTAAAGCTAAAGACCTTGGTACACAAAAAGAACAAACAATCGTTATCAAATCAAACTCAGGTCTTTCTGATGAAGAAATTGATAAAATGATGAAAGATGCTGAAGCGAATGCTGACGCTGATGCAAAACGTAAAGAAGAAGTTGATACACGTAATGAAGCTGATGCTTTAGTTTTCCAAACTGAAAAAACTTTGAAAGACCTTGAAGGAAAAGTAGAAGAAGCTGAAGTTAAAAAAGCTGAAGAAGCTAAAGAAGAACTCAAAAAAGCGCTTGAAGGTGAAGATATTGATGATATCAAAGCTAAATCAGAAGCACTTTCTGAAATCGCTCAAAACCTCGCTGTAAAACTTTAT
>dnaK_Lcl-045
ATGTCTAAAATTATCGGTATTGACCTTGGTACAACTAACTCAGCAGTCGCAGTTCTTGAAGGAACTGAATCAAAAATTATTCCAAATCCAGAAGGAAATCGCACAACTCCATCAGTAGTTGCATTTAAAAATGGTGAAATCATCGTTGGTGATGCTGCAAAACGTCAAGCAGTAACAAATCCAGAAACAATCATTTCTATCAAATCAAAAATGGGAACATCTGAAAAAGTTTCTGCAAATGGTAAAGAATATACACCACAAGAAATTTCAGCAATGATTCTTCAAAACTTGAAAGCAACTGCTGAAAGCTACCTTGGCGAAAAAGTTGAAAAAGCAGTTATCACTGTTCCTGCTTACTTCAATGACGCTCAACGTCAAGCAACTAAAGATGCTGGTAAAATTGCTGGTCTTGAAGTAGAACGTATCGTTAACGAACCAACTGCCGCAGCTCTTGCTTATGGTCTTGATAAAACAGATAAAGATGAAAAAATCCTTGTCTTTGACCTTGGTGGTGGGACATTCGACGTTTCAATCCTTGAACTTGGCGATGGTGTCTTTGATGTTCTTGCAACTGCTGGTAACAACAAACTTGGTGGTGATGACTTTGACCAAAAAATCATTGACTGGATGGTTGCCGAATTCAAGAAAGAAAACGGAATTGACCTTGGCCAAGACAAAATGGCTTTGCAACGTTTGAAAGATGCTGCTGAAAAAGCCAAAAAAGACCTTTCAGGTGTAACAACAACTCAAATCAGCTTACCATTTATCACAGCAGGAGCTGCCGGACCTCTTCACTTGGAAATGGCTTTAACTCGTGCTAAATTTGATGAATTGACACATGACCTTGTTGAAGCGACACGTCAACCAGTTCGTCAAGCCCTTTCTGATGCTGGTTTGTCAACTTCTGATATTGATGAAGTCCTCTTAGTTGGTGGTTCAACTCGTATTCCTGCAGTTGTTGAACTTGTTCGTCATGAAACAAACAAAGAACCAAATAAATCAGTTAACCCTGATGAAGTTGTTGCTATGGGTGCCGCAATTCAAGGTGGTGTCATCACTGGTGACGTTAAAGACGTTGTCCTTCTTGATGTTACTCCATTGTCACTTGGTATTGAAACAATGGGTGGAGTCTTCACAAAATTGATTGACCGTAACACAACTATCCCAACTTCTAAATCACAAGTCTTCTCAACTGCCGCTGATAATCAACCAGCTGTTGATATTCACGTCCTCCAAGGTGAACGTCCAATGGCTGCTGATAACAAAACTTTGGGTCGTTTCCAATTGACAGATATCCCTGCAGCACCACGTGGTATCCCACAAATCGAAGTAACATTTGATATTGATAAAAATGGTATTGTTTCTGTTAAAGCTAAAGACCTCGGCACACAAAAAGAACAAACAATTGTTATCAAATCAAACTCAGGTCTTTCTGATGAAGAGATTGATAAAATGATGAAAGATGCTGAAGCAAATGCCGATGCTGATGCAAAACGTAAAGAAGAAGTTGATACACGTAACGAAGCTGACGCTTTAGTTTTCCAAACTGAAAAAACTTTGAAAGACCTTGAAGGAAAAGTTGAAGAAGCTGAAGTTAAAAAAGCCGAAGACGCTAAAGAAGAACTCAAAAAAGCGCTTGAAGGTGAAGATATTGATGATATCAAAGCTAAATCAGAAGCACTTTCTGAAATCGCTCAAAATCTTGCTGTAAAACTTTAT
>dnaK_Lcl-046
ATGTCTAAAATTATCGGTATTGACCTTGGTACAACTAACTCAGCAGTCGCAGTTCTTGAAGGAACTGAATCAAAAATTATTCCAAATCCAGAAGGAAATCGCACAACTCCATCAGTAGTTGCATTTAAAAATGGTGAAATCATTGTTGGTGATGCTGCAAAACGTCAAGCAGTAACAAATCCAGAAACAATCATTTCTATCAAATCAAAAATGGGAACATCTGAAAAAGTTTCTGCAAATGGTAAAGAATATACACCACAAGAAATTTCAGCAATGATTCTTCAAAACTTGAAAGCAACTGCTGAAAGCTACCTTGGCGAAAAAGTTGAAAAAGCAGTTATCACTGTTCCTGCTTACTTCAATGACGCTCAACGTCAAGCGACTAAAGATGCTGGTAAAATTGCTGGTCTTGAAGTAGAACGTATCGTTAACGAACCAACTGCCGCAGCTCTTGCTTATGGTCTTGATAAAACAGATAAAGATGAAAAAATCCTTGTCTTTGACCTTGGTGGTGGGACATTCGACGTTTCAATCCTTGAACTTGGCGACGGTGTCTTTGATGTTCTTGCAACAGCAGGTAACAACAAACTTGGTGGGGACGATTTTGACCAAAAAATCATTGACTGGATGGTTGCCGAATTCAAGAAAGAAAACGGAATCGACCTTGGTCAAGACAAAATGGCATTGCAACGTTTGAAAGATGCCGCTGAAAAAGCGAAAAAAGACCTTTCAGGTGTAACAACAACTCAAATCAGCTTACCATTCATCACAGCAGGAGCTGCCGGACCTCTTCACTTGGAAATGGCTTTGACTCGTGCCAAATTTGACGAATTGACACATGATCTTGTTGAAGCGACACGTCAACCAGTTCGTCAAGCCCTTTCTGATGCTGGTTTGTCAACTTCTGATATTGATGAAGTCCTCTTAGTTGGTGGTTCAACTCGTATTCCTGCTGTTGTTGAACTTGTTCGTCATGAAACAAACAAAGAACCAAATAAATCAGTAAACCCTGATGAAGTTGTTGCTATGGGTGCCGCAATTCAAGGTGGTGTCATCACTGGTGACGTTAAAGACGTTGTCCTTCTTGATGTTACTCCATTGTCACTTGGTATTGAAACAATGGGTGGAGTCTTCACAAAATTGATTGACCGTAACACAACTATCCCAACTTCTAAATCACAAGTCTTCTCAACTGCCGCTGATAATCAACCAGCTGTTGACATTCACGTCCTCCAAGGAGAACGTCCAATGGCCGCTGATAACAAAACTTTGGGTCGTTTCCAATTGACAGATATCCCTGCAGCACCACGTGGTATCCCACAAATCGAAGTAACTTTTGATATTGATAAAAATGGTATTGTTTCTGTTAAAGCTAAAGACCTTGGCACACAAAAAGAACAAACAATTGTTATCAAATCAAACTCAGGTCTTTCTGATGAAGAGATTGATAAAATGATGAAAGACGCTGAAGCAAATGCTGACGCTGACGCAAAACGTAAAGAAGAAGTTGATACACGTAACGAAGCTGATGCTTTAGTTTTCCAAACTGAAAAAACTTTGAAAGACCTTGAAGGAAAAGTTGAAGAAGCTGAAGTTAAAAAAGCCGAAGACGCTAAAGAAGAACTCAAAAAAGCGCTTGAAGGTGAAGATATTGATGATATCAAAGCTAAATCAGAAGCACTTTCTGAAATCGCTCAAAACCTTGCTGTAAAACTTTAT
>dnaK_Lcl-047
ATGTCTAAAATTATCGGTATTGACCTTGGTACAACAAACTCAGCAGTAGCAGTTCTTGAAGGAACTGAATCAAAAATTATTCCAAATCCAGAGGGAAATCGTACAACACCTTCAGTTGTAGCTTTCAAAAATGGTGAAATCATTGTCGGTGACGCTGCAAAACGTCAAGCGGTAACTAACCCAGAAACAATTATTTCTATTAAATCAAAAATGGGAACATCTGAAAAAGTTTCTGCAAATGGTAAAGAATATACACCACAAGAAATTTCAGCAATGATTCTTCAAAACTTGAAAGCTACAGCAGAAGCTTATCTTGGAGAAAAAGTAGAAAAAGCAGTTATCACTGTACCTGCATACTTCAATGACGCTCAACGTCAAGCAACTAAAGATGCTGGTAAAATTGCTGGTCTTGAAGTAGAACGTATCGTTAACGAACCAACAGCAGCAGCTCTTGCTTATGGTCTTGATAAAACAGATAAAGATGAAAAGATTCTTGTATTTGACCTTGGTGGTGGTACATTCGACGTTTCAATTCTTGAACTTGGTGATGGTGTCTTTGATGTTCTTGCAACTGCTGGTAACAACAAACTCGGTGGTGATGATTTTGACCAAAAAATCATTGACTGGATGGTTGCCGAATTCAAGAAAGAAAACGGAATTGACCTTGCCCAAGATAAAATGGCTTTGCAACGTTTGAAAGATGCCGCTGAAAAAGCGAAAAAAGACCTTTCAGGTGTAACAACTACTCAAATCAGCTTGCCATTCATCACAGCCGGTGCTGCTGGCCCTCTTCACTTGGAAATGGCTTTGACTCGTGCTAAATTTGATGAATTGACACATGATCTTGTTGAAGCGACACGTCAACCAGTTCGCCAAGCCCTTTCTGATGCTGGCTTGTCAACTTCTGATATTGACGAAGTTCTCTTGGTTGGTGGTTCAACTCGTATCCCTGCTGTTGTTGAACTTGTTCGTCACGAAACAAACAAAGAACCAAATAAATCAGTAAACCCTGATGAAGTTGTTGCTATGGGTGCAGCAATTCAGGGTGGTGTGATTACTGGTGACGTTAAAGATGTTGTTCTCCTTGACGTTACTCCACTTTCACTTGGTATTGAAACAATGGGTGGTGTCTTCACAAAATTGATTGACCGTAACACAACTATCCCAACTTCTAAATCGCAAGTCTTCTCAACTGCTGCTGATAATCAACCCGCTGTAGATATTCATGTCCTTCAAGGTGAACGTCCAATGGCAGCTGATAACAAAACTTTGGGTCGTTTCCAATTAACAGATATCCCTGCAGCACCACGTGGTATTCCACAAATCGAAGTAACATTTGATATTGATAAAAATGGTATTGTTTCTGTTAAAGCTAAAGACCTTGGTACACAAAAAGAACAAACAATCGTTATCAAATCAAACTCAGGTCTTTCTGATGAAGAAATTGATAAAATGATGAAAGATGCTGAAGCGAATGCTGACGCTGATGCAAAACGTAAAGAAGAAGTTGATACACGTAATGAAGCTGATGCTTTAGTTTTCCAAACTGAAAAAACTTTGAAAGACCTTGAAGGAAAAGTAGAAGAAGCTGAAGTTAAAAAAGCTGAAGAAGCTAAAGAAGAACTCAAAAAAGCGCTTGAAGGTGAAGATATTGATGATATCAAAGCTAAATCAGAAGCACTTTCTGAAATCGCTCAAAACCTCGCTGTAAAACTTTAT
>dnaK_Lcl-048
ATGTCTAAAATTATCGGTATTGACCTTGGTACAACTAACTCAGCAGTCGCAGTTCTTGAAGGAACTGAATCAAAAATTATTCCAAATCCAGAAGGAAATCGCACAACTCCATCAGTAGTTGCATTTAAAAATGGTGAAATCATTGTTGGTGATGCTGCAAAACGTCAAGCAGTAACAAATCCAGAAACAATCATTTCTATCAAATCAAAAATGGGAACATCTGAAAAAGTTTCTGCAAATGGTAAAGAATATACACCACAAGAAATTTCAGCAATGATTCTTCAAAACTTGAAAGCAACTGCTGAAAGCTACCTTGGCGAAAAAGTTGAAAAAGCAGTTATCACTGTTCCTGCTTACTTCAATGACGCTCAACGTCAAGCGACTAAAGATGCTGGTAAAATTGCTGGTCTTGAAGTAGAACGTATCGTTAACGAACCAACTGCCGCAGCTCTTGCTTATGGTCTTGATAAAACAGATAAAGATGAAAAAATCCTTGTCTTTGACCTTGGTGGTGGGACATTCGACGTTTCAATCCTTGAACTTGGCGACGGTGTCTTTGATGTTCTTGCAACAGCAGGTAACAACAAACTTGGTGGGGACGATTTTGACCAAAAAATCATTGACTGGATGGTTGCCGAATTCAAGAAAGAAAACGGAATCGACCTTGGTCAAGACAAAATGGCATTGCAACGTTTGAAAGATGCCGCTGAAAAAGCGAAAAAAGACCTTTCAGGTGTAACAACAACTCAAATCAGCTTACCATTCATCACAGCAGGAGCTGCCGGACCTCTTCACTTGGAAATGGCTTTGACTCGTGCCAAATTTGACGAATTGACACATGATCTTGTTGAAGCGACACGTCAACCAGTTCGTCAAGCCCTTTCTGATGCTGGTTTGTCAACTTCTGATATTGATGAAGTCCTCTTAGTTGGTGGTTCAACTCGTATTCCTGCTGTTGTTGAACTTGTTCGTCATGAAACAAACAAAGAACCAAATAAATCAGTAAACCCTGATGAAGTTGTTGCTATGGGTGCCGCAATTCAAGGTGGTGTCATCACTGGTGACGTTAAAGACGTTGTCCTTCTTGATGTTACTCCATTGTCACTTGGTATTGAAACAATGGGTGGAGTCTTCACAAAATTGATTGACCGTAACACAACTATCCCAACTTCTAAATCACAAGTCTTCTCAACTGCCGCTGATAATCAACCAGCTGTTGACATTCACGTCCTCCAAGGAGAACGTCCAATGGCCGCTGATAACAAAACTTTGGGTCGTTTCCAATTGACAGATATCCCTGCAGCACCACGTGGTATCCCACAAATCGAAGTAACTTTTGATATTGATAAAAATGGTATTGTTTCTGTTAAAGCTAAAGACCTTGGCACACAAAAAGAACAAACAATTGTTATCAAATCAAACTCAGGTCTTTCTGATGAAGAGATTGATAAAATGATGAAAGACGCCGAAGCAAATGCTGACGCTGACGCAAAACGTAAAGAAGAAGTTGATACACGTAACGAAGCTGATGCTTTAGTTTTCCAAACTGAAAAAACTTTGAAAGACCTTGAAGGAAAAGTTGAAGAAGCTGAAGTTAAAAAAGCCGAAGACGCTAAAGAAGAACTCAAAAAAGCGCTTGAAGGTGAAGATATTGATGATATCAAAGCTAAATCAGAAGCACTTTCTGAAATCGCTCAAAACCTTGCTGTAAAACTTTAT
>dnaK_Lcl-049
ATGTCTAAAATTATCGGTATTGACCTTGGTACAACAAACTCAGCAGTAGCAGTTCTTGAAGGAACTGAATCAAAAATTATTCCAAATCCAGAAGGAAATCGTACAACACCTTCAGTTGTAGCTTTCAAAAATGGTGAAATCATTGTCGGTGACGCTGCAAAACGTCAAGCGGTAACTAACCCAGAAACAATTATTTCTATTAAATCAAAAATGGGAACATCTGAAAAAGTTTCTGCAAATGGTAAAGAATATACACCACAAGAAATTTCAGCAATGATTCTTCAAAACTTGAAAGCTACAGCAGAAGCTTATCTTGGAGAAAAAGTAGAAAAAGCAGTTATCACTGTACCTGCATACTTCAATGACGCTCAACGTCAAGCAACTAAAGATGCTGGTAAAATTGCTGGTCTTGAAGTAGAACGTATCGTTAACGAACCAACAGCAGCAGCTCTTGCTTATGGTCTTGATAAAACAGATAAAGATGAAAAGATTCTTGTATTTGACCTTGGTGGTGGTACATTCGACGTTTCAATTCTTGAACTTGGTGATGGTGTCTTTGATGTTCTTGCAACTGCTGGTAACAACAAACTCGGTGGTGATGATTTTGACCAAAAAATCATTGACTGGATGGTTGCCGAATTCAAGAAAGAAAACGGAATTGACCTTGCCCAAGATAAAATGGCTTTGCAACGTTTGAAAGATGCCGCTGAAAAAGCGAAAAAAGACCTTTCAGGTGTAACAACTACTCAAATCAGCTTGCCATTCATCACAGCCGGTGCTGCTGGCCCTCTTCACTTGGAAATGGCTTTGACTCGTGCTAAATTTGATGAATTGACACATGATCTTGTTGAAGCGACACGTCAACCAGTTCGCCAAGCCCTTTCTGATGCTGGCTTGTCAACTTCTGATATTGACGAAGTTCTCTTGGTTGGTGGTTCAACTCGTATCCCTGCTGTTGTTGAACTTGTTCGTCACGAAACAAACAAAGAACCAAATAAATCAGTAAACCCTGATGAAGTTGTTGCTATGGGTGCAGCAATTCAGGGTGGTGTGATTACTGGTGACGTTAAAGATGTTGTTCTCCTTGACGTTACTCCACTTTCACTTGGTATTGAAACAATGGGTGGTGTCTTCACAAAATTGATTGACCGTAACACAACTATCCCAACTTCTAAATCGCAAGTCTTCTCAACTGCTGCTGATAATCAACCCGCTGTAGATATTCATGTCCTTCAAGGTGAACGTCCAATGGCAGCTGATAACAAAACTTTGGGTCGTTTCCAATTAACAGATATCCCTGCAGCACCACGTGGTATTCCACAAATCGAAGTAACATTTGATATTGATAAAAATGGTATTGTTTCTGTTAAAGCTAAAGACCTTGGTACACAAAAAGAACAAACAATCGTTATCAAATCAAACTCAGGTCTTTCTGATGAAGAAATTGATAAAATGATGAAAGATGCTGAAGCGAATGCTGACGCTGATGCAAAACGTAAAGAAGAAGTTGATACACGTAATGAAGCTGATGCTTTAGTTTTCCAAACTGAAAAAACTTTGAAAGACCTTGAAGGAAAAGTAGAAGAAGCTGAAGTTAAAAAAGCTGAAGAAGCTAAAGAAGAACTCAAAAAAGCGCTTGAAGGTGAAGATATTGATGATATCAAAGCTAAATCAGAAGCACTTTCTGAAATCGCTCAAAACCTCGCTGTAAAACTTTAT
>dnaK_Lcl-050
ATGTCTAAAATTATCGGTATTGACCTTGGTACAACAAACTCAGCAGTAGCAGTTCTTGAAGGAACTGAATCAAAAATTATTCCAAATCCAGAAGGAAATCGTACAACACCTTCAGTTGTAGCTTTCAAAAATGGTGAAATCATTGTCGGTGACGCTGCAAAACGTCAAGCGGTAACTAACCCAGAAACAATTATTTCTATTAAATCAAAAATGGGAACATCTGAAAAAGTTTCTGCAAATGGTAAAGAATATACACCACAAGAAATTTCAGCAATGATTCTTCAAAACTTGAAAGCTACAGCAGAAGCTTATCTTGGAGAAAAAGTAGAAAAAGCAGTTATCACTGTACCTGCATACTTCAATGACGCTCAACGTCAAGCAACTAAAGATGCTGGTAAAATTGCTGGTCTTGAAGTAGAACGTATCGTTAACGAACCAACAGCAGCAGCTCTTGCTTATGGTCTTGATAAAACAGATAAAGATGAAAAGATTCTTGTATTTGACCTTGGTGGTGGTACATTCGACGTTTCAATTCTTGAACTTGGTGATGGTGTCTTTGATGTTCTTGCAACTGCTGGTAACAACAAACTCGGTGGTGATGATTTTGACCAAAAAATCATTGACTGGATGGTTGCCGAATTCAAGAAAGAAAACGGAATTGACCTTGCCCAAGATAAAATGGCTTTGCAACGTTTGAAAGATGCCGCTGAAAAAGCGAAAAAAGACCTTTCAGGTGTAACAACTACTCAAATCAGCTTGCCATTCATCACAGCCGGTGCTGCTGGCCCTCTTCACTTGGAAATGGCTTTGACTCGTGCTAAATTTGATGAATTGACACATGATCTTGTTGAAGCGACACGTCAACCAGTTCGCCAAGCCCTTTCTGATGCTGGCTTGTCAACTTCTGATATTGACGAAGTTCTCTTGGTTGGTGGTTCAACTCGTATCCCTGCTGTTGTTGAACTTGTTCGTCACGAAACAAACAAAGAACCAAATAAATCAGTAAACCCTGATGAAGTTGTTGCTATGGGTGCAGCAATTCAGGGTGGTGTGATTACTGGTGACGTTAAAGATGTTGTTCTCCTTGACGTTACTCCACTTTCACTTGGTATTGAAACAATGGGTGGTGTCTTCACAAAATTGATTGACCGTAACACAACTATCCCAACTTCTAAATCGCAAGTCTTCTCAACTGCTGCTGATAATCAACCCGCTGTAGATATTCATGTCCTTCAAGGTGAACGTCCAATGGCAGCTGATAACAAAACTTTGGGTCGTTTCCAATTAACAGATATCCCTGCAGCACCACGTGGTATTCCACAAATCGAAGTAACATTTGATATTGATAAAAATGGTATTGTTTCTGTTAAAGCTAAAGACCTTGGTACACAAAAAGAACAAACAATCGTTATCAAATCAAACTCAGGTCTTTCTGATGAAGAAATTGATAAAATGATGAAAGATGCTGAAGCGAATGCTGACGCTGATGCAAAACGTAAAGAAGAAGTTGATACACGTAATGAAGCTGATGCTTTAGTTTTCCAAACTGAAAAAACTTTGAAAGACCTTGAAGGAAAAGTAGAAGAAGCTGAAGTTAAAAAAGCTGAAGAAGCTAAAGAAGAACTCAAAAAAGCGCTTGAAGGTGAAGATATTGATGATATCAAAGCTAAATCAGAAGCACTTTCTGAAATCGCTCAAAACCTCGCTGTAAAACTTTAT
>dnaK_Lcl-051
ATGTCTAAAATTATCGGTATTGACCTTGGTACAACTAACTCAGCAGTCGCAGTTCTTGAAGGAACTGAATCAAAAATTATTCCAAATCCTGAAGGAAATCGCACAACTCCATCAGTAGTTGCATTTAAAAATGGTGAAATCATCGTTGGTGATGCTGCAAAACGTCAAGCAGTAACAAATCCAGAAACAATCATTTCTATCAAATCAAAAATGGGAACATCTGAAAAAGTTTCTGCAAATGGTAAAGAATATACACCACAAGAAATTTCAGCAATGATTCTTCAAAACTTGAAAGCAACTGCTGAAAGCTACCTTGGCGAAAAAGTTGAAAAAGCAGTTATCACTGTTCCTGCTTACTTCAATGACGCTCAACGTCAAGCAACTAAAGATGCTGGTAAAATTGCTGGTCTTGAAGTAGAACGTATCGTTAACGAACCAACTGCCGCAGCTCTTGCTTATGGTCTTGATAAAACAGATAAAGATGAAAAAATCCTTGTCTTTGACCTTGGTGGTGGGACATTCGACGTTTCAATCCTTGAACTTGGCGATGGTGTCTTTGATGTTCTTGCAACTGCTGGTAACAACAAACTTGGTGGTGATGACTTTGACCAAAAAATCATTGACTGGATGGTTGCCGAATTCAAGAAAGAAAACGGAATTGACCTTGGCCAAGACAAAATGGCTTTGCAACGTTTGAAAGATGCTGCTGAAAAAGCCAAAAAAGACCTTTCAGGTGTAACAACAACTCAAATCAGCTTACCATTTATCACAGCAGGAGCTGCCGGACCTCTTCACTTGGAAATGGCTTTAACTCGTGCTAAATTTGATGAATTGACACATGACCTTGTTGAAGCGACACGTCAACCAGTTCGTCAAGCCCTTTCTGATGCTGGTTTGTCAACTTCTGATATTGATGAAGTCCTCTTAGTTGGTGGTTCAACTCGTATTCCTGCAGTTGTTGAACTTGTTCGTCATGAAACAAACAAAGAACCAAATAAATCAGTTAACCCTGATGAAGTTGTTGCTATGGGTGCCGCGATTCAAGGTGGTGTCATCACTGGTGACGTTAAAGACGTTGTCCTTCTTGATGTTACTCCATTGTCACTTGGTATTGAAACAATGGGTGGAGTCTTCACAAAATTGATTGACCGTAACACAACTATCCCAACTTCTAAATCACAAGTCTTCTCAACTGCCGCTGATAATCAACCAGCTGTTGATATTCACGTCCTCCAAGGTGAACGTCCAATGGCTGCTGATAACAAAACTTTGGGTCGTTTCCAATTGACAGATATCCCTGCAGCACCACGTGGTATCCCACAAATCGAAGTAACATTTGATATTGATAAAAATGGTATTGTTTCTGTTAAAGCTAAAGACCTCGGCACACAAAAAGAACAAACAATTGTTATCAAATCAAACTCAGGTCTTTCTGATGAAGAGATTGATAAAATGATCAAAGATGCTGAAGCAAATGCCGATGCTGATGCAAAACGTAAAGAAGAAGTTGATACACGTAACGAAGCTGACGCTTTAGTTTTCCAAACTGAAAAAACTTTGAAAGACCTTGAAGGAAAAGTTGAAGAAGCTGAAGTTAAAAAAGCCGAAGACGCTAAAGAAGAACTCAAAAAAGCGCTTGAAGGTGAAGATATTGATGATATCAAAGCTAAATCAGAAGCACTTTCTGAAATCGCTCAAAATCTTGCTGTAAAACTTTAT
>dnaK_Lcl-052
ATGTCTAAAATTATCGGTATTGACCTTGGTACAACTAACTCAGCAGTCGCAGTTCTTGAAGGAACTGAATCAAAAATTATTCCAAATCCAGAAGGAAATCGCACAACTCCATCAGTAGTTGCATTTAAAAATGGTGAAATCATTGTTGGTGATGCTGCAAAACGTCAAGCAGTAACAAATCCAGAAACAATCATTTCTATCAAATCAAAAATGGGAACATCTGAAAAAGTTTCTGCAAATGGTAAAGAATATACACCACAAGAAATTTCAGCAATGATTCTTCAAAACTTGAAAGCAACTGCTGAAAGCTACCTTGGCGAAAAAGTTGAAAAAGCAGTTATCACTGTTCCTGCTTACTTCAATGACGCTCAACGTCAAGCGACTAAAGATGCTGGTAAAATTGCTGGTCTTGAAGTAGAACGTATCGTTAACGAACCAACTGCCGCAGCTCTTGCTTATGGTCTTGATAAAACAGATAAAGATGAAAAAATCCTTGTCTTTGACCTTGGTGGTGGGACATTCGACGTTTCAATCCTTGAACTTGGCGACGGTGTCTTTGATGTTCTTGCAACAGCAGGTAACAACAAACTTGGTGGGGACGATTTTGACCAAAAAATCATTGACTGGATGGTTGCCGAATTCAAGAAAGAAAACGGAATCGACCTTGGTCAAGACAAAATGGCATTGCAACGTTTGAAAGATGCCGCTGAAAAAGCGAAAAAAGACCTTTCAGGTGTAACAACAACTCAAATCAGCTTACCATTCATCACAGCAGGAGCTGCCGGACCTCTTCACTTGGAAATGGCTTTGACTCGTGCCAAATTTGACGAATTGACACATGATCTTGTTGAAGCGACACGTCAACCAGTTCGTCAAGCCCTTTCTGATGCTGGTTTGTCAACTTCTGATATTGATGAAGTCCTCTTAGTTGGTGGTTCAACTCGTATTCCTGCTGTTGTTGAACTTGTTCGTCATGAAACAAACAAAGAACCAAATAAATCAGTAAACCCTGATGAAGTTGTTGCTATGGGTGCCGCAATTCAAGGTGGTGTCATCACTGGTGACGTTAAAGACGTTGTCCTTCTTGATGTTACTCCATTGTCACTTGGTATTGAAACAATGGGTGGAGTCTTCACAAAATTGATTGACCGTAACACAACTATCCCAACTTCTAAATCACAAGTCTTCTCAACTGCCGCTGATAATCAACCAGCTGTTGACATTCACGTCCTCCAAGGAGAACGTCCAATGGCCGCTGATAACAAAACTTTGGGTCGTTTCCAATTGACAGATATCCCTGCAGCACCACGTGGTATCCCACAAATCGAAGTAACTTTTGATATTGATAAAAATGGTATTGTTTCTGTTAAAGCTAAAGACCTTGGCACACAAAAAGAACAAACAATTGTTATCAAATCAAACTCAGGTCTTTCTGATGAAGAGATTGATAAAATGATGAAAGACGCCGAAGCAAATGCTGACGCTGACGCAAAACGTAAAGAAGAAGTTGATACACGTAACGAAGCTGATGCTTTAGTTTTCCAAACTGAAAAAACTTTGAAAGACCTTGAAGGAAAAGTTGAAGAAGCTGAAGTTAAAAAAGCCGAAGACGCTAAAGAAGAACTCAAAAAAGCGCTTGAAGGTGAAGATATTGATGATATCAAAGCTAAATCAGAAGCACTTTCTGAAATCGCTCAAAACCTTGCTGTAAAACTTTAT
>dnaK_Lcl-053
ATGTCTAAAATTATCGGTATTGACCTTGGTACAACAAACTCAGCAGTAGCAGTTCTTGAAGGAACTGAATCAAAAATTATTCCAAATCCAGAAGGAAATCGTACAACACCTTCAGTTGTAGCTTTCAAAAATGGTGAAATCATTGTCGGTGATGCTGCAAAACGTCAAGCGGTAACTAACCCAGAAACAATTATTTCTATTAAATCAAAAATGGGAACATCTGAAAAAGTTTCTGCAAATGGTAAAGAATACACACCACAAGAAATTTCAGCAATGATTCTTCAAAACTTGAAAGCTACAGCAGAAGCTTATCTTGGAGAAAAAGTAGAAAAAGCAGTTATCACTGTACCTGCATACTTCAATGATGCTCAACGTCAAGCAACTAAAGATGCTGGTAAAATTGCTGGTCTTGAAGTAGAACGTATCGTTAACGAACCAACAGCAGCAGCTCTTGCTTATGGTCTTGATAAAACAGATAAAGATGAAAAGATTCTTGTATTTGACCTTGGTGGTGGTACATTCGACGTTTCAATTCTTGAACTTGGTGATGGTGTCTTTGATGTTCTTGCAACTGCTGGTAACAACAAACTCGGTGGTGATGATTTTGACCAAAAAATCATTGACTGGATGGTTGCCGAATTCAAGAAAGAAAACGGAATTGACCTTGCCCAAGATAAAATGGCTTTGCAACGTTTGAAAGATGCCGCTGAAAAAGCGAAAAAAGACCTTTCAGGTGTAACAACTACTCAAATCAGCTTGCCATTCATCACAGCCGGTGCTGCTGGCCCTCTTCACTTGGAAATGGCTTTGACTCGTGCTAAATTTGATGAATTGACACATGATCTTGTTGAAGCGACACGTCAACCAGTTCGCCAAGCCCTTTCTGATGCTGGCTTGTCAACTTCTGATATTGACGAAGTTCTCTTGGTTGGTGGTTCAACTCGTATCCCTGCTGTTGTTGAACTTGTTCGTCACGAAACAAACAAAGAACCAAATAAATCAGTAAACCCTGATGAAGTTGTTGCTATGGGTGCAGCAATTCAAGGTGGTGTGATTACTGGTGACGTTAAAGATGTTGTTCTCCTTGACGTTACTCCACTTTCACTTGGTATTGAAACAATGGGTGGTGTCTTCACAAAATTGATTGACCGTAACACAACTATCCCAACTTCTAAATCACAAGTCTTCTCAACTGCTGCTGATAATCAACCCGCTGTAGATATTCATGTCCTTCAAGGTGAACGTCCAATGGCAGCTGATAACAAAACTTTGGGTCGTTTCCAATTAACAGATATCCCTGCAGCACCACGTGGTATTCCACAAATCGAAGTAACATTTGATATTGATAAAAATGGTATTGTTTCTGTTAAAGCTAAAGACCTTGGTACACAAAAAGAACAAACAATCGTTATCAAATCAAACTCAGGTCTTTCTGATGAAGAAATTGATAAAATGATGAAAGATGCTGAAGCAAATGCTGACGCTGATGCAAAACGTAAAGAAGAAGTTGATACACGTAATGAAGCTGATGCTTTAGTTTTCCAAACTGAAAAAACTTTGAAAGACCTTGAAGGAAAAGTAGAAGAAGCTGAAGTTAAAAAAGCTGAAGACGCTAAAGAAGAACTCAAAAAAGCGCTTGAAGGTGAAGATATTGATGATATCAAAGCTAAATCAGAAGCACTTTCTGAAATCGCTCAAAACCTCGCTGTAAAACTTTAT
>dnaK_Lcl-054
ATGTCTAAAATTATCGGTATTGACCTTGGTACAACTAACTCAGCAGTCGCAGTTCTTGAAGGAACTGAATCAAAAATTATTCCAAATCCAGAAGGAAATCGCACAACTCCATCAGTAGTTGCATTTAAAAATGGTGAAATCATTGTTGGTGATGCTGCAAAACGTCAAGCAGTAACAAATCCAGAAACAATCATTTCTATCAAATCAAAAATGGGAACATCTGAAAAAGTTTCTGCAAATGGTAAAGAATATACACCACAAGAAATTTCAGCAATGATTCTTCAAAACTTGAAAGCAACTGCTGAAAGCTACCTTGGCGAAAAAGTTGAAAAAGCAGTTATCACTGTTCCTGCTTACTTCAATGACGCTCAACGTCAAGCGACTAAAGATGCTGGTAAAATTGCTGGTCTTGAAGTAGAACGTATCGTTAACGAACCAACTGCCGCAGCTCTTGCTTATGGTCTTGATAAAACAGATAAAGATGAAAAAATCCTTGTCTTTGACCTTGGTGGTGGGACATTCGACGTTTCAATCCTTGAACTTGGCGACGGTGTCTTTGATGTTCTTGCAACAGCAGGTAACAACAAACTTGGTGGGGACGATTTTGACCAAAAAATCATTGACTGGATGGTTGCCGAATTCAAGAAAGAAAACGGAATCGACCTTGGTCAAGACAAAATGGCATTGCAACGTTTGAAAGATGCCGCTGAAAAAGCGAAAAAAGACCTTTCAGGTGTAACAACAACTCAAATCAGCTTACCATTCATCACAGCAGGAGCTGCCGGACCTCTTCACTTGGAAATGGCTTTGACTCGTGCCAAATTTGACGAATTGACACATGATCTTGTTGAAGCGACACGTCAACCAGTTCGTCAAGCCCTTTCTGATGCTGGTTTGTCAACTTCTGATATTGATGAAGTCCTCTTAGTTGGTGGTTCAACTCGTATTCCTGCTGTTGTTGAACTTGTTCGTCATGAAACAAACAAAGAACCAAATAAATCAGTAAACCCTGATGAAGTTGTTGCTATGGGTGCCGCAATTCAAGGTGGTGTCATCACTGGTGACGTTAAAGACGTTGTCCTTCTTGATGTTACTCCATTGTCACTTGGTATTGAAACAATGGGTGGAGTCTTCACAAAATTGATTGACCGTAACACAACTATCCCAACTTCTAAATCACAAGTCTTCTCAACTGCCGCTGATAATCAACCAGCTGTTGACATTCACGTCCTCCAAGGAGAACGTCCAATGGCCGCTGATAACAAAACTTTGGGTCGTTTCCAATTGACAGATATCCCTGCAGCACCACGTGGTATCCCACAAATCGAAGTAACTTTTGATATTGATAAAAATGGTATTGTTTCTGTTAAAGCTAAAGACCTTGGCACACAAAAAGAACAAACAATTGTTATCAAATCAAACTCAGGTCTTTCTGATGAAGAGATTGATAAAATGATGAAAGACGCCGAAGCAAATGCTGACGCTGACGCAAAACGTAAAGAAGAAGTTGATACACGTAACGAAGCTGATGCTTTAGTTTTCCAAACTGAAAAAACTTTGAAAGACCTTGAAGGAAAAGTTGAAGAAGCTGAAGTTAAAAAAGCCGAAGACGCTAAAGAAGAACTCAAAAAAGCGCTTGAAGGTGAAGATATTGATGATATCAAAGCTAAATCAGAAGCACTTTCTGAAATCGCTCAAAACCTTGCTGTAAAACTTTAT
>dnaK_Lcl-055
ATGTCTAAAATTATCGGTATTGACCTTGGTACAACAAACTCAGCAGTAGCAGTTCTTGAAGGAACTGAATCAAAAATTATTCCAAATCCAGAAGGAAATCGTACAACACCTTCAGTTGTAGCTTTCAAAAATGGTGAAATCATTGTCGGTGACGCTGCGAAACGTCAAGCGGTAACTAACCCAGAAACAATTATTTCTATTAAATCAAAAATGGGAACATCTGAAAAAGTTTCTGCAAATGGTAAAGAATACACACCACAAGAAATTTCAGCAATGATTCTTCAAAACTTGAAAGCTACAGCAGAAGCTTATCTTGGAGAAAAAGTAGAAAAAGCAGTTATTACTGTACCTGCATACTTCAATGACGCTCAACGTCAAGCAACTAAAGATGCTGGTAAAATTGCTGGTCTTGAAGTAGAACGTATCGTTAACGAACCAACAGCAGCAGCTCTTGCTTATGGTCTTGATAAAACAGATAAAGATGAAAAAATTCTTGTATTCGACCTTGGTGGTGGTACATTCGACGTTTCAATTCTTGAACTTGGTGATGGAGTCTTTGACGTTCTTGCAACTGCTGGTAACAACAAACTCGGTGGTGATGATTTTGACCAAAAAATCATTGACTGGATGGTTGCCGAATTCAAGAAAGAAAACGGAATTGACCTTGCCCAAGATAAAATGGCTTTGCAACGTTTGAAAGATGCCGCTGAAAAAGCTAAAAAAGACCTTTCAGGTGTAACAACTACTCAAATCAGCTTGCCATTCATCACAGCTGGTGCTGCTGGTCCTCTTCACTTGGAAATGGCTTTGACTCGTGCTAAATTTGATGAATTGACACATGATCTTGTTGAAGCGACACGTCAACCAGTTCGCCAAGCCCTTTCTGATGCCGGATTGTCAACTTCTGATATTGACGAAGTTCTCTTGGTTGGTGGATCAACTCGTATCCCTGCTGTTGTTGAACTTGTTCGTCACGAAACAAACAAAGAACCAAATAAATCAGTAAACCCTGATGAAGTTGTTGCTATGGGTGCAGCAATTCAAGGTGGTGTGATTACTGGTGACGTTAAAGATGTTGTTCTCCTTGACGTTACTCCACTTTCACTTGGTATTGAAACAATGGGTGGTGTCTTCACAAAATTGATTGACCGTAACACAACTATCCCAACTTCTAAATCACAAGTCTTCTCAACTGCTGCTGACAATCAACCTGCTGTAGATATTCATGTCCTTCAAGGTGAACGTCCAATGGCAGCTGATAACAAAACTTTGGGTCGTTTCCAATTAACAGATATCCCTGCAGCACCACGTGGTATTCCACAAATCGAAGTAACATTTGATATTGATAAAAATGGTATTGTTTCTGTTAAAGCTAAAGACCTTGGTACACAAAAAGAACAAACAATCGTTATCAAATCAAACTCAGGTCTTTCTGATGAAGAAATTGATAAAATGATGAAAGATGCTGAAGCAAATGCTGACGCTGATGCAAAACGTAAAGAAGAAGTTGATACACGTAATGAAGCTGATGCTTTAGTTTTCCAAACTGAAAAAACTTTGAAAGATCTTGAAGGAAAAGTAGAAGAAGCTGAAGTTAAAAAAGCTGAAGACGCTAAAGAAGAACTCAAAAAAGCGCTTGAAGGTGAAGATATTGATGATATCAAAGCTAAATCAGAAGCACTTTCTGAAATCGCTCAAAACCTCGCTGTAAAACTTTAT
>dnaK_Lcl-056
ATGTCTAAAATTATCGGTATTGACCTTGGTACAACAAACTCAGCAGTAGCAGTTCTTGAAGGAACTGAATCAAAAATTATTCCAAATCCAGAAGGAAATCGTACAACACCTTCAGTTGTAGCTTTCAAAAATGGTGAAATCATTGTCGGTGACGCTGCAAAACGTCAAGCGGTAACTAACCCAGAAACAATTATTTCTATTAAATCAAAAATGGGAACATCTGAAAAAGTTTCTGCAAATGGTAAAGAATATACACCACAAGAAATTTCAGCAATGATTCTTCAAAACTTGAAAGCTACAGCAGAAGCTTATCTTGGAGAAAAAGTAGAAAAAGCAGTTATCACTGTACCTGCATACTTCAATGACGCTCAACGTCAAGCAACTAAAGATGCTGGTAAAATTGCTGGTCTTGAAGTAGAACGTATCGTTAACGAACCAACAGCAGCAGCTCTTGCTTATGGTCTTGATAAAACAGATAAAGATGAAAAGATTCTTGTATTTGACCTTGGTGGTGGTACATTCGACGTTTCAATTCTTGAACTTGGTGATGGTGTCTTTGATGTTCTTGCAACTGCTGGTAACAACAAACTCGGTGGTGATGATTTTGACCAAAAAATCATTGACTGGATGGTTGCCGAATTCAAGAAAGAAAACGGAATTGACCTTGCCCAAGATAAAATGGCTTTGCAACGTTTGAAAGATGCCGCTGAAAAAGCGAAAAAAGACCTTTCAGGTGTAACAACTACTCAAATCAGCTTGCCATTCATCACAGCCGGTGCTGCTGGCCCTCTTCACTTGGAAATGGCTTTGACTCGTGCTAAATTTGATGAATTGACACATGATCTTGTTGAAGCGACACGTCAACCAGTTCGCCAAGCCCTTTCTGATGCTGGCTTGTCAACTTCTGATATTGACGAAGTTCTCTTGGTTGGTGGTTCAACTCGTATCCCTGCTGTTGTTGAACTTGTTCGTCACGAAACAAACAAAGAACCAAATAAATCAGTAAACCCTGATGAAGTTGTTGCTATGGGTGCAGCAATTCAGGGTGGTGTGATTACTGGTGACGTTAAAGATGTTGTTCTCCTTGACGTTACTCCACTTTCACTTGGTATTGAAACAATGGGTGGTGTCTTCACAAAATTGATTGACCGTAACACAACTATCCCAACTTCTAAATCGCAAGTCTTCTCAACTGCTGCTGATAATCAACCCGCTGTAGATATTCATGTCCTTCAAGGTGAACGTCCAATGGCAGCTGATAACAAAACTTTGGGTCGTTTCCAATTAACAGATATCCCTGCAGCACCACGTGGTATTCCACAAATCGAAGTAACATTTGATATTGATAAAAATGGTATTGTTTCTGTTAAAGCTAAAGACCTTGGTACACAAAAAGAACAAACAATCGTTATCAAATCAAACTCAGGTCTTTCTGATGAAGAAATTGATAAAATGATGAAAGATGCTGAAGCGAATGCTGACGCTGATGCAAAACGTAAAGAAGAAGTTGATACACGTAATGAAGCTGATGCTTTAGTTTTCCAAACTGAAAAAACTTTGAAAGACCTTGAAGGAAAAGTAGAAGAAGCTGAAGTTAAAAAAGCTGAAGAAGCTAAAGAAGAACTCAAAAAAGCGCTTGAAGGTGAAGATATTGATGATATCAAAGCTAAATCAGAAGCACTTTCTGAAATCGCTCAAAACCTCGCTGTAAAACTTTAT
>dnaK_Lcl-057
ATGTCTAAAATTATCGGTATTGACCTTGGTACAACAAACTCAGCAGTAGCAGTTCTTGAAGGAACTGAATCAAAAATTATTCCAAATCCAGAAGGAAATCGTACAACACCTTCAGTTGTAGCTTTCAAAAATGGTGAAATCATTGTCGGTGACGCTGCAAAACGTCAAGCGGTAACTAACCCAGAAACAATTATTTCTATTAAATCAAAAATGGGAACATCTGAAAAAGTTTCTGCAAATGGTAAAGAATATACACCACAAGAAATTTCAGCAATGATTCTTCAAAACTTGAAAGCTACAGCAGAAGCTTATCTTGGAGAAAAAGTAGAAAAAGCAGTTATCACTGTACCTGCATACTTCAATGACGCTCAACGTCAAGCAACTAAAGATGCTGGTAAAATTGCTGGTCTTGAAGTAGAACGTATCGTTAACGAACCAACAGCAGCAGCTCTTGCTTATGGTCTTGATAAAACAGATAAAGATGAAAAGATTCTTGTATTTGACCTTGGTGGTGGTACATTCGACGTTTCAATTCTTGAACTTGGTGATGGTGTCTTTGATGTTCTTGCAACTGCTGGTAACAACAAACTCGGTGGTGATGATTTTGACCAAAAAATCATTGACTGGATGGTTGCCGAATTCAAGAAAGAAAACGGAATTGACCTTGCCCAAGATAAAATGGCTTTGCAACGTTTGAAAGATGCCGCTGAAAAAGCGAAAAAAGACCTTTCAGGTGTAACAACTACTCAAATCAGCTTGCCATTCATCACAGCCGGTGCTGCTGGCCCTCTTCACTTGGAAATGGCTTTGACTCGTGCTAAATTTGATGAATTGACACATGATCTTGTTGAAGCGACACGTCAACCAGTTCGCCAAGCCCTTTCTGATGCTGGCTTGTCAACTTCTGATATTGACGAAGTTCTCTTGGTTGGTGGTTCAACTCGTATCCCTGCTGTTGTTGAACTTGTTCGTCACGAAACAAACAAAGAACCAAATAAATCAGTAAACCCTGATGAAGTTGTTGCTATGGGTGCAGCAATTCAGGGTGGTGTGATTACTGGTGACGTTAAAGATGTTGTTCTCCTTGACGTTACTCCACTTTCACTTGGTATTGAAACAATGGGTGGTGTCTTCACAAAATTGATTGACCGTAACACAACTATCCCAACTTCTAAATCGCAAGTCTTCTCAACTGCTGCTGATAATCAACCCGCTGTAGATATTCATGTCCTTCAAGGTGAACGTCCAATGGCAGCTGATAACAAAACTTTGGGTCGTTTCCAATTAACAGATATCCCTGCAGCACCACGTGGTATTCCACAAATCGAAGTAACATTTGATATTGATAAAAATGGTATTGTTTCTGTTAAAGCTAAAGACCTTGGTACACAAAAAGAACAAACAATCGTTATCAAATCAAACTCAGGTCTTTCTGATGAAGAAATTGATAAAATGATGAAAGATGCTGAAGCGAATGCTGACGCTGATGCAAAACGTAAAGAAGAAGTTGATACACGTAATGAAGCTGATGCTTTAGTTTTCCAAACTGAAAAAACTTTGAAAGACCTTGAAGGAAAAGTAGAAGAAGCTGAAGTTAAAAAAGCTGAAGAAGCTAAAGAAGAACTCAAAAAAGCGCTTGAAGGTGAAGATATTGATGATATCAAAGCTAAATCAGAAGCACTTTCTGAAATCGCTCAAAACCTCGCTGTAAAACTTTAT
>dnaK_Lcl-058
ATGTCTAAAATTATCGGTATTGACCTTGGTACAACAAACTCAGCAGTAGCAGTTCTTGAAGGAACTGAATCAAAAATTATTCCAAATCCAGAAGGAAATCGTACAACACCTTCAGTTGTAGCTTTCAAAAATGGTGAAATCATTGTCGGTGACGCTGCAAAACGTCAAGCGGTAACTAACCCAGAAACAATTATTTCTATTAAATCAAAAATGGGAACATCTGAAAAAGTTTCTGCAAATGGTAAAGAATATACACCACAAGAAATTTCAGCAATGATTCTTCAAAACTTGAAAGCTACAGCAGAAGCTTATCTTGGAGAAAAAGTAGAAAAAGCAGTTATCACTGTACCTGCATACTTCAATGACGCTCAACGTCAAGCAACTAAAGATGCTGGTAAAATTGCTGGTCTTGAAGTAGAACGTATCGTTAACGAACCAACAGCAGCAGCTCTTGCTTATGGTCTTGATAAAACAGATAAAGATGAAAAGATTCTTGTATTTGACCTTGGTGGTGGTACATTCGACGTTTCAATTCTTGAACTTGGTGATGGTGTCTTTGATGTTCTTGCAACTGCTGGTAACAACAAACTCGGTGGTGATGATTTTGACCAAAAAATCATTGACTGGATGGTTGCCGAATTCAAGAAAGAAAACGGAATTGACCTTGCCCAAGATAAAATGGCTTTGCAACGTTTGAAAGATGCCGCTGAAAAAGCGAAAAAAGACCTTTCAGGTGTAACAACTACTCAAATCAGCTTGCCATTCATCACAGCCGGTGCTGCTGGCCCTCTTCACTTGGAAATGGCTTTGACTCGTGCTAAATTTGATGAATTGACACATGATCTTGTTGAAGCGACACGTCAACCAGTTCGCCAAGCCCTTTCTGATGCTGGCTTGTCAACTTCTGATATTGACGAAGTTCTCTTGGTTGGTGGTTCAACTCGTATCCCTGCTGTTGTTGAACTTGTTCGTCACGAAACAAACAAAGAACCAAATAAATCAGTAAACCCTGATGAAGTTGTTGCTATGGGTGCAGCAATTCAGGGTGGTGTGATTACTGGTGACGTTAAAGATGTTGTTCTCCTTGACGTTACTCCACTTTCACTTGGTATTGAAACAATGGGTGGTGTCTTCACAAAATTGATTGACCGTAACACAACTATCCCAACTTCTAAATCGCAAGTCTTCTCAACTGCTGCTGATAATCAACCCGCTGTAGATATTCATGTCCTTCAAGGTGAACGTCCAATGGCAGCTGATAACAAAACTTTGGGTCGTTTCCAATTAACAGATATCCCTGCAGCACCACGTGGTATTCCACAAATCGAAGTAACATTTGATATTGATAAAAATGGTATTGTTTCTGTTAAAGCTAAAGACCTTGGTACACAAAAAGAACAAACAATCGTTATCAAATCAAACTCAGGTCTTTCTGATGAAGAAATTGATAAAATGATGAAAGATGCTGAAGCGAATGCTGACGCTGATGCAAAACGTAAAGAAGAAGTTGATACACGTAATGAAGCTGATGCTTTAGTTTTCCAAACTGAAAAAACTTTGAAAGACCTTGAAGGAAAAGTAGAAGAAGCTGAAGTTAAAAAAGCTGAAGAAGCTAAAGAAGAACTCAAAAAAGCGCTTGAAGGTGAAGATATTGATGATATCAAAGCTAAATCAGAAGCACTTTCTGAAATCGCTCAAAACCTCGCTGTAAAACTTTAT
>dnaK_Lcl-059
ATGTCTAAAATTATCGGTATTGACCTTGGTACAACAAACTCAGCAGTAGCAGTTCTTGAAGGAACTGAATCAAAAATTATTCCAAATCCAGAAGGAAATCGTACAACACCTTCAGTTGTAGCTTTCAAAAATGGTGAAATCATTGTCGGTGACGCTGCAAAACGTCAAGCGGTAACTAACCCAGAAACAATTATTTCTATTAAATCAAAAATGGGAACATCTGAAAAAGTTTCTGCAAATGGTAAAGAATATACACCACAAGAAATTTCAGCAATGATTCTTCAAAACTTGAAAGCTACAGCAGAAGCTTATCTTGGAGAAAAAGTAGAAAAAGCAGTTATCACTGTACCTGCATACTTCAATGACGCTCAACGTCAAGCAACTAAAGATGCTGGTAAAATTGCTGGTCTTGAAGTAGAACGTATCGTTAACGAACCAACAGCAGCAGCTCTTGCTTATGGTCTTGATAAAACAGATAAAGATGAAAAGATTCTTGTATTTGACCTTGGTGGTGGTACATTCGACGTTTCAATTCTTGAACTTGGTGATGGTGTCTTTGATGTTCTTGCAACTGCTGGTAACAACAAACTCGGTGGTGATGATTTTGACCAAAAAATCATTGACTGGATGGTTGCCGAATTCAAGAAAGAAAACGGAATTGACCTTGCCCAAGATAAAATGGCTTTGCAACGTTTGAAAGATGCCGCTGAAAAAGCGAAAAAAGACCTTTCAGGTGTAACAACTACTCAAATCAGCTTGCCATTCATCACAGCCGGTGCTGCTGGCCCTCTTCACTTGGAAATGGCTTTGACTCGTGCTAAATTTGATGAATTGACACATGATCTTGTTGAAGCGACACGTCAACCAGTTCGCCAAGCCCTTTCTGATGCTGGCTTGTCAACTTCTGATATTGACGAAGTTCTCTTGGTTGGTGGTTCAACTCGTATCCCTGCTGTTGTTGAACTTGTTCGTCACGAAACAAACAAAGAACCAAATAAATCAGTAAACCCTGATGAAGTTGTTGCTATGGGTGCAGCAATTCAGGGTGGTGTGATTACTGGTGACGTTAAAGATGTTGTTCTCCTTGACGTTACTCCACTTTCACTTGGTATTGAAACAATGGGTGGTGTCTTCACAAAATTGATTGACCGTAACACAACTATCCCAACTTCTAAATCGCAAGTCTTCTCAACTGCTGCTGATAATCAACCCGCTGTAGATATTCATGTCCTTCAAGGTGAACGTCCAATGGCAGCTGATAACAAAACTTTGGGTCGTTTCCAATTAACAGATATCCCTGCAGCACCACGTGGTATTCCACAAATCGAAGTAACATTTGATATTGATAAAAATGGTATTGTTTCTGTTAGAGCTAAAGACCTTGGTACACAAAAAGAACAAACAATCGTTATCAAATCAAACTCAGGTCTTTCTGATGAAGAAATTGATAAAATGATGAAAGATGCTGAAGCGAATGCTGACGCTGATGCAAAACGTAAAGAAGAAGTTGATACACGTAATGAAGCTGATGCTTTAGTTTTCCAAACTGAAAAAACTTTGAAAGACCTTGAAGGAAAAGTAGAAGAAGCTGAAGTTAAAAAAGCTGAAGAAGCTAAAGAAGAACTCAAAAAAGCGCTTGAAGGTGAAGATATTGATGATATCAAAGCTAAATCAGAAGCACTTTCTGAAATCGCTCAAAACCTCGCTGTAAAACTTTAT
>dnaK_Lcl-060
ATGTCTAAAATTATCGGTATTGACCTTGGTACAACTAACTCAGCAGTCGCAGTTCTTGAAGGAACTGAATCAAAAATTATTCCAAATCCTGAAGGAAATCGCACAACTCCATCAGTAGTTGCATTTAAAAATGGTGAAATCATCGTTGGTGATGCTGCAAAACGTCAAGCAGTAACAAATCCAGAAACAATCATTTCTATCAAATCAAAAATGGGAACATCTGAAAAAGTTTCTGCAAATGGTAAAGAATATACACCACAAGAAATTTCAGCAATGATTCTTCAAAACTTGAAAGCAACTGCTGAAAGCTACCTTGGCGAAAAAGTTGAAAAAGCAGTTATCACTGTTCCTGCTTACTTCAATGACGCTCAACGTCAAGCAACTAAAGATGCTGGTAAAATTGCTGGTCTTGAAGTAGAACGTATCGTTAACGAACCAACTGCCGCAGCTCTTGCTTATGGTCTTGATAAAACAGATAAAGATGAAAAAATCCTTGTCTTTGACCTTGGTGGTGGGACATTCGACGTTTCAATCCTTGAACTTGGCGATGGTGTCTTTGATGTTCTTGCAACTGCTGGTAACAACAAACTTGGTGGTGATGACTTTGACCAAAAAATCATTGACTGGATGGTTGCCGAATTCAAGAAAGAAAACGGAATTGACCTTGGCCAAGACAAAATGGCTTTGCAACGTTTGAAAGATGCTGCTGAAAAAGCCAAAAAAGACCTTTCAGGTGTAACAACAACTCAAATCAGCTTACCATTTATCACAGCAGGAGCTGCCGGACCTCTTCACTTGGAAATGGCTTTAACTCGTGCTAAATTTGATGAATTGACACATGACCTTGTTGAAGCGACACGTCAACCAGTTCGTCAAGCCCTTTCTGATGCTGGTTTGTCAACTTCTGATATTGATGAAGTCCTCTTAGTTGGTGGTTCAACTCGTATTCCTGCAGTTGTTGAACTTGTTCGTCATGAAACAAACAAAGAACCAAATAAATCAGTTAACCCTGATGAAGTTGTTGCTATGGGTGCCGCGATTCAAGGTGGTGTCATCACTGGTGACGTTAAAGACGTTGTCCTTCTTGATGTTACTCCATTGTCACTTGGTATTGAAACAATGGGTGGAGTCTTCACAAAATTGATTGACCGTAACACAACTATCCCAACTTCTAAATCACAAGTCTTCTCAACTGCCGCTGATAATCAACCAGCTGTTGATATTCACGTCCTCCAAGGTGAACGTCCAATGGCTGCTGATAACAAAACTTTGGGTCGTTTCCAATTGACAGATATCCCTGCAGCACCACGTGGTATCCCACAAATCGAAGTAACATTTGATATTGATAAAAATGGTATTGTTTCTGTTAAAGCTAAAGACCTCGGCACACAAAAAGAACAAACAATTGTTATCAAATCAAACTCAGGTCTTTCTGATGAAGAGATTGATAAAATGATCAAAGATGCTGAAGCAAATGCCGATGCTGATGCAAAACGTAAAGAAGAAGTTGATACACGTAACGAAGCTGACGCTTTAGTTTTCCAAACTGAAAAAACTTTGAAAGACCTTGAAGGAAAAGTTGAAGAAGCTGAAGTTAAAAAAGCCGAAGACGCTAAAGAAGAACTCAAAAAAGCGCTTGAAGGTGAAGATATTGATGATATCAAAGCTAAATCAGAAGCACTTTCTGAAATCGCTCAAAATCTTGCTGTAAAACTTTAT
>dnaK_Lcl-061
ATGTCTAAAATTATCGGTATTGACCTTGGTACAACAAACTCAGCAGTAGCAGTTCTTGAAGGAACTGAATCAAAAATTATTCCAAATCCAGAAGGAAATCGTACAACACCTTCAGTTGTAGCTTTCAAAAATGGTGAAATCATTGTCGGTGATGCTGCAAAACGTCAAGCGGTAACTAACCCAGAAACAATTATTTCTATTAAATCAAAAATGGGAACATCTGAAAAAGTTTCTGCAAATGGTAAAGAATACACACCACAAGAAATTTCAGCAATGATTCTTCAAAACTTGAAAGCTACAGCAGAAGCTTATCTTGGAGAAAAAGTAGAAAAAGCAGTTATCACTGTACCTGCATACTTCAATGATGCTCAACGTCAAGCAACTAAAGATGCTGGTAAAATTGCTGGTCTTGAAGTAGAACGTATCGTTAACGAACCAACAGCAGCAGCTCTTGCTTATGGTCTTGATAAAACAGATAAAGATGAAAAGATTCTTGTATTTGACCTTGGTGGTGGTACATTCGACGTTTCAATTCTTGAACTTGGTGATGGTGTCTTTGATGTTCTTGCAACTGCTGGTAACAACAAACTCGGTGGTGATGATTTTGACCAAAAAATCATTGACTGGATGGTTGCCGAATTCAAGAAAGAAAACGGAATTGACCTTGCCCAAGATAAAATGGCTTTGCAACGTTTGAAAGATGCCGCTGAAAAAGCGAAAAAAGACCTTTCAGGTGTAACAACCACTCAAATCAGCTTGCCATTCATCACAGCCGGTGCTGCTGGCCCTCTTCACTTGGAAATGGCTTTGACTCGTGCTAAATTTGATGAATTGACACATGATCTTGTTGAAGCGACACGTCAACCAGTTCGCCAAGCCCTTTCTGATGCTGGCTTGTCAACTTCTGATATTGACGAAGTTCTCTTGGTTGGTGGTTCAACTCGTATCCCTGCTGTTGTTGAACTTGTTCGTCACGAAACAAACAAAGAACCAAATAAATCAGTAAACCCTGATGAAGTTGTTGCTATGGGTGCAGCAATTCAAGGTGGTGTGATTACTGGTGACGTTAAAGATGTTGTTCTCCTTGACGTTACTCCACTTTCACTTGGTATTGAAACAATGGGTGGTGTCTTCACAAAATTGATTGACCGTAACACAACTATCCCAACTTCTAAATCACAAGTCTTCTCAACTGCTGCTGATAATCAACCCGCTGTAGATATTCATGTCCTTCAAGGTGAACGTCCAATGGCAGCTGATAACAAAACTTTGGGTCGTTTCCAATTAACAGATATCCCTGCAGCACCACGTGGTATTCCACAAATCGAAGTAACATTTGATATTGATAAAAATGGTATTGTTTCTGTTAAAGCTAAAGACCTTGGTACACAAAAAGAACAAACAATCGTTATCAAATCAAACTCAGGTCTTTCTGATGAAGAAATTGATAAAATGATGAAAGATGCTGAAGCAAATGCTGACGCTGATGCAAAACGTAAAGAAGAAGTTGATACACGTAATGAAGCTGATGCTTTAGTTTTCCAAACTGAAAAAACTTTGAAAGACCTTGAAGGAAAAGTAGAAGAAGCTGAAGTTAAAAAAGCTGAAGACGCTAAAGAAGAACTCAAAAAAGCGCTTGAAGGTGAAGATATTGATGATATCAAAGCTAAATCAGAAGCACTTTCTGAAATCGCTCAAAACCTCGCTGTAAAACTTTAT
>dnaK_Lcl-062
ATGTCTAAAATTATCGGTATTGACCTTGGTACAACAAACTCAGCAGTAGCAGTTCTTGAAGGAACTGAATCAAAAATTATTCCAAATCCAGAAGGAAATCGTACAACACCTTCAGTTGTAGCTTTCAAAAATGGTGAAATCATTGTCGGTGACGCTGCAAAACGTCAAGCGGTAACTAACCCAGAAACAATTATTTCTATTAAATCAAAAATGGGAACATCTGAAAAAGTTTCTGCAAATGGTAAAGAATATACACCACAAGAAATTTCAGCAATGATTCTTCAAAACTTGAAAGCTACAGCAGAAGCTTATCTTGGAGAAAAAGTAGAAAAAGCAGTTATCACTGTACCTGCATACTTTAATGACGCTCAACGTCAAGCAACTAAAGATGCTGGTAAAATTGCTGGTCTTGAAGTAGAACGTATCGTTAACGAACCAACAGCAGCAGCTCTTGCTTATGGTCTTGATAAAACAGATAAAGATGAAAAGATTCTTGTATTTGACCTTGGTGGTGGTACATTCGACGTTTCAATTCTTGAACTAGGTGATGGTGTCTTTGATGTTCTTGCAACTGCTGGTAACAACAAACTCGGTGGTGATGATTTTGACCAAAAAATCATTGATTGGATGGTTGCCGAATTCAAGAAAGAAAACGGAATTGACCTTGCCCAAGATAAAATGGCTTTGCAACGTTTGAAAGATGCCGCTGAAAAAGCGAAAAAAGACCTTTCAGGTGTAACAACTACTCAAATCAGCTTGCCATTCATCACAGCTGGTGCTGCTGGCCCTCTTCACTTGGAAATGGCTTTGACTCGTGCTAAATTTGATGAATTGACACATGATCTTGTTGAAGCGACACGTCAACCAGTTCGCCAAGCCCTTTCTGATGCTGGCTTGTCAACTTCTGATATTGACGAAGTTCTCTTGGTTGGTGGTTCAACTCGTATCCCTGCTGTTGTTGAACTTGTTCGTCACGAAACAAACAAAGAACCAAATAAATCAGTAAACCCTGATGAAGTTGTTGCTATGGGTGCAGCAATTCAGGGTGGTGTGATTACTGGTGACGTTAAAGATGTTGTTCTCCTTGACGTTACTCCACTTTCACTTGGTATTGAAACAATGGGTGGTGTCTTCACAAAATTGATTGACCGTAACACAACTATCCCAACTTCTAAATCACAAGTCTTCTCAACTGCTGCTGATAATCAACCTGCTGTAGATATTCATGTCCTTCAAGGTGAACGTCCAATGGCAGCTGATAACAAAACTTTGGGTCGTTTCCAATTAACAGATATCCCTGCAGCACCACGTGGTATTCCACAAATCGAAGTAACATTTGATATTGATAAAAATGGTATTGTTTCTGTTAAAGCTAAAGACCTTGGTACACAAAAAGAACAAACAATCGTTATCAAATCAAACTCAGGTCTTTCTGATGAAGAAATTGATAAAATGATGAAAGATGCTGAAGCAAATGCTGACGCTGATGCAAAACGTAAAGAAGAAGTTGATACACGTAATGAAGCTGATGCTTTAGTTTTCCAAACTGAAAAAACTTTGAAAGACCTTGAAGGAAAAGTAGAAGAAGCTGAAGTTAAAAAAGCTGAAGAAGCTAAAGAAGAACTCAAAAAAGCGCTTGAAGGTGAAGATATTGATGATATCAAAGCTAAATCAGAAGCACTTTCTGAAATCGCTCAAAACCTCGCTGTAAAACTTTAT
>dnaK_Lcl-063
ATGTCTAAAATTATCGGTATTGACCTTGGTACAACAAACTCAGCAGTAGCAGTTCTTGAAGGAACTGAATCAAAAATTATTCCAAATCCAGAAGGAAATCGTACAACACCTTCAGTTGTAGCTTTCAAAAATGGTGAAATCATTGTCGGTGACGCTGCAAAACGTCAAGCGGTAACTAACCCAGAAACAATTATTTCTATTAAATCAAAAATGGGAACATCTGAAAAAGTTTCTGCAAATGGTAAAGAATATACACCACAAGAAATTTCAGCAATGATTCTTCAAAACTTGAAAGCTACAGCAGAAGCTTATCTTGGAGAAAAAGTAGAAAAAGCAGTTATCACTGTACCTGCATACTTCAATGACGCTCAACGTCAAGCAACTAAAGATGCTGGTAAAATTGCTGGTCTTGAAGTAGAACGTATCGTTAACGAACCAACAGCAGCAGCTCTTGCTTATGGTCTTGATAAAACAGATAAAGATGAAAAGATTCTTGTATTTGACCTTGGTGGTGGTACATTCGACGTTTCAATTCTTGAACTTGGTGATGGTGTCTTTGATGTTCTTGCAACTGCTGGTAACAACAAACTCGGTGGTGATGATTTTGACCAAAAAATCATTGACTGGATGGTTGCCGAATTCAAGAAAGAAAACGGAATTGACCTTGCCCAAGATAAAATGGCTTTGCAACGTTTGAAAGATGCCGCTGAAAAAGCGAAAAAAGACCTTTCAGGTGTAACAACTACTCAAATCAGCTTGCCATTCATCACAGCCGGTGCTGCTGGCCCTCTTCACTTGGAAATGGCTTTGACTCGTGCTAAATTTGATGAATTGACACATGATCTTGTTGAAGCGACACGTCAACCAGTTCGCCAAGCCCTTTCTGATGCTGGCTTGTCAACTTCTGATATTGACGAAGTTCTTTTGGTTGGTGGTTCAACTCGTATCCCTGCTGTTGTTGAACTTGTTCGTCACGAAACAAACAAAGAACCAAATAAATCAGTAAACCCTGATGAAGTTGTTGCTATGGGTGCAGCAATTCAGGGTGGTGTGATTACTGGTGACGTTAAAGATGTTGTTCTCCTTGACGTTACTCCACTTTCACTTGGTATTGAAACAATGGGTGGTGTCTTCACAAAATTGATTGACCGTAACACAACTATCCCAACTTCTAAATCGCAAGTCTTCTCAACTGCTGCTGATAATCAACCCGCTGTAGATATTCATGTCCTTCAAGGTGAACGTCCAATGGCAGCTGATAACAAAACTTTGGGTCGTTTCCAATTAACAGATATCCCTGCAGCACCACGTGGTATTCCACAAATCGAAGTAACATTTGATATTGATAAAAATGGTATTGTTTCTGTTAAAGCTAAAGACCTTGGTACACAAAAAGAACAAACAATCGTTATCAAATCAAACTCAGGTCTTTCTGATGAAGAAATTGATAAAATGATGAAAGATGCTGAAGCGAATGCTGACGCTGATGCAAAACGTAAAGAAGAAGTTGATACACGTAATGAAGCTGATGCTTTAGTTTTCCAAACTGAAAAAACTTTGAAAGACCTTGAAGGAAAAGTAGAAGAAGCTGAAGTTAAAAAAGCTGAAGAAGCTAAAGAAGAACTCAAAAAAGCGCTTGAAGGTGAAGATATTGATGATATCAAAGCTAAATCAGAAGCACTTTCTGAAATCGCTCAAAACCTCGCTGTAAAACTTTAT
>dnaK_Lcl-064
ATGTCTAAAATTATCGGTATTGACCTTGGTACAACAAACTCAGCAGTAGCAGTTCTTGAAGGAACTGAATCAAAAATTATTCCAAATCCAGAAGGAAATCGTACAACACCTTCAGTTGTAGCTTTCAAAAATGGTGAAATCATTGTCGGTGACGCTGCAAAACGTCAAGCGGTAACTAACCCAGAAACAATTATTTCTATTAAATCAAAAATGGGAACATCTGAAAAAGTTTCTGCAAATGGTAAAGAATATACACCACAAGAAATTTCAGCAATGATTCTTCAAAACTTGAAAGCTACAGCAGAAGCTTATCTTGGAGAAAAAGTAGAAAAAGCAGTTATCACTGTACCTGCATACTTTAATGACGCTCAACGTCAAGCAACTAAAGATGCTGGTAAAATTGCTGGTCTTGAAGTAGAACGTATCGTTAACGAACCAACAGCAGCAGCTCTTGCTTATGGTCTTGATAAAACAGATAAAGATGAAAAGATTCTTGTATTTGACCTTGGTGGTGGTACATTCGACGTTTCAATTCTTGAACTAGGTGATGGTGTCTTTGATGTTCTTGCAACTGCTGGTAACAACAAACTCGGTGGTGATGATTTTGACCAAAAAATCATTGATTGGATGGTTGCCGAATTCAAGAAAGAAAACGGAATTGACCTTGCCCAAGATAAAATGGCTTTGCAACGTTTGAAAGATGCCGCTGAAAAAGCGAAAAAAGACCTTTCAGGTGTAACAACTACTCAAATCAGCTTGCCATTCATCACAGCTGGTGCTGCTGGCCCTCTTCACTTGGAAATGGCTTTGACTCGTGCTAAATTTGATGAATTGACACATGATCTTGTTGAAGCGACACGTCAACCAGTTCGCCAAGCCCTTTCTGATGCTGGCTTGTCAACTTCTGATATTGACGAAGTTCTCTTGGTTGGTGGTTCAACTCGTATCCCTGCTGTTGTTGAACTTGTTCGTCACGAAACAAACAAAGAACCAAATAAATCAGTAAACCCTGATGAAGTTGTTGCTATGGGTGCAGCAATTCAGGGTGGTGTGATTACTGGTGACGTTAAAGATGTTGTTCTCCTTGACGTTACTCCACTTTCACTTGGTATTGAAACAATGGGTGGTGTCTTCACAAAATTGATTGACCGTAACACAACTATCCCAACTTCTAAATCACAAGTCTTCTCAACTGCTGCTGATAATCAACCTGCTGTAGATATTCATGTCCTTCAAGGTGAACGTCCAATGGCAGCTGATAACAAAACTTTGGGTCGTTTCCAATTAACAGATATCCCTGCAGCACCACGTGGTATTCCACAAATCGAAGTAACATTTGATATTGATAAAAATGGTATTGTTTCTGTTAAAGCTAAAGACCTTGGTACACAAAAAGAACAAACAATCGTTATCAAATCAAACTCAGGTCTTTCTGATGAAGAAATTGATAAAATGATGAAAGATGCTGAAGCAAATGCTGACGCTGATGCAAAACGTAAAGAAGAAGTTGATACACGTAATGAAGCTGATGCTTTAGTTTTCCAAACTGAAAAAACTTTGAAAGACCTTGAAGGAAAAGTAGAAGAAGCTGAAGTTAAAAAAGCTGAAGAAGCTAAAGAAGAACTCAAAAAAGCGCTTGAAGGTGAAGATATTGATGATATCAAAGCTAAATCAGAAGCACTTTCTGAAATCGCTCAAAACCTCGCTGTAAAACTTTAT
>dnaK_Lcl-065
ATGTCTAAAATTATCGGTATTGACCTTGGTACAACAAACTCAGCAGTAGCAGTTCTTGAAGGAACTGAATCAAAAATTATTCCAAATCCAGAAGGAAATCGTACAACACCTTCAGTTGTAGCTTTCAAAAATGGTGAAATCATTGTCGGTGACGCTGCAAAACGTCAAGCGGTAACTAACCCAGAAACAATTATTTCTATTAAATCAAAAATGGGAACATCTGAAAAAGTTTCTGCAAATGGTAAAGAATATACACCACAAGAAATTTCAGCAATGATTCTTCAAAACTTGAAAGCTACAGCAGAAGCTTATCTTGGAGAAAAAGTAGAAAAAGCAGTTATCACTGTACCTGCATACTTTAATGACGCTCAACGTCAAGCAACTAAAGATGCTGGTAAAATTGCTGGTCTTGAAGTAGAACGTATCGTTAACGAACCAACAGCAGCAGCTCTTGCTTATGGTCTTGATAAAACAGATAAAGATGAAAAGATTCTTGTATTTGACCTTGGTGGTGGTACATTCGACGTTTCAATTCTTGAACTAGGTGATGGTGTCTTTGATGTTCTTGCAACTGCTGGTAACAACAAACTCGGTGGTGATGATTTTGACCAAAAAATCATTGACTGGATGGTTGCCGAATTCAAGAAAGAAAACGGAATTGACCTTGCCCAAGATAAAATGGCTTTGCAACGTTTGAAAGATGCCGCTGAAAAAGCGAAAAAAGACCTTTCAGGTGTAACAACTACTCAAATCAGCTTGCCATTCATCACAGCTGGTGCTGCTGGCCCTCTTCACTTGGAAATGGCTTTGACTCGTGCTAAATTTGATGAATTGACACATGATCTTGTTGAAGCGACACGTCAACCAGTTCGCCAAGCCCTTTCTGATGCTGGCTTGTCAACTTCTGATATTGACGAAGTTCTCTTGGTTGGTGGTTCAACTCGTATCCCTGCTGTTGTTGAACTTGTTCGTCACGAAACAAACAAAGAACCAAATAAATCAGTAAACCCTGATGAAGTTGTTGCTATGGGTGCAGCAATTCAAGGTGGTGTGATTACTGGTGACGTTAAAGATGTTGTTCTCCTTGACGTTACTCCACTTTCACTTGGTATTGAAACAATGGGTGGTGTCTTCACAAAATTGATTGACCGTAACACAACTATCCCAACTTCTAAATCACAAGTCTTCTCAACTGCTGCTGATAATCAACCCGCTGTAGATATTCATGTCCTTCAAGGTGAACGTCCAATGGCAGCTGATAACAAAACTTTGGGTCGTTTCCAATTAACAGATATCCCTGCAGCACCACGTGGTATTCCACAAATCGAAGTAACATTTGATATTGATAAAAATGGTATTGTTTCTGTTAAAGCTAAAGACCTTGGTACACAAAAAGAACAAACAATCGTTATCAAATCAAACTCAGGTCTTTCTGATGAAGAAATTGATAAAATGATGAAAGATGCTGAAGCAAATGCTGACGCTGATGCAAAACGTAAAGAAGAAGTTGATACACGTAATGAAGCTGATGCTTTAGTTTTCCAAACTGAAAAAACTTTGAAAGACCTTGAAGGAAAAGTAGAAGAAGCTGAAGTTAAAAAAGCTGAAGAAGCTAAAGAAGAACTCAAAAAAGCGCTTGAAGGTGAAGATATTGATGATATCAAAGCTAAATCAGAAGCACTTTCTGAAATCGCTCAAAACCTCGCTGTAAAACTTTAT
>dnaK_Lcl-066
ATGTCTAAAATTATCGGTATTGACCTTGGTACAACAAACTCAGCAGTAGCAGTTCTTGAAGGAACTGAATCAAAAATTATTCCAAATCCAGAAGGAAATCGTACAACACCTTCAGTTGTAGCTTTCAAAAATGGTGAAATCATTGTCGGTGACGCTGCAAAACGTCAAGCGGTAACTAACCCAGAAACAATTATTTCTATTAAATCAAAAATGGGAACATCTGAAAAAGTTTCTGCAAATGGTAAAGAATATACACCACAAGAAATTTCAGCAATGATTCTTCAAAACTTGAAAGCTACAGCAGAAGCTTATCTTGGAGAAAAAGTAGAAAAAGCAGTTATCACTGTACCTGCATACTTCAATGACGCTCAACGTCAAGCAACTAAAGATGCTGGTAAAATTGCTGGTCTTGAAGTAGAACGTATCGTTAACGAACCAACAGCAGCAGCTCTTGCTTATGGTCTTGATAAAACAGATAAAGATGAAAAGATTCTTGTATTTGACCTTGGTGGTGGTACATTCGACGTTTCAATTCTTGAACTTGGTGATGGTGTCTTTGATGTTCTTGCAACTGCTGGTAACAACAAACTCGGTGGTGATGATTTTGACCAAAAAATCATTGACTGGATGGTTGCCGAATTCAAGAAAGAAAACGGAATTGACCTTGCCCAAGATAAAATGGCTTTGCAACGTTTGAAAGATGCCGCTGAAAAAGCGAAAAAAGACCTTTCAGGTGTAACAACTACTCAAATCAGCTTGCCATTCATCACAGCCGGTGCTGCTGGCCCTCTTCACTTGGAAATGGCTTTGACTCGTGCTAAATTTGATGAATTGACACATGATCTTGTTGAAGCGACACGTCAACCAGTTCGCCAAGCCCTTTCTGATGCTGGCTTGTCAACTTCTGATATTGACGAAGTTCTTTTGGTTGGTGGTTCAACTCGTATCCCTGCTGTTGTTGAACTTGTTCGTCACGAAACAAACAAAGAACCAAATAAATCAGTAAACCCTGATGAAGTTGTTGCTATGGGTGCAGCAATTCAGGGTGGTGTGATTACTGGTGACGTTAAAGATGTTGTTCTCCTTGACGTTACTCCACTTTCACTTGGTATTGAAACAATGGGTGGTGTCTTCACAAAATTGATTGACCGTAACACAACTATCCCAACTTCTAAATCGCAAGTCTTCTCAACTGCTGCTGATAATCAACCCGCTGTAGATATTCATGTCCTTCAAGGTGAACGTCCAATGGCAGCTGATAACAAAACTTTGGGTCGTTTCCAATTAACAGATATCCCTGCAGCACCACGTGGTATTCCACAAATCGAAGTAACATTTGATATTGATAAAAATGGTATTGTTTCTGTTAAAGCTAAAGACCTTGGTACACAAAAAGAACAAACAATCGTTATCAAATCAAACTCAGGTCTTTCTGATGAAGAAATTGATAAAATGATGAAAGATGCTGAAGCGAATGCTGACGCTGATGCAAAACGTAAAGAAGAAGTTGATACACGTAATGAAGCTGATGCTTTAGTTTTCCAAACTGAAAAAACTTTGAAAGACCTTGAAGGAAAAGTAGAAGAAGCTGAAGTTAAAAAAGCTGAAGAAGCTAAAGAAGAACTCAAAAAAGCGCTTGAAGGTGAAGATATTGATGATATCAAAGCTAAATCAGAAGCACTTTCTGAAATCGCTCAAAACCTCGCTGTAAAACTTTAT
>dnaK_Lcl-067
ATGTCTAAAATTATCGGTATTGACCTTGGTACAACAAACTCAGCAGTAGCAGTTCTTGAAGGAACTGAATCAAAAATTATTCCAAATCCAGAAGGAAATCGTACAACACCTTCAGTTGTAGCTTTCAAAAATGGTGAAATCATTGTCGGTGACGCTGCAAAACGTCAAGCGGTAACTAACCCAGAAACAATTATTTCTATTAAATCAAAAATGGGAACATCTGAAAAAGTTTCTGCAAATGGTAAAGAATATACACCACAAGAAATTTCAGCAATGATTCTTCAAAACTTGAAAGCTACAGCAGAAGCTTATCTTGGAGAAAAAGTAGAAAAAGCAGTTATCACTGTACCTGCATACTTCAATGACGCTCAACGTCAAGCAACTAAAGATGCTGGTAAAATTGCTGGTCTTGAAGTAGAACGTATCGTTAACGAACCAACAGCAGCAGCTCTTGCTTATGGTCTTGATAAAACAGATAAAGATGAAAAGATTCTTGTATTTGACCTTGGTGGTGGTACATTCGACGTTTCAATTCTTGAACTTGGTGATGGTGTCTTTGATGTTCTTGCAACTGCTGGTAACAACAAACTCGGTGGTGATGATTTTGACCAAAAAATCATTGACTGGATGGTTGCCGAATTCAAGAAAGAAAACGGAATTGACCTTGCCCAAGATAAAATGGCTTTGCAACGTTTGAAAGATGCCGCTGAAAAAGCGAAAAAAGACCTTTCAGGTGTAACAACTACTCAAATCAGCTTGCCATTCATCACAGCCGGTGCTGCTGGCCCTCTTCACTTGGAAATGGCTTTGACTCGTGCTAAATTTGATGAATTGACACATGATCTTGTTGAAGCGACACGTCAACCAGTTCGCCAAGCCCTTTCTGATGCTGGCTTGTCAACTTCTGATATTGACGAAGTTCTTTTGGTTGGTGGTTCAACTCGTATCCCTGCTGTTGTTGAACTTGTTCGTCACGAAACAAACAAAGAACCAAATAAATCAGTAAACCCTGATGAAGTTGTTGCTATGGGTGCAGCAATTCAGGGTGGTGTGATTACTGGTGACGTTAAAGATGTTGTTCTCCTTGACGTTACTCCACTTTCACTTGGTATTGAAACAATGGGTGGTGTCTTCACAAAATTGATTGACCGTAACACAACTATCCCAACTTCTAAATCGCAAGTCTTCTCAACTGCTGCTGATAATCAACCCGCTGTAGATATTCATGTCCTTCAAGGTGAACGTCCAATGGCAGCTGATAACAAAACTTTGGGTCGTTTCCAATTAACAGATATCCCTGCAGCACCACGTGGTATTCCACAAATCGAAGTAACATTTGATATTGATAAAAATGGTATTGTTTCTGTTAAAGCTAAAGACCTTGGTACACAAAAAGAACAAACAATCGTTATCAAATCAAACTCAGGTCTTTCTGATGAAGAAATTGATAAAATGATGAAAGATGCTGAAGCGAATGCTGACGCTGATGCAAAACGTAAAGAAGAAGTTGATACACGTAATGAAGCTGATGCTTTAGTTTTCCAAACTGAAAAAACTTTGAAAGACCTTGAAGGAAAAGTAGAAGAAGCTGAAGTTAAAAAAGCTGAAGAAGCTAAAGAAGAACTCAAAAAAGCGCTTGAAGGTGAAGATATTGATGATATCAAAGCTAAATCAGAAGCACTTTCTGAAATCGCTCAAAACCTCGCTGTAAAACTTTAT
>dnaK_Lcl-068
ATGTCTAAAATTATCGGTATTGACCTTGGTACAACTAACTCAGCAGTCGCAGTTCTTGAAGGAACTGAATCAAAAATTATTCCAAATCCAGAAGGAAATCGCACAACTCCATCAGTAGTTGCATTTAAAAATGGTGAAATCATTGTTGGTGATGCTGCAAAACGTCAAGCAGTAACAAATCCAGAAACAATCATTTCTATCAAATCAAAAATGGGAACATCTGAAAAAGTTTCTGCAAATGGTAAAGAATATACACCACAAGAAATTTCAGCAATGATTCTTCAAAACTTGAAAGCAACTGCTGAAAGCTACCTTGGCGAAAAAGTTGAAAAAGCAGTTATCACTGTTCCTGCTTACTTCAATGACGCTCAACGTCAAGCAACTAAAGATGCTGGTAAAATTGCTGGTCTTGAAGTAGAACGTATCGTTAACGAACCAACTGCCGCAGCTCTTGCTTATGGTCTTGATAAAACAGATAAAGATGAAAAAATCCTTGTCTTTGACCTTGGTGGTGGGACATTCGACGTTTCAATCCTTGAACTTGGCGATGGTGTCTTTGATGTTCTTGCAACTGCTGGTAACAACAAACTTGGTGGTGATGACTTTGACCAAAAAATCATTGACTGGATGGTTGCCGAATTCAAGAAAGAAAACGGAATTGACCTTGGCCAAGACAAAATGGCTTTGCAACGTTTGAAAGATGCTGCTGAAAAAGCCAAAAAAGACCTTTCAGGTGTAACAACAACTCAAATCAGCTTACCATTTATCACAGCAGGAGCTGCCGGACCTCTTCACTTGGAAATGGCTTTAACTCGTGCTAAATTTGATGAATTGACACATGACCTTGTTGAAGCGACACGTCAACCAGTTCGTCAAGCCCTTTCTGATGCTGGTTTGTCAACTTCTGATATTGATGAAGTCCTCTTAGTTGGTGGTTCAACTCGTATTCCTGCAGTTGTTGAACTTGTTCGTCATGAAACAAACAAAGAACCAAATAAATCAGTTAACCCTGATGAAGTTGTTGCTATGGGTGCCGCAATTCAAGGTGGTGTCATCACTGGTGACGTTAAAGACGTTGTCCTTCTTGATGTTACTCCATTGTCACTTGGTATTGAAACAATGGGTGGAGTCTTCACAAAATTGATTGACCGTAACACAACTATCCCAACTTCTAAATCACAAGTCTTCTCAACTGCCGCTGATAATCAACCAGCTGTTGATATTCACGTCCTCCAAGGTGAACGTCCAATGGCTGCTGATAACAAAACTTTGGGTCGTTTCCAATTGACAGATATCCCTGCAGCACCACGTGGTATCCCACAAATCGAAGTAACATTTGATATTGATAAAAATGGTATTGTTTCTGTTAAAGCTAAAGACCTCGGCACACAAAAAGAACAAACAATTGTTATCAAATCAAACTCAGGTCTTTCTGATGAAGAAATTGATAAAATGATGAAAGATGCTGAAGCAAATGCCGATGCTGATGCAAAACGTAAAGAAGAAGTTGATACACGTAACGAAGCTGACGCTTTAGTTTTCCAAACTGAAAAAACTTTGAAAGACCTTGAAGGAAAAGTTGAAGAAGCTGAAGTTAAAAAAGCCGAAAACGCTAAAGAAGAACTCAAAAAAGCGCTTGAAGGTGAAGATATTGATGATATCAAAGCTAAATCAGAAGCACTTTCTGAAATCGCTCAAAATCTTGCTGTAAAACTTTAT
>dnaK_Lcl-069
ATGTCTAAAATTATCGGTATTGACCTTGGTACAACAAACTCAGCAGTAGCAGTTCTTGAAGGAACTGAATCAAAAATTATTCCAAATCCAGAGGGAAATCGTACAACACCTTCAGTTGTAGCTTTCAAAAATGGTGAAATCATTGTCGGTGACGCTGCAAAACGTCAAGCGGTAACTAACCCAGAAACAATTATTTCTATTAAATCAAAAATGGGAACATCTGAAAAAGTTTCTGCAAATGGTAAAGAATATACACCACAAGAAATTTCAGCAATGATTCTTCAAAACTTGAAAGCTACAGCAGAAGCTTATCTTGGAGAAAAAGTAGAAAAAGCAGTTATCACTGTACCTGCATACTTCAATGACGCTCAACGTCAAGCAACTAAAGATGCTGGTAAAATTGCTGGTCTTGAAGTAGAACGTATCGTTAACGAACCAACAGCAGCAGCTCTTGCTTATGGTCTTGATAAAACAGATAAAGATGAAAAGATTCTTGTATTTGACCTTGGTGGTGGTACATTCGACGTTTCAATTCTTGAACTTGGTGATGGTGTCTTTGATGTTCTTGCAACTGCTGGTAACAACAAACTCGGTGGTGATGATTTTGACCAAAAAATCATTGACTGGATGGTTGCCGAATTCAAGAAAGAAAACGGAATTGACCTTGCCCAAGATAAAATGGCTTTGCAACGTTTGAAAGATGCCGCTGAAAAAGCGAAAAAAGACCTTTCAGGTGTAACAACTACTCAAATCAGCTTGCCATTCATCACAGCCGGTGCTGCTGGCCCTCTTCACTTGGAAATGGCTTTGACTCGTGCTAAATTTGATGAATTGACACATGATCTTGTTGAAGCGACACGTCAACCAGTTCGCCAAGCCCTTTCTGATGCTGGCTTGTCAACTTCTGATATTGACGAAGTTCTCTTGGTTGGTGGTTCAACTCGTATCCCTGCTGTTGTTGAACTTGTTCGTCACGAAACAAACAAAGAACCAAATAAATCAGTAAACCCTGATGAAGTTGTTGCTATGGGTGCAGCAATTCAGGGTGGTGTGATTACTGGTGACGTTAAAGATGTTGTTCTCCTTGACGTTACTCCACTTTCACTTGGTATTGAAACAATGGGTGGTGTCTTCACAAAATTGATTGACCGTAACACAACTATCCCAACTTCTAAATCGCAAGTCTTCTCAACTGCTGCTGATAATCAACCCGCTGTAGATATTCATGTCCTTCAAGGTGAACGTCCAATGGCAGCTGATAACAAAACTTTGGGTCGTTTCCAATTAACAGATATCCCTGCAGCACCACGTGGTATTCCACAAATCGAAGTAACATTTGATATTGATAAAAATGGTATTGTTTCTGTTAAAGCTAAAGACCTTGGTACACAAAAAGAACAAACAATCGTTATCAAATCAAACTCAGGTCTTTCTGATGAAGAAATTGATAAAATGATGAAAGATGCTGAAGCGAATGCTGACGCTGATGCAAAACGTAAAGAAGAAGTTGATACACGTAATGAAGCTGATGCTTTAGTTTTCCAAACTGAAAAAACTTTGAAAGACCTTGAAGGAAAAGTAGAAGAAGCTGAAGTTAAAAAAGCTGAAGAAGCTAAAGAAGAACTCAAAAAAGCGCTTGAAGGTGAAGATATTGATGATATCAAAGCTAAATCAGAAGCACTTTCTGAAATCGCTCAAAACCTCGCTGTAAAACTTTAT
>dnaK_Lcl-070
ATGTCTAAAATTATCGGTATTGACCTTGGTACAACAAACTCAGCAGTAGCAGTTCTTGAAGGAACTGAATCAAAAATTATTCCAAATCCAGAAGGAAATCGTACAACACCTTCAGTTGTAGCTTTCAAAAATGGTGAAATCATTGTCGGTGACGCTGCAAAACGTCAAGCGGTAACTAACCCAGAAACAATTATTTCTATTAAATCAAAAATGGGAACATCTGAAAAAGTTTCTGCAAATGGTAAAGAATATACACCACAAGAAATTTCAGCAATGATTCTTCAAAACTTGAAAGCTACAGCAGAAGCTTATCTTGGAGAAAAAGTAGAAAAAGCAGTTATCACTGTACCTGCATACTTCAATGACGCTCAACGTCAAGCAACTAAAGATGCTGGTAAAATTGCTGGTCTTGAAGTAGAACGTATCGTTAACGAACCAACAGCAGCAGCTCTTGCTTATGGTCTTGATAAAACAGATAAAGATGAAAAGATTCTTGTATTTGACCTTGGTGGTGGTACATTCGACGTTTCAATTCTTGAACTTGGTGATGGTGTCTTTGATGTTCTTGCAACTGCTGGTAACAACAAACTCGGTGGTGATGATTTTGACCAAAAAATCATTGACTGGATGGTTGCCGAATTCAAGAAAGAAAACGGAATTGACCTTGCCCAAGATAAAATGGCTTTGCAACGTTTGAAAGATGCCGCTGAAAAAGCGAAAAAAGACCTTTCAGGTGTAACAACTACTCAAATCAGCTTGCCATTCATCACAGCCGGTGCTGCTGGCCCTCTTCACTTGGAAATGGCTTTGACTCGTGCTAAATTTGATGAATTGACACATGATCTTGTTGAAGCGACACGTCAACCAGTTCGCCAAGCCCTTTCTGATGCTGGCTTGTCAACTTCTGATATTGACGAAGTTCTTTTGGTTGGTGGTTCAACTCGTATCCCTGCTGTTGTTGAACTTGTTCGTCACGAAACAAACAAAGAACCAAATAAATCAGTAAACCCTGATGAAGTTGTTGCTATGGGTGCAGCAATTCAGGGTGGTGTGATTACTGGTGACGTTAAAGATGTTGTTCTCCTTGACGTTACTCCACTTTCACTTGGTATTGAAACAATGGGTGGTGTCTTCACAAAATTGATTGACCGTAACACAACTATCCCAACTTCTAAATCGCAAGTCTTCTCAACTGCTGCTGATAATCAACCCGCTGTAGATATTCATGTCCTTCAAGGTGAACGTCCAATGGCAGCTGATAACAAAACTTTGGGTCGTTTCCAATTAACAGATATCCCTGCAGCACCACGTGGTATTCCACAAATCGAAGTAACATTTGATATTGATAAAAATGGTATTGTTTCTGTTAAAGCTAAAGACCTTGGTACACAAAAAGAACAAACAATCGTTATCAAATCAAACTCAGGTCTTTCTGATGAAGAAATTGATAAAATGATGAAAGATGCTGAAGCGAATGCTGACGCTGATGCAAAACGTAAAGAAGAAGTTGATACACGTAATGAAGCTGATGCTTTAGTTTTCCAAACTGAAAAAACTTTGAAAGACCTTGAAGGAAAAGTAGAAGAAGCTGAAGTTAAAAAAGCTGAAGAAGCTAAAGAAGAACTCAAAAAAGCGCTTGAAGGTGAAGATATTGATGATATCAAAGCTAAATCAGAAGCACTTTCTGAAATCGCTCAAAACCTCGCTGTAAAACTTTAT
>dnaK_Lcl-071
ATGTCTAAAATTATCGGTATTGACCTTGGTACAACAAACTCAGCAGTAGCAGTTCTTGAAGGAACTGAATCAAAAATTATTCCAAATCCAGAAGGAAATCGTACAACACCTTCAGTTGTAGCTTTCAAAAATGGTGAAATCATTGTCGGTGACGCTGCAAAACGTCAAGCGGTAACTAACCCAGAAACAATTATTTCTATTAAATCAAAAATGGGAACATCTGAAAAAGTTTCTGCAAATGGTAAAGAATATACACCACAAGAAATTTCAGCAATGATTCTTCAAAACTTGAAAGCTACAGCAGAAGCTTATCTTGGAGAAAAAGTAGAAAAAGCAGTTATCACTGTACCTGCATACTTCAATGACGCTCAACGTCAAGCAACTAAAGATGCTGGTAAAATTGCTGGTCTTGAAGTAGAACGTATCGTTAACGAACCAACAGCAGCAGCTCTTGCTTATGGTCTTGATAAAACAGATAAAGATGAAAAGATTCTTGTATTTGACCTTGGTGGTGGTACATTCGACGTTTCAATTCTTGAACTTGGTGATGGTGTCTTTGATGTTCTTGCAACTGCTGGTAACAACAAACTCGGTGGTGATGATTTTGACCAAAAAATCATTGACTGGATGGTTGCCGAATTCAAGAAAGAAAACGGAATTGACCTTGCCCAAGATAAAATGGCTTTGCAACGTTTGAAAGATGCCGCTGAAAAAGCGAAAAAAGACCTTTCAGGTGTAACAACTACTCAAATCAGCTTGCCATTCATCACAGCCGGTGCTGCTGGCCCTCTTCACTTGGAAATGGCTTTGACTCGTGCTAAATTTGATGAATTGACACATGATCTTGTTGAAGCGACACGTCAACCAGTTCGCCAAGCCCTTTCTGATGCTGGCTTGTCAACTTCTGATATTGACGAAGTTCTCTTGGTTGGTGGTTCAACTCGTATCCCTGCTGTTGTTGAACTTGTTCGTCACGAAACAAACAAAGAACCAAATAAATCAGTAAACCCTGATGAAGTTGTTGCTATGGGTGCAGCAATTCAGGGTGGTGTGATTACTGGTGACGTTAAAGATGTTGTTCTCCTTGACGTTACTCCACTTTCACTTGGTATTGAAACAATGGGTGGTGTCTTCACAAAATTGATTGACCGTAACACAACTATCCCAACTTCTAAATCGCAAGTCTTCTCAACTGCTGCTGATAATCAACCCGCTGTAGATATTCATGTCCTTCAAGGTGAACGTCCAATGGCAGCTGATAACAAAACTTTGGGTCGTTTCCAATTAACAGATATCCCTGCAGCACCACGTGGTATTCCACAAATCGAAGTAACATTTGATATTGATAAAAATGGTATTGTTTCTGTTAAAGCTAAAGACCTTGGTACACAAAAAGAACAAACAATCGTTATCAAATCAAACTCAGGTCTTTCTGATGAAGAAATTGATAAAATGATGAAAGATGCTGAAGCGAATGCTGACGCTGATGCAAAACGTAAAGAAGAAGTTGATACACGTAATGAAGCTGATGCTTTAGTTTTCCAAACTGAAAAAACTTTGAAAGACCTTGAAGGAAAAGTAGAAGAAGCTGAAGTTAAAAAAGCTGAAGAAGCTAAAGAAGAACTCAAAAAAGCGCTTGAAGGTGAAGATATTGATGATATCAAAGCTAAATCAGAAGCACTTTCTGAAATCGCTCAAAACCTCGCTGTAAAACTTTAT
>dnaK_Lcl-072
ATGTCTAAAATTATCGGTATTGACCTTGGTACAACAAACTCAGCAGTAGCAGTTCTTGAAGGAACTGAATCAAAAATTATTCCAAATCCAGAAGGAAATCGTACAACACCTTCAGTTGTAGCTTTCAAAAATGGTGAAATCATTGTCGGTGACGCTGCAAAACGTCAAGCGGTAACTAACCCAGAAACAATTATTTCTATTAAATCAAAAATGGGAACATCTGAAAAAGTTTCTGCAAATGGTAAAGAATATACACCACAAGAAATTTCAGCAATGATTCTTCAAAACTTGAAAGCTACAGCAGAAGCTTATCTTGGAGAAAAAGTAGAAAAAGCAGTTATCACTGTACCTGCATACTTCAATGACGCTCAACGTCAAGCAACTAAAGATGCTGGTAAAATTGCTGGTCTTGAAGTAGAACGTATCGTTAACGAACCAACAGCAGCAGCTCTTGCTTATGGTCTTGATAAAACAGATAAAGATGAAAAGATTCTTGTATTTGACCTTGGTGGTGGTACATTCGACGTTTCAATTCTTGAACTTGGTGATGGTGTCTTTGATGTTCTTGCAACTGCTGGTAACAACAAACTCGGTGGTGATGATTTTGACCAAAAAATCATTGACTGGATGGTTGCCGAATTCAAGAAAGAAAACGGAATTGACCTTGCCCAAGATAAAATGGCTTTGCAACGTTTGAAAGATGCCGCTGAAAAAGCGAAAAAAGACCTTTCAGGTGTAACAACTACTCAAATCAGCTTGCCATTCATCACAGCCGGTGCTGCTGGCCCTCTTCACTTGGAAATGGCTTTGACTCGTGCTAAATTTGATGAATTGACACATGATCTTGTTGAAGCGACACGTCAACCAGTTCGCCAAGCCCTTTCTGATGCTGGCTTGTCAACTTCTGATATTGACGAAGTTCTCTTGGTTGGTGGTTCAACTCGTATCCCTGCTGTTGTTGAACTTGTTCGTCACGAAACAAACAAAGAACCAAATAAATCAGTAAACCCTGATGAAGTTGTTGCTATGGGTGCAGCAATTCAGGGTGGTGTGATTACTGGTGACGTTAAAGATGTTGTTCTCCTTGACGTTACTCCACTTTCACTTGGTATTGAAACAATGGGTGGTGTCTTCACAAAATTGATTGACCGTAACACAACTATCCCAACTTCTAAATCGCAAGTCTTCTCAACTGCTGCTGATAATCAACCCGCTGTAGATATTCATGTCCTTCAAGGTGAACGTCCAATGGCAGCTGATAACAAAACTTTGGGTCGTTTCCAATTAACAGATATCCCTGCAGCACCACGTGGTATTCCACAAATCGAAGTAACATTTGATATTGATAAAAATGGTATTGTTTCTGTTAAAGCTAAAGACCTTGGTACACAAAAAGAACAAACAATCGTTATCAAATCAAACTCAGGTCTTTCTGATGAAGAAATTGATAAAATGATGAAAGATGCTGAAGCGAATGCTGACGCTGATGCAAAACGTAAAGAAGAAGTTGATACACGTAATGAAGCTGATGCTTTAGTTTTCCAAACTGAAAAAACTTTGAAAGACCTTGAAGGAAAAGTAGAAGAAGCTGAAGTTAAAAAAGCTGAAGAAGCTAAAGAAGAACTCAAAAAAGCGCTTGAAGGTGAAGATATTGATGATATCAAAGCTAAATCAGAAGCACTTTCTGAAATCGCTCAAAACCTCGCTGTAAAACTTTAT
>dnaK_Lcl-073
ATGTCTAAAATTATCGGTATTGACCTTGGTACAACAAACTCAGCAGTAGCAGTTCTTGAAGGAACTGAATCAAAAATTATTCCAAATCCAGAAGGAAATCGTACAACACCTTCAGTTGTAGCTTTCAAAAATGGTGAAATCATTGTCGGTGACGCTGCAAAACGTCAAGCGGTAACTAACCCAGAAACAATTATTTCTATTAAATCAAAAATGGGAACATCTGAAAAAGTTTCTGCAAATGGTAAAGAATATACACCACAAGAAATTTCAGCAATGATTCTTCAAAACTTGAAAGCTACAGCAGAAGCTTATCTTGGAGAAAAAGTAGAAAAAGCAGTTATCACTGTACCTGCATACTTCAATGACGCTCAACGTCAAGCAACTAAAGATGCTGGTAAAATTGCTGGTCTTGAAGTAGAACGTATCGTTAACGAACCAACAGCAGCAGCTCTTGCTTATGGTCTTGATAAAACAGATAAAGATGAAAAGATTCTTGTATTTGACCTTGGTGGTGGTACATTCGACGTTTCAATTCTTGAACTTGGTGATGGTGTCTTTGATGTTCTTGCAACTGCTGGTAACAACAAACTCGGTGGTGATGATTTTGACCAAAAAATCATTGACTGGATGGTTGCCGAATTCAAGAAAGAAAACGGAATTGACCTTGCCCAAGATAAAATGGCTTTGCAACGTTTGAAAGATGCCGCTGAAAAAGCGAAAAAAGACCTTTCAGGTGTAACAACTACTCAAATCAGCTTGCCATTCATCACAGCCGGTGCTGCTGGCCCTCTTCACTTGGAAATGGCTTTGACTCGTGCTAAATTTGATGAATTGACACATGATCTTGTTGAAGCGACACGTCAACCAGTTCGCCAAGCCCTTTCTGATGCTGGCTTGTCAACTTCTGATATTGACGAAGTTCTTTTGGTTGGTGGTTCAACTCGTATCCCTGCTGTTGTTGAACTTGTTCGTCACGAAACAAACAAAGAACCAAATAAATCAGTAAACCCTGATGAAGTTGTTGCTATGGGTGCAGCAATTCAGGGTGGTGTGATTACTGGTGACGTTAAAGATGTTGTTCTCCTTGACGTTACTCCACTTTCACTTGGTATTGAAACAATGGGTGGTGTCTTCACAAAATTGATTGACCGTAACACAACTATCCCAACTTCTAAATCGCAAGTCTTCTCAACTGCTGCTGATAATCAACCCGCTGTAGATATTCATGTCCTTCAAGGTGAACGTCCAATGGCAGCTGATAACAAAACTTTGGGTCGTTTCCAATTAACAGATATCCCTGCAGCACCACGTGGTATTCCACAAATCGAAGTAACATTTGATATTGATAAAAATGGTATTGTTTCTGTTAAAGCTAAAGACCTTGGTACACAAAAAGAACAAACAATCGTTATCAAATCAAACTCAGGTCTTTCTGATGAAGAAATTGATAAAATGATGAAAGATGCTGAAGCGAATGCTGACGCTGATGCAAAACGTAAAGAAGAAGTTGATACACGTAATGAAGCTGATGCTTTAGTTTTCCAAACTGAAAAAACTTTGAAAGACCTTGAAGGAAAAGTAGAAGAAGCTGAAGTTAAAAAAGCTGAAGAAGCTAAAGAAGAACTCAAAAAAGCGCTTGAAGGTGAAGATATTGATGATATCAAAGCTAAATCAGAAGCACTTTCTGAAATCGCTCAAAACCTCGCTGTAAAACTTTAT
>dnaK_Lcl-074
ATGTCTAAAATTATCGGTATTGACCTTGGTACAACAAACTCAGCAGTAGCAGTTCTTGAAGGAACTGAATCAAAAATTATTCCAAATCCAGAAGGAAATCGTACAACACCTTCAGTTGTAGCTTTCAAAAATGGTGAAATCATTGTCGGTGACGCTGCAAAACGTCAAGCGGTAACTAACCCAGAAACAATTATTTCTATTAAATCAAAAATGGGAACATCTGAAAAAGTTTCTGCAAATGGTAAAGAATATACACCACAAGAAATTTCAGCAATGATTCTTCAAAACTTGAAAGCTACAGCAGAAGCTTATCTTGGAGAAAAAGTAGAAAAAGCAGTTATCACTGTACCTGCATACTTTAATGACGCTCAACGTCAAGCAACTAAAGATGCTGGTAAAATTGCTGGTCTTGAAGTAGAACGTATCGTTAACGAACCAACAGCAGCAGCTCTTGCTTATGGTCTTGATAAAACAGATAAAGATGAAAAGATTCTTGTATTTGACCTTGGTGGTGGTACATTCGACGTTTCAATTCTTGAACTAGGTGATGGTGTCTTTGATGTTCTTGCAACTGCTGGTAACAACAAACTCGGTGGTGATGATTTTGACCAAAAAATCATTGATTGGATGGTTGCCGAATTCAAGAAAGAAAACGGAATTGACCTTGCCCAAGATAAAATGGCTTTGCAACGTTTGAAAGATGCCGCTGAAAAAGCGAAAAAAGACCTTTCAGGTGTAACAACTACTCAAATCAGCTTGCCATTCATCACAGCTGGTGCTGCTGGCCCTCTTCACTTGGAAATGGCTTTGACTCGTGCTAAATTTGATGAATTGACACATGATCTTGTTGAAGCGACACGTCAACCAGTTCGCCAAGCCCTTTCTGATGCTGGCTTGTCAACTTCTGATATTGACGAAGTTCTCTTGGTTGGTGGTTCAACTCGTATCCCTGCTGTTGTTGAACTTGTTCGTCACGAAACAAACAAAGAACCAAATAAATCAGTAAACCCTGATGAAGTTGTTGCTATGGGTGCAGCAATTCAGGGTGGTGTGATTACTGGTGACGTTAAAGATGTTGTTCTCCTTGACGTTACTCCACTTTCACTTGGTATTGAAACAATGGGTGGTGTCTTCACAAAATTGATTGACCGTAACACAACTATCCCAACTTCTAAATCACAAGTCTTCTCAACTGCTGCTGATAATCAACCTGCTGTAGATATTCATGTCCTTCAAGGTGAACGTCCAATGGCAGCTGATAACAAAACTTTGGGTCGTTTCCAATTAACAGATATCCCTGCAGCACCACGTGGTATTCCACAAATCGAAGTAACATTTGATATTGATAAAAATGGTATTGTTTCTGTTAAAGCTAAAGACCTTGGTACACAAAAAGAACAAACAATCGTTATCAAATCAAACTCAGGTCTTTCTGATGAAGAAATTGATAAAATGATGAAAGATGCTGAAGCAAATGCTGACGCTGATGCAAAACGTAAAGAAGAAGTTGATACACGTAATGAAGCTGATGCTTTAGTTTTCCAAACTGAAAAAACTTTGAAAGACCTTGAAGGAAAAGTAGAAGAAGCTGAAGTTAAAAAAGCTGAAGAAGCTAAAGAAGAACTCAAAAAAGCGCTTGAAGGTGAAGATATTGATGATATCAAAGCTAAATCAGAAGCACTTTCTGAAATCGCTCAAAACCTCGCTGTAAAACTTTAT
>dnaK_Lcl-075
ATGTCTAAAATTATCGGTATTGACCTTGGTACAACTAACTCAGCAGTCGCAGTTCTTGAAGGAACTGAATCAAAAATTATTCCAAATCCAGAAGGAAATCGCACAACTCCATCAGTAGTTGCATTTAAAAATGGTGAAATCATTGTTGGTGATGCTGCAAAACGTCAAGCAGTAACAAATCCAGAAACAATCATTTCTATCAAATCAAAAATGGGAACATCTGAAAAAGTTTCTGCAAATGGTAAAGAATATACACCACAAGAAATTTCAGCAATGATTCTTCAAAACTTGAAAGCAACTGCTGAAAGCTACCTTGGCGAAAAAGTTGAAAAAGCAGTTATCACTGTTCCTGCTTACTTCAATGACGCTCAACGTCAAGCGACTAAAGATGCTGGTAAAATTGCTGGTCTTGAAGTAGAACGTATCGTTAACGAACCAACTGCCGCAGCTCTTGCTTATGGTCTTGATAAAACAGATAAAGATGAAAAAATCCTTGTCTTTGACCTTGGTGGTGGGACATTCGACGTTTCAATCCTTGAACTTGGCGACGGTGTCTTTGATGTTCTTGCAACAGCAGGTAACAACAAACTTGGTGGGGACGATTTTGACCAAAAAATCATTGACTGGATGGTTGCCGAATTCAAGAAAGAAAACGGAATCGACCTTGGTCAAGACAAAATGGCATTGCAACGTTTGAAAGATGCCGCTGAAAAAGCGAAAAAAGACCTTTCAGGTGTAACAACAACTCAAATCAGCTTACCATTCATCACAGCAGGAGCTGCCGGACCTCTTCACTTGGAAATGGCTTTGACTCGTGCCAAATTTGACGAATTGACACATGATCTTGTTGAAGCGACACGTCAACCAGTTCGTCAAGCCCTTTCTGATGCTGGTTTGTCAACTTCTGATATTGATGAAGTCCTCTTAGTTGGTGGTTCAACTCGTATTCCTGCTGTTGTTGAACTTGTTCGTCATGAAACAAACAAAGAACCAAATAAATCAGTAAACCCTGATGAAGTTGTTGCTATGGGTGCCGCAATTCAAGGTGGTGTCATCACTGGTGACGTTAAAGACGTTGTCCTTCTTGATGTTACTCCATTGTCACTTGGTATTGAAACAATGGGTGGAGTCTTCACAAAATTGATTGACCGTAACACAACTATCCCAACTTCTAAATCACAAGTCTTCTCAACTGCCGCTGATAATCAACCAGCTGTTGACATTCACGTCCTCCAAGGAGAACGTCCAATGGCCGCTGATAACAAAACTTTGGGTCGTTTCCAATTGACAGATATCCCTGCAGCACCACGTGGTATCCCACAAATCGAAGTAACTTTTGATATTGATAAAAATGGTATTGTTTCTGTTAAAGCTAAAGACCTTGGCACACAAAAAGAACAAACAATTGTTATCAAATCAAACTCAGGTCTTTCTGATGAAGAGATTGATAAAATGATGAAAGACGCCGAAGCAAATGCTGACGCTGACGCAAAACGTAAAGAAGAAGTTGATACACGTAACGAAGCTGATGCTTTAGTTTTCCAAACTGAAAAAACTTTGAAAGACCTTGAAGGAAAAGTTGAAGAAGCTGAAGTTAAAAAAGCCGAAGACGCTAAAGAAGAACTCAAAAAAGCGCTTGAAGGTGAAGATATTGATGATATCAAAGCTAAATCAGAAGCACTTTCTGAAATCGCTCAAAACCTTGCTGTAAAACTTTAT
>dnaK_Lcl-076
ATGTCTAAAATTATCGGTATTGACCTTGGTACAACAAACTCAGCAGTAGCAGTTCTTGAAGGAACTGAATCAAAAATTATTCCAAATCCAGAAGGAAATCGTACAACACCTTCAGTTGTAGCTTTCAAAAATGGTGAAATCATTGTCGGTGACGCTGCAAAACGTCAAGCGGTAACTAACCCAGAAACAATTATTTCTATTAAATCAAAAATGGGAACATCTGAAAAAGTTTCTGCAAATGGTAAAGAATATACACCACAAGAAATTTCAGCAATGATTCTTCAAAACTTGAAAGCTACAGCAGAAGCTTATCTTGGAGAAAAAGTAGAAAAAGCAGTTATCACTGTACCTGCATACTTCAATGACGCTCAACGTCAAGCAACTAAAGATGCTGGTAAAATTGCTGGTCTTGAAGTAGAACGTATCGTTAACGAACCAACAGCAGCAGCTCTTGCTTATGGTCTTGATAAAACAGATAAAGATGAAAAGATTCTTGTATTTGACCTTGGTGGTGGTACATTCGACGTTTCAATTCTTGAACTTGGTGATGGTGTCTTTGATGTTCTTGCAACTGCTGGTAACAACAAACTCGGTGGTGATGATTTTGACCAAAAAATCATTGACTGGATGGTTGCCGAATTCAAGAAAGAAAACGGAATTGACCTTGCCCAAGATAAAATGGCTTTGCAACGTTTGAAAGATGCCGCTGAAAAAGCGAAAAAAGACCTTTCAGGTGTAACAACTACTCAAATCAGCTTGCCATTCATCACAGCCGGTGCTGCTGGCCCTCTTCACTTGGAAATGGCTTTGACTCGTGCTAAATTTGATGAATTGACACATGATCTTGTTGAAGCGACACGTCAACCAGTTCGCCAAGCCCTTTCTGATGCTGGCTTGTCAACTTCTGATATTGACGAAGTTCTCTTGGTTGGTGGTTCAACTCGTATCCCTGCTGTTGTTGAACTTGTTCGTCACGAAACAAACAAAGAACCAAATAAATCAGTAAACCCTGATGAAGTTGTTGCTATGGGTGCAGCAATTCAGGGTGGTGTGATTACTGGTGACGTTAAAGATGTTGTTCTCCTTGACGTTACTCCACTTTCACTTGGTATTGAAACAATGGGTGGTGTCTTCACAAAATTGATTGACCGTAACACAACTATCCCAACTTCTAAATCGCAAGTCTTCTCAACTGCTGCTGATAATCAACCCGCTGTAGATATTCATGTCCTTCAAGGTGAACGTCCAATGGCAGCTGATAACAAAACTTTGGGTCGTTTCCAATTAACAGATATCCCTGCAGCACCACGTGGTATTCCACAAATCGAAGTAACATTTGATATTGATAAAAATGGTATTGTTTCTGTTAAAGCTAAAGACCTTGGTACACAAAAAGAACAAACAATCGTTATCAAATCAAACTCAGGTCTTTCTGATGAAGAAATTGATAAAATGATGAAAGATGCTGAAGCGAATGCTGACGCTGATGCAAAACGTAAAGAAGAAGTTGATACACGTAATGAAGCTGATGCTTTAGTTTTCCAAACTGAAAAAACTTTGAAAGACCTTGAAGGAAAAGTAGAAGAAGCTGAAGTTAAAAAAGCTGAAGAAGCTAAAGAAGAACTCAAAAAAGCGCTTGAAGGTGAAGATATTGATGATATCAAAGCTAAATCAGAAGCACTTTCTGAAATCGCTCAAAACCTCGCTGTAAAACTTTAT
>dnaK_Lcl-077
ATGTCTAAAATTATCGGTATTGACCTTGGTACAACAAACTCAGCAGTAGCAGTTCTTGAAGGAACTGAATCAAAAATTATTCCAAATCCAGAAGGAAATCGTACAACACCTTCAGTTGTAGCTTTCAAAAATGGTGAAATCATTGTCGGTGACGCTGCAAAACGTCAAGCGGTAACTAACCCAGAAACAATTATTTCTATTAAATCAAAAATGGGAACATCTGAAAAAGTTTCTGCAAATGGTAAAGAATATACACCACAAGAAATTTCAGCAATGATTCTTCAAAACTTGAAAGCTACAGCAGAAGCTTATCTTGGAGAAAAAGTAGAAAAAGCAGTTATCACTGTACCTGCATACTTCAATGACGCTCAACGTCAAGCAACTAAAGATGCTGGTAAAATTGCTGGTCTTGAAGTAGAACGTATCGTTAACGAACCAACAGCAGCAGCTCTTGCTTATGGTCTTGATAAAACAGATAAAGATGAAAAGATTCTTGTATTTGACCTTGGTGGTGGTACATTCGACGTTTCAATTCTTGAACTTGGTGATGGTGTCTTTGATGTTCTTGCAACTGCTGGTAACAACAAACTCGGTGGTGATGATTTTGACCAAAAAATCATTGACTGGATGGTTGCCGAATTCAAGAAAGAAAACGGAATTGACCTTGCCCAAGATAAAATGGCTTTGCAACGTTTGAAAGATGCCGCTGAAAAAGCGAAAAAAGACCTTTCAGGTGTAACAACTACTCAAATCAGCTTGCCATTCATCACAGCCGGTGCTGCTGGCCCTCTTCACTTGGAAATGGCTTTGACTCGTGCTAAATTTGATGAATTGACACATGATCTTGTTGAAGCGACACGTCAACCAGTTCGCCAAGCCCTTTCTGATGCTGGCTTGTCAACTTCTGATATTGACGAAGTTCTCTTGGTTGGTGGTTCAACTCGTATCCCTGCTGTTGTTGAACTTGTTCGTCACGAAACAAACAAAGAACCAAATAAATCAGTAAACCCTGATGAAGTTGTTGCTATGGGTGCAGCAATTCAGGGTGGTGTGATTACTGGTGACGTTAAAGATGTTGTTCTCCTTGACGTTACTCCACTTTCACTTGGTATTGAAACAATGGGTGGTGTCTTCACAAAATTGATTGACCGTAACACAACTATCCCAACTTCTAAATCGCAAGTCTTCTCAACTGCTGCTGATAATCAACCCGCTGTAGATATTCATGTCCTTCAAGGTGAACGTCCAATGGCAGCTGATAACAAAACTTTGGGTCGTTTCCAATTAACAGATATCCCTGCAGCACCACGTGGTATTCCACAAATCGAAGTAACATTTGATATTGATAAAAATGGTATTGTTTCTGTTAAAGCTAAAGACCTTGGTACACAAAAAGAACAAACAATCGTTATCAAATCAAACTCAGGTCTTTCTGATGAAGAAATTGATAAAATGATGAAAGATGCTGAAGCGAATGCTGACGCTGATGCAAAACGTAAAGAAGAAGTTGATACACGTAATGAAGCTGATGCTTTAGTTTTCCAAACTGAAAAAACTTTGAAAGACCTTGAAGGAAAAGTAGAAGAAGCTGAAGTTAAAAAAGCTGAAGAAGCTAAAGAAGAACTCAAAAAAGCGCTTGAAGGTGAAGATATTGATGATATCAAAGCTAAATCAGAAGCACTTTCTGAAATCGCTCAAAACCTCGCTGTAAAACTTTAT
>dnaK_Lcl-078
ATGTCTAAAATTATCGGTATTGACCTTGGTACAACAAACTCAGCAGTAGCAGTTCTTGAAGGAACTGAATCAAAAATTATTCCAAATCCAGAAGGAAATCGTACAACACCTTCAGTTGTAGCTTTCAAAAATGGTGAAATCATTGTCGGTGACGCTGCAAAACGTCAAGCGGTAACTAACCCAGAAACAATTATTTCTATTAAATCAAAAATGGGAACATCTGAAAAAGTTTCTGCAAATGGTAAAGAATACACACCACAAGAAATTTCAGCAATGATTCTTCAAAACTTGAAAGCTACAGCAGAAGCTTATCTTGGAGAAAAAGTAGAAAAAGCAGTTATCACTGTACCTGCATACTTTAATGACGCTCAACGTCAGGCAACTAAAGATGCTGGTAAAATTGCTGGTCTTGAAGTAGAACGTATCGTTAATGAACCAACAGCAGCAGCTCTTGCTTATGGTCTTGATAAAACAGATAAAGATGAAAAGATTCTTGTATTTGACCTTGGTGGTGGTACATTCGACGTTTCAATTCTTGAACTAGGTGATGGTGTCTTTGATGTTCTTGCAACTGCTGGTAACAACAAACTCGGTGGTGATGATTTTGACCAAAAAATTATTGACTGGATGGTTGCCGAATTCAAGAAAGAAAACGGAATTGACCTTGCCCAAGATAAAATGGCTTTGCAACGTTTGAAAGATGCCGCTGAAAAAGCGAAAAAAGACCTTTCAGGTGTAACAACTACTCAAATCAGCTTGCCATTCATCACAGCTGGTGCTGCTGGCCCTCTTCACTTGGAAATGGCTTTGACTCGTGCTAAATTTGATGAATTGACACATGATCTTGTTGAAGCGACACGTCAACCAGTTCGCCAAGCCCTTTCTGATGCTGGCTTGTCAACTTCTGATATTGACGAAGTTCTCTTGGTTGGTGGTTCAACTCGTATCCCTGCTGTTGTTGAACTTGTTCGTCACGAAACAAACAAAGAACCAAATAAATCAGTAAACCCTGATGAAGTTGTTGCTATGGGTGCAGCAATTCAAGGTGGTGTGATTACTGGTGACGTTAAAGATGTTGTTCTCCTTGACGTTACTCCACTTTCACTTGGTATTGAAACAATGGGTGGTGTCTTCACAAAATTGATTGACCGTAACACAACTATCCCAACTTCTAAATCACAAGTCTTCTCAACTGCTGCTGACAATCAACCTGCTGTAGATATTCATGTCCTTCAAGGTGAACGTCCAATGGCAGCTGATAACAAAACTTTGGGTCGTTTCCAATTAACAGATATCCCTGCAGCACCACGTGGTATTCCACAAATCGAAGTAACATTTGATATTGATAAAAATGGTATTGTTTCTGTTAAAGCTAAAGACCTTGGTACACAAAAAGAACAAACAATCGTTATCAAATCAAACTCAGGTCTTTCTGATGAAGAAATTGATAAAATGATGAAAGATGCTGAAGCAAATGCTGACGCTGATGCAAAACGTAAAGAAGAAGTTGATACACGTAATGAAGCTGATGCTTTAGTTTTCCAAACTGAAAAAACTTTGAAAGACCTTGAAGGAAAAGTAGAAGAAGCTGAAGTTAAAAAAGCTGAAGACGCTAAAGAAGAACTCAAAAAAGCGCTTGAAGGTGAAGATATTGATGATATCAAAGCTAAATCAGAAGCACTTTCTGAAATCGCTCAAAACCTCGCTGTAAAACTTTAT
>dnaK_Lcl-079
ATGTCTAAAATTATCGGTATTGACCTTGGTACAACAAACTCAGCAGTAGCAGTTCTTGAAGGAACTGAATCAAAAATTATTCCAAATCCAGAAGGAAATCGTACAACACCTTCAGTTGTAGCTTTCAAAAATGGTGAAATCATTGTCGGTGACGCTGCAAAACGTCAAGCGGTAACTAACCCAGAAACAATTATTTCTATTAAATCAAAAATGGGAACATCTGAAAAAGTTTCTGCAAATGGTAAAGAATATACACCACAAGAAATTTCAGCAATGATTCTTCAAAACTTGAAAGCTACAGCAGAAGCTTATCTTGGAGAAAAAGTAGAAAAAGCAGTTATCACTGTACCTGCATACTTTAATGACGCTCAACGTCAAGCAACTAAAGATGCTGGTAAAATTGCTGGTCTTGAAGTAGAACGTATCGTTAACGAACCAACAGCAGCAGCTCTTGCTTATGGTCTTGATAAAACAGATAAAGATGAAAAGATTCTTGTATTTGACCTTGGTGGTGGTACATTCGACGTTTCAATTCTTGAACTAGGTGATGGTGTCTTTGATGTTCTTGCAACTGCTGGTAACAACAAACTCGGTGGTGATGATTTTGACCAAAAAATCATTGATTGGATGGTTGCCGAATTCAAGAAAGAAAACGGAATTGACCTTGCCCAAGATAAAATGGCTTTGCAACGTTTGAAAGATGCCGCTGAAAAAGCGAAAAAAGACCTTTCAGGTGTAACAACTACTCAAATCAGCTTGCCATTCATCACAGCTGGTGCTGCTGGCCCTCTTCACTTGGAAATGGCTTTGACTCGTGCTAAATTTGATGAATTGACACATGATCTTGTTGAAGCGACACGTCAACCAGTTCGCCAAGCCCTTTCTGATGCTGGCTTGTCAACTTCTGATATTGACGAAGTTCTCTTGGTTGGTGGTTCAACTCGTATCCCTGCTGTTGTTGAACTTGTTCGTCACGAAACAAACAAAGAACCAAATAAATCAGTAAACCCTGATGAAGTTGTTGCTATGGGTGCAGCAATTCAGGGTGGTGTGATTACTGGTGACGTTAAAGATGTTGTTCTCCTTGACGTTACTCCACTTTCACTTGGTATTGAAACAATGGGTGGTGTCTTCACAAAATTGATTGACCGTAACACAACTATCCCAACTTCTAAATCACAAGTCTTCTCAACTGCTGCTGATAATCAACCTGCTGTAGATATTCATGTCCTTCAAGGTGAACGTCCAATGGCAGCTGATAACAAAACTTTGGGTCGTTTCCAATTAACAGATATCCCTGCAGCACCACGTGGTATTCCACAAATCGAAGTAACATTTGATATTGATAAAAATGGTATTGTTTCTGTTAAAGCTAAAGACCTTGGTACACAAAAAGAACAAACAATCGTTATCAAATCAAACTCAGGTCTTTCTGATGAAGAAATTGATAAAATGATGAAAGATGCTGAAGCAAATGCTGACGCTGATGCAAAACGTAAAGAAGAAGTTGATACACGTAATGAAGCTGATGCTTTAGTTTTCCAAACTGAAAAAACTTTGAAAGACCTTGAAGGAAAAGTAGAAGAAGCTGAAGTTAAAAAAGCTGAAGAAGCTAAAGAAGAACTCAAAAAAGCGCTTGAAGGTGAAGATATTGATGATATCAAAGCTAAATCAGAAGCACTTTCTGAAATCGCTCAAAACCTCGCTGTAAAACTTTAT
>dnaK_Lcl-080
ATGTCTAAAATTATCGGTATTGACCTTGGTACAACAAACTCAGCAGTAGCAGTTCTTGAAGGAACTGAATCAAAAATTATTCCAAATCCAGAAGGAAATCGTACAACACCTTCAGTTGTAGCTTTCAAAAATGGTGAAATCATTGTCGGTGACGCTGCAAAACGTCAAGCGGTAACTAACCCAGAAACAATTATTTCTATTAAATCAAAAATGGGAACATCTGAAAAAGTTTCTGCAAATGGTAAAGAATATACACCACAAGAAATTTCAGCAATGATTCTTCAAAACTTGAAAGCTACAGCAGAAGCTTATCTTGGAGAAAAAGTAGAAAAAGCAGTTATCACTGTACCTGCATACTTTAATGACGCTCAACGTCAAGCAACTAAAGATGCTGGTAAAATTGCTGGTCTTGAAGTAGAACGTATCGTTAACGAACCAACAGCAGCAGCTCTTGCTTATGGTCTTGATAAAACAGATAAAGATGAAAAGATTCTTGTATTTGACCTTGGTGGTGGTACATTCGACGTTTCAATTCTTGAACTAGGTGATGGTGTCTTTGATGTTCTTGCAACTGCTGGTAACAACAAACTCGGTGGTGATGATTTTGACCAAAAAATCATTGATTGGATGGTTGCCGAATTCAAGAAAGAAAACGGAATTGACCTTGCCCAAGATAAAATGGCTTTGCAACGTTTGAAAGATGCCGCTGAAAAAGCGAAAAAAGACCTTTCAGGTGTAACAACTACTCAAATCAGCTTGCCATTCATCACAGCTGGTGCTGCTGGCCCTCTTCACTTGGAAATGGCTTTGACTCGTGCTAAATTTGATGAATTGACACATGATCTTGTTGAAGCGACACGTCAACCAGTTCGCCAAGCCCTTTCTGATGCTGGCTTGTCAACTTCTGATATTGACGAAGTTCTCTTGGTTGGTGGTTCAACTCGTATCCCTGCTGTTGTTGAACTTGTTCGTCACGAAACAAACAAAGAACCAAATAAATCAGTAAACCCTGATGAAGTTGTTGCTATGGGTGCAGCAATTCAGGGTGGTGTGATTACTGGTGACGTTAAAGATGTTGTTCTCCTTGACGTTACTCCACTTTCACTTGGTATTGAAACAATGGGTGGTGTCTTCACAAAATTGATTGACCGTAACACAACTATCCCAACTTCTAAATCACAAGTCTTCTCAACTGCTGCTGATAATCAACCTGCTGTAGATATTCATGTCCTTCAAGGTGAACGTCCAATGGCAGCTGATAACAAAACTTTGGGTCGTTTCCAATTAACAGATATCCCTGCAGCACCACGTGGTATTCCACAAATCGAAGTAACATTTGATATTGATAAAAATGGTATTGTTTCTGTTAAAGCTAAAGACCTTGGTACACAAAAAGAACAAACAATCGTTATCAAATCAAACTCAGGTCTTTCTGATGAAGAAATTGATAAAATGATGAAAGATGCTGAAGCAAATGCTGACGCTGATGCAAAACGTAAAGAAGAAGTTGATACACGTAATGAAGCTGATGCTTTAGTTTTCCAAACTGAAAAAACTTTGAAAGACCTTGAAGGAAAAGTAGAAGAAGCTGAAGTTAAAAAAGCTGAAGAAGCTAAAGAAGAACTCAAAAAAGCGCTTGAAGGTGAAGATATTGATGATATCAAAGCTAAATCAGAAGCACTTTCTGAAATCGCTCAAAACCTCGCTGTAAAACTTTAT
>dnaK_Lcl-081
ATGTCTAAAATTATCGGTATTGACCTTGGTACAACAAACTCAGCAGTAGCAGTTCTTGAAGGAACTGAATCAAAAATTATTCCAAATCCAGAAGGAAATCGTACAACACCTTCAGTTGTAGCTTTCAAAAATGGTGAAATCATTGTCGGTGACGCTGCAAAACGTCAAGCGGTAACTAACCCAGAAACAATTATTTCTATTAAATCAAAAATGGGAACATCTGAAAAAGTTTCTGCAAATGGTAAAGAATATACACCACAAGAAATTTCAGCAATGATTCTTCAAAACTTGAAAGCTACAGCAGAAGCTTATCTTGGAGAAAAAGTAGAAAAAGCAGTTATCACTGTACCTGCATACTTCAATGACGCTCAACGTCAAGCAACTAAAGATGCTGGTAAAATTGCTGGTCTTGAAGTAGAACGTATCGTTAACGAACCAACAGCAGCAGCTCTTGCTTATGGTCTTGATAAAACAGATAAAGATGAAAAGATTCTTGTATTTGACCTTGGTGGTGGTACATTCGACGTTTCAATTCTTGAACTTGGTGATGGTGTCTTTGATGTTCTTGCAACTGCTGGTAACAACAAACTCGGTGGTGATGATTTTGACCAAAAAATCATTGACTGGATGGTTGCCGAATTCAAGAAAGAAAACGGAATTGACCTTGCCCAAGATAAAATGGCTTTGCAACGTTTGAAAGATGCCGCTGAAAAAGCGAAAAAAGACCTTTCAGGTGTAACAACTACTCAAATCAGCTTGCCATTCATCACAGCCGGTGCTGCTGGCCCTCTTCACTTGGAAATGGCTTTGACTCGTGCTAAATTTGATGAATTGACACATGATCTTGTTGAAGCGACACGTCAACCAGTTCGCCAAGCCCTTTCTGATGCTGGCTTGTCAACTTCTGATATTGACGAAGTTCTCTTGGTTGGTGGTTCAACTCGTATCCCTGCTGTTGTTGAACTTGTTCGTCACGAAACAAACAAAGAACCAAATAAATCAGTAAACCCTGATGAAGTTGTTGCTATGGGTGCAGCAATTCAGGGTGGTGTGATTACTGGTGACGTTAAAGATGTTGTTCTCCTTGACGTTACTCCACTTTCACTTGGTATTGAAACAATGGGTGGTGTCTTCACAAAATTGATTGACCGTAACACAACTATCCCAACTTCTAAATCGCAAGTCTTCTCAACTGCTGCTGATAATCAACCCGCTGTAGATATTCATGTCCTTCAAGGTGAACGTCCAATGGCAGCTGATAACAAAACTTTGGGTCGTTTCCAATTAACAGATATCCCTGCAGCACCACGTGGTATTCCACAAATCGAAGTAACATTTGATATTGATAAAAATGGTATTGTTTCTGTTAAAGCTAAAGACCTTGGTACACAAAAAGAACAAACAATCGTTATCAAATCAAACTCAGGTCTTTCTGATGAAGAAATTGATAAAATGATGAAAGATGCTGAAGCGAATGCTGACGCTGATGCAAAACGTAAAGAAGAAGTTGATACACGTAATGAAGCTGATGCTTTAGTTTTCCAAACTGAAAAAACTTTGAAAGACCTTGAAGGAAAAGTAGAAGAAGCTGAAGTTAAAAAAGCTGAAGAAGCTAAAGAAGAACTCAAAAAAGCGCTTGAAGGTGAAGATATTGATGATATCAAAGCTAAATCAGAAGCACTTTCTGAAATCGCTCAAAACCTCGCTGTAAAACTTTAT
>dnaK_Lcl-082
ATGTCTAAAATTATCGGTATTGACCTTGGTACAACAAACTCAGCAGTAGCAGTTCTTGAAGGAACTGAATCAAAAATTATTCCAAATCCAGAAGGAAATCGTACAACACCTTCAGTTGTAGCTTTCAAAAATGGTGAAATCATTGTCGGTGATGCTGCAAAACGTCAAGCGGTAACTAACCCAGAAACAATTATTTCTATTAAATCAAAAATGGGAACATCTGAAAAAGTTTCTGCAAATGGTAAAGAATACACACCACAAGAAATTTCAGCAATGATTCTTCAAAACTTGAAAGCTACAGCAGAAGCTTATCTTGGAGAAAAAGTAGAAAAAGCAGTTATCACTGTACCTGCATACTTCAATGATGCTCAACGTCAAGCAACTAAAGATGCTGGTAAAATTGCTGGTCTTGAAGTAGAACGTATCGTTAACGAACCAACAGCAGCAGCTCTTGCTTATGGTCTTGATAAAACAGATAAAGATGAAAAGATTCTTGTATTTGACCTTGGTGGTGGTACATTCGACGTTTCAATTCTTGAACTTGGTGATGGTGTCTTTGATGTTCTTGCAACTGCTGGTAACAACAAACTCGGTGGTGATGATTTTGACCAAAAAATCATTGACTGGATGGTTGCCGAATTCAAGAAAGAAAACGGAATTGACCTTGCCCAAGATAAAATGGCTTTGCAACGTTTGAAAGATGCCGCTGAAAAAGCGAAAAAAGACCTTTCAGGTGTAACAACCACTCAAATCAGCTTGCCATTCATCACAGCCGGTGCTGCTGGCCCTCTTCACTTGGAAATGGCTTTGACTCGTGCTAAATTTGATGAATTGACACATGATCTTGTTGAAGCGACACGTCAACCAGTTCGCCAAGCCCTTTCTGATGCTGGCTTGTCAACTTCTGATATTGACGAAGTTCTCTTGGTTGGTGGTTCAACTCGTATCCCTGCTGTTGTTGAACTTGTTCGTCACGAAACAAACAAAGAACCAAATAAATCAGTAAACCCTGATGAAGTTGTTGCTATGGGTGCAGCAATTCAAGGTGGTGTGATTACTGGTGACGTTAAAGATGTTGTTCTCCTTGACGTTACTCCACTTTCACTTGGTATTGAAACAATGGGTGGTGTCTTCACAAAATTGATTGACCGTAACACAACTATCCCAACTTCTAAATCACAAGTCTTCTCAACTGCTGCTGATAATCAACCCGCTGTAGATATTCATGTCCTTCAAGGTGAACGTCCAATGGCAGCTGATAACAAAACTTTGGGTCGTTTCCAATTAACAGATATCCCTGCAGCACCACGTGGTATTCCACAAATCGAAGTAACATTTGATATTGATAAAAATGGTATTGTTTCTGTTAAAGCTAAAGACCTTGGTACACAAAAAGAACAAACAATCGTTATCAAATCAAACTCAGGTCTTTCTGATGAAGAAATTGATAAAATGATGAAAGATGCTGAAGCAAATGCTGACGCTGATGCAAAACGTAAAGAAGAAGTTGATACACGTAATGAAGCTGATGCTTTAGTTTTCCAAACTGAAAAAACTTTGAAAGACCTTGAAGGAAAAGTAGAAGAAGCTGAAGTTAAAAAAGCTGAAGACGCTAAAGAAGAACTCAAAAAAGCGCTTGAAGGTGAAGATATTGATGATATCAAAGCTAAATCAGAAGCACTTTCTGAAATCGCTCAAAACCTCGCTGTAAAACTTTAT
>dnaK_Lcl-083
ATGTCTAAAATTATCGGTATTGACCTTGGTACAACAAACTCAGCAGTAGCAGTTCTTGAAGGAACTGAATCAAAAATTATTCCAAATCCAGAAGGAAATCGTACAACACCTTCAGTTGTAGCTTTCAAAAATGGTGAAATCATTGTCGGTGATGCTGCAAAACGTCAAGCGGTAACTAACCCAGAAACAATTATTTCTATTAAATCAAAAATGGGAACATCTGAAAAAGTTTCTGCAAATGGTAAAGAATACACACCACAAGAAATTTCAGCAATGATTCTTCAAAACTTGAAAGCTACAGCAGAAGCTTATCTTGGAGAAAAAGTAGAAAAAGCAGTTATCACTGTACCTGCATACTTCAATGATGCTCAACGTCAAGCAACTAAAGATGCTGGTAAAATTGCTGGTCTTGAAGTAGAACGTATCGTTAACGAACCAACAGCAGCAGCTCTTGCTTATGGTCTTGATAAAACAGATAAAGATGAAAAGATTCTTGTATTTGACCTTGGTGGTGGTACATTCGACGTTTCAATTCTTGAACTTGGTGATGGTGTCTTTGATGTTCTTGCAACTGCTGGTAACAACAAACTCGGTGGTGATGATTTTGACCAAAAAATCATTGACTGGATGGTTGCCGAATTCAAGAAAGAAAACGGAATTGACCTTGCCCAAGATAAAATGGCTTTGCAACGTTTGAAAGATGCCGCTGAAAAAGCGAAAAAAGACCTTTCAGGTGTAACAACCACTCAAATCAGCTTGCCATTCATCACAGCCGGTGCTGCTGGCCCTCTTCACTTGGAAATGGCTTTGACTCGTGCTAAATTTGATGAATTGACACATGATCTTGTTGAAGCGACACGTCAACCAGTTCGCCAAGCCCTTTCTGATGCTGGCTTGTCAACTTCTGATATTGACGAAGTTCTCTTGGTTGGTGGTTCAACTCGTATCCCTGCTGTTGTTGAACTTGTTCGTCACGAAACAAACAAAGAACCAAATAAATCAGTAAACCCTGATGAAGTTGTTGCTATGGGTGCAGCAATTCAAGGTGGTGTGATTACTGGTGACGTTAAAGATGTTGTTCTCCTTGACGTTACTCCACTTTCACTTGGTATTGAAACAATGGGTGGTGTCTTCACAAAATTGATTGACCGTAACACAACTATCCCAACTTCTAAATCACAAGTCTTCTCAACTGCTGCTGATAATCAACCCGCTGTAGATATTCATGTCCTTCAAGGTGAACGTCCAATGGCAGCTGATAACAAAACTTTGGGTCGTTTCCAATTAACAGATATCCCTGCAGCACCACGTGGTATTCCACAAATCGAAGTAACATTTGATATTGATAAAAATGGTATTGTTTCTGTTAAAGCTAAAGACCTTGGTACACAAAAAGAACAAACAATCGTTATCAAATCAAACTCAGGTCTTTCTGATGAAGAAATTGATAAAATGATGAAAGATGCTGAAGCAAATGCTGACGCTGATGCAAAACGTAAAGAAGAAGTTGATACACGTAATGAAGCTGATGCTTTAGTTTTCCAAACTGAAAAAACTTTGAAAGACCTTGAAGGAAAAGTAGAAGAAGCTGAAGTTAAAAAAGCTGAAGACGCTAAAGAAGAACTCAAAAAAGCGCTTGAAGGTGAAGATATTGATGATATCAAAGCTAAATCAGAAGCACTTTCTGAAATCGCTCAAAACCTCGCTGTAAAACTTTAT
>dnaK_Lcl-084
ATGTCTAAAATTATCGGTATTGACCTTGGTACAACAAACTCAGCAGTAGCAGTTCTTGAAGGAACTGAATCAAAAATTATTCCAAATCCAGAAGGAAATCGTACAACACCTTCAGTTGTAGCTTTCAAAAATGGTGAAATCATTGTCGGTGACGCTGCAAAACGTCAAGCGGTAACTAACCCAGAAACAATTATTTCTATTAAATCAAAAATGGGAACATCTGAAAAAGTTTCTGCAAATGGTAAAGAATATACACCACAAGAAATTTCAGCAATGATTCTTCAAAACTTGAAAGCTACAGCAGAAGCTTATCTTGGAGAAAAAGTAGAAAAAGCAGTTATCACTGTACCTGCATACTTCAATGACGCTCAACGTCAAGCAACTAAAGATGCTGGTAAAATTGCTGGTCTTGAAGTAGAACGTATCGTTAACGAACCAACAGCAGCAGCTCTTGCTTATGGTCTTGATAAAACAGATAAAGATGAAAAGATTCTTGTATTTGACCTTGGTGGTGGTACATTCGACGTTTCAATTCTTGAACTTGGTGATGGTGTCTTTGATGTTCTTGCAACTGCTGGTAACAACAAACTCGGTGGTGATGATTTTGACCAAAAAATCATTGACTGGATGGTTGCCGAATTCAAGAAAGAAAACGGAATTGACCTTGCCCAAGATAAAATGGCTTTGCAACGTTTGAAAGATGCCGCTGAAAAAGCGAAAAAAGACCTTTCAGGTGTAACAACTACTCAAATCAGCTTGCCATTCATCACAGCCGGTGCTGCTGGCCCTCTTCACTTGGAAATGGCTTTGACTCGTGCTAAATTTGATGAATTGACACATGATCTTGTTGAAGCGACACGTCAACCAGTTCGCCAAGCCCTTTCTGATGCTGGCTTGTCAACTTCTGATATTGACGAAGTTCTCTTGGTTGGTGGTTCAACTCGTATCCCTGCTGTTGTTGAACTTGTTCGTCACGAAACAAACAAAGAACCAAATAAATCAGTAAACCCTGATGAAGTTGTTGCTATGGGTGCAGCAATTCAGGGTGGTGTGATTACTGGTGACGTTAAAGATGTTGTTCTCCTTGACGTTACTCCACTTTCACTTGGTATTGAAACAATGGGTGGTGTCTTCACAAAATTGATTGACCGTAACACAACTATCCCAACTTCTAAATCGCAAGTCTTCTCAACTGCTGCTGATAATCAACCCGCTGTAGATATTCATGTCCTTCAAGGTGAACGTCCAATGGCAGCTGATAACAAAACTTTGGGTCGTTTCCAATTAACAGATATCCCTGCAGCACCACGTGGTATTCCACAAATCGAAGTAACATTTGATATTGATAAAAATGGTATTGTTTCTGTTAAAGCTAAAGACCTTGGTACACAAAAAGAACAAACAATCGTTATCAAATCAAACTCAGGTCTTTCTGATGAAGAAATTGATAAAATGATGAAAGATGCTGAAGCGAATGCTGACGCTGATGCAAAACGTAAAGAAGAAGTTGATACACGTAATGAAGCTGATGCTTTAGTTTTCCAAACTGAAAAAACTTTGAAAGACCTTGAAGGAAAAGTAGAAGAAGCTGAAGTTAAAAAAGCTGAAGAAGCTAAAGAAGAACTCAAAAAAGCGCTTGAAGGTGAAGATATTGATGATATCAAAGCTAAATCAGAAGCACTTTCTGAAATCGCTCAAAACCTCGCTGTAAAACTTTAT
>dnaK_Lcl-085
ATGTCTAAAATTATCGGTATTGACCTTGGTACAACAAACTCAGCAGTAGCAGTTCTTGAAGGAACTGAATCAAAAATTATTCCAAATCCAGAAGGAAATCGTACAACACCTTCAGTTGTAGCTTTCAAAAATGGTGAAATCATTGTCGGTGACGCTGCAAAACGTCAAGCGGTAACTAACCCAGAAACAATTATTTCTATTAAATCAAAAATGGGAACATCTGAAAAAGTTTCTGCAAATGGTAAAGAATATACACCACAAGAAATTTCAGCAATGATTCTTCAAAACTTGAAAGCTACAGCAGAAGCTTATCTTGGAGAAAAAGTAGAAAAAGCAGTTATCACTGTACCTGCATACTTCAATGACGCTCAACGTCAAGCAACTAAAGATGCTGGTAAAATTGCTGGTCTTGAAGTAGAACGTATCGTTAACGAACCAACAGCAGCAGCTCTTGCTTATGGTCTTGATAAAACAGATAAAGATGAAAAGATTCTTGTATTTGACCTTGGTGGTGGTACATTCGACGTTTCAATTCTTGAACTTGGTGATGGTGTCTTTGATGTTCTTGCAACTGCTGGTAACAACAAACTCGGTGGTGATGATTTTGACCAAAAAATCATTGACTGGATGGTTGCCGAATTCAAGAAAGAAAACGGAATTGACCTTGCCCAAGATAAAATGGCTTTGCAACGTTTGAAAGATGCCGCTGAAAAAGCGAAAAAAGACCTTTCAGGTGTAACAACTACTCAAATCAGCTTGCCATTCATCACAGCCGGTGCTGCTGGCCCTCTTCACTTGGAAATGGCTTTGACTCGTGCTAAATTTGATGAATTGACACATGATCTTGTTGAAGCGACACGTCAACCAGTTCGCCAAGCCCTTTCTGATGCTGGCTTGTCAACTTCTGATATTGACGAAGTTCTCTTGGTTGGTGGTTCAACTCGTATCCCTGCTGTTGTTGAACTTGTTCGTCACGAAACAAACAAAGAACCAAATAAATCAGTAAACCCTGATGAAGTTGTTGCTATGGGTGCAGCAATTCAGGGTGGTGTGATTACTGGTGACGTTAAAGATGTTGTTCTCCTTGACGTTACTCCACTTTCACTTGGTATTGAAACAATGGGTGGTGTCTTCACAAAATTGATTGACCGTAACACAACTATCCCAACTTCTAAATCGCAAGTCTTCTCAACTGCTGCTGATAATCAACCCGCTGTAGATATTCATGTCCTTCAAGGTGAACGTCCAATGGCAGCTGATAACAAAACTTTGGGTCGTTTCCAATTAACAGATATCCCTGCAGCACCACGTGGTATTCCACAAATCGAAGTAACATTTGATATTGATAAAAATGGTATTGTTTCTGTTAAAGCTAAAGACCTTGGTACACAAAAAGAACAAACAATCGTTATCAAATCAAACTCAGGTCTTTCTGATGAAGAAATTGATAAAATGATGAAAGATGCTGAAGCGAATGCTGACGCTGATGCAAAACGTAAAGAAGAAGTTGATACACGTAATGAAGCTGATGCTTTAGTTTTCCAAACTGAAAAAACTTTGAAAGACCTTGAAGGAAAAGTAGAAGAAGCTGAAGTTAAAAAAGCTGAAGAAGCTAAAGAAGAACTCAAAAAAGCGCTTGAAGGTGAAGATATTGATGATATCAAAGCTAAATCAGAAGCACTTTCTGAAATCGCTCAAAACCTCGCTGTAAAACTTTAT
>dnaK_Lcl-086
ATGTCTAAAATTATCGGTATTGACCTTGGTACAACAAACTCAGCAGTAGCAGTTCTTGAAGGAACTGAATCAAAAATTATTCCAAATCCAGAAGGAAATCGTACAACACCTTCAGTTGTAGCTTTCAAAAATGGTGAAATCATTGTCGGTGACGCTGCAAAACGTCAAGCGGTAACTAACCCAGAAACAATTATTTCTATTAAATCAAAAATGGGAACATCTGAAAAAGTTTCTGCAAATGGTAAAGAATACACACCACAAGAAATTTCAGCAATGATTCTTCAAAACTTGAAAGCTACAGCAGAAGCTTATCTTGGAGAAAAAGTAGAAAAAGCAGTTATCACTGTACCTGCATACTTTAATGACGCTCAACGTCAGGCAACTAAAGATGCTGGTAAAATTGCTGGTCTTGAAGTAGAACGTATCGTTAATGAACCAACAGCAGCAGCTCTTGCTTATGGTCTTGATAAAACAGATAAAGATGAAAAGATTCTTGTATTTGACCTTGGTGGTGGTACATTCGACGTTTCAATTCTTGAACTAGGTGATGGTGTCTTTGATGTTCTTGCAACTGCTGGTAACAACAAACTCGGTGGTGATGATTTTGACCAAAAAATTATTGACTGGATGGTTGCCGAATTCAAGAAAGAAAACGGAATTGACCTTGCCCAAGATAAAATGGCTTTGCAACGTTTGAAAGATGCCGCTGAAAAAGCGAAAAAAGACCTTTCAGGTGTAACAACTACTCAAATCAGCTTGCCATTCATCACAGCTGGTGCTGCTGGCCCTCTTCACTTGGAAATGGCTTTGACTCGTGCTAAATTTGATGAATTGACACATGATCTTGTTGAAGCGACACGTCAACCAGTTCGCCAAGCCCTTTCTGATGCTGGCTTGTCAACTTCTGATATTGACGAAGTTCTCTTGGTTGGTGGTTCAACTCGTATCCCTGCTGTTGTTGAACTTGTTCGTCACGAAACAAACAAAGAACCAAATAAATCAGTAAACCCTGATGAAGTTGTTGCTATGGGTGCAGCAATTCAAGGTGGTGTGATTACTGGTGACGTTAAAGATGTTGTTCTCCTTGACGTTACTCCACTTTCACTTGGTATTGAAACAATGGGTGGTGTCTTCACAAAATTGATTGACCGTAACACAACTATCCCAACTTCTAAATCACAAGTCTTCTCAACTGCTGCTGACAATCAACCTGCTGTAGATATTCATGTCCTTCAAGGTGAACGTCCAATGGCAGCTGATAACAAAACTTTGGGTCGTTTCCAATTAACAGATATCCCTGCAGCACCACGTGGTATTCCACAAATCGAAGTAACATTTGATATTGATAAAAATGGTATTGTTTCTGTTAAAGCTAAAGACCTTGGTACACAAAAAGAACAAACAATCGTTATCAAATCAAACTCAGGTCTTTCTGATGAAGAAATTGATAAAATGATGAAAGATGCTGAAGCAAATGCTGACGCTGATGCAAAACGTAAAGAAGAAGTTGATACACGTAATGAAGCTGATGCTTTAGTTTTCCAAACTGAAAAAACTTTGAAAGACCTTGAAGGAAAAGTAGAAGAAGCTGAAGTTAAAAAAGCTGAAGACGCTAAAGAAGAACTCAAAAAAGCGCTTGAAGGTGAAGATATTGATGATATCAAAGCTAAATCAGAAGCACTTTCTGAAATCGCTCAAAACCTCGCTGTAAAACTTTAT
>dnaK_Lcl-087
ATGTCTAAAATTATCGGTATTGACCTTGGTACAACAAACTCAGCAGTAGCAGTTCTTGAAGGAACTGAATCAAAAATTATTCCAAATCCAGAAGGAAATCGTACAACACCTTCAGTTGTAGCTTTCAAAAATGGTGAAATCATTGTCGGTGACGCTGCAAAACGTCAAGCGGTAACTAACCCAGAAACAATTATTTCTATTAAATCAAAAATGGGAACATCTGAAAAAGTTTCTGCAAATGGTAAAGAATATACACCACAAGAAATTTCAGCAATGATTCTTCAAAACTTGAAAGCTACAGCAGAAGCTTATCTTGGAGAAAAAGTAGAAAAAGCAGTTATCACTGTACCTGCATACTTTAATGACGCTCAACGTCAAGCAACTAAAGATGCTGGTAAAATTGCTGGTCTTGAAGTAGAACGTATCGTTAACGAACCAACAGCAGCAGCTCTTGCTTATGGTCTTGATAAAACAGATAAAGATGAAAAGATTCTTGTATTTGACCTTGGTGGTGGTACATTCGACGTTTCAATTCTTGAACTAGGTGATGGTGTCTTTGATGTTCTTGCAACTGCTGGTAACAACAAACTCGGTGGTGATGATTTTGACCAAAAAATCATTGATTGGATGGTTGCCGAATTCAAGAAAGAAAACGGAATTGACCTTGCCCAAGATAAAATGGCTTTGCAACGTTTGAAAGATGCCGCTGAAAAAGCGAAAAAAGACCTTTCAGGTGTAACAACTACTCAAATCAGCTTGCCATTCATCACAGCTGGTGCTGCTGGCCCTCTTCACTTGGAAATGGCTTTGACTCGTGCTAAATTTGATGAATTGACACATGATCTTGTTGAAGCGACACGTCAACCAGTTCGCGAAGCCCTTTCTGATGCTGGCTTGTCAACTTCTGATATTGACGAAGTTCTCTTGGTTGGTGGTTCAACTCGTATCCCTGCTGTTGTTGAACTTGTTCGTCACGAAACAAACAAAGAACCAAATAAATCAGTAAACCCTGATGAAGTTGTTGCTATGGGTGCAGCAATTCAGGGTGGTGTGATTACTGGTGACGTTAAAGATGTTGTTCTCCTTGACGTTACTCCACTTTCACTTGGTATTGAAACAATGGGTGGTGTCTTCACAAAATTGATTGACCGTAACACAACTATCCCAACTTCTAAATCACAAGTCTTCTCAACTGCTGCTGATAATCAACCTGCTGTAGATATTCATGTCCTTCAAGGTGAACGTCCAATGGCAGCTGATAACAAAACTTTGGGTCGTTTCCAATTAACAGATATCCCTGCAGCACCACGTGGTATTCCACAAATCGAAGTAACATTTGATATTGATAAAAATGGTATTGTTTCTGTTAAAGCTAAAGACCTTGGTACACAAAAAGAACAAACAATCGTTATCAAATCAAACTCAGGTCTTTCTGATGAAGAAATTGATAAAATGATGAAAGATGCTGAAGCAAATGCTGACGCTGATGCAAAACGTAAAGAAGAAGTTGATACACGTAATGAAGCTGATGCTTTAGTTTTCCAAACTGAAAAAACTTTGAAAGACCTTGAAGGAAAAGTAGAAGAAGCTGAAGTTAAAAAAGCTGAAGAAGCTAAAGAAGAACTCAAAAAAGCGCTTGAAGGTGAAGATATTGATGATATCAAAGCTAAATCAGAAGCACTTTCTGAAATCGCTCAAAACCTCGCTGTAAAACTTTAT
>dnaK_Lcl-088
ATGTCTAAAATTATCGGTATTGACCTTGGTACAACTAACTCAGCAGTCGCAGTTCTTGAAGGAACTGAATCAAAAATTATTCCAAATCCAGAAGGAAATCGCACAACTCCATCAGTAGTTGCATTTAAAAATGGTGAAATCATTGTTGGTGATGCTGCAAAACGTCAAGCAGTAACAAATCCAGAAACAATCATTTCTATCAAATCAAAAATGGGAACATCTGAAAAAGTTTCTGCAAATGGTAAAGAATATACACCACAAGAAATTTCAGCAATGATTCTTCAAAACTTGAAAGCAACTGCTGAAAGCTACCTTGGCGAAAAAGTTGAAAAAGCAGTTATCACTGTTCCTGCTTACTTCAATGACGCTCAACGTCAAGCAACTAAAGATGCTGGTAAAATTGCTGGTCTTGAAGTAGAACGTATCGTTAACGAACCAACTGCCGCAGCTCTTGCTTATGGTCTTGATAAAACAGATAAAGATGAAAAAATCCTTGTCTTTGACCTTGGTGGTGGGACATTCGACGTTTCAATCCTTGAACTTGGCGATGGTGTCTTTGATGTTCTTGCAACTGCTGGTAACAACAAACTTGGTGGTGATGACTTTGACCAAAAAATCATTGACTGGATGGTTGCCGAATTCAAGAAAGAAAACGGAATTGACCTTGGCCAAGACAAAATGGCTTTGCAACGTTTGAAAGATGCTGCTGAAAAAGCCAAAAAAGACCTTTCAGGTGTAACAACAACTCAAATCAGCTTACCATTTATCACAGCAGGAGCTGCCGGACCTCTTCACTTGGAAATGGCTTTAACTCGTGCTAAATTTGATGAATTGACACATGACCTTGTTGAAGCGACACGTCAACCAGTTCGTCAAGCCCTTTCTGATGCTGGTTTGTCAACTTCTGATATTGATGAAGTCCTCTTAGTTGGTGGTTCAACTCGTATTCCTGCAGTTGTTGAACTTGTTCGTCATGAAACAAACAAAGAACCAAATAAATCAGTTAACCCTGATGAAGTTGTTGCTATGGGTGCCGCAATTCAAGGTGGTGTCATCACTGGTGACGTTAAAGACGTTGTCCTTCTTGATGTTACTCCATTGTCACTTGGTATTGAAACAATGGGTGGAGTCTTCACAAAATTGATTGACCGTAACACAACTATCCCAACTTCTAAATCACAAGTCTTCTCAACTGCCGCTGATAATCAACCAGCTGTTGATATTCACGTCCTCCAAGGTGAACGTCCAATGGCTGCTGATAACAAAACTTTGGGTCGTTTCCAATTGACAGATATCCCTGCAGCACCACGTGGTATCCCACAAATCGAAGTAACATTTGATATTGATAAAAATGGTATTGTTTCTGTTAAAGCTAAAGACCTCGGCACACAAAAAGAACAAACAATTGTTATCAAATCAAACTCAGGTCTTTCTGATGAAGAGATTGATAAAATGATGAAAGATGCTGAAGCAAATGCCGATGCTGATGCAAAACGTAAAGAAGAAGTTGATACACGTAACGAAGCTGACGCTTTAGTTTTCCAAACTGAAAAAACTTTGAAAGACCTTGAAGGAAAAGTTGAAGAAGCTGAAGTTAAAAAAGCCGAAAACGCTAAAGAAGAACTCAAAAAAGCGCTTGAAGGTGAAGATATTGATGATATCAAAGCTAAATCAGAAGCACTTTCTGAAATCGCTCAAAATCTTGCTGTAAAACTTTAT
>dnaK_Lcl-089
ATGTCTAAAATTATCGGTATTGACCTTGGTACAACTAACTCAGCAGTCGCAGTTCTTGAAGGAACTGAATCAAAAATTATTCCAAATCCAGAAGGAAATCGCACAACTCCATCAGTAGTTGCATTTAAAAATGGTGAAATCATTGTTGGTGATGCTGCAAAACGTCAAGCAGTAACAAATCCAGAAACAATCATTTCTATCAAATCAAAAATGGGAACATCTGAAAAAGTTTCTGCAAATGGTAAAGAATATACACCACAAGAAATTTCAGCAATGATTCTTCAAAACTTGAAAGCAACTGCTGAAAGCTACCTTGGCGAAAAAGTTGAAAAAGCAGTTATCACTGTTCCTGCTTACTTCAATGACGCTCAACGTCAAGCAACTAAAGATGCTGGTAAAATTGCTGGTCTTGAAGTAGAACGTATCGTTAACGAACCAACTGCCGCAGCTCTTGCTTATGGTCTTGATAAAACAGATAAAGATGAAAAAATCCTTGTCTTTGACCTTGGTGGTGGGACATTCGACGTTTCAATCCTTGAACTTGGCGATGGTGTCTTTGATGTTCTTGCAACTGCTGGTAACAACAAACTTGGTGGTGATGACTTTGACCAAAAAATCATTGACTGGATGGTTGCCGAATTCAAGAAAGAAAACGGAATTGACCTTGGCCAAGACAAAATGGCTTTGCAACGTTTGAAAGATGCTGCTGAAAAAGCCAAAAAAGACCTTTCAGGTGTAACAACAACTCAAATCAGCTTACCATTTATCACAGCAGGAGCTGCCGGACCTCTTCACTTGGAAATGGCTTTAACTCGTGCTAAATTTGATGAATTGACACATGACCTTGTTGAAGCGACACGTCAACCAGTTCGTCAAGCCCTTTCTGATGCTGGTTTGTCAACTTCTGATATTGATGAAGTCCTCTTAGTTGGTGGTTCAACTCGTATTCCTGCAGTTGTTGAACTTGTTCGTCATGAAACAAACAAAGAACCAAATAAATCAGTTAACCCTGATGAAGTTGTTGCTATGGGTGCCGCAATTCAAGGTGGTGTCATCACTGGTGACGTTAAAGACGTTGTCCTTCTTGATGTTACTCCATTGTCACTTGGTATTGAAACAATGGGTGGAGTCTTCACAAAATTGATTGACCGTAACACAACTATCCCAACTTCTAAATCACAAGTCTTCTCAACTGCCGCTGATAATCAACCAGCTGTTGATATTCACGTCCTCCAAGGTGAACGTCCAATGGCTGCTGATAACAAAACTTTGGGTCGTTTCCAATTGACAGATATCCCTGCAGCACCACGTGGTATCCCACAAATCGAAGTAACATTTGATATTGATAAAAATGGTATTGTTTCTGTTAAAGCAAAAGACCTCGGCACACAAAAAGAACAAACAATTGTTATCAAATCAAACTCAGGTCTTTCTGATGAAGAGATTGATAAAATGATGAAAGATGCTGAAGCAAATGCCGATGCTGATGCAAAACGTAAAGAAGAAGTTGATACACGTAACGAAGCTGACGCTTTAGTTTTCCAAACTGAAAAAACTTTGAAAGACCTTGAAGGAAAAGTTGAAGAAGCTGAAGTTAAAAAAGCCGAAGACGCTAAAGAAGAACTCAAAAAAGCGCTTGAAGGTGAAGATATTGATGATATCAAAGCTAAATCAGAAGCACTTTCTGAAATCGCTCAAAATCTTGCTGTAAAACTTTAT
>dnaK_Lcl-090
ATGTCTAAAATTATCGGTATTGACCTTGGTACAACTAACTCAGCAGTCGCAGTTCTTGAAGGAACTGAATCAAAAATTATTCCAAATCCAGAAGGAAATCGCACAACTCCATCAGTAGTTGCATTTAAAAATGGTGAAATCATCGTTGGTGATGCTGCAAAACGTCAAGCAGTAACAAATCCAGAAACAATCATTTCTATCAAATCAAAAATGGGAACATCTGAAAAAGTTTCTGCAAATGGTAAAGAATATACACCACAAGAAATTTCAGCAATGATTCTTCAAAACTTGAAAGCAACTGCTGAAAGCTACCTTGGCGAAAAAGTTGAAAAAGCAGTTATCACTGTTCCTGCTTACTTCAATGACGCTCAACGTCAAGCAACTAAAGATGCTGGTAAAATTGCTGGTCTTGAAGTAGAACGTATCGTTAACGAACCAACTGCCGCAGCTCTTGCTTATGGTCTTGATAAAACAGATAAAGATGAAAAAATCCTTGTCTTTGACCTTGGTGGTGGGACATTCGACGTTTCAATCCTTGAACTTGGCGATGGTGTCTTTGATGTTCTTGCAACTGCTGGTAACAACAAACTTGGTGGTGATGACTTTGACCAAAAAATCATTGACTGGATGGTTGTCGAATTCAAGAAAGAAAACGGAATTGACCTTGGCCAAGACAAAATGGCTTTGCAACGTTTGAAAGATGCTGCTGAAAAAGCCAAAAAAGACCTTTCAGGTGTAACAACAACTCAAATCAGCTTACCATTTATCACAGCAGGAGCTGCCGGACCTCTTCACTTGGAAATGGCTTTAACTCGTGCTAAATTTGATGAATTGACACATGACCTTGTTGAAGCGACACGTCAACCAGTTCGTCAAGCCCTTTCTGATGCTGGTTTGTCAACTTCTGATATTGATGAAGTCCTCTTAGTTGGTGGTTCAACTCGTATTCCTGCAGTTGTTGAACTTGTTCGTCATGAAACAAACAAAGAACCAAATAAATCAGTTAACCCTGATGAAGTTGTTGCTATGGGTGCCGCAATTCAAGGTGGTGTCATCACTGGTGACGTTAAAGACGTTGTCCTTCTTGATGTTACTCCATTGTCACTTGGTATTGAAACAATGGGTGGAGTCTTCACAAAATTGATTGACCGTAACACAACTATCCCAACTTCTAAATCACAAGTCTTCTCAACTGCCGCTGATAATCAACCAGCTGTTGATATTCACGTCCTCCAAGGTGAACGTCCAATGGCTGCTGATAACAAAACTTTGGGTCGTTTCCAATTGACAGATATCCCTGCAGCACCACGTGGTATCCCACAAATCGAAGTAACATTTGATATTGATAAAAATGGTATTGTTTCTGTTAAAGCTAAAGACCTCGGCACACAAAAAGAACAAACAATTGTTATCAAATCAAACTCAGGTCTTTCTGATGAAGAGATTGATAAAATGATGAAAGATGCTGAAGCAAATGCCGATGCTGATGCAAAACGTAAAGAAGAAGTTGATACACGTAACGAAGCTGACGCTTTAGTTTTCCAAACTGAAAAAACTTTGAAAGACCTTGAAGGAAAAGTTGAAGAAGCTGAAGTTAAAAAAGCCGAAGACGCTAAAGAAGAACTCAAAAAAGCGCTTGAAGGTGAAGATATTGATGATATCAAAGCTAAATCAGAAGCACTTTCTGAAATCGCTCAAAATCTTGCTGTAAAACTTTAT
>dnaK_Lcl-091
ATGTCTAAAATTATCGGTATTGACCTTGGTACAACTAACTCAGCAGTCGCAGTTCTTGAAGGAACTGAATCAAAAATTATTCCAAATCCAGAAGGAAATCGCACAACTCCATCAGTAGTTGCATTTAAAAATGGTGAAATCATCGTTGGTGATGCTGCAAAACGTCAAGCAGTAACAAATCCAGAAACAATCATTTCTATCAAATCAAAAATGGGAACATCTGAAAAAGTTTCTGCAAATGGTAAAGAATATACACCACAAGAAATTTCAGCAATGATTCTTCAAAACTTGAAAGCAACTGCTGAAAGCTACCTTGGCGAAAAAGTTGAAAAAGCAGTTATCACTGTTCCTGCTTACTTCAATGACGCTCAACGTCAAGCAACTAAAGATGCTGGTAAAATTGCTGGTCTTGAAGTAGAACGTATCGTTAACGAACCAACTGCCGCAGCTCTTGCTTATGGTCTTGATAAAACAGATAAAGATGAAAAAATCCTTGTCTTTGACCTTGGTGGTGGGACATTCGACGTTTCAATCCTTGAACTTGGCGATGGTGTCTTTGATGTTCTTGCAACTGCTGGTAACAACAAACTTGGTGGTGATGACTTTGACCAAAAAATCATTGACTGGATGGTTGCCGAATTCAAGAAAGAAAACGGAATTGACCTTGGCCAAGACAAAATGGCTTTGCAACGTTTGAAAGATGCTGCTGAAAAAGCCAAAAAAGACCTTTCAGGTGTAACAACAACTCAAATCAGCTTACCATTTATCACAGCAGGAGCTGCCGGACCTCTTCACTTGGAAATGGCTTTAACTCGTGCTAAATTTGATGAATTGACACATGACCTTGTTGAAGCGACACGTCAACCAGTTCGTCAAGCCCTTTCTGATGCTGGTTTGTCAACTTCTGATATTGATGAAGTCCTCTTAGTTGGTGGTTCAACTCGTATTCCTGCAGTTGTTGAACTTGTTCGTCATGAAACAAACAAAGAACCAAATAAATCAGTTAACCCTGATGAAGTTGTTGCTATGGGTGCCGCAATTCAAGGTGGTGTCATCACTGGTGACGTTAAAGACGTTGTCCTTCTTGATGTTACTCCATTGTCACTTGGTATTGAAACAATGGGTGGAGTCTTCACAAAATTGATTGACCGTAACACAACTATCCCAACTTCTAAATCACAAGTCTTCTCAACTGCCGCTGATAATCAACCAGCTGTTGATATTCACGTCCTCCAAGGTGAACGTCCAATGGCTGCTGATAACAAAACTTTGGGTCGTTTCCAATTGACAGATATCCCTGCAGCACCACGTGGTATCCCACAAATCGAAGTAACATTTGATATTGATAAAAATGGTATTGTTTCTGTTAAAGCTAAAGACCTCGGCACACAAAAAGAACAAACAATTGTTATCAAATCAAACTCAGGTCTTTCTGATGAAGAGATTGATAAAATGATGAAAGATGCTGAAGCAAATGCCGATGCTGATGCAAAACGTAAAGAAGAAGTTGATACACGTAACGAAGCTGACGCTTTAGTTTTCCAAACTGAAAAAACTTTGAAAGACCTTGAAGGAAAAGTTGAAGAAGCTGAAGTTAAAAAAGCCGAAGACGCTAAAGAAGAACTCAAAAAAGCGCTTGAAGGTGAAGATATTGATGATATCAAAGCTAAATCAGAAGCACTTTCTGAAATCGCTCAAAATCTTGCTGTAAAACTTTAT
>dnaK_Lcl-092
ATGTCTAAAATTATCGGTATTGACCTTGGTACAACTAACTCAGCAGTCGCAGTTCTTGAAGGAACTGAATCAAAAATTATTCCAAATCCAGAAGGAAATCGCACAACTCCATCAGTAGTTGCATTTAAAAATGGTGAAATCATCGTTGGTGATGCTGCAAAACGTCAAGCAGTAACAAATCCAGAAACAATCATTTCTATCAAATCAAAAATGGGAACATCTGAAAAAGTTTCTGCAAATGGTAAAGAATATACACCACAAGAAATTTCAGCAATGATTCTTCAAAACTTGAAAGCAACTGCTGAAAGCTACCTTGGCGAAAAAGTTGAAAAAGCAGTTATCACTGTTCCTGCTTACTTCAATGACGCTCAACGTCAAGCAACTAAAGATGCTGGTAAAATTGCTGGTCTTGAAGTAGAACGTATCGTTAACGAACCAACTGCCGCAGCTCTTGCTTATGGTCTTGATAAAACAGATAAAGATGAAAAAATCCTTGTCTTTGACCTTGGTGGTGGGACATTCGACGTTTCAATCCTTGAACTTGGCGATGGTGTCTTTGATGTTCTTGCAACTGCTGGTAACAACAAACTTGGTGGTGATGACTTTGACCAAAAAATCATTGACTGGATGGTTGCCGAATTCAAGAAAGAAAACGGAATTGACCTTGGCCAAGACAAAATGGCTTTGCAACGTTTGAAAGATGCTGCTGAAAAAGCCAAAAAAGACCTTTCAGGTGTAACAACAACTCAAATCAGCTTACCATTTATCACAGCAGGAGCTGCCGGACCTCTTCACTTGGAAATGGCTTTAACTCGTGCTAAATTTGATGAATTGACACATGACCTTGTTGAAGCGACACGTCAACCAGTTCGTCAAGCCCTTTCTGATGCTGGTTTGTCAACTTCTGATATTGATGAAGTCCTCTTAGTTGGTGGTTCAACTCGTATTCCTGCAGTTGTTGAACTTGTTCGTCATGAAACAAACAAAGAACCAAATAAATCAGTTAACCCTGATGAAGTTGTTGCTATGGGTGCCGCAATTCAAGGTGGTGTCATCACTGGTGACGTTAAAGACGTTGTCCTTCTTGATGTTACTCCATTGTCACTTGGTATTGAAACAATGGGTGGAGTCTTCACAAAATTGATTGACCGTAACACAACTATCCCAACTTCTAAATCACAAGTCTTCTCAACTGCCGCTGATAATCAACCAGCTGTTGATATTCACGTCCTCCAAGGTGAACGTCCAATGGCTGCTGATAACAAAACTTTGGGTCGTTTCCAATTGACAGATATCCCTGCAGCACCACGTGGTATCCCACAAATCGAAGTAACATTTGATATTGATAAAAATGGTATTGTTTCTGTTAAAGCTAAAGACCTCGGCACACAAAAAGAACAAACAATTGTTATCAAATCAAACTCAGGTCTTTCTGATGAAGAGATTGATAAAATGATGAAAGATGCTGAAGCAAATGCCGATGCTGATGCAAAACGTAAAGAAGAAGTTGATACACGTAACGAAGCTGACGCTTTAGTTTTCCAAACTGAAAAAACTTTGAAAGACCTTGAAGGAAAAGTTGAAGAAGCTGAAGTTAAAAAAGCCGAAGACGCTAAAGAAGAACTCAAAAAAGCGCTTGAAGGTGAAGATATTGATGATATCAAAGCTAAATCAGAAGCACTTTCTGAAATCGCTCAAAATATTGCTGTAAAACTTTAT
>dnaK_Lcl-093
ATGTCTAAAATTATCGGTATTGACCTTGGTACAACTAACTCAGCAGTCGCAGTTCTTGAAGGAACTGAATCAAAAATTATTCCAAATCCAGAAGGAAATCGCACAACTCCATCAGTAGTTGCATTTAAAAATGGTGAAATCATCGTTGGTGATGCTGCAAAACGTCAAGCAGTAACAAATCCAGAAACAATCATTTCTATCAAATCAAAAATGGGAACATCTGAAAAAGTTTCTGCAAATGGTAAAGAATATACACCACAAGAAATTTCAGCAATGATTCTTCAAAACTTGAAAGCAACTGCTGAAAGCTACCTTGGCGAAAAAGTTGAAAAAGCAGTTATCACTGTTCCTGCTTACTTCAATGACGCTCAACGTCAAGCAACTAAAGATGCTGGTAAAATTGCTGGTCTTGAAGTAGAACGTATCGTTAACGAACCAACTGCCGCAGCTCTTGCTTATGGTCTTGATAAAACAGATAAAGATGAAAAAATCCTTGTCTTTGACCTTGGTGGTGGGACATTCGACGTTTCAATCCTTGAACTTGGCGATGGTGTCTTTGATGTTCTTGCAACTGCTGGTAACAACAAACTTGGTGGTGATGACTTTGACCAAAAAATCATTGACTGGATGGTTGTCGAATTCAAGAAAGAAAACGGAATTGACCTTGGCCAAGACAAAATGGCTTTGCAACGTTTGAAAGATGCTGCTGAAAAAGCCAAAAAAGACCTTTCAGGTGTAACAACAACTCAAATCAGCTTACCATTTATCACAGCAGGAGCTGCCGGACCTCTTCACTTGGAAATGGCTTTAACTCGTGCTAAATTTGATGAATTGACACATGACCTTGTTGAAGCGACACGTCAACCAGTTCGTCAAGCCCTTTCTGATGCTGGTTTGTCAACTTCTGATATTGATGAAGTCCTCTTAGTTGGTGGTTCAACTCGTATTCCTGCAGTTGTTGAACTTGTTCGTCATGAAACAAACAAAGAACCAAATAAATCAGTTAACCCTGATGAAGTTGTTGCTATGGGTGCCGCAATTCAAGGTGGTGTCATCACTGGTGACGTTAAAGACGTTGTCCTTCTTGATGTTACTCCATTGTCACTTGGTATTGAAACAATGGGTGGAGTCTTCACAAAATTGATTGACCGTAACACAACTATCCCAACTTCTAAATCACAAGTCTTCTCAACTGCCGCTGATAATCAACCAGCTGTTGATATTCACGTCCTCCAAGGTGAACGTCCAATGGCTGCTGATAACAAAACTTTGGGTCGTTTCCAATTGACAGATATCCCTGCAGCACCACGTGGTATCCCACAAATCGAAGTAACATTTGATATTGATAAAAATGGTATTGTTTCTGTTAAAGCTAAAGACCTCGGCACACAAAAAGAACAAACAATTGTTATCAAATCAAACTCAGGTCTTTCTGATGAAGAGATTGATAAAATGATGAAAGATGCTGAAGCAAATGCCGATGCTGATGCAAAACGTAAAGAAGAAGTTGATACACGTAACGAAGCTGACGCTTTAGTTTTCCAAACTGAAAAAACTTTGAAAGACCTTGAAGGAAAAGTTGAAGAAGCTGAAGTTAAAAAAGCCGAAGACGCTAAAGAAGAACTCAAAAAAGCGCTTGAAGGTGAAGATATTGATGATATCAAAGCTAAATCAGAAGCACTTTCTGAAATCGCTCAAAATCTTGCTGTAAAACTTTAT
>dnaK_Lcl-094
ATGTCTAAAATTATCGGTATTGACCTTGGTACAACTAACTCAGCAGTCGCAGTTCTTGAAGGAACTGAATCAAAAATTATTCCAAATCCTGAAGGAAATCGCACAACTCCATCAGTAGTTGCATTTAAAAATGGTGAAATCATCGTTGGTGATGCTGCAAAACGTCAAGCAGTAACAAATCCAGAAACAATCATTTCTATCAAATCAAAAATGGGAACATCTGAAAAAGTTTCTGCAAATGGTAAAGAATATACACCACAAGAAATTTCAGCAATGATTCTTCAAAACTTGAAAGCAACTGCTGAAAGCTACCTTGGCGAAAAAGTTGAAAAAGCAGTTATCACTGTTCCTGCTTACTTCAATGACGCTCAACGTCAAGCAACTAAAGATGCTGGTAAAATTGCTGGTCTTGAAGTAGAACGTATCGTTAACGAACCAACTGCCGCAGCTCTTGCTTATGGTCTTGATAAAACAGATAAAGATGAAAAAATCCTTGTCTTTGACCTTGGTGGTGGGACATTCGACGTTTCAATCCTTGAACTTGGCGATGGTGTCTTTGATGTTCTTGCAACTGCTGGTAACAACAAACTTGGTGGTGATGACTTTGACCAAAAAATCATTGACTGGATGGTTGCCGAATTCAAGAAAGAAAACGGAATTGACCTTAGCCAAGACAAAATGGCTTTGCAACGTTTGAAAGATGCTGCTGAAAAAGCCAAAAAAGACCTTTCAGGTGTAACAACAACTCAAATCAGCTTACCATTTATCACAGCAGGAGCTGCCGGACCTCTTCACTTGGAAATGGCTTTAACTCGTGCTAAATTTGATGAATTGACACATGACCTTGTTGAAGCGACACGTCAACCAGTTCGTCAAGCCCTTTCTGATGCTGGTTTGTCAACTTCTGATATTGATGAAGTCCTCTTAGTTGGTGGTTCAACTCGTATTCCTGCAGTTGTTGAACTTGTTCGTCATGAAACAAACAAAGAACCAAATAAATCAGTTAACCCTGATGAAGTTGTTGCTATGGGTGCCGCAATTCAAGGTGGTGTCATCACTGGTGACGTTAAAGACGTTGTCCTTCTTGATGTTACTCCATTGTCACTTGGTATTGAAACAATGGGTGGAGTCTTCACAAAATTGATTGACCGTAACACAACTATTCCAACTTCTAAATCACAAGTCTTCTCAACTGCCGCTGATAATCAACCAGCTGTTGATATTCACGTCCTCCAAGGTGAACGTCCAATGGCTGCTGATAACAAAACTTTGGGTCGTTTCCAATTGACAGATATCCCTGCAGCACCACGTGGTATCCCACAAATCGAAGTAACATTTGATATTGATAAAAATGGTATTGTTTCTGTTAAAGCTAAAGACCTCGGCACACAAAAAGAACAAACAATTGTTATCAAATCAAACTCAGGTCTTTCTGATGAAGAGATTGATAAAATGATGAAAGATGCTGAAGCAAATGCCGATGCTGATGCAAAACGTAAAGAAGAAGTTGATACACGTAACGAAGCTGACGCTTTAGTTTTCCAAACTGAAAAAACTTTGAAAGACCTTGAAGGAAAAGTTGAAGAAGCTGAAGTTAAAAAAGCCGAAGACGCTAAAGAAGAACTCAAAAAAGCGCTTGAAGGTGAAGATATTGATGATATCAAAGCTAAATCAGAAGCACTTTCTGAAATCGCTCAAAATCTTGCTGTAAAACTTTAT
>dnaK_Lcl-095
ATGTCTAAAATTATCGGTATTGACCTTGGTACAACTAACTCAGCAGTCGCAGTTCTTGAAGGAACTGAATCAAAAATTATTCCAAATCCAGAAGGAAATCGCACAACTCCATCAGTAGTTGCATTTAAAAATGGTGAAATCATCGTTGGTGATGCTGCAAAACGTCAAGCAGTAACAAATCCAGAAACAATCATTTCTATCAAATCAAAAATGGGAACATCTGAAAAAGTTTCTGCAAATGGTAAAGAATATACACCACAAGAAATTTCAGCAATGATTCTTCAAAACTTGAAAGCAACTGCTGAAAGCTACCTTGGCGAAAAAGTTGAAAAAGCAGTTATCACTGTTCCTGCTTACTTCAATGACGCTCAACGTCAAGCAACTAAAGATGCTGGTAAAATTGCTGGTCTTGAAGTAGAACGTATCGTTAACGAACCAACTGCCGCAGCTCTTGCTTATGGTCTTGATAAAACAGATAAAGATGAAAAAATCCTTGTCTTTGACCTTGGTGGTGGGACATTCGACGTTTCAATCCTTGAACTTGGCGATGGTGTCTTTGATGTTCTTGCAACTGCTGGTAACAACAAACTTGGTGGTGATGACTTTGACCAAAAAATCATTGACTGGATGGTTGCCGAATTCAAGAAAGAAAACGGAATTGACCTTGGCCAAGACAAAATGGCTTTGCAACGTTTGAAAGATGCTGCTGAAAAAGCCAAAAAAGACCTTTCAGGTGTAACAACAACTCAAATCAGCTTACCATTTATCACAGCAGGAGCTGCCGGACCTCTTCACTTGGAAATGGCTTTAACTCGTGCTAAATTTGATGAATTGACACATGACCTTGTTGAAGCGACACGTCAACCAGTTCGTCAAGCCCTTTCTGATGCTGGTTTGTCAACTTCTGATATTGATGAAGTCCTCTTAGTTGGTGGTTCAACTCGTATTCCTGCAGTTGTTGAACTTGTTCGTCATGAAACAAACAAAGAACCAAATAAATCAGTTAACCCTGATGAAGTTGTTGCTATGGGTGCCGCAATTCAAGGTGGTGTCATCACTGGTGACGTTAAAGACGTTGTCCTTCTTGATGTTACTCCATTGTCACTTGGTATTGAAACAATGGGTGGAGTCTTCACAAAATTGATTGACCGTAACACAACTATCCCAACTTCTAAATCACAAGTCTTCTCAACTGCCGCTGATAATCAACCAGCTGTTGATATTCACGTCCTCCAAGGTGAACGTCCAATGGCTGCTGATAACAAAACTTTGGGTCGTTTCCAATTGACAGATATCCCTGCAGCACCACGTGGTATCCCACAAATCGAAGTAACATTTGATATTGATAAAAATGGTATTGTTTCTGTTAAAGCTAAAGACCTCGGCACACAAAAAGAACAAACAATTGTTATCAAATCAAACTCAGGTCTTTCTGATGAAGAGATTGATAAAATGATGAAAGATGCTGAAGCAAATGCCGATGCTGATGCAAAACGTAAAGAAGAAGTTGATACACGTAACGAAGCTGACGCTTTAGTTTTCCAAACTGAAAAAACTTTGAAAGACCTTGAAGGAAAAGTTGAAGAAGCTGAAGTTAAAAAAGCCGAAGACGCTAAAGAAGAACTCAAAAAAGCGCTTGAAGGTGAAGATATTGATGATATCAAAGCTAAATCAGAAGCACTTTCTGAAATCGCTCAAAATCTTGCTGTAAAACTTTAT
>dnaK_Lcl-096
ATGTCTAAAATTATCGGTATTGACCTTGGTACAACAAACTCAGCAGTAGCAGTTCTTGAAGGAACTGAATCAAAAATTATTCCAAATCCAGAAGGAAATCGTACAACACCTTCAGTTGTAGCTTTCAAAAATGGTGAAATCATTGTCGGTGACGCTGCAAAACGTCAAGCGGTAACTAACCCAGAAACAATTATTTCTATTAAATCAAAAATGGGAACATCTGAAAAAGTTTCTGCAAATGGTAAAGAATATACACCACAAGAAATTTCAGCAATGATTCTTCAAAACTTGAAAGCTACAGCAGAAGCTTATCTTGGAGAAAAAGTAGAAAAAGCAGTTATCACTGTACCTGCATACTTTAATGACGCTCAACGTCAAGCAACTAAAGATGCTGGTAAAATTGCTGGTCTTGAAGTAGAACGTATCGTTAACGAACCAACAGCAGCAGCTCTTGCTTATGGTCTTGATAAAACAGATAAAGATGAAAAGATTCTTGTATTTGACCTTGGTGGTGGTACATTCGACGTTTCAATTCTTGAACTAGGTGATGGTGTCTTTGATGTTCTTGCAACTGCTGGTAACAACAAACTCGGTGGTGATGATTTTGACCAAAAAATCATTGATTGGATGGTTGCCGAATTCAAGAAAGAAAACGGAATTGACCTTGCCCAAGATAAAATGGCTTTGCAACGTTTGAAAGATGCCGCTGAAAAAGCGAAAAAAGACCTTTCAGGTGTAACAACTACTCAAATCAGCTTGCCATTCATCACAGCTGGTGCTGCTGGCCCTCTTCACTTGGAAATGGCTTTGACTCGTGCTAAATTTGATGAATTGACACATGATCTTGTTGAAGCGACACGTCAACCAGTTCGCCAAGCCCTTTCTGATGCTGGCTTGTCAACTTCTGATATTGACGAAGTTCTCTTGGTTGGTGGTTCAACTCGTATCCCTGCTGTTGTTGAACTTGTTCGTCACGAAACAAACAAAGAACCAAATAAATCAGTAAACCCTGATGAAGTTGTTGCTATGGGTGCAGCAATTCAGGGTGGTGTGATTACTGGTGACGTTAAAGATGTTGTTCTCCTTGACGTTACTCCACTTTCACTTGGTATTGAAACAATGGGTGGTGTCTTCACAAAATTGATTGACCGTAACACAACTATCCCAACTTCTAAATCACAAGTCTTCTCAACTGCTGCTGATAATCAACCTGCTGTAGATATTCATGTCCTTCAAGGTGAACGTCCAATGGCAGCTGATAACAAAACTTTGGGTCGTTTCCAATTAACAGATATCCCTGCAGCACCACGTGGTATTCCACAAATCGAAGTAACATTTGATATTGATAAAAATGGTATTGTTTCTGTTAAAGCTAAAGACCTTGGTACACAAAAAGAACAAACAATCGTTATCAAATCAAACTCAGGTCTTTCTGATGAAGAAATTGATAAAATGATGAAAGATGCTGAAGCAAATGCTGACGCTGATGCAAAACGTAAAGAAGAAGTTGATACACGTAATGAAGCTGATGCTTTAGTTTTCCAAACTGAAAAAACTTTGAAAGACCTTGAAGGAAAAGTAGAAGAAGCTGAAGTTAAAAAAGCTGAAGAAGCTAAAGAAGAACTCAAAAAAGCGCTTGAAGGTGAAGATATTGATGATATCAAAGCTAAATCAGAAGCACTTTCTGAAATCGCTCAAAACCTCGCTGTAAAACTTTAT
>dnaK_Lcl-097
ATGTCTAAAATTATCGGTATTGACCTTGGTACAACTAACTCAGCAGTCGCAGTTCTTGAAGGAACTGAATCAAAAATTATTCCAAATCCAGAAGGAAATCGCACAACTCCATCAGTAGTTGCATTTAAAAATGGTGAAATCATCGTTGGTGATGCTGCAAAACGTCAAGCAGTAACAAATCCAGAAACAATCATTTCTATCAAATCAAAAATGGGAACATCTGAAAAAGTTTCTGCAAATGGTAAAGAATATACACCACAAGAAATTTCAGCAATGATTCTTCAAAACTTGAAAGCAACTGCTGAAAGCTACCTTGGCGAAAAAGTTGAAAAAGCAGTTATCACTGTTCCTGCTTACTTCAATGACGCTCAACGTCAAGCAACTAAAGATGCTGGTAAAATTGCTGGTCTTGAAGTAGAACGTATCGTTAACGAACCAACTGCCGCAGCTCTTGCTTATGGTCTTGATAAAACAGATAAAGATGAAAAAATCCTTGTCTTTGACCTTGGTGGTGGGACATTCGACGTTTCAATCCTTGAACTTGGCGATGGTGTCTTTGATGTTCTTGCAACTGCTGGTAACAACAAACTTGGTGGTGATGACTTTGACCAAAAAATCATTGACTGGATGGTTGCCGAATTCAAGAAAGAAAACGGAATTGACCTTGGCCAAGACAAAATGGCTTTGCAACGTTTGAAAGATGCTGCTGAAAAAGCCAAAAAAGACCTTTCAGGTGTAACAACAACTCAAATCAGCTTACCATTTATCACAGCAGGAGCTGCCGGACCTCTTCACTTGGAAATGGCTTTAACTCGTGCTAAATTTGATGAATTGACACATGACCTTGTTGAAGCGACACGTCAACCAGTTCGTCAAGCCCTTTCTGATGCTGGTTTGTCAACTTCTGATATTGATGAAGTCCTCTTAGTTGGTGGTTCAACTCGTATTCCTGCAGTTGTTGAACTTGTTCGTCATGAAACAAACAAAGAACCAAATAAATCAGTTAACCCTGATGAAGTTGTTGCTATGGGTGCCGCAATTCAAGGTGGTGTCATCACTGGTGACGTTAAAGACGTTGTCCTTCTTGATGTTACTCCATTGTCACTTGGTATTGAAACAATGGGTGGAGTCTTCACAAAATTGATTGACCGTAACACAACTATCCCAACTTCTAAATCACAAGTCTTCTCAACTGCCGCTGATAATCAACCAGCTGTTGATATTCACGTCCTCCAAGGTGAACGTCCAATGGCTGCTGATAACAAAACTTTGGGTCGTTTCCAATTGACAGATATCCCTGCAGCACCACGTGGTATCCCACAAATCGAAGTAACATTTGATATTGATAAAAATGGTATTGTTTCTGTTAAAGCTAAAGACCTCGGCACACAAAAAGAACAAACAATTGTTATCAAATCAAACTCAGGTCTTTCTGATGAAGAGATTGATAAAATGATGAAAGATGCTGAAGCAAATGCCGATGCTGATGCAAAACGTAAAGAAGAAGTTGATACACGTAACGAAGCTGACGCTTTAGTTTTCCAAACTGAAAAAACTTTGAAAGACCTTGAAGGAAAAGTTGAAGAAGCTGAAGTTAAAAAAGCCGAAGACGCTAAAGAAGAACTCAAAAAAGCGCTTGAAGGTGAAGATATTGATGATATCAAAGCTAAATCAGAAGCACTTTCTGAAATCGCTCAAAATCTTGCTGTAAAACTTTAT
>dnaK_Lcl-098
ATGTCTAAAATTATCGGTATTGACCTTGGTACAACTAACTCAGCAGTCGCAGTTCTTGAAGGAACTGAATCAAAAATTATTCCAAATCCAGAAGGAAATCGCACAACTCCATCAGTAGTTGCATTTAAAAATGGTGAAATCATCGTTGGTGATGCTGCAAAACGTCAAGCAGTAACAAATCCAGAAACAATCATTTCTATCAAATCAAAAATGGGAACATCTGAAAAAGTTTCTGCAAATGGTAAAGAATATACACCACAAGAAATTTCAGCAATGATTCTTCAAAACTTGAAAGCAACTGCTGAAAGCTACCTTGGCGAAAAAGTTGAAAAAGCAGTTATCACTGTTCCTGCTTACTTCAATGACGCTCAACGTCAAGCAACTAAAGATGCTGGTAAAATTGCTGGTCTTGAAGTAGAACGTATCGTTAACGAACCAACTGCCGCAGCTCTTGCTTATGGTCTTGATAAAACAGATAAAGATGAAAAAATCCTTGTCTTTGACCTTGGTGGTGGGACATTCGACGTTTCAATCCTTGAACTTGGCGATGGTGTCTTTGATGTTCTTGCAACTGCTGGTAACAACAAACTTGGTGGTGATGACTTTGACCAAAAAATCATTGACTGGATGGTTGCCGAATTCAAGAAAGAAAACGGAATTGACCTTGGCCAAGACAAAATGGCTTTGCAACGTTTGAAAGATGCTGCTGAAAAAGCCAAAAAAGACCTTTCAGGTGTAACAACAACTCAAATCAGCTTACCATTTATCACAGCAGGAGCTGCCGGACCTCTTCACTTGGAAATGGCTTTAACTCGTGCTAAATTTGATGAATTGACACATGACCTTGTTGAAGCGACACGTCAACCAGTTCGTCAAGCCCTTTCTGATGCTGGTTTGTCAACTTCTGATATTGATGAAGTCCTCTTAGTTGGTGGTTCAACTCGTATTCCTGCAGTTGTTGAACTTGTTCGTCATGAAACAAACAAAGAACCAAATAAATCAGTTAACCCTGATGAAGTTGTTGCTATGGGTGCCGCAATTCAAGGTGGTGTCATCACTGGTGACGTTAAAGACGTTGTCCTTCTTGATGTTACTCCATTGTCACTTGGTATTGAAACAATGGGTGGAGTCTTCACAAAATTGATTGACCGTAACACAACTATCCCAACTTCTAAATCACAAGTCTTCTCAACTGCCGCTGATAATCAACCAGCTGTTGATATTCACGTCCTCCAAGGTGAACGTCCAATGGCTGCTGATAACAAAACTTTGGGTCGTTTCCAATTGACAGATATCCCTGCAGCACCACGTGGTATCCCACAAATCGAAGTAACATTTGATATTGATAAAAATGGTATTGTTTCTGTTAAAGCTAAAGACCTCGGCACACAAAAACAACAAACAATTGTTATCAAATCAAACTCAGGTCTTTCTGATGAAGAGATTGATAAAATGATGAAAGATGCTGAAGCAAATGCCGATGCTGATGCAAAACGTAAAGAAGAAGTTGATACACGTAACGAAGCTGACGCTTTAGTTTTCCAAACTGAAAAAACTTTGAAAGACCTTGAAGGAAAAGTTGAAGAAGCTGAAGTTAAAAAAGCCGAAGACGCTAAAGAAGAACTCAAAAAAGCGCTTGAAGGTGAAGATATTGATGATATCAAAGCTAAATCAGAAGCACTTTCTGAAATCGCTCAAAATCTTGCTGTAAAACTTTAT
>dnaK_Lcl-099
ATGTCTAAAATTATCGGTATTGACCTTGGTACAACAAACTCAGCAGTAGCAGTTCTTGAAGGAACTGAATCAAAAATTATTCCAAATCCAGAAGGAAATCGTACAACACCTTCAGTTGTAGCTTTCAAAAATGGTGAAATCATTGTCGGTGACGCTGCAAAACGTCAAGCGGTAACTAACCCAGAAACAATTATTTCTATTAAATCAAAAATGGGAACATCTGAAAAAGTTTCTGCAAATGGTAAAGAATATACACCACAAGAAATTTCAGCAATGATTCTTCAAAACTTGAAAGCTACAGCAGAAGCTTATCTTGGAGAAAAAGTAGAAAAAGCAGTTATCACTGTACCTGCATACTTCAATGACGCTCAACGTCAAGCAACTAAAGATGCTGGTAAAATTGCTGGTCTTGAAGTAGAACGTATCGTTAACGAACCAACAGCAGCAGCTCTTGCTTATGGTCTTGATAAAACAGATAAAGATGAAAAGATTCTTGTATTTGACCTTGGTGGTGGTACATTCGACGTTTCAATTCTTGAACTTGGTGATGGTGTCTTTGATGTTCTTGCAACTGCTGGTAACAACAAACTCGGTGGTGATGATTTTGACCAAAAAATTATTGACTGGATGGTTGCCGAATTCAAGAAAGAAAACGGAATTGACCTTGCCCAAGATAAAATGGCTTTGCAACGTTTGAAAGATGCCGCTGAAAAAGCGAAAAAAGACCTTTCAGGTGTAACAACTACTCAAATCAGCTTGCCATTCATCACAGCCGGTGCTGCTGGCCCTCTTCACTTGGAAATGGCTTTGACTCGTGCTAAATTTGATGAATTGACACATGATCTTGTTGAAGCGACACGTCAACCAGTTCGCCAAGCCCTTTCTGATGCTGGCTTGTCAACTTCTGATATTGACGAAGTTCTCTTGGTTGGTGGTTCAACTCGTATCCCTGCTGTTGTTGAACTTGTTCGTCACGAAACAAACAAAGAACCAAATAAATCAGTAAACCCTGATGAAGTTGTTGCTATGGGTGCAGCAATTCAGGGTGGTGTGATTACTGGTGACGTTAAAGATGTTGTTCTCCTTGACGTTACTCCACTTTCACTTGGTATTGAAACAATGGGTGGTGTCTTCACAAAATTGATTGACCGTAACACAACTATCCCAACTTCTAAATCGCAAGTCTTCTCAACTGCTGCTGATAATCAACCCGCTGTAGATATTCATGTCCTTCAAGGTGAACGTCCAATGGCAGCTGATAACAAAACTTTGGGTCGTTTCCAATTAACAGATATCCCTGCAGCACCACGTGGTATTCCACAAATCGAAGTAACATTTGATATTGATAAAAATGGTATTGTTTCTGTTAAAGCTAAAGACCTTGGTACACAAAAAGAACAAACAATCGTTATCAAATCAAACTCAGGTCTTTCTGATGAAGAAATTGATAAAATGATGAAAGATGCTGAAGCGAATGCTGACGCTGATGCAAAACGTAAAGAAGAAGTTGATACACGTAATGAAGCTGATGCTTTAGTTTTCCAAACTGAAAAAACTTTGAAAGACCTTGAAGGAAAAGTAGAAGAAGCTGAAGTTAAAAAAGCTGAAGAAGCTAAAGAAGAACTCAAAAAAGCGCTTGAAGGTGAAGATATTGATGATATCAAAGCTAAATCAGAAGCACTTTCTGAAATCGCTCAAAACCTCGCTGTAAAACTTTAT
>dnaK_Lcl-100
ATGTCTAAAATTATCGGTATTGACCTTGGTACAACTAACTCAGCAGTCGCAGTTCTTGAAGGAACTGAATCAAAAATTATTCCAAATCCAGAAGGAAATCGCACAACTCCATCAGTAGTTGCATTTAAAAATGGTGAAATCATCGTTGGTGATGCTGCAAAACGTCAAGCAGTAACAAATCCAGAAACAATCATTTCTATCAAATCAAAAATGGGAACATCTGAAAAAGTTTCTGCAAATGGTAAAGAATATACACCACAAGAAATTTCAGCAATGATTCTTCAAAACTTGAAAGCAACTGCTGAAAGCTACCTTGGCGAAAAAGTTGAAAAAGCAGTTATCACTGTTCCTGCTTACTTCAATGACGCTCAACGTCAAGCAACTAAAGATGCTGGTAAAATTGCTGGTCTTGAAGTAGAACGTATCGTTAACGAACCAACTGCCGCAGCTCTTGCTTATGGTCTTGATAAAACAGATAAAGATGAAAAAATCCTTGTCTTTGACCTTGGTGGTGGGACATTCGACGTTTCAATCCTTGAACTTGGCGATGGTGTCTTTGATGTTCTTGCAACTGCTGGTAACAACAAACTTGGTGGTGATGACTTTGACCAAAAAATCATTGACTGGATGGTTGCCGAATTCAAGAAAGAAAACGGAATTGACCTTGGCCAAGACAAAATGGCTTTGCAACGTTTGAAAGATGCTGCTGAAAAAGCCAAAAAAGACCTTTCAGGTGTAACAACAACTCAAATCAGCTTACCATTTATCACAGCAGGAGCTGCCGGACCTCTTCACTTGGAAATGGCTTTAACTCGTGCTAAATTTGATGAATTGACACATGACCTTGTTGAAGCGACACGTCAACCAGTTCGTCAAGCCCTTTCTGATGCTGGTTTGTCAACTTCTGATATTGATGAAGTCCTCTTAGTTGGTGGTTCAACTCGTATTCCTGCAGTTGTTGAACTTGTTCGTCATGAAACAAACAAAGAACCAAATAAATCAGTTAACCCTGATGAAGTTGTTGCTATGGGTGCCGCAATTCAAGGTGGTGTCATCACTGGTGACGTTAAAGACGTTGTCCTTCTTGATGTTACTCCATTGTCACTTGGTATTGAAACAATGGGTGGAGTCTTCACAAAATTGATTGACCGTAACACAACTATCCCAACTTCTAAATCACAAGTCTTCTCAACTGCCGCTGATAATCAACCAGCTGTTGATATTCACGTCCTCCAAGGTGAACGTCCAATGGCTGCTGATAACAAAACTTTGGGTCGTTTCCAATTGACAGATATCCCTGCAGCACCACGTGGTATCCCACAAATCGAAGTAACATTTGATATTGATAAAAATGGTATTGTTTCTGTTAAAGCTAAAGACCTCGGCACACAAAAAGAACAAACAATTGTTATCAAATCAAACTCAGGTCTTTCTGATGAAGAGATTGATAAAATGATGAAAGATGCTGAAGCAAATGCCGATGCTGATGCAAAACGTAAAGAAGAAGTTGATACACGTAACGAAGCTGACGCTTTAGTTTTCCAAACTGAAAAAACTTTGAAAGACCTTGAAGGAAAAGTTGAAGAAGCTGAAGTTAAAAAAGCCGAAGACGCTAAAGAAGAACTCAAAAAAGCGCTTGAAGGTGAAGATATTGATGATATCAAAGCTAAATCAGAAGCACTTTCTGAAATCGCTCAAAATCTTGCTGTAAAACTTTAT
>dnaK_Lcl-101
ATGTCTAAAATTATCGGTATTGACCTTGGTACAACTAACTCAGCAGTCGCAGTTCTTGAAGGAACTGAATCAAAAATTATTCCAAATCCAGAAGGAAATCGCACAACTCCATCAGTAGTTGCATTTAAAAATGGTGAAATCATCGTTGGTGATGCTGCAAAACGTCAAGCAGTAACAAATCCAGAAACAATCATTTCTATCAAATCAAAAATGGGAACATCTGAAAAAGTTTCTGCAAATGGTAAAGAATATACACCACAAGAAATTTCAGCAATGATTCTTCAAAACTTGAAAGCAACTGCTGAAAGCTACCTTGGCGAAAAAGTTGAAAAAGCAGTTATCACTGTTCCTGCTTACTTCAATGACGCTCAACGTCAAGCAACTAAAGATGCTGGTAAAATTGCTGGTCTTGAAGTAGAACGTATCGTTAACGAACCAACTGCCGCAGCTCTTGCTTATGGTCTTGATAAAACAGATAAAGATGAAAAAATCCTTGTCTTTGACCTTGGTGGTGGGACATTCGACGTTTCAATCCTTGAACTTGGCGATGGTGTCTTTGATGTTCTTGCAACTGCTGGTAACAACAAACTTGGTGGTGATGACTTTGACCAAAAAATCATTGACTGGATGGTTGCCGAATTCAAGAAAGAAAACGGAATTGACCTTGGCCAAGACAAAATGGCTTTGCAACGTTTGAAAGATGCTGCTGAAAAAGCCAAAAAAGACCTTTCAGGTGTAACAACAACTCAAATCAGCTTACCATTTATCACAGCAGGAGCTGCCGGACCTCTTCACTTGGAAATGGCTTTAACTCGTGCTAAATTTGATGAATTGACACATGACCTTGTTGAAGCGACACGTCAACCAGTTCGTCAAGCCCTTTCTGATGCTGGTTTGTCAACTTCTGATATTGATGAAGTCCTCTTAGTTGGTGGTTCAACTCGTATTCCTGCAGTTGTTGAACTTGTTCGTCATGAAACAAACAAAGAACCAAATAAATCAGTTAACCCTGATGAAGTTGTTGCTATGGGTGCCGCAATTCAAGGTGGTGTCATCACTGGTGACGTTAAAGACGTTGTCCTTCTTGATGTTACTCCATTGTCACTTGGTATTGAAACAATGGGTGGAGTCTTCACAAAATTGATTGACCGTAACACAACTATCCCAACTTCTAAATCACAAGTCTTCTCAACTGCCGCTGATAATCAACCAGCTGTTGATATTCACGTCCTCCAAGGTGAACGTCCAATGGCTGCTGATAACAAAACTTTGGGTCGTTTCCAATTGACAGATATCCCTGCAGCACCACGTGGTATCCCACAAATCGAAGTAACATTTGATATTGATAAAAATGGTATTGTTTCTGTTAAAGCTAAAGACCTCGGCACACAAAAAGAACAAACAATTGTTATCAAATCAAACTCAGGTCTTTCTGATGAAGAGATTGATAAAATGATGAAAGATGCTGAAGCAAATGCCGATGCTGATGCAAAACGTAAAGAAGAAGTTGATACACGTAACGAAGCTGACGCTTTAGTTTTCCAAACTGAAAAAACTTTGAAAGACCTTGAAGGAAAAGTTGAAGAAGCTGAAGTTAAAAAAGCCGAAGACGCTAAAGAAGAACTCAAAAAAGCGCTTGAAGGTGAAGATATTGATGATATCAAAGCTAAATCAGAAGCACTTTCTGAAATCGCTCAAAATCTTGCTGTAAAACTTTAT
>dnaK_Lcl-102
ATGTCTAAAATTATCGGTATTGACCTTGGTACAACTAACTCAGCAGTCGCAGTTCTTGAAGGAACTGAATCAAAAATTATTCCAAATCCAGAAGGAAATCGCACAACTCCATCAGTAGTTGCATTTAAAAATGGTGAAATCATCGTTGGTGATGCTGCAAAACGTCAAGCAGTAACAAATCCAGAAACAATCATTTCTATCAAATCAAAAATGGGAACATCTGAAAAAGTTTCTGCAAATGGTAAAGAATATACACCACAAGAAATTTCAGCAATGATTCTTCAAAACTTGAAAGCAACTGCTGAAAGCTACCTTGGCGAAAAAGTTGAAAAAGCAGTTATCACTGTTCCTGCTTACTTCAATGACGCTCAACGTCAAGCAACTAAAGATGCTGGTAAAATTGCTGGTCTTGAAGTAGAACGTATCGTTAACGAACCAACTGCCGCAGCTCTTGCTTATGGTCTTGATAAAACAGATAAAGATGAAAAAATCCTTGTCTTTGACCTTGGTGGTGGGACATTCGACGTTTCAATCCTTGAACTTGGCGATGGTGTCTTTGATGTTCTTGCAACTGCTGGTAACAACAAACTTGGTGGTGATGACTTTGACCAAAAAATCATTGACTGGATGGTTGCCGAATTCAAGAAAGAAAACGGAATTGACCTTGGCCAAGACAAAATGGCTTTGCAACGTTTGAAAGATGCTGCTGAAAAAGCCAAAAAAGACCTTTCAGGTGTAACAACAACTCAAATCAGCTTACCATTTATCACAGCAGGAGCTGCCGGACCTCTTCACTTGGAAATGGCTTTAACTCGTGCTAAATTTGATGAATTGACACATGACCTTGTTGAAGCGACACGTCAACCAGTTCGTCAAGCCCTTTCTGATGCTGGTTTGTCAACTTCTGATATTGATGAAGTCCTCTTAGTTGGTGGTTCAACTCGTATTCCTGCAGTTGTTGAACTTGTTCGTCATGAAACAAACAAAGAACCAAATAAATCAGTTAACCCTGATGAAGTTGTTGCTATGGGTGCCGCAATTCAAGGTGGTGTCATCACTGGTGACGTTAAAGACGTTGTCCTTCTTGATGTTACTCCATTGTCACTTGGTATTGAAACAATGGGTGGAGTCTTCACAAAATTGATTGACCGTAACACAACTATCCCAACTTCTAAATCACAAGTCTTCTCAACTGCCGCTGATAATCAACCAGCTGTTGATATTCACGTCCTCCAAGGTGAACGTCCAATGGCTGCTGATAACAAAACTTTGGGTCGTTTCCAATTGACAGATATCCCTGCAGCACCACGTGGTATCCCACAAATCGAAGTAACATTTGATATTGATAAAAATGGTATTGTTTCTGTTAAAGCTAAAGACCTCGGCACACAAAAAGAACAAACAATTGTTATCAAATCAAACTCAGGTCTTTCTGATGAAGAGATTGATAAAATGATGAAAGATGCTGAAGCAAATGCCGATGCTGATGCAAAACGTAAAGAAGAAGTTGATACACGTAACGAAGCTGACGCTTTAGTTTTCCAAACTGAAAAAACTTTGAAAGACCTTGAAGGAAAAGTTGAAGAAGCTGAAGTTAAAAAAGCCGAAGACGCTAAAGAAGAACTCAAAAAAGCGCTTGAAGGTGAAGATATTGATGATATCAAAGCTAAATCAGAAGCACTTTCTGAAATCGTTCAAAATCTTGCTGTAAAACTTTAT
>dnaK_Lcl-103
ATGTCTAAAATTATCGGTATTGACCTTGGTACAACAAACTCAGCAGTAGCAGTTCTTGAAGGAACTGAATCAAAAATTATTCCAAATCCAGAGGGAAATCGTACAACACCTTCAGTTGTAGCTTTCAAAAATGGTGAAATCATTGTCGGTGACGCTGCAAAACGTCAAGCGGTAACTAACCCAGAAACAATTATTTCTATTAAATCAAAAATGGGAACATCTGAAAAAGTTTCTGCAAATGGTAAAGAATATACACCACAAGAAATTTCAGCAATGATTCTTCAAAACTTGAAAGCTACAGCAGAAGCTTATCTTGGAGAAAAAGTAGAAAAAGCAGTTATCACTGTACCTGCATACTTCAATGACGCTCAACGTCAAGCAACTAAAGATGCTGGTAAAATTGCTGGTCTTGAAGTAGAACGTATCGTTAACGAACCAACAGCAGCAGCTCTTGCTTATGGTCTTGATAAAACAGATAAAGATGAAAAGATTCTTGTATTTGACCTTGGTGGTGGTACATTCGACGTTTCAATTCTTGAACTTGGTGATGGTGTCTTTGATGTTCTTGCAACTGCTGGTAACAACAAACTCGGTGGTGATGATTTTGACCAAAAAATCATTGACTGGATGGTTGCCGAATTCAAGAAAGAAAACGGAATTGACCTTGCCCAAGATAAAATGGCTTTGCAACGTTTGAAAGATGCCGCTGAAAAAGCGAAAAAAGACCTTTCAGGTGTAACAACTACTCAAATCAGCTTGCCATTCATCACAGCCGGTGCTGCTGGCCCTCTTCACTTGGAAATGGCTTTGACTCGTGCTAAATTTGATGAATTGACACATGATCTTGTTGAAGCGACACGTCAACCAGTTCGCCAAGCCCTTTCTGATGCTGGCTTGTCAACTTCTGATATTGACGAAGTTCTCTTGGTTGGTGGTTCAACTCGTATCCCTGCTGTTGTTGAACTTGTTCGTCACGAAACAAACAAAGAACCAAATAAATCAGTAAACCCTGATGAAGTTGTTGCTATGGGTGCAGCAATTCAGGGTGGTGTGATTACTGGTGACGTTAAAGATGTTGTTCTCCTTGACGTTACTCCACTTTCACTTGGTATTGAAACAATGGGTGGTGTCTTCACAAAATTGATTGACCGTAACACAACTATCCCAACTTCTAAATCGCAAGTCTTCTCAACTGCTGCTGATAATCAACCCGCTGTAGATATTCATGTCCTTCAAGGTGAACGTCCAATGGCAGCTGATAACAAAACTTTGGGTCGTTTCCAATTAACAGATATCCCTGCAGCACCACGTGGTATTCCACAAATCGAAGTAACATTTGATATTGATAAAAATGGTATTGTTTCTGTTAAAGCTAAAGACCTTGGTACACAAAAAGAACAAACAATCGTTATCAAATCAAACTCAGGTCTTTCTGATGAAGAAATTGATAAAATGATGAAAGATGCTGAAGCGAATGCTGACGCTGATGCAAAACGTAAAGAAGAAGTTGATACACGTAATGAAGCTGATGCTTTAGTTTTCCAAACTGAAAAAACTTTGAAAGACCTTGAAGGAAAAGTAGAAGAAGCTGAAGTTAAAAAAGCTGAAGAAGCTAAAGAAGAACTCAAAAAAGCGCTTGAAGGTGAAGATATTGATGATATCAAAGCTAAATCAGAAGCACTTTCTGAAATCGCTCAAAACCTCGCTGTAAAACTTTAT
>dnaK_Lcl-104
ATGTCTAAAATTATCGGTATTGACCTTGGTACAACAAACTCAGCAGTAGCAGTTCTTGAAGGAACTGAATCAAAAATTATTCCAAATCCAGAAGGAAATCGTACAACACCTTCAGTTGTAGCTTTCAAAAATGGTGAAATCATTGTCGGTGATGCTGCAAAACGTCAAGCGGTAACTAACCCAGAAACAATTATTTCTATTAAATCAAAAATGGGAACATCTGAAAAAGTTTCTGCAAATGGTAAAGAATACACACCACAAGAAATTTCAGCAATGATTCTTCAAAACTTGAAAGCTACAGCAGAAGCTTATCTTGGAGAAAAAGTAGAAAAAGCAGTTATCACTGTACCTGCATACTTCAATGATGCTCAACGTCAAGCAACTAAAGATGCTGGTAAAATTGCTGGTCTTGAAGTAGAACGTATCGTTAACGAACCAACAGCAGCAGCTCTTGCTTATGGTCTTGATAAAACAGATAAAGATGAAAAGATTCTTGTATTTGACCTTGGTGGTGGTACATTCGACGTTTCAATTCTTGAACTTGGTGATGGTGTCTTTGATGTTCTTGCAACTGCTGGTAACAACAAACTCGGTGGTGATGATTTTGACCAAAAAATCATTGACTGGATGGTTGCCGAATTCAAGAAAGAAAACGGAATTGACCTTGCCCAAGATAAAATGGCTTTGCAACGTTTGAAAGATGCCGCTGAAAAAGCGAAAAAAGACCTTTCAGGTGTAACAACCACTCAAATCAGCTTGCCATTCATCACAGCCGGTGCTGCTGGCCCTCTTCACTTGGAAATGGCTTTGACTCGTGCTAAATTTGATGAATTGACACATGATCTTGTTGAAGCGACACGTCAACCAGTTCGCCAAGCCCTTTCTGATGCTGGCTTGTCAACTTCTGATATTGACGAAGTTCTCTTGGTTGGTGGTTCAACTCGTATCCCTGCTGTTGTTGAACTTGTTCGTCACGAAACAAACAAAGAACCAAATAAATCAGTAAACCCTGATGAAGTTGTTGCTATGGGTGCAGCAATTCAAGGTGGTGTGATTACTGGTGACGTTAAAGATGTTGTTCTCCTTGACGTTACTCCACTTTCACTTGGTATTGAAACAATGGGTGGTGTCTTCACAAAATTGATTGACCGTAACACAACTATCCCAACTTCTAAATCACAAGTCTTCTCAACTGCTGCTGATAATCAACCCGCTGTAGATATTCATGTCCTTCAAGGTGAACGTCCAATGGCAGCTGATAACAAAACTTTGGGTCGTTTCCAATTAACAGATATCCCTGCAGCACCACGTGGTATTCCACAAATCGAAGTAACATTTGATATTGATAAAAATGGTATTGTTTCTGTTAAAGCTAAAGACCTTGGTACACAAAAAGAACAAACAATCGTTATCAAATCAAACTCAGGTCTTTCTGATGAAGAAATTGATAAAATGATGAAAGATGCTGAAGCAAATGCTGACGCTGATGCAAAACGTAAAGAAGAAGTTGATACACGTAATGAAGCTGATGCTTTAGTTTTCCAAACTGAAAAAACTTTGAAAGACCTTGAAGGAAAAGTAGAAGAAGCTGAAGTTAAAAAAGCTGAAGACGCTAAAGAAGAACTCAAAAAAGCGCTTGAAGGTGAAGATATTGATGATATCAAAGCTAAATCAGAAGCACTTTCTGAAATCGCTCAAAACCTCGCTGTAAAACTTTAT
>dnaK_Lcl-105
ATGTCTAAAATTATCGGTATTGACCTTGGTACAACAAACTCAGCAGTAGCAGTTCTTGAAGGAACTGAATCAAAAATTATTCCAAATCCAGAAGGAAATCGTACAACACCTTCAGTTGTAGCTTTCAAAAATGGTGAAATCATTGTCGGTGACGCTGCAAAACGTCAAGCGGTAACTAACCCAGAAACAATTATTTCTATTAAATCAAAAATGGGAACATCTGAAAAAGTTTCTGCAAATGGTAAAGAATATACACCACAAGAAATTTCAGCAATGATTCTTCAAAACTTGAAAGCTACAGCAGAAGCTTATCTTGGAGAAAAAGTAGAAAAAGCAGTTATCACTGTACCTGCATACTTCAATGACGCTCAACGTCAAGCAACTAAAGATGCTGGTAAAATTGCTGGTCTTGAAGTAGAACGTATCGTTAACGAACCAACAGCAGCAGCTCTTGCTTATGGTCTTGATAAAACAGATAAAGATGAAAAGATTCTTGTATTTGACCTTGGTGGTGGTACATTCGACGTTTCAATTCTTGAACTTGGTGATGGTGTCTTTGATGTTCTTGCAACTGCTGGTAACAACAAACTCGGTGGTGATGATTTTGACCAAAAAATCATTGACTGGATGGTTGCCGAATTCAAGAAAGAAAACGGAATTGACCTTGCCCAAGATAAAATGGCTTTGCAACGTTTGAAAGATGCCGCTGAAAAAGCGAAAAAAGACCTTTCAGGTGTAACAACTACTCAAATCAGCTTGCCATTCATCACAGCCGGTGCTGCTGGCCCTCTTCACTTGGAAATGGCTTTGACTCGTGCTAAATTTGATGAATTGACACATGATCTTGTTGAAGCGACACGTCAACCAGTTCGCCAAGCCCTTTCTGATGCTGGCTTGTCAACTTCTGATATTGACGAAGTTCTCTTGGTTGGTGGTTCAACTCGTATCCCTGCTGTTGTTGAACTTGTTCGTCACGAAACAAACAAAGAACCAAATAAATCAGTAAACCCTGATGAAGTTGTTGCTATGGGTGCAGCAATTCAGGGTGGTGTGATTACTGGTGACGTTAAAGATGTTGTTCTCCTTGACGTTACTCCACTTTCACTTGGTATTGAAACAATGGGTGGTGTCTTCACAAAATTGATTGACCGTAACACAACTATCCCAACTTCTAAATCGCAAGTCTTCTCAACTGCTGCTGATAATCAACCCGCTGTAGATATTCATGTCCTTCAAGGTGAACGTCCAATGGCAGCTGATAACAAAACTTTGGGTCGTTTCCAATTAACAGATATCCCTGCAGCACCACGTGGTATTCCACAAATCGAAGTAACATTTGATATTGATAAAAATGGTATTGTTTCTGTTAAAGCTAAAGACCTTGGTACACAAAAAGAACAAACAATCGTTATCAAATCAAACTCAGGTCTTTCTGATGAAGAAATTGATAAAATGATGAAAGATGCTGAAGCGAATGCTGACGCTGATGCAAAACGTAAAGAAGAAGTTGATACACGTAATGAAGCTGATGCTTTAGTTTTCCAAACTGAAAAAACTTTGAAAGACCTTGAAGGAAAAGTAGAAGAAGCTGAAGTTAAAAAAGCTGAAGAAGCTAAAGAAGAACTCAAAAAAGCGCTTGAAGGTGAAGATATTGATGATATCAAAGCTAAATCAGAAGCACTTTCTGAAATCGCTCAAAACCTCGCTGTAAAACTTTAT
>dnaK_Lcl-106
ATGTCTAAAATTATCGGTATTGACCTTGGTACAACAAACTCAGCAGTAGCAGTTCTTGAAGGAACTGAATCAAAAATTATTCCAAATCCAGAAGGAAATCGTACAACACCTTCAGTTGTAGCTTTCAAAAATGGTGAAATCATTGTCGGTGATGCTGCAAAACGTCAAGCGGTAACTAACCCAGAAACAATTATTTCTATTAAATCAAAAATGGGAACATCTGAAAAAGTTTCTGCAAATGGTAAAGAATACACACCACAAGAAATTTCAGCAATGATTCTTCAAAACTTGAAAGCTACAGCAGAAGCTTATCTTGGAGAAAAAGTAGAAAAAGCAGTTATCACTGTACCTGCATACTTCAATGATGCTCAACGTCAAGCAACTAAAGATGCTGGTAAAATTGCTGGTCTTGAAGTAGAACGTATCGTTAACGAACCAACAGCAGCAGCTCTTGCTTATGGTCTTGATAAAACAGATAAAGATGAAAAGATTCTTGTATTTGACCTTGGTGGTGGTACATTCGACGTTTCAATTCTTGAACTTGGTGATGGTGTCTTTGATGTTCTTGCAACTGCTGGTAACAACAAACTCGGTGGTGATGATTTTGACCAAAAAATCATTGACTGGATGGTTGCCGAATTCAAGAAAGAAAACGGAATTGACCTTGCCCAAGATAAAATGGCTTTGCAACGTTTGAAAGATGCCGCTGAAAAAGCGAAAAAAGACCTTTCAGGTGTAACAACTACTCAAATCAGCTTGCCATTCATCACAGCCGGTGCTGCTGGCCCTCTTCACTTGGAAATGGCTTTGACTCGTGCTAAATTTGATGAATTGACACATGATCTTGTTGAAGCGACACGTCAACCAGTTCGCCAAGCCCTTTCTGATGCTGGCTTGTCAACTTCTGATATTGACGAAGTTCTCTTGGTTGGTGGTTCAACTCGTATCCCTGCTGTTGTTGAACTTGTTCGTCACGAAACAAACAAAGAACCAAATAAATCAGTAAACCCTGATGAAGTTGTTGCTATGGGTGCAGCAATTCAAGGTGGTGTGATTACTGGTGACGTTAAAGATGTTGTTCTCCTTGACGTTACTCCACTTTCACTTGGTATTGAAACAATGGGTGGTGTCTTCACAAAATTGATTGACCGTAACACAACTATCCCAACTTCTAAATCACAAGTCTTCTCAACTGCTGCTGATAATCAACCCGCTGTAGATATTCATGTCCTTCAAGGTGAACGTCCAATGGCAGCTGATAACAAAACTTTGGGTCGTTTCCAATTAACAGATATCCCTGCAGCACCACGTGGTATTCCACAAATCGAAGTAACATTTGATATTGATAAAAATGGTATTGTTTCTGTTAAAGCTAAAGACCTTGGTACACAAAAAGAACAAACAATCGTTATCAAATCAAACTCAGGTCTTTCTGATGAAGAAATTGATAAAATGATGAAAGATGCTGAAGCAAATGCTGACGCTGATGCAAAACGTAAAGAAGAAGTTGATACACGTAATGAAGCTGATGCTTTAGTTTTCCAAACTGAAAAAACTTTGAAAGACCTTGAAGGAAAAGTAGAAGAAGCTGAAGTTAAAAAAGCTGAAGACGCTAAAGAAGAACTCAAAAAAGCGCTTGAAGGTGAAGATATTGATGATATCAAAGCTAAATCAGAAGCACTTTCTGAAATCGCTCAAAACCTCGCTGTAAAACTTTAT
>dnaK_Lcl-107
ATGTCTAAAATTATCGGTATTGACCTTGGTACAACAAACTCAGCAGTAGCAGTTCTTGAAGGAACTGAATCAAAAATTATTCCAAATCCAGAAGGAAATCGTACAACACCTTCAGTTGTAGCTTTCAAAAATGGTGAAATCATTGTCGGTGATGCTGCAAAACGTCAAGCGGTAACTAACCCAGAAACAATTATTTCTATTAAATCAAAAATGGGAACATCTGAAAAAGTTTCTGCAAATGGTAAAGAATACACACCACAAGAAATTTCAGCAATGATTCTTCAAAACTTGAAAGCTACAGCAGAAGCTTATCTTGGAGAAAAAGTAGAAAAAGCAGTTATCACTGTACCTGCATACTTCAATGATGCTCAACGTCAAGCAACTAAAGATGCTGGTAAAATTGCTGGTCTTGAAGTAGAACGTATCGTTAACGAACCAACAGCAGCAGCTCTTGCTTATGGTCTTGATAAAACAGATAAAGATGAAAAGATTCTTGTATTTGACCTTGGTGGTGGTACATTCGACGTTTCAATTCTTGAACTTGGTGATGGTGTCTTTGATGTTCTTGCAACTGCTGGTAACAACAAACTCGGTGGTGATGATTTTGACCAAAAAATCATTGACTGGATGGTTGCCGAATTCAAGAAAGAAAACGGAATTGACCTTGCCCAAGATAAAATGGCTTTGCAACGTTTGAAAGATGCCGCTGAAAAAGCGAAAAAAGACCTTTCAGGTGTAACAACTACTCAAATCAGCTTGCCATTCATCACAGCCGGTGCTGCTGGCCCTCTTCACTTGGAAATGGCTTTGACTCGTGCTAAATTTGATGAATTGACACATGATCTTGTTGAAGCGACACGTCAACCAGTTCGCCAAGCCCTTTCTGATGCTGGCTTGTCAACTTCTGATATTGACGAAGTTCTCTTGGTTGGTGGTTCAACTCGTATCCCTGCTGTTGTTGAACTTGTTCGTCACGAAACAAACAAAGAACCAAATAAATCAGTAAACCCTGATGAAGTTGTTGCTATGGGTGCAGCAATTCAAGGTGGTGTGATTACTGGTGACGTTAAAGATGTTGTTCTCCTTGACGTTACTCCACTTTCACTTGGTATTGAAACAATGGGTGGTGTCTTCACAAAATTGATTGACCGTAACACAACTATCCCAACTTCTAAATCACAAGTCTTCTCAACTGCTGCTGATAATCAACCCGCTGTAGATATTCATGTCCTTCAAGGTGAACGTCCAATGGCAGCTGATAACAAAACTTTGGGTCGTTTCCAATTAACAGATATCCCTGCAGCACCACGTGGTATTCCACAAATCGAAGTAACATTTGATATTGATAAAAATGGTATTGTTTCTGTTAAAGCTAAAGACCTTGGTACACAAAAAGAACAAACAATCGTTATCAAATCAAACTCAGGTCTTTCTGATGAAGAAATTGATAAAATGATGAAAGATGCTGAAGCAAATGCTGACGCTGATGCAAAACGTAAAGAAGAAGTTGATACACGTAATGAAGCTGATGCTTTAGTTTTCCAAACTGAAAAAACTTTGAAAGACCTTGAAGGAAAAGTAGAAGAAGCTGAAGTTAAAAAAGCTGAAGACGCTAAAGAAGAACTCAAAAAAGCGCTTGAAGGTGAAGATATTGATGATATCAAAGCTAAATCAGAAGCACTTTCTGAAATCGCTCAAAACCTCGCTGTAAAACTTTAT
>dnaK_Lcl-108
ATGTCTAAAATTATCGGTATTGACCTTGGTACAACAAACTCAGCAGTAGCAGTTCTTGAAGGAACTGAATCAAAAATTATTCCAAATCCAGAAGGAAATCGTACAACACCTTCAGTTGTAGCTTTCAAAAATGGTGAAATCATTGTCGGTGACGCTGCAAAACGTCAAGCGGTAACTAACCCAGAAACAATTATTTCTATTAAATCAAAAATGGGAACATCTGAAAAAGTTTCTGCAAATGGTAAAGAATATACACCACAAGAAATTTCAGCAATGATTCTTCAAAACTTGAAAGCTACAGCAGAAGCTTATCTTGGAGAAAAAGTAGAAAAAGCAGTTATCACTGTACCTGCATACTTCAATGACGCTCAACGTCAAGCAACTAAAGATGCTGGTAAAATTGCTGGTCTTGAAGTAGAACGTATCGTTAACGAACCAACAGCAGCAGCTCTTGCTTATGGTCTTGATAAAACAGATAAAGATGAAAAGATTCTTGTATTTGACCTTGGTGGTGGTACATTCGACGTTTCAATTCTTGAACTTGGTGATGGTGTCTTTGATGTTCTTGCAACTGCTGGTAACAACAAACTCGGTGGTGATGATTTTGACCAAAAAATCATTGACTGGATGGTTGCCGAATTCAAGAAAGAAAACGGAATTGACCTTGCCCAAGATAAAATGGCTTTGCAACGTTTGAAAGATGCCGCTGAAAAAGCGAAAAAAGACCTTTCAGGTGTAACAACTACTCAAATCAGCTTGCCATTCATCACAGCCGGTGCTGCTGGCCCTCTTCACTTGGAAATGGCTTTGACTCGTGCTAAATTTGATGAATTGACACATGATCTTGTTGAAGCGACACGTCAACCAGTTCGCCAAGCCCTTTCTGATGCTGGCTTGTCAACTTCTGATATTGACGAAGTTCTCTTGGTTGGTGGTTCAACTCGTATCCCTGCTGTTGTTGAACTTGTTCGTCACGAAACAAACAAAGAACCAAATAAATCAGTAAACCCTGATGAAGTTGTTGCTATGGGTGCAGCAATTCAGGGTGGTGTGATTACTGGTGACGTTAAAGATGTTGTTCTCCTTGACGTTACTCCACTTTCACTTGGTATTGAAACAATGGGTGGTGTCTTCACAAAATTGATTGACCGTAACACAACTATCCCAACTTCTAAATCGCAAGTCTTCTCAACTGCTGCTGATAATCAACCCGCTGTAGATATTCATGTCCTTCAAGGTGAACGTCCAATGGCAGCTGATAACAAAACTTTGGGTCGTTTCCAATTAACAGATATCCCTGCAGCACCACGTGGTATTCCACAAATCGAAGTAACATTTGATATTGATAAAAATGGTATTGTTTCTGTTAAAGCTAAAGACCTTGGTACACAAAAAGAACAAACAATCGTTATCAAATCAAACTCAGGTCTTTCTGATGAAGAAATTGATAAAATGATGAAAGATGCTGAAGCGAATGCTGACGCTGATGCAAAACGTAAAGAAGAAGTTGATACACGTAATGAAGCTGATGCTTTAGTTTTCCAAACTGAAAAAACTTTGAAAGACCTTGAAGGAAAAGTAGAAGAAGCTGAAGTTAAAAAAGCTGAAGAAGCTAAAGAAGAACTCAAAAAAGCGCTTGAAGGTGAAGATATTGATGATATCAAAGCTAAATCAGAAGCACTTTCTGAAATCGCTCAAAACCTCGCTGTAAAACTTTAT
>dnaK_Lcl-109
ATGTCTAAAATTATCGGTATTGACCTTGGTACAACAAACTCAGCAGTAGCAGTTCTTGAAGGAACTGAATCAAAAATTATTCCAAATCCAGAAGGAAATCGTACAACACCTTCAGTTGTAGCTTTCAAAAATGGTGAAATCATTGTCGGTGATGCTGCAAAACGTCAAGCGGTAACTAACCCAGAAACAATTATTTCTATTAAATCAAAAATGGGAACATCTGAAAAAGTTTCTGCAAATGGTAAAGAATACACACCACAAGAAATTTCAGCAATGATTCTTCAAAACTTGAAAGCTACAGCAGAAGCTTATCTTGGAGAAAAAGTAGAAAAAGCAGTTATCACTGTACCTGCATACTTCAATGATGCTCAACGTCAAGCAACTAAAGATGCTGGTAAAATTGCTGGTCTTGAAGTAGAACGTATCGTTAACGAACCAACAGCAGCAGCTCTTGCTTATGGTCTTGATAAAACAGATAAAGATGAAAAGATTCTTGTATTTGACCTTGGTGGTGGTACATTCGACGTTTCAATTCTTGAACTTGGTGATGGTGTCTTTGATGTTCTTGCAACTGCTGGTAACAACAAACTCGGTGGTGATGATTTTGACCAAAAAATCATTGACTGGATGGTTGCCGAATTCAAGAAAGAAAACGGAATTGACCTTGCCCAAGATAAAATGGCTTTGCAACGTTTGAAAGATGCCGCTGAAAAAGCGAAAAAAGACCTTTCAGGTGTAACAACTACTCAAATCAGCTTGCCATTCATCACAGCCGGTGCTGCTGGCCCTCTTCACTTGGAAATGGCTTTGACTCGTGCTAAATTTGATGAATTGACACATGATCTTGTTGAAGCGACACGTCAACCAGTTCGCCAAGCCCTTTCTGATGCTGGCTTGTCAACTTCTGATATTGACGAAGTTCTCTTGGTTGGTGGTTCAACTCGTATCCCTGCTGTTGTTGAACTTGTTCGTCACGAAACAAACAAAGAACCAAATAAATCAGTAAACCCTGATGAAGTTGTTGCTATGGGTGCAGCAATTCAAGGTGGTGTGATTACTGGTGACGTTAAAGATGTTGTTCTCCTTGACGTTACTCCACTTTCACTTGGTATTGAAACAATGGGTGGTGTCTTCACAAAATTGATTGACCGTAACACAACTATCCCAACTTCTAAATCACAAGTCTTCTCAACTGCTGCTGATAATCAACCCGCTGTAGATATTCATGTCCTTCAAGGTGAACGTCCAATGGCAGCTGATAACAAAACTTTGGGTCGTTTCCAATTAACAGATATCCCTGCAGCACCACGTGGTATTCCACAAATCGAAGTAACATTTGATATTGATAAAAATGGTATTGTTTCTGTTAAAGCTAAAGACCTTGGTACACAAAAAGAACAAACAATCGTTATCAAATCAAACTCAGGTCTTTCTGATGAAGAAATTGATAAAATGATGAAAGATGCTGAAGCAAATGCTGACGCTGATGCAAAACGTAAAGAAGAAGTTGATACACGTAATGAAGCTGATGCTTTAGTTTTCCAAACTGAAAAAACTTTGAAAGACCTTGAAGGAAAAGTAGAAGAAGCTGAAGTTAAAAAAGCTGAAGACGCTAAAGAAGAACTCAAAAAAGCGCTTGAAGGTGAAGATATTGATGATATCAAAGCTAAATCAGAAGCACTTTCTGAAATCGCTCAAAACCTCGCTGTAAAACTTTAT
>dnaK_Lcl-110
ATGTCTAAAATTATCGGTATTGACCTTGGTACAACAAACTCAGCAGTAGCAGTTCTTGAAGGAACTGAATCAAAAATTATTCCAAATCCAGAAGGAAATCGTACAACACCTTCAGTTGTAGCTTTCAAAAATGGTGAAATCATTGTCGGTGATGCTGCAAAACGTCAAGCGGTAACTAACCCAGAAACAATTATTTCTATTAAATCAAAAATGGGAACATCTGAAAAAGTTTCTGCAAATGGTAAAGAATACACACCACAAGAAATTTCAGCAATGATTCTTCAAAACTTGAAAGCTACAGCAGAAGCTTATCTTGGAGAAAAAGTAGAAAAAGCAGTTATCACTGTACCTGCATACTTCAATGATGCTCAACGTCAAGCAACTAAAGATGCTGGTAAAATTGCTGGTCTTGAAGTAGAACGTATCGTTAACGAACCAACAGCAGCAGCTCTTGCTTATGGTCTTGATAAAACAGATAAAGATGAAAAGATTCTTGTATTTGACCTTGGTGGTGGTACATTCGACGTTTCAATTCTTGAACTTGGTGATGGTGTCTTTGATGTTCTTGCAACTGCTGGTAACAACAAACTCGGTGGTGATGATTTTGACCAAAAAATCATTGACTGGATGGTTGCCGAATTCAAGAAAGAAAACGGAATTGACCTTGCCCAAGATAAAATGGCTTTGCAACGTTTGAAAGATGCCGCTGAAAAAGCGAAAAAAGACCTTTCAGGTGTAACAACTACTCAAATCAGCTTGCCATTCATCACAGCCGGTGCTGCTGGCCCTCTTCACTTGGAAATGGCTTTGACTCGTGCTAAATTTGATGAATTGACACATGATCTTGTTGAAGCGACACGTCAACCAGTTCGCCAAGCCCTTTCTGATGCTGGCTTGTCAACTTCTGATATTGACGAAGTTCTCTTGGTTGGTGGTTCAACTCGTATCCCTGCTGTTGTTGAACTTGTTCGTCACGAAACAAACAAAGAACCAAATAAATCAGTAAACCCTGATGAAGTTGTTGCTATGGGTGCAGCAATTCAAGGTGGTGTGATTACTGGTGACGTTAAAGATGTTGTTCTCCTTGACGTTACTCCACTTTCACTTGGTATTGAAACAATGGGTGGTGTCTTCACAAAATTGATTGACCGTAACACAACTATCCCAACTTCTAAATCACAAGTCTTCTCAACTGCTGCTGATAATCAACCCGCTGTAGATATTCATGTCCTTCAAGGTGAACGTCCAATGGCAGCTGATAACAAAACTTTGGGTCGTTTCCAATTAACAGATATCCCTGCAGCACCACGTGGTATTCCACAAATCGAAGTAACATTTGATATTGATAAAAATGGTATTGTTTCTGTTAAAGCTAAAGACCTTGGTACACAAAAAGAACAAACAATCGTTATCAAATCAAACTCAGGTCTTTCTGATGAAGAAATTGATAAAATGATGAAAGATGCTGAAGCAAATGCTGACGCTGATGCAAAACGTAAAGAAGAAGTTGATACACGTAATGAAGCTGATGCTTTAGTTTTCCAAACTGAAAAAACTTTGAAAGACCTTGAAGGAAAAGTAGAAGAAGCTGAAGTTAAAAAAGCTGAAGACGCTAAAGAAGAACTCAAAAAAGCGCTTGAAGGTGAAGATATTGATGATATCAAAGCTAAATCAGAAGCACTTTCTGAAATCGCTCAAAACCTCGCTGTAAAACTTTAT
>dnaK_Lcl-111
ATGTCTAAAATTATCGGTATTGACCTTGGTACAACAAACTCAGCAGTAGCAGTTCTTGAAGGAACTGAATCAAAAATTATTCCAAATCCAGAAGGAAATCGTACAACACCTTCAGTTGTAGCTTTCAAAAATGGTGAAATCATTGTCGGTGACGCTGCAAAACGTCAAGCGGTAACTAACCCAGAAACAATTATTTCTATTAAATCAAAAATGGGAACATCTGAAAAAGTTTCTGCAAATGGTAAAGAATATACACCACAAGAAATTTCAGCAATGATTCTTCAAAACTTGAAAGCTACAGCAGAAGCTTATCTTGGAGAAAAAGTAGAAAAAGCAGTTATCACTGTACCTGCATACTTCAATGACGCTCAACGTCAAGCAACTAAAGATGCTGGTAAAATTGCTGGTCTTGAAGTAGAACGTATCGTTAACGAACCAACAGCAGCAGCTCTTGCTTATGGTCTTGATAAAACAGATAAAGATGAAAAGATTCTTGTATTTGACCTTGGTGGTGGTACATTCGACGTTTCAATTCTTGAACTTGGTGATGGTGTCTTTGATGTTCTTGCAACTGCTGGTAACAACAAACTCGGTGGTGATGATTTTGACCAAAAAATTATTGACTGGATGGTTGCCGAATTCAAGAAAGAAAACGGAATTGACCTTGCCCAAGATAAAATGGCTTTGCAACGTTTGAAAGATGCCGCTGAAAAAGCGAAAAAAGACCTTTCAGGTGTAACAACTACTCAAATCAGCTTGCCATTCATCACAGCCGGTGCTGCTGGCCCTCTTCACTTGGAAATGGCTTTGACTCGTGCTAAATTTGATGAATTGACACATGATCTTGTTGAAGCGACACGTCAACCAGTTCGCCAAGCCCTTTCTGATGCTGGCTTGTCAACTTCTGATATTGACGAAGTTCTCTTGGTTGGTGGTTCAACTCGTATCCCTGCTGTTGTTGAACTTGTTCGTCACGAAACAAACAAAGAACCAAATAAATCAGTAAACCCTGATGAAGTTGTTGCTATGGGTGCAGCAATTCAGGGTGGTGTGATTACTGGTGACGTTAAAGATGTTGTTCTCCTTGACGTTACTCCACTTTCACTTGGTATTGAAACAATGGGTGGTGTCTTCACAAAATTGATTGACCGTAACACAACTATCCCAACTTCTAAATCGCAAGTCTTCTCAACTGCTGCTGATAATCAACCCGCTGTAGATATTCATGTCCTTCAAGGTGAACGTCCAATGGCAGCTGATAACAAAACTTTGGGTCGTTTCCAATTAACAGATATCCCTGCAGCACCACGTGGTATTCCACAAATCGAAGTAACATTTGATATTGATAAAAATGGTATTGTTTCTGTTAAAGCTAAAGACCTTGGTACACAAAAAGAACAAACAATCGTTATCAAATCAAACTCAGGTCTTTCTGATGAAGAAATTGATAAAATGATGAAAGATGCTGAAGCGAATGCTGACGCTGATGCAAAACGTAAAGAAGAAGTTGATACACGTAATGAAGCTGATGCTTTAGTTTTCCAAACTGAAAAAACTTTGAAAGACCTTGAAGGAAAAGTAGAAGAAGCTGAAGTTAAAAAAGCTGAAGAAGCTAAAGAAGAACTCAAAAAAGCGCTTGAAGGTGAAGATATTGATGATATCAAAGCTAAATCAGAAGCACTTTCTGAAATCGCTCAAAACCTCGCTGTAAAACTTTAT
>dnaK_Lcl-112
ATGTCTAAAATTATCGGTATTGACCTTGGTACAACAAACTCAGCAGTAGCAGTTCTTGAAGGAACTGAATCAAAAATTATTCCAAATCCAGAAGGAAATCGTACAACACCTTCAGTTGTAGCTTTCAAAAATGGTGAAATCATTGTCGGTGATGCTGCAAAACGTCAAGCGGTAACTAACCCAGAAACAATTATTTCTATTAAATCAAAAATGGGAACATCTGAAAAAGTTTCTGCAAATGGTAAAGAATACACACCACAAGAAATTTCAGCAATGATTCTTCAAAACTTGAAAGCTACAGCAGAAGCTTATCTTGGAGAAAAAGTAGAAAAAGCAGTTATCACTGTACCTGCATACTTCAATGATGCTCAACGTCAAGCAACTAAAGATGCTGGTAAAATTGCTGGTCTTGAAGTAGAACGTATCGTTAACGAACCAACAGCAGCAGCTCTTGCTTATGGTCTTGATAAAACAGATAAAGATGAAAAGATTCTTGTATTTGACCTTGGTGGTGGTACATTCGACGTTTCAATTCTTGAACTTGGTGATGGTGTCTTTGATGTTCTTGCAACTGCTGGTAACAACAAACTCGGTGGTGATGATTTTGACCAAAAAATCATTGACTGGATGGTTGCCGAATTCAAGAAAGAAAACGGAATTGACCTTGCCCAAGATAAAATGGCTTTGCAACGTTTGAAAGATGCCGCTGAAAAAGCGAAAAAAGACCTTTCAGGTGTAACAACTACTCAAATCAGCTTGCCATTCATCACAGCCGGTGCTGCTGGCCCTCTTCACTTGGAAATGGCTTTGACTCGTGCTAAATTTGATGAATTGACACATGATCTTGTTGAAGCGACACGTCAACCAGTTCGCCAAGCCCTTTCTGATGCTGGCTTGTCAACTTCTGATATTGACGAAGTTCTCTTGGTTGGTGGTTCAACTCGTATCCCTGCTGTTGTTGAACTTGTTCGTCACGAAACAAACAAAGAACCAAATAAATCAGTAAACCCTGATGAAGTTGTTGCTATGGGTGCAGCAATTCAAGGTGGTGTGATTACTGGTGACGTTAAAGATGTTGTTCTCCTTGACGTTACTCCACTTTCACTTGGTATTGAAACAATGGGTGGTGTCTTCACAAAATTGATTGACCGTAACACAACTATCCCAACTTCTAAATCACAAGTCTTCTCAACTGCTGCTGATAATCAACCCGCTGTAGATATTCATGTCCTTCAAGGTGAACGTCCAATGGCAGCTGATAACAAAACTTTGGGTCGTTTCCAATTAACAGATATCCCTGCAGCACCACGTGGTATTCCACAAATCGAAGTAACATTTGATATTGATAAAAATGGTATTGTTTCTGTTAAAGCTAAAGACCTTGGTACACAAAAAGAACAAACAATCGTTATCAAATCAAACTCAGGTCTTTCTGATGAAGAAATTGATAAAATGATGAAAGATGCTGAAGCAAATGCTGACGCTGATGCAAAACGTAAAGAAGAAGTTGATACACGTAATGAAGCTGATGCTTTAGTTTTCCAAACTGAAAAAACTTTGAAAGACCTTGAAGGAAAAGTAGAAGAAGCTGAAGTTAAAAAAGCTGAAGACGCTAAAGAAGAACTCAAAAAAGCGCTTGAAGGTGAAGATATTGATGATATCAAAGCTAAATCAGAAGCACTTTCTGAAATCGCTCAAAACCTCGCTGTAAAACTTTAT
>dnaK_Lcl-113
ATGTCTAAAATTATCGGTATTGACCTTGGTACAACAAACTCAGCAGTAGCAGTTCTTGAAGGAACTGAATCAAAAATTATTCCAAATCCAGAAGGAAATCGTACAACACCTTCAGTTGTAGCTTTCAAAAATGGTGAAATCATTGTCGGTGACGCTGCAAAACGTCAAGCGGTAACTAACCCAGAAACAATTATTTCTATTAAATCAAAAATGGGAACATCTGAAAAAGTTTCTGCAAATGGTAAAGAATATACACCACAAGAAATTTCAGCAATGATTCTTCAAAACTTGAAAGCTACAGCAGAAGCTTATCTTGGAGAAAAAGTAGAAAAAGCAGTTATCACTGTACCTGCATACTTCAATGACGCTCAACGTCAAGCAACTAAAGATGCTGGTAAAATTGCTGGTCTTGAAGTAGAACGTATCGTTAACGAACCAACAGCAGCAGCTCTTGCTTATGGTCTTGATAAAACAGATAAAGATGAAAAGATTCTTGTATTTGACCTTGGTGGTGGTACATTCGACGTTTCAATTCTTGAACTTGGTGATGGTGTCTTTGATGTTCTTGCAACTGCTGGTAACAACAAACTCGGTGGTGATGATTTTGACCAAAAAATCATTGACTGGATGGTTGCCGAATTCAAGAAAGAAAACGGAATTGACCTTGCCCAAGATAAAATGGCTTTGCAACGTTTGAAAGATGCCGCTGAAAAAGCGAAAAAAGACCTTTCAGGTGTAACAACTACTCAAATCAGCTTGCCATTCATCACAGCCGGTGCTGCTGGCCCTCTTCACTTGGAAATGGCTTTGACTCGTGCTAAATTTGATGAATTGACACATGATCTTGTTGAAGCGACACGTCAACCAGTTCGCCAAGCCCTTTCTGATGCTGGCTTGTCAACTTCTGATATTGACGAAGTTCTCTTGGTTGGTGGTTCAACTCGTATCCCTGCTGTTGTTGAACTTGTTCGTCACGAAACAAACAAAGAACCAAATAAATCAGTAAACCCTGATGAAGTTGTTGCTATGGGTGCAGCAATTCAGGGTGGTGTGATTACTGGTGACGTTAAAGATGTTGTTCTCCTTGACGTTACTCCACTTTCACTTGGTATTGAAACAATGGGTGGTGTCTTCACAAAATTGATTGACCGTAACACAACTATCCCAACTTCTAAATCGCAAGTCTTCTCAACTGCTGCTGATAATCAACCCGCTGTAGATATTCATGTCCTTCAAGGTGAACGTCCAATGGCAGCTGATAACAAAACTTTGGGTCGTTTCCAATTAACAGATATCCCTGCAGCACCACGTGGTATTCCACAAATCGAAGTAACATTTGATATTGATAAAAATGGTATTGTTTCTGTTAAAGCTAAAGACCTTGGTACACAAAAAGAACAAACAATCGTTATCAAATCAAACTCAGGTCTTTCTGATGAAGAAATTGATAAAATGATGAAAGATGCTGAAGCGAATGCTGACGCTGATGCAAAACGTAAAGAAGAAGTTGATACACGTAATGAAGCTGATGCTTTAGTTTTCCAAACTGAAAAAACTTTGAAAGACCTTGAAGGAAAAGTAGAAGAAGCTGAAGTTAAAAAAGCTGAAGAAGCTAAAGAAGAACTCAAAAAAGCGCTTGAAGGTGAAGATATTGATGATATCAAAGCTAAATCAGAAGCACTTTCTGAAATCGCTCAAAACCTCGCTGTAAAACTTTAT
>dnaK_Lcl-114
ATGTCTAAAATTATCGGTATTGACCTTGGTACAACAAACTCAGCAGTAGCAGTTCTTGAAGGAACTGAATCAAAAATTATTCCAAATCCAGAAGGAAATCGTACAACACCTTCAGTTGTAGCTTTCAAAAATGGTGAAATCATTGTCGGTGACGCTGCAAAACGTCAAGCGGTAACTAACCCAGAAACAATTATTTCTATTAAATCAAAAATGGGAACATCTGAAAAAGTTTCTGCAAATGGTAAAGAATATACACCACAAGAAATTTCAGCAATGATTCTTCAAAACTTGAAAGCTACAGCAGAAGCTTATCTTGGAGAAAAAGTAGAAAAAGCAGTTATCACTGTACCTGCATACTTCAATGACGCTCAACGTCAAGCAACTAAAGATGCTGGTAAAATTGCTGGTCTTGAAGTAGAACGTATCGTTAACGAACCAACAGCAGCAGCTCTTGCTTATGGTCTTGATAAAACAGATAAAGATGAAAAGATTCTTGTATTTGACCTTGGTGGTGGTACATTCGACGTTTCAATTCTTGAACTTGGTGATGGTGTCTTTGATGTTCTTGCAACTGCTGGTAACAACAAACTCGGTGGTGATGATTTTGACCAAAAAATCATTGACTGGATGGTTGCCGAATTCAAGAAAGAAAACGGAATTGACCTTGCCCAAGATAAAATGGCTTTGCAACGTTTGAAAGATGCCGCTGAAAAAGCGAAAAAAGACCTTTCAGGTGTAACAACTACTCAAATCAGCTTGCCATTCATCACAGCCGGTGCTGCTGGCCCTCTTCACTTGGAAATGGCTTTGACTCGTGCTAAATTTGATGAATTGACACATGATCTTGTTGAAGCGACACGTCAACCAGTTCGCCAAGCCCTTTCTGATGCTGGCTTGTCAACTTCTGATATTGACGAAGTTCTCTTGGTTGGTGGTTCAACTCGTATCCCTGCTGTTGTTGAACTTGTTCGTCACGAAACAAACAAAGAACCAAATAAATCAGTAAACCCTGATGAAGTTGTTGCTATGGGTGCAGCAATTCAGGGTGGTGTGATTACTGGTGACGTTAAAGATGTTGTTCTCCTTGACGTTACTCCACTTTCACTTGGTATTGAAACAATGGGTGGTGTCTTCACAAAATTGATTGACCGTAACACAACTATCCCAACTTCTAAATCGCAAGTCTTCTCAACTGCTGCTGATAATCAACCCGCTGTAGATATTCATGTCCTTCAAGGTGAACGTCCAATGGCAGCTGATAACAAAACTTTGGGTCGTTTCCAATTAACAGATATCCCTGCAGCACCACGTGGTATTCCACAAATCGAAGTAACATTTGATATTGATAAAAATGGTATTGTTTCTGTTAAAGCTAAAGACCTTGGTACACAAAAAGAACAAACAATCGTTATCAAATCAAACTCAGGTCTTTCTGATGAAGAAATTGATAAAATGATGAAAGATGCTGAAGCGAATGCTGACGCTGATGCAAAACGTAAAGAAGAAGTTGATACACGTAATGAAGCTGATGCTTTAGTTTTCCAAACTGAAAAAACTTTGAAAGACCTTGAAGGAAAAGTAGAAGAAGCTGAAGTTAAAAAAGCTGAAGAAGCTAAAGAAGAACTCAAAAAAGCGCTTGAAGGTGAAGATATTGATGATATCAAAGCTAAATCAGAAGCACTTTCTGAAATCGCTCAAAACCTCGCTGTAAAACTTTAT
>dnaK_Lcl-115
ATGTCTAAAATTATCGGTATTGACCTTGGTACAACAAACTCAGCAGTAGCAGTTCTTGAAGGAACTGAATCAAAAATTATTCCAAATCCAGAAGGAAATCGTACAACACCTTCAGTTGTAGCTTTCAAAAATGGTGAAATCATTGTCGGTGACGCTGCAAAACGTCAAGCGGTAACTAACCCAGAAACAATTATTTCTATTAAATCAAAAATGGGAACATCTGAAAAAGTTTCTGCAAATGGTAAAGAATATACACCACAAGAAATTTCAGCAATGATTCTTCAAAACTTGAAAGCTACAGCAGAAGCTTATCTTGGAGAAAAAGTAGAAAAAGCAGTTATCACTGTACCTGCATACTTCAATGACGCTCAACGTCAAGCAACTAAAGATGCTGGTAAAATTGCTGGTCTTGAAGTAGAACGTATCGTTAACGAACCAACAGCAGCAGCTCTTGCTTATGGTCTTGATAAAACAGATAAAGATGAAAAGATTCTTGTATTTGACCTTGGTGGTGGTACATTCGACGTTTCAATTCTTGAACTTGGTGATGGTGTCTTTGATGTTCTTGCAACTGCTGGTAACAACAAACTCGGTGGTGATGATTTTGACCAAAAAATCATTGACTGGATGGTTGCCGAATTCAAGAAAGAAAACGGAATTGACCTTGCCCAAGATAAAATGGCTTTGCAACGTTTGAAAGATGCCGCTGAAAAAGCGAAAAAAGACCTTTCAGGTGTAACAACTACTCAAATCAGCTTGCCATTCATCACAGCCGGTGCTGCTGGCCCTCTTCACTTGGAAATGGCTTTGACTCGTGCTAAATTTGATGAATTGACACATGATCTTGTTGAAGCGACACGTCAACCAGTTCGCCAAGCCCTTTCTGATGCTGGCTTGTCAACTTCTGATATTGACGAAGTTCTCTTGGTTGGTGGTTCAACTCGTATCCCTGCTGTTGTTGAACTTGTTCGTCACGAAACAAACAAAGAACCAAATAAATCAGTAAACCCTGATGAAGTTGTTGCTATGGGTGCAGCAATTCAGGGTGGTGTGATTACTGGTGACGTTAAAGATGTTGTTCTCCTTGACGTTACTCCACTTTCACTTGGTATTGAAACAATGGGTGGTGTCTTCACAAAATTGATTGACCGTAACACAACTATCCCAACTTCTAAATCGCAAGTCTTCTCAACTGCTGCTGATAATCAACCCGCTGTAGATATTCATGTCCTTCAAGGTGAACGTCCAATGGCAGCTGATAACAAAACTTTGGGTCGTTTCCAATTAACAGATATCCCTGCAGCACCACGTGGTATTCCACAAATCGAAGTAACATTTGATATTGATAAAAATGGTATTGTTTCTGTTAAAGCTAAAGACCTTGGTACACAAAAAGAACAAACAATCGTTATCAAATCAAACTCAGGTCTTTCTGATGAAGAAATTGATAAAATGATGAAAGATGCTGAAGCGAATGCTGACGCTGATGCAAAACGTAAAGAAGAAGTTGATACACGTAATGAAGCTGATGCTTTAGTTTTCCAAACTGAAAAAACTTTGAAAGACCTTGAAGGAAAAGTAGAAGAAGCTGAAGTTAAAAAAGCTGAAGAAGCTAAAGAAGAACTCAAAAAAGCGCTTGAAGGTGAAGATATTGATGATATCAAAGCTAAATCAGAAGCACTTTCTGAAATCGCTCAAAACCTCGCTGTAAAACTTTAT
>dnaK_Lcl-116
ATGTCTAAAATTATCGGTATTGACCTTGGTACAACAAACTCAGCAGTAGCAGTTCTTGAAGGAACTGAATCAAAAATTATTCCAAATCCAGAAGGAAATCGTACAACACCTTCAGTTGTAGCTTTCAAAAATGGTGAAATCATTGTCGGTGACGCTGCAAAACGTCAAGCGGTAACTAACCCAGAAACAATTATTTCTATTAAATCAAAAATGGGAACATCTGAAAAAGTTTCTGCAAATGGTAAAGAATATACACCACAAGAAATTTCAGCAATGATTCTTCAAAACTTGAAAGCTACAGCAGAAGCTTATCTTGGAGAAAAAGTAGAAAAAGCAGTTATCACTGTACCTGCATACTTCAATGACGCTCAACGTCAAGCAACTAAAGATGCTGGTAAAATTGCTGGTCTTGAAGTAGAACGTATCGTTAACGAACCAACAGCAGCAGCTCTTGCTTATGGTCTTGATAAAACAGATAAAGATGAAAAGATTCTTGTATTTGACCTTGGTGGTGGTACATTCGACGTTTCAATTCTTGAACTTGGTGATGGTGTCTTTGATGTTCTTGCAACTGCTGGTAACAACAAACTCGGTGGTGATGATTTTGACCAAAAAATCATTGACTGGATGGTTGCCGAATTCAAGAAAGAAAACGGAATTGACCTTGCCCAAGATAAAATGGCTTTGCAACGTTTGAAAGATGCCGCTGAAAAAGCGAAAAAAGACCTTTCAGGTGTAACAACTACTCAAATCAGCTTGCCATTCATCACAGCCGGTGCTGCTGGCCCTCTTCACTTGGAAATGGCTTTGACTCGTGCTAAATTTGATGAATTGACACATGATCTTGTTGAAGCGACACGTCAACCAGTTCGCCAAGCCCTTTCTGATGCTGGCTTGTCAACTTCTGATATTGACGAAGTTCTCTTGGTTGGTGGTTCAACTCGTATCCCTGCTGTTGTTGAACTTGTTCGTCACGAAACAAACAAAGAACCAAATAAATCAGTAAACCCTGATGAAGTTGTTGCTATGGGTGCAGCAATTCAGGGTGGTGTGATTACTGGTGACGTTAAAGATGTTGTTCTCCTTGACGTTACTCCACTTTCACTTGGTATTGAAACAATGGGTGGTGTCTTCACAAAATTGATTGACCGTAACACAACTATCCCAACTTCTAAATCGCAAGTCTTCTCAACTGCTGCTGATAATCAACCCGCTGTAGATATTCATGTCCTTCAAGGTGAACGTCCAATGGCAGCTGATAACAAAACTTTGGGTCGTTTCCAATTAACAGATATCCCTGCAGCACCACGTGGTATTCCACAAATCGAAGTAACATTTGATATTGATAAAAATGGTATTGTTTCTGTTAAAGCTAAAGACCTTGGTACACAAAAAGAACAAACAATCGTTATCAAATCAAACTCAGGTCTTTCTGATGAAGAAATTGATAAAATGATGAAAGATGCTGAAGCGAATGCTGACGCTGATGCAAAACGTAAAGAAGAAGTTGATACACGTAATGAAGCTGATGCTTTAGTTTTCCAAACTGAAAAAACTTTGAAAGACCTTGAAGGAAAAGTAGAAGAAGCTGAAGTTAAAAAAGCTGAAGAAGCTAAAGAAGAACTCAAAAAAGCGCTTGAAGGTGAAGATATTGATGATATCAAAGCTAAATCAGAAGCACTTTCTGAAATCGCTCAAAACCTCGCTGTAAAACTTTAT
>dnaK_Lcl-117
ATGTCTAAAATTATCGGTATTGACCTTGGTACAACAAACTCAGCAGTAGCAGTTCTTGAAGGAACTGAATCAAAAATTATTCCAAATCCAGAAGGAAATCGTACAACACCTTCAGTTGTAGCTTTCAAAAATGGTGAAATCATTGTCGGTGATGCTGCAAAACGTCAAGCGGTAACTAACCCAGAAACAATTATTTCTATTAAATCAAAAATGGGAACATCTGAAAAAGTTTCTGCAAATGGTAAAGAATACACACCACAAGAAATTTCAGCAATGATTCTTCAAAACTTGAAAGCTACAGCAGAAGCTTATCTTGGAGAAAAAGTAGAAAAAGCAGTTATCACTGTACCTGCATACTTCAATGATGCTCAACGTCAAGCAACTAAAGATGCTGGTAAAATTGCTGGTCTTGAAGTAGAACGTATCGTTAACGAACCAACAGCAGCAGCTCTTGCTTATGGTCTTGATAAAACAGATAAAGATGAAAAGATTCTTGTATTTGACCTTGGTGGTGGTACATTCGACGTTTCAATTCTTGAACTTGGTGATGGTGTCTTTGATGTTCTTGCAACTGCTGGTAACAACAAACTCGGTGGTGATGATTTTGACCAAAAAATCATTGACTGGATGGTTGCCGAATTCAAGAAAGAAAACGGAATTGACCTTGCCCAAGATAAAATGGCTTTGCAACGTTTGAAAGATGCCGCTGAAAAAGCGAAAAAAGACCTTTCAGGTGTAACAACTACTCAAATCAGCTTGCCATTCATCACAGCCGGTGCTGCTGGCCCTCTTCACTTGGAAATGGCTTTGACTCGTGCTAAATTTGATGAATTGACACATGATCTTGTTGAAGCGACACGTCAACCAGTTCGCCAAGCCCTTTCTGATGCTGGCTTGTCAACTTCTGATATTGACGAAGTTCTCTTGGTTGGTGGTTCAACTCGTATCCCTGCTGTTGTTGAACTTGTTCGTCACGAAACAAACAAAGAACCAAATAAATCAGTAAACCCTGATGAAGTTGTTGCTATGGGTGCAGCAATTCAAGGTGGTGTGATTACTGGTGACGTTAAAGATGTTGTTCTCCTTGACGTTACTCCACTTTCACTTGGTATTGAAACAATGGGTGGTGTCTTCACAAAATTGATTGACCGTAACACAACTATCCCAACTTCTAAATCACAAGTCTTCTCAACTGCTGCTGATAATCAACCCGCTGTAGATATTCATGTCCTTCAAGGTGAACGTCCAATGGCAGCTGATAACAAAACTTTGGGTCGTTTCCAATTAACAGATATCCCTGCAGCACCACGTGGTATTCCACAAATCGAAGTAACATTTGATATTGATAAAAATGGTATTGTTTCTGTTAAAGCTAAAGACCTTGGTACACAAAAAGAACAAACAATCGTTATCAAATCAAACTCAGGTCTTTCTGATGAAGAAATTGATAAAATGATGAAAGATGCTGAAGCAAATGCTGACGCTGATGCAAAACGTAAAGAAGAAGTTGATACACGTAATGAAGCTGATGCTTTAGTTTTCCAAACTGAAAAAACTTTGAAAGACCTTGAAGGAAAAGTAGAAGAAGCTGAAGTTAAAAAAGCTGAAGACGCTAAAGAAGAACTCAAAAAAGCGCTTGAAGGTGAAGATATTGATGATATCAAAGCTAAATCAGAAGCACTTTCTGAAATCGCTCAAAACCTCGCTGTAAAACTTTAT
>dnaK_Lcl-118
ATGTCTAAAATTATCGGTATTGACCTTGGTACAACAAACTCAGCAGTAGCAGTTCTTGAAGGAACTGAATCAAAAATTATTCCAAATCCAGAAGGAAATCGTACAACACCTTCAGTTGTAGCTTTCAAAAATGGTGAAATCATTGTCGGTGACGCTGCAAAACGTCAAGCGGTAACTAACCCAGAAACAATTATTTCTATTAAATCAAAAATGGGAACATCTGAAAAAGTTTCTGCAAATGGTAAAGAATATACACCACAAGAAATTTCAGCAATGATTCTTCAAAACTTGAAAGCTACAGCAGAAGCTTATCTTGGAGAAAAAGTAGAAAAAGCAGTTATCACTGTACCTGCATACTTCAATGACGCTCAACGTCAAGCAACTAAAGATGCTGGTAAAATTGCTGGTCTTGAAGTAGAACGTATCGTTAACGAACCAACAGCAGCAGCTCTTGCTTATGGTCTTGATAAAACAGATAAAGATGAAAAGATTCTTGTATTTGACCTTGGTGGTGGTACATTCGACGTTTCAATTCTTGAACTTGGTGATGGTGTCTTTGATGTTCTTGCAACTGCTGGTAACAACAAACTCGGTGGTGATGATTTTGACCAAAAAATCATTGACTGGATGGTTGCCGAATTCAAGAAAGAAAACGGAATTGACCTTGCCCAAGATAAAATGGCTTTGCAACGTTTGAAAGATGCCGCTGAAAAAGCGAAAAAAGACCTTTCAGGTGTAACAACTACTCAAATCAGCTTGCCATTCATCACAGCCGGTGCTGCTGGCCCTCTTCACTTGGAAATGGCTTTGACTCGTGCTAAATTTGATGAATTGACACATGATCTTGTTGAAGCGACACGTCAACCAGTTCGCCAAGCCCTTTCTGATGCTGGCTTGTCAACTTCTGATATTGACGAAGTTCTCTTGGTTGGTGGTTCAACTCGTATCCCTGCTGTTGTTGAACTTGTTCGTCACGAAACAAACAAAGAACCAAATAAATCAGTAAACCCTGATGAAGTTGTTGCTATGGGTGCAGCAATTCAGGGTGGTGTGATTACTGGTGACGTTAAAGATGTTGTTCTCCTTGACGTTACTCCACTTTCACTTGGTATTGAAACAATGGGTGGTGTCTTCACAAAATTGATTGACCGTAACACAACTATCCCAACTTCTAAATCGCAAGTCTTCTCAACTGCTGCTGATAATCAACCCGCTGTAGATATTCATGTCCTTCAAGGTGAACGTCCAATGGCAGCTGATAACAAAACTTTGGGTCGTTTCCAATTAACAGATATCCCTGCAGCACCACGTGGTATTCCACAAATCGAAGTAACATTTGATATTGATAAAAATGGTATTGTTTCTGTTAAAGCTAAAGACCTTGGTACACAAAAAGAACAAACAATCGTTATCAAATCAAACTCAGGTCTTTCTGATGAAGAAATTGATAAAATGATGAAAGATGCTGAAGCGAATGCTGACGCTGATGCAAAACGTAAAGAAGAAGTTGATACACGTAATGAAGCTGATGCTTTAGTTTTCCAAACTGAAAAAACTTTGAAAGACCTTGAAGGAAAAGTAGAAGAAGCTGAAGTTAAAAAAGCTGAAGAAGCTAAAGAAGAACTCAAAAAAGCGCTTGAAGGTGAAGATATTGATGATATCAAAGCTAAATCAGAAGCACTTTCTGAAATCGCTCAAAACCTCGCTGTAAAACTTTAT
>dnaK_Lcl-119
ATGTCTAAAATTATCGGTATTGACCTTGGTACAACAAACTCAGCAGTAGCAGTTCTTGAAGGAACTGAATCAAAAATTATTCCAAATCCAGAAGGAAATCGTACAACACCTTCAGTTGTAGCTTTCAAAAATGGTGAAATCATTGTCGGTGACGCTGCAAAACGTCAAGCGGTAACTAACCCAGAAACAATTATTTCTATTAAATCAAAAATGGGAACATCTGAAAAAGTTTCTGCAAATGGTAAAGAATATACACCACAAGAAATTTCAGCAATGATTCTTCAAAACTTGAAAGCTACAGCAGAAGCTTATCTTGGAGAAAAAGTAGAAAAAGCAGTTATCACTGTACCTGCATACTTCAATGACGCTCAACGTCAAGCAACTAAAGATGCTGGTAAAATTGCTGGTCTTGAAGTAGAACGTATCGTTAACGAACCAACAGCAGCAGCTCTTGCTTATGGTCTTGATAAAACAGATAAAGATGAAAAGATTCTTGTATTTGACCTTGGTGGTGGTACATTCGACGTTTCAATTCTTGAACTTGGTGATGGTGTCTTTGATGTTCTTGCAACTGCTGGTAACAACAAACTCGGTGGTGATGATTTTGACCAAAAAATCATTGACTGGATGGTTGCCGAATTCAAGAAAGAAAACGGAATTGACCTTGCCCAAGATAAAATGGCTTTGCAACGTTTGAAAGATGCCGCTGAAAAAGCGAAAAAAGACCTTTCAGGTGTAACAACTACTCAAATCAGCTTGCCATTCATCACAGCCGGTGCTGCTGGCCCTCTTCACTTGGAAATGGCTTTGACTCGTGCTAAATTTGATGAATTGACACATGATCTTGTTGAAGCGACACGTCAACCAGTTCGCCAAGCCCTTTCTGATGCTGGCTTGTCAACTTCTGATATTGACGAAGTTCTCTTGGTTGGTGGTTCAACTCGTATCCCTGCTGTTGTTGAACTTGTTCGTCACGAAACAAACAAAGAACCAAATAAATCAGTAAACCCTGATGAAGTTGTTGCTATGGGTGCAGCAATTCAGGGTGGTGTGATTACTGGTGACGTTAAAGATGTTGTTCTCCTTGACGTTACTCCACTTTCACTTGGTATTGAAACAATGGGTGGTGTCTTCACAAAATTGATTGACCGTAACACAACTATCCCAACTTCTAAATCGCAAGTCTTCTCAACTGCTGCTGATAATCAACCCGCTGTAGATATTCATGTCCTTCAAGGTGAACGTCCAATGGCAGCTGATAACAAAACTTTGGGTCGTTTCCAATTAACAGATATCCCTGCAGCACCACGTGGTATTCCACAAATCGAAGTAACATTTGATATTGATAAAAATGGTATTGTTTCTGTTAAAGCTAAAGACCTTGGTACACAAAAAGAACAAACAATCGTTATCAAATCAAACTCAGGTCTTTCTGATGAAGAAATTGATAAAATGATGAAAGATGCTGAAGCGAATGCTGACGCTGATGCAAAACGTAAAGAAGAAGTTGATACACGTAATGAAGCTGATGCTTTAGTTTTCCAAACTGAAAAAACTTTGAAAGACCTTGAAGGAAAAGTAGAAGAAGCTGAAGTTAAAAAAGCTGAAGAAGCTAAAGAAGAACTCAAAAAAGCGCTTGAAGGTGAAGATATTGATGATATCAAAGCTAAATCAGAAGCACTTTCTGAAATCGCTCAAAACCTCGCTGTAAAACTTTAT
>dnaK_Lcl-120
ATGTCTAAAATTATCGGTATTGACCTTGGTACAACAAACTCAGCAGTAGCAGTTCTTGAAGGAACTGAATCAAAAATTATTCCAAATCCAGAAGGAAATCGTACAACACCTTCAGTTGTAGCTTTCAAAAATGGTGAAATCATTGTCGGTGATGCTGCAAAACGTCAAGCGGTAACTAACCCAGAAACAATTATTTCTATTAAATCAAAAATGGGAACATCTGAAAAAGTTTCTGCAAATGGTAAAGAATACACACCACAAGAAATTTCAGCAATGATTCTTCAAAACTTGAAAGCTACAGCAGAAGCTTATCTTGGAGAAAAAGTAGAAAAAGCAGTTATCACTGTACCTGCATACTTCAATGATGCTCAACGTCAAGCAACTAAAGATGCTGGTAAAATTGCTGGTCTTGAAGTAGAACGTATCGTTAACGAACCAACAGCAGCAGCTCTTGCTTATGGTCTTGATAAAACAGATAAAGATGAAAAGATTCTTGTATTTGACCTTGGTGGTGGTACATTCGACGTTTCAATTCTTGAACTTGGTGATGGTGTCTTTGATGTTCTTGCAACTGCTGGTAACAACAAACTCGGTGGTGATGATTTTGACCAAAAAATCATTGACTGGATGGTTGCCGAATTCAAGAAAGAAAACGGAATTGACCTTGCCCAAGATAAAATGGCTTTGCAACGTTTGAAAGATGCCGCTGAAAAAGCGAAAAAAGACCTTTCAGGTGTAACAACCACTCAAATCAGCTTGCCATTCATCACAGCCGGTGCTGCTGGCCCTCTTCACTTGGAAATGGCTTTGACTCGTGCTAAATTTGATGAATTGACACATGATCTTGTTGAAGCGACACGTCAACCAGTTCGCCAAGCCCTTTCTGATGCTGGCTTGTCAACTTCTGATATTGACGAAGTTCTCTTGGTTGGTGGTTCAACTCGTATCCCTGCTGTTGTTGAACTTGTTCGTCACGAAACAAACAAAGAACCAAATAAATCAGTAAACCCTGATGAAGTTGTTGCTATGGGTGCAGCAATTCAAGGTGGTGTGATTACTGGTGACGTTAAAGATGTTGTTCTCCTTGACGTTACTCCACTTTCACTTGGTATTGAAACAATGGGTGGTGTCTTCACAAAATTGATTGACCGTAACACAACTATCCCAACTTCTAAATCACAAGTCTTCTCAACTGCTGCTGATAATCAACCCGCTGTAGATATTCATGTCCTTCAAGGTGAACGTCCAATGGCAGCTGATAACAAAACTTTGGGTCGTTTCCAATTAACAGATATCCCTGCAGCACCACGTGGTATTCCACAAATCGAAGTAACATTTGATATTGATAAAAATGGTATTGTTTCTGTTAAAGCTAAAGACCTTGGTACACAAAAAGAACAAACAATCGTTATCAAATCAAACTCAGGTCTTTCTGATGAAGAAATTGATAAAATGATGAAAGATGCTGAAGCAAATGCTGACGCTGATGCAAAACGTAAAGAAGAAGTTGATACACGTAATGAAGCTGATGCTTTAGTTTTCCAAACTGAAAAAACTTTGAAAGACCTTGAAGGAAAAGTAGAAGAAGCTGAAGTTAAAAAAGCTGAAGACGCTAAAGAAGAACTCAAAAAAGCGCTTGAAGGTGAAGATATTGATGATATCAAAGCTAAATCAGAAGCACTTTCTGAAATCGCTCAAAACCTCGCTGTAAAACTTTAT
>dnaK_Lcl-121
ATGTCTAAAATTATCGGTATTGACCTTGGTACAACAAACTCAGCAGTAGCAGTTCTTGAAGGAACTGAATCAAAAATTATTCCAAATCCAGAAGGAAATCGTACAACACCTTCAGTTGTAGCTTTCAAAAATGGTGAAATCATTGTCGGTGACGCTGCAAAACGTCAAGCGGTAACTAACCCAGAAACAATTATTTCTATTAAATCAAAAATGGGAACATCTGAAAAAGTTTCTGCAAATGGTAAAGAATATACACCACAAGAAATTTCAGCAATGATTCTTCAAAACTTGAAAGCTACAGCAGAAGCTTATCTTGGAGAAAAAGTAGAAAAAGCAGTTATCACTGTACCTGCATACTTCAATGACGCTCAACGTCAAGCAACTAAAGATGCTGGTAAAATTGCTGGTCTTGAAGTAGAACGTATCGTTAACGAACCAACAGCAGCAGCTCTTGCTTATGGTCTTGATAAAACAGATAAAGATGAAAAGATTCTTGTATTTGACCTTGGTGGTGGTACATTCGACGTTTCAATTCTTGAACTTGGTGATGGTGTCTTTGATGTTCTTGCAACTGCTGGTAACAACAAACTCGGTGGTGATGATTTTGACCAAAAAATCATTGACTGGATGGTTGCCGAATTCAAGAAAGAAAACGGAATTGACCTTGCCCAAGATAAAATGGCTTTGCAACGTTTGAAAGATGCCGCTGAAAAAGCGAAAAAAGACCTTTCAGGTGTAACAACTACTCAAATCAGCTTGCCATTCATCACAGCCGGTGCTGCTGGCCCTCTTCACTTGGAAATGGCTTTGACTCGTGCTAAATTTGATGAATTGACACATGATCTTGTTGAAGCGACACGTCAACCAGTTCGCCAAGCCCTTTCTGATGCTGGCTTGTCAACTTCTGATATTGACGAAGTTCTCTTGGTTGGTGGTTCAACTCGTATCCCTGCTGTTGTTGAACTTGTTCGTCACGAAACAAACAAAGAACCAAATAAATCAGTAAACCCTGATGAAGTTGTTGCTATGGGTGCAGCAATTCAGGGTGGTGTGATTACTGGTGACGTTAAAGATGTTGTTCTCCTTGACGTTACTCCACTTTCACTTGGTATTGAAACAATGGGTGGTGTCTTCACAAAATTGATTGACCGTAACACAACTATCCCAACTTCTAAATCGCAAGTCTTCTCAACTGCTGCTGATAATCAACCCGCTGTAGATATTCATGTCCTTCAAGGTGAACGTCCAATGGCAGCTGATAACAAAACTTTGGGTCGTTTCCAATTAACAGATATCCCTGCAGCACCACGTGGTATTCCACAAATCGAAGTAACATTTGATATTGATAAAAATGGTATTGTTTCTGTTAAAGCTAAAGACCTTGGTACACAAAAAGAACAAACAATCGTTATCAAATCAAACTCAGGTCTTTCTGATGAAGAAATTGATAAAATGATGAAAGATGCTGAAGCGAATGCTGACGCTGATGCAAAACGTAAAGAAGAAGTTGATACACGTAATGAAGCTGATGCTTTAGTTTTCCAAACTGAAAAAACTTTGAAAGACCTTGAAGGAAAAGTAGAAGAAGCTGAAGTTAAAAAAGCTGAAGAAGCTAAAGAAGAACTCAAAAAAGCGCTTGAAGGTGAAGATATTGATGATATCAAAGCTAAATCAGAAGCACTTTCTGAAATCGCTCAAAACCTCGCTGTAAAACTTTAT
>dnaK_Lcl-122
ATGTCTAAAATTATCGGTATTGACCTTGGTACAACAAACTCAGCAGTAGCAGTTCTTGAAGGAACTGAATCAAAAATTATTCCAAATCCAGAAGGAAATCGTACAACACCTTCAGTTGTAGCTTTCAAAAATGGTGAAATCATTGTCGGTGACGCCGCAAAACGTCAAGCGGTAACTAACCCAGAAACAATTATTTCTATTAAATCAAAAATGGGAACATCTGAAAAAGTTTCTGCAAATGGTAAAGAATACACACCACAAGAAATTTCAGCAATGATTCTTCAAAACTTGAAAGCTACAGCAGAAGCTTATCTTGGAGAAAAAGTAGAAAAAGCAGTTATCACTGTACCTGCATACTTTAATGACGCTCAACGTCAAGCAACTAAAGATGCTGGTAAAATTGCTGGTCTTGAAGTAGAACGTATCGTTAACGAACCAACAGCAGCAGCTCTTGCTTATGGTCTTGATAAAACAGATAAAGATGAAAAAATTCTTGTATTTGACCTTGGCGGTGGTACATTCGATGTTTCAATTCTTGAACTTGGTGATGGTGTCTTTGATGTTCTTGCAACTGCTGGTAACAACAAACTCGGTGGTGATGATTTTGACCAAAAAATCATTGACTGGATGGTTGCCGAATTCAAGAAAGAAAACGGAATTGACCTTGCCCAAGATAAAATGGCTTTGCAACGTTTGAAAGATGCCGCTGAAAAAGCGAAAAAAGACCTTTCAGGTGTAACAACTACTCAAATCAGCTTGCCATTCATCACAGCCGGTGCTGCTGGACCTCTTCACTTGGAAATGGCTTTGACTCGTGCTAAATTTGATGAATTGACACATGATCTTGTTGAAGCTACACGCCAACCAGTTCGTCAAGCCCTTTCTGATGCTGGCTTGTCAACTTCTGATATTGACGAAGTTCTCTTGGTTGGTGGTTCAACTCGTATCCCTGCTGTTGTTGAACTTGTTCGTCACGAAACAAACAAAGAACCAAATAAATCAGTAAACCCTGATGAAGTTGTTGCTATGGGTGCAGCAATTCAAGGTGGTGTTATTACTGGTGACGTTAAAGATGTTGTTCTCCTTGACGTTACTCCACTTTCACTTGGTATTGAAACAATGGGTGGCGTCTTCACAAAATTGATTGACCGTAACACAACTATCCCAACTTCTAAATCACAAGTCTTCTCAACTGCTGCTGACAATCAACCCGCTGTAGATATTCATGTCCTTCAAGGTGAACGTCCAATGGCAGCTGATAACAAAACTTTGGGTCGTTTCCAATTAACAGATATCCCTGCAGCACCACGTGGTATTCCACAAATCGAAGTAACATTTGATATTGATAAAAATGGTATTGTTTCTGTTAAAGCTAAAGACCTTGGTACACAAAAAGAACAAACAATCGTTATCAAATCAAACTCAGGTCTTTCTGATGAAGAAATTGATAAAATGATGAAAGATGCTGAAGCAAATGCTGACGCTGATGCAAAACGTAAAGAAGAAGTTGATACACGTAATGAAGCTGATGCTTTAGTGTTCCAAACTGAAAAAACTTTGAAAGACCTTGAAGGAAAAGTAGAAGAAGCTGAAGTTAAAAAAGCTGAAGACGCTAAAGATGAACTCAAAAAAGCGCTTGAAGGTGAAGATATTGATGATATCAAAGCCAAATCAGAAGCACTTTCTGAAATCGCTCAAAACCTCGCTGTAAAACTTTAT
>dnaK_Lcl-123
ATGTCTAAAATTATCGGTATTGACCTTGGTACAACAAACTCAGCAGTAGCAGTTCTTGAAGGAACTGAATCAAAAATTATTCCAAATCCAGAAGGAAATCGTACAACACCTTCAGTTGTAGCTTTCAAAAATGGTGAAATCATTGTCGGTGACGCTGCAAAACGTCAAGCGGTAACTAACCCAGAAACAATTATTTCTATTAAATCAAAAATGGGAACATCTGAAAAAGTTTCTGCAAATGGTAAAGAATATACACCACAAGAAATTTCAGCAATGATTCTTCAAAACTTGAAAGCTACAGCAGAAGCTTATCTTGGAGAAAAAGTAGAAAAAGCAGTTATCACTGTACCTGCATACTTCAATGACGCTCAACGTCAAGCAACTAAAGATGCTGGTAAAATTGCTGGTCTTGAAGTAGAACGTATCGTTAACGAACCAACAGCAGCAGCTCTTGCTTATGGTCTTGATAAAACAGATAAAGATGAAAAGATTCTTGTATTTGACCTTGGTGGTGGTACATTCGACGTTTCAATTCTTGAACTTGGTGATGGTGTCTTTGATGTTCTTGCAACTGCTGGTAACAACAAACTCGGTGGTGATGATTTTGACCAAAAAATCATTGACTGGATGGTTGCCGAATTCAAGAAAGAAAACGGAATTGACCTTGCCCAAGATAAAATGGCTTTGCAACGTTTGAAAGATGCCGCTGAAAAAGCGAAAAAAGACCTTTCAGGTGTAACAACTACTCAAATCAGCTTGCCATTCATCACAGCCGGTGCTGCTGGCCCTCTTCACTTGGAAATGGCTTTGACTCGTGCTAAATTTGATGAATTGACACATGATCTTGTTGAAGCGACACGTCAACCAGTTCGCCAAGCCCTTTCTGATGCTGGCTTGTCAACTTCTGATATTGACGAAGTTCTCTTGGTTGGTGGTTCAACTCGTATCCCTGCTGTTGTTGAACTTGTTCGTCACGAAACAAACAAAGAACCAAATAAATCAGTAAACCCTGATGAAGTTGTTGCTATGGGTGCAGCAATTCAGGGTGGTGTGATTACTGGTGACGTTAAAGATGTTGTTCTCCTTGACGTTACTCCACTTTCACTTGGTATTGAAACAATGGGTGGTGTCTTCACAAAATTGATTGACCGTAACACAACTATCCCAACTTCTAAATCGCAAGTCTTCTCAACTGCTGCTGATAATCAACCCGCTGTAGATATTCATGTCCTTCAAGGTGAACGTCCAATGGCAGCTGATAACAAAACTTTGGGTCGTTTCCAATTAACAGATATCCCTGCAGCACCACGTGGTATTCCACAAATCGAAGTAACATTTGATATTGATAAAAATGGTATTGTTTCTGTTAAAGCTAAAGACCTTGGTACACAAAAAGAACAAACAATCGTTATCAAATCAAACTCAGGTCTTTCTGATGAAGAAATTGATAAAATGATGAAAGATGCTGAAGCGAATGCTGACGCTGATGCAAAACGTAAAGAAGAAGTTGATACACGTAATGAAGCTGATGCTTTAGTTTTCCAAACTGAAAAAACTTTGAAAGACCTTGAAGGAAAAGTAGAAGAAGCTGAAGTTAAAAAAGCTGAAGAAGCTAAAGAAGAACTCAAAAAAGCGCTTGAAGGTGAAGATATTGATGATATCAAAGCTAAATCAGAAGCACTTTCTGAAATCGCTCAAAACCTCGCTGTAAAACTTTAT
>dnaK_Lcl-124
ATGTCTAAAATTATCGGTATTGACCTTGGTACAACAAACTCAGCAGTAGCAGTTCTTGAAGGAACTGAATCAAAAATTATTCCAAATCCAGAAGGAAATCGTACAACACCTTCAGTTGTAGCTTTCAAAAATGGTGAAATCATTGTCGGTGACGCTGCAAAACGTCAAGCGGTAACTAACCCAGAAACAATTATTTCTATTAAATCAAAAATGGGAACATCTGAAAAAGTTTCTGCAAATGGTAAAGAATATACACCACAAGAAATTTCAGCAATGATTCTTCAAAACTTGAAAGCTACAGCAGAAGCTTATCTTGGAGAAAAAGTAGAAAAAGCAGTTATCACTGTACCTGCATACTTCAATGACGCTCAACGTCAAGCAACTAAAGATGCTGGTAAAATTGCTGGTCTTGAAGTAGAACGTATCGTTAACGAACCAACAGCAGCAGCTCTTGCTTATGGTCTTGATAAAACAGATAAAGATGAAAAGATTCTTGTATTTGACCTTGGTGGTGGTACATTCGACGTTTCAATTCTTGAACTTGGTGATGGTGTCTTTGATGTTCTTGCAACTGCTGGTAACAACAAACTCGGTGGTGATGATTTTGACCAAAAAATCATTGACTGGATGGTTGCCGAATTCAAGAAAGAAAACGGAATTGACCTTGCCCAAGATAAAATGGCTTTGCAACGTTTGAAAGATGCCGCTGAAAAAGCGAAAAAAGACCTTTCAGGTGTAACAACTACTCAAATCAGCTTGCCATTCATCACAGCCGGTGCTGCTGGCCCTCTTCACTTGGAAATGGCTTTGACTCGTGCTAAATTTGATGAATTGACACATGATCTTGTTGAAGCGACACGTCAACCAGTTCGCCAAGCCCTTTCTGATGCTGGCTTGTCAACTTCTGATATTGACGAAGTTCTCTTGGTTGGTGGTTCAACTCGTATCCCTGCTGTTGTTGAACTTGTTCGTCACGAAACAAACAAAGAACCAAATAAATCAGTAAACCCTGATGAAGTTGTTGCTATGGGTGCAGCAATTCAGGGTGGTGTGATTACTGGTGACGTTAAAGATGTTGTTCTCCTTGACGTTACTCCACTTTCACTTGGTATTGAAACAATGGGTGGTGTCTTCACAAAATTGATTGACCGTAACACAACTATCCCAACTTCTAAATCGCAAGTCTTCTCAACTGCTGCTGATAATCAACCCGCTGTAGATATTCATGTCCTTCAAGGTGAACGTCCAATGGCAGCTGATAACAAAACTTTGGGTCGTTTCCAATTAACAGATATCCCTGCAGCACCACGTGGTATTCCACAAATCGAAGTAACATTTGATATTGATAAAAATGGTATTGTTTCTGTTAAAGCTAAAGACCTTGGTACACAAAAAGAACAAACAATCGTTATCAAATCAAACTCAGGTCTTTCTGATGAAGAAATTGATAAAATGATGAAAGATGCTGAAGCGAATGCTGACGCTGATGCAAAACGTAAAGAAGAAGTTGATACACGTAATGAAGCTGATGCTTTAGTTTTCCAAACTGAAAAAACTTTGAAAGACCTTGAAGGAAAAGTAGAAGAAGCTGAAGTTAAAAAAGCTGAAGAAGCTAAAGAAGAACTCAAAAAAGCGCTTGAAGGTGAAGATATTGATGATATCAAAGCTAAATCAGAAGCACTTTCTGAAATCGCTCAAAACCTCGCTGTAAAACTTTAT
>dnaK_Lcl-125
ATGTCTAAAATTATCGGTATTGACCTTGGTACAACAAACTCAGCAGTAGCAGTTCTTGAAGGAACTGAATCAAAAATTATTCCAAATCCAGAAGGAAATCGTACAACACCTTCAGTTGTAGCTTTCAAAAATGGTGAAATCATTGTCGGTGACGCTGCAAAACGTCAAGCGGTAACTAACCCAGAAACAATTATTTCTATTAAATCAAAAATGGGAACATCTGAAAAAGTTTCTGCAAATGGTAAAGAATATACACCACAAGAAATTTCAGCAATGATTCTTCAAAACTTGAAAGCTACAGCAGAAGCTTATCTTGGAGAAAAAGTAGAAAAAGCAGTTATCACTGTACCTGCATACTTCAATGACGCTCAACGTCAAGCAACTAAAGATGCTGGTAAAATTGCTGGTCTTGAAGTAGAACGTATCGTTAACGAACCAACAGCAGCAGCTCTTGCTTATGGTCTTGATAAAACAGATAAAGATGAAAAGATTCTTGTATTTGACCTTGGTGGTGGTACATTCGACGTTTCAATTCTTGAACTTGGTGATGGTGTCTTTGATGTTCTTGCAACTGCTGGTAACAACAAACTCGGTGGTGATGATTTTGACCAAAAAATCATTGACTGGATGGTTGCCGAATTCAAGAAAGAAAACGGAATTGACCTTGCCCAAGATAAAATGGCTTTGCAACGTTTGAAAGATGCCGCTGAAAAAGCGAAAAAAGACCTTTCAGGTGTAACAACTACTCAAATCAGCTTGCCATTCATCACAGCCGGTGCTGCTGGCCCTCTTCACTTGGAAATGGCTTTGACTCGTGCTAAATTTGATGAATTGACACATGATCTTGTTGAAGCGACACGTCAACCAGTTCGCCAAGCCCTTTCTGATGCTGGCTTGTCAACTTCTGATATTGACGAAGTTCTCTTGGTTGGTGGTTCAACTCGTATCCCTGCTGTTGTTGAACTTGTTCGTCACGAAACAAACAAAGAACCAAATAAATCAGTAAACCCTGATGAAGTTGTTGCTATGGGTGCAGCAATTCAGGGTGGTGTGATTACTGGTGACGTTAAAGATGTTGTTCTCCTTGACGTTACTCCACTTTCACTTGGTATTGAAACAATGGGTGGTGTCTTCACAAAATTGATTGACCGTAACACAACTATCCCAACTTCTAAATCGCAAGTCTTCTCAACTGCTGCTGATAATCAACCCGCTGTAGATATTCATGTCCTTCAAGGTGAACGTCCAATGGCAGCTGATAACAAAACTTTGGGTCGTTTCCAATTAACAGATATCCCTGCAGCACCACGTGGTATTCCACAAATCGAAGTAACATTTGATATTGATAAAAATGGTATTGTTTCTGTTAAAGCTAAAGACCTTGGTACACAAAAAGAACAAACAATCGTTATCAAATCAAACTCAGGTCTTTCTGATGAAGAAATTGATAAAATGATGAAAGATGCTGAAGCGAATGCTGACGCTGATGCAAAACGTAAAGAAGAAGTTGATACACGTAATGAAGCTGATGCTTTAGTTTTCCAAACTGAAAAAACTTTGAAAGACCTTGAAGGAAAAGTAGAAGAAGCTGAAGTTAAAAAAGCTGAAGAAGCTAAAGAAGAACTCAAAAAAGCGCTTGAAGGTGAAGATATTGATGATATCAAAGCTAAATCAGAAGCACTTTCTGAAATCGCTCAAAACCTCGCTGTAAAACTTTAT
>dnaK_Lcl-126
ATGTCTAAAATTATCGGTATTGACCTTGGTACAACAAACTCAGCAGTAGCAGTTCTTGAAGGAACTGAATCAAAAATTATTCCAAATCCAGAAGGAAATCGTACAACACCTTCAGTTGTAGCTTTCAAAAATGGTGAAATCATTGTCGGTGACGCTGCAAAACGTCAAGCGGTAACTAACCCAGAAACAATTATTTCTATTAAATCAAAAATGGGAACATCTGAAAAAGTTTCTGCAAATGGTAAAGAATATACACCACAAGAAATTTCAGCAATGATTCTTCAAAACTTGAAAGCTACAGCAGAAGCTTATCTTGGAGAAAAAGTAGAAAAAGCAGTTATCACTGTACCTGCATACTTCAATGACGCTCAACGTCAAGCAACTAAAGATGCTGGTAAAATTGCTGGTCTTGAAGTAGAACGTATCGTTAACGAACCAACAGCAGCAGCTCTTGCTTATGGTCTTGATAAAACAGATAAAGATGAAAAGATTCTTGTATTTGACCTTGGTGGTGGTACATTCGACGTTTCAATTCTTGAACTTGGTGATGGTGTCTTTGATGTTCTTGCAACTGCTGGTAACAACAAACTCGGTGGTGATGATTTTGACCAAAAAATCATTGACTGGATGGTTGCCGAATTCAAGAAAGAAAACGGAATTGACCTTGCCCAAGATAAAATGGCTTTGCAACGTTTGAAAGATGCCGCTGAAAAAGCGAAAAAAGACCTTTCAGGTGTAACAACTACTCAAATCAGCTTGCCATTCATCACAGCCGGTGCTGCTGGCCCTCTTCACTTGGAAATGGCTTTGACTCGTGCTAAATTTGATGAATTGACACATGATCTTGTTGAAGCGACACGTCAACCAGTTCGCCAAGCCCTTTCTGATGCTGGCTTGTCAACTTCTGATATTGACGAAGTTCTCTTGGTTGGTGGTTCAACTCGTATCCCTGCTGTTGTTGAACTTGTTCGTCACGAAACAAACAAAGAACCAAATAAATCAGTAAACCCTGATGAAGTTGTTGCTATGGGTGCAGCAATTCAGGGTGGTGTGATTACTGGTGACGTTAAAGATGTTGTTCTCCTTGACGTTACTCCACTTTCACTTGGTATTGAAACAATGGGTGGTGTCTTCACAAAATTGATTGACCGTAACACAACTATCCCAACTTCTAAATCGCAAGTCTTCTCAACTGCTGCTGATAATCAACCCGCTGTAGATATTCATGTCCTTCAAGGTGAACGTCCAATGGCAGCTGATAACAAAACTTTGGGTCGTTTCCAATTAACAGATATCCCTGCAGCACCACGTGGTATTCCACAAATCGAAGTAACATTTGATATTGATAAAAATGGTATTGTTTCTGTTAAAGCTAAAGACCTTGGTACACAAAAAGAACAAACAATCGTTATCAAATCAAACTCAGGTCTTTCTGATGAAGAAATTGATAAAATGATGAAAGATGCTGAAGCGAATGCTGACGCTGATGCAAAACGTAAAGAAGAAGTTGATACACGTAATGAAGCTGATGCTTTAGTTTTCCAAACTGAAAAAACTTTGAAAGACCTTGAAGGAAAAGTAGAAGAAGCTGAAGTTAAAAAAGCTGAAGAAGCTAAAGAAGAACTCAAAAAAGCGCTTGAAGGTGAAGATATTGATGATATCAAAGCTAAATCAGAAGCACTTTCTGAAATCGCTCAAAACCTCGCTGTAAAACTTTAT
>dnaK_Lcl-127
ATGTCTAAAATTATCGGTATTGACCTTGGTACAACTAACTCAGCAGTCGCAGTTCTTGAAGGAACTGAATCAAAAATTATTCCAAATCCTGAAGGAAATCGCACAACTCCATCAGTAGTTGCATTTAAAAATGGTGAAATCATCGTTGGTGATGCTGCAAAACGTCAAGCAGTAACAAATCCAGAAACAATCATTTCTATCAAATCAAAAATGGGAACATCTGAAAAAGTTTCTGCAAATGGTAAAGAATATACACCACAAGAAATTTCAGCAATGATTCTTCAAAACTTGAAAGCAACTGCTGAAAGCTACCTTGGCGAAAAAGTTGAAAAAGCAGTTATCACTGTTCCTGCTTACTTCAATGACGCTCAACGTCAAGCAACTAAAGATGCTGGTAAAATTGCTGGTCTTGAAGTAGAACGTATCGTTAACGAACCAACTGCCGCAGCTCTTGCTTATGGTCTTGATAAAACAGATAAAGATGAAAAAATCCTTGTCTTTGACCTTGGTGGTGGGACATTCGACGTTTCAATCCTTGAACTTGGCGATGGTGTCTTTGATGTTCTTGCAACTGCTGGTAACAACAAACTTGGTGGTGATGACTTTGACCAAAAAATCATTGACTGGATGGTTGCCGAATTCAAGAAAGAAAACGGAATTGACCTTAGCCAAGACAAAATGGCTTTGCAACGTTTGAAAGATGCTGCTGAAAAAGCCAAAAAAGACCTTTCAGGTGTAACAACAACTCAAATCAGCTTACCATTTATCACAGCAGGAGCTGCCGGACCTCTTCACTTGGAAATGGCTTTAACTCGTGCTAAATTTGATGAATTGACACATGACCTTGTTGAAGCGACACGTCAACCAGTTCGTCAAGCCCTTTCTGATGCTGGTTTGTCAACTTCTGATATTGATGAAGTCCTCTTAGTTGGTGGTTCAACTCGTATTCCTGCAGTTGTTGAACTTGTTCGTCATGAAACAAACAAAGAACCAAATAAATCAGTTAACCCTGATGAAGTTGTTGCTATGGGTGCCGCAATTCAAGGTGGTGTCATCACTGGTGACGTTAAAGACGTTGTCCTTCTTGATGTTACTCCATTGTCACTTGGTATTGAAACAATGGGTGGAGTCTTCACAAAATTGATTGACCGTAACACAACTATTCCAACTTCTAAATCACAAGTCTTCTCAACTGCCGCTGATAATCAACCAGCTGTTGATATTCACGTCCTCCAAGGTGAACGTCCAATGGCTGCTGATAACAAAACTTTGGGTCGTTTCCAATTGACAGATATCCCTGCAGCACCACGTGGTATCCCACAAATCGAAGTAACATTTGATATTGATAAAAATGGTATTGTTTCTGTTAAAGCTAAAGACCTCGGCACACAAAAAGAACAAACAATTGTTATCAAATCAAACTCAGGTCTTTCTGATGAAGAGATTGATAAAATGATGAAAGATGCTGAAGCAAATGCCGATGCTGATGCAAAACGTAAAGAAGAAGTTGATACACGTAACGAAGCTGACGCTTTAGTTTTCCAAACTGAAAAAACTTTGAAAGACCTTGAAGGAAAAGTTGAAGAAGCTGAAGTTAAAAAAGCCGAAGACGCTAAAGAAGAACTCAAAAAAGCGCTTGAAGGTGAAGATATTGATGATATCAAAGCTAAATCAGAAGCACTTTCTGAAATCGCTCAAAATCTTGCTGTAAAACTTTAT
>dnaK_Lcl-128
ATGTCTAAAATTATCGGTATTGACCTTGGTACAACTAACTCAGCAGTCGCAGTTCTTGAAGGAACTGAATCAAAAATTATTCCAAATCCAGAAGGAAATCGCACAACTCCATCAGTAGTTGCATTTAAAAATGGTGAAATCATCGTTGGTGATGCTGCAAAACGTCAAGCAGTAACAAATCCAGAAACAATCATTTCTATCAAATCAAAAATGGGAACATCTGAAAAAGTTTCTGCAAATGGTAAAGAATATACACCACAAGAAATTTCAGCAATGATTCTTCAAAACTTGAAAGCAACTGCTGAAAGCTACCTTGGCGAAAAAGTTGAAAAAGCAGTTATCACTGTTCCTGCTTACTTCAATGACGCTCAACGTCAAGCAACTAAAGATGCTGGTAAAATTGCTGGTCTTGAAGTAGAACGTATCGTTAACGAACCAACTGCCGCAGCTCTTGCTTATGGTCTTGATAAAACAGATAAAGATGAAAAAATCCTTGTCTTTGACCTTGGTGGTGGGACATTCGACGTTTCAATCCTTGAACTTGGCGATGGTGTCTTTGATGTTCTTGCAACTGCTGGTAACAACAAACTTGGTGGTGATGACTTTGACCAAAAAATCATTGACTGGATGGTTGCCGAATTCAAGAAAGAAAACGGAATTGACCTTGGCCAAGACAAAATGGCTTTGCAACGTTTGAAAGATGCTGCTGAAAAAGCCAAAAAAGACCTTTCAGGTGTAACAACAACTCAAATCAGCTTACCATTTATCACAGCAGGAGCTGCCGGACCTCTTCACTTGGAAATGGCTTTAACTCGTGCTAAATTTGATGAATTGACACATGACCTTGTTGAAGCGACACGTCAACCAGTTCGTCAAGCCCTTTCTGATGCTGGTTTGTCAACTTCTGATATTGATGAAGTCCTCTTAGTTGGTGGTTCAACTCGTATTCCTGCAGTTGTTGAACTTGTTCGTCATGAAACAAACAAAGAACCAAATAAATCAGTTAACCCTGATGAAGTTGTTGCTATGGGTGCCGCAATTCAAGGTGGTGTCATCACTGGTGACGTTAAAGACGTTGTCCTTCTTGATGTTACTCCATTGTCACTTGGTATTGAAACAATGGGTGGAGTCTTCACAAAATTGATTGACCGTAACACAACTATCCCAACTTCTAAATCACAAGTCTTCTCAACTGCCGCTGATAATCAACCAGCTGTTGATATTCACGTCCTCCAAGGTGAACGTCCAATGGCTGCTGATAACAAAACTTTGGGTCGTTTCCAATTGACAGATATCCCTGCAGCACCACGTGGTATCCCACAAATCGAAGTAACATTTGATATTGATAAAAATGGTATTGTTTCTGTTAAAGCTAAAGACCTCGGCACACAAAAAGAACAAACAATTGTTATCAAATCAAACTCAGGTCTTTCTGATGAAGAGATTGATAAAATGATGAAAGATGCTGAAGCAAATGCCGATGCTGATGCAAAACGTAAAGAAGAAGTTGATACACGTAACGAAGCTGACGCTTTAGTTTTCCAAACTGAAAAAACTTTGAAAGACCTTGAAGGAAAAGTTGAAGAAGCTGAAGTTAAAAAAGCCGAAGACGCTAAAGAAGAACTCAAAAAAGCGCTTGAAGGTGAAGATATTGATGATATCAAAGCTAAATCAGAAGCACTTTCTGAAATCGCTCAAAATATTGCTGTAAAACTTTAT
>dnaK_Lcl-129
ATGTCTAAAATTATCGGTATTGACCTTGGTACAACTAACTCAGCAGTCGCAGTTCTTGAAGGAACTGAATCAAAAATTATTCCAAATCCAGAAGGAAATCGCACAACTCCATCAGTAGTTGCATTTAAAAATGGTGAAATCATTGTTGGTGATGCTGCAAAACGTCAAGCAGTAACAAATCCAGAAACAATCATTTCTATCAAATCAAAAATGGGAACATCTGAAAAAGTTTCTGCAAATGGTAAAGAATATACACCACAAGAAATTTCAGCAATGATTCTTCAAAACTTGAAAGCAACTGCTGAAAGCTACCTTGGCGAAAAAGTTGAAAAAGCAGTTATCACTGTTCCTGCTTACTTCAATGACGCTCAACGTCAAGCGACTAAAGATGCTGGTAAAATTGCTGGTCTTGAAGTAGAACGTATCGTTAACGAACCAACTGCCGCAGCTCTTGCTTATGGTCTTGATAAAACAGATAAAGATGAAAAAATCCTTGTCTTTGACCTTGGTGGTGGGACATTCGACGTTTCAATCCTTGAACTTGGCGACGGTGTCTTTGATGTTCTTGCAACAGCAGGTAACAACAAACTTGGTGGGGACGATTTTGACCAAAAAATCATTGACTGGATGGTTGCCGAATTCAAGAAAGAAAACGGAATCGACCTTGGTCAAGACAAAATGGCATTGCAACGTTTGAAAGATGCCGCTGAAAAAGCGAAAAAAGACCTTTCAGGTGTAACAACAACTCAAATCAGCTTACCATTCATCACAGCAGGAGCTGCCGGACCTCTTCACTTGGAAATGGCTTTGACTCGTGCCAAATTTGACGAATTGACACATGATCTTGTTGAAGCGACACGTCAACCAGTTCGTCAAGCCCTTTCTGATGCTGGTTTGTCAACTTCTGATATTGATGAAGTCCTCTTAGTTGGTGGTTCAACTCGTATTCCTGCTGTTGTTGAACTTGTTCGTCATGAAACAAACAAAGAACCAAATAAATCAGTAAACCCTGATGAAGTTGTTGCTATGGGTGCCGCAATTCAAGGTGGTGTCATCACTGGTGACGTTAAAGACGTTGTCCTTCTTGATGTTACTCCATTGTCACTTGGTATTGAAACAATGGGTGGAGTCTTCACAAAATTGATTGACCGTAACACAACTATCCCAACTTCTAAATCACAAGTCTTCTCAACTGCCGCTGATAATCAACCAGCTGTTGACATTCACGTCCTCCAAGGAGAACGTCCAATGGCCGCTGATAACAAAACTTTGGGTCGTTTCCAATTGACAGATATCCCTGCAGCACCACGTGGTATCCCACAAATCGAAGTAACTTTTGATATTGATAAAAATGGTATTGTTTCTGTTAAAGCTAAAGACCTTGGCACACAAAAAGAACAAACAATTGTTATCAAATCAAACTCAGGTCTTTCTGATGAAGAGATTGATAAAATGATGAAAGACGCCGAAGCAAATGCTGACGCTGACGCAAAACGTAAAGAAGAAGTTGATACACGTAACGAAGCTGATGCTTTAGTTTTCCAAACTGAAAAAACTTTGAAAGACCTTGAAGGAAAAGTTGAAGAAGCTGAAGTTAAAAAAGCCGAAGACGCTAAAGAAGAACTCAAAAAAGCGCTTGAAGGTGAAGATATTGATGATATCAAAGCTAAATCAGAAGCACTTTCTGAAATCGCTCAAAACCTTGCTGTAAAACTTTAT
>dnaK_Lcl-130
ATGTCTAAAATTATCGGTATTGACCTTGGTACAACTAACTCAGCAGTCGCAGTTCTTGAAGGAACTGAATCAAAAATTATTCCAAATCCAGAAGGAAATCGCACAACTCCATCAGTAGTTGCATTTAAAAATGGTGAAATCATCGTTGGTGATGCTGCAAAACGTCAAGCAGTAACAAATCCAGAAACAATCATTTCTATCAAATCAAAAATGGGAACATCTGAAAAAGTTTCTGCAAATGGTAAAGAATATACACCACAAGAAATTTCAGCAATGATTCTTCAAAACTTGAAAGCAACTGCTGAAAGCTACCTTGGCGAAAAAGTTGAAAAAGCAGTTATCACTGTTCCTGCTTACTTCAATGACGCTCAACGTCAAGCAACTAAAGATGCTGGTAAAATTGCTGGTCTTGAAGTAGAACGTATCGTTAACGAACCAACTGCCGCAGCTCTTGCTTATGGTCTTGATAAAACAGATAAAGATGAAAAAATCCTTGTCTTTGACCTTGGTGGTGGGACATTCGACGTTTCAATCCTTGAACTTGGCGATGGTGTCTTTGATGTTCTTGCAACTGCTGGTAACAACAAACTTGGTGGTGATGACTTTGACCAAAAAATCATTGACTGGATGGTTGCCGAATTCAAGAAAGAAAACGGAATTGACCTTGGCCAAGACAAAATGGCTTTGCAACGTTTGAAAGATGCTGCTGAAAAAGCCAAAAAAGACCTTTCAGGTGTAACAACAACTCAAATCAGCTTACCATTTATCACAGCAGGAGCTGCCGGACCTCTTCACTTGGAAATGGCTTTAACTCGTGCTAAATTTGATGAATTGACACATGACCTTGTTGAAGCGACACGTCAACCAGTTCGTCAAGCCCTTTCTGATGCTGGTTTGTCAACTTCTGATATTGATGAAGTCCTCTTAGTTGGTGGTTCAACTCGTATTCCTGCAGTTGTTGAACTTGTTCGTCATGAAACAAACAAAGAACCAAATAAATCAGTTAACCCTGATGAAGTTGTTGCTATGGGTGCCGCAATTCAAGGTGGTGTCATCACTGGTGACGTTAAAGACGTTGTCCTTCTTGATGTTACTCCATTGTCACTTGGTATTGAAACAATGGGTGGAGTCTTCACAAAATTGATTGACCGTAACACAACTATCCCAACTTCTAAATCACAAGTCTTCTCAACTGCCGCTGATAATCAACCAGCTGTTGATATTCACGTCCTCCAAGGTGAACGTCCAATGGCTGCTGATAACAAAACTTTGGGTCGTTTCCAATTGACAGATATCCCTGCAGCACCACGTGGTATCCCACAAATCGAAGTAACATTTGATATTGATAAAAATGGTATTGTTTCTGTTAAAGCTAAAGACCTCGGCACACAAAAACAACAAACAATTGTTATCAAATCAAACTCAGGTCTTTCTGATGAAGAGATTGATAAAATGATGAAAGATGCTGAAGCAAATGCCGATGCTGATGCAAAACGTAAAGAAGAAGTTGATACACGTAACGAAGCTGACGCTTTAGTTTTCCAAACTGAAAAAACTTTGAAAGACCTTGAAGGAAAAGTTGAAGAAGCTGAAGTTAAAAAAGCCGAAGACGCTAAAGAAGAACTCAAAAAAGCGCTTGAAGGTGAAGATATTGATGATATCAAAGCTAAATCAGAAGCACTTTCTGAAATCGCTCAAAATCTTGCTGTAAAACTTTAT
>dnaK_Lcl-131
ATGTCTAAAATTATCGGTATTGACCTTGGTACAACTAACTCAGCAGTCGCAGTTCTTGAAGGAACTGAATCAAAAATTATTCCAAATCCAGAAGGAAATCGCACAACTCCATCAGTAGTTGCATTTAAAAATGGTGAAATCATCGTTGGTGATGCTGCAAAACGTCAAGCAGTAACAAATCCAGAAACAATCATTTCTATCAAATCAAAAATGGGAACATCTGAAAAAGTTTCTGCAAATGGTAAAGAATATACACCACAAGAAATTTCAGCAATGATTCTTCAAAACTTGAAAGCAACTGCTGAAAGCTACCTTGGCGAAAAAGTTGAAAAAGCAGTTATCACTGTTCCTGCTTACTTCAATGACGCTCAACGTCAAGCAACTAAAGATGCTGGTAAAATTGCTGGTCTTGAAGTAGAACGTATCGTTAACGAACCAACTGCCGCAGCTCTTGCTTATGGTCTTGATAAAACAGATAAAGATGAAAAAATCCTTGTCTTTGACCTTGGTGGTGGGACATTCGACGTTTCAATCCTTGAACTTGGCGATGGTGTCTTTGATGTTCTTGCAACTGCTGGTAACAACAAACTTGGTGGTGATGACTTTGACCAAAAAATCATTGACTGGATGGTTGTCGAATTCAAGAAAGAAAACGGAATTGACCTTGGCCAAGACAAAATGGCTTTGCAACGTTTGAAAGATGCTGCTGAAAAAGCCAAAAAAGACCTTTCAGGTGTAACAACAACTCAAATCAGCTTACCATTTATCACAGCAGGAGCTGCCGGACCTCTTCACTTGGAAATGGCTTTAACTCGTGCTAAATTTGATGAATTGACACATGACCTTGTTGAAGCGACACGTCAACCAGTTCGTCAAGCCCTTTCTGATGCTGGTTTGTCAACTTCTGATATTGATGAAGTCCTCTTAGTTGGTGGTTCAACTCGTATTCCTGCAGTTGTTGAACTTGTTCGTCATGAAACAAACAAAGAACCAAATAAATCAGTTAACCCTGATGAAGTTGTTGCTATGGGTGCCGCAATTCAAGGTGGTGTCATCACTGGTGACGTTAAAGACGTTGTCCTTCTTGATGTTACTCCATTGTCACTTGGTATTGAAACAATGGGTGGAGTCTTCACAAAATTGATTGACCGTAACACAACTATCCCAACTTCTAAATCACAAGTCTTCTCAACTGCCGCTGATAATCAACCAGCTGTTGATATTCACGTCCTCCAAGGTGAACGTCCAATGGCTGCTGATAACAAAACTTTGGGTCGTTTCCAATTGACAGATATCCCTGCAGCACCACGTGGTATCCCACAAATCGAAGTAACATTTGATATTGATAAAAATGGTATTGTTTCTGTTAAAGCTAAAGACCTCGGCACACAAAAAGAACAAACAATTGTTATCAAATCAAACTCAGGTCTTTCTGATGAAGAGATTGATAAAATGATGAAAGATGCTGAAGCAAATGCCGATGCTGATGCAAAACGTAAAGAAGAAGTTGATACACGTAACGAAGCTGACGCTTTAGTTTTCCAAACTGAAAAAACTTTGAAAGACCTTGAAGGAAAAGTTGAAGAAGCTGAAGTTAAAAAAGCCGAAGACGCTAAAGAAGAACTCAAAAAAGCGCTTGAAGGTGAAGATATTGATGATATCAAAGCTAAATCAGAAGCACTTTCTGAAATCGCTCAAAATCTTGCTGTAAAACTTTAT
>dnaK_Lcl-132
ATGTCTAAAATTATCGGTATTGACCTTGGTACAACTAACTCAGCAGTCGCAGTTCTTGAAGGAACTGAATCAAAAATTATTCCAAATCCAGAAGGAAATCGCACAACTCCATCAGTAGTTGCATTTAAAAATGGTGAAATCATCGTTGGTGATGCTGCAAAACGTCAAGCAGTAACAAATCCAGAAACAATCATTTCTATCAAATCAAAAATGGGAACATCTGAAAAAGTTTCTGCAAATGGTAAAGAATATACACCACAAGAAATTTCAGCAATGATTCTTCAAAACTTGAAAGCAACTGCTGAAAGCTACCTTGGCGAAAAAGTTGAAAAAGCAGTTATCACTGTTCCTGCTTACTTCAATGACGCTCAACGTCAAGCAACTAAAGATGCTGGTAAAATTGCTGGTCTTGAAGTAGAACGTATCGTTAACGAACCAACTGCCGCAGCTCTTGCTTATGGTCTTGATAAAACAGATAAAGATGAAAAAATCCTTGTCTTTGACCTTGGTGGTGGGACATTCGACGTTTCAATCCTTGAACTTGGCGATGGTGTCTTTGATGTTCTTGCAACTGCTGGTAACAACAAACTTGGTGGTGATGACTTTGACCAAAAAATCATTGACTGGATGGTTGCCGAATTCAAGAAAGAAAACGGAATTGACCTTGGCCAAGACAAAATGGCTTTGCAACGTTTGAAAGATGCTGCTGAAAAAGCCAAAAAAGACCTTTCAGGTGTAACAACAACTCAAATCAGCTTACCATTTATCACAGCAGGAGCTGCCGGACCTCTTCACTTGGAAATGGCTTTAACTCGTGCTAAATTTGATGAATTGACACATGACCTTGTTGAAGCGACACGTCAACCAGTTCGTCAAGCCCTTTCTGATGCTGGTTTGTCAACTTCTGATATTGATGAAGTCCTCTTAGTTGGTGGTTCAACTCGTATTCCTGCAGTTGTTGAACTTGTTCGTCATGAAACAAACAAAGAACCAAATAAATCAGTTAACCCTGATGAAGTTGTTGCTATGGGTGCCGCAATTCAAGGTGGTGTCATCACTGGTGACGTTAAAGACGTTGTCCTTCTTGATGTTACTCCATTGTCACTTGGTATTGAAACAATGGGTGGAGTCTTCACAAAATTGATTGACCGTAACACAACTATCCCAACTTCTAAATCACAAGTCTTCTCAACTGCCGCTGATAATCAACCAGCTGTTGATATTCACGTCCTCCAAGGTGAACGTCCAATGGCTGCTGATAACAAAACTTTGGGTCGTTTCCAATTGACAGATATCCCTGCAGCACCACGTGGTATCCCACAAATCGAAGTAACATTTGATATTGATAAAAATGGTATTGTTTCTGTTAAAGCTAAAGACCTCGGCACACAAAAAGAACAAACAATTGTTATCAAATCAAACTCAGGTCTTTCTGATGAAGAGATTGATAAAATGATGAAAGATGCTGAAGCAAATGCCGATGCTGATGCAAAACGTAAAGAAGAAGTTGATACACGTAACGAAGCTGACGCTTTAGTTTTCCAAACTGAAAAAACTTTGAAAGACCTTGAAGGAAAAGTTGAAGAAGCTGAAGTTAAAAAAGCCGAAGACGCTAAAGAAGAACTCAAAAAAGCGCTTGAAGGTGAAGATATTGATGATATCAAAGCTAAATCAGAAGCACTTTCTGAAATCGCTCAAAATCTTGCTGTAAAACTTTAT
>dnaK_Lcl-133
ATGTCTAAAATTATCGGTATTGACCTTGGTACAACTAACTCAGCAGTCGCAGTTCTTGAAGGAACTGAATCAAAAATTATTCCAAATCCAGAAGGAAATCGCACAACTCCATCAGTAGTTGCATTTAAAAATGGTGAAATCATCGTTGGTGATGCTGCAAAACGTCAAGCAGTAACAAATCCAGAAACAATCATTTCTATCAAATCAAAAATGGGAACATCTGAAAAAGTTTCTGCAAATGGTAAAGAATATACACCACAAGAAATTTCAGCAATGATTCTTCAAAACTTGAAAGCAACTGCTGAAAGCTACCTTGGCGAAAAAGTTGAAAAAGCAGTTATCACTGTTCCTGCTTACTTCAATGACGCTCAACGTCAAGCAACTAAAGATGCTGGTAAAATTGCTGGTCTTGAAGTAGAACGTATCGTTAACGAACCAACTGCCGCAGCTCTTGCTTATGGTCTTGATAAAACAGATAAAGATGAAAAAATCCTTGTCTTTGACCTTGGTGGTGGGACATTCGACGTTTCAATCCTTGAACTTGGCGATGGTGTCTTTGATGTTCTTGCAACTGCTGGTAACAACAAACTTGGTGGTGATGACTTTGACCAAAAAATCATTGACTGGATGGTTGCCGAATTCAAGAAAGAAAACGGAATTGACCTTGGCCAAGACAAAATGGCTTTGCAACGTTTGAAAGATGCTGCTGAAAAAGCCAAAAAAGACCTTTCAGGTGTAACAACAACTCAAATCAGCTTACCATTTATCACAGCAGGAGCTGCCGGACCTCTTCACTTGGAAATGGCTTTAACTCGTGCTAAATTTGATGAATTGACACATGACCTTGTTGAAGCGACACGTCAACCAGTTCGTCAAGCCCTTTCTGATGCTGGTTTGTCAACTTCTGATATTGATGAAGTCCTCTTAGTTGGTGGTTCAACTCGTATTCCTGCAGTTGTTGAACTTGTTCGTCATGAAACAAACAAAGAACCAAATAAATCAGTTAACCCTGATGAAGTTGTTGCTATGGGTGCCGCAATTCAAGGTGGTGTCATCACTGGTGACGTTAAAGACGTTGTCCTTCTTGATGTTACTCCATTGTCACTTGGTATTGAAACAATGGGTGGAGTCTTCACAAAATTGATTGACCGTAACACAACTATCCCAACTTCTAAATCACAAGTCTTCTCAACTGCCGCTGATAATCAACCAGCTGTTGATATTCACGTCCTCCAAGGTGAACGTCCAATGGCTGCTGATAACAAAACTTTGGGTCGTTTCCAATTGACAGATATCCCTGCAGCACCACGTGGTATCCCACAAATCGAAGTAACATTTGATATTGATAAAAATGGTATTGTTTCTGTTAAAGCTAAAGACCTCGGCACACAAAAAGAACAAACAATTGTTATCAAATCAAACTCAGGTCTTTCTGATGAAGAGATTGATAAAATGATGAAAGATGCTGAAGCAAATGCCGATGCTGATGCAAAACGTAAAGAAGAAGTTGATACACGTAACGAAGCTGACGCTTTAGTTTTCCAAACTGAAAAAACTTTGAAAGACCTTGAAGGAAAAGTTGAAGAAGCTGAAGTTAAAAAAGCCGAAGACGCTAAAGAAGAACTCAAAAAAGCGCTTGAAGGTGAAGATATTGATGATATCAAAGCTAAATCAGAAGCACTTTCTGAAATCGCTCAAAATCTTGCTGTAAAACTTTAT
>dnaK_Lcl-134
ATGTCTAAAATTATCGGTATTGACCTTGGTACAACTAACTCAGCAGTCGCAGTTCTTGAAGGAACTGAATCAAAAATTATTCCAAATCCTGAAGGAAATCGCACAACTCCATCAGTAGTTGCATTTAAAAATGGTGAAATCATCGTTGGTGATGCTGCAAAACGTCAAGCAGTAACAAATCCAGAAACAATCATTTCTATCAAATCAAAAATGGGAACATCTGAAAAAGTTTCTGCAAATGGTAAAGAATATACACCACAAGAAATTTCAGCAATGATTCTTCAAAACTTGAAAGCAACTGCTGAAAGCTACCTTGGCGAAAAAGTTGAAAAAGCAGTTATCACTGTTCCTGCTTACTTCAATGACGCTCAACGTCAAGCAACTAAAGATGCTGGTAAAATTGCTGGTCTTGAAGTAGAACGTATCGTTAACGAACCAACTGCCGCAGCTCTTGCTTATGGTCTTGATAAAACAGATAAAGATGAAAAAATCCTTGTCTTTGACCTTGGTGGTGGGACATTCGACGTTTCAATCCTTGAACTTGGCGATGGTGTCTTTGATGTTCTTGCAACTGCTGGTAACAACAAACTTGGTGGTGATGACTTTGACCAAAAAATCATTGACTGGATGGTTGCCGAATTCAAGAAAGAAAACGGAATTGACCTTAGCCAAGACAAAATGGCTTTGCAACGTTTGAAAGATGCTGCTGAAAAAGCCAAAAAAGACCTTTCAGGTGTAACAACAACTCAAATCAGCTTACCATTTATCACAGCAGGAGCTGCCGGACCTCTTCACTTGGAAATGGCTTTAACTCGTGCTAAATTTGATGAATTGACACATGACCTTGTTGAAGCGACACGTCAACCAGTTCGTCAAGCCCTTTCTGATGCTGGTTTGTCAACTTCTGATATTGATGAAGTCCTCTTAGTTGGTGGTTCAACTCGTATTCCTGCAGTTGTTGAACTTGTTCGTCATGAAACAAACAAAGAACCAAATAAATCAGTTAACCCTGATGAAGTTGTTGCTATGGGTGCCGCAATTCAAGGTGGTGTCATCACTGGTGACGTTAAAGACGTTGTCCTTCTTGATGTTACTCCATTGTCACTTGGTATTGAAACAATGGGTGGAGTCTTCACAAAATTGATTGACCGTAACACAACTATTCCAACTTCTAAATCACAAGTCTTCTCAACTGCCGCTGATAATCAACCAGCTGTTGATATTCACGTCCTCCAAGGTGAACGTCCAATGGCTGCTGATAACAAAACTTTGGGTCGTTTCCAATTGACAGATATCCCTGCAGCACCACGTGGTATCCCACAAATCGAAGTAACATTTGATATTGATAAAAATGGTATTGTTTCTGTTAAAGCTAAAGACCTCGGCACACAAAAAGAACAAACAATTGTTATCAAATCAAACTCAGGTCTTTCTGATGAAGAGATTGATAAAATGATGAAAGATGCTGAAGCAAATGCCGATGCTGATGCAAAACGTAAAGAAGAAGTTGATACACGTAACGAAGCTGACGCTTTAGTTTTCCAAACTGAAAAAACTTTGAAAGACCTTGAAGGAAAAGTTGAAGAAGCTGAAGTTAAAAAAGCCGAAGACGCTAAAGAAGAACTCAAAAAAGCGCTTGAAGGTGAAGATATTGATGATATCAAAGCTAAATCAGAAGCACTTTCTGAAATCGCTCAAAATCTTGCTGTAAAACTTTAT
>dnaK_Lcl-135
ATGTCTAAAATTATCGGTATTGACCTTGGTACAACTAACTCAGCAGTCGCAGTTCTTGAAGGAACTGAATCAAAAATTATTCCAAATCCAGAAGGAAATCGCACAACTCCATCAGTAGTTGCATTTAAAAATGGTGAAATCATTGTTGGTGATGCTGCAAAACGTCAAGCAGTAACAAATCCAGAAACAATCATTTCTATCAAATCAAAAATGGGAACATCTGAAAAAGTTTCTGCAAATGGTAAAGAATATACACCACAAGAAATTTCAGCAATGATTCTTCAAAACTTGAAAGCAACTGCTGAAAGCTACCTTGGCGAAAAAGTTGAAAAAGCAGTTATCACTGTTCCTGCTTACTTCAATGACGCTCAACGTCAAGCAACTAAAGATGCTGGTAAAATTGCTGGTCTTGAAGTAGAACGTATCGTTAACGAACCAACTGCCGCAGCTCTTGCTTATGGTCTTGATAAAACAGATAAAGATGAAAAAATCCTTGTCTTTGACCTTGGTGGTGGGACATTCGACGTTTCAATCCTTGAACTTGGCGATGGTGTCTTTGATGTTCTTGCAACTGCTGGTAACAACAAACTTGGTGGTGATGACTTTGACCAAAAAATCATTGACTGGATGGTTGCCGAATTCAAGAAAGAAAATGGAATTGACCTTGGCCAAGACAAAATGGCTTTGCAACGTTTGAAAGATGCTGCTGAAAAAGCCAAAAAAGACCTTTCAGGTGTAACAACAACTCAAATCAGCTTACCATTTATCACAGCAGGAGCTGCCGGACCTCTTCACTTGGAAATGTCTTTAACTCGTGCTAAATTTGATGAATTGACACATGACCTTGTTGAAGCGACACGTCAACCAGTTCGTCAAGCCCTTTCTGATGCTGGTTTGTCAACTTCTGATATTGATGAAGTCCTCTTAGTTGGTGGTTCAACTCGTATTCCTGCAGTTGTTGAACTTGTTCGTCATGAAACAAACAAAGAACCAAATAAATCAGTTAACCCTGATGAAGTTGTTGCTATGGGTGCCGCAATTCAAGGTGGTGTCATCACTGGTGACGTTAAAGACGTTGTCCTTCTTGATGTTACTCCATTGTCACTTGGTATTGAAACAATGGGTGGAGTCTTCACAAAATTGATTGACCGTAACACAACTATCCCAACTTCTAAATCACAAGTCTTCTCAACTGCCGCTGATAATCAACCAGCTGTTGATATTCACGTCCTCCAAGGTGAACGTCCAATGGCTGCTGATAACAAAACTTTGGGTCGTTTCCAATTGACAGATATCCCTGCAGCACCACGTGGTATCCCACAAATCGAAGTAACATTTGATATTGATAAAAATGGTATTGTTTCTGTTAAAGCTAAAGACCTCGGCACACAAAAAGAACAAACAATTGTTATAAAATCAAACTCAGGTCTTTCTGATGAAGAGATTGATAAAATGATGAAAGATGCTGAAGCAAATGCCGATGCTGATGCAAAACGTAAAGAAGAAGTTGATACACGTAACGAAGCTGACGCTTTAGTTTTCCAAACTGAAAAAACTTTGAAAGACCTTGAAGGAAAAGTTGAAGAAGCTGAAGTTAAAAAAGCCGAAGACGCTAAAGAAGAACTCAAAAAAGCGCTTGAAGGTGAAGATATTGATGATATCAAAGCTAAATCAGAAGCACTTTCTGAAATCGCTCAAAATCTTGCTGTAAAACTTTAT
>dnaK_Lcl-136
ATGTCTAAAATTATCGGTATTGACCTTGGTACAACTAACTCAGCAGTCGCAGTTCTTGAAGGAACTGAATCAAAAATTATTCCAAATCCAGAAGGAAATCGCACAACTCCATCAGTAGTTGCATTTAAAAATGGTGAAATCATCGTTGGTGATGCTGCAAAACGTCAAGCAGTAACAAATCCAGAAACAATCATTTCTATCAAATCAAAAATGGGAACATCTGAAAAAGTTTCTGCAAATGGTAAAGAATATACACCACAAGAAATTTCAGCAATGATTCTTCAAAACTTGAAAGCAACTGCTGAAAGCTACCTTGGCGAAAAAGTTGAAAAAGCAGTTATCACTGTTCCTGCTTACTTCAATGACGCTCAACGTCAAGCAACTAAAGATGCTGGTAAAATTGCTGGTCTTGAAGTAGAACGTATCGTTAACGAACCAACTGCCGCAGCTCTTGCTTATGGTCTTGATAAAACAGATAAAGATGAAAAAATCCTTGTCTTTGACCTTGGTGGTGGGACATTCGACGTTTCAATCCTTGAACTTGGCGATGGTGTCTTTGATGTTCTTGCAACTGCTGGTAACAACAAACTTGGTGGTGATGACTTTGACCAAAAAATCATTGACTGGATGGTTGCCGAATTCAAGAAAGAAAACGGAATTGACCTTGGCCAAGACAAAATGGCTTTGCAACGTTTGAAAGATGCTGCTGAAAAAGCCAAAAAAGACCTTTCAGGTGTAACAACAACTCAAATCAGCTTACCATTTATCACAGCAGGAGCTGCCGGACCTCTTCACTTGGAAATGGCTTTAACTCGTGCTAAATTTGATGAATTGACACATGACCTTGTTGAAGCGACACGTCAACCAGTTCGTCAAGCCCTTTCTGATGCTGGTTTGTCAACTTCTGATATTGATGAAGTCCTCTTAGTTGGTGGTTCAACTCGTATTCCTGCAGTTGTTGAACTTGTTCGTCATGAAACAAACAAAGAACCAAATAAATCAGTTAACCCTGATGAAGTTGTTGCTATGGGTGCCGCAATTCAAGGTGGTGTCATCACTGGTGACGTTAAAGACGTTGTCCTTCTTGATGTTACTCCATTGTCACTTGGTATTGAAACAATGGGTGGAGTCTTCACAAAATTGATTGACCGTAACACAACTATCCCAACTTCTAAATCACAAGTCTTCTCAACTGCCGCTGATAATCAACCAGCTGTTGATATTCACGTCCTCCAAGGTGAACGTCCAATGGCTGCTGATAACAAAACTTTGGGTCGTTTCCAATTGACAGATATCCCTGCAGCACCACGTGGTATCCCACAAATCGAAGTAACATTTGATATTGATAAAAATGGTATTGTTTCTGTTAAAGCTAAAGACCTCGGCACACAAAAAGAACAAACAATTGTTATCAAATCAAACTCAGGTCTTTCTGATGAAGAGATTGATAAAATGATGAAAGATGCTGAAGCAAATGCCGATGCTGATGCAAAACGTAAAGAAGAAGTTGATACACGTAACGAAGCTGACGCTTTAGTTTTCCAAACTGAAAAAACTTTGAAAGACCTTGAAGGAAAAGTTGAAGAAGCTGAAGTTAAAAAAGCCGAAGACGCTAAAGAAGAACTCAAAAAAGCGCTTGAAGGTGAAGATATTGATGATATCAAAGCTAAATCAGAAGCACTTTCTGAAATCGCTCAAAATCTTGCTGTAAAACTTTAT
>dnaK_Lcl-137
ATGTCTAAAATTATCGGTATTGACCTTGGTACAACTAACTCAGCAGTCGCAGTTCTTGAAGGAACTGAATCAAAAATTATTCCAAATCCTGAAGGAAATCGCACAACTCCATCAGTAGTTGCATTTAAAAATGGTGAAATCATCGTTGGTGATGCTGCAAAACGTCAAGCAGTAACAAATCCAGAAACAATCATTTCTATCAAATCAAAAATGGGAACATCTGAAAAAGTTTCTGCAAATGGTAAAGAATATACACCACAAGAAATTTCAGCAATGATTCTTCAAAACTTGAAAGCAACTGCTGAAAGCTACCTTGGCGAAAAAGTTGAAAAAGCAGTTATCACTGTTCCTGCTTACTTCAATGACGCTCAACGTCAAGCAACTAAAGATGCTGGTAAAATTGCTGGTCTTGAAGTAGAACGTATCGTTAACGAACCAACTGCCGCAGCTCTTGCTTATGGTCTTGATAAAACAGATAAAGATGAAAAAATCCTTGTCTTTGACCTTGGTGGTGGGACATTCGACGTTTCAATCCTTGAACTTGGCGATGGTGTCTTTGATGTTCTTGCAACTGCTGGTAACAACAAACTTGGTGGTGATGACTTTGACCAAAAAATCATTGACTGGATGGTTGCCGAATTCAAGAAAGAAAACGGAATTGACCTTAGCCAAGACAAAATGGCTTTGCAACGTTTGAAAGATGCTGCTGAAAAAGCCAAAAAAGACCTTTCAGGTGTAACAACAACTCAAATCAGCTTACCATTTATCACAGCAGGAGCTGCCGGACCTCTTCACTTGGAAATGGCTTTAACTCGTGCTAAATTTGATGAATTGACACATGACCTTGTTGAAGCGACACGTCAACCAGTTCGTCAAGCCCTTTCTGATGCTGGTTTGTCAACTTCTGATATTGATGAAGTCCTCTTAGTTGGTGGTTCAACTCGTATTCCTGCAGTTGTTGAACTTGTTCGTCATGAAACAAACAAAGAACCAAATAAATCAGTTAACCCTGATGAAGTTGTTGCTATGGGTGCCGCAATTCAAGGTGGTGTCATCACTGGTGACGTTAAAGACGTTGTCCTTCTTGATGTTACTCCATTGTCACTTGGTATTGAAACAATGGGTGGAGTCTTCACAAAATTGATTGACCGTAACACAACTATTCCAACTTCTAAATCACAAGTCTTCTCAACTGCCGCTGATAATCAACCAGCTGTTGATATTCACGTCCTCCAAGGTGAACGTCCAATGGCTGCTGATAACAAAACTTTGGGTCGTTTCCAATTGACAGATATCCCTGCAGCACCACGTGGTATCCCACAAATCGAAGTAACATTTGATATTGATAAAAATGGTATTGTTTCTGTTAAAGCTAAAGACCTCGGCACACAAAAAGAACAAACAATTGTTATCAAATCAAACTCAGGTCTTTCTGATGAAGAGATTGATAAAATGATGAAAGATGCTGAAGCAAATGCCGATGCTGATGCAAAACGTAAAGAAGAAGTTGATACACGTAACGAAGCTGACGCTTTAGTTTTCCAAACTGAAAAAACTTTGAAAGACCTTGAAGGAAAAGTTGAAGAAGCTGAAGTTAAAAAAGCCGAAGACGCTAAAGAAGAACTCAAAAAAGCGCTTGAAGGTGAAGATATTGATGATATCAAAGCTAAATCAGAAGCACTTTCTGAAATCGCTCAAAATCTTGCTGTAAAACTTTAT
>dnaK_Lcl-138
ATGTCTAAAATTATCGGTATTGACCTTGGTACAACTAACTCAGCAGTCGCAGTTCTTGAAGGAACTGAATCAAAAATTATTCCAAATCCAGAAGGAAATCGCACAACTCCATCAGTAGTTGCATTTAAAAATGGTGAAATCATCGTTGGTGATGCTGCAAAACGTCAAGCAGTAACAAATCCAGAAACAATCATTTCTATCAAATCAAAAATGGGAACATCTGAAAAAGTTTCTGCAAATGGTAAAGAATATACACCACAAGAAATTTCAGCAATGATTCTTCAAAACTTGAAAGCAACTGCTGAAAGCTACCTTGGCGAAAAAGTTGAAAAAGCAGTTATCACTGTTCCTGCTTACTTCAATGACGCTCAACGTCAAGCAACTAAAGATGCTGGTAAAATTGCTGGTCTTGAAGTAGAACGTATCGTTAACGAACCAACTGCCGCAGCTCTTGCTTATGGTCTTGATAAAACAGATAAAGATGAAAAAATCCTTGTCTTTGACCTTGGTGGTGGGACATTCGACGTTTCAATCCTTGAACTTGGCGATGGTGTCTTTGATGTTCTTGCAACTGCTGGTAACAACAAACTTGGTGGTGATGACTTTGACCAAAAAATCATTGACTGGATGGTTGTCGAATTCAAGAAAGAAAACGGAATTGACCTTGGCCAAGACAAAATGGCTTTGCAACGTTTGAAAGATGCTGCTGAAAAAGCCAAAAAAGACCTTTCAGGTGTAACAACAACTCAAATCAGCTTACCATTTATCACAGCAGGAGCTGCCGGACCTCTTCACTTGGAAATGGCTTTAACTCGTGCTAAATTTGATGAATTGACACATGACCTTGTTGAAGCGACACGTCAACCAGTTCGTCAAGCCCTTTCTGATGCTGGTTTGTCAACTTCTGATATTGATGAAGTCCTCTTAGTTGGTGGTTCAACTCGTATTCCTGCAGTTGTTGAACTTGTTCGTCATGAAACAAACAAAGAACCAAATAAATCAGTTAACCCTGATGAAGTTGTTGCTATGGGTGCCGCAATTCAAGGTGGTGTCATCACTGGTGACGTTAAAGACGTTGTCCTTCTTGATGTTACTCCATTGTCACTTGGTATTGAAACAATGGGTGGAGTCTTCACAAAATTGATTGACCGTAACACAACTATCCCAACTTCTAAATCACAAGTCTTCTCAACTGCCGCTGATAATCAACCAGCTGTTGATATTCACGTCCTCCAAGGTGAACGTCCAATGGCTGCTGATAACAAAACTTTGGGTCGTTTCCAATTGACAGATATCCCTGCAGCACCACGTGGTATCCCACAAATCGAAGTAACATTTGATATTGATAAAAATGGTATTGTTTCTGTTAAAGCTAAAGACCTCGGCACACAAAAAGAACAAACAATTGTTATCAAATCAAACTCAGGTCTTTCTGATGAAGAGATTGATAAAATGATGAAAGATGCTGAAGCAAATGCCGATGCTGATGCAAAACGTAAAGAAGAAGTTGATACACGTAACGAAGCTGACGCTTTAGTTTTCCAAACTGAAAAAACTTTGAAAGACCTTGAAGGAAAAGTTGAAGAAGCTGAAGTTAAAAAAGCCGAAGACGCTAAAGAAGAACTCAAAAAAGCGCTTGAAGGTGAAGATATTGATGATATCAAAGCTAAATCAGAAGCACTTTCTGAAATCGCTCAAAATCTTGCTGTAAAACTTTAT
>dnaK_Lcl-139
ATGTCTAAAATTATCGGTATTGACCTTGGTACAACTAACTCAGCAGTCGCAGTTCTTGAAGGAACTGAATCAAAAATTATTCCAAATCCAGAAGGAAATCGCACAACTCCATCAGTAGTTGCATTTAAAAATGGTGAAATCATCGTTGGTGATGCTGCAAAACGTCAAGCAGTAACAAATCCAGAAACAATCATTTCTATCAAATCAAAAATGGGAACATCTGAAAAAGTTTCTGCAAATGGTAAAGAATATACACCACAAGAAATTTCAGCAATGATTCTTCAAAACTTGAAAGCAACTGCTGAAAGCTACCTTGGCGAAAAAGTTGAAAAAGCAGTTATCACTGTTCCTGCTTACTTCAATGACGCTCAACGTCAAGCAACTAAAGATGCTGGTAAAATTGCTGGTCTTGAAGTAGAACGTATCGTTAACGAACCAACTGCCGCAGCTCTTGCTTATGGTCTTGATAAAACAGATAAAGATGAAAAAATCCTTGTCTTTGACCTTGGTGGTGGGACATTCGACGTTTCAATCCTTGAACTTGGCGATGGTGTCTTTGATGTTCTTGCAACTGCTGGTAACAACAAACTTGGTGGTGATGACTTTGACCAAAAAATCATTGACTGGATGGTTGCCGAATTCAAGAAAGAAAACGGAATTGACCTTGGCCAAGACAAAATGGCTTTGCAACGTTTGAAAGATGCTGCTGAAAAAGCCAAAAAAGACCTTTCAGGTGTAACAACAACTCAAATCAGCTTACCATTTATCACAGCAGGAGCTGCCGGACCTCTTCACTTGGAAATGGCTTTAACTCGTGCTAAATTTGATGAATTGACACATGACCTTGTTGAAGCGACACGTCAACCAGTTCGTCAAGCCCTTTCTGATGCTGGTTTGTCAACTTCTGATATTGATGAAGTCCTCTTAGTTGGTGGTTCAACTCGTATTCCTGCAGTTGTTGAACTTGTTCGTCATGAAACAAACAAAGAACCAAATAAATCAGTTAACCCTGATGAAGTTGTTGCTATGGGTGCCGCAATTCAAGGTGGTGTCATCACTGGTGACGTTAAAGACGTTGTCCTTCTTGATGTTACTCCATTGTCACTTGGTATTGAAACAATGGGTGGAGTCTTCACAAAATTGATTGACCGTAACACAACTATCCCAACTTCTAAATCACAAGTCTTCTCAACTGCCGCTGATAATCAACCAGCTGTTGATATTCACGTCCTCCAAGGTGAACGTCCAATGGCTGCTGATAACAAAACTTTGGGTCGTTTCCAATTGACAGATATCCCTGCAGCACCACGTGGTATCCCACAAATCGAAGTAACATTTGATATTGATAAAAATGGTATTGTTTCTGTTAAAGCTAAAGACCTCGGCACACAAAAAGAACAAACAATTGTTATCAAATCAAACTCAGGTCTTTCTGATGAAGAGATTGATAAAATGATGAAAGATGCTGAAGCAAATGCCGATGCTGATGCAAAACGTAAAGAAGAAGTTGATACACGTAACGAAGCTGACGCTTTAGTTTTCCAAACTGAAAAAACTTTGAAAGACCTTGAAGGAAAAGTTGAAGAAGCTGAAGTTAAAAAAGCCGAAGACGCTAAAGAAGAACTCAAAAAAGCGCTTGAAGGTGAAGATATTGATGATATCAAAGCTAAATCAGAAGCACTTTCTGAAATCGCTCAAAATCTTGCTGTAAAACTTTAT
>dnaK_Lcl-140
ATGTCTAAAATTATCGGTATTGACCTTGGTACAACTAACTCAGCAGTCGCAGTTCTTGAAGGAACTGAATCAAAAATTATTCCAAATCCAGAAGGAAATCGCACAACTCCATCAGTAGTTGCATTTAAAAATGGTGAAATCATCGTTGGTGATGCTGCAAAACGTCAAGCAGTAACAAATCCAGAAACAATCATTTCTATCAAATCAAAAATGGGAACATCTGAAAAAGTTTCTGCAAATGGTAAAGAATATACACCACAAGAAATTTCAGCAATGATTCTTCAAAACTTGAAAGCAACTGCTGAAAGCTACCTTGGCGAAAAAGTTGAAAAAGCAGTTATCACTGTTCCTGCTTACTTCAATGACGCTCAACGTCAAGCAACTAAAGATGCTGGTAAAATTGCTGGTCTTGAAGTAGAACGTATCGTTAACGAACCAACTGCCGCAGCTCTTGCTTATGGTCTTGATAAAACAGATAAAGATGAAAAAATCCTTGTCTTTGACCTTGGTGGTGGGACATTCGACGTTTCAATCCTTGAACTTGGCGATGGTGTCTTTGATGTTCTTGCAACTGCTGGTAACAACAAACTTGGTGGTGATGACTTTGACCAAAAAATCATTGACTGGATGGTTGCCGAATTCAAGAAAGAAAACGGAATTGACCTTGGCCAAGACAAAATGGCTTTGCAACGTTTGAAAGATGCTGCTGAAAAAGCCAAAAAAGACCTTTCAGGTGTAACAACAACTCAAATCAGCTTACCATTTATCACAGCAGGAGCTGCCGGACCTCTTCACTTGGAAATGGCTTTAACTCGTGCTAAATTTGATGAATTGACACATGACCTTGTTGAAGCGACACGTCAACCAGTTCGTCAAGCCCTTTCTGATGCTGGTTTGTCAACTTCTGATATTGATGAAGTCCTCTTAGTTGGTGGTTCAACTCGTATTCCTGCAGTTGTTGAACTTGTTCGTCATGAAACAAACAAAGAACCAAATAAATCAGTTAACCCTGATGAAGTTGTTGCTATGGGTGCCGCAATTCAAGGTGGTGTCATCACTGGTGACGTTAAAGACGTTGTCCTTCTTGATGTTACTCCATTGTCACTTGGTATTGAAACAATGGGTGGAGTCTTCACAAAATTGATTGACCGTAACACAACTATCCCAACTTCTAAATCACAAGTCTTCTCAACTGCCGCTGATAATCAACCAGCTGTTGATATTCACGTCCTCCAAGGTGAACGTCCAATGGCTGCTGATAACAAAACTTTGGGTCGTTTCCAATTGACAGATATCCCTGCAGCACCACGTGGTATCCCACAAATCGAAGTAACATTTGATATTGATAAAAATGGTATTGTTTCTGTTAAAGCTAAAGACCTCGGCACACAAAAAGAACAAACAATTGTTATCAAATCAAACTCAGGTCTTTCTGATGAAGAGATTGATAAAATGATGAAAGATGCTGAAGCAAATGCCGATGCTGATGCAAAACGTAAAGAAGAAGTTGATACACGTAACGAAGCTGACGCTTTAGTTTTCCAAACTGAAAAAACTTTGAAAGACCTTGAAGGAAAAGTTGAAGAAGCTGAAGTTAAAAAAGCCGAAGACGCTAAAGAAGAACTCAAAAAAGCGCTTGAAGGTGAAGATATTAATGATATCAAAGCTAAATCAGAAGCACTTTCTGAAATCGCTCAAAATCTTGCTGTAAAACTTTAT
>dnaK_Lcl-141
ATGTCTAAAATTATCGGTATTGACCTTGGTACAACAAACTCAGCAGTAGCAGTTCTTGAAGGAACTGAATCAAAAATTATTCCAAATCCAGAAGGAAATCGTACAACACCTTCAGTTGTAGCTTTCAAAAATGGTGAAATCATTGTCGGTGACGCTGCAAAACGTCAAGCGGTAACTAACCCAGAAACAATTATTTCTATTAAATCAAAAATGGGAACATCTGAAAAAGTTTCTGCAAATGGTAAAGAATATACACCACAAGAAATTTCAGCAATGATTCTTCAAAACTTGAAAGCTACAGCAGAAGCTTATCTTGGAGAAAAAGTAGAAAAAGCAGTTATCACTGTACCTGCATACTTCAATGACGCTCAACGTCAAGCAACTAAAGATGCTGGTAAAATTGCTGGTCTTGAAGTAGAACGTATCGTTAACGAACCAACAGCAGCAGCTCTTGCTTATGGTCTTGATAAAACAGATAAAGATGAAAAGATTCTTGTATTTGACCTTGGTGGTGGTACATTCGACGTTTCAATTCTTGAACTTGGTGATGGTGTCTTTGATGTTCTTGCAACTGCTGGTAACAACAAACTCGGTGGTGATGATTTTGACCAAAAAATCATTGACTGGATGGTTGCCGAATTCAAGAAAGAAAACGGAATTGACCTTGCCCAAGATAAAATGGCTTTGCAACGTTTGAAAGATGCCGCTGAAAAAGCGAAAAAAGACCTTTCAGGTGTAACAACTACTCAAATCAGCTTGCCATTCATCACAGCCGGTGCTGCTGGCCCTCTTCACTTGGAAATGGCTTTGACTCGTGCTAAATTTGATGAATTGACACATGATCTTGTTGAAGCGACACGTCAACCAGTTCGCCAAGCCCTTTCTGATGCTGGCTTGTCAACTTCTGATATTGACGAAGTTCTCTTGGTTGGTGGTTCAACTCGTATCCCTGCTGTTGTTGAACTTGTTCGTCACGAAACAAACAAAGAACCAAATAAATCAGTAAACCCTGATGAAGTTGTTGCTATGGGTGCAGCAATTCAGGGTGGTGTGATTACTGGTGACGTTAAAGATGTTGTTCTCCTTGACGTTACTCCACTTTCACTTGGTATTGAAACAATGGGTGGTGTCTTCACAAAATTGATTGACCGTAACACAACTATCCCAACTTCTAAATCGCAAGTCTTCTCAACTGCTGCTGATAATCAACCCGCTGTAGATATTCATGTCCTTCAAGGTGAACGTCCAATGGCAGCTGATAACAAAACTTTGGGTCGTTTCCAATTAACAGATATCCCTGCAGCACCACGTGGTATTCCACAAATCGAAGTAACATTTGATATTGATAAAAATGGTATTGTTTCTGTTAAAGCTAAAGACCTTGGTACACAAAAAGAACAAACAATCGTTATCAAATCAAACTCAGGTCTTTCTGATGAAGAAATTGATAAAATGATGAAAGATGCTGAAGCGAATGCTGACGCTGATGCAAAACGTAAAGAAGAAGTTGATACACGTAATGAAGCTGATGCTTTAGTTTTCCAAACTGAAAAAACTTTGAAAGACCTTGAAGGAAAAGTAGAAGAAGCTGAAGTTAAAAAAGCTGAAGAAGCTAAAGAAGAACTCAAAAAAGCGCTTGAAGGTGAAGATATTGATGATATCAAAGCTAAATCAGAAGCACTTTCTGAAATCGCTCAAAACCTCGCTGTAAAACTTTAT
>dnaK_Lcl-142
ATGTCTAAAATTATCGGTATTGACCTTGGTACAACAAACTCAGCAGTAGCAGTTCTTGAAGGAACTGAATCAAAAATTATTCCAAATCCAGAAGGAAATCGTACAACACCTTCAGTTGTAGCTTTCAAAAATGGTGAAATCATTGTCGGTGACGCTGCAAAACGTCAAGCGGTAACTAACCCAGAAACAATTATTTCTATTAAATCAAAAATGGGAACATCTGAAAAAGTTTCTGCAAATGGTAAAGAATACACACCACAAGAAATTTCAGCAATGATTCTTCAAAACTTGAAAGCTACAGCAGAAGCTTATCTTGGAGAAAAAGTAGAAAAAGCAGTTATCACTGTACCTGCATACTTTAATGACGCTCAACGTCAGGCAACTAAAGATGCTGGTAAAATTGCTGGTCTTGAAGTAGAACGTATCGTTAACGAACCAACAGCAGCAGCTCTTGCTTATGGTCTTGATAAAACAGATAAAGATGAAAAGATTCTTGTATTTGACCTTGGTGGTGGTACATTCGACGTTTCAATTCTTGAACTAGGTGATGGTGTCTTTGATGTTCTTGCAACTGCTGGTAACAACAAACTCGGTGGTGATGATTTTGACCAAAAAATTATTGACTGGATGGTTGCCGAATTCAAGAAAGAAAACGGAATTGACCTTGCCCAAGATAAAATGGCTTTGCAACGTTTGAAAGATGCCGCTGAAAAAGCGAAAAAAGACCTTTCAGGTGTAACAACTACTCAAATCAGCTTGCCATTCATCACAGCTGGTGCTGCTGGCCCTCTTCACTTGGAAATGGCTTTGACTCGTGCTAAATTTGATGAATTGACACATGATCTTGTTGAAGCGACACGTCAACCAGTTCGCCAAGCCCTTTCTGATGCTGGCTTGTCAACTTCTGATATTGACGAAGTTCTCTTGGTTGGTGGTTCAACTCGTATCCCTGCTGTTGTTGAACTTGTTCGTCACGAAACAAACAAAGAACCAAATAAATCAGTAAACCCTGATGAAGTTGTTGCTATGGGTGCAGCAATTCAAGGTGGTGTGATTACTGGTGACGTTAAAGATGTTGTTCTCCTTGACGTTACTCCACTTTCACTTGGTATTGAAACAATGGGTGGTGTCTTCACAAAATTGATTGACCGTAACACAACTATCCCAACTTCTAAATCACAAGTCTTCTCAACTGCTGCTGACAATCAACCTGCTGTAGATATTCATGTCCTTCAAGGTGAACGTCCAATGGCAGCTGATAACAAAACTTTGGGTCGTTTCCAATTAACAGATATCCCTGCAGCACCACGTGGTATTCCACAAATCGAAGTAACATTTGATATTGATAAAAATGGTATTGTTTCTGTTAAAGCTAAAGACCTTGGTACACAAAAAGAACAAACAATCGTTATCAAATCAAACTCAGGTCTTTCTGATGAAGAAATTGATAAAATGATGAAAGATGCTGAAGCAAATGCTGACGCTGATGCAAAACGTAAAGAAGAAGTTGATACACGTAATGAAGCTGATGCTTTAGTTTTCCAAACTGAAAAAACTTTGAAAGACCTTGAAGGAAAAGTAGAAGAAGCTGAAGTTAAAAAAGCTGAAGACGCTAAAGAAGAACTCAAAAAAGCGCTTGAAGGTGAAGATATTGATGATATCAAAGCTAAATCAGAAGCACTTTCTGAAATCGCTCAAAACCTCGCTGTAAAACTTTAT
>dnaK_Lcl-143
ATGTCTAAAATTATCGGTATTGACCTTGGTACAACAAACTCAGCAGTAGCAGTTCTTGAAGGAACTGAATCAAAAATTATTCCAAATCCAGAAGGAAATCGTACAACACCTTCAGTTGTAGCTTTCAAAAATGGTGAAATCATTGTCGGTGACGCTGCAAAACGTCAAGCGGTAACTAACCCAGAAACAATTATTTCTATTAAATCAAAAATGGGAACATCTGAAAAAGTTTCTGCAAATGGTAAAGAATACACACCACAAGAAATTTCAGCAATGATTCTTCAAAACTTGAAAGCTACAGCAGAAGCTTATCTTGGAGAAAAAGTAGAAAAAGCAGTTATCACTGTACCTGCATACTTTAATGACGCTCAACGTCAGGCAACTAAAGATGCTGGTAAAATTGCTGGTCTTGAAGTAGAACGTATCGTTAACGAACCAACAGCAGCAGCTCTTGCTTATGGTCTTGATAAAACAGATAAAGATGAAAAGATTCTTGTATTTGACCTTGGTGGTGGTACATTCGACGTTTCAATTCTTGAACTAGGTGATGGTGTCTTTGATGTTCTTGCAACTGCTGGTAACAACAAACTCGGTGGTGATGATTTTGACCAAAAAATTATTGACTGGATGGTTGCCGAATTCAAGAAAGAAAACGGAATTGACCTTGCCCAAGATAAAATGGCTTTGCAACGTTTGAAAGATGCCGCTGAAAAAGCGAAAAAAGACCTTTCAGGTGTAACAACTACTCAAATCAGCTTGCCATTCATCACAGCTGGTGCTGCTGGCCCTCTTCACTTGGAAATGGCTTTGACTCGTGCTAAATTTGATGAATTGACACATGATCTTGTTGAAGCGACACGTCAACCAGTTCGCCAAGCCCTTTCTGATGCTGGCTTGTCAACTTCTGATATTGACGAAGTTCTCTTGGTTGGTGGTTCAACTCGTATCCCTGCTGTTGTTGAACTTGTTCGTCACGAAACAAACAAAGAACCAAATAAATCAGTAAACCCTGATGAAGTTGTTGCTATGGGTGCAGCAATTCAAGGTGGTGTGATTACTGGTGACGTTAAAGATGTTGTTCTCCTTGACGTTACTCCACTTTCACTTGGTATTGAAACAATGGGTGGTGTCTTCACAAAATTGATTGACCGTAACACAACTATCCCAACTTCTAAATCACAAGTCTTCTCAACTGCTGCTGACAATCAACCTGCTGTAGATATTCATGTCCTTCAAGGTGAACGTCCAATGGCAGCTGATAACAAAACTTTGGGTCGTTTCCAATTAACAGATATCCCTGCAGCACCACGTGGTATTCCACAAATCGAAGTAACATTTGATATTGATAAAAATGGTATTGTTTCTGTTAAAGCTAAAGACCTTGGTACACAAAAAGAACAAACAATCGTTATCAAATCAAACTCAGGTCTTTCTGATGAAGAAATTGATAAAATGATGAAAGATGCTGAAGCAAATGCTGACGCTGATGCAAAACGTAAAGAAGAAGTTGATACACGTAATGAAGCTGATGCTTTAGTTTTCCAAACTGAAAAAACTTTGAAAGACCTTGAAGGAAAAGTAGAAGAAGCTGAAGTTAAAAAAGCTGAAGACGCTAAAGAAGAACTCAAAAAAGCGCTTGAAGGTGAAGATATTGATGATATCAAAGCTAAATCAGAAGCACTTTCTGAAATCGCTCAAAACCTCGCTGTAAAACTTTAT
>dnaK_Lcl-144
ATGTCTAAAATTATCGGTATTGACCTTGGTACAACAAACTCAGCAGTAGCAGTTCTTGAAGGAACTGAATCAAAAATTATTCCAAATCCAGAAGGAAATCGTACAACACCTTCAGTTGTAGCTTTCAAAAATGGTGAAATCATTGTCGGTGACGCTGCAAAACGTCAAGCGGTAACTAACCCAGAAACAATTATTTCTATTAAATCAAAAATGGGAACATCTGAAAAAGTTTCTGCAAATGGTAAAGAATACACACCACAAGAAATTTCAGCAATGATTCTTCAAAACTTGAAAGCTACAGCAGAAGCTTATCTTGGAGAAAAAGTAGAAAAAGCAGTTATCACTGTACCTGCATACTTTAATGACGCTCAACGTCAGGCAACTAAAGATGCTGGTAAAATTGCTGGTCTTGAAGTAGAACGTATCGTTAACGAACCAACAGCAGCAGCTCTTGCTTATGGTCTTGATAAAACAGATAAAGATGAAAAGATTCTTGTATTTGACCTTGGTGGTGGTACATTCGACGTTTCAATTCTTGAACTAGGTGATGGTGTCTTTGATGTTCTTGCAACTGCTGGTAACAACAAACTCGGTGGTGATGATTTTGACCAAAAAATTATTGACTGGATGGTTGCCGAATTCAAGAAAGAAAACGGAATTGACCTTGCCCAAGATAAAATGGCTTTGCAACGTTTGAAAGATGCCGCTGAAAAAGCGAAAAAAGACCTTTCAGGTGTAACAACTACTCAAATCAGCTTGCCATTCATCACAGCTGGTGCTGCTGGCCCTCTTCACTTGGAAATGGCTTTGACTCGTGCTAAATTTGATGAATTGACACATGATCTTGTTGAAGCGACACGTCAACCAGTTCGCCAAGCCCTTTCTGATGCTGGCTTGTCAACTTCTGATATTGACGAAGTTCTCTTGGTTGGTGGTTCAACTCGTATCCCTGCTGTTGTTGAACTTGTTCGTCACGAAACAAACAAAGAACCAAATAAATCAGTAAACCCTGATGAAGTTGTTGCTATGGGTGCAGCAATTCAAGGTGGTGTGATTACTGGTGACGTTAAAGATGTTGTTCTCCTTGACGTTACTCCACTTTCACTTGGTATTGAAACAATGGGTGGTGTCTTCACAAAATTGATTGACCGTAACACAACTATCCCAACTTCTAAATCACAAGTCTTCTCAACTGCTGCTGACAATCAACCTGCTGTAGATATTCATGTCCTTCAAGGTGAACGTCCAATGGCAGCTGATAACAAAACTTTGGGTCGTTTCCAATTAACAGATATCCCTGCAGCACCACGTGGTATTCCACAAATCGAAGTAACATTTGATATTGATAAAAATGGTATTGTTTCTGTTAAAGCTAAAGACCTTGGTACACAAAAAGAACAAACAATCGTTATCAAATCAAACTCAGGTCTTTCTGATGAAGAAATTGATAAAATGATGAAAGATGCTGAAGCAAATGCTGACGCTGATGCAAAACGTAAAGAAGAAGTTGATACACGTAATGAAGCTGATGCTTTAGTTTTCCAAACTGAAAAAACTTTGAAAGACCTTGAAGGAAAAGTAGAAGAAGCTGAAGTTAAAAAAGCTGAAGACGCTAAAGAAGAACTCAAAAAAGCGCTTGAAGGTGAAGATATTGATGATATCAAAGCTAAATCAGAAGCACTTTCTGAAATCGCTCAAAACCTCGCTGTAAAACTTTAT
>dnaK_Lcl-145
ATGTCTAAAATTATCGGTATTGACCTTGGTACAACAAACTCAGCAGTAGCAGTTCTTGAAGGAACTGAATCAAAAATTATTCCAAATCCAGAAGGAAATCGTACAACACCTTCAGTTGTAGCTTTCAAAAATGGTGAAATCATTGTCGGTGACGCTGCAAAACGTCAAGCGGTAACTAACCCAGAAACAATTATTTCTATTAAATCAAAAATGGGAACATCTGAAAAAGTTTCTGCAAATGGTAAAGAATATACACCACAAGAAATTTCAGCAATGATTCTTCAAAACTTGAAAGCTACAGCAGAAGCTTATCTTGGAGAAAAAGTAGAAAAAGCAGTTATCACTGTACCTGCATACTTCAATGACGCTCAACGTCAAGCAACTAAAGATGCTGGTAAAATTGCTGGTCTTGAAGTAGAACGTATCGTTAACGAACCAACAGCAGCAGCTCTTGCTTATGGTCTTGATAAAACAGATAAAGATGAAAAGATTCTTGTATTTGACCTTGGTGGTGGTACATTCGACGTTTCAATTCTTGAACTTGGTGATGGTGTCTTTGATGTTCTTGCAACTGCTGGTAACAACAAACTCGGTGGTGATGATTTTGACCAAAAAATTATTGACTGGATGGTTGCCGAATTCAAGAAAGAAAACGGAATTGACCTTGCCCAAGATAAAATGGCTTTGCAACGTTTGAAAGATGCCGCTGAAAAAGCGAAAAAAGACCTTTCAGGTGTAACAACTACTCAAATCAGCTTGCCATTCATCACAGCCGGTGCTGCTGGCCCTCTTCACTTGGAAATGGCTTTGACTCGTGCTAAATTTGATGAATTGACACATGATCTTGTTGAAGCGACACGTCAACCAGTTCGCCAAGCCCTTTCTGATGCTGGCTTGTCAACTTCTGATATTGACGAAGTTCTCTTGGTTGGTGGTTCAACTCGTATCCCTGCTGTTGTTGAACTTGTTCGTCACGAAACAAACAAAGAACCAAATAAATCAGTAAACCCTGATGAAGTTGTTGCTATGGGTGCAGCAATTCAGGGTGGTGTGATTACTGGTGACGTTAAAGATGTTGTTCTCCTTGACGTTACTCCACTTTCACTTGGTATTGAAACAATGGGTGGTGTCTTCACAAAATTGATTGACCGTAACACAACTATCCCAACTTCTAAATCGCAAGTCTTCTCAACTGCTGCTGATAATCAACCCGCTGTAGATATTCATGTCCTTCAAGGTGAACGTCCAATGGCAGCTGATAACAAAACTTTGGGTCGTTTCCAATTAACAGATATCCCTGCAGCACCACGTGGTATTCCACAAATCGAAGTAACATTTGATATTGATAAAAATGGTATTGTTTCTGTTAAAGCTAAAGACCTTGGTACACAAAAAGAACAAACAATCGTTATCAAATCAAACTCAGGTCTTTCTGATGAAGAAATTGATAAAATGATGAAAGATGCTGAAGCGAATGCTGACGCTGATGCAAAACGTAAAGAAGAAGTTGATACACGTAATGAAGCTGATGCTTTAGTTTTCCAAACTGAAAAAACTTTGAAAGACCTTGAAGGAAAAGTAGAAGAAGCTGAAGTTAAAAAAGCTGAAGAAGCTAAAGAAGAACTCAAAAAAGCGCTTGAAGGTGAAGATATTGATGATATCAAAGCTAAATCAGAAGCACTTTCTGAAATCGCTCAAAACCTCGCTGTAAAACTTTAT
>dnaK_Lcl-146
ATGTCTAAAATTATCGGTATTGACCTTGGTACAACAAACTCAGCAGTAGCAGTTCTTGAAGGAACTGAATCAAAAATTATTCCAAATCCAGAAGGAAATCGTACAACACCTTCAGTTGTAGCTTTCAAAAATGGTGAAATCATTGTCGGTGACGCTGCAAAACGTCAAGCGGTAACTAACCCAGAAACAATTATTTCTATTAAATCAAAAATGGGAACATCTGAAAAAGTTTCTGCAAATGGTAAAGAATACACACCACAAGAAATTTCAGCAATGATTCTTCAAAACTTGAAAGCTACAGCAGAAGCTTATCTTGGAGAAAAAGTAGAAAAAGCAGTTATCACTGTACCTGCATACTTTAATGACGCTCAACGTCAGGCAACTAAAGATGCTGGTAAAATTGCTGGTCTTGAAGTAGAACGTATCGTTAACGAACCAACAGCAGCAGCTCTTGCTTATGGTCTTGATAAAACAGATAAAGATGAAAAGATTCTTGTATTTGACCTTGGTGGTGGTACATTCGACGTTTCAATTCTTGAACTAGGTGATGGTGTCTTTGATGTTCTTGCAACTGCTGGTAACAACAAACTCGGTGGTGATGATTTTGACCAAAAAATTATTGACTGGATGGTTGCCGAATTCAAGAAAGAAAACGGAATTGACCTTGCCCAAGATAAAATGGCTTTGCAACGTTTGAAAGATGCCGCTGAAAAAGCGAAAAAAGACCTTTCAGGTGTAACAACTACTCAAATCAGCTTGCCATTCATCACAGCTGGTGCTGCTGGCCCTCTTCACTTGGAAATGGCTTTGACTCGTGCTAAATTTGATGAATTGACACATGATCTTGTTGAAGCGACACGTCAACCAGTTCGCCAAGCCCTTTCTGATGCTGGCTTGTCAACTTCTGATATTGACGAAGTTCTCTTGGTTGGTGGTTCAACTCGTATCCCTGCTGTTGTTGAACTTGTTCGTCACGAAACAAACAAAGAACCAAATAAATCAGTAAACCCTGATGAAGTTGTTGCTATGGGTGCAGCAATTCAAGGTGGTGTGATTACTGGTGACGTTAAAGATGTTGTTCTCCTTGACGTTACTCCACTTTCACTTGGTATTGAAACAATGGGTGGTGTCTTCACAAAATTGATTGACCGTAACACAACTATCCCAACTTCTAAATCACAAGTCTTCTCAACTGCTGCTGACAATCAACCTGCTGTAGATATTCATGTCCTTCAAGGTGAACGTCCAATGGCAGCTGATAACAAAACTTTGGGTCGTTTCCAATTAACAGATATCCCTGCAGCACCACGTGGTATTCCACAAATCGAAGTAACATTTGATATTGATAAAAATGGTATTGTTTCTGTTAAAGCTAAAGACCTTGGTACACAAAAAGAACAAACAATCGTTATCAAATCAAACTCAGGTCTTTCTGATGAAGAAATTGATAAAATGATGAAAGATGCTGAAGCAAATGCTGACGCTGATGCAAAACGTAAAGAAGAAGTTGATACACGTAATGAAGCTGATGCTTTAGTTTTCCAAACTGAAAAAACTTTGAAAGACCTTGAAGGAAAAGTAGAAGAAGCTGAAGTTAAAAAAGCTGAAGACGCTAAAGAAGAACTCAAAAAAGCGCTTGAAGGTGAAGATATTGATGATATCAAAGCTAAATCAGAAGCACTTTCTGAAATCGCTCAAAACCTCGCTGTAAAACTTTAT
>dnaK_Lcl-147
ATGTCTAAAATTATCGGTATTGACCTTGGTACAACAAACTCAGCAGTAGCAGTTCTTGAAGGAACTGAATCAAAAATTATTCCAAATCCAGAAGGAAATCGTACAACACCTTCAGTTGTAGCTTTCAAAAATGGTGAAATCATTGTCGGTGACGCTGCAAAACGTCAAGCGGTAACTAACCCAGAAACAATTATTTCTATTAAATCAAAAATGGGAACATCTGAAAAAGTTTCTGCAAATGGTAAAGAATATACACCACAAGAAATTTCAGCAATGATTCTTCAAAACTTGAAAGCTACAGCAGAAGCTTATCTTGGAGAAAAAGTAGAAAAAGCAGTTATCACTGTACCTGCATACTTCAATGACGCTCAACGTCAAGCAACTAAAGATGCTGGTAAAATTGCTGGTCTTGAAGTAGAACGTATCGTTAACGAACCAACAGCAGCAGCTCTTGCTTATGGTCTTGATAAAACAGATAAAGATGAAAAGATTCTTGTATTTGACCTTGGTGGTGGTACATTCGACGTTTCAATTCTTGAACTTGGTGATGGTGTCTTTGATGTTCTTGCAACTGCTGGTAACAACAAACTCGGTGGTGATGATTTTGACCAAAAAATCATTGACTGGATGGTTGCCGAATTCAAGAAAGAAAACGGAATTGACCTTGCCCAAGATAAAATGGCTTTGCAACGTTTGAAAGATGCCGCTGAAAAAGCGAAAAAAGACCTTTCAGGTGTAACAACTACTCAAATCAGCTTGCCATTCATCACAGCCGGTGCTGCTGGCCCTCTTCACTTGGAAATGGCTTTGACTCGTGCTAAATTTGATGAATTGACACATGATCTTGTTGAAGCGACACGTCAACCAGTTCGCCAAGCCCTTTCTGATGCTGGCTTGTCAACTTCTGATATTGACGAAGTTCTCTTGGTTGGTGGTTCAACTCGTATCCCTGCTGTTGTTGAACTTGTTCGTCACGAAACAAACAAAGAACCAAATAAATCAGTAAACCCTGATGAAGTTGTTGCTATGGGTGCAGCAATTCAGGGTGGTGTGATTACTGGTGACGTTAAAGATGTTGTTCTCCTTGACGTTACTCCACTTTCACTTGGTATTGAAACAATGGGTGGTGTCTTCACAAAATTGATTGACCGTAACACAACTATCCCAACTTCTAAATCGCAAGTCTTCTCAACTGCTGCTGATAATCAACCCGCTGTAGATATTCATGTCCTTCAAGGTGAACGTCCAATGGCAGCTGATAACAAAACTTTGGGTCGTTTCCAATTAACAGATATCCCTGCAGCACCACGTGGTATTCCACAAATCGAAGTAACATTTGATATTGATAAAAATGGTATTGTTTCTGTTAAAGCTAAAGACCTTGGTACACAAAAAGAACAAACAATCGTTATCAAATCAAACTCAGGTCTTTCTGATGAAGAAATTGATAAAATGATGAAAGATGCTGAAGCGAATGCTGACGCTGATGCAAAACGTAAAGAAGAAGTTGATACACGTAATGAAGCTGATGCTTTAGTTTTCCAAACTGAAAAAACTTTGAAAGACCTTGAAGGAAAAGTAGAAGAAGCTGAAGTTAAAAAAGCTGAAGAAGCTAAAGAAGAACTCAAAAAAGCGCTTGAAGGTGAAGATATTGATGAGATCAAAGCTAAATCAGAAGCACTTTCTGAAATCGCTCAAAACCTCGCTGTAAAACTTTAT
>dnaK_Lcl-148
ATGTCTAAAATTATCGGTATTGACCTTGGTACAACAAACTCAGCAGTAGCAGTTCTTGAAGGAACTGAATCAAAAATTATTCCAAATCCAGAAGGAAATCGTACAACACCTTCAGTTGTAGCTTTCAAAAATGGTGAAATCATTGTCGGTGACGCTGCAAAACGTCAAGCGGTAACTAACCCAGAAACAATTATTTCTATTAAATCAAAAATGGGAACATCTGAAAAAGTTTCTGCAAATGGTAAAGAATATACACCACAAGAAATTTCAGCAATGATTCTTCAAAACTTGAAAGCTACAGCAGAAGCTTATCTTGGAGAAAAAGTAGAAAAAGCAGTTATCACTGTACCTGCATACTTCAATGACGCTCAACGTCAAGCAACTAAAGATGCTGGTAAAATTGCTGGTCTTGAAGTAGAACGTATCGTTAACGAACCAACAGCAGCAGCTCTTGCTTATGGTCTTGATAAAACAGATAAAGATGAAAAGATTCTTGTATTTGACCTTGGTGGTGGTACATTCGACGTTTCAATTCTTGAACTTGGTGATGGTGTCTTTGATGTTCTTGCAACTGCTGGTAACAACAAACTCGGTGGTGATGATTTTGACCAAAAAATCATTGACTGGATGGTTGCCGAATTCAAGAAAGAAAACGGAATTGACCTTGCCCAAGATAAAATGGCTTTGCAACGTTTGAAAGATGCCGCTGAAAAAGCGAAAAAAGACCTTTCAGGTGTAACAACTACTCAAATCAGCTTGCCATTCATCACAGCCGGTGCTGCTGGCCCTCTTCACTTGGAAATGGCTTTGACTCGTGCTAAATTTGATGAATTGACACATGATCTTGTTGAAGCGACACGTCAACCAGTTCGCCAAGCCCTTTCTGATGCTGGCTTGTCAACTTCTGATATTGACGAAGTTCTCTTGGTTGGTGGTTCAACTCGTATCCCTGCTGTTGTTGAACTTGTTCGTCACGAAACAAACAAAGAACCAAATAAATCAGTAAACCCTGATGAAGTTGTTGCTATGGGTGCAGCAATTCAGGGTGGTGTGATTACTGGTGACGTTAAAGATGTTGTTCTCCTTGACGTTACTCCACTTTCACTTGGTATTGAAACAATGGGTGGTGTCTTCACAAAATTGATTGACCGTAACACAACTATCCCAACTTCTAAATCGCAAGTCTTCTCAACTGCTGCTGATAATCAACCCGCTGTAGATATTCATGTCCTTCAAGGTGAACGTCCAATGGCAGCTGATAACAAAACTTTGGGTCGTTTCCAATTAACAGATATCCCTGCAGCACCACGTGGTATTCCACAAATCGAAGTAACATTTGATATTGATAAAAATGGTATTGTTTCTGTTAAAGCTAAAGACCTTGGTACACAAAAAGAACAAACTATCGTTATCAAATCAAACTCAGGTCTTTCTGATGAAGAAATTGATAAAATGATGAAAGATGCTGAAGCGAATGCTGACGCTGATGCAAAACGTAAAGAAGAAGTTGATACACGTAATGAAGCTGATGCTTTAGTTTTCCAAACTGAAAAAACTTTGAAAGACCTTGAAGGAAAAGTAGAAGAAGCTGAAGTTAAAAAAGCTGAAGAAGCTAAAGAAGAACTCAAAAAAGCGCTTGAAGGTGAAGATATTGATGATATCAAAGCTAAATCAGAAGCACTTTCTGAAATCGCTCAAAACCTCGCTGTAAAACTTTAT
>dnaK_Lcl-149
ATGTCTAAAATTATCGGTATTGACCTTGGTACAACAAACTCAGCAGTAGCAGTTCTTGAAGGAACTGAATCAAAAATTATTCCAAATCCAGAAGGAAATCGTACAACACCTTCAGTTGTAGCTTTCAAAAATGGTGAAATCATTGTCGGTGACGCTGCAAAACGTCAAGCGGTAACTAACCCAGAAACAATTATTTCTATTAAATCAAAAATGGGAACATCTGAAAAAGTTTCTGCAAATGGTAAAGAATATACACCACAAGAAATTTCAGCAATGATTCTTCAAAACTTGAAAGCTACAGCAGAAGCTTATCTTGGAGAAAAAGTAGAAAAAGCAGTTATCACTGTACCTGCATACTTCAATGACGCTCAACGTCAAGCAACTAAAGATGCTGGTAAAATTGCTGGTCTTGAAGTAGAACGTATCGTTAACGAACCAACAGCAGCAGCTCTTGCTTATGGTCTTGATAAAACAGATAAAGATGAAAAGATTCTTGTATTTGACCTTGGTGGTGGTACATTCGACGTTTCAATTCTTGAACTTGGTGATGGTGTCTTTGATGTTCTTGCAACTGCTGGTAACAACAAACTCGGTGGTGATGATTTTGACCAAAAAATCATTGACTGGATGGTTGCCGAATTCAAGAAAGAAAACGGAATTGACCTTGCCCAAGATAAAATGGCTTTGCAACGTTTGAAAGATGCCGCTGAAAAAGCGAAAAAAGACCTTTCAGGTGTAACAACTACTCAAATCAGCTTGCCATTCATCACAGCCGGTGCTGCTGGCCCTCTTCACTTGGAAATGGCTTTGACTCGTGCTAAATTTGATGAATTGACACATGATCTTGTTGAAGCGACACGTCAACCAGTTCGCCAAGCCCTTTCTGATGCTGGCTTGTCAACTTCTGATATTGACGAAGTTCTCTTGGTTGGTGGTTCAACTCGTATCCCTGCTGTTGTTGAACTTGTTCGTCACGAAACAAACAAAGAACCAAATAAATCAGTAAACCCTGATGAAGTTGTTGCTATGGGTGCAGCAATTCAGGGTGGTGTGATTACTGGTGACGTTAAAGATGTTGTTCTCCTTGACGTTACTCCACTTTCACTTGGTATTGAAACAATGGGTGGTGTCTTCACAAAATTGATTGACCGTAACACAACTATCCCAACTTCTAAATCGCAAGTCTTCTCAACTGCTGCTGATAATCAACCCGCTGTAGATATTCATGTCCTTCAAGGTGAACGTCCAATGGCAGCTGATAACAAAACTTTGGGTCGTTTCCAATTAACAGATATCCCTGCAGCACCACGTGGTATTCCACAAATCGAAGTAACATTTGATATTGATAAAAATGGTATTGTTTCTGTTAAAGCTAAAGACCTTGGTACACAAAAAGAACAAACAATCGTTATCAAATCAAACTCAGGTCTTTCTGATGAAGAAATTGATAAAATGATGAAAGATGCTGAAGCGAATGCTGACGCTGATGCAAAACGTAAAGAAGAAGTTGATACACGTAATGAAGCTGATGCTTTAGTTTTCCAAACTGAAAAAACTTTGAAAGACCTTGAAGGAAAAGTAGAAGAAGCTGAAGTTAAAAAAGCTGAAGAAGCTAAAGAAGAACTCAAAAAAGCGCTTGAAGGTGAAGATATTGATGATATCAAAGCTAAATCAGAAGCACTTTCTGAAATCGCTCAAAACCTCGCTGTAAAACTTTAT
>dnaK_Lcl-150
ATGTCTAAAATTATCGGTATTGACCTTGGTACAACAAACTCAGCAGTAGCAGTTCTTGAAGGAACTGAATCAAAAATTATTCCAAATCCAGAAGGAAATCGTACAACACCTTCAGTTGTAGCTTTCAAAAATGGTGAAATCATTGTCGGTGACGCTGCAAAACGTCAAGCGGTAACTAACCCAGAAACAATTATTTCTATTAAATCAAAAATGGGAACATCTGAAAAAGTTTCTGCAAATGGTAAAGAATATACACCACAAGAAATTTCAGCAATGATTCTTCAAAACTTGAAAGCTACAGCAGAAGCTTATCTTGGAGAAAAAGTAGAAAAAGCAGTTATCACTGTACCTGCATACTTCAATGACGCTCAACGTCAAGCAACTAAAGATGCTGGTAAAATTGCTGGTCTTGAAGTAGAACGTATCGTTAACGAACCAACAGCAGCAGCTCTTGCTTATGGTCTTGATAAAACAGATAAAGATGAAAAGATTCTTGTATTTGACCTTGGTGGTGGTACATTCGACGTTTCAATTCTTGAACTTGGTGATGGTGTCTTTGATGTTCTTGCAACTGCTGGTAACAACAAACTCGGTGGTGATGATTTTGACCAAAAAATCATTGACTGGATGGTTGCCGAATTCAAGAAAGAAAACGGAATTGACCTTGCCCAAGATAAAATGGCTTTGCAACGTTTGAAAGATGCCGCTGAAAAAGCGAAAAAAGACCTTTCAGGTGTAACAACTACTCAAATCAGCTTGCCATTCATCACAGCCGGTGCTGCTGGCCCTCTTCACTTGGAAATGGCTTTGACTCGTGCTAAATTTGATGAATTGACACATGATCTTGTTGAAGCGACACGTCAACCAGTTCGCCAAGCCCTTTCTGATGCTGGCTTGTCAACTTCTGATATTGACGAAGTTCTCTTGGTTGGTGGTTCAACTCGTATCCCTGCTGTTGTTGAACTTGTTCGTCACGAAACAAACAAAGAACCAAATAAATCAGTAAACCCTGATGAAGTTGTTGCTATGGGTGCAGCAATTCAGGGTGGTGTGATTACTGGTGACGTTAAAGATGTTGTTCTCCTTGACGTTACTCCACTTTCACTTGGTATTGAAACAATGGGTGGTGTCTTCACAAAATTGATTGACCGTAACACAACTATCCCAACTTCTAAATCGCAAGTCTTCTCAACTGCTGCTGATAATCAACCCGCTGTAGATATTCATGTCCTTCAAGGTGAACGTCCAATGGCAGCTGATAACAAAACTTTGGGTCGTTTCCAATTAACAGATATCCCTGCAGCACCACGTGGTATTCCACAAATCGAAGTAACATTTGATATTGATAAAAATGGTATTGTTTCTGTTAAAGCTAAAGACCTTGGTACACAAAAAGAACAAACTATCGTTATCAAATCAAACTCAGGTCTTTCTGATGAAGAAATTGATAAAATGATGAAAGATGCTGAAGCGAATGCTGACGCTGATGCAAAACGTAAAGAAGAAGTTGATACACGTAATGAAGCTGATGCTTTAGTTTTCCAAACTGAAAAAACTTTGAAAGACCTTGAAGGAAAAGTAGAAGAAGCTGAAGTTAAAAAAGCTGAAGAAGCTAAAGAAGAACTCAAAAAAGCGCTTGAAGGTGAAGATATTGATGATATCAAAGCTAAATCAGAAGCACTTTCTGAAATCGCTCAAAACCTCGCTGTAAAACTTTAT
>dnaK_Lcl-151
ATGTCTAAAATTATCGGTATTGACCTTGGTACAACAAACTCAGCAGTAGCAGTTCTTGAAGGAACTGAATCAAAAATTATTCCAAATCCAGAAGGAAATCGTACAACACCTTCAGTTGTAGCTTTCAAAAATGGTGAAATCATTGTCGGTGACGCTGCAAAACGTCAAGCGGTAACTAACCCAGAAACAATTATTTCTATTAAATCAAAAATGGGAACATCTGAAAAAGTTTCTGCAAATGGTAAAGAATATACACCACAAGAAATTTCAGCAATGATTCTTCAAAACTTGAAAGCTACAGCAGAAGCTTATCTTGGAGAAAAAGTAGAAAAAGCAGTTATCACTGTACCTGCATACTTCAATGACGCTCAACGTCAAGCAACTAAAGATGCTGGTAAAATTGCTGGTCTTGAAGTAGAACGTATCGTTAACGAACCAACAGCAGCAGCTCTTGCTTATGGTCTTGATAAAACAGATAAAGATGAAAAGATTCTTGTATTTGACCTTGGTGGTGGTACATTCGACGTTTCAATTCTTGAACTTGGTGATGGTGTCTTTGATGTTCTTGCAACTGCTGGTAACAACAAACTCGGTGGTGATGATTTTGACCAAAAAATCATTGACTGGATGGTTGCCGAATTCAAGAAAGAAAACGGAATTGACCTTGCCCAAGATAAAATGGCTTTGCAACGTTTGAAAGATGCCGCTGAAAAAGCGAAAAAAGACCTTTCAGGTGTAACAACTACTCAAATCAGCTTGCCATTCATCACAGCCGGTGCTGCTGGCCCTCTTCACTTGGAAATGGCTTTGACTCGTGCTAAATTTGATGAATTGACACATGATCTTGTTGAAGCGACACGTCAACCAGTTCGCCAAGCCCTTTCTGATGCTGGCTTGTCAACTTCTGATATTGACGAAGTTCTCTTGGTTGGTGGTTCAACTCGTATCCCTGCTGTTGTTGAACTTGTTCGTCACGAAACAAACAAAGAACCAAATAAATCAGTAAACCCTGATGAAGTTGTTGCTATGGGTGCAGCAATTCAGGGTGGTGTGATTACTGGTGACGTTAAAGATGTTGTTCTCCTTGACGTTACTCCACTTTCACTTGGTATTGAAACAATGGGTGGTGTCTTCACAAAATTGATTGACCGTAACACAACTATCCCAACTTCTAAATCGCAAGTCTTCTCAACTGCTGCTGATAATCAACCCGCTGTAGATATTCATGTCCTTCAAGGTGAACGTCCAATGGCAGCTGATAACAAAACTTTGGGTCGTTTCCAATTAACAGATATCCCTGCAGCACCACGTGGTATTCCACAAATCGAAGTAACATTTGATATTGATAAAAATGGTATTGTTTCTGTTAAAGCTAAAGACCTTGGTACACAAAAAGAACAAACAATCGTTATCAAATCAAACTCAGGTCTTTCTGATGAAGAAATTGATAAAATGATGAAAGATGCTGAAGCGAATGCTGACGCTGATGCAAAACGTAAAGAAGAAGTTGATACACGTAATGAAGCTGATGCTTTAGTTTTCCAAACTGAAAAAACTTTGAAAGACCTTGAAGGAAAAGTAGAAGAAGCTGAAGTTAAAAAAGCTGAAGAAGCTAAAGAAGAACTCAAAAAAGCGCTTGAAGGTGAAGATATTGATGATATCAAAGCTAAATCAGAAGCACTTTCTGAAATCGCTCAAAACCTCGCTGTAAAACTTTAT
>dnaK_Lcl-152
ATGTCTAAAATTATCGGTATTGACCTTGGTACAACAAACTCAGCAGTAGCAGTTCTTGAAGGAACTGAATCAAAAATTATTCCAAATCCAGAAGGAAATCGTACAACACCTTCAGTTGTAGCTTTCAAAAATGGTGAAATCATTGTCGGTGACGCTGCAAAACGTCAAGCGGTAACTAACCCAGAAACAATTATTTCTATTAAATCAAAAATGGGAACATCTGAAAAAGTTTCTGCAAATGGTAAAGAATATACACCACAAGAAATTTCAGCAATGATTCTTCAAAACTTGAAAGCTACAGCAGAAGCTTATCTTGGAGAAAAAGTAGAAAAAGCAGTTATCACTGTACCTGCATACTTCAATGACGCTCAACGTCAAGCAACTAAAGATGCTGGTAAAATTGCTGGTCTTGAAGTAGAACGTATCGTTAACGAACCAACAGCAGCAGCTCTTGCTTATGGTCTTGATAAAACAGATAAAGATGAAAAGATTCTTGTATTTGACCTTGGTGGTGGTACATTCGACGTTTCAATTCTTGAACTTGGTGATGGTGTCTTTGATGTTCTTGCAACTGCTGGTAACAACAAACTCGGTGGTGATGATTTTGACCAAAAAATCATTGACTGGATGGTTGCCGAATTCAAGAAAGAAAACGGAATTGACCTTGCCCAAGATAAAATGGCTTTGCAACGTTTGAAAGATGCCGCTGAAAAAGCGAAAAAAGACCTTTCAGGTGTAACAACTACTCAAATCAGCTTGCCATTCATCACAGCCGGTGCTGCTGGCCCTCTTCACTTGGAAATGGCTTTGACTCGTGCTAAATTTGATGAATTGACACATGATCTTGTTGAAGCGACACGTCAACCAGTTCGCCAAGCCCTTTCTGATGCTGGCTTGTCAACTTCTGATATTGACGAAGTTCTCTTGGTTGGTGGTTCAACTCGTATCCCTGCTGTTGTTGAACTTGTTCGTCACGAAACAAACAAAGAACCAAATAAATCAGTAAACCCTGATGAAGTTGTTGCTATGGGTGCAGCAATTCAGGGTGGTGTGATTACTGGTGACGTTAAAGATGTTGTTCTCCTTGACGTTACTCCACTTTCACTTGGTATTGAAACAATGGGTGGTGTCTTCACAAAATTGATTGACCGTAACACAACTATCCCAACTTCTAAATCGCAAGTCTTCTCAACTGCTGCTGATAATCAACCCGCTGTAGATATTCATGTCCTTCAAGGTGAACGTCCAATGGCAGCTGATAACAAAACTTTGGGTCGTTTCCAATTAACAGATATCCCTGCAGCACCACGTGGTATTCCACAAATCGAAGTAACATTTGATATTGATAAAAATGGTATTGTTTCTGTTAAAGCTAAAGACCTTGGTACACAAAAAGAACAAACAATCGTTATCAAATCAAACTCAGGTCTTTCTGATGAAGAAATTGATAAAATGATGAAAGATGCTGAAGCGAATGCTGACGCTGATGCAAAACGTAAAGAAGAAGTTGATACACGTAATGAAGCTGATGCTTTAGTTTTCCAAACTGAAAAAACTTTGAAAGACCTTGAAGGAAAAGTAGAAGAAGCTGAAGTTAAAAAAGCTGAAGAAGCTAAAGAAGAACTCAAAAAAGCGCTTGAAGGTGAAGATATTGATGAGATCAAAGCTAAATCAGAAGCACTTTCTGAAATCGCTCAAAACCTCGCTGTAAAACTTTAT
>dnaK_Lcl-153
ATGTCTAAAATTATCGGTATTGACCTTGGTACAACAAACTCAGCAGTAGCAGTTCTTGAAGGAACTGAATCAAAAATTATTCCAAATCCAGAAGGAAATCGTACAACACCTTCAGTTGTAGCTTTCAAAAATGGTGAAATCATTGTCGGTGACGCTGCAAAACGTCAAGCGGTAACTAACCCAGAAACAATTATTTCTATTAAATCAAAAATGGGAACATCTGAAAAAGTTTCTGCAAATGGTAAAGAATATACACCACAAGAAATTTCAGCAATGATTCTTCAAAACTTGAAAGCTACAGCAGAAGCTTATCTTGGAGAAAAAGTAGAAAAAGCAGTTATCACTGTACCTGCATACTTCAATGACGCTCAACGTCAAGCAACTAAAGATGCTGGTAAAATTGCTGGTCTTGAAGTAGAACGTATCGTTAACGAACCAACAGCAGCAGCTCTTGCTTATGGTCTTGATAAAACAGATAAAGATGAAAAGATTCTTGTATTTGACCTTGGTGGTGGTACATTCGACGTTTCAATTCTTGAACTTGGTGATGGTGTCTTTGATGTTCTTGCAACTGCTGGTAACAACAAACTCGGTGGTGATGATTTTGACCAAAAAATCATTGACTGGATGGTTGCCGAATTCAAGAAAGAAAACGGAATTGACCTTGCCCAAGATAAAATGGCTTTGCAACGTTTGAAAGATGCCGCTGAAAAAGCGAAAAAAGACCTTTCAGGTGTAACAACTACTCAAATCAGCTTGCCATTCATCACAGCCGGTGCTGCTGGCCCTCTTCACTTGGAAATGGCTTTGACTCGTGCTAAATTTGATGAATTGACACATGATCTTGTTGAAGCGACACGTCAACCAGTTCGCCAAGCCCTTTCTGATGCTGGCTTGTCAACTTCTGATATTGACGAAGTTCTCTTGGTTGGTGGTTCAACTCGTATCCCTGCTGTTGTTGAACTTGTTCGTCACGAAACAAACAAAGAACCAAATAAATCAGTAAACCCTGATGAAGTTGTTGCTATGGGTGCAGCAATTCAGGGTGGTGTGATTACTGGTGACGTTAAAGATGTTGTTCTCCTTGACGTTACTCCACTTTCACTTGGTATTGAAACAATGGGTGGTGTCTTCACAAAATTGATTGACCGTAACACAACTATCCCAACTTCTAAATCGCAAGTCTTCTCAACTGCTGCTGATAATCAACCCGCTGTAGATATTCATGTCCTTCAAGGTGAACGTCCAATGGCAGCTGATAACAAAACTTTGGGTCGTTTCCAATTAACAGATATCCCTGCAGCACCACGTGGTATTCCACAAATCGAAGTAACATTTGATATTGATAAAAATGGTATTGTTTCTGTTAAAGCTAAAGACCTTGGTACACAAAAAGAACAAACAATCGTTATCAAATCAAACTCAGGTCTTTCTGATGAAGAAATTGATAAAATGATGAAAGATGCTGAAGCGAATGCTGACGCTGATGCAAAACGTAAAGAAGAAGTTGATACACGTAATGAAGCTGATGCTTTAGTTTTCCAAACTGAAAAAACTTTGAAAGACCTTGAAGGAAAAGTAGAAGAAGCTGAAGTTAAAAAAGCTGAAGAAGCTAAAGAAGAACTCAAAAAAGCGCTTGAAGGTGAAGATATTGATGAGATCAAAGCTAAATCAGAAGCACTTTCTGAAATCGCTCAAAACCTCGCTGTAAAACTTTAT
>dnaK_Lcl-154
ATGTCTAAAATTATCGGTATTGACCTTGGTACAACAAACTCAGCAGTAGCAGTTCTTGAAGGAACTGAATCAAAAATTATTCCAAATCCAGAAGGAAATCGTACAACACCTTCAGTTGTAGCTTTCAAAAATGGTGAAATCATTGTCGGTGACGCTGCAAAACGTCAAGCGGTAACTAACCCAGAAACAATTATTTCTATTAAATCAAAAATGGGAACATCTGAAAAAGTTTCTGCAAATGGTAAAGAATATACACCACAAGAAATTTCAGCAATGATTCTTCAAAACTTGAAAGCTACAGCAGAAGCTTATCTTGGAGAAAAAGTAGAAAAAGCAGTTATCACTGTACCTGCATACTTCAATGACGCTCAACGTCAAGCAACTAAAGATGCTGGTAAAATTGCTGGTCTTGAAGTAGAACGTATCGTTAACGAACCAACAGCAGCAGCTCTTGCTTATGGTCTTGATAAAACAGATAAAGATGAAAAGATTCTTGTATTTGACCTTGGTGGTGGTACATTCGACGTTTCAATTCTTGAACTTGGTGATGGTGTCTTTGATGTTCTTGCAACTGCTGGTAACAACAAACTCGGTGGTGATGATTTTGACCAAAAAATCATTGACTGGATGGTTGCCGAATTCAAGAAAGAAAACGGAATTGACCTTGCCCAAGATAAAATGGCTTTGCAACGTTTGAAAGATGCCGCTGAAAAAGCGAAAAAAGACCTTTCAGGTGTAACAACTACTCAAATCAGCTTGCCATTCATCACAGCCGGTGCTGCTGGCCCTCTTCACTTGGAAATGGCTTTGACTCGTGCTAAATTTGATGAATTGACACATGATCTTGTTGAAGCGACACGTCAACCAGTTCGCCAAGCCCTTTCTGATGCTGGCTTGTCAACTTCTGATATTGACGAAGTTCTCTTGGTTGGTGGTTCAACTCGTATCCCTGCTGTTGTTGAACTTGTTCGTCACGAAACAAACAAAGAACCAAATAAATCAGTAAACCCTGATGAAGTTGTTGCTATGGGTGCAGCAATTCAGGGTGGTGTGATTACTGGTGACGTTAAAGATGTTGTTCTCCTTGACGTTACTCCACTTTCACTTGGTATTGAAACAATGGGTGGTGTCTTCACAAAATTGATTGACCGTAACACAACTATCCCAACTTCTAAATCGCAAGTCTTCTCAACTGCTGCTGATAATCAACCCGCTGTAGATATTCATGTCCTTCAAGGTGAACGTCCAATGGCAGCTGATAACAAAACTTTGGGTCGTTTCCAATTAACAGATATCCCTGCAGCACCACGTGGTATTCCACAAATCGAAGTAACATTTGATATTGATAAAAATGGTATTGTTTCTGTTAAAGCTAAAGACCTTGGTACACAAAAAGAACAAACAATCGTTATCAAATCAAACTCAGGTCTTTCTGATGAAGAAATTGATAAAATGATGAAAGATGCTGAAGCGAATGCTGACGCTGATGCAAAACGTAAAGAAGAAGTTGATACACGTAATGAAGCTGATGCTTTAGTTTTCCAAACTGAAAAAACTTTGAAAGACCTTGAAGGAAAAGTAGAAGAAGCTGAAGTTAAAAAAGCTGAAGAAGCTAAAGAAGAACTCAAAAAAGCGCTTGAAGGTGAAGATATTGATGATATCAAAGCTAAATCAGAAGCACTTTCTGAAATCGCTCAAAACCTCGCTGTAAAACTTTAT
>dnaK_Lcl-155
ATGTCTAAAATTATCGGTATTGACCTTGGTACAACTAACTCAGCAGTCGCAGTTCTTGAAGGAACTGAATCAAAAATTATTCCAAATCCAGAAGGAAATCGCACAACTCCATCAGTAGTTGCATTTAAAAATGGTGAAATCATTGTTGGTGATGCTGCAAAACGTCAAGCAGTAACAAATCCAGAAACAATCATTTCTATCAAATCAAAAATGGGAACATCTGAAAAAGTTTCTGCAAATGGTAAAGAATATACACCACAAGAAATTTCAGCAATGATTCTTCAAAACTTGAAAGCAACTGCTGAAAGCTACCTTGGCGAAAAAGTTGAAAAAGCAGTTATCACTGTTCCTGCTTACTTCAATGACGCTCAACGTCAAGCGACTAAAGATGCTGGTAAAATTGCTGGTCTTGAAGTAGAACGTATCGTTAACGAACCAACTGCCGCAGCTCTTGCTTATGGTCTTGATAAAACAGATAAAGATGAAAAAATCCTTGTCTTTGACCTTGGTGGTGGGACATTCGACGTTTCAATCCTTGAACTTGGCGACGGTGTCTTTGATGTTCTTGCAACAGCAGGTAACAACAAACTTGGTGGGGACGATTTTGACCAAAAAATCATTGACTGGATGGTTGCCGAATTCAAGAAAGAAAACGGAATCGACCTTGGTCAAGACAAAATGGCATTGCAACGTTTGAAAGATGCCGCTGAAAAAGCGAAAAAAGACCTTTCAGGTGTAACAACAACTCAAATCAGCTTACCATTCATCACAGCAGGAGCTGCCGGACCTCTTCACTTGGAAATGGCTTTGACTCGTGCCAAATTTGACGAATTGACACATGATCTTGTTGAAGCGACACGTCAACCAGTTCGTCAAGCCCTTTCTGATGCTGGTTTGTCAACTTCTGATATTGATGAAGTCCTCTTAGTTGGTGGTTCAACTCGTATTCCTGCTGTTGTTGAACTTGTTCGTCATGAAACAAACAAAGAACCAAATAAATCAGTAAACCCTGATGAAGTTGTTGCTATGGGTGCCGCAATTCAAGGTGGTGTCATCACTGGTGACGTTAAAGACGTTGTCCTTCTTGATGTTACTCCATTGTCACTTGGTATTGAAACAATGGGTGGAGTCTTCACAAAATTGATTGACCGTAACACAACTATCCCAACTTCTAAATCACAAGTCTTCTCAACTGCCGCTGATAATCAACCAGCTGTTGACATTCACGTCCTCCAAGGAGAACGTCCAATGGCCGCTGATAACAAAACTTTGGGTCGTTTCCAATTGACAGATATCCCTGCAGCACCACGTGGTATCCCACAAATCGAAGTAACTTTTGATATTGATAAAAATGGTATTGTTTCTGTTAAAGCTAAAGACCTTGGCACACAAAAAGAACAAACAATTGTTATCAAATCAAACTCAGGTCTTTCTGATGAAGAGATTGATAAAATGATGAAAGACGCTGAAGCAAATGCTGACGCTGACGCAAAACGTAAAGAAGAAGTTGATACACGTAACGAAGCTGATGCTTTAGTTTTCCAAACTGAAAAAACTTTGAAAGACCTTGAAGGAAAAGTTGAAGAAGCTGAAGTTAAAAAAGCCGAAGACGCTAAAGAAGAACTCAAAAAAGCGCTTGAAGGTGAAGATATTGATGATATCAAAGCTAAATCAGAAGCACTTTCTGAAATCGCTCAAAACCTTGCTGTAAAACTTTAT
>dnaK_Lcl-156
ATGTCTAAAATTATCGGTATTGACCTTGGTACAACTAACTCAGCAGTCGCAGTTCTTGAAGGAACTGAATCAAAAATTATTCCAAATCCAGAAGGAAATCGCACAACTCCATCAGTAGTTGCATTTAAAAATGGTGAAATCATCGTTGGTGATGCTGCAAAACGTCAAGCAGTAACAAATCCAGAAACAATCATTTCTATCAAATCAAAAATGGGAACATCTGAAAAAGTTTCTGCAAATGGTAAAGAATATACACCACAAGAAATTTCAGCAATGATTCTTCAAAACTTGAAAGCAACTGCTGAAAGCTACCTTGGCGAAAAAGTTGAAAAAGCAGTTATCACTGTTCCTGCTTACTTCAATGACGCTCAACGTCAAGCAACTAAAGATGCTGGTAAAATTGCTGGTCTTGAAGTAGAACGTATCGTTAACGAACCAACTGCCGCAGCTCTTGCTTATGGTCTTGATAAAACAGATAAAGATGAAAAAATCCTTGTCTTTGACCTTGGTGGTGGGACATTCGACGTTTCAATCCTTGAACTTGGCGATGGTGTCTTTGATGTTCTTGCAACTGCTGGTAACAACAAACTTGGTGGTGATGACTTTGACCAAAAAATCATTGACTGGATGGTTGCCGAATTCAAGAAAGAAAACGGAATTGACCTTGGCCAAGACAAAATGGCTTTGCAACGTTTGAAAGATGCTGCTGAAAAAGCCAAAAAAGACCTTTCAGGTGTAACAACAACTCAAATCAGCTTACCATTTATCACAGCAGGAGCTGCCGGACCTCTTCACTTGGAAATGGCTTTAACTCGTGCTAAATTTGATGAATTGACACATGACCTTGTTGAAGCGACACGTCAACCAGTTCGTCAAGCCCTTTCTGATGCTGGTTTGTCAACTTCTGATATTGATGAAGTCCTCTTAGTTGGTGGTTCAACTCGTATTCCTGCAGTTGTTGAACTTGTTCGTCATGAAACAAACAAAGAACCAAATAAATCAGTTAACCCTGATGAAGTTGTTGCTATGGGTGCCGCAATTCAAGGTGGTGTCATCACTGGTGACGTTAAAGACGTTGTCCTTCTTGATGTTACTCCATTGTCACTTGGTATTGAAACAATGGGTGGAGTCTTCACAAAATTGATTGACCGTAACACAACTATCCCAACTTCTAAATCACAAGTCTTCTCAACTGCCGCTGATAATCAACCAGCTGTTGATATTCACGTCCTCCAAGGTGAACGTCCAATGGCTGCTGATAACAAAACTTTGGGTCGTTTCCAATTGACAGATATCCCTGCAGCACCACGTGGTATCCCACAAATCGAAGTAACATTTGATATTGATAAAAATGGTATTGTTTCTGTTAAAGCTAAAGACCTCGGCACACAAAAAGAACAAACAATTGTTATCAAATCAAACTCAGGTCTTTCTGATGAAGAGATTGATAAAATGATGAAAGATGCTGAAGCAAATGCCGATGCTGATGCAAAACGTAAAGAAGAAGTTGATACACGTAACGAAGCTGACGCTTTAGTTTTCCAAACTGAAAAAACTTTGAAAGACCTTGAAGGAAAAGTTGAAGAAGCTGAAGTTAAAAAAGCCGAAGACGCTAAAGAAGAACTCAAAAAAGCGCTTGAAGGTGAAGATATTGATGATATCAAAGCTAAATCAGAAGCACTTTCTGAAATCGCTCAAAATATTGCTGTAAAACTTTAT
>dnaK_Lcl-157
ATGTCTAAAATTATCGGTATTGACCTTGGTACAACAAACTCAGCAGTAGCAGTTCTTGAAGGAACTGAATCAAAAATTATTCCAAATCCAGAAGGAAATCGTACAACACCTTCAGTTGTAGCTTTCAAAAATGGTGAAATCATTGTCGGTGACGCTGCAAAACGTCAAGCGGTAACTAACCCAGAAACAATTATTTCTATTAAATCAAAAATGGGAACATCTGAAAAAGTTTCTGCAAATGGTAAAGAATATACACCACAAGAAATTTCAGCAATGATTCTTCAAAACTTGAAAGCTACAGCAGAAGCTTATCTTGGAGAAAAAGTAGAAAAAGCAGTTATCACTGTACCTGCATACTTCAATGACGCTCAACGTCAAGCAACTAAAGATGCTGGTAAAATTGCTGGTCTTGAAGTAGAACGTATCGTTAACGAACCAACAGCAGCAGCTCTTGCTTATGGTCTTGATAAAACAGATAAAGATGAAAAGATTCTTGTATTTGACCTTGGTGGTGGTACATTCGACGTTTCAATTCTTGAACTTGGTGATGGTGTCTTTGATGTTCTTGCAACTGCTGGTAACAACAAACTCGGTGGTGATGATTTTGACCAAAAAATCATTGACTGGATGGTTGCCGAATTCAAGAAAGAAAACGGAATTGACCTTGCCCAAGATAAAATGGCTTTGCAACGTTTGAAAGATGCCGCTGAAAAAGCGAAAAAAGACCTTTCAGGTGTAACAACTACTCAAATCAGCTTGCCATTCATCACAGCCGGTGCTGCTGGCCCTCTTCACTTGGAAATGGCTTTGACTCGTGCTAAATTTGATGAATTGACACATGATCTTGTTGAAGCGACACGTCAACCAGTTCGCCAAGCCCTTTCTGATGCTGGCTTGTCAACTTCTGATATTGACGAAGTTCTCTTGGTTGGTGGTTCAACTCGTATCCCTGCTGTTGTTGAACTTGTTCGTCACGAAACAAACAAAGAACCAAATAAATCAGTAAACCCTGATGAAGTTGTTGCTATGGGTGCAGCAATTCAGGGTGGTGTGATTACTGGTGACGTTAAAGATGTTGTTCTCCTTGACGTTACTCCACTTTCACTTGGTATTGAAACAATGGGTGGTGTCTTCACAAAATTGATTGACCGTAACACAACTATCCCAACTTCTAAATCGCAAGTCTTCTCAACTGCTGCTGATAATCAACCCGCTGTAGATATTCATGTCCTTCAAGGTGAACGTCCAATGGCAGCTGATAACAAAACTTTGGGTCGTTTCCAATTAACAGATATCCCTGCAGCACCACGTGGTATTCCACAAATCGAAGTAACATTTGATATTGATAAAAATGGTATTGTTTCTGTTAAAGCTAAAGACCTTGGTACACAAAAAGAACAAACAATCGTTATCAAATCAAACTCAGGTCTTTCTGATGAAGAAATTGATAAAATGATGAAAGATGCTGAAGCGAATGCTGACGCTGATGCAAAACGTAAAGAAGAAGTTGATACACGTAATGAAGCTGATGCTTTAGTTTTCCAAACTGAAAAAACTTTGAAAGACCTTGAAGGAAAAGTAGAAGAAGCTGAAGTTAAAAAAGCTGAAGAAGCTAAAGAAGAACTCAAAAAAGCGCTTGAAGGTGAAGATATTGATGATATCAAAGCTAAATCAGAAGCACTTTCTGAAATCGCTCAAAACCTCGCTGTAAAACTTTAT
>dnaK_Lcl-158
ATGTCTAAAATTATCGGTATTGACCTTGGTACAACAAACTCAGCAGTAGCAGTTCTTGAAGGAACTGAATCAAAAATTATTCCAAATCCAGAAGGAAATCGTACAACACCTTCAGTTGTAGCTTTCAAAAATGGTGAAATCATTGTCGGTGACGCTGCAAAACGTCAAGCGGTAACTAACCCAGAAACAATTATTTCTATTAAATCAAAAATGGGAACATCTGAAAAAGTTTCTGCAAATGGTAAAGAATATACACCACAAGAAATTTCAGCAATGATTCTTCAAAACTTGAAAGCTACAGCAGAAGCTTATCTTGGAGAAAAAGTAGAAAAAGCAGTTATCACTGTACCTGCATACTTCAATGACGCTCAACGTCAAGCAACTAAAGATGCTGGTAAAATTGCTGGTCTTGAAGTAGAACGTATCGTTAACGAACCAACAGCAGCAGCTCTTGCTTATGGTCTTGATAAAACAGATAAAGATGAAAAGATTCTTGTATTTGACCTTGGTGGTGGTACATTCGACGTTTCAATTCTTGAACTTGGTGATGGTGTCTTTGATGTTCTTGCAACTGCTGGTAACAACAAACTCGGTGGTGATGATTTTGACCAAAAAATCATTGACTGGATGGTTGCCGAATTCAAGAAAGAAAACGGAATTGACCTTGCCCAAGATAAAATGGCTTTGCAACGTTTGAAAGATGCCGCTGAAAAAGCGAAAAAAGACCTTTCAGGTGTAACAACTACTCAAATCAGCTTGCCATTCATCACAGCCGGTGCTGCTGGCCCTCTTCACTTGGAAATGGCTTTGACTCGTGCTAAATTTGATGAATTGACACATGATCTTGTTGAAGCGACACGTCAACCAGTTCGCCAAGCCCTTTCTGATGCTGGCTTGTCAACTTCTGATATTGACGAAGTTCTCTTGGTTGGTGGTTCAACTCGTATCCCTGCTGTTGTTGAACTTGTTCGTCACGAAACAAACAAAGAACCAAATAAATCAGTAAACCCTGATGAAGTTGTTGCTATGGGTGCAGCAATTCAGGGTGGTGTGATTACTGGTGACGTTAAAGATGTTGTTCTCCTTGACGTTACTCCACTTTCACTTGGTATTGAAACAATGGGTGGTGTCTTCACAAAATTGATTGACCGTAACACAACTATCCCAACTTCTAAATCGCAAGTCTTCTCAACTGCTGCTGATAATCAACCCGCTGTAGATATTCATGTCCTTCAAGGTGAACGTCCAATGGCAGCTGATAACAAAACTTTGGGTCGTTTCCAATTAACAGATATCCCTGCAGCACCACGTGGTATTCCACAAATCGAAGTAACATTTGATATTGATAAAAATGGTATTGTTTCTGTTAAAGCTAAAGACCTTGGTACACAAAAAGAACAAACAATCGTTATCAAATCAAACTCAGGTCTTTCTGATGAAGAAATTGATAAAATGATGAAAGATGCTGAAGCGAATGCTGACGCTGATGCAAAACGTAAAGAAGAAGTTGATACACGTAATGAAGCTGATGCTTTAGTTTTCCAAACTGAAAAAACTTTGAAAGACCTTGAAGGAAAAGTAGAAGAAGCTGAAGTTAAAAAAGCTGAAGAAGCTAAAGAAGAACTCAAAAAAGCGCTTGAAGGTGAAGATATTGATGATATCAAAGCTAAATCAGAAGCACTTTCTGAAATCGCTCAAAACCTCGCTGTAAAACTTTAT
>dnaK_Lcl-159
ATGTCTAAAATTATCGGTATTGACCTTGGTACAACAAACTCAGCAGTAGCAGTTCTTGAAGGAACTGAATCAAAAATTATTCCAAATCCAGAAGGAAATCGTACAACACCTTCAGTTGTAGCTTTCAAAAATGGTGAAATCATTGTCGGTGACGCTGCAAAACGTCAAGCGGTAACTAACCCAGAAACAATTATTTCTATTAAATCAAAAATGGGAACATCTGAAAAAGTTTCTGCAAATGGTAAAGAATATACACCACAAGAAATTTCAGCAATGATTCTTCAAAACTTGAAAGCTACAGCAGAAGCTTATCTTGGAGAAAAAGTAGAAAAAGCAGTTATCACTGTACCTGCATACTTCAATGACGCTCAACGTCAAGCAACTAAAGATGCTGGTAAAATTGCTGGTCTTGAAGTAGAACGTATCGTTAACGAACCAACAGCAGCAGCTCTTGCTTATGGTCTTGATAAAACAGATAAAGATGAAAAGATTCTTGTATTTGACCTTGGTGGTGGTACATTCGACGTTTCAATTCTTGAACTTGGTGATGGTGTCTTTGATGTTCTTGCAACTGCTGGTAACAACAAACTCGGTGGTGATGATTTTGACCAAAAAATCATTGACTGGATGGTTGCCGAATTCAAGAAAGAAAACGGAATTGACCTTGCCCAAGATAAAATGGCTTTGCAACGTTTGAAAGATGCCGCTGAAAAAGCGAAAAAAGACCTTTCAGGTGTAACAACTACTCAAATCAGCTTGCCATTCATCACAGCCGGTGCTGCTGGCCCTCTTCACTTGGAAATGGCTTTGACTCGTGCTAAATTTGATGAATTGACACATGATCTTGTTGAAGCGACACGTCAACCAGTTCGCCAAGCCCTTTCTGATGCTGGCTTGTCAACTTCTGATATTGACGAAGTTCTCTTGGTTGGTGGTTCAACTCGTATCCCTGCTGTTGTTGAACTTGTTCGTCACGAAACAAACAAAGAACCAAATAAATCAGTAAACCCTGATGAAGTTGTTGCTATGGGTGCAGCAATTCAGGGTGGTGTGATTACTGGTGACGTTAAAGATGTTGTTCTCCTTGACGTTACTCCACTTTCACTTGGTATTGAAACAATGGGTGGTGTCTTCACAAAATTGATTGACCGTAACACAACTATCCCAACTTCTAAATCGCAAGTCTTCTCAACTGCTGCTGATAATCAACCCGCTGTAGATATTCATGTCCTTCAAGGTGAACGTCCAATGGCAGCTGATAACAAAACTTTGGGTCGTTTCCAATTAACAGATATCCCTGCAGCACCACGTGGTATTCCACAAATCGAAGTAACATTTGATATTGATAAAAATGGTATTGTTTCTGTTAAAGCTAAAGACCTTGGTACACAAAAAGAACAAACAATCGTTATCAAATCAAACTCAGGTCTTTCTGATGAAGAAATTGATAAAATGATGAAAGATGCTGAAGCGAATGCTGACGCTGATGCAAAACGTAAAGAAGAAGTTGATACACGTAATGAAGCTGATGCTTTAGTTTTCCAAACTGAAAAAACTTTGAAAGACCTTGAAGGAAAAGTAGAAGAAGCTGAAGTTAAAAAAGCTGAAGAAGCTAAAGAAGAACTCAAAAAAGCGCTTGAAGGTGAAGATATTGATGATATCAAAGCTAAATCAGAAGCACTTTCTGAAATCGCTCAAAACCTCGCTGTAAAACTTTAT
>dnaK_Lcl-160
ATGTCTAAAATTATCGGTATTGACCTTGGTACAACAAACTCAGCAGTAGCAGTTCTTGAAGGAACTGAATCAAAAATTATTCCAAATCCAGAAGGAAATCGTACAACACCTTCAGTTGTAGCTTTCAAAAATGGTGAAATCATTGTCGGTGACGCTGCAAAACGTCAAGCGGTAACTAACCCAGAAACAATTATTTCTATTAAATCAAAAATGGGAACATCTGAAAAAGTTTCTGCAAATGGTAAAGAATATACACCACAAGAAATTTCAGCAATGATTCTTCAAAACTTGAAAGCTACAGCAGAAGCTTATCTTGGAGAAAAAGTAGAAAAAGCAGTTATCACTGTACCTGCATACTTCAATGACGCTCAACGTCAAGCAACTAAAGATGCTGGTAAAATTGCTGGTCTTGAAGTAGAACGTATCGTTAACGAACCAACAGCAGCAGCTCTTGCTTATGGTCTTGATAAAACAGATAAAGATGAAAAGATTCTTGTATTTGACCTTGGTGGTGGTACATTCGACGTTTCAATTCTTGAACTTGGTGATGGTGTCTTTGATGTTCTTGCAACTGCTGGTAACAACAAACTCGGTGGTGATGATTTTGACCAAAAAATCATTGACTGGATGGTTGCCGAATTCAAGAAAGAAAACGGAATTGACCTTGCCCAAGATAAAATGGCTTTGCAACGTTTGAAAGATGCCGCTGAAAAAGCGAAAAAAGACCTTTCAGGTGTAACAACTACTCAAATCAGCTTGCCATTCATCACAGCCGGTGCTGCTGGCCCTCTTCACTTGGAAATGGCTTTGACTCGTGCTAAATTTGATGAATTGACACATGATCTTGTTGAAGCGACACGTCAACCAGTTCGCCAAGCCCTTTCTGATGCTGGCTTGTCAACTTCTGATATTGACGAAGTTCTCTTGGTTGGTGGTTCAACTCGTATCCCTGCTGTTGTTGAACTTGTTCGTCACGAAACAAACAAAGAACCAAATAAATCAGTAAACCCTGATGAAGTTGTTGCTATGGGTGCAGCAATTCAGGGTGGTGTGATTACTGGTGACGTTAAAGATGTTGTTCTCCTTGACGTTACTCCACTTTCACTTGGTATTGAAACAATGGGTGGTGTCTTCACAAAATTGATTGACCGTAACACAACTATCCCAACTTCTAAATCGCAAGTCTTCTCAACTGCTGCTGATAATCAACCCGCTGTAGATATTCATGTCCTTCAAGGTGAACGTCCAATGGCAGCTGATAACAAAACTTTGGGTCGTTTCCAATTAACAGATATCCCTGCAGCACCACGTGGTATTCCACAAATCGAAGTAACATTTGATATTGATAAAAATGGTATTGTTTCTGTTAAAGCTAAAGACCTTGGTACACAAAAAGAACAAACAATCGTTATCAAATCAAACTCAGGTCTTTCTGATGAAGAAATTGATAAAATGATGAAAGATGCTGAAGCGAATGCTGACGCTGATGCAAAACGTAAAGAAGAAGTTGATACACGTAATGAAGCTGATGCTTTAGTTTTCCAAACTGAAAAAACTTTGAAAGACCTTGAAGGAAAAGTAGAAGAAGCTGAAGTTAAAAAAGCTGAAGAAGCTAAAGAAGAACTCAAAAAAGCGCTTGAAGGTGAAGATATTGATGATATCAAAGCTAAATCAGAAGCACTTTCTGAAATCGCTCAAAACCTCGCTGTAAAACTTTAT
>dnaK_Lcl-161
ATGTCTAAAATTATCGGTATTGACCTTGGTACAACTAACTCAGCAGTCGCAGTTCTTGAAGGAACTGAATCAAAAATTATTCCAAATCCTGAAGGAAATCGCACAACTCCATCAGTAGTTGCATTTAAAAATGGTGAAATCATCGTTGGTGATGCTGCAAAACGTCAAGCAGTAACAAATCCAGAAACAATCATTTCTATCAAATCAAAAATGGGAACATCTGAAAAAGTTTCTGCAAATGGTAAAGAATATACACCACAAGAAATTTCAGCAATGATTCTTCAAAACTTGAAAGCAACTGCTGAAAGCTACCTTGGCGAAAAAGTTGAAAAAGCAGTTATCACTGTTCCTGCTTACTTCAATGACGCTCAACGTCAAGCAACTAAAGATGCTGGTAAAATTGCTGGTCTTGAAGTAGAACGTATCGTTAACGAACCAACTGCCGCAGCTCTTGCTTATGGTCTTGATAAAACAGATAAAGATGAAAAAATCCTTGTCTTTGACCTTGGTGGTGGGACATTCGACGTTTCAATCCTTGAACTTGGCGATGGTGTCTTTGATGTTCTTGCAACTGCTGGTAACAACAAACTTGGTGGTGATGACTTTGACCAAAAAATCATTGACTGGATGGTTGCCGAATTCAAGAAAGAAAACGGAATTGACCTTGGCCAAGACAAAATGGCTTTGCAACGTTTGAAAGATGCTGCTGAAAAAGCCAAAAAAGACCTTTCAGGTGTAACAACAACTCAAATCAGCTTACCATTTATCACAGCAGGAGCTGCCGGACCTCTTCACTTGGAAATGGCTTTAACTCGTGCTAAATTTGATGAATTGACACATGACCTTGTTGAAGCGACACGTCAACCAGTTCGTCAAGCCCTTTCTGATGCTGGTTTGTCAACTTCTGATATTGATGAAGTCCTCTTAGTTGGTGGTTCAACTCGTATTCCTGCAGTTGTTGAACTTGTTCGTCATGAAACAAACAAAGAACCAAATAAATCAGTTAACCCTGATGAAGTTGTTGCTATGGGTGCCGCAATTCAAGGTGGTGTCATCACTGGTGACGTTAAAGACGTTGTCCTTCTTGATGTTACTCCATTGTCACTTGGTATTGAAACAATGGGTGGAGTCTTCACAAAATTGATTGACCGTAACACAACTATCCCAACTTCTAAATCACAAGTCTTCTCAACTGCCGCTGATAATCAACCAGCTGTTGATATTCACGTCCTCCAAGGTGAACGTCCAATGGCTGCTGATAACAAAACTTTGGGTCGTTTCCAATTGACAGATATCCCTGCAGCACCACGTGGTATCCCACAAATCGAAGTAACATTTGATATTGATAAAAATGGTATTGTTTCTGTTAAAGCTAAAGACCTCGGCACACAAAAAGAACAAACAATTGTTATCAAATCAAACTCAGGTCTTTCTGATGAAGAGATTGATAAAATGATGAAAGATGCTGAAGCAAATGCCGATGCTGATGCAAAACGTAAAGAAGAAGTTGATACACGTAACGAAGCTGACGCTTTAGTTTTCCAAACTGAAAAAACTTTGAAAGACCTTGAAGGAAAAGTTGAAGAAGCTGAAGTTAAAAAAGCCGAAGACGCTAAAGAAGAACTCAAAAAAGCGCTTGAAGGTGAAGATATTGATGATATCAAAGCTAAATCAGAAGCACTTTCTGAAATCGCTCAAAATCTTGCTGTAAAACTTTAT
>dnaK_Lcl-162
ATGTCTAAAATTATCGGTATTGACCTTGGTACAACAAACTCAGCAGTAGCAGTTCTTGAAGGAACTGAATCAAAAATTATTCCAAATCCAGAAGGAAATCGTACAACACCTTCAGTTGTAGCTTTCAAAAATGGTGAAATCATTGTCGGTGACGCTGCAAAACGTCAAGCGGTAACTAACCCAGAAACAATTATTTCTATTAAATCAAAAATGGGAACATCTGAAAAAGTTTCTGCAAATGGTAAAGAATATACACCACAAGAAATTTCAGCAATGATTCTTCAAAACTTGAAAGCTACAGCAGAAGCTTATCTTGGAGAAAAAGTAGAAAAAGCAGTTATCACTGTACCTGCATACTTCAATGACGCTCAACGTCAAGCAACTAAAGATGCTGGTAAAATTGCTGGTCTTGAAGTAGAACGTATCGTTAACGAACCAACAGCAGCAGCTCTTGCTTATGGTCTTGATAAAACAGATAAAGATGAAAAGATTCTTGTATTTGACCTTGGTGGTGGTACATTCGACGTTTCAATTCTTGAACTTGGTGATGGTGTCTTTGATGTTCTTGCAACTGCTGGTAACAACAAACTCGGTGGTGATGATTTTGACCAAAAAATCATTGACTGGATGGTTGCCGAATTCAAGAAAGAAAACGGAATTGACCTTGCCCAAGATAAAATGGCTTTGCAACGTTTGAAAGATGCCGCTGAAAAAGCGAAAAAAGACCTTTCAGGTGTAACAACTACTCAAATCAGCTTGCCATTCATCACAGCCGGTGCTGCTGGCCCTCTTCACTTGGAAATGGCTTTGACTCGTGCTAAATTTGATGAATTGACACATGATCTTGTTGAAGCGACACGTCAACCAGTTCGCCAAGCCCTTTCTGATGCTGGCTTGTCAACTTCTGATATTGACGAAGTTCTCTTGGTTGGTGGTTCAACTCGTATCCCTGCTGTTGTTGAACTTGTTCGTCACGAAACAAACAAAGAACCAAATAAATCAGTAAACCCTGATGAAGTTGTTGCTATGGGTGCAGCAATTCAGGGTGGTGTGATTACTGGTGACGTTAAAGATGTTGTTCTCCTTGACGTTACTCCACTTTCACTTGGTATTGAAACAATGGGTGGTGTCTTCACAAAATTGATTGACCGTAACACAACTATCCCAACTTCTAAATCGCAAGTCTTCTCAACTGCTGCTGATAATCAACCCGCTGTAGATATTCATGTCCTTCAAGGTGAACGTCCAATGGCAGCTGATAACAAAACTTTGGGTCGTTTCCAATTAACAGATATCCCTGCAGCACCACGTGGTATTCCACAAATCGAAGTAACATTTGATATTGATAAAAATGGTATTGTTTCTGTTAAAGCTAAAGACCTTGGTACACAAAAAGAACAAACAATCGTTATCAAATCAAACTCAGGTCTTTCTGATGAAGAAATTGATAAAATGATGAAAGATGCTGAAGCGAATGCTGACGCTGATGCAAAACGTAAAGAAGAAGTTGATACACGTAATGAAGCTGATGCTTTAGTTTTCCAAACTGAAAAAACTTTGAAAGACCTTGAAGGAAAAGTAGAAGAAGCTGAAGTTAAAAAAGCTGAAGAAGCTAAAGAAGAACTCAAAAAAGCGCTTGAAGGTGAAGATATTGATGATATCAAAGCTAAATCAGAAGCACTTTCTGAAATCGCTCAAAACCTCGCTGTAAAACTTTAT
>dnaK_Lcl-163
ATGTCTAAAATTATCGGTATTGACCTTGGTACAACAAACTCAGCAGTAGCAGTTCTTGAAGGAACTGAATCAAAAATTATTCCAAATCCAGAAGGAAATCGTACAACACCTTCAGTTGTAGCTTTCAAAAATGGTGAAATCATTGTCGGTGACGCTGCAAAACGTCAAGCGGTAACTAACCCAGAAACAATTATTTCTATTAAATCAAAAATGGGAACATCTGAAAAAGTTTCTGCAAATGGTAAAGAATACACACCACAAGAAATTTCAGCAATGATTCTTCAAAACTTGAAAGCTACAGCAGAAGCTTATCTTGGAGAAAAAGTAGAAAAAGCAGTTATCACTGTACCTGCATACTTTAATGACGCTCAACGTCAGGCAACTAAAGATGCTGGTAAAATTGCTGGTCTTGAAGTAGAACGTATCGTTAACGAACCAACAGCAGCAGCTCTTGCTTATGGTCTTGATAAAACAGATAAAGATGAAAAGATTCTTGTATTTGACCTTGGTGGTGGTACATTCGACGTTTCAATTCTTGAACTAGGTGATGGTGTCTTTGATGTTCTTGCAACTGCTGGTAACAACAAACTCGGTGGTGATGATTTTGACCAAAAAATTATTGACTGGATGGTTGCCGAATTCAAGAAAGAAAACGGAATTGACCTTGCCCAAGATAAAATGGCTTTGCAACGTTTGAAAGATGCCGCTGAAAAAGCGAAAAAAGACCTTTCAGGTGTAACAACTACTCAAATCAGCTTGCCATTCATCACAGCTGGTGCTGCTGGCCCTCTTCACTTGGAAATGGCTTTGACTCGTGCTAAATTTGATGAATTGACACATGATCTTGTTGAAGCGACACGTCAACCAGTTCGCCAAGCCCTTTCTGATGCTGGCTTGTCAACTTCTGATATTGACGAAGTTCTCTTGGTTGGTGGTTCAACTCGTATCCCTGCTGTTGTTGAACTTGTTCGTCACGAAACAAACAAAGAACCAAATAAATCAGTAAACCCTGATGAAGTTGTTGCTATGGGTGCAGCAATTCAAGGTGGTGTGATTACTGGTGACGTTAAAGATGTTGTTCTCCTTGACGTTACTCCACTTTCACTTGGTATTGAAACAATGGGTGGTGTCTTCACAAAATTGATTGACCGTAACACAACTATCCCAACTTCTAAATCACAAGTCTTCTCAACTGCTGCTGACAATCAACCTGCTGTAGATATTCATGTCCTTCAAGGTGAACGTCCAATGGCAGCTGATAACAAAACTTTGGGTCGTTTCCAATTAACAGATATCCCTGCAGCACCACGTGGTATTCCACAAATCGAAGTAACATTTGATATTGATAAAAATGGTATTGTTTCTGTTAAAGCTAAAGACCTTGGTACACAAAAAGAACAAACAATCGTTATCAAATCAAACTCAGGTCTTTCTGATGAAGAAATTGATAAAATGATGAAAGATGCTGAAGCAAATGCTGACGCTGATGCAAAACGTAAAGAAGAAGTTGATACACGTAATGAAGCTGATGCTTTAGTTTTCCAAACTGAAAAAACTTTGAAAGACCTTGAAGGAAAAGTAGAAGAAGCTGAAGTTAAAAAAGCTGAAGACGCTAAAGAAGAACTCAAAAAAGCGCTTGAAGGTGAAGATATTGATGATATCAAAGCTAAATCAGAAGCACTTTCTGAAATCGCTCAAAACCTCGCTGTAAAACTTTAT
>dnaK_Lcl-164
ATGTCTAAAATTATCGGTATTGACCTTGGTACAACAAACTCAGCAGTAGCAGTTCTTGAAGGAACTGAATCAAAAATTATTCCAAATCCAGAAGGAAATCGTACAACACCTTCAGTTGTAGCTTTCAAAAATGGTGAAATCATTGTCGGTGACGCTGCAAAACGTCAAGCGGTAACTAACCCAGAAACAATTATTTCTATTAAATCAAAAATGGGAACATCTGAAAAAGTTTCTGCAAATGGTAAAGAATACACACCACAAGAAATTTCAGCAATGATTCTTCAAAACTTGAAAGCTACAGCAGAAGCTTATCTTGGAGAAAAAGTAGAAAAAGCAGTTATCACTGTACCTGCATACTTTAATGACGCTCAACGTCAGGCAACTAAAGATGCTGGTAAAATTGCTGGTCTTGAAGTAGAACGTATCGTTAACGAACCAACAGCAGCAGCTCTTGCTTATGGTCTTGATAAAACAGATAAAGATGAAAAGATTCTTGTATTTGACCTTGGTGGTGGTACATTCGACGTTTCAATTCTTGAACTAGGTGATGGTGTCTTTGATGTTCTTGCAACTGCTGGTAACAACAAACTCGGTGGTGATGATTTTGACCAAAAAATTATTGACTGGATGGTTGCCGAATTCAAGAAAGAAAACGGAATTGACCTTGCCCAAGATAAAATGGCTTTGCAACGTTTGAAAGATGCCGCTGAAAAAGCGAAAAAAGACCTTTCAGGTGTAACAACTACTCAAATCAGCTTGCCATTCATCACAGCTGGTGCTGCTGGCCCTCTTCACTTGGAAATGGCTTTGACTCGTGCTAAATTTGATGAATTGACACATGATCTTGTTGAAGCGACACGTCAACCAGTTCGCCAAGCCCTTTCTGATGCTGGCTTGTCAACTTCTGATATTGACGAAGTTCTCTTGGTTGGTGGTTCAACTCGTATCCCTGCTGTTGTTGAACTTGTTCGTCACGAAACAAACAAAGAACCAAATAAATCAGTAAACCCTGATGAAGTTGTTGCTATGGGTGCAGCAATTCAAGGTGGTGTGATTACTGGTGACGTTAAAGATGTTGTTCTCCTTGACGTTACTCCACTTTCACTTGGTATTGAAACAATGGGTGGTGTCTTCACAAAATTGATTGACCGTAACACAACTATCCCAACTTCTAAATCACAAGTCTTCTCAACTGCTGCTGACAATCAACCTGCTGTAGATATTCATGTCCTTCAAGGTGAACGTCCAATGGCAGCTGATAACAAAACTTTGGGTCGTTTCCAATTAACAGATATCCCTGCAGCACCACGTGGTATTCCACAAATCGAAGTAACATTTGATATTGATAAAAATGGTATTGTTTCTGTTAAAGCTAAAGACCTTGGTACACAAAAAGAACAAACAATCGTTATCAAATCAAACTCAGGTCTTTCTGATGAAGAAATTGATAAAATGATGAAAGATGCTGAAGCAAATGCTGACGCTGATGCAAAACGTAAAGAAGAAGTTGATACACGTAATGAAGCTGATGCTTTAGTTTTCCAAACTGAAAAAACTTTGAAAGACCTTGAAGGAAAAGTAGAAGAAGCTGAAGTTAAAAAAGCTGAAGACGCTAAAGAAGAACTCAAAAAAGCGCTTGAAGGTGAAGATATTGATGATATCAAAGCTAAATCAGAAGCACTTTCTGAAATCGCTCAAAACCTCGCTGTAAAACTTTAT
>dnaK_Lcl-165
ATGTCTAAAATTATCGGTATTGACCTTGGTACAACAAACTCAGCAGTAGCAGTTCTTGAAGGAACTGAATCAAAAATTATTCCAAATCCAGAAGGAAATCGTACAACACCTTCAGTTGTAGCTTTCAAAAATGGTGAAATCATTGTCGGTGACGCTGCAAAACGTCAAGCGGTAACTAACCCAGAAACAATTATTTCTATTAAATCAAAAATGGGAACATCTGAAAAAGTTTCTGCAAATGGTAAAGAATATACACCACAAGAAATTTCAGCAATGATTCTTCAAAACTTGAAAGCTACAGCAGAAGCTTATCTTGGAGAAAAAGTAGAAAAAGCAGTTATCACTGTACCTGCATACTTCAATGACGCTCAACGTCAAGCAACTAAAGATGCTGGTAAAATTGCTGGTCTTGAAGTAGAACGTATCGTTAACGAACCAACAGCAGCAGCTCTTGCTTATGGTCTTGATAAAACAGATAAAGATGAAAAGATTCTTGTATTTGACCTTGGTGGTGGTACATTCGACGTTTCAATTCTTGAACTTGGTGATGGTGTCTTTGATGTTCTTGCAACTGCTGGTAACAACAAACTCGGTGGTGATGATTTTGACCAAAAAATTATTGACTGGATGGTTGCCGAATTCAAGAAAGAAAACGGAATTGACCTTGCCCAAGATAAAATGGCTTTGCAACGTTTGAAAGATGCCGCTGAAAAAGCGAAAAAAGACCTTTCAGGTGTAACAACTACTCAAATCAGCTTGCCATTCATCACAGCCGGTGCTGCTGGCCCTCTTCACTTGGAAATGGCTTTGACTCGTGCTAAATTTGATGAATTGACACATGATCTTGTTGAAGCGACACGTCAACCAGTTCGCCAAGCCCTTTCTGATGCTGGCTTGTCAACTTCTGATATTGACGAAGTTCTCTTGGTTGGTGGTTCAACTCGTATCCCTGCTGTTGTTGAACTTGTTCGTCACGAAACAAACAAAGAACCAAATAAATCAGTAAACCCTGATGAAGTTGTTGCTATGGGTGCAGCAATTCAGGGTGGTGTGATTACTGGTGACGTTAAAGATGTTGTTCTCCTTGACGTTACTCCACTTTCACTTGGTATTGAAACAATGGGTGGTGTCTTCACAAAATTGATTGACCGTAACACAACTATCCCAACTTCTAAATCGCAAGTCTTCTCAACTGCTGCTGATAATCAACCCGCTGTAGATATTCATGTCCTTCAAGGTGAACGTCCAATGGCAGCTGATAACAAAACTTTGGGTCGTTTCCAATTAACAGATATCCCTGCAGCACCACGTGGTATTCCACAAATCGAAGTAACATTTGATATTGATAAAAATGGTATTGTTTCTGTTAAAGCTAAAGACCTTGGTACACAAAAAGAACAAACAATCGTTATCAAATCAAACTCAGGTCTTTCTGATGAAGAAATTGATAAAATGATGAAAGATGCTGAAGCGAATGCTGACGCTGATGCAAAACGTAAAGAAGAAGTTGATACACGTAATGAAGCTGATGCTTTAGTTTTCCAAACTGAAAAAACTTTGAAAGACCTTGAAGGAAAAGTAGAAGAAGCTGAAGTTAAAAAAGCTGAAGAAGCTAAAGAAGAACTCAAAAAAGCGCTTGAAGGTGAAGATATTGATGATATCAAAGCTAAATCAGAAGCACTTTCTGAAATCGCTCAAAACCTCGCTGTAAAACTTTAT
>dnaK_Lcl-166
ATGTCTAAAATTATCGGTATTGACCTTGGTACAACAAACTCAGCAGTAGCAGTTCTTGAAGGAACTGAATCAAAAATTATTCCAAATCCAGAAGGAAATCGTACAACACCTTCAGTTGTAGCTTTCAAAAATGGTGAAATCATTGTCGGTGACGCTGCAAAACGTCAAGCGGTAACTAACCCAGAAACAATTATTTCTATTAAATCAAAAATGGGAACATCTGAAAAAGTTTCTGCAAATGGTAAAGAATATACACCACAAGAAATTTCAGCAATGATTCTTCAAAACTTGAAAGCTACAGCAGAAGCTTATCTTGGAGAAAAAGTAGAAAAAGCAGTTATCACTGTACCTGCATACTTCAATGACGCTCAACGTCAAGCAACTAAAGATGCTGGTAAAATTGCTGGTCTTGAAGTAGAACGTATCGTTAACGAACCAACAGCAGCAGCTCTTGCTTATGGTCTTGATAAAACAGATAAAGATGAAAAGATTCTTGTATTTGACCTTGGTGGTGGTACATTCGACGTTTCAATTCTTGAACTTGGTGATGGTGTCTTTGATGTTCTTGCAACTGCTGGTAACAACAAACTCGGTGGTGATGATTTTGACCAAAAAATCATTGACTGGATGGTTGCCGAATTCAAGAAAGAAAACGGAATTGACCTTGCCCAAGATAAAATGGCTTTGCAACGTTTGAAAGATGCCGCTGAAAAAGCGAAAAAAGACCTTTCAGGTGTAACAACTACTCAAATCAGCTTGCCATTCATCACAGCCGGTGCTGCTGGCCCTCTTCACTTGGAAATGGCTTTGACTCGTGCTAAATTTGATGAATTGACACATGATCTTGTTGAAGCGACACGTCAACCAGTTCGCCAAGCCCTTTCTGATGCTGGCTTGTCAACTTCTGATATTGACGAAGTTCTCTTGGTTGGTGGTTCAACTCGTATCCCTGCTGTTGTTGAACTTGTTCGTCACGAAACAAACAAAGAACCAAATAAATCAGTAAACCCTGATGAAGTTGTTGCTATGGGTGCAGCAATTCAGGGTGGTGTGATTACTGGTGACGTTAAAGATGTTGTTCTCCTTGACGTTACTCCACTTTCACTTGGTATTGAAACAATGGGTGGTGTCTTCACAAAATTGATTGACCGTAACACAACTATCCCAACTTCTAAATCGCAAGTCTTCTCAACTGCTGCTGATAATCAACCCGCTGTAGATATTCATGTCCTTCAAGGTGAACGTCCAATGGCAGCTGATAACAAAACTTTGGGTCGTTTCCAATTAACAGATATCCCTGCAGCACCACGTGGTATTCCACAAATCGAAGTAACATTTGATATTGATAAAAATGGTATTGTTTCTGTTAAAGCTAAAGACCTTGGTACACAAAAAGAACAAACAATCGTTATCAAATCAAACTCAGGTCTTTCTGATGAAGAAATTGATAAAATGATGAAAGATGCTGAAGCGAATGCTGACGCTGATGCAAAACGTAAAGAAGAAGTTGATACACGTAATGAAGCTGATGCTTTAGTTTTCCAAACTGAAAAAACTTTGAAAGACCTTGAAGGAAAAGTAGAAGAAGCTGAAGTTAAAAAAGCTGAAGAAGCTAAAGAAGAACTCAAAAAAGCGCTTGAAGGTGAAGATATTGATGATATCAAAGCTAAATCAGAAGCACTTTCTGAAATCGCTCAAAACCTCGCTGTAAAACTTTAT
>dnaK_Lcl-167
ATGTCTAAAATTATCGGTATTGACCTTGGTACAACAAACTCAGCAGTAGCAGTTCTTGAAGGAACTGAATCAAAAATTATTCCAAATCCAGAAGGAAATCGTACAACACCTTCAGTTGTAGCTTTCAAAAATGGTGAAATCATTGTCGGTGACGCTGCAAAACGTCAAGCGGTAACTAACCCAGAAACAATTATTTCTATTAAATCAAAAATGGGAACATCTGAAAAAGTTTCTGCAAATGGTAAAGAATATACACCACAAGAAATTTCAGCAATGATTCTTCAAAACTTGAAAGCTACAGCAGAAGCTTATCTTGGAGAAAAAGTAGAAAAAGCAGTTATCACTGTACCTGCATACTTCAATGACGCTCAACGTCAAGCAACTAAAGATGCTGGTAAAATTGCTGGTCTTGAAGTAGAACGTATCGTTAACGAACCAACAGCAGCAGCTCTTGCTTATGGTCTTGATAAAACAGATAAAGATGAAAAGATTCTTGTATTTGACCTTGGTGGTGGTACATTCGACGTTTCAATTCTTGAACTTGGTGATGGTGTCTTTGATGTTCTTGCAACTGCTGGTAACAACAAACTCGGTGGTGATGATTTTGACCAAAAAATCATTGACTGGATGGTTGCCGAATTCAAGAAAGAAAACGGAATTGACCTTGCCCAAGATAAAATGGCTTTGCAACGTTTGAAAGATGCCGCTGAAAAAGCGAAAAAAGACCTTTCAGGTGTAACAACTACTCAAATCAGCTTGCCATTCATCACAGCCGGTGCTGCTGGCCCTCTTCACTTGGAAATGGCTTTGACTCGTGCTAAATTTGATGAATTGACACATGATCTTGTTGAAGCGACACGTCAACCAGTTCGCCAAGCCCTTTCTGATGCTGGCTTGTCAACTTCTGATATTGACGAAGTTCTCTTGGTTGGTGGTTCAACTCGTATCCCTGCTGTTGTTGAACTTGTTCGTCACGAAACAAACAAAGAACCAAATAAATCAGTAAACCCTGATGAAGTTGTTGCTATGGGTGCAGCAATTCAGGGTGGTGTGATTACTGGTGACGTTAAAGATGTTGTTCTCCTTGACGTTACTCCACTTTCACTTGGTATTGAAACAATGGGTGGTGTCTTCACAAAATTGATTGACCGTAACACAACTATCCCAACTTCTAAATCGCAAGTCTTCTCAACTGCTGCTGATAATCAACCCGCTGTAGATATTCATGTCCTTCAAGGTGAACGTCCAATGGCAGCTGATAACAAAACTTTGGGTCGTTTCCAATTAACAGATATCCCTGCAGCACCACGTGGTATTCCACAAATCGAAGTAACATTTGATATTGATAAAAATGGTATTGTTTCTGTTAAAGCTAAAGACCTTGGTACACAAAAAGAACAAACAATCGTTATCAAATCAAACTCAGGTCTTTCTGATGAAGAAATTGATAAAATGATGAAAGATGCTGAAGCGAATGCTGACGCTGATGCAAAACGTAAAGAAGAAGTTGATACACGTAATGAAGCTGATGCTTTAGTTTTCCAAACTGAAAAAACTTTGAAAGACCTTGAAGGAAAAGTAGAAGAAGCTGAAGTTAAAAAAGCTGAAGAAGCTAAAGAAGAACTCAAAAAAGCGCTTGAAGGTGAAGATATTGATGATATCAAAGCTAAATCAGAAGCACTTTCTGAAATCGCTCAAAACCTCGCTGTAAAACTTTAT
>dnaK_Lcl-168
ATGTCTAAAATTATCGGTATTGACCTTGGTACAACAAACTCAGCAGTAGCAGTTCTTGAAGGAACTGAATCAAAAATTATTCCAAATCCAGAAGGAAATCGTACAACACCTTCAGTTGTAGCTTTCAAAAATGGTGAAATCATTGTCGGTGACGCTGCAAAACGTCAAGCGGTAACTAACCCAGAAACAATTATTTCTATTAAATCAAAAATGGGAACATCTGAAAAAGTTTCTGCAAATGGTAAAGAATATACACCACAAGAAATTTCAGCAATGATTCTTCAAAACTTGAAAGCTACAGCAGAAGCTTATCTTGGAGAAAAAGTAGAAAAAGCAGTTATCACTGTACCTGCATACTTCAATGACGCTCAACGTCAAGCAACTAAAGATGCTGGTAAAATTGCTGGTCTTGAAGTAGAACGTATCGTTAACGAACCAACAGCAGCAGCTCTTGCTTATGGTCTTGATAAAACAGATAAAGATGAAAAGATTCTTGTATTTGACCTTGGTGGTGGTACATTCGACGTTTCAATTCTTGAACTTGGTGATGGTGTCTTTGATGTTCTTGCAACTGCTGGTAACAACAAACTCGGTGGTGATGATTTTGACCAAAAAATCATTGACTGGATGGTTGCCGAATTCAAGAAAGAAAACGGAATTGACCTTGCCCAAGATAAAATGGCTTTGCAACGTTTGAAAGATGCCGCTGAAAAAGCGAAAAAAGACCTTTCAGGTGTAACAACTACTCAAATCAGCTTGCCATTCATCACAGCCGGTGCTGCTGGCCCTCTTCACTTGGAAATGGCTTTGACTCGTGCTAAATTTGATGAATTGACACATGATCTTGTTGAAGCGACACGTCAACCAGTTCGCCAAGCCCTTTCTGATGCTGGCTTGTCAACTTCTGATATTGACGAAGTTCTCTTGGTTGGTGGTTCAACTCGTATCCCTGCTGTTGTTGAACTTGTTCGTCACGAAACAAACAAAGAACCAAATAAATCAGTAAACCCTGATGAAGTTGTTGCTATGGGTGCAGCAATTCAGGGTGGTGTGATTACTGGTGACGTTAAAGATGTTGTTCTCCTTGACGTTACTCCACTTTCACTTGGTATTGAAACAATGGGTGGTGTCTTCACAAAATTGATTGACCGTAACACAACTATCCCAACTTCTAAATCGCAAGTCTTCTCAACTGCTGCTGATAATCAACCCGCTGTAGATATTCATGTCCTTCAAGGTGAACGTCCAATGGCAGCTGATAACAAAACTTTGGGTCGTTTCCAATTAACAGATATCCCTGCAGCACCACGTGGTATTCCACAAATCGAAGTAACATTTGATATTGATAAAAATGGTATTGTTTCTGTTAAAGCTAAAGACCTTGGTACACAAAAAGAACAAACAATCGTTATCAAATCAAACTCAGGTCTTTCTGATGAAGAAATTGATAAAATGATGAAAGATGCTGAAGCGAATGCTGACGCTGATGCAAAACGTAAAGAAGAAGTTGATACACGTAATGAAGCTGATGCTTTAGTTTTCCAAACTGAAAAAACTTTGAAAGACCTTGAAGGAAAAGTAGAAGAAGCTGAAGTTAAAAAAGCTGAAGAAGCTAAAGAAGAACTCAAAAAAGCGCTTGAAGGTGAAGATATTGATGATATCAAAGCTAAATCAGAAGCACTTTCTGAAATCGCTCAAAACCTCGCTGTAAAACTTTAT
>dnaK_Lcl-169
ATGTCTAAAATTATCGGTATTGACCTTGGTACAACAAACTCAGCAGTAGCAGTTCTTGAAGGAACTGAATCAAAAATTATTCCAAATCCAGAAGGAAATCGTACAACACCTTCAGTTGTAGCTTTCAAAAATGGTGAAATCATTGTCGGTGACGCTGCAAAACGTCAAGCGGTAACTAACCCAGAAACAATTATTTCTATTAAATCAAAAATGGGAACATCTGAAAAAGTTTCTGCAAATGGTAAAGAATATACACCACAAGAAATTTCAGCAATGATTCTTCAAAACTTGAAAGCTACAGCAGAAGCTTATCTTGGAGAAAAAGTAGAAAAAGCAGTTATCACTGTACCTGCATACTTCAATGACGCTCAACGTCAAGCAACTAAAGATGCTGGTAAAATTGCTGGTCTTGAAGTAGAACGTATCGTTAACGAACCAACAGCAGCAGCTCTTGCTTATGGTCTTGATAAAACAGATAAAGATGAAAAGATTCTTGTATTTGACCTTGGTGGTGGTACATTCGACGTTTCAATTCTTGAACTTGGTGATGGTGTCTTTGATGTTCTTGCAACTGCTGGTAACAACAAACTCGGTGGTGATGATTTTGACCAAAAAATCATTGACTGGATGGTTGCCGAATTCAAGAAAGAAAACGGAATTGACCTTGCCCAAGATAAAATGGCTTTGCAACGTTTGAAAGATGCCGCTGAAAAAGCGAAAAAAGACCTTTCAGGTGTAACAACTACTCAAATCAGCTTGCCATTCATCACAGCCGGTGCTGCTGGCCCTCTTCACTTGGAAATGGCTTTGACTCGTGCTAAATTTGATGAATTGACACATGATCTTGTTGAAGCGACACGTCAACCAGTTCGCCAAGCCCTTTCTGATGCTGGCTTGTCAACTTCTGATATTGACGAAGTTCTCTTGGTTGGTGGTTCAACTCGTATCCCTGCTGTTGTTGAACTTGTTCGTCACGAAACAAACAAAGAACCAAATAAATCAGTAAACCCTGATGAAGTTGTTGCTATGGGTGCAGCAATTCAGGGTGGTGTGATTACTGGTGACGTTAAAGATGTTGTTCTCCTTGACGTTACTCCACTTTCACTTGGTATTGAAACAATGGGTGGTGTCTTCACAAAATTGATTGACCGTAACACAACTATCCCAACTTCTAAATCGCAAGTCTTCTCAACTGCTGCTGATAATCAACCCGCTGTAGATATTCATGTCCTTCAAGGTGAACGTCCAATGGCAGCTGATAACAAAACTTTGGGTCGTTTCCAATTAACAGATATCCCTGCAGCACCACGTGGTATTCCACAAATCGAAGTAACATTTGATATTGATAAAAATGGTATTGTTTCTGTTAAAGCTAAAGACCTTGGTACACAAAAAGAACAAACAATCGTTATCAAATCAAACTCAGGTCTTTCTGATGAAGAAATTGATAAAATGATGAAAGATGCTGAAGCGAATGCTGACGCTGATGCAAAACGTAAAGAAGAAGTTGATACACGTAATGAAGCTGATGCTTTAGTTTTCCAAACTGAAAAAACTTTGAAAGACCTTGAAGGAAAAGTAGAAGAAGCTGAAGTTAAAAAAGCTGAAGAAGCTAAAGAAGAACTCAAAAAAGCGCTTGAAGGTGAAGATATTGATGATATCAAAGCTAAATCAGAAGCACTTTCTGAAATCGCTCAAAACCTCGCTGTAAAACTTTAT
>dnaK_Lcl-170
ATGTCTAAAATTATCGGTATTGACCTTGGTACAACAAACTCAGCAGTAGCAGTTCTTGAAGGAACTGAATCAAAAATTATTCCAAATCCAGAAGGAAATCGTACAACACCTTCAGTTGTAGCTTTCAAAAATGGTGAAATCATTGTCGGTGACGCTGCAAAACGTCAAGCGGTAACTAACCCAGAAACAATTATTTCTATTAAATCAAAAATGGGAACATCTGAAAAAGTTTCTGCAAATGGTAAAGAATATACACCACAAGAAATTTCAGCAATGATTCTTCAAAACTTGAAAGCTACAGCAGAAGCTTATCTTGGAGAAAAAGTAGAAAAAGCAGTTATCACTGTACCTGCATACTTCAATGACGCTCAACGTCAAGCAACTAAAGATGCTGGTAAAATTGCTGGTCTTGAAGTAGAACGTATCGTTAACGAACCAACAGCAGCAGCTCTTGCTTATGGTCTTGATAAAACAGATAAAGATGAAAAGATTCTTGTATTTGACCTTGGTGGTGGTACATTCGACGTTTCAATTCTTGAACTTGGTGATGGTGTCTTTGATGTTCTTGCAACTGCTGGTAACAACAAACTCGGTGGTGATGATTTTGACCAAAAAATCATTGACTGGATGGTTGCCGAATTCAAGAAAGAAAACGGAATTGACCTTGCCCAAGATAAAATGGCTTTGCAACGTTTGAAAGATGCCGCTGAAAAAGCGAAAAAAGACCTTTCAGGTGTAACAACTACTCAAATCAGCTTGCCATTCATCACAGCCGGTGCTGCTGGCCCTCTTCACTTGGAAATGGCTTTGACTCGTGCTAAATTTGATGAATTGACACATGATCTTGTTGAAGCGACACGTCAACCAGTTCGCCAAGCCCTTTCTGATGCTGGCTTGTCAACTTCTGATATTGACGAAGTTCTCTTGGTTGGTGGTTCAACTCGTATCCCTGCTGTTGTTGAACTTGTTCGTCACGAAACAAACAAAGAACCAAATAAATCAGTAAACCCTGATGAAGTTGTTGCTATGGGTGCAGCAATTCAGGGTGGTGTGATTACTGGTGACGTTAAAGATGTTGTTCTCCTTGACGTTACTCCACTTTCACTTGGTATTGAAACAATGGGTGGTGTCTTCACAAAATTGATTGACCGTAACACAACTATCCCAACTTCTAAATCGCAAGTCTTCTCAACTGCTGCTGATAATCAACCCGCTGTAGATATTCATGTCCTTCAAGGTGAACGTCCAATGGCAGCTGATAACAAAACTTTGGGTCGTTTCCAATTAACAGATATCCCTGCAGCACCACGTGGTATTCCACAAATCGAAGTAACATTTGATATTGATAAAAATGGTATTGTTTCTGTTAAAGCTAAAGACCTTGGTACACAAAAAGAACAAACTATCGTTATCAAATCAAACTCAGGTCTTTCTGATGAAGAAATTGATAAAATGATGAAAGATGCTGAAGCGAATGCTGACGCTGATGCAAAACGTAAAGAAGAAGTTGATACACGTAATGAAGCTGATGCTTTAGTTTTCCAAACTGAAAAAACTTTGAAAGACCTTGAAGGAAAAGTAGAAGAAGCTGAAGTTAAAAAAGCTGAAGAAGCTAAAGAAGAACTCAAAAAAGCGCTTGAAGGTGAAGATATTGATGATATCAAAGCTAAATCAGAAGCACTTTCTGAAATCGCTCAAAACCTCGCTGTAAAACTTTAT
>dnaK_Lcl-171
ATGTCTAAAATTATCGGTATTGACCTTGGTACAACAAACTCAGCAGTAGCAGTTCTTGAAGGAACTGAATCAAAAATTATTCCAAATCCAGAAGGAAATCGTACAACACCTTCAGTTGTAGCTTTCAAAAATGGTGAAATCATTGTCGGTGACGCTGCAAAACGTCAAGCGGTAACTAACCCAGAAACAATTATTTCTATTAAATCAAAAATGGGAACATCTGAAAAAGTTTCTGCAAATGGTAAAGAATATACACCACAAGAAATTTCAGCAATGATTCTTCAAAACTTGAAAGCTACAGCAGAAGCTTATCTTGGAGAAAAAGTAGAAAAAGCAGTTATCACTGTACCTGCATACTTCAATGACGCTCAACGTCAAGCAACTAAAGATGCTGGTAAAATTGCTGGTCTTGAAGTAGAACGTATCGTTAACGAACCAACAGCAGCAGCTCTTGCTTATGGTCTTGATAAAACAGATAAAGATGAAAAGATTCTTGTATTTGACCTTGGTGGTGGTACATTCGACGTTTCAATTCTTGAACTTGGTGATGGTGTCTTTGATGTTCTTGCAACTGCTGGTAACAACAAACTCGGTGGTGATGATTTTGACCAAAAAATCATTGACTGGATGGTTGCCGAATTCAAGAAAGAAAACGGAATTGACCTTGCCCAAGATAAAATGGCTTTGCAACGTTTGAAAGATGCCGCTGAAAAAGCGAAAAAAGACCTTTCAGGTGTAACAACTACTCAAATCAGCTTGCCATTCATCACAGCCGGTGCTGCTGGCCCTCTTCACTTGGAAATGGCTTTGACTCGTGCTAAATTTGATGAATTGACACATGATCTTGTTGAAGCGACACGTCAACCAGTTCGCCAAGCCCTTTCTGATGCTGGCTTGTCAACTTCTGATATTGACGAAGTTCTCTTGGTTGGTGGTTCAACTCGTATCCCTGCTGTTGTTGAACTTGTTCGTCACGAAACAAACAAAGAACCAAATAAATCAGTAAACCCTGATGAAGTTGTTGCTATGGGTGCAGCAATTCAGGGTGGTGTGATTACTGGTGACGTTAAAGATGTTGTTCTCCTTGACGTTACTCCACTTTCACTTGGTATTGAAACAATGGGTGGTGTCTTCACAAAATTGATTGACCGTAACACAACTATCCCAACTTCTAAATCGCAAGTCTTCTCAACTGCTGCTGATAATCAACCCGCTGTAGATATTCATGTCCTTCAAGGTGAACGTCCAATGGCAGCTGATAACAAAACTTTGGGTCGTTTCCAATTAACAGATATCCCTGCAGCACCACGTGGTATTCCACAAATCGAAGTAACATTTGATATTGATAAAAATGGTATTGTTTCTGTTAAAGCTAAAGACCTTGGTACACAAAAAGAACAAACTATCGTTATCAAATCAAACTCAGGTCTTTCTGATGAAGAAATTGATAAAATGATGAAAGATGCTGAAGCGAATGCTGACGCTGATGCAAAACGTAAAGAAGAAGTTGATACACGTAATGAAGCTGATGCTTTAGTTTTCCAAACTGAAAAAACTTTGAAAGACCTTGAAGGAAAAGTAGAAGAAGCTGAAGTTAAAAAAGCTGAAGAAGCTAAAGAAGAACTCAAAAAAGCGCTTGAAGGTGAAGATATTGATGATATCAAAGCTAAATCAGAAGCACTTTCTGAAATCGCTCAAAACCTCGCTGTAAAACTTTAT
>dnaK_Lcl-172
ATGTCTAAAATTATCGGTATTGACCTTGGTACAACAAACTCAGCAGTAGCAGTTCTTGAAGGAACTGAATCAAAAATTATTCCAAATCCAGAAGGAAATCGTACAACACCTTCAGTTGTAGCTTTCAAAAATGGTGAAATCATTGTCGGTGACGCTGCAAAACGTCAAGCGGTAACTAACCCAGAAACAATTATTTCTATTAAATCAAAAATGGGAACATCTGAAAAAGTTTCTGCAAATGGTAAAGAATATACACCACAAGAAATTTCAGCAATGATTCTTCAAAACTTGAAAGCTACAGCAGAAGCTTATCTTGGAGAAAAAGTAGAAAAAGCAGTTATCACTGTACCTGCATACTTCAATGACGCTCAACGTCAAGCAACTAAAGATGCTGGTAAAATTGCTGGTCTTGAAGTAGAACGTATCGTTAACGAACCAACAGCAGCAGCTCTTGCTTATGGTCTTGATAAAACAGATAAAGATGAAAAGATTCTTGTATTTGACCTTGGTGGTGGTACATTCGACGTTTCAATTCTTGAACTTGGTGATGGTGTCTTTGATGTTCTTGCAACTGCTGGTAACAACAAACTCGGTGGTGATGATTTTGACCAAAAAATCATTGACTGGATGGTTGCCGAATTCAAGAAAGAAAACGGAATTGACCTTGCCCAAGATAAAATGGCTTTGCAACGTTTGAAAGATGCCGCTGAAAAAGCGAAAAAAGACCTTTCAGGTGTAACAACTACTCAAATCAGCTTGCCATTCATCACAGCCGGTGCTGCTGGCCCTCTTCACTTGGAAATGGCTTTGACTCGTGCTAAATTTGATGAATTGACACATGATCTTGTTGAAGCGACACGTCAACCAGTTCGCCAAGCCCTTTCTGATGCTGGCTTGTCAACTTCTGATATTGACGAAGTTCTCTTGGTTGGTGGTTCAACTCGTATCCCTGCTGTTGTTGAACTTGTTCGTCACGAAACAAACAAAGAACCAAATAAATCAGTAAACCCTGATGAAGTTGTTGCTATGGGTGCAGCAATTCAGGGTGGTGTGATTACTGGTGACGTTAAAGATGTTGTTCTCCTTGACGTTACTCCACTTTCACTTGGTATTGAAACAATGGGTGGTGTCTTCACAAAATTGATTGACCGTAACACAACTATCCCAACTTCTAAATCGCAAGTCTTCTCAACTGCTGCTGATAATCAACCCGCTGTAGATATTCATGTCCTTCAAGGTGAACGTCCAATGGCAGCTGATAACAAAACTTTGGGTCGTTTCCAATTAACAGATATCCCTGCAGCACCACGTGGTATTCCACAAATCGAAGTAACATTTGATATTGATAAAAATGGTATTGTTTCTGTTAAAGCTAAAGACCTTGGTACACAAAAAGAACAAACTATCGTTATCAAATCAAACTCAGGTCTTTCTGATGAAGAAATTGATAAAATGATGAAAGATGCTGAAGCGAATGCTGACGCTGATGCAAAACGTAAAGAAGAAGTTGATACACGTAATGAAGCTGATGCTTTAGTTTTCCAAACTGAAAAAACTTTGAAAGACCTTGAAGGAAAAGTAGAAGAAGCTGAAGTTAAAAAAGCTGAAGAAGCTAAAGAAGAACTCAAAAAAGCGCTTGAAGGTGAAGATATTGATGATATCAAAGCTAAATCAGAAGCACTTTCTGAAATCGCTCAAAACCTCGCTGTAAAACTTTAT
>dnaK_Lcl-173
ATGTCTAAAATTATCGGTATTGACCTTGGTACAACTAACTCAGCAGTCGCAGTTCTTGAAGGAACTGAATCAAAAATTATTCCAAATCCAGAAGGAAATCGCACAACTCCATCAGTAGTTGCATTTAAAAATGGTGAAATCATTGTTGGTGATGCTGCAAAACGTCAAGCAGTAACAAATCCAGAAACAATCATTTCTATCAAATCAAAAATGGGAACATCTGAAAAAGTTTCTGCAAATGGTAAAGAATATACACCACAAGAAATTTCAGCAATGATTCTTCAAAACTTGAAAGCAACTGCTGAAAGCTACCTTGGCGAAAAAGTTGAAAAAGCAGTTATCACTGTTCCTGCTTACTTCAATGACGCTCAACGTCAAGCGACTAAAGATGCTGGTAAAATTGCTGGTCTTGAAGTAGAACGTATCGTTAACGAACCAACTGCCGCAGCTCTTGCTTATGGTCTTGATAAAACAGATAAAGATGAAAAAATCCTTGTCTTTGACCTTGGTGGTGGGACATTCGACGTTTCAATCCTTGAACTTGGCGACGGTGTCTTTGATGTTCTTGCAACAGCAGGTAACAACAAACTTGGTGGGGACGATTTTGACCAAAAAATCATTGACTGGATGGTTGCCGAATTCAAGAAAGAAAACGGAATCGACCTTGGTCAAGACAAAATGGCATTGCAACGTTTGAAAGATGCCGCTGAAAAAGCGAAAAAAGACCTTTCAGGTGTAACAACAACTCAAATCAGCTTACCATTCATCACAGCAGGAGCTGCCGGACCTCTTCACTTGGAAATGGCTTTGACTCGTGCCAAATTTGACGAATTGACACATGATCTTGTTGAAGCGACACGTCAACCAGTTCGTCAAGCCCTTTCTGATGCTGGTTTGTCAACTTCTGATATTGATGAAGTCCTCTTAGTTGGTGGTTCAACTCGTATTCCTGCTGTTGTTGAACTTGTTCGTCATGAAACAAACAAAGAACCAAATAAATCAGTAAACCCTGATGAAGTTGTTGCTATGGGTGCCGCAATTCAAGGTGGTGTCATCACTGGTGACGTTAAAGACGTTGTCCTTCTTGATGTTACTCCATTGTCACTTGGTATTGAAACAATGGGTGGAGTCTTCACAAAATTGATTGACCGTAACACAACTATCCCAACTTCTAAATCACAAGTCTTCTCAACTGCCGCTGATAATCAACCAGCTGTTGACATTCACGTCCTCCAAGGAGAACGTCCAATGGCCGCTGATAACAAAACTTTGGGTCGTTTCCAATTGACAGATATCCCTGCAGCACCACGTGGTATCCCACAAATCGAAGTAACTTTTGATATTGATAAAAATGGTATTGTTTCTGTTAAAGCTAAAGACCTTGGCACACAAAAAGAACAAACAATTGTTATCAAATCAAACTCAGGTCTTTCTGATGAAGAGATTGATAAAATGATGAAAGACGCCGAAGCAAATGCTGACGCTGACGCAAAACGTAAAGAAGAAGTTGATACACGTAACGAAGCTGATGCTTTAGTTTTCCAAACTGAAAAAACTTTGAAAGACCTTGAAGGAAAAGTTGAAGAAGCTGAAGTTAAAAAAGCCGAAGACGCTAAAGAAGAACTCAAAAAAGCGCTTGAAGGTGAAGATATTGATGATATCAAAGCTAAATCAGAAGCACTTTCTGAAATCGCTCAAAACCTTGCTGTAAAACTTTAT
>dnaK_Lcl-174
ATGTCTAAAATTATCGGTATTGACCTTGGTACAACTAACTCAGCAGTCGCAGTTCTTGAAGGAACTGAATCAAAAATTATTCCAAATCCAGAAGGAAATCGCACAACTCCATCAGTAGTTGCATTTAAAAATGGTGAAATCATTGTTGGTGATGCTGCAAAACGTCAAGCAGTAACAAATCCAGAAACAATCATTTCTATCAAATCAAAAATGGGAACATCTGAAAAAGTTTCTGCAAATGGTAAAGAATATACACCACAAGAAATTTCAGCAATGATTCTTCAAAACTTGAAAGCAACTGCTGAAAGCTACCTTGGCGAAAAAGTTGAAAAAGCAGTTATCACTGTTCCTGCTTACTTCAATGACGCTCAACGTCAAGCGACTAAAGATGCTGGTAAAATTGCTGGTCTTGAAGTAGAACGTATCGTTAACGAACCAACTGCCGCAGCTCTTGCTTATGGTCTTGATAAAACAGATAAAGATGAAAAAATCCTTGTCTTTGACCTTGGTGGTGGGACATTCGACGTTTCAATCCTTGAACTTGGCGACGGTGTCTTTGATGTTCTTGCAACAGCAGGTAACAACAAACTTGGTGGGGACGATTTTGACCAAAAAATCATTGACTGGATGGTTGCCGAATTCAAGAAAGAAAACGGAATCGACCTTGGTCAAGACAAAATGGCATTGCAACGTTTGAAAGATGCCGCTGAAAAAGCGAAAAAAGACCTTTCAGGTGTAACAACAACTCAAATCAGCTTACCATTCATCACAGCAGGAGCTGCCGGACCTCTTCACTTGGAAATGGCTTTGACTCGTGCCAAATTTGACGAATTGACACATGATCTTGTTGAAGCGACACGTCAACCAGTTCGTCAAGCCCTTTCTGATGCTGGTTTGTCAACTTCTGATATTGATGAAGTCCTCTTAGTTGGTGGTTCAACTCGTATTCCTGCTGTTGTTGAACTTGTTCGTCATGAAACAAACAAAGAACCAAATAAATCAGTAAACCCTGATGAAGTTGTTGCTATGGGTGCCGCAATTCAAGGTGGTGTCATCACTGGTGACGTTAAAGACGTTGTCCTTCTTGATGTTACTCCATTGTCACTTGGTATTGAAACAATGGGTGGAGTCTTCACAAAATTGATTGACCGTAACACAACTATCCCAACTTCTAAATCACAAGTCTTCTCAACTGCCGCTGATAATCAACCAGCTGTTGACATTCACGTCCTCCAAGGAGAACGTCCAATGGCCGCTGATAACAAAACTTTGGGTCGTTTCCAATTGACAGATATCCCTGCAGCACCACGTGGTATCCCACAAATCGAAGTAACTTTTGATATTGATAAAAATGGTATTGTTTCTGTTAAAGCTAAAGACCTTGGCACACAAAAAGAACAAACAATTGTTATCAAATCAAACTCAGGTCTTTCTGATGAAGAGATTGATAAAATGATGAAAGACGCTGAAGCAAATGCTGACGCTGACGCAAAACGTAAAGAAGAAGTTGATACACGTAACGAAGCTGATGCTTTAGTTTTCCAAACTGAAAAAACTTTGAAAGACCTTGAAGGAAAAGTTGAAGAAGCTGAAGTTAAAAAAGCCGAAGACGCTAAAGAAGAACTCAAAAAAGCGCTTGAAGGTGAAGATATTGATGATATCAAAGCTAAATCAGAAGCACTTTCTGAAATCGCTCAAAACCTTGCTGTAAAACTTTAT
>dnaK_Lcl-175
ATGTCTAAAATTATCGGTATTGACCTTGGTACAACTAACTCAGCAGTCGCAGTTCTTGAAGGAACTGAATCAAAAATTATTCCAAATCCAGAAGGAAATCGCACAACTCCATCAGTAGTTGCATTTAAAAATGGTGAAATCATTGTTGGTGATGCTGCAAAACGTCAAGCAGTAACAAATCCAGAAACAATCATTTCTATCAAATCAAAAATGGGAACATCTGAAAAAGTTTCTGCAAATGGTAAAGAATATACACCACAAGAAATTTCAGCAATGATTCTTCAAAACTTGAAAGCAACTGCTGAAAGCTACCTTGGCGAAAAAGTTGAAAAAGCAGTTATCACTGTTCCTGCTTACTTCAATGACGCTCAACGTCAAGCGACTAAAGATGCTGGTAAAATTGCTGGTCTTGAAGTAGAACGTATCGTTAACGAACCAACTGCCGCAGCTCTTGCTTATGGTCTTGATAAAACAGATAAAGATGAAAAAATCCTTGTCTTTGACCTTGGTGGTGGGACATTCGACGTTTCAATCCTTGAACTTGGCGACGGTGTCTTTGATGTTCTTGCAACAGCAGGTAACAACAAACTTGGTGGGGACGATTTTGACCAAAAAATCATTGACTGGATGGTTGCCGAATTCAAGAAAGAAAACGGAATCGACCTTGGTCAAGACAAAATGGCATTGCAACGTTTGAAAGATGCCGCTGAAAAAGCGAAAAAAGACCTTTCAGGTGTAACAACAACTCAAATCAGCTTACCATTCATCACAGCAGGAGCTGCCGGACCTCTTCACTTGGAAATGGCTTTGACTCGTGCCAAATTTGACGAATTGACACATGATCTTGTTGAAGCGACACGTCAACCAGTTCGTCAAGCCCTTTCTGATGCTGGTTTGTCAACTTCTGATATTGATGAAGTCCTCTTAGTTGGTGGTTCAACTCGTATTCCTGCTGTTGTTGAACTTGTTCGTCATGAAACAAACAAAGAACCAAATAAATCAGTAAACCCTGATGAAGTTGTTGCTATGGGTGCCGCAATTCAAGGTGGTGTCATCACTGGTGACGTTAAAGACGTTGTCCTTCTTGATGTTACTCCATTGTCACTTGGTATTGAAACAATGGGTGGAGTCTTCACAAAATTGATTGACCGTAACACAACTATCCCAACTTCTAAATCACAAGTCTTCTCAACTGCCGCTGATAATCAACCAGCTGTTGACATTCACGTCCTCCAAGGAGAACGTCCAATGGCCGCTGATAACAAAACTTTGGGTCGTTTCCAATTGACAGATATCCCTGCAGCACCACGTGGTATCCCACAAATCGAAGTAACTTTTGATATTGATAAAAATGGTATTGTTTCTGTTAAAGCTAAAGACCTTGGCACACAAAAAGAACAAACAATTGTTATCAAATCAAACTCAGGTCTTTCTGATGAAGAGATTGATAAAATGATGAAAGACGCTGAAGCAAATGCTGACGCTGACGCAAAACGTAAAGAAGAAGTTGATACACGTAACGAAGCTGATGCTTTAGTTTTCCAAACTGAAAAAACTTTGAAAGACCTTGAAGGAAAAGTTGAAGAAGCTGAAGTTAAAAAAGCCGAAGACGCTAAAGAAGAACTCAAAAAAGCGCTTGAAGGTGAAGATATTGATGATATCAAAGCTAAATCAGAAGCACTTTCTGAAATCGCTCAAAACCTTGCTGTAAAACTTTAT
>dnaK_Lcl-176
ATGTCTAAAATTATCGGTATTGACCTTGGTACAACTAACTCAGCAGTCGCAGTTCTTGAAGGAACTGAATCAAAAATTATTCCAAATCCAGAAGGAAATCGCACAACTCCATCAGTAGTTGCATTTAAAAATGGTGAAATCATTGTTGGTGATGCTGCAAAACGTCAAGCAGTAACAAATCCAGAAACAATCATTTCTATCAAATCAAAAATGGGAACATCTGAAAAAGTTTCTGCAAATGGTAAAGAATATACACCACAAGAAATTTCAGCAATGATTCTTCAAAACTTGAAAGCAACTGCTGAAAGCTACCTTGGCGAAAAAGTTGAAAAAGCAGTTATCACTGTTCCTGCTTACTTCAATGACGCTCAACGTCAAGCGACTAAAGATGCTGGTAAAATTGCTGGTCTTGAAGTAGAACGTATCGTTAACGAACCAACTGCCGCAGCTCTTGCTTATGGTCTTGATAAAACAGATAAAGATGAAAAAATCCTTGTCTTTGACCTTGGTGGTGGGACATTCGACGTTTCAATCCTTGAACTTGGCGACGGTGTCTTTGATGTTCTTGCAACAGCAGGTAACAACAAACTTGGTGGGGACGATTTTGACCAAAAAATCATTGACTGGATGGTTGCCGAATTCAAGAAAGAAAACGGAATCGACCTTGGTCAAGACAAAATGGCATTGCAACGTTTGAAAGATGCCGCTGAAAAAGCGAAAAAAGACCTTTCAGGTGTAACAACAACTCAAATCAGCTTACCATTCATCACAGCAGGAGCTGCCGGACCTCTTCACTTGGAAATGGCTTTGACTCGTGCCAAATTTGACGAATTGACACATGATCTTGTTGAAGCGACACGTCAACCAGTTCGTCAAGCCCTTTCTGATGCTGGTTTGTCAACTTCTGATATTGATGAAGTCCTCTTAGTTGGTGGTTCAACTCGTATTCCTGCTGTTGTTGAACTTGTTCGTCATGAAACAAACAAAGAACCAAATAAATCAGTAAACCCTGATGAAGTTGTTGCTATGGGTGCCGCAATTCAAGGTGGTGTCATCACTGGTGACGTTAAAGACGTTGTCCTTCTTGATGTTACTCCATTGTCACTTGGTATTGAAACAATGGGTGGAGTCTTCACAAAATTGATTGACCGTAACACAACTATCCCAACTTCTAAATCACAAGTCTTCTCAACTGCCGCTGATAATCAACCAGCTGTTGACATTCACGTCCTCCAAGGAGAACGTCCAATGGCCGCTGATAACAAAACTTTGGGTCGTTTCCAATTGACAGATATCCCTGCAGCACCACGTGGTATCCCACAAATCGAAGTAACTTTTGATATTGATAAAAATGGTATTGTTTCTGTTAAAGCTAAAGACCTTGGCACACAAAAAGAACAAACAATTGTTATCAAATCAAACTCAGGTCTTTCTGATGAAGAGATTGATAAAATGATGAAAGACGCTGAAGCAAATGCTGACGCTGACGCAAAACGTAAAGAAGAAGTTGATACACGTAACGAAGCTGATGCTTTAGTTTTCCAAACTGAAAAAACTTTGAAAGACCTTGAAGGAAAAGTTGAAGAAGCTGAAGTTAAAAAAGCCGAAGACGCTAAAGAAGAACTCAAAAAAGCGCTTGAAGGTGAAGATATTGATGATATCAAAGCTAAATCAGAAGCACTTTCTGAAATCGCTCAAAACCTTGCTGTAAAACTTTAT
>dnaK_Lcl-177
ATGTCTAAAATTATCGGTATTGACCTTGGTACAACTAACTCAGCAGTCGCAGTTCTTGAAGGAACTGAATCAAAAATTATTCCAAATCCAGAAGGAAATCGCACAACTCCATCAGTAGTTGCATTTAAAAATGGTGAAATCATTGTTGGTGATGCTGCAAAACGTCAAGCAGTAACAAATCCAGAAACAATCATTTCTATCAAATCAAAAATGGGAACATCTGAAAAAGTTTCTGCAAATGGTAAAGAATATACACCACAAGAAATTTCAGCAATGATTCTTCAAAACTTGAAAGCAACTGCTGAAAGCTACCTTGGCGAAAAAGTTGAAAAAGCAGTTATCACTGTTCCTGCTTACTTCAATGACGCTCAACGTCAAGCGACTAAAGATGCTGGTAAAATTGCTGGTCTTGAAGTAGAACGTATCGTTAACGAACCAACTGCCGCAGCTCTTGCTTATGGTCTTGATAAAACAGATAAAGATGAAAAAATCCTTGTCTTTGACCTTGGTGGTGGGACATTCGACGTTTCAATCCTTGAACTTGGCGACGGTGTCTTTGATGTTCTTGCAACAGCAGGTAACAACAAACTTGGTGGGGACGATTTTGACCAAAAAATCATTGACTGGATGGTTGCCGAATTCAAGAAAGAAAACGGAATCGACCTTGGTCAAGACAAAATGGCATTGCAACGTTTGAAAGATGCCGCTGAAAAAGCGAAAAAAGACCTTTCAGGTGTAACAACAACTCAAATCAGCTTACCATTCATCACAGCAGGAGCTGCCGGACCTCTTCACTTGGAAATGGCTTTGACTCGTGCCAAATTTGACGAATTGACACATGATCTTGTTGAAGCGACACGTCAACCAGTTCGTCAAGCCCTTTCTGATGCTGGTTTGTCAACTTCTGATATTGATGAAGTCCTCTTAGTTGGTGGTTCAACTCGTATTCCTGCTGTTGTTGAACTTGTTCGTCATGAAACAAACAAAGAACCAAATAAATCAGTAAACCCTGATGAAGTTGTTGCTATGGGTGCCGCAATTCAAGGTGGTGTCATCACTGGTGACGTTAAAGACGTTGTCCTTCTTGATGTTACTCCATTGTCACTTGGTATTGAAACAATGGGTGGAGTCTTCACAAAATTGATTGACCGTAACACAACTATCCCAACTTCTAAATCACAAGTCTTCTCAACTGCCGCTGATAATCAACCAGCTGTTGACATTCACGTCCTCCAAGGAGAACGTCCAATGGCCGCTGATAACAAAACTTTGGGTCGTTTCCAATTGACAGATATCCCTGCAGCACCACGTGGTATCCCACAAATCGAAGTAACTTTTGATATTGATAAAAATGGTATTGTTTCTGTTAAAGCTAAAGACCTTGGCACACAAAAAGAACAAACAATTGTTATCAAATCAAACTCAGGTCTTTCTGATGAAGAGATTGATAAAATGATGAAAGACGCCGAAGCAAATGCTGACGCTGACGCAAAACGTAAAGAAGAAGTTGATACACGTAACGAAGCTGATGCTTTAGTTTTCCAAACTGAAAAAACTTTGAAAGACCTTGAAGGAAAAGTTGAAGAAGCTGAAGTTAAAAAAGCCGAAGACGCTAAAGAAGAACTCAAAAAAGCGCTTGAAGGTGAAGATATTGATGATATCAAAGCTAAATCAGAAGCACTTTCTGAAATCGCTCAAAACCTTGCTGTAAAACTTTAT
>dnaK_Lcl-178
ATGTCTAAAATTATCGGTATTGACCTTGGTACAACAAACTCAGCAGTAGCAGTTCTTGAAGGAACTGAATCAAAAATTATTCCAAATCCAGAAGGAAATCGTACAACACCTTCAGTTGTAGCTTTCAAAAATGGTGAAATCATTGTCGGTGACGCTGCAAAACGTCAAGCGGTAACTAACCCAGAAACAATTATTTCTATTAAATCAAAAATGGGAACATCTGAAAAAGTTTCTGCAAATGGTAAAGAATATACACCACAAGAAATTTCAGCAATGATTCTTCAAAACTTGAAAGCTACAGCAGAAGCTTATCTTGGAGAAAAAGTAGAAAAAGCAGTTATCACTGTACCTGCATACTTCAATGACGCTCAACGTCAAGCAACTAAAGATGCTGGTAAAATTGCTGGTCTTGAAGTAGAACGTATCGTTAACGAACCAACAGCAGCAGCTCTTGCTTATGGTCTTGATAAAACAGATAAAGATGAAAAGATTCTTGTATTTGACCTTGGTGGTGGTACATTCGACGTTTCAATTCTTGAACTTGGTGATGGTGTCTTTGATGTTCTTGCAACTGCTGGTAACAACAAACTCGGTGGTGATGATTTTGACCAAAAAATCATTGACTGGATGGTTGCCGAATTCAAGAAAGAAAACGGAATTGACCTTGCCCAAGATAAAATGGCTTTGCAACGTTTGAAAGATGCCGCTGAAAAAGCGAAAAAAGACCTTTCAGGTGTAACAACTACTCAAATCAGCTTGCCATTCATCACAGCCGGTGCTGCTGGCCCTCTTCACTTGGAAATGGCTTTGACTCGTGCTAAATTTGATGAATTGACACATGATCTTGTTGAAGCGACACGTCAACCAGTTCGCCAAGCCCTTTCTGATGCTGGCTTGTCAACTTCTGATATTGACGAAGTTCTCTTGGTTGGTGGTTCAACTCGTATCCCTGCTGTTGTTGAACTTGTTCGTCACGAAACAAACAAAGAACCAAATAAATCAGTAAACCCTGATGAAGTTGTTGCTATGGGTGCAGCAATTCAGGGTGGTGTGATTACTGGTGACGTTAAAGATGTTGTTCTCCTTGACGTTACTCCACTTTCACTTGGTATTGAAACAATGGGTGGTGTCTTCACAAAATTGATTGACCGTAACACAACTATCCCAACTTCTAAATCGCAAGTCTTCTCAACTGCTGCTGATAATCAACCCGCTGTAGATATTCATGTCCTTCAAGGTGAACGTCCAATGGCAGCTGATAACAAAACTTTGGGTCGTTTCCAATTAACAGATATCCCTGCAGCACCACGTGGTATTCCACAAATCGAAGTAACATTTGATATTGATAAAAATGGTATTGTTTCTGTTAAAGCTAAAGACCTTGGTACACAAAAAGAACAAACAATCGTTATCAAATCAAACTCAGGTCTTTCTGATGAAGAAATTGATAAAATGATGAAAGATGCTGAAGCGAATGCTGACGCTGATGCAAAACGTAAAGAAGAAGTTGATACACGTAATGAAGCTGATGCTTTAGTTTTCCAAACTGAAAAAACTTTGAAAGACCTTGAAGGAAAAGTAGAAGAAGCTGAAGTTAAAAAAGCTGAAGAAGCTAAAGAAGAACTCAAAAAAGCGCTTGAAGGTGAAGATATTGATGATATCAAAGCTAAATCAGAAGCACTTTCTGAAATCGCTCAAAACCTCGCTGTAAAACTTTAT
>dnaK_Lcl-179
ATGTCTAAAATTATCGGTATTGACCTTGGTACAACTAACTCAGCAGTCGCAGTTCTTGAAGGAACTGAATCAAAAATTATTCCAAATCCTGAAGGAAATCGCACAACTCCATCAGTAGTTGCATTTAAAAATGGTGAAATCATCGTTGGTGATGCTGCAAAACGTCAAGCAGTAACAAATCCAGAAACAATCATTTCTATCAAATCAAAAATGGGAACATCTGAAAAAGTTTCTGCAAATGGTAAAGAATATACACCACAAGAAATTTCAGCAATGATTCTTCAAAACTTGAAAGCAACTGCTGAAAGCTACCTTGGCGAAAAAGTTGAAAAAGCAGTTATCACTGTTCCTGCTTACTTCAATGACGCTCAACGTCAAGCAACTAAAGATGCTGGTAAAATTGCTGGTCTTGAAGTAGAACGTATCGTTAACGAACCAACTGCCGCAGCTCTTGCTTATGGTCTTGATAAAACAGATAAAGATGAAAAAATCCTTGTCTTTGACCTTGGTGGTGGGACATTCGACGTTTCAATCCTTGAACTTGGCGATGGTGTCTTTGATGTTCTTGCAACTGCTGGTAACAACAAACTTGGTGGTGATGACTTTGACCAAAAAATCATTGACTGGATGGTTGCCGAATTCAAGAAAGAAAACGGAATTGACCTTGGCCAAGACAAAATGGCTTTGCAACGTTTGAAAGATGCTGCTGAAAAAGCCAAAAAAGACCTTTCAGGTGTAACAACAACTCAAATCAGCTTACCATTTATCACAGCAGGAGCTGCCGGACCTCTTCACTTGGAAATGGCTTTAACTCGTGCTAAATTTGATGAATTGACACATGACCTTGTTGAAGCGACACGTCAACCAGTTCGTCAAGCCCTTTCTGATGCTGGTTTGTCAACTTCTGATATTGATGAAGTCCTCTTAGTTGGTGGTTCAACTCGTATTCCTGCAGTTGTTGAACTTGTTCGTCATGAAACAAACAAAGAACCAAATAAATCAGTTAACCCTGATGAAGTTGTTGCTATGGGTGCCGCGATTCAAGGTGGTGTCATCACTGGTGACGTTAAAGACGTTGTCCTTCTTGATGTTACTCCATTGTCACTTGGTATTGAAACAATGGGTGGAGTCTTCACAAAATTGATTGACCGTAACACAACTATCCCAACTTCTAAATCACAAGTCTTCTCAACTGCCGCTGATAATCAACCAGCTGTTGATATTCACGTCCTCCAAGGTGAACGTCCAATGGCTGCTGATAACAAAACTTTGGGTCGTTTCCAATTGACAGATATCCCTGCAGCACCACGTGGTATCCCACAAATCGAAGTAACATTTGATATTGATAAAAATGGTATTGTTTCTGTTAAAGCTAAAGACCTCGGCACACAAAAAGAACAAACAATTGTTATCAAATCAAACTCAGGTCTTTCTGATGAAGAGATTGATAAAATGATCAAAGATGCTGAAGCAAATGCCGATGCTGATGCAAAACGTAAAGAAGAAGTTGATACACGTAACGAAGCTGACGCTTTAGTTTTCCAAACTGAAAAAACTTTGAAAGACCTTGAAGGAAAAGTTGAAGAAGCTGAAGTTAAAAAAGCCGAAGACGCTAAAGAAGAACTCAAAAAAGCGCTTGAAGGTGAAGATATTGATGATATCAAAGCTAAATCAGAAGCACTTTCTGAAATCGCTCAAAATCTTGCTGTAAAACTTTAT
>dnaK_Lcl-180
ATGTCTAAAATTATCGGTATTGACCTTGGTACAACAAACTCAGCAGTAGCAGTTCTTGAAGGAACTGAATCAAAAATTATTCCAAATCCAGAAGGAAATCGTACAACACCTTCAGTTGTAGCTTTCAAAAATGGTGAAATCATTGTCGGTGATGCTGCAAAACGTCAAGCGGTAACTAACCCAGAAACAATTATTTCTATTAAATCAAAAATGGGAACATCTGAAAAAGTTTCTGCAAATGGTAAAGAATACACACCACAAGAAATTTCAGCAATGATTCTTCAAAACTTGAAAGCTACAGCAGAAGCTTATCTTGGAGAAAAAGTAGAAAAAGCAGTTATCACTGTACCTGCATACTTCAATGATGCTCAACGTCAAGCAACTAAAGATGCTGGTAAAATTGCTGGTCTTGAAGTAGAACGTATCGTTAACGAACCAACAGCAGCAGCTCTTGCTTATGGTCTTGATAAAACAGATAAAGATGAAAAGATTCTTGTATTTGACCTTGGTGGTGGTACATTCGACGTTTCAATTCTTGAACTTGGTGATGGTGTCTTTGATGTTCTTGCAACTGCTGGTAACAACAAACTCGGTGGTGATGATTTTGACCAAAAAATCATTGACTGGATGGTTGCCGAATTCAAGAAAGAAAACGGAATTGACCTTGCCCAAGATAAAATGGCTTTGCAACGTTTGAAAGATGCCGCTGAAAAAGCGAAAAAAGACCTTTCAGGTGTAACAACCACTCAAATCAGCTTGCCATTCATCACAGCCGGTGCTGCTGGCCCTCTTCACTTGGAAATGGCTTTGACTCGTGCTAAATTTGATGAATTGACACATGATCTTGTTGAAGCGACACGTCAACCAGTTCGCCAAGCCCTTTCTGATGCTGGCTTGTCAACTTCTGATATTGACGAAGTTCTCTTGGTTGGTGGTTCAACTCGTATCCCTGCTGTTGTTGAACTTGTTCGTCACGAAACAAACAAAGAACCAAATAAATCAGTAAACCCTGATGAAGTTGTTGCTATGGGTGCAGCAATTCAAGGTGGTGTGATTACTGGTGACGTTAAAGATGTTGTTCTCCTTGACGTTACTCCACTTTCACTTGGTATTGAAACAATGGGTGGTGTCTTCACAAAATTGATTGACCGTAACACAACTATCCCAACTTCTAAATCACAAGTCTTCTCAACTGCTGCTGATAATCAACCCGCTGTAGATATTCATGTCCTTCAAGGTGAACGTCCAATGGCAGCTGATAACAAAACTTTGGGTCGTTTCCAATTAACAGATATCCCTGCAGCACCACGTGGTATTCCACAAATCGAAGTAACATTTGATATTGATAAAAATGGTATTGTTTCTGTTAAAGCTAAAGACCTTGGTACACAAAAAGAACAAACAATCGTTATCAAATCAAACTCAGGTCTTTCTGATGAAGAAATTGATAAAATGATGAAAGATGCTGAAGCAAATGCTGACGCTGATGCAAAACGTAAAGAAGAAGTTGATACACGTAATGAAGCTGATGCTTTAGTTTTCCAAACTGAAAAAACTTTGAAAGACCTTGAAGGAAAAGTAGAAGAAGCTGAAGTTAAAAAAGCTGAAGACGCTAAAGAAGAACTCAAAAAAGCGCTTGAAGGTGAAGATATTGATGATATCAAAGCTAAATCAGAAGCACTTTCTGAAATCGCTCAAAACCTCGCTGTAAAACTTTAT
>dnaK_Lcl-181
ATGTCTAAAATTATCGGTATTGACCTTGGTACAACAAACTCAGCAGTAGCAGTTCTTGAAGGAACTGAATCAAAAATTATTCCAAATCCAGAGGGAAATCGTACAACACCTTCAGTTGTAGCTTTCAAAAATGGTGAAATCATTGTCGGTGACGCTGCAAAACGTCAAGCGGTAACTAACCCAGAAACAATTATTTCTATTAAATCAAAAATGGGAACATCTGAAAAAGTTTCTGCAAATGGTAAAGAATATACACCACAAGAAATTTCAGCAATGATTCTTCAAAACTTGAAAGCTACAGCAGAAGCTTATCTTGGAGAAAAAGTAGAAAAAGCAGTTATCACTGTACCTGCATACTTCAATGACGCTCAACGTCAAGCAACTAAAGATGCTGGTAAAATTGCTGGTCTTGAAGTAGAACGTATCGTTAACGAACCAACAGCAGCAGCTCTTGCTTATGGTCTTGATAAAACAGATAAAGATGAAAAGATTCTTGTATTTGACCTTGGTGGTGGTACATTCGACGTTTCAATTCTTGAACTTGGTGATGGTGTCTTTGATGTTCTTGCAACTGCTGGTAACAACAAACTCGGTGGTGATGATTTTGACCAAAAAATCATTGACTGGATGGTTGCCGAATTCAAGAAAGAAAACGGAATTGACCTTGCCCAAGATAAAATGGCTTTGCAACGTTTGAAAGATGCCGCTGAAAAAGCGAAAAAAGACCTTTCAGGTGTAACAACTACTCAAATCAGCTTGCCATTCATCACAGCCGGTGCTGCTGGCCCTCTTCACTTGGAAATGGCTTTGACTCGTGCTAAATTTGATGAATTGACACATGATCTTGTTGAAGCGACACGTCAACCAGTTCGCCAAGCCCTTTCTGATGCTGGCTTGTCAACTTCTGATATTGACGAAGTTCTCTTGGTTGGTGGTTCAACTCGTATCCCTGCTGTTGTTGAACTTGTTCGTCACGAAACAAACAAAGAACCAAATAAATCAGTAAACCCTGATGAAGTTGTTGCTATGGGTGCAGCAATTCAGGGTGGTGTGATTACTGGTGACGTTAAAGATGTTGTTCTCCTTGACGTTACTCCACTTTCACTTGGTATTGAAACAATGGGTGGTGTCTTCACAAAATTGATTGACCGTAACACAACTATCCCAACTTCTAAATCGCAAGTCTTCTCAACTGCTGCTGATAATCAACCCGCTGTAGATATTCATGTCCTTCAAGGTGAACGTCCAATGGCAGCTGATAACAAAACTTTGGGTCGTTTCCAATTAACAGATATCCCTGCAGCACCACGTGGTATTCCACAAATCGAAGTAACATTTGATATTGATAAAAATGGTATTGTTTCTGTTAAAGCTAAAGACCTTGGTACACAAAAAGAACAAACAATCGTTATCAAATCAAACTCAGGTCTTTCTGATGAAGAAATTGATAAAATGATGAAAGATGCTGAAGCGAATGCTGACGCTGATGCAAAACGTAAAGAAGAAGTTGATACACGTAATGAAGCTGATGCTTTAGTTTTCCAAACTGAAAAAACTTTGAAAGACCTTGAAGGAAAAGTAGAAGAAGCTGAAGTTAAAAAAGCTGAAGAAGCTAAAGAAGAACTCAAAAAAGCGCTTGAAGGTGAAGATATTGATGATATCAAAGCTAAATCAGAAGCACTTTCTGAAATCGCTCAAAACCTCGCTGTAAAACTTTAT
>dnaK_Lcl-182
ATGTCTAAAATTATCGGTATTGACCTTGGTACAACTAACTCAGCAGTCGCAGTTCTTGAAGGAACTGAATCAAAAATTATTCCAAATCCTGAAGGAAATCGCACAACTCCATCAGTAGTTGCATTTAAAAATGGTGAAATCATCGTTGGTGATGCTGCAAAACGTCAAGCAGTAACAAATCCAGAAACAATCATTTCTATCAAATCAAAAATGGGAACATCTGAAAAAGTTTCTGCAAATGGTAAAGAATATACACCACAAGAAATTTCAGCAATGATTCTTCAAAACTTGAAAGCAACTGCTGAAAGCTACCTTGGCGAAAAAGTTGAAAAAGCAGTTATCACTGTTCCTGCTTACTTCAATGACGCTCAACGTCAAGCAACTAAAGATGCTGGTAAAATTGCTGGTCTTGAAGTAGAACGTATCGTTAACGAACCAACTGCCGCAGCTCTTGCTTATGGTCTTGATAAAACAGATAAAGATGAAAAAATCCTTGTCTTTGACCTTGGTGGTGGGACATTCGACGTTTCAATCCTTGAACTTGGCGATGGTGTCTTTGATGTTCTTGCAACTGCTGGTAACAACAAACTTGGTGGTGATGACTTTGACCAAAAAATCATTGACTGGATGGTTGCCGAATTCAAGAAAGAAAACGGAATTGACCTTGGCCAAGACAAAATGGCTTTGCAACGTTTGAAAGATGCTGCTGAAAAAGCCAAAAAAGACCTTTCAGGTGTAACAACAACTCAAATCAGCTTACCATTTATCACAGCAGGAGCTGCCGGACCTCTTCACTTGGAAATGGCTTTAACTCGTGCTAAATTTGATGAATTGACACATGACCTTGTTGAAGCGACACGTCAACCAGTTCGTCAAGCCCTTTCTGATGCTGGTTTGTCAACTTCTGATATTGATGAAGTCCTCTTAGTTGGTGGTTCAACTCGTATTCCTGCAGTTGTTGAACTTGTTCGTCATGAAACAAACAAAGAACCAAATAAATCAGTTAACCCTGATGAAGTTGTTGCTATGGGTGCCGCAATTCAAGGTGGTGTCATCACTGGTGACGTTAAAGACGTTGTCCTTCTTGATGTTACTCCATTGTCACTTGGTATTGAAACAATGGGTGGAGTCTTCACAAAATTGATTGACCGTAACACAACTATTCCAACTTCTAAATCACAAGTCTTCTCAACTGCCGCTGATAATCAACCAGCTGTTGATATTCACGTCCTCCAAGGTGAACGTCCAATGGCTGCTGATAACAAAACTTTGGGTCGTTTCCAATTGACAGATATCCCTGCAGCACCACGTGGTATCCCACAAATCGAAGTAACATTTGATATTGATAAAAATGGTATTGTTTCTGTTAAAGCTAAAGACCTCGGCACACAAAAAGAACAAACAATTGTTATCAAATCAAACTCAGGTCTTTCTGATGAAGAGATTGATAAAATGATGAAAGATGCTGAAGCAAATGCCGATGCTGATGCAAAACGTAAAGAAGAAGTTGATACACGTAACGAAGCTGACGCTTTAGTTTTCCAAACTGAAAAAACTTTGAAAGACCTTGAAGGAAAAGTTGAAGAAGCTGAAGTTAAAAAAGCCGAAGACGCTAAAGAAGAACTCAAAAAAGCGCTTGAAGGTGAAGATATTGATGATATCAAAGCTAAATCAGAAGCACTTTCTGAAATCGCTCAAAATCTTGCTGTAAAACTTTAT
>dnaK_Lcl-183
ATGTCTAAAATTATCGGTATTGACCTTGGTACAACAAACTCAGCAGTAGCAGTTCTTGAAGGAACTGAATCAAAAATTATTCCAAATCCAGAAGGAAATCGTACAACACCTTCAGTTGTAGCTTTCAAAAATGGTGAAATCATTGTCGGTGACGCTGCAAAACGTCAAGCGGTAACTAACCCAGAAACAATTATTTCTATTAAATCAAAAATGGGAACATCTGAAAAAGTTTCTGCAAATGGTAAAGAATATACACCACAAGAAATTTCAGCAATGATTCTTCAAAACTTGAAAGCTACAGCAGAAGCTTATCTTGGAGAAAAAGTAGAAAAAGCAGTTATCACTGTACCTGCATACTTCAATGACGCTCAACGTCAAGCAACTAAAGATGCTGGTAAAATTGCTGGTCTTGAAGTAGAACGTATCGTTAACGAACCAACAGCAGCAGCTCTTGCTTATGGTCTTGATAAAACAGATAAAGATGAAAAGATTCTTGTATTTGACCTTGGTGGTGGTACATTCGACGTTTCAATTCTTGAACTTGGTGATGGTGTCTTTGATGTTCTTGCAACTGCTGGTAACAACAAACTCGGTGGTGATGATTTTGACCAAAAAATCATTGACTGGATGGTTGCCGAATTCAAGAAAGAAAACGGAATTGACCTTGCCCAAGATAAAATGGCTTTGCAACGTTTGAAAGATGCCGCTGAAAAAGCGAAAAAAGACCTTTCAGGTGTAACAACTACTCAAATCAGCTTGCCATTCATCACAGCCGGTGCTGCTGGCCCTCTTCACTTGGAAATGGCTTTGACTCGTGCTAAATTTGATGAATTGACACATGATCTTGTTGAAGCGACACGTCAACCAGTTCGCCAAGCCCTTTCTGATGCTGGCTTGTCAACTTCTGATATTGACGAAGTTCTCTTGGTTGGTGGTTCAACTCGTATCCCTGCTGTTGTTGAACTTGTTCGTCACGAAACAAACAAAGAACCAAATAAATCAGTAAACCCTGATGAAGTTGTTGCTATGGGTGCAGCAATTCAGGGTGGTGTGATTACTGGTGACGTTAAAGATGTTGTTCTCCTTGACGTTACTCCACTTTCACTTGGTATTGAAACAATGGGTGGTGTCTTCACAAAATTGATTGACCGTAACACAACTATCCCAACTTCTAAATCGCAAGTCTTCTCAACTGCTGCTGATAATCAACCCGCTGTAGATATTCATGTCCTTCAAGGTGAACGTCCAATGGCAGCTGATAACAAAACTTTGGGTCGTTTCCAATTAACAGATATCCCTGCAGCACCACGTGGTATTCCACAAATCGAAGTAACATTTGATATTGATAAAAATGGTATTGTTTCTGTTAAAGCTAAAGACCTTGGTACACAAAAAGAACAAACAATCGTTATCAAATCAAACTCAGGTCTTTCTGATGAAGAAATTGATAAAATGATGAAAGATGCTGAAGCGAATGCTGACGCTGATGCAAAACGTAAAGAAGAAGTTGATACACGTAATGAAGCTGATGCTTTAGTTTTCCAAACTGAAAAAACTTTGAAAGACCTTGAAGGAAAAGTAGAAGAAGCTGAAGTTAAAAAAGCTGAAGAAGCTAAAGAAGAACTCAAAAAAGCGCTTGAAGGTGAAGATATTGATGATATCAAAGCTAAATCAGAAGCACTTTCTGAAATCGCTCAAAACCTCGCTGTAAAACTTTAT
>dnaK_Lcl-184
ATGTCTAAAATTATCGGTATTGACCTTGGTACAACTAACTCAGCAGTCGCAGTTCTTGAAGGAACTGAATCAAAAATTATTCCAAATCCAGAAGGAAATCGCACAACTCCATCAGTAGTTGCATTTAAAAATGGTGAAATCATTGTTGGTGATGCTGCAAAACGTCAAGCAGTAACAAATCCAGAAACAATCATTTCTATCAAATCAAAAATGGGAACATCTGAAAAAGTTTCTGCAAATGGTAAAGAATATACACCACAAGAAATTTCAGCAATGATTCTTCAAAACTTGAAAGCAACTGCTGAAAGCTACCTTGGCGAAAAAGTTGAAAAAGCAGTTATCACTGTTCCTGCTTACTTCAATGACGCTCAACGTCAAGCGACTAAAGATGCTGGTAAAATTGCTGGTCTTGAAGTAGAACGTATCGTTAACGAACCAACTGCCGCAGCTCTTGCTTATGGTCTTGATAAAACAGATAAAGATGAAAAAATCCTTGTCTTTGACCTTGGTGGTGGGACATTCGACGTTTCAATCCTTGAACTTGGCGACGGTGTCTTTGATGTTCTTGCAACAGCAGGTAACAACAAACTTGGTGGGGACGATTTTGACCAAAAAATCATTGACTGGATGGTTGCCGAATTCAAGAAAGAAAACGGAATCGACCTTGGTCAAGACAAAATGGCATTGCAACGTTTGAAAGATGCCGCTGAAAAAGCGAAAAAAGACCTTTCAGGTGTAACAACAACTCAAATCAGCTTACCATTCATCACAGCAGGAGCTGCCGGACCTCTTCACTTGGAAATGGCTTTGACTCGTGCCAAATTTGACGAATTGACACATGATCTTGTTGAAGCGACACGTCAACCAGTTCGTCAAGCCCTTTCTGATGCTGGTTTGTCAACTTCTGATATTGATGAAGTCCTCTTAGTTGGTGGTTCAACTCGTATTCCTGCTGTTGTTGAACTTGTTCGTCATGAAACAAACAAAGAACCAAATAAATCAGTAAACCCTGATGAAGTTGTTGCTATGGGTGCCGCAATTCAAGGTGGTGTCATCACTGGTGACGTTAAAGACGTTGTCCTTCTTGATGTTACTCCATTGTCACTTGGTATTGAAACAATGGGTGGAGTCTTCACAAAATTGATTGACCGTAACACAACTATCCCAACTTCTAAATCACAAGTCTTCTCAACTGCCGCTGATAATCAACCAGCTGTTGACATTCACGTCCTCCAAGGAGAACGTCCAATGGCCGCTGATAACAAAACTTTGGGTCGTTTCCAATTGACAGATATCCCTGCAGCACCACGTGGTATCCCACAAATCGAAGTAACTTTTGATATTGATAAAAATGGTATTGTTTCTGTTAAAGCTAAAGACCTTGGCACACAAAAAGAACAAACAATTGTTATCAAATCAAACTCAGGTCTTTCTGATGAAGAGATTGATAAAATGATGAAAGACGCCGAAGCAAATGCTGACGCTGACGCAAAACGTAAAGAAGAAGTTGATACACGTAACGAAGCTGATGCTTTAGTTTTCCAAACTGAAAAAACTTTGAAAGACCTTGAAGGAAAAGTTGAAGAAGCTGAAGTTAAAAAAGCCGAAGACGCTAAAGAAGAACTCAAAAAAGCGCTTGAAGGTGAAGATATTGATGATATCAAAGCTAAATCAGAAGCACTTTCTGAAATCGCTCAAAACCTTGCTGTAAAACTTTAT
>dnaK_Lcl-185
ATGTCTAAAATTATCGGTATTGACCTTGGTACAACAAACTCAGCAGTAGCAGTTCTTGAAGGAACTGAATCAAAAATTATTCCAAATCCAGAAGGAAATCGTACAACACCTTCAGTTGTAGCTTTCAAAAATGGTGAAATCATTGTCGGTGACGCTGCAAAACGTCAAGCGGTAACTAACCCAGAAACAATTATTTCTATTAAATCAAAAATGGGAACATCTGAAAAAGTTTCTGCAAATGGTAAAGAATATACACCACAAGAAATTTCAGCAATGATTCTTCAAAACTTGAAAGCTACAGCAGAAGCTTATCTTGGAGAAAAAGTAGAAAAAGCAGTTATCACTGTACCTGCATACTTCAATGACGCTCAACGTCAAGCAACTAAAGATGCTGGTAAAATTGCTGGTCTTGAAGTAGAACGTATCGTTAACGAACCAACAGCAGCAGCTCTTGCTTATGGTCTTGATAAAACAGATAAAGATGAAAAGATTCTTGTATTTGACCTTGGTGGTGGTACATTCGACGTTTCAATTCTTGAACTTGGTGATGGTGTCTTTGATGTTCTTGCAACTGCTGGTAACAACAAACTCGGTGGTGATGATTTTGACCAAAAAATCATTGACTGGATGGTTGCCGAATTCAAGAAAGAAAACGGAATTGACCTTGCCCAAGATAAAATGGCTTTGCAACGTTTGAAAGATGCCGCTGAAAAAGCGAAGAAAGACCTTTCAGGTGTAACAACTACTCAAATCAGCTTGCCATTCATCACAGCCGGTGCTGCTGGCCCTCTTCACTTGGAAATGGCTTTGACTCGTGCTAAATTTGATGAATTGACACATGATCTTGTTGAAGCGACACGTCAACCAGTTCGCCAAGCCCTTTCTGATGCTGGCTTGTCAACTTCTGATATTGACGAAGTTCTCTTGGTTGGTGGTTCAACTCGTATCCCTGCTGTTGTTGAACTTGTTCGTCACGAAACAAACAAAGAACCAAATAAATCAGTAAACCCTGATGAAGTTGTTGCTATGGGTGCAGCAATTCAGGGTGGTGTGATTACTGGTGACGTTAAAGATGTTGTTCTCCTTGACGTTACTCCACTTTCACTTGGTATTGAAACAATGGGTGGTGTCTTCACAAAATTGATTGACCGTAACACAACTATCCCAACTTCTAAATCGCAAGTCTTCTCAACTGCTGCTGATAATCAACCCGCTGTAGATATTCATGTCCTTCAAGGTGAACGTCCAATGGCAGCTGATAACAAAACTTTGGGTCGTTTCCAATTAACAGATATCCCTGCAGCACCACGTGGTATTCCACAAATCGAAGTAACATTTGATATTGATAAAAATGGTATTGTTTCTGTTAAAGCTAAAGACCTTGGTACACAAAAAGAACAAACAATCGTTATCAAATCAAACTCAGGTCTTTCTGATGAAGAAATTGATAAAATGATGAAAGATGCTGAAGCGAATGCTGACGCTGATGCAAAACGTAAAGAAGAAGTTGATACACGTAATGAAGCTGATGCTTTAGTTTTCCAAACTGAAAAAACTTTGAAAGACCTTGAAGGAAAAGTAGAAGAAGCTGAAGTTAAAAAAGCTGAAGAAGCTAAAGAAGAACTCAAAAAAGCGCTTGAAGGTGAAGATATTGATGATATCAAAGCTAAATCAGAAGCACTTTCTGAAATCGCTCAAAACCTCGCTGTAAAACTTTAT
>dnaK_Lcl-186
ATGTCTAAAATTATCGGTATTGACCTTGGTACAACTAACTCAGCAGTCGCAGTTCTTGAAGGAACTGAATCAAAAATTATTCCAAATCCAGAAGGAAATCGCACAACTCCATCAGTAGTTGCATTTAAAAATGGTGAAATCATTGTTGGTGATGCTGCAAAACGTCAAGCAGTAACAAATCCAGAAACAATCATTTCTATCAAATCAAAAATGGGAACATCTGAAAAAGTTTCTGCAAATGGTAAAGAATATACACCACAAGAAATTTCAGCAATGATTCTTCAAAACTTGAAAGCAACTGCTGAAAGCTACCTTGGCGAAAAAGTTGAAAAAGCAGTTATCACTGTTCCTGCTTACTTCAATGACGCTCAACGTCAAGCGACTAAAGATGCTGGTAAAATTGCTGGTCTTGAAGTAGAACGTATCGTTAACGAACCAACTGCCGCAGCTCTTGCTTATGGTCTTGATAAAACAGATAAAGATGAAAAAATCCTTGTCTTTGACCTTGGTGGTGGGACATTCGACGTTTCAATCCTTGAACTTGGCGACGGTGTCTTTGATGTTCTTGCAACAGCAGGTAACAACAAACTTGGTGGGGACGATTTTGACCAAAAAATCATTGACTGGATGGTTGCCGAATTCAAGAAAGAAAACGGAATCGACCTTGGTCAAGACAAAATGGCATTGCAACGTTTGAAAGATGCCGCTGAAAAAGCGAAAAAAGACCTTTCAGGTGTAACAACAACTCAAATCAGCTTACCATTCATCACAGCAGGAGCTGCCGGACCTCTTCACTTGGAAATGGCTTTGACTCGTGCCAAATTTGACGAATTGACACATGATCTTGTTGAAGCGACACGTCAACCAGTTCGTCAAGCCCTTTCTGATGCTGGTTTGTCAACTTCTGATATTGATGAAGTCCTCTTAGTTGGTGGTTCAACTCGTATTCCTGCTGTTGTTGAACTTGTTCGTCATGAAACAAACAAAGAACCAAATAAATCAGTAAACCCTGATGAAGTTGTTGCTATGGGTGCCGCAATTCAAGGTGGTGTCATCACTGGTGACGTTAAAGACGTTGTCCTTCTTGATGTTACTCCATTGTCACTTGGTATTGAAACAATGGGTGGAGTCTTCACAAAATTGATTGACCGTAACACAACTATCCCAACTTCTAAATCACAAGTCTTCTCAACTGCCGCTGATAATCAACCAGCTGTTGACATTCACGTCCTCCAAGGAGAACGTCCAATGGCCGCTGATAACAAAACTTTGGGTCGTTTCCAATTGACAGATATCCCTGCAGCACCACGTGGTATCCCACAAATCGAAGTAACTTTTGATATTGATAAAAATGGTATTGTTTCTGTTAAAGCTAAAGACCTTGGCACACAAAAAGAACAAACAATTGTTATCAAATCAAACTCAGGTCTTTCTGATGAAGAGATTGATAAAATGATGAAAGACGCCGAAGCAAATGCTGACGCTGACGCAAAACGTAAAGAAGAAGTTGATACACGTAACGAAGCTGATGCTTTAGTTTTCCAAACTGAAAAAACTTTGAAAGACCTTGAAGGAAAAGTTGAAGAAGCTGAAGTTAAAAAAGCCGAAGACGCTAAAGAAGAACTCAAAAAAGCGCTTGAAGGTGAAGATATTGATGATATCAAAGCTAAATCAGAAGCACTTTCTGAAATCGCTCAAAACCTTGCTGTAAAACTTTAT
>dnaK_Lcl-187
ATGTCTAAAATTATCGGTATTGACCTTGGTACAACAAACTCAGCAGTAGCAGTTCTTGAAGGAACTGAATCAAAAATTATTCCAAATCCAGAAGGAAATCGTACAACACCTTCAGTTGTAGCTTTCAAAAATGGTGAAATCATTGTCGGTGATGCTGCAAAACGTCAAGCGGTAACTAACCCAGAAACAATTATTTCTATTAAATCAAAAATGGGAACATCTGAAAAAGTTTCTGCAAATGGTAAAGAATACACACCACAAGAAATTTCAGCAATGATTCTTCAAAACTTGAAAGCTACAGCAGAAGCTTATCTTGGAGAAAAAGTAGAAAAAGCAGTTATCACTGTACCTGCATACTTCAATGATGCTCAACGTCAAGCAACTAAAGATGCTGGTAAAATTGCTGGTCTTGAAGTAGAACGTATCGTTAACGAACCAACAGCAGCAGCTCTTGCTTATGGTCTTGATAAAACAGATAAAGATGAAAAGATTCTTGTATTTGACCTTGGTGGTGGTACATTCGACGTTTCAATTCTTGAACTTGGTGATGGTGTCTTTGATGTTCTTGCAACTGCTGGTAACAACAAACTCGGTGGTGATGATTTTGACCAAAAAATCATTGACTGGATGGTTGCCGAATTCAAGAAAGAAAACGGAATTGACCTTGCCCAAGATAAAATGGCTTTGCAACGTTTGAAAGATGCCGCTGAAAAAGCGAAAAAAGACCTTTCAGGTGTAACAACCACTCAAATCAGCTTGCCATTCATCACAGCCGGTGCTGCTGGCCCTCTTCACTTGGAAATGGCTTTGACTCGTGCTAAATTTGATGAATTGACACATGATCTTGTTGAAGCGACACGTCAACCAGTTCGCCAAGCCCTTTCTGATGCTGGCTTGTCAACTTCTGATATTGACGAAGTTCTCTTGGTTGGTGGTTCAACTCGTATCCCTGCTGTTGTTGAACTTGTTCGTCACGAAACAAACAAAGAACCAAATAAATCAGTAAACCCTGATGAAGTTGTTGCTATGGGTGCAGCAATTCAAGGTGGTGTGATTACTGGTGACGTTAAAGATGTTGTTCTCCTTGACGTTACTCCACTTTCACTTGGTATTGAAACAATGGGTGGTGTCTTCACAAAATTGATTGACCGTAACACAACTATCCCAACTTCTAAATCACAAGTCTTCTCAACTGCTGCTGATAATCAACCCGCTGTAGATATTCATGTCCTTCAAGGTGAACGTCCAATGGCAGCTGATAACAAAACTTTGGGTCGTTTCCAATTAACAGATATCCCTGCAGCACCACGTGGTATTCCACAAATCGAAGTAACATTTGATATTGATAAAAATGGTATTGTTTCTGTTAAAGCTAAAGACCTTGGTACACAAAAAGAACAAACAATCGTTATCAAATCAAACTCAGGTCTTTCTGATGAAGAAATTGATAAAATGATGAAAGATGCTGAAGCAAATGCTGACGCTGATGCAAAACGTAAAGAAGAAGTTGATACACGTAATGAAGCTGATGCTTTAGTTTTCCAAACTGAAAAAACTTTGAAAGACCTTGAAGGAAAAGTAGAAGAAGCTGAAGTTAAAAAAGCTGAAGACGCTAAAGAAGAACTCAAAAAAGCGCTTGAAGGTGAAGATATTGATGATATCAAAGCTAAATCAGAAGCACTTTCTGAAATCGCTCAAAACCTCGCTGTAAAACTTTAT
>dnaK_Lcl-188
ATGTCTAAAATTATCGGTATTGACCTTGGTACAACAAACTCAGCAGTAGCAGTTCTTGAAGGAACTGAATCAAAAATTATTCCAAATCCAGAAGGAAATCGTACAACACCTTCAGTTGTAGCTTTCAAAAATGGTGAAATCATTGTCGGTGATGCTGCAAAACGTCAAGCGGTAACTAACCCAGAAACAATTATTTCTATTAAATCAAAAATGGGAACATCTGAAAAAGTTTCTGCAAATGGTAAAGAATACACACCACAAGAAATTTCAGCAATGATTCTTCAAAACTTGAAAGCTACAGCAGAAGCTTATCTTGGAGAAAAAGTAGAAAAAGCAGTTATCACTGTACCTGCATACTTCAATGATGCTCAACGTCAAGCAACTAAAGATGCTGGTAAAATTGCTGGTCTTGAAGTAGAACGTATCGTTAACGAACCAACAGCAGCAGCTCTTGCTTATGGTCTTGATAAAACAGATAAAGATGAAAAGATTCTTGTATTTGACCTTGGTGGTGGTACATTCGACGTTTCAATTCTTGAACTTGGTGATGGTGTCTTTGATGTTCTTGCAACTGCTGGTAACAACAAACTCGGTGGTGATGATTTTGACCAAAAAATCATTGACTGGATGGTTGCCGAATTCAAGAAAGAAAACGGAATTGACCTTGCCCAAGATAAAATGGCTTTGCAACGTTTGAAAGATGCCGCTGAAAAAGCGAAAAAAGACCTTTCAGGTGTAACAACCACTCAAATCAGCTTGCCATTCATCACAGCCGGTGCTGCTGGCCCTCTTCACTTGGAAATGGCTTTGACTCGTGCTAAATTTGATGAATTGACACATGATCTTGTTGAAGCGACACGTCAACCAGTTCGCCAAGCCCTTTCTGATGCTGGCTTGTCAACTTCTGATATTGACGAAGTTCTCTTGGTTGGTGGTTCAACTCGTATCCCTGCTGTTGTTGAACTTGTTCGTCACGAAACAAACAAAGAACCAAATAAATCAGTAAACCCTGATGAAGTTGTTGCTATGGGTGCAGCAATTCAAGGTGGTGTGATTACTGGTGACGTTAAAGATGTTGTTCTCCTTGACGTTACTCCACTTTCACTTGGTATTGAAACAATGGGTGGTGTCTTCACAAAATTGATTGACCGTAACACAACTATCCCAACTTCTAAATCACAAGTCTTCTCAACTGCTGCTGATAATCAACCCGCTGTAGATATTCATGTCCTTCAAGGTGAACGTCCAATGGCAGCTGATAACAAAACTTTGGGTCGTTTCCAATTAACAGATATCCCTGCAGCACCACGTGGTATTCCACAAATCGAAGTAACATTTGATATTGATAAAAATGGTATTGTTTCTGTTAAAGCTAAAGACCTTGGTACACAAAAAGAACAAACAATCGTTATCAAATCAAACTCAGGTCTTTCTGATGAAGAAATTGATAAAATGATGAAAGATGCTGAAGCAAATGCTGACGCTGATGCAAAACGTAAAGAAGAAGTTGATACACGTAATGAAGCTGATGCTTTAGTTTTCCAAACTGAAAAAACTTTGAAAGACCTTGAAGGAAAAGTAGAAGAAGCTGAAGTTAAAAAAGCTGAAGACGCTAAAGAAGAACTCAAAAAAGCGCTTGAAGGTGAAGATATTGATGATATCAAAGCTAAATCAGAAGCACTTTCTGAAATCGCTCAAAACCTCGCTGTAAAACTTTAT
>dnaK_Lcl-189
ATGTCTAAAATTATCGGTATTGACCTTGGTACAACTAACTCAGCAGTCGCAGTTCTTGAAGGAACTGAATCAAAAATTATTCCAAATCCAGAAGGAAATCGCACAACTCCATCAGTAGTTGCATTTAAAAATGGTGAAATCATTGTTGGTGATGCTGCAAAACGTCAAGCAGTAACAAATCCAGAAACAATCATTTCTATCAAATCAAAAATGGGAACATCTGAAAAAGTTTCTGCAAATGGTAAAGAATATACACCACAAGAAATTTCAGCAATGATTCTTCAAAACTTGAAAGCAACTGCTGAAAGCTACCTTGGCGAAAAAGTTGAAAAAGCAGTTATCACTGTTCCTGCTTACTTCAATGACGCTCAACGTCAAGCGACTAAAGATGCTGGTAAAATTGCTGGTCTTGAAGTAGAACGTATCGTTAACGAACCAACTGCCGCAGCTCTTGCTTATGGTCTTGATAAAACAGATAAAGATGAAAAAATCCTTGTCTTTGACCTTGGTGGTGGGACATTCGACGTTTCAATCCTTGAACTTGGCGACGGTGTCTTTGATGTTCTTGCAACAGCAGGTAACAACAAACTTGGTGGGGACGATTTTGACCAAAAAATCATTGACTGGATGGTTGCCGAATTCAAGAAAGAAAACGGAATCGACCTTGGTCAAGACAAAATGGCATTGCAACGTTTGAAAGATGCCGCTGAAAAAGCGAAAAAAGACCTTTCAGGTGTAACAACAACTCAAATCAGCTTACCATTCATCACAGCAGGAGCTGCCGGACCTCTTCACTTGGAAATGGCTTTGACTCGTGCCAAATTTGACGAATTGACACATGATCTTGTTGAAGCGACACGTCAACCAGTTCGTCAAGCCCTTTCTGATGCTGGTTTGTCAACTTCTGATATTGATGAAGTCCTCTTAGTTGGTGGTTCAACTCGTATTCCTGCTGTTGTTGAACTTGTTCGTCATGAAACAAACAAAGAACCAAATAAATCAGTAAACCCTGATGAAGTTGTTGCTATGGGTGCCGCAATTCAAGGTGGTGTCATCACTGGTGACGTTAAAGACGTTGTCCTTCTTGATGTTACTCCATTGTCACTTGGTATTGAAACAATGGGTGGAGTCTTCACAAAATTGATTGACCGTAACACAACTATCCCAACTTCTAAATCACAAGTCTTCTCAACTGCCGCTGATAATCAACCAGCTGTTGACATTCACGTCCTCCAAGGAGAACGTCCAATGGCCGCTGATAACAAAACTTTGGGTCGTTTCCAATTGACAGATATCCCTGCAGCACCACGTGGTATCCCACAAATCGAAGTAACTTTTGATATTGATAAAAATGGTATTGTTTCTGTTAAAGCTAAAGACCTTGGCACACAAAAAGAACAAACAATTGTTATCAAATCAAACTCAGGTCTTTCTGATGAAGAGATTGATAAAATGATGAAAGACGCCGAAGCAAATGCTGACGCTGACGCAAAACGTAAAGAAGAAGTTGATACACGTAACGAAGCTGATGCTTTAGTTTTCCAAACTGAAAAAACTTTGAAAGACCTTGAAGGAAAAGTTGAAGAAGCTGAAGTTAAAAAAGCCGAAGACGCTAAAGAAGAACTCAAAAAAGCGCTTGAAGGTGAAGATATTGATGATATCAAAGCTAAATCAGAAGCACTTTCTGAAATCGCTCAAAACCTTGCTGTAAAACTTTAT
>dnaK_Lcl-190
ATGTCTAAAATTATCGGTATTGACCTTGGTACAACTAACTCAGCAGTCGCAGTTCTTGAAGGAACTGAATCAAAAATTATTCCAAATCCAGAAGGAAATCGCACAACTCCATCAGTAGTTGCATTTAAAAATGGTGAAATCATTGTTGGTGATGCTGCAAAACGTCAAGCAGTAACAAATCCAGAAACAATCATTTCTATCAAATCAAAAATGGGAACATCTGAAAAAGTTTCTGCAAATGGTAAAGAATATACACCACAAGAAATTTCAGCAATGATTCTTCAAAACTTGAAAGCAACTGCTGAAAGCTACCTTGGCGAAAAAGTTGAAAAAGCAGTTATCACTGTTCCTGCTTACTTCAATGACGCTCAACGTCAAGCGACTAAAGATGCTGGTAAAATTGCTGGTCTTGAAGTAGAACGTATCGTTAACGAACCAACTGCCGCAGCTCTTGCTTATGGTCTTGATAAAACAGATAAAGATGAAAAAATCCTTGTCTTTGACCTTGGTGGTGGGACATTCGACGTTTCAATCCTTGAACTTGGCGACGGTGTCTTTGATGTTCTTGCAACAGCAGGTAACAACAAACTTGGTGGGGACGATTTTGACCAAAAAATCATTGACTGGATGGTTGCCGAATTCAAGAAAGAAAACGGAATCGACCTTGGTCAAGACAAAATGGCATTGCAACGTTTGAAAGATGCCGCTGAAAAAGCGAAAAAAGACCTTTCAGGTGTAACAACAACTCAAATCAGCTTACCATTCATCACAGCAGGAGCTGCCGGACCTCTTCACTTGGAAATGGCTTTGACTCGTGCCAAATTTGACGAATTGACACATGATCTTGTTGAAGCGACACGTCAACCAGTTCGTCAAGCCCTTTCTGATGCTGGTTTGTCAACTTCTGATATTGATGAAGTCCTCTTAGTTGGTGGTTCAACTCGTATTCCTGCTGTTGTTGAACTTGTTCGTCATGAAACAAACAAAGAACCAAATAAATCAGTAAACCCTGATGAAGTTGTTGCTATGGGTGCCGCAATTCAAGGTGGTGTCATCACTGGTGACGTTAAAGACGTTGTCCTTCTTGATGTTACTCCATTGTCACTTGGTATTGAAACAATGGGTGGAGTCTTCACAAAATTGATTGACCGTAACACAACTATCCCAACTTCTAAATCACAAGTCTTCTCAACTGCCGCTGATAATCAACCAGCTGTTGACATTCACGTCCTCCAAGGAGAACGTCCAATGGCCGCTGATAACAAAACTTTGGGTCGTTTCCAATTGACAGATATCCCTGCAGCACCACGTGGTATCCCACAAATCGAAGTAACTTTTGATATTGATAAAAATGGTATTGTTTCTGTTAAAGCTAAAGACCTTGGCACACAAAAAGAACAAACAATTGTTATCAAATCAAACTCAGGTCTTTCTGATGAAGAGATTGATAAAATGATGAAAGACGCCGAAGCAAATGCTGACGCTGACGCAAAACGTAAAGAAGAAGTTGATACACGTAACGAAGCTGATGCTTTAGTTTTCCAAACTGAAAAAACTTTGAAAGACCTTGAAGGAAAAGTTGAAGAAGCTGAAGTTAAAAAAGCCGAAGACGCTAAAGAAGAACTCAAAAAAGCGCTTGAAGGTGAAGATATTGATGATATCAAAGCTAAATCAGAAGCACTTTCTGAAATCGCTCAAAACCTTGCTGTAAAACTTTAT
>dnaK_Lcl-191
ATGTCTAAAATTATCGGTATTGACCTTGGTACAACTAACTCAGCAGTCGCAGTTCTTGAAGGAACTGAATCAAAAATTATTCCAAATCCAGAAGGAAATCGCACAACTCCATCAGTAGTTGCATTTAAAAATGGTGAAATCATTGTTGGTGATGCTGCAAAACGTCAAGCAGTAACAAATCCAGAAACAATCATTTCTATCAAATCAAAAATGGGAACATCTGAAAAAGTTTCTGCAAATGGTAAAGAATATACACCACAAGAAATTTCAGCAATGATTCTTCAAAACTTGAAAGCAACTGCTGAAAGCTACCTTGGCGAAAAAGTTGAAAAAGCAGTTATCACTGTTCCTGCTTACTTCAATGACGCTCAACGTCAAGCGACTAAAGATGCTGGTAAAATTGCTGGTCTTGAAGTAGAACGTATCGTTAACGAACCAACTGCCGCAGCTCTTGCTTATGGTCTTGATAAAACAGATAAAGATGAAAAAATCCTTGTCTTTGACCTTGGTGGTGGGACATTCGACGTTTCAATCCTTGAACTTGGCGACGGTGTCTTTGATGTTCTTGCAACAGCAGGTAACAACAAACTTGGTGGGGACGATTTTGACCAAAAAATCATTGACTGGATGGTTGCCGAATTCAAGAAAGAAAACGGAATCGACCTTGGTCAAGACAAAATGGCATTGCAACGTTTGAAAGATGCCGCTGAAAAAGCGAAAAAAGACCTTTCAGGTGTAACAACAACTCAAATCAGCTTACCATTCATCACAGCAGGAGCTGCCGGACCTCTTCACTTGGAAATGGCTTTGACTCGTGCCAAATTTGACGAATTGACACATGATCTTGTTGAAGCGACACGTCAACCAGTTCGTCAAGCCCTTTCTGATGCTGGTTTGTCAACTTCTGATATTGATGAAGTCCTCTTAGTTGGTGGTTCAACTCGTATTCCTGCTGTTGTTGAACTTGTTCGTCATGAAACAAACAAAGAACCAAATAAATCAGTAAACCCTGATGAAGTTGTTGCTATGGGTGCCGCAATTCAAGGTGGTGTCATCACTGGTGACGTTAAAGACGTTGTCCTTCTTGATGTTACTCCATTGTCACTTGGTATTGAAACAATGGGTGGAGTCTTCACAAAATTGATTGACCGTAACACAACTATCCCAACTTCTAAATCACAAGTCTTCTCAACTGCCGCTGATAATCAACCAGCTGTTGACATTCACGTCCTCCAAGGAGAACGTCCAATGGCCGCTGATAACAAAACTTTGGGTCGTTTCCAATTGACAGATATCCCTGCAGCACCACGTGGTATCCCACAAATCGAAGTAACTTTTGATATTGATAAAAATGGTATTGTTTCTGTTAAAGCTAAAGACCTTGGCACACAAAAAGAACAAACAATTGTTATCAAATCAAACTCAGGTCTTTCTGATGAAGAGATTGATAAAATGATGAAAGACGCCGAAGCAAATGCTGACGCTGACGCAAAACGTAAAGAAGAAGTTGATACACGTAACGAAGCTGATGCTTTAGTTTTCCAAACTGAAAAAACTTTGAAAGACCTTGAAGGAAAAGTTGAAGAAGCTGAAGTTAAAAAAGCCGAAGACGCTAAAGAAGAACTCAAAAAAGCGCTTGAAGGTGAAGATATTGATGATATCAAAGCTAAATCAGAAGCACTTTCTGAAATCGCTCAAAACCTTGCTGTAAAACTTTAT
>dnaK_Lcl-192
ATGTCTAAAATTATCGGTATTGACCTTGGTACAACAAACTCAGCAGTAGCAGTTCTTGAAGGAACTGAATCAAAAATTATTCCAAATCCAGAAGGAAATCGTACAACACCTTCAGTTGTAGCTTTCAAAAATGGTGAAATCATTGTCGGTGACGCTGCAAAACGTCAAGCGGTAACTAACCCAGAAACAATTATTTCTATTAAATCAAAAATGGGAACATCTGAAAAAGTTTCTGCAAATGGTAAAGAATATACACCACAAGAAATTTCAGCAATGATTCTTCAAAACTTGAAAGCTACAGCAGAAGCTTATCTTGGAGAAAAAGTAGAAAAAGCAGTTATCACTGTACCTGCATACTTCAATGACGCTCAACGTCAAGCAACTAAAGATGCTGGTAAAATTGCTGGTCTTGAAGTAGAACGTATCGTTAACGAACCAACAGCAGCAGCTCTTGCTTATGGTCTTGATAAAACAGATAAAGATGAAAAGATTCTTGTATTTGACCTTGGTGGTGGTACATTCGACGTTTCAATTCTTGAACTTGGTGATGGTGTCTTTGATGTTCTTGCAACTGCTGGTAACAACAAACTCGGTGGTGATGATTTTGACCAAAAAATCATTGACTGGATGGTTGCCGAATTCAAGAAAGAAAACGGAATTGACCTTGCCCAAGATAAAATGGCTTTGCAACGTTTGAAAGATGCCGCTGAAAAAGCGAAAAAAGACCTTTCAGGTGTAACAACTACTCAAATCAGCTTGCCATTCATCACAGCCGGTGCTGCTGGCCCTCTTCACTTGGAAATGGCTTTGACTCGTGCTAAATTTGATGAATTGACACATGATCTTGTTGAAGCGACACGTCAACCAGTTCGCCAAGCCCTTTCTGATGCTGGCTTGTCAACTTCTGATATTGACGAAGTTCTCTTGGTTGGTGGTTCAACTCGTATCCCTGCTGTTGTTGAACTTGTTCGTCACGAAACAAACAAAGAACCAAATAAATCAGTAAACCCTGATGAAGTTGTTGCTATGGGTGCAGCAATTCAGGGTGGTGTGATTACTGGTGACGTTAAAGATGTTGTTCTCCTTGACGTTACTCCACTTTCACTTGGTATTGAAACAATGGGTGGTGTCTTCACAAAATTGATTGACCGTAACACAACTATCCCAACTTCTAAATCGCAAGTCTTCTCAACTGCTGCTGATAATCAACCCGCTGTAGATATTCATGTCCTTCAAGGTGAACGTCCAATGGCAGCTGATAACAAAACTTTGGGTCGTTTCCAATTAACAGATATCCCTGCAGCACCACGTGGTATTCCACAAATCGAAGTAACATTTGATATTGATAAAAATGGTATTGTTTCTGTTAAAGCTAAAGACCTTGGTACACAAAAAGAACAAACAATCGTTATCAAATCAAACTCAGGTCTTTCTGATGAAGAAATTGATAAAATGATGAAAGATGCTGAAGCGAATGCTGACGCTGATGCAAAACGTAAAGAAGAAGTTGATACACGTAATGAAGCTGATGCTTTAGTTTTCCAAACTGAAAAAACTTTGAAAGACCTTGAAGGAAAAGTAGAAGAAGCTGAAGTTAAAAAAGCTGAAGAAGCTAAAGAAGAACTCAAAAAAGCGCTTGAAGGTGAAGATATTGATGATATCAAAGCTAAATCAGAAGCACTTTCTGAAATCGCTCAAAACCTCGCTGTAAAACTTTAT
>dnaK_Lcl-193
ATGTCTAAAATTATCGGTATTGACCTTGGTACAACAAACTCAGCAGTAGCAGTTCTTGAAGGAACTGAATCAAAAATTATTCCAAATCCAGAAGGAAATCGTACAACACCTTCAGTTGTAGCTTTCAAAAATGGTGAAATCATTGTCGGTGACGCTGCAAAACGTCAAGCGGTAACTAACCCAGAAACAATTATTTCTATTAAATCAAAAATGGGAACATCTGAAAAAGTTTCTGCAAATGGTAAAGAATATACACCACAAGAAATTTCAGCAATGATTCTTCAAAACTTGAAAGCTACAGCAGAAGCTTATCTTGGAGAAAAAGTAGAAAAAGCAGTTATCACTGTACCTGCATACTTCAATGACGCTCAACGTCAAGCAACTAAAGATGCTGGTAAAATTGCTGGTCTTGAAGTAGAACGTATCGTTAACGAACCAACAGCAGCAGCTCTTGCTTATGGTCTTGATAAAACAGATAAAGATGAAAAGATTCTTGTATTTGACCTTGGTGGTGGTACATTCGACGTTTCAATTCTTGAACTTGGTGATGGTGTCTTTGATGTTCTTGCAACTGCTGGTAACAACAAACTCGGTGGTGATGATTTTGACCAAAAAATCATTGACTGGATGGTTGCCGAATTCAAGAAAGAAAACGGAATTGACCTTGCCCAAGATAAAATGGCTTTGCAACGTTTGAAAGATGCCGCTGAAAAAGCGAAAAAAGACCTTTCAGGTGTAACAACTACTCAAATCAGCTTGCCATTCATCACAGCCGGTGCTGCTGGCCCTCTTCACTTGGAAATGGCTTTGACTCGTGCTAAATTTGATGAATTGACACATGATCTTGTTGAAGCGACACGTCAACCAGTTCGCCAAGCCCTTTCTGATGCTGGCTTGTCAACTTCTGATATTGACGAAGTTCTCTTGGTTGGTGGTTCAACTCGTATCCCTGCTGTTGTTGAACTTGTTCGTCACGAAACAAACAAAGAACCAAATAAATCAGTAAACCCTGATGAAGTTGTTGCTATGGGTGCAGCAATTCAGGGTGGTGTGATTACTGGTGACGTTAAAGATGTTGTTCTCCTTGACGTTACTCCACTTTCACTTGGTATTGAAACAATGGGTGGTGTCTTCACAAAATTGATTGACCGTAACACAACTATCCCAACTTCTAAATCGCAAGTCTTCTCAACTGCTGCTGATAATCAACCCGCTGTAGATATTCATGTCCTTCAAGGTGAACGTCCAATGGCAGCTGATAACAAAACTTTGGGTCGTTTCCAATTAACAGATATCCCTGCAGCACCACGTGGTATTCCACAAATCGAAGTAACATTTGATATTGATAAAAATGGTATTGTTTCTGTTAAAGCTAAAGACCTTGGTACACAAAAAGAACAAACAATCGTTATCAAATCAAACTCAGGTCTTTCTGATGAAGAAATTGATAAAATGATGAAAGATGCTGAAGCGAATGCTGACGCTGATGCAAAACGTAAAGAAGAAGTTGATACACGTAATGAAGCTGATGCTTTAGTTTTCCAAACTGAAAAAACTTTGAAAGACCTTGAAGGAAAAGTAGAAGAAGCTGAAGTTAAAAAAGCTGAAGAAGCTAAAGAAGAACTCAAAAAAGCGCTTGAAGGTGAAGATATTGATGATATCAAAGCTAAATCAGAAGCACTTTCTGAAATCGCTCAAAACCTCGCTGTAAAACTTTAT
>dnaK_Lcl-194
ATGTCTAAAATTATCGGTATTGACCTTGGTACAACTAACTCAGCAGTCGCAGTTCTTGAAGGAACTGAATCAAAAATTATTCCAAATCCTGAAGGAAATCGCACAACTCCATCAGTAGTTGCATTTAAAAATGGTGAAATCATCGTTGGTGATGCTGCAAAACGTCAAGCAGTAACAAATCCAGAAACAATCATTTCTATCAAATCAAAAATGGGAACATCTGAAAAAGTTTCTGCAAATGGTAAAGAATATACACCACAAGAAATTTCAGCAATGATTCTTCAAAACTTGAAAGCAACTGCTGAAAGCTACCTTGGCGAAAAAGTTGAAAAAGCAGTTATCACTGTTCCTGCTTACTTCAATGACGCTCAACGTCAAGCAACTAAAGATGCTGGTAAAATTGCTGGTCTTGAAGTAGAACGTATCGTTAACGAACCAACTGCCGCAGCTCTTGCTTATGGTCTTGATAAAACAGATAAAGATGAAAAAATCCTTGTCTTTGACCTTGGTGGTGGGACATTCGACGTTTCAATCCTTGAACTTGGCGATGGTGTCTTTGATGTTCTTGCAACTGCTGGTAACAACAAACTTGGTGGTGATGACTTTGACCAAAAAATCATTGACTGGATGGTTGCCGAATTCAAGAAAGAAAACGGAATTGACCTTGGCCAAGACAAAATGGCTTTGCAACGTTTGAAAGATGCTGCTGAAAAAGCCAAAAAAGACCTTTCAGGTGTAACAACAACTCAAATCAGCTTACCATTTATCACAGCAGGAGCTGCCGGACCTCTTCACTTGGAAATGGCTTTAACTCGTGCTAAATTTGATGAATTGACACATGACCTTGTTGAAGCGACACGTCAACCAGTTCGTCAAGCCCTTTCTGATGCTGGTTTGTCAACTTCTGATATTGATGAAGTCCTCTTAGTTGGTGGTTCAACTCGTATTCCTGCAGTTGTTGAACTTGTTCGTCATGAAACAAACAAAGAACCAAATAAATCAGTTAACCCTGATGAAGTTGTTGCTATGGGTGCCGCGATTCAAGGTGGTGTCATCACTGGTGACGTTAAAGACGTTGTCCTTCTTGATGTTACTCCATTGTCACTTGGTATTGAAACAATGGGTGGAGTCTTCACAAAATTGATTGACCGTAACACAACTATCCCAACTTCTAAATCACAAGTCTTCTCAACTGCCGCTGATAATCAACCAGCTGTTGATATTCACGTCCTCCAAGGTGAACGTCCAATGGCTGCTGATAACAAAACTTTGGGTCGTTTCCAATTGACAGATATCCCTGCAGCACCACGTGGTATCCCACAAATCGAAGTAACATTTGATATTGATAAAAATGGTATTGTTTCTGTTAAAGCTAAAGACCTCGGCACACAAAAAGAACAAACAATTGTTATCAAATCAAACTCAGGTCTTTCTGATGAAGAGATTGATAAAATGATCAAAGATGCTGAAGCAAATGCCGATGCTGATGCAAAACGTAAAGAAGAAGTTGATACACGTAACGAAGCTGACGCTTTAGTTTTCCAAACTGAAAAAACTTTGAAAGACCTTGAAGGAAAAGTTGAAGAAGCTGAAGTTAAAAAAGCCGAAGACGCTAAAGAAGAACTCAAAAAAGCGCTTGAAGGTGAAGATATTGATGATATCAAAGCTAAATCAGAAGCACTTTCTGAAATCGCTCAAAATCTTGCTGTAAAACTTTAT
>dnaK_Lcl-195
ATGTCTAAAATTATCGGTATTGACCTTGGTACAACTAACTCAGCAGTCGCAGTTCTTGAAGGAACTGAATCAAAAATTATTCCAAATCCTGAAGGAAATCGCACAACTCCATCAGTAGTTGCATTTAAAAATGGTGAAATCATCGTTGGTGATGCTGCAAAACGTCAAGCAGTAACAAATCCAGAAACAATCATTTCTATCAAATCAAAAATGGGAACATCTGAAAAAGTTTCTGCAAATGGTAAAGAATATACACCACAAGAAATTTCAGCAATGATTCTTCAAAACTTGAAAGCAACTGCTGAAAGCTACCTTGGCGAAAAAGTTGAAAAAGCAGTTATCACTGTTCCTGCTTACTTCAATGACGCTCAACGTCAAGCAACTAAAGATGCTGGTAAAATTGCTGGTCTTGAAGTAGAACGTATCGTTAACGAACCAACTGCCGCAGCTCTTGCTTATGGTCTTGATAAAACAGATAAAGATGAAAAAATCCTTGTCTTTGACCTTGGTGGTGGGACATTCGACGTTTCAATCCTTGAACTTGGCGATGGTGTCTTTGATGTTCTTGCAACTGCTGGTAACAACAAACTTGGTGGTGATGACTTTGACCAAAAAATCATTGACTGGATGGTTGCCGAATTCAAGAAAGAAAACGGAATTGACCTTGGCCAAGACAAAATGGCTTTGCAACGTTTGAAAGATGCTGCTGAAAAAGCCAAAAAAGACCTTTCAGGTGTAACAACAACTCAAATCAGCTTACCATTTATCACAGCAGGAGCTGCCGGACCTCTTCACTTGGAAATGGCTTTAACTCGTGCTAAATTTGATGAATTGACACATGACCTTGTTGAAGCGACACGTCAACCAGTTCGTCAAGCCCTTTCTGATGCTGGTTTGTCAACTTCTGATATTGATGAAGTCCTCTTAGTTGGTGGTTCAACTCGTATTCCTGCAGTTGTTGAACTTGTTCGTCATGAAACAAACAAAGAACCAAATAAATCAGTTAACCCTGATGAAGTTGTTGCTATGGGTGCCGCGATTCAAGGTGGTGTCATCACTGGTGACGTTAAAGACGTTGTCCTTCTTGATGTTACTCCATTGTCACTTGGTATTGAAACAATGGGTGGAGTCTTCACAAAATTGATTGACCGTAACACAACTATCCCAACTTCTAAATCACAAGTCTTCTCAACTGCCGCTGATAATCAACCAGCTGTTGATATTCACGTCCTCCAAGGTGAACGTCCAATGGCTGCTGATAACAAAACTTTGGGTCGTTTCCAATTGACAGATATCCCTGCAGCACCACGTGGTATCCCACAAATCGAAGTAACATTTGATATTGATAAAAATGGTATTGTTTCTGTTAAAGCTAAAGACCTCGGCACACAAAAAGAACAAACAATTGTTATCAAATCAAACTCAGGTCTTTCTGATGAAGAGATTGATAAAATGATCAAAGATGCTGAAGCAAATGCCGATGCTGATGCAAAACGTAAAGAAGAAGTTGATACACGTAACGAAGCTGACGCTTTAGTTTTCCAAACTGAAAAAACTTTGAAAGACCTTGAAGGAAAAGTTGAAGAAGCTGAAGTTAAAAAAGCCGAAGACGCTAAAGAAGAACTCAAAAAAGCGCTTGAAGGTGAAGATATTGATGATATCAAAGCTAAATCAGAAGCACTTTCTGAAATCGCTCAAAATCTTGCTGTAAAACTTTAT
>dnaK_Lcl-196
ATGTCTAAAATTATCGGTATTGACCTTGGTACAACAAACTCAGCAGTAGCAGTTCTTGAAGGAACTGAATCAAAAATTATTCCAAATCCAGAGGGAAATCGTACAACACCTTCAGTTGTAGCTTTCAAAAATGGTGAAATCATTGTCGGTGACGCTGCAAAACGTCAAGCGGTAACTAACCCAGAAACAATTATTTCTATTAAATCAAAAATGGGAACATCTGAAAAAGTTTCTGCAAATGGTAAAGAATATACACCACAAGAAATTTCAGCAATGATTCTTCAAAACTTGAAAGCTACAGCAGAAGCTTATCTTGGAGAAAAAGTAGAAAAAGCAGTTATCACTGTACCTGCATACTTCAATGACGCTCAACGTCAAGCAACTAAAGATGCTGGTAAAATTGCTGGTCTTGAAGTAGAACGTATCGTTAACGAACCAACAGCAGCAGCTCTTGCTTATGGTCTTGATAAAACAGATAAAGATGAAAAGATTCTTGTATTTGACCTTGGTGGTGGTACATTCGACGTTTCAATTCTTGAACTTGGTGATGGTGTCTTTGATGTTCTTGCAACTGCTGGTAACAACAAACTCGGTGGTGATGATTTTGACCAAAAAATCATTGACTGGATGGTTGCCGAATTCAAGAAAGAAAACGGAATTGACCTTGCCCAAGATAAAATGGCTTTGCAACGTTTGAAAGATGCCGCTGAAAAAGCGAAAAAAGACCTTTCAGGTGTAACAACTACTCAAATCAGCTTGCCATTCATCACAGCCGGTGCTGCTGGCCCTCTTCACTTGGAAATGGCTTTGACTCGTGCTAAATTTGATGAATTGACACATGATCTTGTTGAAGCGACACGTCAACCAGTTCGCCAAGCCCTTTCTGATGCTGGCTTGTCAACTTCTGATATTGACGAAGTTCTCTTGGTTGGTGGTTCAACTCGTATCCCTGCTGTTGTTGAACTTGTTCGTCACGAAACAAACAAAGAACCAAATAAATCAGTAAACCCTGATGAAGTTGTTGCTATGGGTGCAGCAATTCAGGGTGGTGTGATTACTGGTGACGTTAAAGATGTTGTTCTCCTTGACGTTACTCCACTTTCACTTGGTATTGAAACAATGGGTGGTGTCTTCACAAAATTGATTGACCGTAACACAACTATCCCAACTTCTAAATCGCAAGTCTTCTCAACTGCTGCTGATAATCAACCCGCTGTAGATATTCATGTCCTTCAAGGTGAACGTCCAATGGCAGCTGATAACAAAACTTTGGGTCGTTTCCAATTAACAGATATCCCTGCAGCACCACGTGGTATTCCACAAATCGAAGTAACATTTGATATTGATAAAAATGGTATTGTTTCTGTTAAAGCTAAAGACCTTGGTACACAAAAAGAACAAACAATCGTTATCAAATCAAACTCAGGTCTTTCTGATGAAGAAATTGATAAAATGATGAAAGATGCTGAAGCGAATGCTGACGCTGATGCAAAACGTAAAGAAGAAGTTGATACACGTAATGAAGCTGATGCTTTAGTTTTCCAAACTGAAAAAACTTTGAAAGACCTTGAAGGAAAAGTAGAAGAAGCTGAAGTTAAAAAAGCTGAAGAAGCTAAAGAAGAACTCAAAAAAGCGCTTGAAGGTGAAGATATTGATGATATCAAAGCTAAATCAGAAGCACTTTCTGAAATCGCTCAAAACCTCGCTGTAAAACTTTAT
>dnaK_Lcl-197
ATGTCTAAAATTATCGGTATTGACCTTGGTACAACAAACTCAGCAGTAGCAGTTCTTGAAGGAACTGAATCAAAAATTATTCCAAATCCAGAGGGAAATCGTACAACACCTTCAGTTGTAGCTTTCAAAAATGGTGAAATCATTGTCGGTGACGCTGCAAAACGTCAAGCGGTAACTAACCCAGAAACAATTATTTCTATTAAATCAAAAATGGGAACATCTGAAAAAGTTTCTGCAAATGGTAAAGAATATACACCACAAGAAATTTCAGCAATGATTCTTCAAAACTTGAAAGCTACAGCAGAAGCTTATCTTGGAGAAAAAGTAGAAAAAGCAGTTATCACTGTACCTGCATACTTCAATGACGCTCAACGTCAAGCAACTAAAGATGCTGGTAAAATTGCTGGTCTTGAAGTAGAACGTATCGTTAACGAACCAACAGCAGCAGCTCTTGCTTATGGTCTTGATAAAACAGATAAAGATGAAAAGATTCTTGTATTTGACCTTGGTGGTGGTACATTCGACGTTTCAATTCTTGAACTTGGTGATGGTGTCTTTGATGTTCTTGCAACTGCTGGTAACAACAAACTCGGTGGTGATGATTTTGACCAAAAAATCATTGACTGGATGGTTGCCGAATTCAAGAAAGAAAACGGAATTGACCTTGCCCAAGATAAAATGGCTTTGCAACGTTTGAAAGATGCCGCTGAAAAAGCGAAAAAAGACCTTTCAGGTGTAACAACTACTCAAATCAGCTTGCCATTCATCACAGCCGGTGCTGCTGGCCCTCTTCACTTGGAAATGGCTTTGACTCGTGCTAAATTTGATGAATTGACACATGATCTTGTTGAAGCGACACGTCAACCAGTTCGCCAAGCCCTTTCTGATGCTGGCTTGTCAACTTCTGATATTGACGAAGTTCTCTTGGTTGGTGGTTCAACTCGTATCCCTGCTGTTGTTGAACTTGTTCGTCACGAAACAAACAAAGAACCAAATAAATCAGTAAACCCTGATGAAGTTGTTGCTATGGGTGCAGCAATTCAGGGTGGTGTGATTACTGGTGACGTTAAAGATGTTGTTCTCCTTGACGTTACTCCACTTTCACTTGGTATTGAAACAATGGGTGGTGTCTTCACAAAATTGATTGACCGTAACACAACTATCCCAACTTCTAAATCGCAAGTCTTCTCAACTGCTGCTGATAATCAACCCGCTGTAGATATTCATGTCCTTCAAGGTGAACGTCCAATGGCAGCTGATAACAAAACTTTGGGTCGTTTCCAATTAACAGATATCCCTGCAGCACCACGTGGTATTCCACAAATCGAAGTAACATTTGATATTGATAAAAATGGTATTGTTTCTGTTAAAGCTAAAGACCTTGGTACACAAAAAGAACAAACAATCGTTATCAAATCAAACTCAGGTCTTTCTGATGAAGAAATTGATAAAATGATGAAAGATGCTGAAGCGAATGCTGACGCTGATGCAAAACGTAAAGAAGAAGTTGATACACGTAATGAAGCTGATGCTTTAGTTTTCCAAACTGAAAAAACTTTGAAAGACCTTGAAGGAAAAGTAGAAGAAGCTGAAGTTAAAAAAGCTGAAGAAGCTAAAGAAGAACTCAAAAAAGCGCTTGAAGGTGAAGATATTGATGATATCAAAGCTAAATCAGAAGCACTTTCTGAAATCGCTCAAAACCTCGCTGTAAAACTTTAT
>dnaK_Lcl-198
ATGTCTAAAATTATCGGTATTGACCTTGGTACAACTAACTCAGCAGTCGCAGTTCTTGAAGGAACTGAATCAAAAATTATTCCAAATCCAGAAGGAAATCGCACAACTCCATCAGTAGTTGCATTTAAAAATGGTGAAATCATCGTTGGTGATGCTGCAAAACGTCAAGCAGTAACAAATCCAGAAACAATCATTTCTATCAAATCAAAAATGGGAACATCTGAAAAAGTTTCTGCAAATGGTAAAGAATATACACCACAAGAAATTTCAGCAATGATTCTTCAAAACTTGAAAGCAACTGCTGAAAGCTACCTTGGCGAAAAAGTTGAAAAAGCAGTTATCACTGTTCCTGCTTACTTCAATGACGCTCAACGTCAAGCAACTAAAGATGCTGGTAAAATTGCTGGTCTTGAAGTAGAACGTATCGTTAACGAACCAACTGCCGCAGCTCTTGCTTATGGTCTTGATAAAACAGATAAAGATGAAAAAATCCTTGTCTTTGACCTTGGTGGTGGGACATTCGACGTTTCAATCCTTGAACTTGGCGATGGTGTCTTTGATGTTCTTGCAACTGCTGGTAACAACAAACTTGGTGGTGATGACTTTGACCAAAAAATCATTGACTGGATGGTTGCCGAATTCAAGAAAGAAAACGGAATTGACCTTGGCCAAGACAAAATGGCTTTGCAACGTTTGAAAGATGCTGCTGAAAAAGCCAAAAAAGACCTTTCAGGTGTAACAACAACTCAAATCAGCTTACCATTTATCACAGCAGGAGCTGCCGGACCTCTTCACTTGGAAATGGCTTTAACTCGTGCTAAATTTGATGAATTGACACATGACCTTGTTGAAGCGACACGTCAACCAGTTCGTCAAGCCCTTTCTGATGCTGGTTTGTCAACTTCTGATATTGATGAAGTCCTCTTAGTTGGTGGTTCAACTCGTATTCCTGCAGTTGTTGAACTTGTTCGTCATGAAACAAACAAAGAACCAAATAAATCAGTTAACCCTGATGAAGTTGTTGCTATGGGTGCCGCAATTCAAGGTGGTGTCATCACTGGTGACGTTAAAGACGTTGTCCTTCTTGATGTTACTCCATTGTCACTTGGTATTGAAACAATGGGTGGAGTCTTCACAAAATTGATTGACCGTAACACAACTATCCCAACTTCTAAATCACAAGTCTTCTCAACTGCCGCTGATAATCAACCAGCTGTTGATATTCACGTCCTCCAAGGTGAACGTCCAATGGCTGCTGATAACAAAACTTTGGGTCGTTTCCAATTGACAGATATCCCTGCAGCACCACGTGGTATCCCACAAATCGAAGTAACATTTGATATTGATAAAAATGGTATTGTTTCTGTTAAAGCTAAAGACCTCGGCACACAAAAAGAACAAACAATTGTTATCAAATCAAACTCAGGTCTTTCTGATGAAGAGATTGATAAAATGATGAAAGATGCTGAAGCAAATGCCGATGCTGATGCAAAACGTAAAGAAGAAGTTGATACACGTAACGAAGCTGACGCTTTAGTTTTCCAAACTGAAAAAACTTTGAAAGACCTTGAAGGAAAAGTTGAAGAAGCTGAAGTTAAAAAAGCCGAAGACGCTAAAGAAGAACTCAAAAAAGCGCTTGAAGGTGAAGATATTGATGATATCAAAGCTAAATCAGAAGCACTTTCTGAAATCGCTCAAAATCTTGCTGTAAAACTTTAT
>dnaK_Lcl-199
ATGTCTAAAATTATCGGTATTGACCTTGGTACAACTAACTCAGCAGTCGCAGTTCTTGAAGGAACTGAATCAAAAATTATTCCAAATCCTGAAGGAAATCGCACAACTCCATCAGTAGTTGCATTTAAAAATGGTGAAATCATCGTTGGTGATGCTGCAAAACGTCAAGCAGTAACAAATCCAGAAACAATCATTTCTATCAAATCAAAAATGGGAACATCTGAAAAAGTTTCTGCAAATGGTAAAGAATATACACCACAAGAAATTTCAGCAATGATTCTTCAAAACTTGAAAGCAACTGCTGAAAGCTACCTTGGCGAAAAAGTTGAAAAAGCAGTTATCACTGTTCCTGCTTACTTCAATGACGCTCAACGTCAAGCAACTAAAGATGCTGGTAAAATTGCTGGTCTTGAAGTAGAACGTATCGTTAACGAACCAACTGCCGCAGCTCTTGCTTATGGTCTTGATAAAACAGATAAAGATGAAAAAATCCTTGTCTTTGACCTTGGTGGTGGGACATTCGACGTTTCAATCCTTGAACTTGGCGATGGTGTCTTTGATGTTCTTGCAACTGCTGGTAACAACAAACTTGGTGGTGATGACTTTGACCAAAAAATCATTGACTGGATGGTTGCCGAATTCAAGAAAGAAAACGGAATTGACCTTAGCCAAGACAAAATGGCTTTGCAACGTTTGAAAGATGCTGCTGAAAAAGCCAAAAAAGACCTTTCAGGTGTAACAACAACTCAAATCAGCTTACCATTTATCACAGCAGGAGCTGCCGGACCTCTTCACTTGGAAATGGCTTTAACTCGTGCTAAATTTGATGAATTGACACATGACCTTGTTGAAGCGACACGTCAACCAGTTCGTCAAGCCCTTTCTGATGCTGGTTTGTCAACTTCTGATATTGATGAAGTCCTCTTAGTTGGTGGTTCAACTCGTATTCCTGCAGTTGTTGAACTTGTTCGTCATGAAACAAACAAAGAACCAAATAAATCAGTTAACCCTGATGAAGTTGTTGCTATGGGTGCCGCAATTCAAGGTGGTGTCATCACTGGTGACGTTAAAGACGTTGTCCTTCTTGATGTTACTCCATTGTCACTTGGTATTGAAACAATGGGTGGAGTCTTCACAAAATTGATTGACCGTAACACAACTATTCCAACTTCTAAATCACAAGTCTTCTCAACTGCCGCTGATAATCAACCAGCTGTTGATATTCACGTCCTCCAAGGTGAACGTCCAATGGCTGCTGATAACAAAACTTTGGGTCGTTTCCAATTGACAGATATCCCTGCAGCACCACGTGGTATCCCACAAATCGAAGTAACATTTGATATTGATAAAAATGGTATTGTTTCTGTTAAAGCTAAAGACCTCGGCACACAAAAAGAACAAACAATTGTTATCAAATCAAACTCAGGTCTTTCTGATGAAGAGATTGATAAAATGATGAAAGATGCTGAAGCAAATGCCGATGCTGATGCAAAACGTAAAGAAGAAGTTGATACACGTAACGAAGCTGACGCTTTAGTTTTCCAAACTGAAAAAACTTTGAAAGACCTTGAAGGAAAAGTTGAAGAAGCTGAAGTTAAAAAAGCCGAAGACGCTAAAGAAGAACTCAAAAAAGCGCTTGAAGGTGAAGATATTGATGATATCAAAGCTAAATCAGAAGCACTTTCTGAAATCGCTCAAAATCTTGCTGTAAAACTTTAT
>dnaK_Lcl-200
ATGTCTAAAATTATCGGTATTGACCTTGGTACAACTAACTCAGCAGTCGCAGTTCTTGAAGGAACTGAATCAAAAATTATTCCAAATCCTGAAGGAAATCGCACAACTCCATCAGTAGTTGCATTTAAAAATGGTGAAATCATCGTTGGTGATGCTGCAAAACGTCAAGCAGTAACAAATCCAGAAACAATCATTTCTATCAAATCAAAAATGGGAACATCTGAAAAAGTTTCTGCAAATGGTAAAGAATATACACCACAAGAAATTTCAGCAATGATTCTTCAAAACTTGAAAGCAACTGCTGAAAGCTACCTTGGCGAAAAAGTTGAAAAAGCAGTTATCACTGTTCCTGCTTACTTCAATGACGCTCAACGTCAAGCAACTAAAGATGCTGGTAAAATTGCTGGTCTTGAAGTAGAACGTATCGTTAACGAACCAACTGCCGCAGCTCTTGCTTATGGTCTTGATAAAACAGATAAAGATGAAAAAATCCTTGTCTTTGACCTTGGTGGTGGGACATTCGACGTTTCAATCCTTGAACTTGGCGATGGTGTCTTTGATGTTCTTGCAACTGCTGGTAACAACAAACTTGGTGGTGATGACTTTGACCAAAAAATCATTGACTGGATGGTTGCCGAATTCAAGAAAGAAAACGGAATTGACCTTAGCCAAGACAAAATGGCTTTGCAACGTTTGAAAGATGCTGCTGAAAAAGCCAAAAAAGACCTTTCAGGTGTAACAACAACTCAAATCAGCTTACCATTTATCACAGCAGGAGCTGCCGGACCTCTTCACTTGGAAATGGCTTTAACTCGTGCTAAATTTGATGAATTGACACATGACCTTGTTGAAGCGACACGTCAACCAGTTCGTCAAGCCCTTTCTGATGCTGGTTTGTCAACTTCTGATATTGATGAAGTCCTCTTAGTTGGTGGTTCAACTCGTATTCCTGCAGTTGTTGAACTTGTTCGTCATGAAACAAACAAAGAACCAAATAAATCAGTTAACCCTGATGAAGTTGTTGCTATGGGTGCCGCAATTCAAGGTGGTGTCATCACTGGTGACGTTAAAGACGTTGTCCTTCTTGATGTTACTCCATTGTCACTTGGTATTGAAACAATGGGTGGAGTCTTCACAAAATTGATTGACCGTAACACAACTATTCCAACTTCTAAATCACAAGTCTTCTCAACTGCCGCTGATAATCAACCAGCTGTTGATATTCACGTCCTCCAAGGTGAACGTCCAATGGCTGCTGATAACAAAACTTTGGGTCGTTTCCAATTGACAGATATCCCTGCAGCACCACGTGGTATCCCACAAATCGAAGTAACATTTGATATTGATAAAAATGGTATTGTTTCTGTTAAAGCTAAAGACCTCGGCACACAAAAAGAACAAACAATTGTTATCAAATCAAACTCAGGTCTTTCTGATGAAGAGATTGATAAAATGATGAAAGATGCTGAAGCAAATGCCGATGCTGATGCAAAACGTAAAGAAGAAGTTGATACACGTAACGAAGCTGACGCTTTAGTTTTCCAAACTGAAAAAACTTTGAAAGACCTTGAAGGAAAAGTTGAAGAAGCTGAAGTTAAAAAAGCCGAAGACGCTAAAGAAGAACTCAAAAAAGCGCTTGAAGGTGAAGATATTGATGATATCAAAGCTAAATCAGAAGCACTTTCTGAAATCGCTCAAAATCTTGCTGTAAAACTTTAT
>dnaK_Lcl-201
ATGTCTAAAATTATCGGTATTGACCTTGGTACAACTAACTCAGCAGTCGCAGTTCTTGAAGGAACTGAATCAAAAATTATTCCAAATCCTGAAGGAAATCGCACAACTCCATCAGTAGTTGCATTTAAAAATGGTGAAATCATCGTTGGTGATGCTGCAAAACGTCAAGCAGTAACAAATCCAGAAACAATCATTTCTATCAAATCAAAAATGGGAACATCTGAAAAAGTTTCTGCAAATGGTAAAGAATATACACCACAAGAAATTTCAGCAATGATTCTTCAAAACTTGAAAGCAACTGCTGAAAGCTACCTTGGCGAAAAAGTTGAAAAAGCAGTTATCACTGTTCCTGCTTACTTCAATGACGCTCAACGTCAAGCAACTAAAGATGCTGGTAAAATTGCTGGTCTTGAAGTAGAACGTATCGTTAACGAACCAACTGCCGCAGCTCTTGCTTATGGTCTTGATAAAACAGATAAAGATGAAAAAATCCTTGTCTTTGACCTTGGTGGTGGGACATTCGACGTTTCAATCCTTGAACTTGGCGATGGTGTCTTTGATGTTCTTGCAACTGCTGGTAACAACAAACTTGGTGGTGATGACTTTGACCAAAAAATCATTGACTGGATGGTTGCCGAATTCAAGAAAGAAAACGGAATTGACCTTGGCCAAGACAAAATGGCTTTGCAACGTTTGAAAGATGCTGCTGAAAAAGCCAAAAAAGACCTTTCAGGTGTAACAACAACTCAAATCAGCTTACCATTTATCACAGCAGGAGCTGCCGGACCTCTTCACTTGGAAATGGCTTTAACTCGTGCTAAATTTGATGAATTGACACATGACCTTGTTGAAGCGACACGTCAACCAGTTCGTCAAGCCCTTTCTGATGCTGGTTTGTCAACTTCTGATATTGATGAAGTCCTCTTAGTTGGTGGTTCAACTCGTATTCCTGCAGTTGTTGAACTTGTTCGTCATGAAACAAACAAAGAACCAAATAAATCAGTTAACCCTGATGAAGTTGTTGCTATGGGTGCCGCGATTCAAGGTGGTGTCATCACTGGTGACGTTAAAGACGTTGTCCTTCTTGATGTTACTCCATTGTCACTTGGTATTGAAACAATGGGTGGAGTCTTCACAAAATTGATTGACCGTAACACAACTATCCCAACTTCTAAATCACAAGTCTTCTCAACTGCCGCTGATAATCAACCAGCTGTTGATATTCACGTCCTCCAAGGTGAACGTCCAATGGCTGCTGATAACAAAACTTTGGGTCGTTTCCAATTGACAGATATCCCTGCAGCACCACGTGGTATCCCACAAATCGAAGTAACATTTGATATTGATAAAAATGGTATTGTTTCTGTTAAAGCTAAAGACCTCGGCACACAAAAAGAACAAACAATTGTTATCAAATCAAACTCAGGTCTTTCTGATGAAGAGATTGATAAAATGATCAAAGATGCTGAAGCAAATGCCGATGCTGATGCAAAACGTAAAGAAGAAGTTGATACACGTAACGAAGCTGACGCTTTAGTTTTCCAAACTGAAAAAACTTTGAAAGACCTTGAAGGAAAAGTTGAAGAAGCTGAAGTTAAAAAAGCCGAAGACGCTAAAGAAGAACTCAAAAAAGCGCTTGAAGGTGAAGATATTGATGATATCAAAGCTAAATCAGAAGCACTTTCTGAAATCGCTCAAAATCTTGCTGTAAAACTTTAT
>dnaK_Lcl-202
ATGTCTAAAATTATCGGTATTGACCTTGGTACAACTAACTCAGCAGTCGCAGTTCTTGAAGGAACTGAATCAAAAATTATTCCAAATCCAGAAGGAAATCGCACAACTCCATCAGTAGTTGCATTTAAAAATGGTGAAATCATCGTTGGTGATGCTGCAAAACGTCAAGCAGTAACAAATCCAGAAACAATCATTTCTATCAAATCAAAAATGGGAACATCTGAAAAAGTTTCTGCAAATGGTAAAGAATATACACCACAAGAAATTTCAGCAATGATTCTTCAAAACTTGAAAGCAACTGCTGAAAGCTACCTTGGCGAAAAAGTTGAAAAAGCAGTTATCACTGTTCCTGCTTACTTCAATGACGCTCAACGTCAAGCAACTAAAGATGCTGGTAAAATTGCTGGTCTTGAAGTAGAACGTATCGTTAACGAACCAACTGCCGCAGCTCTTGCTTATGGTCTTGATAAAACAGATAAAGATGAAAAAATCCTTGTCTTTGACCTTGGTGGTGGGACATTCGACGTTTCAATCCTTGAACTTGGCGATGGTGTCTTTGATGTTCTTGCAACTGCTGGTAACAACAAACTTGGTGGTGATGACTTTGACCAAAAAATCATTGACTGGATGGTTGCCGAATTCAAGAAAGAAAACGGAATTGACCTTGGCCAAGACAAAATGGCTTTGCAACGTTTGAAAGATGCTGCTGAAAAAGCCAAAAAAGACCTTTCAGGTGTAACAACAACTCAAATCAGCTTACCATTTATCACAGCAGGAGCTGCCGGACCTCTTCACTTGGAAATGGCTTTAACTCGTGCTAAATTTGATGAATTGACACATGACCTTGTTGAAGCGACACGTCAACCAGTTCGTCAAGCCCTTTCTGATGCTGGTTTGTCAACTTCTGATATTGATGAAGTCCTCTTAGTTGGTGGTTCAACTCGTATTCCTGCAGTTGTTGAACTTGTTCGTCATGAAACAAACAAAGAACCAAATAAATCAGTTAACCCTGATGAAGTTGTTGCTATGGGTGCCGCAATTCAAGGTGGTGTCATCACTGGTGACGTTAAAGACGTTGTCCTTCTTGATGTTACTCCATTGTCACTTGGTATTGAAACAATGGGTGGAGTCTTCACAAAATTGATTGACCGTAACACAACTATCCCAACTTCTAAATCACAAGTCTTCTCAACTGCCGCTGATAATCAACCAGCTGTTGATATTCACGTCCTCCAAGGTGAACGTCCAATGGCTGCTGATAACAAAACTTTGGGTCGTTTCCAATTGACAGATATCCCTGCAGCACCACGTGGTATCCCACAAATCGAAGTAACATTTGATATTGATAAAAATGGTATTGTTTCTGTTAAAGCTAAAGACCTCGGCACACAAAAAGAACAAACAATTGTTATCAAATCAAACTCAGGTCTTTCTGATGAAGAGATTGATAAAATGATGAAAGATGCTGAAGCAAATGCCGATGCTGATGCAAAACGTAAAGAAGAAGTTGATACACGTAACGAAGCTGACGCTTTAGTTTTCCAAACTGAAAAAACTTTGAAAGACCTTGAAGGAAAAGTTGAAGAAGCTGAAGTTAAAAAAGCCGAAGACGCTAAAGAAGAACTCAAAAAAGCGCTTGAAGGTGAAGATATTGATGATATCAAAGCTAAATCAGAAGCACTTTCTGAAATCGCTCAAAATCTTGCTGTAAAACTTTAT
>dnaK_Lcl-203
ATGTCTAAAATTATCGGTATTGACCTTGGTACAACTAACTCAGCAGTCGCAGTTCTTGAAGGAACTGAATCAAAAATTATTCCAAATCCTGAAGGAAATCGCACAACTCCATCAGTAGTTGCATTTAAAAATGGTGAAATCATCGTTGGTGATGCTGCAAAACGTCAAGCAGTAACAAATCCAGAAACAATCATTTCTATCAAATCAAAAATGGGAACATCTGAAAAAGTTTCTGCAAATGGTAAAGAATATACACCACAAGAAATTTCAGCAATGATTCTTCAAAACTTGAAAGCAACTGCTGAAAGCTACCTTGGCGAAAAAGTTGAAAAAGCAGTTATCACTGTTCCTGCTTACTTCAATGACGCTCAACGTCAAGCAACTAAAGATGCTGGTAAAATTGCTGGTCTTGAAGTAGAACGTATCGTTAACGAACCAACTGCCGCAGCTCTTGCTTATGGTCTTGATAAAACAGATAAAGATGAAAAAATCCTTGTCTTTGACCTTGGTGGTGGGACATTCGACGTTTCAATCCTTGAACTTGGCGATGGTGTCTTTGATGTTCTTGCAACTGCTGGTAACAACAAACTTGGTGGTGATGACTTTGACCAAAAAATCATTGACTGGATGGTTGCCGAATTCAAGAAAGAAAACGGAATTGACCTTGGCCAAGACAAAATGGCTTTGCAACGTTTGAAAGATGCTGCTGAAAAAGCCAAAAAAGACCTTTCAGGTGTAACAACAACTCAAATCAGCTTACCATTTATCACAGCAGGAGCTGCCGGACCTCTTCACTTGGAAATGGCTTTAACTCGTGCTAAATTTGATGAATTGACACATGACCTTGTTGAAGCGACACGTCAACCAGTTCGTCAAGCCCTTTCTGATGCTGGTTTGTCAACTTCTGATATTGATGAAGTCCTCTTAGTTGGTGGTTCAACTCGTATTCCTGCAGTTGTTGAACTTGTTCGTCATGAAACAAACAAAGAACCAAATAAATCAGTTAACCCTGATGAAGTTGTTGCTATGGGTGCCGCGATTCAAGGTGGTGTCATCACTGGTGACGTTAAAGACGTTGTCCTTCTTGATGTTACTCCATTGTCACTTGGTATTGAAACAATGGGTGGAGTCTTCACAAAATTGATTGACCGTAACACAACTATCCCAACTTCTAAATCACAAGTCTTCTCAACTGCCGCTGATAATCAACCAGCTGTTGATATTCACGTCCTCCAAGGTGAACGTCCAATGGCTGCTGATAACAAAACTTTGGGTCGTTTCCAATTGACAGATATCCCTGCAGCACCACGTGGTATCCCACAAATCGAAGTAACATTTGATATTGATAAAAATGGTATTGTTTCTGTTAAAGCTAAAGACCTCGGCACACAAAAAGAACAAACAATTGTTATCAAATCAAACTCAGGTCTTTCTGATGAAGAGATTGATAAAATGATCAAAGATGCTGAAGCAAATGCCGATGCTGATGCAAAACGTAAAGAAGAAGTTGATACACGTAACGAAGCTGACGCTTTAGTTTTCCAAACTGAAAAAACTTTGAAAGACCTTGAAGGAAAAGTTGAAGAAGCTGAAGTTAAAAAAGCCGAAGACGCTAAAGAAGAACTCAAAAAAGCGCTTGAAGGTGAAGATATTGATGATATCAAAGCTAAATCAGAAGCACTTTCTGAAATCGCTCAAAATCTTGCTGTAAAACTTTAT
>dnaK_Lcl-204
ATGTCTAAAATTATCGGTATTGACCTTGGTACAACTAACTCAGCAGTCGCAGTTCTTGAAGGAACTGAATCAAAAATTATTCCAAATCCAGAAGGAAATCGCACAACTCCATCAGTAGTTGCATTTAAAAATGGTGAAATCATTGTTGGTGATGCTGCAAAACGTCAAGCAGTAACAAATCCAGAAACAATCATTTCTATCAAATCAAAAATGGGAACATCTGAAAAAGTTTCTGCAAATGGTAAAGAATATACACCACAAGAAATTTCAGCAATGATTCTTCAAAACTTGAAAGCAACTGCTGAAAGCTACCTTGGCGAAAAAGTTGAAAAAGCAGTTATCACTGTTCCTGCTTACTTCAATGACGCTCAACGTCAAGCGACTAAAGATGCTGGTAAAATTGCTGGTCTTGAAGTAGAACGTATCGTTAACGAACCAACTGCCGCAGCTCTTGCTTATGGTCTTGATAAAACAGATAAAGATGAAAAAATCCTTGTCTTTGACCTTGGTGGTGGGACATTCGACGTTTCAATCCTTGAACTTGGCGACGGTGTCTTTGATGTTCTTGCAACAGCAGGTAACAACAAACTTGGTGGGGACGATTTTGACCAAAAAATCATTGACTGGATGGTTGCCGAATTCAAGAAAGAAAACGGAATCGACCTTGGTCAAGACAAAATGGCATTGCAACGTTTGAAAGATGCCGCTGAAAAAGCGAAAAAAGACCTTTCAGGTGTAACAACAACTCAAATCAGCTTACCATTCATCACAGCAGGAGCTGCCGGACCTCTTCACTTGGAAATGGCTTTGACTCGTGCCAAATTTGACGAATTGACACATGATCTTGTTGAAGCGACACGTCAACCAGTTCGTCAAGCCCTTTCTGATGCTGGTTTGTCAACTTCTGATATTGATGAAGTCCTCTTAGTTGGTGGTTCAACTCGTATTCCTGCTGTTGTTGAACTTGTTCGTCATGAAACAAACAAAGAACCAAATAAATCAGTAAACCCTGATGAAGTTGTTGCTATGGGTGCCGCAATTCAAGGTGGTGTCATCACTGGTGACGTTAAAGACGTTGTCCTTCTTGATGTTACTCCATTGTCACTTGGTATTGAAACAATGGGTGGAGTCTTCACAAAATTGATTGACCGTAACACAACTATCCCAACTTCTAAATCACAAGTCTTCTCAACTGCCGCTGATAATCAACCAGCTGTTGACATTCACGTCCTCCAAGGAGAACGTCCAATGGCCGCTGATAACAAAACTTTGGGTCGTTTCCAATTGACAGATATCCCTGCAGCACCACGTGGTATCCCACAAATCGAAGTAACTTTTGATATTGATAAAAATGGTATTGTTTCTGTTAAAGCTAAAGACCTTGGCACACAAAAAGAACAAACAATTGTTATCAAATCAAACTCAGGTCTTTCTGATGAAGAGATTGATAAAATGATGAAAGACGCCGAAGCAAATGCTGACGCTGACGCAAAACGTAAAGAAGAAGTTGATACACGTAACGAAGCTGATGCTTTAGTTTTCCAAACTGAAAAAACTTTGAAAGACCTTGAAGGAAAAGTTGAAGAAGCTGAAGTTAAAAAAGCCGAAGACGCTAAAGAAGAACTCAAAAAAGCGCTTGAAGGTGAAGATATTGATGATATCAAAGCTAAATCAGAAGCACTTTCTGAAATCGCTCAAAACCTTGCTGTAAAACTTTAT
>dnaK_Lcl-205
ATGTCTAAAATTATCGGTATTGACCTTGGTACAACAAACTCAGCAGTAGCAGTTCTTGAAGGAACTGAATCAAAAATTATTCCAAATCCAGAAGGAAATCGTACAACACCTTCAGTTGTAGCTTTCAAAAATGGTGAAATCATTGTCGGTGACGCTGCAAAACGTCAAGCGGTAACTAACCCAGAAACAATTATTTCTATTAAATCAAAAATGGGAACATCTGAAAAAGTTTCTGCAAATGGTAAAGAATATACACCACAAGAAATTTCAGCAATGATTCTTCAAAACTTGAAAGCTACAGCAGAAGCTTATCTTGGAGAAAAAGTAGAAAAAGCAGTTATCACTGTACCTGCATACTTCAATGACGCTCAACGTCAAGCAACTAAAGATGCTGGTAAAATTGCTGGTCTTGAAGTAGAACGTATCGTTAACGAACCAACAGCAGCAGCTCTTGCTTATGGTCTTGATAAAACAGATAAAGATGAAAAGATTCTTGTATTTGACCTTGGTGGTGGTACATTCGACGTTTCAATTCTTGAACTTGGTGATGGTGTCTTTGATGTTCTTGCAACTGCTGGTAACAACAAACTCGGTGGTGATGATTTTGACCAAAAAATCATTGACTGGATGGTTGCCGAATTCAAGAAAGAAAACGGAATTGACCTTGCCCAAGATAAAATGGCTTTGCAACGTTTGAAAGATGCCGCTGAAAAAGCGAAAAAAGACCTTTCAGGTGTAACAACTACTCAAATCAGCTTGCCATTCATCACAGCCGGTGCTGCTGGCCCTCTTCACTTGGAAATGGCTTTGACTCGTGCTAAATTTGATGAATTGACACATGATCTTGTTGAAGCGACACGTCAACCAGTTCGCCAAGCCCTTTCTGATGCTGGCTTGTCAACTTCTGATATTGACGAAGTTCTCTTGGTTGGTGGTTCAACTCGTATCCCTGCTGTTGTTGAACTTGTTCGTCACGAAACAAACAAAGAACCAAATAAATCAGTAAACCCTGATGAAGTTGTTGCTATGGGTGCAGCAATTCAGGGTGGTGTGATTACTGGTGACGTTAAAGATGTTGTTCTCCTTGACGTTACTCCACTTTCACTTGGTATTGAAACAATGGGTGGTGTCTTCACAAAATTGATTGACCGTAACACAACTATCCCAACTTCTAAATCGCAAGTCTTCTCAACTGCTGCTGATAATCAACCCGCTGTAGATATTCATGTCCTTCAAGGTGAACGTCCAATGGCAGCTGATAACAAAACTTTGGGTCGTTTCCAATTAACAGATATCCCTGCAGCACCACGTGGTATTCCACAAATCGAAGTAACATTTGATATTGATAAAAATGGTATTGTTTCTGTTAAAGCTAAAGACCTTGGTACACAAAAAGAACAAACAATCGTTATCAAATCAAACTCAGGTCTTTCTGATGAAGAAATTGATAAAATGATGAAAGATGCTGAAGCGAATGCTGACGCTGATGCAAAACGTAAAGAAGAAGTTGATACACGTAATGAAGCTGATGCTTTAGTTTTCCAAACTGAAAAAACTTTGAAAGACCTTGAAGGAAAAGTAGAAGAAGCTGAAGTTAAAAAAGCTGAAGAAGCTAAAGAAGAACTCAAAAAAGCGCTTGAAGGTGAAGATATTGATGATATCAAAGCTAAATCAGAAGCACTTTCTGAAATCGCTCAAAACCTCGCTGTAAAACTTTAT
>dnaK_Lcl-206
ATGTCTAAAATTATCGGTATTGACCTTGGTACAACAAACTCAGCAGTAGCAGTTCTTGAAGGAACTGAATCAAAAATTATTCCAAATCCAGAAGGAAATCGTACAACACCTTCAGTTGTAGCTTTCAAAAATGGTGAAATCATTGTCGGTGACGCTGCAAAACGTCAAGCGGTAACTAACCCAGAAACAATTATTTCTATTAAATCAAAAATGGGAACATCTGAAAAAGTTTCTGCAAATGGTAAAGAATATACACCACAAGAAATTTCAGCAATGATTCTTCAAAACTTGAAAGCTACAGCAGAAGCTTATCTTGGAGAAAAAGTAGAAAAAGCAGTTATCACTGTACCTGCATACTTCAATGACGCTCAACGTCAAGCAACTAAAGATGCTGGTAAAATTGCTGGTCTTGAAGTAGAACGTATCGTTAACGAACCAACAGCAGCAGCTCTTGCTTATGGTCTTGATAAAACAGATAAAGATGAAAAGATTCTTGTATTTGACCTTGGTGGTGGTACATTCGACGTTTCAATTCTTGAACTTGGTGATGGTGTCTTTGATGTTCTTGCAACTGCTGGTAACAACAAACTCGGTGGTGATGATTTTGACCAAAAAATCATTGACTGGATGGTTGCCGAATTCAAGAAAGAAAACGGAATTGACCTTGCCCAAGATAAAATGGCTTTGCAACGTTTGAAAGATGCCGCTGAAAAAGCGAAAAAAGACCTTTCAGGTGTAACAACTACTCAAATCAGCTTGCCATTCATCACAGCCGGTGCTGCTGGCCCTCTTCACTTGGAAATGGCTTTGACTCGTGCTAAATTTGATGAATTGACACATGATCTTGTTGAAGCGACACGTCAACCAGTTCGCCAAGCCCTTTCTGATGCTGGCTTGTCAACTTCTGATATTGACGAAGTTCTCTTGGTTGGTGGTTCAACTCGTATCCCTGCTGTTGTTGAACTTGTTCGTCACGAAACAAACAAAGAACCAAATAAATCAGTAAACCCTGATGAAGTTGTTGCTATGGGTGCAGCAATTCAGGGTGGTGTGATTACTGGTGACGTTAAAGATGTTGTTCTCCTTGACGTTACTCCACTTTCACTTGGTATTGAAACAATGGGTGGTGTCTTCACAAAATTGATTGACCGTAACACAACTATCCCAACTTCTAAATCGCAAGTCTTCTCAACTGCTGCTGATAATCAACCCGCTGTAGATATTCATGTCCTTCAAGGTGAACGTCCAATGGCAGCTGATAACAAAACTTTGGGTCGTTTCCAATTAACAGATATCCCTGCAGCACCACGTGGTATTCCACAAATCGAAGTAACATTTGATATTGATAAAAATGGTATTGTTTCTGTTAAAGCTAAAGACCTTGGTACACAAAAAGAACAAACAATCGTTATCAAATCAAACTCAGGTCTTTCTGATGAAGAAATTGATAAAATGATGAAAGATGCTGAAGCGAATGCTGACGCTGATGCAAAACGTAAAGAAGAAGTTGATACACGTAATGAAGCTGATGCTTTAGTTTTCCAAACTGAAAAAACTTTGAAAGACCTTGAAGGAAAAGTAGAAGAAGCTGAAGTTAAAAAAGCTGAAGAAGCTAAAGAAGAACTCAAAAAAGCGCTTGAAGGTGAAGATATTGATGATATCAAAGCTAAATCAGAAGCACTTTCTGAAATCGCTCAAAACCTCGCTGTAAAACTTTAT
>dnaK_Lcl-207
ATGTCTAAAATTATCGGTATTGACCTTGGTACAACTAACTCAGCAGTCGCAGTTCTTGAAGGAACTGAATCAAAAATTATTCCAAATCCTGAAGGAAATCGCACAACTCCATCAGTAGTTGCATTTAAAAATGGTGAAATCATCGTTGGTGATGCTGCAAAACGTCAAGCAGTAACAAATCCAGAAACAATCATTTCTATCAAATCAAAAATGGGAACATCTGAAAAAGTTTCTGCAAATGGTAAAGAATATACACCACAAGAAATTTCAGCAATGATTCTTCAAAACTTGAAAGCAACTGCTGAAAGCTACCTTGGCGAAAAAGTTGAAAAAGCAGTTATCACTGTTCCTGCTTACTTCAATGACGCTCAACGTCAAGCAACTAAAGATGCTGGTAAAATTGCTGGTCTTGAAGTAGAACGTATCGTTAACGAACCAACTGCCGCAGCTCTTGCTTATGGTCTTGATAAAACAGATAAAGATGAAAAAATCCTTGTCTTTGACCTTGGTGGTGGGACATTCGACGTTTCAATCCTTGAACTTGGCGATGGTGTCTTTGATGTTCTTGCAACTGCTGGTAACAACAAACTTGGTGGTGATGACTTTGACCAAAAAATCATTGACTGGATGGTTGCCGAATTCAAGAAAGAAAACGGAATTGACCTTGGCCAAGACAAAATGGCTTTGCAACGTTTGAAAGATGCTGCTGAAAAAGCCAAAAAAGACCTTTCAGGTGTAACAACAACTCAAATCAGCTTACCATTTATCACAGCAGGAGCTGCCGGACCTCTTCACTTGGAAATGGCTTTAACTCGTGCTAAATTTGATGAATTGACACATGACCTTGTTGAAGCGACACGTCAACCAGTTCGTCAAGCCCTTTCTGATGCTGGTTTGTCAACTTCTGATATTGATGAAGTCCTCTTAGTTGGTGGTTCAACTCGTATTCCTGCAGTTGTTGAACTTGTTCGTCATGAAACAAACAAAGAACCAAATAAATCAGTTAACCCTGATGAAGTTGTTGCTATGGGTGCCGCAATTCAAGGTGGTGTCATCACTGGTGACGTTAAAGACGTTGTCCTTCTTGATGTTACTCCATTGTCACTTGGTATTGAAACAATGGGTGGAGTCTTCACAAAATTGATTGACCGTAACACAACTATCCCAACTTCTAAATCACAAGTCTTCTCAACTGCCGCTGATAATCAACCAGCTGTTGATATTCACGTCCTCCAAGGTGAACGTCCAATGGCTGCTGATAACAAAACTTTGGGTCGTTTCCAATTGACAGATATCCCTGCAGCACCACGTGGTATCCCACAAATCGAAGTAACATTTGATATTGATAAAAATGGTATTGTTTCTGTTAAAGCTAAAGACCTCGGCACACAAAAAGAACAAACAATTGTTATCAAATCAAACTCAGGTCTTTCTGATGAAGAGATTGATAAAATGATGAAAGATGCTGAAGCAAATGCCGATGCTGATGCAAAACGTAAAGAAGAAGTTGATACACGTAACGAAGCTGACGCTTTAGTTTTCCAAACTGAAAAAACTTTGAAAGACCTTGAAGGAAAAGTTGAAGAAGCTGAAGTTAAAAAAGCCGAAGACGCTAAAGAAGAACTCAAAAAAGCGCTTGAAGGTGAAGATATTGATGATATCAAAGCTAAATCAGAAGCACTTTCTGAAATCGCTCAAAATCTTGCTGTAAAACTTTAT
>dnaK_Lcl-208
ATGTCTAAAATTATCGGTATTGACCTTGGTACAACTAACTCAGCAGTCGCAGTTCTTGAAGGAACTGAATCAAAAATTATTCCAAATCCTGAAGGAAATCGCACAACTCCATCAGTAGTTGCATTTAAAAATGGTGAAATCATCGTTGGTGATGCTGCAAAACGTCAAGCAGTAACAAATCCAGAAACAATCATTTCTATCAAATCAAAAATGGGAACATCTGAAAAAGTTTCTGCAAATGGTAAAGAATATACACCACAAGAAATTTCAGCAATGATTCTTCAAAACTTGAAAGCAACTGCTGAAAGCTACCTTGGCGAAAAAGTTGAAAAAGCAGTTATCACTGTTCCTGCTTACTTCAATGACGCTCAACGTCAAGCAACTAAAGATGCTGGTAAAATTGCTGGTCTTGAAGTAGAACGTATCGTTAACGAACCAACTGCCGCAGCTCTTGCTTATGGTCTTGATAAAACAGATAAAGATGAAAAAATCCTTGTCTTTGACCTTGGTGGTGGGACATTCGACGTTTCAATCCTTGAACTTGGCGATGGTGTCTTTGATGTTCTTGCAACTGCTGGTAACAACAAACTTGGTGGTGATGACTTTGACCAAAAAATCATTGACTGGATGGTTGCCGAATTCAAGAAAGAAAACGGAATTGACCTTAGCCAAGACAAAATGGCTTTGCAACGTTTGAAAGATGCTGCTGAAAAAGCCAAAAAAGACCTTTCAGGTGTAACAACAACTCAAATCAGCTTACCATTTATCACAGCAGGAGCTGCCGGACCTCTTCACTTGGAAATGGCTTTAACTCGTGCTAAATTTGATGAATTGACACATGACCTTGTTGAAGCGACACGTCAACCAGTTCGTCAAGCCCTTTCTGATGCTGGTTTGTCAACTTCTGATATTGATGAAGTCCTCTTAGTTGGTGGTTCAACTCGTATTCCTGCAGTTGTTGAACTTGTTCGTCATGAAACAAACAAAGAACCAAATAAATCAGTTAACCCTGATGAAGTTGTTGCTATGGGTGCCGCAATTCAAGGTGGTGTCATCACTGGTGACGTTAAAGACGTTGTCCTTCTTGATGTTACTCCATTGTCACTTGGTATTGAAACAATGGGTGGAGTCTTCACAAAATTGATTGACCGTAACACAACTATTCCAACTTCTAAATCACAAGTCTTCTCAACTGCCGCTGATAATCAACCAGCTGTTGATATTCACGTCCTCCAAGGTGAACGTCCAATGGCTGCTGATAACAAAACTTTGGGTCGTTTCCAATTGACAGATATCCCTGCAGCACCACGTGGTATCCCACAAATCGAAGTAACATTTGATATTGATAAAAATGGTATTGTTTCTGTTAAAGCTAAAGACCTCGGCACACAAAAAGAACAAACAATTGTTATCAAATCAAACTCAGGTCTTTCTGATGAAGAGATTGATAAAATGATGAAAGATGCTGAAGCAAATGCCGATGCTGATGCAAAACGTAAAGAAGAAGTTGATACACGTAACGAAGCTGACGCTTTAGTTTTCCAAACTGAAAAAACTTTGAAAGACCTTGAAGGAAAAGTTGAAGAAGCTGAAGTTAAAAAAGCCGAAGACGCTAAAGAAGAACTCAAAAAAGCGCTTGAAGGTGAAGATATTGATGATATCAAAGCTAAATCAGAAGCACTTTCTGAAATCGCTCAAAATCTTGCTGTAAAACTTTAT
>dnaK_Lcl-209
ATGTCTAAAATTATCGGTATTGACCTTGGTACAACTAACTCAGCAGTCGCAGTTCTTGAAGGAACTGAATCAAAAATTATTCCAAATCCTGAAGGAAATCGCACAACTCCATCAGTAGTTGCATTTAAAAATGGTGAAATCATCGTTGGTGATGCTGCAAAACGTCAAGCAGTAACAAATCCAGAAACAATCATTTCTATCAAATCAAAAATGGGAACATCTGAAAAAGTTTCTGCAAATGGTAAAGAATATACACCACAAGAAATTTCAGCAATGATTCTTCAAAACTTGAAAGCAACTGCTGAAAGCTACCTTGGCGAAAAAGTTGAAAAAGCAGTTATCACTGTTCCTGCTTACTTCAATGACGCTCAACGTCAAGCAACTAAAGATGCTGGTAAAATTGCTGGTCTTGAAGTAGAACGTATCGTTAACGAACCAACTGCCGCAGCTCTTGCTTATGGTCTTGATAAAACAGATAAAGATGAAAAAATCCTTGTCTTTGACCTTGGTGGTGGGACATTCGACGTTTCAATCCTTGAACTTGGCGATGGTGTCTTTGATGTTCTTGCAACTGCTGGTAACAACAAACTTGGTGGTGATGACTTTGACCAAAAAATCATTGACTGGATGGTTGCCGAATTCAAGAAAGAAAACGGAATTGACCTTGGCCAAGACAAAATGGCTTTGCAACGTTTGAAAGATGCTGCTGAAAAAGCCAAAAAAGACCTTTCAGGTGTAACAACAACTCAAATCAGCTTACCATTTATCACAGCAGGAGCTGCCGGACCTCTTCACTTGGAAATGGCTTTAACTCGTGCTAAATTTGATGAATTGACACATGACCTTGTTGAAGCGACACGTCAACCAGTTCGTCAAGCCCTTTCTGATGCTGGTTTGTCAACTTCTGATATTGATGAAGTCCTCTTAGTTGGTGGTTCAACTCGTATTCCTGCAGTTGTTGAACTTGTTCGTCATGAAACAAACAAAGAACCAAATAAATCAGTTAACCCTGATGAAGTTGTTGCTATGGGTGCCGCAATTCAAGGTGGTGTCATCACTGGTGACGTTAAAGACGTTGTCCTTCTTGATGTTACTCCATTGTCACTTGGTATTGAAACAATGGGTGGAGTCTTCACAAAATTGATTGACCGTAACACAACTATCCCAACTTCTAAATCACAAGTCTTCTCAACTGCCGCTGATAATCAACCAGCTGTTGATATTCACGTCCTCCAAGGTGAACGTCCAATGGCTGCTGATAACAAAACTTTGGGTCGTTTCCAATTGACAGATATCCCTGCAGCACCACGTGGTATCCCACAAATCGAAGTAACATTTGATATTGATAAAAATGGTATTGTTTCTGTTAAAGCTAAAGACCTCGGCACACAAAAAGAACAAACAATTGTTATCAAATCAAACTCAGGTCTTTCTGATGAAGAGATTGATAAAATGATGAAAGATGCTGAAGCAAATGCCGATGCTGATGCAAAACGTAAAGAAGAAGTTGATACACGTAACGAAGCTGACGCTTTAGTTTTCCAAACTGAAAAAACTTTGAAAGACCTTGAAGGAAAAGTTGAAGAAGCTGAAGTTAAAAAAGCCGAAGACGCTAAAGAAGAACTCAAAAAAGCGCTTGAAGGTGAAGATATTGATGATATCAAAGCTAAATCAGAAGCACTTTCTGAAATCGCTCAAAATCTTGCTGTAAAACTTTAT
>dnaK_Lcl-210
ATGTCTAAAATTATCGGTATTGACCTTGGTACAACTAACTCAGCAGTCGCAGTTCTTGAAGGAACTGAATCAAAAATTATTCCAAATCCAGAAGGAAATCGCACAACTCCATCAGTAGTTGCATTTAAAAATGGTGAAATCATTGTTGGTGATGCTGCAAAACGTCAAGCAGTAACAAATCCAGAAACAATCATTTCTATCAAATCAAAAATGGGAACATCTGAAAAAGTTTCTGCAAATGGTAAAGAATATACACCACAAGAAATTTCAGCAATGATTCTTCAAAACTTGAAAGCAACTGCTGAAAGCTACCTTGGCGAAAAAGTTGAAAAAGCAGTTATCACTGTTCCTGCTTACTTCAATGACGCTCAACGTCAAGCGACTAAAGATGCTGGTAAAATTGCTGGTCTTGAAGTAGAACGTATCGTTAACGAACCAACTGCCGCAGCTCTTGCTTATGGTCTTGATAAAACAGATAAAGATGAAAAAATCCTTGTCTTTGACCTTGGTGGTGGGACATTCGACGTTTCAATCCTTGAACTTGGCGACGGTGTCTTTGATGTTCTTGCAACAGCAGGTAACAACAAACTTGGTGGGGACGATTTTGACCAAAAAATCATTGACTGGATGGTTGCCGAATTCAAGAAAGAAAACGGAATCGACCTTGGTCAAGACAAAATGGCATTGCAACGTTTGAAAGATGCCGCTGAAAAAGCGAAAAAAGACCTTTCAGGTGTAACAACAACTCAAATCAGCTTACCATTCATCACAGCAGGAGCTGCCGGACCTCTTCACTTGGAAATGGCTTTGACTCGTGCCAAATTTGACGAATTGACACATGATCTTGTTGAAGCGACACGTCAACCAGTTCGTCAAGCCCTTTCTGATGCTGGTTTGTCAACTTCTGATATTGATGAAGTCCTCTTAGTTGGTGGTTCAACTCGTATTCCTGCTGTTGTTGAACTTGTTCGTCATGAAACAAACAAAGAACCAAATAAATCAGTAAACCCTGATGAAGTTGTTGCTATGGGTGCCGCAATTCAAGGTGGTGTCATCACTGGTGACGTTAAAGACGTTGTCCTTCTTGATGTTACTCCATTGTCACTTGGTATTGAAACAATGGGTGGAGTCTTCACAAAATTGATTGACCGTAACACAACTATCCCAACTTCTAAATCACAAGTCTTCTCAACTGCCGCTGATAATCAACCAGCTGTTGACATTCACGTCCTCCAAGGAGAACGTCCAATGGCCGCTGATAACAAAACTTTGGGTCGTTTCCAATTGACAGATATCCCTGCAGCACCACGTGGTATCCCACAAATCGAAGTAACTTTTGATATTGATAAAAATGGTATTGTTTCTGTTAAAGCTAAAGACCTTGGCACACAAAAAGAACAAACAATTGTTATCAAATCAAACTCAGGTCTTTCTGATGAAGAGATTGATAAAATGATGAAAGACGCCGAAGCAAATGCTGACGCTGACGCAAAACGTAAAGAAGAAGTTGATACACGTAACGAAGCTGATGCTTTAGTTTTCCAAACTGAAAAAACTTTGAAAGACCTTGAAGGAAAAGTTGAAGAAGCTGAAGTTAAAAAAGCCGAAGACGCTAAAGAAGAACTCAAAAAAGCGCTTGAAGGTGAAGATATTGATGATATCAAAGCTAAATCAGAAGCACTTTCTGAAATCGCTCAAAACCTTGCTGTAAAACTTTAT
>dnaK_Lcl-211
ATGTCTAAAATTATCGGTATTGACCTTGGTACAACTAACTCAGCAGTCGCAGTTCTTGAAGGAACTGAATCAAAAATTATTCCAAATCCTGAAGGAAATCGCACAACTCCATCAGTAGTTGCATTTAAAAATGGTGAAATCATCGTTGGTGATGCTGCAAAACGTCAAGCAGTAACAAATCCAGAAACAATCATTTCTATCAAATCAAAAATGGGAACATCTGAAAAAGTTTCTGCAAATGGTAAAGAATATACACCACAAGAAATTTCAGCAATGATTCTTCAAAACTTGAAAGCAACTGCTGAAAGCTACCTTGGCGAAAAAGTTGAAAAAGCAGTTATCACTGTTCCTGCTTACTTCAATGACGCTCAACGTCAAGCAACTAAAGATGCTGGTAAAATTGCTGGTCTTGAAGTAGAACGTATCGTTAACGAACCAACTGCCGCAGCTCTTGCTTATGGTCTTGATAAAACAGATAAAGATGAAAAAATCCTTGTCTTTGACCTTGGTGGTGGGACATTCGACGTTTCAATCCTTGAACTTGGCGATGGTGTCTTTGATGTTCTTGCAACTGCTGGTAACAACAAACTTGGTGGTGATGACTTTGACCAAAAAATCATTGACTGGATGGTTGCCGAATTCAAGAAAGAAAACGGAATTGACCTTAGCCAAGACAAAATGGCTTTGCAACGTTTGAAAGATGCTGCTGAAAAAGCCAAAAAAGACCTTTCAGGTGTAACAACAACTCAAATCAGCTTACCATTTATCACAGCAGGAGCTGCCGGACCTCTTCACTTGGAAATGGCTTTAACTCGTGCTAAATTTGATGAATTGACACATGACCTTGTTGAAGCGACACGTCAACCAGTTCGTCAAGCCCTTTCTGATGCTGGTTTGTCAACTTCTGATATTGATGAAGTCCTCTTAGTTGGTGGTTCAACTCGTATTCCTGCAGTTGTTGAACTTGTTCGTCATGAAACAAACAAAGAACCAAATAAATCAGTTAACCCTGATGAAGTTGTTGCTATGGGTGCCGCAATTCAAGGTGGTGTCATCACTGGTGACGTTAAAGACGTTGTCCTTCTTGATGTTACTCCATTGTCACTTGGTATTGAAACAATGGGTGGAGTCTTCACAAAATTGATTGACCGTAACACAACTATTCCAACTTCTAAATCACAAGTCTTCTCAACTGCCGCTGATAATCAACCAGCTGTTGATATTCACGTCCTCCAAGGTGAACGTCCAATGGCTGCTGATAACAAAACTTTGGGTCGTTTCCAATTGACAGATATCCCTGCAGCACCACGTGGTATCCCACAAATCGAAGTAACATTTGATATTGATAAAAATGGTATTGTTTCTGTTAAAGCTAAAGACCTCGGCACACAAAAAGAACAAACAATTGTTATCAAATCAAACTCAGGTCTTTCTGATGAAGAGATTGATAAAATGATGAAAGATGCTGAAGCAAATGCCGATGCTGATGCAAAACGTAAAGAAGAAGTTGATACACGTAACGAAGCTGACGCTTTAGTTTTCCAAACTGAAAAAACTTTGAAAGACCTTGAAGGAAAAGTTGAAGAAGCTGAAGTTAAAAAAGCCGAAGACGCTAAAGAAGAACTCAAAAAAGCGCTTGAAGGTGAAGATATTGATGATATCAAAGCTAAATCAGAAGCACTTTCTGAAATCGCTCAAAATCTTGCTGTAAAACTTTAT
>dnaK_Lcl-212
ATGTCTAAAATTATCGGTATTGACCTTGGTACAACTAACTCAGCAGTCGCAGTTCTTGAAGGAACTGAATCAAAAATTATTCCAAATCCTGAAGGAAATCGCACAACTCCATCAGTAGTTGCATTTAAAAATGGTGAAATCATCGTTGGTGATGCTGCAAAACGTCAAGCAGTAACAAATCCAGAAACAATCATTTCTATCAAATCAAAAATGGGAACATCTGAAAAAGTTTCTGCAAATGGTAAAGAATATACACCACAAGAAATTTCAGCAATGATTCTTCAAAACTTGAAAGCAACTGCTGAAAGCTACCTTGGCGAAAAAGTTGAAAAAGCAGTTATCACTGTTCCTGCTTACTTCAATGACGCTCAACGTCAAGCAACTAAAGATGCTGGTAAAATTGCTGGTCTTGAAGTAGAACGTATCGTTAACGAACCAACTGCCGCAGCTCTTGCTTATGGTCTTGATAAAACAGATAAAGATGAAAAAATCCTTGTCTTTGACCTTGGTGGTGGGACATTCGACGTTTCAATCCTTGAACTTGGCGATGGTGTCTTTGATGTTCTTGCAACTGCTGGTAACAACAAACTTGGTGGTGATGACTTTGACCAAAAAATCATTGACTGGATGGTTGCCGAATTCAAGAAAGAAAACGGAATTGACCTTGGCCAAGACAAAATGGCTTTGCAACGTTTGAAAGATGCTGCTGAAAAAGCCAAAAAAGACCTTTCAGGTGTAACAACAACTCAAATCAGCTTACCATTTATCACAGCAGGAGCTGCCGGACCTCTTCACTTGGAAATGGCTTTAACTCGTGCTAAATTTGATGAATTGACACATGACCTTGTTGAAGCGACACGTCAACCAGTTCGTCAAGCCCTTTCTGATGCTGGTTTGTCAACTTCTGATATTGATGAAGTCCTCTTAGTTGGTGGTTCAACTCGTATTCCTGCAGTTGTTGAACTTGTTCGTCATGAAACAAACAAAGAACCAAATAAATCAGTTAACCCTGATGAAGTTGTTGCTATGGGTGCCGCAATTCAAGGTGGTGTCATCACTGGTGACGTTAAAGACGTTGTCCTTCTTGATGTTACTCCATTGTCACTTGGTATTGAAACAATGGGTGGAGTCTTCACAAAATTGATTGACCGTAACACAACTATCCCAACTTCTAAATCACAAGTCTTCTCAACTGCCGCTGATAATCAACCAGCTGTTGATATTCACGTCCTCCAAGGTGAACGTCCAATGGCTGCTGATAACAAAACTTTGGGTCGTTTCCAATTGACAGATATCCCTGCAGCACCACGTGGTATCCCACAAATCGAAGTAACATTTGATATTGATAAAAATGGTATTGTTTCTGTTAAAGCTAAAGACCTCGGCACACAAAAAGAACAAACAATTGTTATCAAATCAAACTCAGGTCTTTCTGATGAAGAGATTGATAAAATGATGAAAGATGCTGAAGCAAATGCCGATGCTGATGCAAAACGTAAAGAAGAAGTTGATACACGTAACGAAGCTGACGCTTTAGTTTTCCAAACTGAAAAAACTTTGAAAGACCTTGAAGGAAAAGTTGAAGAAGCTGAAGTTAAAAAAGCCGAAGACGCTAAAGAAGAACTCAAAAAAGCGCTTGAAGGTGAAGATATTGATGATATCAAAGCTAAATCAGAAGCACTTTCTGAAATCGCTCAAAATCTTGCTGTAAAACTTTAT
>dnaK_Lcl-213
ATGTCTAAAATTATCGGTATTGACCTTGGTACAACTAACTCAGCAGTCGCAGTTCTTGAAGGAACTGAATCAAAAATTATTCCAAATCCAGAAGGAAATCGCACAACTCCATCAGTAGTTGCATTTAAAAATGGTGAAATCATCGTTGGTGATGCTGCAAAACGTCAAGCAGTAACAAATCCAGAAACAATCATTTCTATCAAATCAAAAATGGGAACATCTGAAAAAGTTTCTGCAAATGGTAAAGAATATACACCACAAGAAATTTCAGCAATGATTCTTCAAAACTTGAAAGCAACTGCTGAAAGCTACCTTGGCGAAAAAGTTGAAAAAGCAGTTATCACTGTTCCTGCTTACTTCAATGACGCTCAACGTCAAGCAACTAAAGATGCTGGTAAAATTGCTGGTCTTGAAGTAGAACGTATCGTTAACGAACCAACTGCCGCAGCTCTTGCTTATGGTCTTGATAAAACAGATAAAGATGAAAAAATCCTTGTCTTTGACCTTGGTGGTGGGACATTCGACGTTTCAATCCTTGAACTTGGCGATGGTGTCTTTGATGTTCTTGCAACTGCTGGTAACAACAAACTTGGTGGTGATGACTTTGACCAAAAAATCATTGACTGGATGGTTGCCGAATTCAAGAAAGAAAACGGAATTGACCTTGGCCAAGACAAAATGGCTTTGCAACGTTTGAAAGATGCTGCTGAAAAAGCCAAAAAAGACCTTTCAGGTGTAACAACAACTCAAATCAGCTTACCATTTATCACAGCAGGAGCTGCCGGACCTCTTCACTTGGAAATGGCTTTAACTCGTGCTAAATTTGATGAATTGACACATGACCTTGTTGAAGCGACACGTCAACCAGTTCGTCAAGCCCTTTCTGATGCTGGTTTGTCAACTTCTGATATTGATGAAGTCCTCTTAGTTGGTGGTTCAACTCGTATTCCTGCAGTTGTTGAACTTGTTCGTCATGAAACAAACAAAGAACCAAATAAATCAGTTAACCCTGATGAAGTTGTTGCTATGGGTGCCGCAATTCAAGGTGGTGTCATCACTGGTGACGTTAAAGACGTTGTCCTTCTTGATGTTACTCCATTGTCACTTGGTATTGAAACAATGGGTGGAGTCTTCACAAAATTGATTGACCGTAACACAACTATCCCAACTTCTAAATCACAAGTCTTCTCAACTGCCGCTGATAATCAACCAGCTGTTGATATTCACGTCCTCCAAGGTGAACGTCCAATGGCTGCTGATAACAAAACTTTGGGTCGTTTCCAATTGACAGATATCCCTGCAGCACCACGTGGTATCCCACAAATCGAAGTAACATTTGATATTGATAAAAATGGTATTGTTTCTGTTAAAGCTAAAGACCTCGGCACACAAAAAGAACAAACAATTGTTATCAAATCAAACTCAGGTCTTTCTGATGAAGAGATTGATAAAATGATGAAAGATGCTGAAGCAAATGCCGATGCTGATGCAAAACGTAAAGAAGAAGTTGATACACGTAACGAAGCTGACGCTTTAGTTTTCCAAACTGAAAAAACTTTGAAAGACCTTGAAGGAAAAGTTGAAGAAGCTGAAGTTAAAAAAGCCGAAGACGCTAAAGAAGAACTCAAAAAAGCGCTTGAAGGTGAAGATATTGATGATATCAAAGCTAAATCAGAAGCACTTTCTGAAATCGCTCAAAATCTTGCTGTAAAACTTTAT
>dnaK_Lcl-214
ATGTCTAAAATTATCGGTATTGACCTTGGTACAACTAACTCAGCAGTCGCAGTTCTTGAAGGAACTGAATCAAAAATTATTCCAAATCCTGAAGGAAATCGCACAACTCCATCAGTAGTTGCATTTAAAAATGGTGAAATCATCGTTGGTGATGCTGCAAAACGTCAAGCAGTAACAAATCCAGAAACAATCATTTCTATCAAATCAAAAATGGGAACATCTGAAAAAGTTTCTGCAAATGGTAAAGAATATACACCACAAGAAATTTCAGCAATGATTCTTCAAAACTTGAAAGCAACTGCTGAAAGCTACCTTGGCGAAAAAGTTGAAAAAGCAGTTATCACTGTTCCTGCTTACTTCAATGACGCTCAACGTCAAGCAACTAAAGATGCTGGTAAAATTGCTGGTCTTGAAGTAGAACGTATCGTTAACGAACCAACTGCCGCAGCTCTTGCTTATGGTCTTGATAAAACAGATAAAGATGAAAAAATCCTTGTCTTTGACCTTGGTGGTGGGACATTCGACGTTTCAATCCTTGAACTTGGCGATGGTGTCTTTGATGTTCTTGCAACTGCTGGTAACAACAAACTTGGTGGTGATGACTTTGACCAAAAAATCATTGACTGGATGGTTGCCGAATTCAAGAAAGAAAACGGAATTGACCTTAGCCAAGACAAAATGGCTTTGCAACGTTTGAAAGATGCTGCTGAAAAAGCCAAAAAAGACCTTTCAGGTGTAACAACAACTCAAATCAGCTTACCATTTATCACAGCAGGAGCTGCCGGACCTCTTCACTTGGAAATGGCTTTAACTCGTGCTAAATTTGATGAATTGACACATGACCTTGTTGAAGCGACACGTCAACCAGTTCGTCAAGCCCTTTCTGATGCTGGTTTGTCAACTTCTGATATTGATGAAGTCCTCTTAGTTGGTGGTTCAACTCGTATTCCTGCAGTTGTTGAACTTGTTCGTCATGAAACAAACAAAGAACCAAATAAATCAGTTAACCCTGATGAAGTTGTTGCTATGGGTGCCGCAATTCAAGGTGGTGTCATCACTGGTGACGTTAAAGACGTTGTCCTTCTTGATGTTACTCCATTGTCACTTGGTATTGAAACAATGGGTGGAGTCTTCACAAAATTGATTGACCGTAACACAACTATTCCAACTTCTAAATCACAAGTCTTCTCAACTGCCGCTGATAATCAACCAGCTGTTGATATTCACGTCCTCCAAGGTGAACGTCCAATGGCTGCTGATAACAAAACTTTGGGTCGTTTCCAATTGACAGATATCCCTGCAGCACCACGTGGTATCCCACAAATCGAAGTAACATTTGATATTGATAAAAATGGTATTGTTTCTGTTAAAGCTAAAGACCTCGGCACACAAAAAGAACAAACAATTGTTATCAAATCAAACTCAGGTCTTTCTGATGAAGAGATTGATAAAATGATGAAAGATGCTGAAGCAAATGCCGATGCTGATGCAAAACGTAAAGAAGAAGTTGATACACGTAACGAAGCTGACGCTTTAGTTTTCCAAACTGAAAAAACTTTGAAAGACCTTGAAGGAAAAGTTGAAGAAGCTGAAGTTAAAAAAGCCGAAGACGCTAAAGAAGAACTCAAAAAAGCGCTTGAAGGTGAAGATATTGATGATATCAAAGCTAAATCAGAAGCACTTTCTGAAATCGCTCAAAATCTTGCTGTAAAACTTTAT
>dnaK_Lcl-215
ATGTCTAAAATTATCGGTATTGACCTTGGTACAACTAACTCAGCAGTCGCAGTTCTTGAAGGAACTGAATCAAAAATTATTCCAAATCCTGAAGGAAATCGCACAACTCCATCAGTAGTTGCATTTAAAAATGGTGAAATCATCGTTGGTGATGCTGCAAAACGTCAAGCAGTAACAAATCCAGAAACAATCATTTCTATCAAATCAAAAATGGGAACATCTGAAAAAGTTTCTGCAAATGGTAAAGAATATACACCACAAGAAATTTCAGCAATGATTCTTCAAAACTTGAAAGCAACTGCTGAAAGCTACCTTGGCGAAAAAGTTGAAAAAGCAGTTATCACTGTTCCTGCTTACTTCAATGACGCTCAACGTCAAGCAACTAAAGATGCTGGTAAAATTGCTGGTCTTGAAGTAGAACGTATCGTTAACGAACCAACTGCCGCAGCTCTTGCTTATGGTCTTGATAAAACAGATAAAGATGAAAAAATCCTTGTCTTTGACCTTGGTGGTGGGACATTCGACGTTTCAATCCTTGAACTTGGCGATGGTGTCTTTGATGTTCTTGCAACTGCTGGTAACAACAAACTTGGTGGTGATGACTTTGACCAAAAAATCATTGACTGGATGGTTGCCGAATTCAAGAAAGAAAACGGAATTGACCTTAGCCAAGACAAAATGGCTTTGCAACGTTTGAAAGATGCTGCTGAAAAAGCCAAAAAAGACCTTTCAGGTGTAACAACAACTCAAATCAGCTTACCATTTATCACAGCAGGAGCTGCCGGACCTCTTCACTTGGAAATGGCTTTAACTCGTGCTAAATTTGATGAATTGACACATGACCTTGTTGAAGCGACACGTCAACCAGTTCGTCAAGCCCTTTCTGATGCTGGTTTGTCAACTTCTGATATTGATGAAGTCCTCTTAGTTGGTGGTTCAACTCGTATTCCTGCAGTTGTTGAACTTGTTCGTCATGAAACAAACAAAGAACCAAATAAATCAGTTAACCCTGATGAAGTTGTTGCTATGGGTGCCGCAATTCAAGGTGGTGTCATCACTGGTGACGTTAAAGACGTTGTCCTTCTTGATGTTACTCCATTGTCACTTGGTATTGAAACAATGGGTGGAGTCTTCACAAAATTGATTGACCGTAACACAACTATTCCAACTTCTAAATCACAAGTCTTCTCAACTGCCGCTGATAATCAACCAGCTGTTGATATTCACGTCCTCCAAGGTGAACGTCCAATGGCTGCTGATAACAAAACTTTGGGTCGTTTCCAATTGACAGATATCCCTGCAGCACCACGTGGTATCCCACAAATCGAAGTAACATTTGATATTGATAAAAATGGTATTGTTTCTGTTAAAGCTAAAGACCTCGGCACACAAAAAGAACAAACAATTGTTATCAAATCAAACTCAGGTCTTTCTGATGAAGAGATTGATAAAATGATGAAAGATGCTGAAGCAAATGCCGATGCTGATGCAAAACGTAAAGAAGAAGTTGATACACGTAACGAAGCTGACGCTTTAGTTTTCCAAACTGAAAAAACTTTGAAAGACCTTGAAGGAAAAGTTGAAGAAGCTGAAGTTAAAAAAGCCGAAGACGCTAAAGAAGAACTCAAAAAAGCGCTTGAAGGTGAAGATATTGATGATATCAAAGCTAAATCAGAAGCACTTTCTGAAATCGCTCAAAATCTTGCTGTAAAACTTTAT
>dnaK_Lcl-216
ATGTCTAAAATTATCGGTATTGACCTTGGTACAACTAACTCAGCAGTCGCAGTTCTTGAAGGAACTGAATCAAAAATTATTCCAAATCCTGAAGGAAATCGCACAACTCCATCAGTAGTTGCATTTAAAAATGGTGAAATCATCGTTGGTGATGCTGCAAAACGTCAAGCAGTAACAAATCCAGAAACAATCATTTCTATCAAATCAAAAATGGGAACATCTGAAAAAGTTTCTGCAAATGGTAAAGAATATACACCACAAGAAATTTCAGCAATGATTCTTCAAAACTTGAAAGCAACTGCTGAAAGCTACCTTGGCGAAAAAGTTGAAAAAGCAGTTATCACTGTTCCTGCTTACTTCAATGACGCTCAACGTCAAGCAACTAAAGATGCTGGTAAAATTGCTGGTCTTGAAGTAGAACGTATCGTTAACGAACCAACTGCCGCAGCTCTTGCTTATGGTCTTGATAAAACAGATAAAGATGAAAAAATCCTTGTCTTTGACCTTGGTGGTGGGACATTCGACGTTTCAATCCTTGAACTTGGCGATGGTGTCTTTGATGTTCTTGCAACTGCTGGTAACAACAAACTTGGTGGTGATGACTTTGACCAAAAAATCATTGACTGGATGGTTGCCGAATTCAAGAAAGAAAACGGAATTGACCTTAGCCAAGACAAAATGGCTTTGCAACGTTTGAAAGATGCTGCTGAAAAAGCCAAAAAAGACCTTTCAGGTGTAACAACAACTCAAATCAGCTTACCATTTATCACAGCAGGAGCTGCCGGACCTCTTCACTTGGAAATGGCTTTAACTCGTGCTAAATTTGATGAATTGACACATGACCTTGTTGAAGCGACACGTCAACCAGTTCGTCAAGCCCTTTCTGATGCTGGTTTGTCAACTTCTGATATTGATGAAGTCCTCTTAGTTGGTGGTTCAACTCGTATTCCTGCAGTTGTTGAACTTGTTCGTCATGAAACAAACAAAGAACCAAATAAATCAGTTAACCCTGATGAAGTTGTTGCTATGGGTGCCGCAATTCAAGGTGGTGTCATCACTGGTGACGTTAAAGACGTTGTCCTTCTTGATGTTACTCCATTGTCACTTGGTATTGAAACAATGGGTGGAGTCTTCACAAAATTGATTGACCGTAACACAACTATTCCAACTTCTAAATCACAAGTCTTCTCAACTGCCGCTGATAATCAACCAGCTGTTGATATTCACGTCCTCCAAGGTGAACGTCCAATGGCTGCTGATAACAAAACTTTGGGTCGTTTCCAATTGACAGATATCCCTGCAGCACCACGTGGTATCCCACAAATCGAAGTAACATTTGATATTGATAAAAATGGTATTGTTTCTGTTAAAGCTAAAGACCTCGGCACACAAAAAGAACAAACAATTGTTATCAAATCAAACTCAGGTCTTTCTGATGAAGAGATTGATAAAATGATGAAAGATGCTGAAGCAAATGCCGATGCTGATGCAAAACGTAAAGAAGAAGTTGATACACGTAACGAAGCTGACGCTTTAGTTTTCCAAACTGAAAAAACTTTGAAAGACCTTGAAGGAAAAGTTGAAGAAGCTGAAGTTAAAAAAGCCGAAGACGCTAAAGAAGAACTCAAAAAAGCGCTTGAAGGTGAAGATATTGATGATATCAAAGCTAAATCAGAAGCACTTTCTGAAATCGCTCAAAATCTTGCTGTAAAACTTTAT
>dnaK_Lcl-217
ATGTCTAAAATTATCGGTATTGACCTTGGTACAACTAACTCAGCAGTCGCAGTTCTTGAAGGAACTGAATCAAAAATTATTCCAAATCCAGAAGGAAATCGCACAACTCCATCAGTAGTTGCATTTAAAAATGGTGAAATCATCGTTGGTGATGCTGCAAAACGTCAAGCAGTAACAAATCCAGAAACAATCATTTCTATCAAATCAAAAATGGGAACATCTGAAAAAGTTTCTGCAAATGGTAAAGAATATACACCACAAGAAATTTCAGCAATGATTCTTCAAAACTTGAAAGCAACTGCTGAAAGCTACCTTGGCGAAAAAGTTGAAAAAGCAGTTATCACTGTTCCTGCTTACTTCAATGACGCTCAACGTCAAGCAACTAAAGATGCTGGTAAAATTGCTGGTCTTGAAGTAGAACGTATCGTTAACGAACCAACTGCCGCAGCTCTTGCTTATGGTCTTGATAAAACAGATAAAGATGAAAAAATCCTTGTCTTTGACCTTGGTGGTGGGACATTCGACGTTTCAATCCTTGAACTTGGCGATGGTGTCTTTGATGTTCTTGCAACTGCTGGTAACAACAAACTTGGTGGTGATGACTTTGACCAAAAAATCATTGACTGGATGGTTGCCGAATTCAAGAAAGAAAACGGAATTGACCTTGGCCAAGACAAAATGGCTTTGCAACGTTTGAAAGATGCTGCTGAAAAAGCCAAAAAAGACCTTTCAGGTGTAACAACAACTCAAATCAGCTTACCATTTATCACAGCAGGAGCTGCCGGACCTCTTCACTTGGAAATGGCTTTAACTCGTGCTAAATTTGATGAATTGACACATGACCTTGTTGAAGCGACACGTCAACCAGTTCGTCAAGCCCTTTCTGATGCTGGTTTGTCAACTTCTGATATTGATGAAGTCCTCTTAGTTGGTGGTTCAACTCGTATTCCTGCAGTTGTTGAACTTGTTCGTCATGAAACAAACAAAGAACCAAATAAATCAGTTAACCCTGATGAAGTTGTTGCTATGGGTGCCGCAATTCAAGGTGGTGTCATCACTGGTGACGTTAAAGACGTTGTCCTTCTTGATGTTACTCCATTGTCACTTGGTATTGAAACAATGGGTGGAGTCTTCACAAAATTGATTGACCGTAACACAACTATCCCAACTTCTAAATCACAAGTCTTCTCAACTGCCGCTGATAATCAACCAGCTGTTGATATTCACGTCCTCCAAGGTGAACGTCCAATGGCTGCTGATAACAAAACTTTGGGTCGTTTCCAATTGACAGATATCCCTGCAGCACCACGTGGTATCCCACAAATCGAAGTAACATTTGATATTGATAAAAATGGTATTGTTTCTGTTAAAGCTAAAGACCTCGGCACACAAAAAGAACAAACAATTGTTATCAAATCAAACTCAGGTCTTTCTGATGAAGAGATTGATAAAATGATGAAAGATGCTGAAGCAAATGCCGATGCTGATGCAAAACGTAAAGAAGAAGTTGATACACGTAACGAAGCTGACGCTTTAGTTTTCCAAACTGAAAAAACTTTGAAAGACCTTGAAGGAAAAGTTGAAGAAGCTGAAGTTAAAAAAGCCGAAGACGCTAAAGAAGAACTCAAAAAAGCGCTTGAAGGTGAAGATATTGATGATATCAAAGCTAAATCAGAAGCACTTTCTGAAATCGCTCAAAATCTTGCTGTAAAACTTTAT
>dnaK_Lcl-218
ATGTCTAAAATTATCGGTATTGACCTTGGTACAACTAACTCAGCAGTCGCAGTTCTTGAAGGAACTGAATCAAAAATTATTCCAAATCCAGAAGGAAATCGCACAACTCCATCAGTAGTTGCATTTAAAAATGGTGAAATCATTGTTGGTGATGCTGCAAAACGTCAAGCAGTAACAAATCCAGAAACAATCATTTCTATCAAATCAAAAATGGGAACATCTGAAAAAGTTTCTGCAAATGGTAAAGAATATACACCACAAGAAATTTCAGCAATGATTCTTCAAAACTTGAAAGCAACTGCTGAAAGCTACCTTGGCGAAAAAGTTGAAAAAGCAGTTATCACTGTTCCTGCTTACTTCAATGACGCTCAACGTCAAGCGACTAAAGATGCTGGTAAAATTGCTGGTCTTGAAGTAGAACGTATCGTTAACGAACCAACTGCCGCAGCTCTTGCTTATGGTCTTGATAAAACAGATAAAGATGAAAAAATCCTTGTCTTTGACCTTGGTGGTGGGACATTCGACGTTTCAATCCTTGAACTTGGCGACGGTGTCTTTGATGTTCTTGCAACAGCAGGTAACAACAAACTTGGTGGGGACGATTTTGACCAAAAAATCATTGACTGGATGGTTGCCGAATTCAAGAAAGAAAACGGAATCGACCTTGGTCAAGACAAAATGGCATTGCAACGTTTGAAAGATGCCGCTGAAAAAGCGAAAAAAGACCTTTCAGGTGTAACAACAACTCAAATCAGCTTACCATTCATCACAGCAGGAGCTGCCGGACCTCTTCACTTGGAAATGGCTTTGACTCGTGCCAAATTTGACGAATTGACACATGATCTTGTTGAAGCGACACGTCAACCAGTTCGTCAAGCCCTTTCTGATGCTGGTTTGTCAACTTCTGATATTGATGAAGTCCTCTTAGTTGGTGGTTCAACTCGTATTCCTGCTGTTGTTGAACTTGTTCGTCATGAAACAAACAAAGAACCAAATAAATCAGTAAACCCTGATGAAGTTGTTGCTATGGGTGCCGCAATTCAAGGTGGTGTCATCACTGGTGACGTTAAAGACGTTGTCCTTCTTGATGTTACTCCATTGTCACTTGGTATTGAAACAATGGGTGGAGTCTTCACAAAATTGATTGACCGTAACACAACTATCCCAACTTCTAAATCACAAGTCTTCTCAACTGCCGCTGATAATCAACCAGCTGTTGACATTCACGTCCTCCAAGGAGAACGTCCAATGGCCGCTGATAACAAAACTTTGGGTCGTTTCCAATTGACAGATATCCCTGCAGCACCACGTGGTATCCCACAAATCGAAGTAACTTTTGATATTGATAAAAATGGTATTGTTTCTGTTAAAGCTAAAGACCTTGGCACACAAAAAGAACAAACAATTGTTATCAAATCAAACTCAGGTCTTTCTGATGAAGAGATTGATAAAATGATGAAAGACGCCGAAGCAAATGCTGACGCTGACGCAAAACGTAAAGAAGAAGTTGATACACGTAACGAAGCTGATGCTTTAGTTTTCCAAACTGAAAAAACTTTGAAAGACCTTGAAGGAAAAGTTGAAGAAGCTGAAGTTAAAAAAGCCGAAGACGCTAAAGAAGAACTCAAAAAAGCGCTTGAAGGTGAAGATATTGATGATATCAAAGCTAAATCAGAAGCACTTTCTGAAATCGCTCAAAACCTTGCTGTAAAACTTTAT
>dnaK_Lcl-219
ATGTCTAAAATTATCGGTATTGACCTTGGTACAACTAACTCAGCAGTCGCAGTTCTTGAAGGAACTGAATCAAAAATTATTCCAAATCCTGAAGGAAATCGCACAACTCCATCAGTAGTTGCATTTAAAAATGGTGAAATCATCGTTGGTGATGCTGCAAAACGTCAAGCAGTAACAAATCCAGAAACAATCATTTCTATCAAATCAAAAATGGGAACATCTGAAAAAGTTTCTGCAAATGGTAAAGAATATACACCACAAGAAATTTCAGCAATGATTCTTCAAAACTTGAAAGCAACTGCTGAAAGCTACCTTGGCGAAAAAGTTGAAAAAGCAGTTATCACTGTTCCTGCTTACTTCAATGACGCTCAACGTCAAGCAACTAAAGATGCTGGTAAAATTGCTGGTCTTGAAGTAGAACGTATCGTTAACGAACCAACTGCCGCAGCTCTTGCTTATGGTCTTGATAAAACAGATAAAGATGAAAAAATCCTTGTCTTTGACCTTGGTGGTGGGACATTCGACGTTTCAATCCTTGAACTTGGCGATGGTGTCTTTGATGTTCTTGCAACTGCTGGTAACAACAAACTTGGTGGTGATGACTTTGACCAAAAAATCATTGACTGGATGGTTGCCGAATTCAAGAAAGAAAACGGAATTGACCTTGGCCAAGACAAAATGGCTTTGCAACGTTTGAAAGATGCTGCTGAAAAAGCCAAAAAAGACCTTTCAGGTGTAACAACAACTCAAATCAGCTTACCATTTATCACAGCAGGAGCTGCCGGACCTCTTCACTTGGAAATGGCTTTAACTCGTGCTAAATTTGATGAATTGACACATGACCTTGTTGAAGCGACACGTCAACCAGTTCGTCAAGCCCTTTCTGATGCTGGTTTGTCAACTTCTGATATTGATGAAGTCCTCTTAGTTGGTGGTTCAACTCGTATTCCTGCAGTTGTTGAACTTGTTCGTCATGAAACAAACAAAGAACCAAATAAATCAGTTAACCCTGATGAAGTTGTTGCTATGGGTGCCGCAATTCAAGGTGGTGTCATCACTGGTGACGTTAAAGACGTTGTCCTTCTTGATGTTACTCCATTGTCACTTGGTATTGAAACAATGGGTGGAGTCTTCACAAAATTGATTGACCGTAACACAACTATCCCAACTTCTAAATCACAAGTCTTCTCAACTGCCGCTGATAATCAACCAGCTGTTGATATTCACGTCCTCCAAGGTGAACGTCCAATGGCTGCTGATAACAAAACTTTGGGTCGTTTCCAATTGACAGATATCCCTGCAGCACCACGTGGTATCCCACAAATCGAAGTAACATTTGATATTGATAAAAATGGTATTGTTTCTGTTAAAGCTAAAGACCTCGGCACACAAAAAGAACAAACAATTGTTATCAAATCAAACTCAGGTCTTTCTGATGAAGAGATTGATAAAATGATGAAAGATGCTGAAGCAAATGCCGATGCTGATGCAAAACGTAAAGAAGAAGTTGATACACGTAACGAAGCTGACGCTTTAGTTTTCCAAACTGAAAAAACTTTGAAAGACCTTGAAGGAAAAGTTGAAGAAGCTGAAGTTAAAAAAGCCGAAGACGCTAAAGAAGAACTCAAAAAAGCGCTTGAAGGTGAAGATATTGATGATATCAAAGCTAAATCAGAAGCACTTTCTGAAATCGCTCAAAATCTTGCTGTAAAACTTTAT
>dnaK_Lcl-220
ATGTCTAAAATTATCGGTATTGACCTTGGTACAACTAACTCAGCAGTCGCAGTTCTTGAAGGAACTGAATCAAAAATTATTCCAAATCCTGAAGGAAATCGCACAACTCCATCAGTAGTTGCATTTAAAAATGGTGAAATCATCGTTGGTGATGCTGCAAAACGTCAAGCAGTAACAAATCCAGAAACAATCATTTCTATCAAATCAAAAATGGGAACATCTGAAAAAGTTTCTGCAAATGGTAAAGAATATACACCACAAGAAATTTCAGCAATGATTCTTCAAAACTTGAAAGCAACTGCTGAAAGCTACCTTGGCGAAAAAGTTGAAAAAGCAGTTATCACTGTTCCTGCTTACTTCAATGACGCTCAACGTCAAGCAACTAAAGATGCTGGTAAAATTGCTGGTCTTGAAGTAGAACGTATCGTTAACGAACCAACTGCCGCAGCTCTTGCTTATGGTCTTGATAAAACAGATAAAGATGAAAAAATCCTTGTCTTTGACCTTGGTGGTGGGACATTCGACGTTTCAATCCTTGAACTTGGCGATGGTGTCTTTGATGTTCTTGCAACTGCTGGTAACAACAAACTTGGTGGTGATGACTTTGACCAAAAAATCATTGACTGGATGGTTGCCGAATTCAAGAAAGAAAACGGAATTGACCTTGGCCAAGACAAAATGGCTTTGCAACGTTTGAAAGATGCTGCTGAAAAAGCCAAAAAAGACCTTTCAGGTGTAACAACAACTCAAATCAGCTTACCATTTATCACAGCAGGAGCTGCCGGACCTCTTCACTTGGAAATGGCTTTAACTCGTGCTAAATTTGATGAATTGACACATGACCTTGTTGAAGCGACACGTCAACCAGTTCGTCAAGCCCTTTCTGATGCTGGTTTGTCAACTTCTGATATTGATGAAGTCCTCTTAGTTGGTGGTTCAACTCGTATTCCTGCAGTTGTTGAACTTGTTCGTCATGAAACAAACAAAGAACCAAATAAATCAGTTAACCCTGATGAAGTTGTTGCTATGGGTGCCGCAATTCAAGGTGGTGTCATCACTGGTGACGTTAAAGACGTTGTCCTTCTTGATGTTACTCCATTGTCACTTGGTATTGAAACAATGGGTGGAGTCTTCACAAAATTGATTGACCGTAACACAACTATTCCAACTTCTAAATCACAAGTCTTCTCAACTGCCGCTGATAATCAACCAGCTGTTGATATTCACGTCCTCCAAGGTGAACGTCCAATGGCTGCTGATAACAAAACTTTGGGTCGTTTCCAATTGACAGATATCCCTGCAGCACCACGTGGTATCCCACAAATCGAAGTAACATTTGATATTGATAAAAATGGTATTGTTTCTGTTAAAGCTAAAGACCTCGGCACACAAAAAGAACAAACAATTGTTATCAAATCAAACTCAGGTCTTTCTGATGAAGAGATTGATAAAATGATGAAAGATGCTGAAGCAAATGCCGATGCTGATGCAAAACGTAAAGAAGAAGTTGATACACGTAACGAAGCTGACGCTTTAGTTTTCCAAACTGAAAAAACTTTGAAAGACCTTGAAGGAAAAGTTGAAGAAGCTGAAGTTAAAAAAGCCGAAGACGCTAAAGAAGAACTCAAAAAAGCGCTTGAAGGTGAAGATATTGATGATATCAAAGCTAAATCAGAAGCACTTTCTGAAATCGCTCAAAATCTTGCTGTAAAACTTTAT
>dnaK_Lcl-221
ATGTCTAAAATTATCGGTATTGACCTTGGTACAACTAACTCAGCAGTCGCAGTTCTTGAAGGAACTGAATCAAAAATTATTCCAAATCCTGAAGGAAATCGCACAACTCCATCAGTAGTTGCATTTAAAAATGGTGAAATCATCGTTGGTGATGCTGCAAAACGTCAAGCAGTAACAAATCCAGAAACAATCATTTCTATCAAATCAAAAATGGGAACATCTGAAAAAGTTTCTGCAAATGGTAAAGAATATACACCACAAGAAATTTCAGCAATGATTCTTCAAAACTTGAAAGCAACTGCTGAAAGCTACCTTGGCGAAAAAGTTGAAAAAGCAGTTATCACTGTTCCTGCTTACTTCAATGACGCTCAACGTCAAGCAACTAAAGATGCTGGTAAAATTGCTGGTCTTGAAGTAGAACGTATCGTTAACGAACCAACTGCCGCAGCTCTTGCTTATGGTCTTGATAAAACAGATAAAGATGAAAAAATCCTTGTCTTTGACCTTGGTGGTGGGACATTCGACGTTTCAATCCTTGAACTTGGCGATGGTGTCTTTGATGTTCTTGCAACTGCTGGTAACAACAAACTTGGTGGTGATGACTTTGACCAAAAAATCATTGACTGGATGGTTGCCGAATTCAAGAAAGAAAACGGAATTGACCTTGGCCAAGACAAAATGGCTTTGCAACGTTTGAAAGATGCTGCTGAAAAAGCCAAAAAAGACCTTTCAGGTGTAACAACAACTCAAATCAGCTTACCATTTATCACAGCAGGAGCTGCCGGACCTCTTCACTTGGAAATGGCTTTAACTCGTGCTAAATTTGATGAATTGACACATGACCTTGTTGAAGCGACACGTCAACCAGTTCGTCAAGCCCTTTCTGATGCTGGTTTGTCAACTTCTGATATTGATGAAGTCCTCTTAGTTGGTGGTTCAACTCGTATTCCTGCAGTTGTTGAACTTGTTCGTCATGAAACAAACAAAGAACCAAATAAATCAGTTAACCCTGATGAAGTTGTTGCTATGGGTGCCGCAATTCAAGGTGGTGTCATCACTGGTGACGTTAAAGACGTTGTCCTTCTTGATGTTACTCCATTGTCACTTGGTATTGAAACAATGGGTGGAGTCTTCACAAAATTGATTGACCGTAACACAACTATTCCAACTTCTAAATCACAAGTCTTCTCAACTGCCGCTGATAATCAACCAGCTGTTGATATTCACGTCCTCCAAGGTGAACGTCCAATGGCTGCTGATAACAAAACTTTGGGTCGTTTCCAATTGACAGATATCCCTGCAGCACCACGTGGTATCCCACAAATCGAAGTAACATTTGATATTGATAAAAATGGTATTGTTTCTGTTAAAGCTAAAGACCTCGGCACACAAAAAGAACAAACAATTGTTATCAAATCAAACTCAGGTCTTTCTGATGAAGAGATTGATAAAATGATGAAAGATGCTGAAGCAAATGCCGATGCTGATGCAAAACGTAAAGAAGAAGTTGATACACGTAACGAAGCTGACGCTTTAGTTTTCCAAACTGAAAAAACTTTGAAAGACCTTGAAGGAAAAGTTGAAGAAGCTGAAGTTAAAAAAGCCGAAGACGCTAAAGAAGAACTCAAAAAAGCGCTTGAAGGTGAAGATATTGATGATATCAAAGCTAAATCAGAAGCACTTTCTGAAATCGCTCAAAATCTTGCTGTAAAACTTTAT
>dnaK_Lcl-222
ATGTCTAAAATTATCGGTATTGACCTTGGTACAACTAACTCAGCAGTCGCAGTTCTTGAAGGAACTGAATCAAAAATTATTCCAAATCCAGAAGGAAATCGCACAACTCCATCAGTAGTTGCATTTAAAAATGGTGAAATCATCGTTGGTGATGCTGCAAAACGTCAAGCAGTAACAAATCCAGAAACAATCATTTCTATCAAATCAAAAATGGGAACATCTGAAAAAGTTTCTGCAAATGGTAAAGAATATACACCACAAGAAATTTCAGCAATGATTCTTCAAAACTTGAAAGCAACTGCTGAAAGCTACCTTGGCGAAAAAGTTGAAAAAGCAGTTATCACTGTTCCTGCTTACTTCAATGACGCTCAACGTCAAGCAACTAAAGATGCTGGTAAAATTGCTGGTCTTGAAGTAGAACGTATCGTTAACGAACCAACTGCCGCAGCTCTTGCTTATGGTCTTGATAAAACAGATAAAGATGAAAAAATCCTTGTCTTTGACCTTGGTGGTGGGACATTCGACGTTTCAATCCTTGAACTTGGCGATGGTGTCTTTGATGTTCTTGCAACTGCTGGTAACAACAAACTTGGTGGTGATGACTTTGACCAAAAAATCATTGACTGGATGGTTGCCGAATTCAAGAAAGAAAACGGAATTGACCTTGGCCAAGACAAAATGGCTTTGCAACGTTTGAAAGATGCTGCTGAAAAAGCCAAAAAAGACCTTTCAGGTGTAACAACAACTCAAATCAGCTTACCATTTATCACAGCAGGAGCTGCCGGACCTCTTCACTTGGAAATGGCTTTAACTCGTGCTAAATTTGATGAATTGACACATGACCTTGTTGAAGCGACACGTCAACCAGTTCGTCAAGCCCTTTCTGATGCTGGTTTGTCAACTTCTGATATTGATGAAGTCCTCTTAGTTGGTGGTTCAACTCGTATTCCTGCAGTTGTTGAACTTGTTCGTCATGAAACAAACAAAGAACCAAATAAATCAGTTAACCCTGATGAAGTTGTTGCTATGGGTGCCGCAATTCAAGGTGGTGTCATCACTGGTGACGTTAAAGACGTTGTCCTTCTTGATGTTACTCCATTGTCACTTGGTATTGAAACAATGGGTGGAGTCTTCACAAAATTGATTGACCGTAACACAACTATCCCAACTTCTAAATCACAAGTCTTCTCAACTGCCGCTGATAATCAACCAGCTGTTGATATTCACGTCCTCCAAGGTGAACGTCCAATGGCTGCTGATAACAAAACTTTGGGTCGTTTCCAATTGACAGATATCCCTGCAGCACCACGTGGTATCCCACAAATCGAAGTAACATTTGATATTGATAAAAATGGTATTGTTTCTGTTAAAGCTAAAGACCTCGGCACACAAAAAGAACAAACAATTGTTATCAAATCAAACTCAGGTCTTTCTGATGAAGAGATTGATAAAATGATGAAAGATGCTGAAGCAAATGCCGATGCTGATGCAAAACGTAAAGAAGAAGTTGATACACGTAACGAAGCTGACGCTTTAGTTTTCCAAACTGAAAAAACTTTGAAAGACCTTGAAGGAAAAGTTGAAGAAGCTGAAGTTAAAAAAGCCGAAGACGCTAAAGAAGAACTCAAAAAAGCGCTTGAAGGTGAAGATATTGATGATATCAAAGCTAAATCAGAAGCACTTTCTGAAATCGCTCAAAATCTTGCTGTAAAACTTTAT
>dnaK_Lcl-223
ATGTCTAAAATTATCGGTATTGACCTTGGTACAACTAACTCAGCAGTTGCAGTTCTTGAAGGAACTGAATCAAAAATTATTCCAAATCCTGAAGGAAATCGCACAACTCCATCAGTAGTTGCATTTAAAAATGGTGAAATCATCGTTGGTGATGCTGCAAAACGTCAAGCAGTAACAAATCCAGAAACAATCATTTCTATCAAATCAAAAATGGGAACATCTGAAAAAGTTTCTGCAAATGGTAAAGAATATACACCACAAGAAATTTCAGCAATGATTCTTCAAAACTTGAAAGCAACTGCTGAAAGCTACCTTGGCGAAAAAGTTGAAAAAGCAGTTATCACTGTTCCTGCTTACTTCAATGACGCTCAACGTCAAGCAACTAAAGATGCTGGTAAAATTGCTGGTCTTGAAGTAGAACGTATCGTTAACGAACCAACTGCCGCAGCTCTTGCTTATGGTCTTGATAAAACAGATAAAGATGAAAAAATCCTTGTCTTTGACCTTGGTGGTGGGACATTCGACGTTTCAATCCTTGAACTTGGCGATGGTGTCTTTGATGTTCTTGCAACTGCTGGTAACAACAAACTTGGTGGTGATGACTTTGACCAAAAAATCATTGACTGGATGGTTGCCGAATTCAAGAAAGAAAACGGAATTGACCTTGGCCAAGACAAAATGGCTTTGCAACGTTTGAAAGATGCTGCTGAAAAAGCCAAAAAAGACCTTTCAGGTGTAACAACAACTCAAATCAGCTTACCATTTATCACAGCAGGAGCTGCCGGACCTCTTCACTTGGAAATGGCTTTAACTCGTGCTAAATTTGATGAATTGACACATGACCTTGTTGAAGCGACACGTCAACCAGTTCGTCAAGCCCTTTCTGATGCTGGTTTGTCAACTTCTGATATTGATGAAGTCCTCTTAGTTGGTGGTTCAACTCGTATTCCTGCAGTTGTTGAACTTGTTCGTCATGAAACAAACAAAGAACCAAATAAATCAGTTAACCCTGATGAAGTTGTTGCTATGGGTGCCGCAATTCAAGGTGGTGTCATCACTGGTGACGTTAAAGACGTTGTCCTTCTTGATGTTACTCCATTGTCACTTGGTATTGAAACAATGGGTGGAGTCTTCACAAAATTGATTGACCGTAACACAACTATTCCAACTTCTAAATCACAAGTCTTCTCAACTGCCGCTGATAATCAACCAGCTGTTGATATTCACGTCCTCCAAGGTGAACGTCCAATGGCTGCTGATAACAAAACTTTGGGTCGTTTCCAATTGACAGATATCCCTGCAGCACCACGTGGTATCCCACAAATCGAAGTAACATTTGATATTGATAAAAATGGTATTGTTTCTGTTAAAGCTAAAGACCTCGGCACACAAAAAGAACAAACAATTGTTATCAAATCAAACTCAGGTCTTTCTGATGAAGAGATTGATAAAATGATGAAAGATGCTGAAGCAAATGCCGATGCTGATGCAAAACGTAAAGAAGAAGTTGATACACGTAACGAAGCTGACGCTTTAGTTTTCCAAACTGAAAAAACTTTGAAAGACCTTGAAGGAAAAGTTGAAGAAGCTGAAGTTAAAAAAGCCGAAGACGCTAAAGAAGAACTCAAAAAAGCGCTTGAAGGTGAAGATATTGATGATATCAAAGCTAAATCAGAAGCACTTTCTGAAATCGCTCAAAATCTTGCTGTAAAACTTTAT
>dnaK_Lcl-224
ATGTCTAAAATTATCGGTATTGACCTTGGTACAACAAACTCAGCAGTAGCAGTTCTTGAAGGAACTGAATCAAAAATTATTCCAAATCCAGAAGGAAATCGTACAACACCTTCAGTTGTAGCTTTCAAAAATGGTGAAATCATTGTCGGTGACGCTGCAAAACGTCAAGCGGTAACTAACCCAGAAACAATTATTTCTATTAAATCAAAAATGGGAACATCTGAAAAAGTTTCTGCAAATGGTAAAGAATATACACCACAAGAAATTTCAGCAATGATTCTTCAAAACTTGAAAGCTACAGCAGAAGCTTATCTTGGAGAAAAAGTAGAAAAAGCAGTTATCACTGTACCTGCATACTTCAATGACGCTCAACGTCAAGCAACTAAAGATGCTGGTAAAATTGCTGGTCTTGAAGTAGAACGTATCGTTAACGAACCAACAGCAGCAGCTCTTGCTTATGGTCTTGATAAAACAGATAAAGATGAAAAGATTCTTGTATTTGACCTTGGTGGTGGTACATTCGACGTTTCAATTCTTGAACTTGGTGATGGTGTCTTTGATGTTCTTGCAACTGCTGGTAACAACAAACTCGGTGGTGATGATTTTGACCAAAAAATCATTGACTGGATGGTTGCCGAATTCAAGAAAGAAAACGGAATTGACCTTGCCCAAGATAAAATGGCTTTGCAACGTTTGAAAGATGCCGCTGAAAAAGCGAAAAAAGACCTTTCAGGTGTAACAACTACTCAAATCAGCTTGCCATTCATCACAGCCGGTGCTGCTGGCCCTCTTCACTTGGAAATGGCTTTGACTCGTGCTAAATTTGATGAATTGACACATGATCTTGTTGAAGCGACACGTCAACCAGTTCGCCAAGCCCTTTCTGATGCTGGCTTGTCAACTTCTGATATTGACGAAGTTCTCTTGGTTGGTGGTTCAACTCGTATCCCTGCTGTTGTTGAACTTGTTCGTCACGAAACAAACAAAGAACCAAATAAATCAGTAAACCCTGATGAAGTTGTTGCTATGGGTGCAGCAATTCAGGGTGGTGTGATTACTGGTGACGTTAAAGATGTTGTTCTCCTTGACGTTACTCCACTTTCACTTGGTATTGAAACAATGGGTGGTGTCTTCACAAAATTGATTGACCGTAACACAACTATCCCAACTTCTAAATCGCAAGTCTTCTCAACTGCTGCTGATAATCAACCCGCTGTAGATATTCATGTCCTTCAAGGTGAACGTCCAATGGCAGCTGATAACAAAACTTTGGGTCGTTTCCAATTAACAGATATCCCTGCAGCACCACGTGGTATTCCACAAATCGAAGTAACATTTGATATTGATAAAAATGGTATTGTTTCTGTTAAAGCTAAAGACCTTGGTACACAAAAAGAACAAACAATCGTTATCAAATCAAACTCAGGTCTTTCTGATGAAGAAATTGATAAAATGATGAAAGATGCTGAAGCGAATGCTGACGCTGATGCAAAACGTAAAGAAGAAGTTGATACACGTAATGAAGCTGATGCTTTAGTTTTCCAAACTGAAAAAACTTTGAAAGACCTTGAAGGAAAAGTAGAAGAAGCTGAAGTTAAAAAAGCTGAAGAAGCTAAAGAAGAACTCAAAAAAGCGCTTGAAGGTGAAGATATTGATGATATCAAAGCTAAATCAGAAGCACTTTCTGAAATCGCTCAAAACCTCGCTGTAAAACTTTAT
>dnaK_Lcl-225
ATGTCTAAAATTATCGGTATTGACCTTGGTACAACTAACTCAGCAGTCGCAGTTCTTGAAGGAACTGAATCAAAAATTATTCCAAATCCAGAAGGAAATCGCACAACTCCATCAGTAGTTGCATTTAAAAATGGTGAAATCATCGTTGGTGATGCTGCAAAACGTCAAGCAGTAACAAATCCAGAAACAATCATTTCTATCAAATCAAAAATGGGAACATCTGAAAAAGTTTCTGCAAATGGTAAAGAATATACACCACAAGAAATTTCAGCAATGATTCTTCAAAACTTGAAAGCAACTGCTGAAAGCTACCTTGGCGAAAAAGTTGAAAAAGCAGTTATCACTGTTCCTGCTTACTTCAATGACGCTCAACGTCAAGCAACTAAAGATGCTGGTAAAATTGCTGGTCTTGAAGTAGAACGTATCGTTAACGAACCAACTGCCGCAGCTCTTGCTTATGGTCTTGATAAAACAGATAAAGATGAAAAAATCCTTGTCTTTGACCTTGGTGGTGGGACATTCGACGTTTCAATCCTTGAACTTGGCGATGGTGTCTTTGATGTTCTTGCAACTGCTGGTAACAACAAACTTGGTGGTGATGACTTTGACCAAAAAATCATTGACTGGATGGTTGCCGAATTCAAGAAAGAAAACGGAATTGACCTTGGCCAAGACAAAATGGCTTTGCAACGTTTGAAAGATGCTGCTGAAAAAGCCAAAAAAGACCTTTCAGGTGTAACAACAACTCAAATCAGCTTACCATTTATCACAGCAGGAGCTGCCGGACCTCTTCACTTGGAAATGGCTTTAACTCGTGCTAAATTTGATGAATTGACACATGACCTTGTTGAAGCGACACGTCAACCAGTTCGTCAAGCCCTTTCTGATGCTGGTTTGTCAACTTCTGATATTGATGAAGTCCTCTTAGTTGGTGGTTCAACTCGTATTCCTGCAGTTGTTGAACTTGTTCGTCATGAAACAAACAAAGAACCAAATAAATCAGTTAACCCTGATGAAGTTGTTGCTATGGGTGCCGCAATTCAAGGTGGTGTCATCACTGGTGACGTTAAAGACGTTGTCCTTCTTGATGTTACTCCATTGTCACTTGGTATTGAAACAATGGGTGGAGTCTTCACAAAATTGATTGACCGTAACACAACTATCCCAACTTCTAAATCACAAGTCTTCTCAACTGCCGCTGATAATCAACCAGCTGTTGATATTCACGTCCTCCAAGGTGAACGTCCAATGGCTGCTGATAACAAAACTTTGGGTCGTTTCCAATTGACAGATATCCCTGCAGCACCACGTGGTATCCCACAAATCGAAGTAACATTTGATATTGATAAAAATGGTATTGTTTCTGTTAAAGCTAAAGACCTCGGCACACAAAAAGAACAAACAATTGTTATCAAATCAAACTCAGGTCTTTCTGATGAAGAGATTGATAAAATGATGAAAGATGCTGAAGCAAATGCCGATGCTGATGCAAAACGTAAAGAAGAAGTTGATACACGTAACGAAGCTGACGCTTTAGTTTTCCAAACTGAAAAAACTTTGAAAGACCTTGAAGGAAAAGTTGAAGAAGCTGAAGTTAAAAAAGCCGAAGACGCTAAAGAAGAACTCAAAAAAGCGCTTGAAGGTGAAGATATTGATGATATCAAAGCTAAATCAGAAGCACTTTCTGAAATCGCTCAAAATCTTGCTGTAAAACTTTAT
>dnaK_Lcl-226
ATGTCTAAAATTATCGGTATTGACCTTGGTACAACTAACTCAGCAGTCGCAGTTCTTGAAGGAACTGAATCAAAAATTATTCCAAATCCAGAAGGAAATCGCACAACTCCATCAGTAGTTGCATTTAAAAATGGTGAAATCATCGTTGGTGATGCTGCAAAACGTCAAGCAGTAACAAATCCAGAAACAATCATTTCTATCAAATCAAAAATGGGAACATCTGAAAAAGTTTCTGCAAATGGTAAAGAATATACACCACAAGAAATTTCAGCAATGATTCTTCAAAACTTGAAAGCAACTGCTGAAAGCTACCTTGGCGAAAAAGTTGAAAAAGCAGTTATCACTGTTCCTGCTTACTTCAATGACGCTCAACGTCAAGCAACTAAAGATGCTGGTAAAATTGCTGGTCTTGAAGTAGAACGTATCGTTAACGAACCAACTGCCGCAGCTCTTGCTTATGGTCTTGATAAAACAGATAAAGATGAAAAAATCCTTGTCTTTGACCTTGGTGGTGGGACATTCGACGTTTCAATCCTTGAACTTGGCGATGGTGTCTTTGATGTTCTTGCAACTGCTGGTAACAACAAACTTGGTGGTGATGACTTTGACCAAAAAATCATTGACTGGATGGTTGCCGAATTCAAGAAAGAAAACGGAATTGACCTTGGCCAAGACAAAATGGCTTTGCAACGTTTGAAAGATGCTGCTGAAAAAGCCAAAAAAGACCTTTCAGGTGTAACAACAACTCAAATCAGCTTACCATTTATCACAGCAGGAGCTGCCGGACCTCTTCACTTGGAAATGGCTTTAACTCGTGCTAAATTTGATGAATTGACACATGACCTTGTTGAAGCGACACGTCAACCAGTTCGTCAAGCCCTTTCTGATGCTGGTTTGTCAACTTCTGATATTGATGAAGTCCTCTTAGTTGGTGGTTCAACTCGTATTCCTGCAGTTGTTGAACTTGTTCGTCATGAAACAAACAAAGAACCAAATAAATCAGTTAACCCTGATGAAGTTGTTGCTATGGGTGCCGCAATTCAAGGTGGTGTCATCACTGGTGACGTTAAAGACGTTGTCCTTCTTGATGTTACTCCATTGTCACTTGGTATTGAAACAATGGGTGGAGTCTTCACAAAATTGATTGACCGTAACACAACTATCCCAACTTCTAAATCACAAGTCTTCTCAACTGCCGCTGATAATCAACCAGCTGTTGATATTCACGTCCTCCAAGGTGAACGTCCAATGGCTGCTGATAACAAAACTTTGGGTCGTTTCCAATTGACAGATATCCCTGCAGCACCACGTGGTATCCCACAAATCGAAGTAACATTTGATATTGATAAAAATGGTATTGTTTCTGTTAAAGCTAAAGACCTCGGCACACAAAAAGAACAAACAATTGTTATCAAATCAAACTCAGGTCTTTCTGATGAAGAGATTGATAAAATGATGAAAGATGCTGAAGCAAATGCCGATGCTGATGCAAAACGTAAAGAAGAAGTTGATACACGTAACGAAGCTGACGCTTTAGTTTTCCAAACTGAAAAAACTTTGAAAGACCTTGAAGGAAAAGTTGAAGAAGCTGAAGTTAAAAAAGCCGAAGACGCTAAAGAAGAACTCAAAAAAGCGCTTGAAGGTGAAGATATTGATGATATCAAAGCTAAATCAGAAGCACTTTCTGAAATCGTTCAAAATCTTGCTGTAAAACTTTAT
>dnaK_Lcl-227
ATGTCTAAAATTATCGGTATTGACCTTGGTACAACTAACTCAGCAGTCGCAGTTCTTGAAGGAACTGAATCAAAAATTATTCCAAATCCAGAAGGAAATCGCACAACTCCATCAGTAGTTGCATTTAAAAATGGTGAAATCATTGTTGGTGATGCTGCAAAACGTCAAGCAGTAACAAATCCAGAAACAATCATTTCTATCAAATCAAAAATGGGAACATCTGAAAAAGTTTCTGCAAATGGTAAAGAATATACACCACAAGAAATTTCAGCAATGATTCTTCAAAACTTGAAAGCAACTGCTGAAAGCTACCTTGGCGAAAAAGTTGAAAAAGCAGTTATCACTGTTCCTGCTTACTTCAATGACGCTCAACGTCAAGCGACTAAAGATGCTGGTAAAATTGCTGGTCTTGAAGTAGAACGTATCGTTAACGAACCAACTGCCGCAGCTCTTGCTTATGGTCTTGATAAAACAGATAAAGATGAAAAAATCCTTGTCTTTGACCTTGGTGGTGGGACATTCGACGTTTCAATCCTTGAACTTGGCGACGGTGTCTTTGATGTTCTTGCAACAGCAGGTAACAACAAACTTGGTGGGGACGATTTTGACCAAAAAATCATTGACTGGATGGTTGCCGAATTCAAGAAAGAAAACGGAATCGACCTTGGTCAAGACAAAATGGCATTGCAACGTTTGAAAGATGCCGCTGAAAAAGCGAAAAAAGACCTTTCAGGTGTAACAACAACTCAAATCAGCTTACCATTCATCACAGCAGGAGCTGCCGGACCTCTTCACTTGGAAATGGCTTTGACTCGTGCCAAATTTGACGAATTGACACATGATCTTGTTGAAGCGACACGTCAACCAGTTCGTCAAGCCCTTTCTGATGCTGGTTTGTCAACTTCTGATATTGATGAAGTCCTCTTAGTTGGTGGTTCAACTCGTATTCCTGCTGTTGTTGAACTTGTTCGTCATGAAACAAACAAAGAACCAAATAAATCAGTAAACCCTGATGAAGTTGTTGCTATGGGTGCCGCAATTCAAGGTGGTGTCATCACTGGTGACGTTAAAGACGTTGTCCTTCTTGATGTTACTCCATTGTCACTTGGTATTGAAACAATGGGTGGAGTCTTCACAAAATTGATTGACCGTAACACAACTATCCCAACTTCTAAATCACAAGTCTTCTCAACTGCCGCTGATAATCAACCAGCTGTTGACATTCACGTCCTCCAAGGAGAACGTCCAATGGCCGCTGATAACAAAACTTTGGGTCGTTTCCAATTGACAGATATCCCTGCAGCACCACGTGGTATCCCACAAATCGAAGTAACTTTTGATATTGATAAAAATGGTATTGTTTCTGTTAAAGCTAAAGACCTTGGCACACAAAAAGAACAAACAATTGTTATCAAATCAAACTCAGGTCTTTCTGATGAAGAGATTGATAAAATGATGAAAGACGCCGAAGCAAATGCTGACGCTGACGCAAAACGTAAAGAAGAAGTTGATACACGTAACGAAGCTGATGCTTTAGTTTTCCAAACTGAAAAAACTTTGAAAGACCTTGAAGGAAAAGTTGAAGAAGCTGAAGTTAAAAAAGCCGAAGACGCTAAAGAAGAACTCAAAAAAGCGCTTGAAGGTGAAGATATTGATGATATCAAAGCTAAATCAGAAGCACTTTCTGAAATCGCTCAAAACCTTGCTGTAAAACTTTAT
>dnaK_Lcl-228
ATGTCTAAAATTATCGGTATTGACCTTGGTACAACTAACTCAGCAGTCGCAGTTCTTGAAGGAACTGAATCAAAAATTATTCCAAATCCAGAAGGAAATCGCACAACTCCATCAGTAGTTGCATTTAAAAATGGTGAAATCATTGTTGGTGATGCTGCAAAACGTCAAGCAGTAACAAATCCAGAAACAATCATTTCTATCAAATCAAAAATGGGAACATCTGAAAAAGTTTCTGCAAATGGTAAAGAATATACACCACAAGAAATTTCAGCAATGATTCTTCAAAACTTGAAAGCAACTGCTGAAAGCTACCTTGGCGAAAAAGTTGAAAAAGCAGTTATCACTGTTCCTGCTTACTTCAATGACGCTCAACGTCAAGCGACTAAAGATGCTGGTAAAATTGCTGGTCTTGAAGTAGAACGTATCGTTAACGAACCAACTGCCGCAGCTCTTGCTTATGGTCTTGATAAAACAGATAAAGATGAAAAAATCCTTGTCTTTGACCTTGGTGGTGGGACATTCGACGTTTCAATCCTTGAACTTGGCGACGGTGTCTTTGATGTTCTTGCAACAGCAGGTAACAACAAACTTGGTGGGGACGATTTTGACCAAAAAATCATTGACTGGATGGTTGCCGAATTCAAGAAAGAAAACGGAATCGACCTTGGTCAAGACAAAATGGCATTGCAACGTTTGAAAGATGCCGCTGAAAAAGCGAAAAAAGACCTTTCAGGTGTAACAACAACTCAAATCAGCTTACCATTCATCACAGCAGGAGCTGCCGGACCTCTTCACTTGGAAATGGCTTTGACTCGTGCCAAATTTGACGAATTGACACATGATCTTGTTGAAGCGACACGTCAACCAGTTCGTCAAGCCCTTTCTGATGCTGGTTTGTCAACTTCTGATATTGATGAAGTCCTCTTAGTTGGTGGTTCAACTCGTATTCCTGCTGTTGTTGAACTTGTTCGTCATGAAACAAACAAAGAACCAAATAAATCAGTAAACCCTGATGAAGTTGTTGCTATGGGTGCCGCAATTCAAGGTGGTGTCATCACTGGTGACGTTAAAGACGTTGTCCTTCTTGATGTTACTCCATTGTCACTTGGTATTGAAACAATGGGTGGAGTCTTCACAAAATTGATTGACCGTAACACAACTATCCCAACTTCTAAATCACAAGTCTTCTCAACTGCCGCTGATAATCAACCAGCTGTTGACATTCACGTCCTCCAAGGAGAACGTCCAATGGCCGCTGATAACAAAACTTTGGGTCGTTTCCAATTGACAGATATCCCTGCAGCACCACGTGGTATCCCACAAATCGAAGTAACTTTTGATATTGATAAAAATGGTATTGTTTCTGTTAAAGCTAAAGACCTTGGCACACAAAAAGAACAAACAATTGTTATCAAATCAAACTCAGGTCTTTCTGATGAAGAGATTGATAAAATGATGAAAGACGCCGAAGCAAATGCTGACGCTGACGCAAAACGTAAAGAAGAAGTTGATACACGTAACGAAGCTGATGCTTTAGTTTTCCAAACTGAAAAAACTTTGAAAGACCTTGAAGGAAAAGTTGAAGAAGCTGAAGTTAAAAAAGCCGAAGACGCTAAAGAAGAACTCAAAAAAGCGCTTGAAGGTGAAGATATTGATGATATCAAAGCTAAATCAGAAGCACTTTCTGAAATCGCTCAAAACCTTGCTGTAAAACTTTAT
>dnaK_Lcl-229
ATGTCTAAAATTATCGGTATTGACCTTGGTACAACTAACTCAGCAGTCGCAGTTCTTGAAGGAACTGAATCAAAAATTATTCCAAATCCTGAAGGAAATCGCACAACTCCATCAGTAGTTGCATTTAAAAATGGTGAAATCATCGTTGGTGATGCTGCAAAACGTCAAGCAGTAACAAATCCAGAAACAATCATTTCTATCAAATCAAAAATGGGAACATCTGAAAAAGTTTCTGCAAATGGTAAAGAATATACACCACAAGAAATTTCAGCAATGATTCTTCAAAACTTGAAAGCAACTGCTGAAAGCTACCTTGGCGAAAAAGTTGAAAAAGCAGTTATCACTGTTCCTGCTTACTTCAATGACGCTCAACGTCAAGCAACTAAAGATGCTGGTAAAATTGCTGGTCTTGAAGTAGAACGTATCGTTAACGAACCAACTGCCGCAGCTCTTGCTTATGGTCTTGATAAAACAGATAAAGATGAAAAAATCCTTGTCTTTGACCTTGGTGGTGGGACATTCGACGTTTCAATCCTTGAACTTGGCGATGGTGTCTTTGATGTTCTTGCAACTGCTGGTAACAACAAACTTGGTGGTGATGACTTTGACCAAAAAATCATTGACTGGATGGTTGCCGAATTCAAGAAAGAAAACGGAATTGACCTTGGCCAAGACAAAATGGCTTTGCAACGTTTGAAAGATGCTGCTGAAAAAGCCAAAAAAGACCTTTCAGGTGTAACAACAACTCAAATCAGCTTACCATTTATCACAGCAGGAGCTGCCGGACCTCTTCACTTGGAAATGGCTTTAACTCGTGCTAAATTTGATGAATTGACACATGACCTTGTTGAAGCGACACGTCAACCAGTTCGTCAAGCCCTTTCTGATGCTGGTTTGTCAACTTCTGATATTGATGAAGTCCTCTTAGTTGGTGGTTCAACTCGTATTCCTGCAGTTGTTGAACTTGTTCGTCATGAAACAAACAAAGAACCAAATAAATCAGTTAACCCTGATGAAGTTGTTGCTATGGGTGCCGCGATTCAAGGTGGTGTCATCACTGGTGACGTTAAAGACGTTGTCCTTCTTGATGTTACTCCATTGTCACTTGGTATTGAAACAATGGGTGGAGTCTTCACAAAATTGATTGACCGTAACACAACTATCCCAACTTCTAAATCACAAGTCTTCTCAACTGCCGCTGATAATCAACCAGCTGTTGATATTCACGTCCTCCAAGGTGAACGTCCAATGGCTGCTGATAACAAAACTTTGGGTCGTTTCCAATTGACAGATATCCCTGCAGCACCACGTGGTATCCCACAAATCGAAGTAACATTTGATATTGATAAAAATGGTATTGTTTCTGTTAAAGCTAAAGACCTCGGCACACAAAAAGAACAAACAATTGTTATCAAATCAAACTCAGGTCTTTCTGATGAAGAGATTGATAAAATGATCAAAGATGCTGAAGCAAATGCCGATGCTGATGCAAAACGTAAAGAAGAAGTTGATACACGTAACGAAGCTGACGCTTTAGTTTTCCAAACTGAAAAAACTTTGAAAGACCTTGAAGGAAAAGTTGAAGAAGCTGAAGTTAAAAAAGCCGAAGACGCTAAAGAAGAACTCAAAAAAGCGCTTGAAGGTGAAGATATTGATGATATCAAAGCTAAATCAGAAGCACTTTCTGAAATCGCTCAAAATCTTGCTGTAAAACTTTAT
>dnaK_Lcl-230
ATGTCTAAAATTATCGGTATTGACCTTGGTACAACTAACTCAGCAGTCGCAGTTCTTGAAGGAACTGAATCAAAAATTATTCCAAATCCTGAAGGAAATCGCACAACTCCATCAGTAGTTGCATTTAAAAATGGTGAAATCATCGTTGGTGATGCTGCAAAACGTCAAGCAGTAACAAATCCAGAAACAATCATTTCTATCAAATCAAAAATGGGAACATCTGAAAAAGTTTCTGCAAATGGTAAAGAATATACACCACAAGAAATTTCAGCAATGATTCTTCAAAACTTGAAAGCAACTGCTGAAAGCTACCTTGGCGAAAAAGTTGAAAAAGCAGTTATCACTGTTCCTGCTTACTTCAATGACGCTCAACGTCAAGCAACTAAAGATGCTGGTAAAATTGCTGGTCTTGAAGTAGAACGTATCGTTAACGAACCAACTGCCGCAGCTCTTGCTTATGGTCTTGATAAAACAGATAAAGATGAAAAAATCCTTGTCTTTGACCTTGGTGGTGGGACATTCGACGTTTCAATCCTTGAACTTGGCGATGGTGTCTTTGATGTTCTTGCAACTGCTGGTAACAACAAACTTGGTGGTGATGACTTTGACCAAAAAATCATTGACTGGATGGTTGCCGAATTCAAGAAAGAAAACGGAATTGACCTTAGCCAAGACAAAATGGCTTTGCAACGTTTGAAAGATGCTGCTGAAAAAGCCAAAAAAGACCTTTCAGGTGTAACAACAACTCAAATCAGCTTACCATTTATCACAGCAGGAGCTGCCGGACCTCTTCACTTGGAAATGGCTTTAACTCGTGCTAAATTTGATGAATTGACACATGACCTTGTTGAAGCGACACGTCAACCAGTTCGTCAAGCCCTTTCTGATGCTGGTTTGTCAACTTCTGATATTGATGAAGTCCTCTTAGTTGGTGGTTCAACTCGTATTCCTGCAGTTGTTGAACTTGTTCGTCATGAAACAAACAAAGAACCAAATAAATCAGTTAACCCTGATGAAGTTGTTGCTATGGGTGCCGCAATTCAAGGTGGTGTCATCACTGGTGACGTTAAAGACGTTGTCCTTCTTGATGTTACTCCATTGTCACTTGGTATTGAAACAATGGGTGGAGTCTTCACAAAATTGATTGACCGTAACACAACTATTCCAACTTCTAAATCACAAGTCTTCTCAACTGCCGCTGATAATCAACCAGCTGTTGATATTCACGTCCTCCAAGGTGAACGTCCAATGGCTGCTGATAACAAAACTTTGGGTCGTTTCCAATTGACAGATATCCCTGCAGCACCACGTGGTATCCCACAAATCGAAGTAACATTTGATATTGATAAAAATGGTATTGTTTCTGTTAAAGCTAAAGACCTCGGCACACAAAAAGAACAAACAATTGTTATCAAATCAAACTCAGGTCTTTCTGATGAAGAGATTGATAAAATGATGAAAGATGCTGAAGCAAATGCCGATGCTGATGCAAAACGTAAAGAAGAAGTTGATACACGTAACGAAGCTGACGCTTTAGTTTTCCAAACTGAAAAAACTTTGAAAGACCTTGAAGGAAAAGTTGAAGAAGCTGAAGTTAAAAAAGCCGAAGACGCTAAAGAAGAACTCAAAAAAGCGCTTGAAGGTGAAGATATTGATGATATCAAAGCTAAATCAGAAGCACTTTCTGAAATCGCTCAAAATCTTGCTGTAAAACTTTAT
>dnaK_Lcl-231
[truncated: 832,307 more chars]
