# Supplementary material for: Gene-Trait Matching and Prevalence of Nisin Tolerance Systems in Lactococus lactis
Source: Front Bioeng Biotechnol. 2021 Mar 3;9:622835. doi: 10.3389/fbioe.2021.622835 (PMC7965974; doi:10.3389/fbioe.2021.622835)
Supplement: Supplementary File 1 — Sequences of the 12 conserved genes (dnaK, fusA, groEL, gyrA, gyrB, ileS, lep, pheS, recA, rpoA, rpoB, and rpoC) for each of the 710 L. lactis strains, used for the MLST tree presented in Supplementary Figure 3. [file Data_Sheet_2.ZIP › MLST_sequences/fusA.fa.txt]

>fusA_Lcl-001
CGCGAATTTTCACTTGCTAATACACGTAATATCGGTATCATGGCCCACGTCGATGCTGGTAAAACAACAACAACTGAACGTGTTCTTTACTACACTGGTAAAATCCATAAAATCGGTGAAACTCACGAAGGTGCATCACAAATGGACTGGATGGAGCAAGAACAAGAACGTGGTATCACAATCACATCTGCAGCAACAACTGCTGAATGGAAAGGTAACCGCGTAAATATCATTGACACACCAGGTCACGTGGACTTCACAATTGAAGTACAACGTTCACTCCGTGTTCTTGATGGTGCTGTTACCGTTCTTGATGCTCAATCAGGTGTTGAACCACAAACAGAAACTGTATGGCGTCAAGCGACTGAATACGGTGTTCCACGTATCGTTTTTGCTAACAAAATGGACAAAATCGGTGCTGATTTCTACTACTCACTTTCTACTTTGGGAGATCGTTTGGGTGCTAATGCTCATCCAATCCAAATTCCAATTGGTGCAGAAGATGACTTCATCGGTATCATTGACTTGGTAACTATGAAATCTGAAATCTATACTAACGACCTTGGTACAGATATTAAAGAAACTGTTGTAGGTTCAGACGAATTTAACGCTGAATTGGCAGCTTTGGATTTCAATGCTGAAGAATACACAGAACTTGCAAATGAATGGCGTGAAAAACTCATCGAAGCAATTGCTGATTTCGATGAAGATATCATGGAAAAATATTTTGCTGGTGAAGAAATTCCAGAAGCAGAACTTAAAGCTGCTATCCGTAAAGCAACAATCAATGTTGACTTCTACCCAATGCTTGCTGGTTCAGCCTTCAAGAACAAAGGTGTTCAAATGATGCTTGATGCAGTTATTGACTACCTTCCAAGCCCACTTGATATCCCTGCTATCCAAGGTGTTAACCCTGATACAGACGAAGAAGACGAACGCCCAGCTTCAGATGAAGAACCATTTGCAGCTCTTGCTTTCAAAATCATGACTGACCCATTTGTTGGACGTCTTTCATTCTTCCGCGTTTACTCAGGTACACTTGATGCTGGTTCATACGTTTTGAATACTTCAAAAGGTAAACGTGAACGTATCGGACGTATTCTTCAAATGCACGCTAACACTCGTAAAGAAATCCAAACAGTTTATGCTGGGGATATCGCTGCTGCTGTTGGTTTGAAAAATACGACAACTGGTGACTCATTGACAGATGAAAAAGCTAAAATCATCCTTGAATCAATTGAAGTTCCAGAACCAGTTATCCAATTGATGGTTGAACCTAAAACTAAAGCTGACCAAGATAAGATGGGTGTTGCCCTTCAAAAATTGGCTGAAGAAGATCCAACTTTCCGTGTTGAAACAAACCCAGAAACTGGTGAAACAGTCATCTCTGGTATGGGTGAACTTCACTTGGACGTTCTTGTTGACCGTATGAAACGTGAATTCAAAGTTGAAGCAAATGTTGGTGCGCCTCAAGTTGCTTACCGTGAAACATTCCGCGCTGGAACTTCAGCACGTGGATTCTTCAAACGTCAATCAGGTGGTAAAGGTCAATATGGTGACGTATGGATCGAATTCACACCTAACGAAGAAGGCGCTGGATTTGAATTTGAAAATGCTATCGTCGGTGGTGTCGTTCCTCGTGAATTCGTACCAGCCGTTGAAAAAGGTTTGGTAGAAACTATGGCTAACGGTGTCCTTGCTGGATACCCAATGGTTGACATTAAAGCTAAACTTTATGATGGTTCATACCATGATGTCGATTCATCAGAAACTGCCTTCAAGGTTGCCGCTTCTCTTGCAATGAAAGAAGCTGCTAAAACTGCGAAACCAGCAATTCTTGAACCAATGATGAAAGTTACAATCACTGTTCCTGAAGAAAACCTTGGAGATATCATGGGTCACGTGACTGCTCGTCGTGGTCAAGTTAACTCAATGGAAGCTCATGGTAAATCACAAATCGTTAATGCTTTCGTTCCACTTGCTGAAATGTTCGGTTACGCAACTACTCTCCGTTCATCTACACAAGGACGTGGTACTTTCATGATGGTATTTGACCACTATTCAGACGTACCTAAATCAGTACAAGAAGAAATTATTGCTAAAAACGGC
>fusA_Lcl-002
CGCGAATTTTCACTTGCTAATACACGTAATATCGGTATCATGGCCCACGTCGATGCTGGTAAAACAACAACAACTGAACGTGTTCTTTACTACACTGGTAAAATCCATAAAATCGGTGAAACTCACGAAGGTGCATCACAAATGGACTGGATGGAGCAAGAACAAGAACGTGGTATCACAATCACATCTGCAGCAACAACTGCTGAATGGAAAGGTAACCGCGTAAATATCATTGACACACCAGGTCACGTGGACTTCACAATTGAAGTACAACGTTCACTCCGTGTTCTTGATGGTGCTGTTACCGTTCTTGATGCTCAATCAGGTGTTGAACCACAAACAGAAACTGTATGGCGTCAAGCGACTGAATACGGTGTTCCACGTATCGTTTTTGCTAACAAAATGGACAAAATCGGTGCTGATTTCTACTACTCACTTTCTACTTTGGGAGATCGTTTGGGTGCTAATGCTCATCCAATCCAAATTCCAATTGGTGCAGAAGATGACTTCATCGGTATCATTGACTTGGTAACTATGAAATCTGAAATCTATACTAACGACCTTGGTACAGATATTAAAGAAACTGTTGTAGGTTCAGACGAATTTAACGCTGAATTGGCAGCTTTGGATTTCAATGCTGAAGAATACACAGAACTTGCAAATGAATGGCGTGAAAAACTCATCGAAGCAATTGCTGATTTCGATGAAGATATCATGGAAAAATATTTTGCTGGTGAAGAAATTCCAGAAGCAGAACTTAAAGCTGCTATCCGTAAAGCAACAATCAATGTTGACTTCTACCCAATGCTTGCTGGTTCAGCCTTCAAGAACAAAGGTGTTCAAATGATGCTTGATGCAGTTATTGACTACCTTCCAAGCCCACTTGATATCCCTGCTATCCAAGGTGTTAACCCTGATACAGACGAAGAAGACGAACGCCCAGCTTCAGATGAAGAACCATTTGCAGCTCTTGCTTTCAAAATCATGACTGACCCATTTGTTGGACGTCTTTCATTCTTCCGCGTTTACTCAGGTACACTTGATGCTGGTTCATACGTTTTGAATACTTCAAAAGGTAAACGTGAACGTATCGGACGTATTCTTCAAATGCACGCTAACACTCGTAAAGAAATCCAAACAGTTTATGCTGGGGATATCGCTGCTGCTGTTGGTTTGAAAAATACGACAACTGGTGACTCATTGACAGATGAAAAAGCTAAAATCATCCTTGAATCAATTGAAGTTCCAGAACCAGTTATCCAATTGATGGTTGAACCTAAAACTAAAGCTGACCAAGATAAGATGGGTGTTGCCCTTCAAAAATTGGCTGAAGAAGATCCAACTTTCCGTGTTGAAACAAACCCAGAAACTGGTGAAACAGTCATCTCTGGTATGGGTGAACTTCACTTGGACGTTCTTGTTGACCGTATGAAACGTGAATTCAAAGTTGAAGCAAATGTTGGTGCGCCTCAAGTTGCTTACCGTGAAACATTCCGCGCTGGAACTTCAGCACGTGGATTCTTCAAACGTCAATCAGGTGGTAAAGGTCAATATGGTGACGTATGGATCGAATTCACACCTAACGAAGAAGGCGCTGGATTTGAATTTGAAAATGCTATCGTCGGTGGTGTCGTTCCTCGTGAATTCGTACCAGCCGTTGAAAAAGGTTTGGTAGAAACTATGGCTAACGGTGTCCTTGCTGGATACCCAATGGTTGACATTAAAGCTAAACTTTATGATGGTTCATACCATGATGTCGATTCATCAGAAACTGCCTTCAAGGTTGCCGCTTCTCTTGCAATGAAAGAAGCTGCTAAAACTGCGAAACCAGCAATTCTTGAACCAATGATGAAAGTTACAATCACTGTTCCTGAAGAAAACCTTGGAGATATCATGGGTCACGTGACTGCTCGTCGTGGTCAAGTTAACTCAATGGAAGCTCATGGTAAATCACAAATCGTTAATGCTTTCGTTCCACTTGCTGAAATGTTCGGTTACGCAACTACTCTCCGTTCATCTACACAAGGACGTGGTACTTTCATGATGGTATTTGACCACTATTCAGACGTACCTAAATCAGTACAAGAAGAAATTATTGCTAAAAACGGC
>fusA_Lcl-003
CGCGAATTTTCACTTGCTAATACACGTAATATCGGTATCATGGCCCACGTCGATGCTGGTAAAACAACAACAACTGAACGTGTTCTTTACTACACTGGTAAAATCCATAAAATCGGTGAAACTCACGAAGGTGCATCACAAATGGACTGGATGGAGCAAGAACAAGAACGTGGTATCACAATCACATCTGCAGCAACAACTGCTGAATGGAAAGGTAACCGCGTAAATATCATTGACACACCAGGTCACGTGGACTTCACAATTGAAGTACAACGTTCACTCCGTGTTCTTGATGGTGCTGTTACCGTTCTTGATGCTCAATCAGGTGTTGAACCACAAACAGAAACTGTATGGCGTCAAGCGACTGAATACGGTGTTCCACGTATCGTTTTTGCTAACAAAATGGACAAAATCGGTGCTGATTTCTACTACTCACTTTCTACTTTGGGAGATCGTTTGGGTGCTAATGCTCATCCAATCCAAATTCCAATTGGTGCAGAAGATGACTTCATCGGTATCATTGACTTGGTAACTATGAAATCTGAAATCTATACTAACGACCTTGGTACAGATATTAAAGAAACTGTTGTAGGTTCAGACGAATTTAACGCTGAATTGGCAGCTTTGGATTTCAATGCTGAAGAATACACAGAACTTGCAAACGAATGGCGTGAAAAACTCATCGAAGCAATTGCTGATTTCGATGAAGATATCATGGAAAAATATTTTGCTGGTGAAGAAATTCCAGAAGCAGAACTTAAAGCTGCAATCCGTAAAGCAACAATCAATGTTGACTTCTACCCAATGCTTGCTGGTTCTGCCTTCAAGAACAAAGGTGTTCAAATGATGCTTGATGCAGTTATTGACTACCTTCCAAGCCCACTTGATATCCCTGCAATCCAAGGTGTTAACCCAGATACAGACGAAGAAGACGAACGCCCAGCTTCAGATGAAGAACCATTTGCAGCTCTTGCTTTCAAAATCATGACTGACCCATTTGTTGGACGTCTTTCATTCTTCCGCGTTTACTCAGGTACACTTGATGCTGGTTCATACGTTTTGAATACTTCAAAAGGTAAACGTGAACGTATCGGACGTATTCTTCAAATGCACGCTAACACTCGTAAAGAAATCCAAACAGTTTATGCTGGGGATATCGCTGCTGCTGTTGGTTTGAAAAATACAACAACTGGTGACTCATTGACAGATGAAAAAGCTAAAATCATCCTTGAATCAATTGAAGTTCCAGAACCAGTTATCCAATTGATGGTTGAACCTAAAACTAAAGCTGACCAAGATAAGATGGGTGTTGCCCTTCAAAAATTGGCTGAAGAAGATCCAACTTTCCGTGTTGAAACAAACCCAGAAACTGGTGAAACAGTTATCTCTGGTATGGGTGAACTTCACTTGGACGTTCTTGTTGACCGTATGAAACGTGAATTCAAAGTTGAAGCAAATGTTGGTGCGCCTCAAGTTGCTTACCGTGAAACATTCCGCGCTGGAACTTCAGCACGTGGATTCTTCAAACGTCAATCAGGTGGTAAAGGTCAATATGGTGACGTATGGATCGAATTCACACCTAACGAAGAAGGCGCTGGATTTGAATTTGAAAATGCTATCGTCGGTGGTGTTGTTCCTCGTGAATTCGTACCAGCCGTTGAAAAAGGTTTGGTAGAAACTATGGCTAACGGTGTCCTTGCTGGATACCCAATGGTTGACATTAAAGCTAAACTTTATGATGGTTCATACCATGATGTCGATTCATCAGAAACTGCCTTCAAGGTTGCCGCTTCTCTTGCAATGAAAGAAGCTGCTAAAACTGCGAAACCAGCAATTCTTGAACCAATGATGAAAGTTACAATCACTGTTCCTGAAGAAAACCTTGGAGATATCATGGGTCACGTGACTGCTCGTCGTGGTCAAGTTAACTCAATGGAAGCTCATGGTAAATCACAAATCGTTAATGCTTTCGTTCCACTTGCTGAAATGTTCGGTTACGCAACTACTCTCCGTTCATCTACACAAGGACGTGGTACTTTCATGATGGTATTTGACCACTATTCAGACGTACCTAAATCAGTACAAGAAGAAATTATTGCTAAAAACGGC
>fusA_Lcl-004
CGCGAATTTTCACTTGCTAATACACGTAATATCGGTATCATGGCCCACGTCGATGCTGGTAAAACAACAACAACTGAACGTGTTCTTTACTACACTGGTAAAATCCATAAAATCGGTGAAACTCACGAAGGTGCATCACAAATGGACTGGATGGAGCAAGAACAAGAACGTGGTATCACTATCACATCTGCAGCAACAACTGCAGAATGGAAAGGTAATCGCGTAAACATCATCGACACACCAGGTCACGTGGACTTCACAATCGAAGTACAACGTTCACTCCGTGTTCTTGATGGTGCTGTTACCGTTCTTGATGCTCAATCAGGTGTTGAACCACAGACAGAAACTGTATGGCGTCAAGCGACTGAATACGGTGTTCCACGTATCGTTTTTGCTAACAAAATGGACAAAATCGGTGCTGATTTCTACTACTCACTTTCTACTTTGGGAGATCGTTTGGGTGCTAATGCTCATCCAATCCAAATTCCAATCGGTGCAGAAGATGACTTCATCGGTATCATTGACTTGGTAACTATGAAATCTGAAATCTATACTAATGACCTTGGTACAGATATTAAAGAAACTGTTGTAGGTTCAGACGAATTTAACGCTGAATTGGCATCTTTGGATTTCAATGCAGAAGAATACACAGAACTTGCAAACGAATGGCGTGAAAAACTCATCGAAGCAATTGCTGATTTCGATGAAGATATCATGGAAAAATATTTTGCTGGTGAAGAAATTCCTGAAGCAGAACTCAAAGCAGCTATCCGTAAAGCAACAATCAATGTTGACTTCTACCCAATGCTTGCTGGTTCTGCCTTCAAGAACAAAGGTGTTCAAATGATGCTTGATGCAGTTATTGACTACCTTCCAAGCCCACTTGATATCCCTGCCATCAAAGGTGTTAACCCTGATACAGACGAAGAAGACGAACGCCCAGCTTCAGATGAAGAACCATTTGCAGCTCTTGCTTTCAAAATCATGACTGACCCATTCGTTGGACGTCTTTCATTCTTCCGCGTTTACTCAGGTACACTTGATGCTGGTTCATACGTTTTGAATACTTCAAAAGGTAAACGTGAACGTATCGGACGTATCCTTCAAATGCACGCTAACACTCGTAAAGAAATCCAAACAGTTTACGCTGGGGATATCGCTGCTGCTGTTGGTTTGAAAAATACAACAACTGGTGACTCATTGACAGATGAAAAAGCTAAAATCATCCTTGAATCAATTGAAGTTCCAGAACCAGTTATCCAATTGATGGTTGAACCTAAAACTAAAGCTGACCAAGATAAGATGGGTGTTGCCCTCCAAAAATTGGCTGAAGAAGATCCAACTTTCCGTGTTGAAACAAACCCAGAAACTGGTGAAACAGTTATCTCTGGTATGGGTGAACTTCACTTGGACGTTCTTGTTGACCGTATGAAACGTGAATTCAAAGTTGAAGCAAACGTTGGTGCGCCTCAAGTTGCTTACCGTGAAACATTCCGCGCTGGAACTTCAGCACGTGGATTCTTCAAACGTCAATCAGGTGGTAAAGGTCAATACGGTGACGTATGGATTGAATTCACACCTAATGAAGAAGGTGCTGGATTTGAATTTGAAAATGCTATCGTCGGTGGTGTCGTTCCTCGTGAATTCGTACCAGCCGTTGAAAAAGGTTTGGTAGAAACTATGGCTAACGGTGTCCTTGCTGGATACCCAATGGTTGACATTAAAGCTAAACTTTATGATGGTTCATACCATGATGTCGATTCATCAGAAACTGCCTTCAAGGTTGCCGCTTCTCTTGCAATGAAAGAAGCTGCTAAAACTGCGAAACCAGCAATTCTTGAACCAATGATGAAAGTTACAATCACTGTTCCTGAAGAAAACCTTGGAGATATCATGGGTCACGTGACTGCTCGTCGTGGTCAAGTTAACTCAATGGAAGCTCACGGTAAATCACAAATCGTTAATGCTTTCGTTCCACTTGCTGAAATGTTCGGTTACGCAACTACTCTCCGTTCATCTACACAAGGACGTGGTACTTTCATGATGGTATTTGACCACTATTCAGACGTACCTAAATCAGTACAAGAAGAAATTATTGCAAAAAACGGC
>fusA_Lcl-005
CGCGAATTTTCACTTGCTAATACACGTAATATCGGTATCATGGCCCACGTCGATGCTGGTAAAACAACAACAACTGAACGTGTTCTTTACTACACTGGTAAAATCCATAAAATCGGTGAAACTCACGAAGGTGCATCACAAATGGACTGGATGGAGCAAGAACAAGAACGTGGTATCACAATCACATCTGCAGCAACAACTGCTGAATGGAAAGGTAACCGCGTAAATATCATTGACACACCAGGTCACGTGGACTTCACAATTGAAGTACAACGTTCACTCCGTGTTCTTGATGGTGCTGTTACCGTTCTTGATGCTCAATCAGGTGTTGAACCACAAACAGAAACTGTATGGCGTCAAGCGACTGAATACGGTGTTCCACGTATCGTTTTTGCTAACAAAATGGACAAAATCGGTGCTGATTTCTACTACTCACTTTCTACTTTGGGAGATCGTTTGGGTGCTAATGCTCATCCAATCCAAATTCCAATTGGTGCAGAAGATGACTTCATCGGTATCATTGACTTGGTAACTATGAAATCTGAAATCTATACTAACGACCTTGGTACAGATATTAAAGAAACTGTTGTAGGTTCAGACGAATTTAACGCTGAATTGGCAGCTTTGGATTTCAATGCTGAAGAATACACAGAACTTGCAAACGAATGGCGTGAAAAACTCATCGAAGCAATTGCTGATTTCGATGAAGATATCATGGAAAAATATTTTGCTGGTGAAGAAATTCCAGAAGCAGAACTTAAAGCTGCAATCCGTAAAGCAACAATCAATGTTGACTTCTACCCAATGCTTGCTGGTTCTGCCTTCAAGAACAAAGGTGTTCAAATGATGCTTGATGCAGTTATTGACTACCTTCCAAGCCCACTTGATATCCCTGCAATCCAAGGTGTTAACCCAGATACAGACGAAGAAGACGAACGCCCAGCTTCAGATGAAGAACCATTTGCAGCTCTTGCTTTCAAAATCATGACTGACCCATTTGTTGGACGTCTTTCATTCTTCCGCGTTTACTCAGGTACACTTGATGCTGGTTCATACGTTTTGAATACTTCAAAAGGTAAACGTGAACGTATCGGACGTATTCTTCAAATGCACGCTAACACTCGTAAAGAAATCCAAACAGTTTATGCTGGGGATATCGCTGCTGCTGTTGGTTTGAAAAATACAACAACTGGTGACTCATTGACAGATGAAAAAGCTAAAATCATCCTTGAATCAATTGAAGTTCCAGAACCAGTTATCCAATTGATGGTTGAACCTAAAACTAAAGCTGACCAAGATAAGATGGGTGTTGCCCTTCAAAAATTGGCTGAAGAAGATCCAACTTTCCGTGTTGAAACAAACCCAGAAACTGGTGAAACAGTTATCTCTGGTATGGGTGAACTTCACTTGGACGTTCTTGTTGACCGTATGAAACGTGAATTCAAAGTTGAAGCAAATGTTGGTGCGCCTCAAGTTGCTTACCGTGAAACATTCCGCGCTGGAACTTCAGCACGTGGATTCTTCAAACGTCAATCAGGTGGTAAAGGTCAATATGGTGACGTATGGATCGAATTCACACCTAACGAAGAAGGCGCTGGATTTGAATTTGAAAATGCTATCGTCGGTGGTGTTGTTCCTCGTGAATTCGTACCAGCCGTTGAAAAAGGTTTGGTAGAAACTATGGCTAACGGTGTCCTTGCTGGATACCCAATGGTTGACATTAAAGCTAAACTTTATGATGGTTCATACCATGATGTCGATTCATCAGAAACTGCCTTCAAGGTTGCCGCTTCTCTTGCAATGAAAGAAGCTGCTAAAACTGCGAAACCAGCAATTCTTGAACCAATGATGAAAGTTACAATCACTGTTCCTGAAGAAAACCTTGGAGATATCATGGGTCACGTGACTGCTCGTCGTGGTCAAGTTAACTCAATGGAAGCTCATGGTAAATCACAAATCGTTAATGCTTTCGTTCCACTTGCTGAAATGTTCGGTTACGCAACTACTCTCCGTTCATCTACACAAGGACGTGGTACTTTCATGATGGTATTTGACCACTATTCAGACGTACCTAAATCAGTACAAGAAGAAATTATTGCTAAAAACGGC
>fusA_Lcl-006
CGCGAATTTTCACTTGCTAATACACGTAATATCGGTATCATGGCCCACGTCGATGCTGGTAAAACAACAACAACTGAACGTGTTCTTTACTACACTGGTAAAATCCATAAAATCGGTGAAACTCACGAAGGTGCATCACAAATGGACTGGATGGAGCAAGAACAAGAACGTGGTATCACAATCACATCTGCAGCAACAACTGCTGAATGGAAAGGTAACCGCGTAAATATCATTGACACACCAGGTCACGTGGACTTCACAATTGAAGTACAACGTTCACTCCGTGTTCTTGATGGTGCTGTTACCGTTCTTGATGCTCAATCAGGTGTTGAACCACAAACAGAAACTGTATGGCGTCAAGCGACTGAATACGGTGTTCCACGTATCGTTTTTGCTAACAAAATGGACAAAATCGGTGCTGATTTCTACTACTCACTTTCTACTTTGGGAGATCGTTTGGGTGCTAATGCTCATCCAATCCAAATTCCAATTGGTGCAGAAGATGACTTCATCGGTATCATTGACTTGGTAACTATGAAATCTGAAATCTATACTAACGACCTTGGTACAGATATTAAAGAAACTGTTGTAGGTTCAGACGAATTTAACGCTGAATTGGCAGCTTTGGATTTCAATGCTGAAGAATACACAGAACTTGCAAACGAATGGCGTGAAAAACTCATCGAAGCAATTGCTGATTTCGATGAAGATATCATGGAAAAATATTTTGCTGGTGAAGAAATTCCAGAAGCAGAACTTAAAGCTGCAATCCGTAAAGCAACAATCAATGTTGACTTCTACCCAATGCTTGCTGGTTCTGCCTTCAAGAACAAAGGTGTTCAAATGATGCTTGATGCAGTTATTGACTACCTTCCAAGCCCACTTGATATCCCTGCAATCCAAGGTGTTAACCCAGATACAGACGAAGAAGACGAACGCCCAGCTTCAGATGAAGAACCATTTGCAGCTCTTGCTTTCAAAATCATGACTGACCCATTTGTTGGACGTCTTTCATTCTTCCGCGTTTACTCAGGTACACTTGATGCTGGTTCATACGTTTTGAATACTTCAAAAGGTAAACGTGAACGTATCGGACGTATTCTTCAAATGCACGCTAACACTCGTAAAGAAATCCAAACAGTTTATGCTGGGGATATCGCTGCTGCTGTTGGTTTGAAAAATACAACAACTGGTGACTCATTGACAGATGAAAAAGCTAAAATCATCCTTGAATCAATTGAAGTTCCAGAACCAGTTATCCAATTGATGGTTGAACCTAAAACTAAAGCTGACCAAGATAAGATGGGTGTTGCCCTTCAAAAATTGGCTGAAGAAGATCCAACTTTCCGTGTTGAAACAAACCCAGAAACTGGTGAAACAGTTATCTCTGGTATGGGTGAACTTCACTTGGACGTTCTTGTTGACCGTATGAAACGTGAATTCAAAGTTGAAGCAAATGTTGGTGCGCCTCAAGTTGCTTACCGTGAAACATTCCGCGCTGGAACTTCAGCACGTGGATTCTTCAAACGTCAATCAGGTGGTAAAGGTCAATATGGTGACGTATGGATCGAATTCACACCTAACGAAGAAGGCGCTGGATTTGAATTTGAAAATGCTATCGTCGGTGGTGTTGTTCCTCGTGAATTCGTACCAGCCGTTGAAAAAGGTTTGGTAGAAACTATGGCTAACGGTGTCCTTGCTGGATACCCAATGGTTGACATTAAAGCTAAACTTTATGATGGTTCATACCATGATGTCGATTCATCAGAAACTGCCTTCAAGGTTGCCGCTTCTCTTGCAATGAAAGAAGCTGCTAAAACTGCGAAACCAGCAATTCTTGAACCAATGATGAAAGTTACAATCACTGTTCCTGAAGAAAACCTTGGAGATATCATGGGTCACGTGACTGCTCGTCGTGGTCAAGTTAACTCAATGGAAGCTCATGGTAAATCACAAATCGTTAATGCTTTCGTTCCACTTGCTGAAATGTTCGGTTACGCAACTACTCTCCGTTCATCTACACAAGGACGTGGTACTTTCATGATGGTATTTGACCACTATTCAGACGTACCTAAATCAGTACAAGAAGAAATTATTGCTAAAAACGGC
>fusA_Lcl-007
CGCGAATTTTCACTTGCTAATACACGTAATATCGGTATCATGGCCCACGTCGATGCTGGTAAAACAACAACAACTGAACGTGTTCTTTACTACACTGGTAAAATCCATAAAATCGGTGAAACTCACGAAGGTGCATCACAAATGGACTGGATGGAGCAAGAACAAGAACGTGGTATCACAATCACATCTGCAGCAACAACTGCTGAATGGAAAGGTAACCGCGTAAATATCATTGACACACCAGGTCACGTGGACTTCACAATTGAAGTACAACGTTCACTCCGTGTTCTTGATGGTGCTGTTACCGTTCTTGATGCTCAATCAGGTGTTGAACCACAAACAGAAACTGTATGGCGTCAAGCGACTGAATACGGTGTTCCACGTATCGTTTTTGCTAACAAAATGGACAAAATCGGTGCTGATTTCTACTACTCACTTTCTACTTTGGGAGATCGTTTGGGTGCTAATGCTCATCCAATCCAAATTCCAATTGGTGCAGAAGATGACTTCATCGGTATCATTGACTTGGTAACTATGAAATCTGAAATCTATACTAACGACCTTGGTACAGATATTAAAGAAACTGTTGTAGGTTCAGACGAATTTAACGCTGAATTGGCAGCTTTGGATTTCAATGCTGAAGAATACACAGAACTTGCAAACGAATGGCGTGAAAAACTCATCGAAGCAATTGCTGATTTCGATGAAGATATCATGGAAAAATATTTTGCTGGTGAAGAAATTCCAGAAGCAGAACTTAAAGCTGCAATCCGTAAAGCAACAATCAATGTTGACTTCTACCCAATGCTTGCTGGTTCTGCCTTCAAGAACAAAGGTGTTCAAATGATGCTTGATGCAGTTATTGACTACCTTCCAAGCCCACTTGATATCCCTGCAATCCAAGGTGTTAACCCAGATACAGACGAAGAAGACGAACGCCCAGCTTCAGATGAAGAACCATTTGCAGCTCTTGCTTTCAAAATCATGACTGACCCATTTGTTGGACGTCTTTCATTCTTCCGCGTTTACTCAGGTACACTTGATGCTGGTTCATACGTTTTGAATACTTCAAAAGGTAAACGTGAACGTATCGGACGTATTCTTCAAATGCACGCTAACACTCGTAAAGAAATCCAAACAGTTTATGCTGGGGATATCGCTGCTGCTGTTGGTTTGAAAAATACAACAACTGGTGACTCATTGACAGATGAAAAAGCTAAAATCATCCTTGAATCAATTGAAGTTCCAGAACCAGTTATCCAATTGATGGTTGAACCTAAAACTAAAGCTGACCAAGATAAGATGGGTGTTGCCCTTCAAAAATTGGCTGAAGAAGATCCAACTTTCCGTGTTGAAACAAACCCAGAAACTGGTGAAACAGTTATCTCTGGTATGGGTGAACTTCACTTGGACGTTCTTGTTGACCGTATGAAACGTGAATTCAAAGTTGAAGCAAATGTTGGTGCGCCTCAAGTTGCTTACCGTGAAACATTCCGCGCTGGAACTTCAGCACGTGGATTCTTCAAACGTCAATCAGGTGGTAAAGGTCAATATGGTGACGTATGGATCGAATTCACACCTAACGAAGAAGGCGCTGGATTTGAATTTGAAAATGCTATCGTCGGTGGTGTCGTTCCTCGTGAATTCGTACCAGCCGTTGAAAAAGGTTTGGTAGAAACTATGGCTAACGGTGTCCTTGCTGGATACCCAATGGTTGACATTAAAGCTAAACTTTATGATGGTTCATACCATGATGTCGATTCATCAGAAACTGCCTTCAAGGTTGCCGCTTCTCTTGCAATGAAAGAAGCTGCTAAAACTGCGAAACCAGCAATTCTTGAACCAATGATGAAAGTTACAATCACTGTTCCTGAAGAAAACCTTGGAGATATCATGGGTCACGTGACTGCTCGTCGTGGTCAAGTTAACTCAATGGAAGCTCATGGTAAATCACAAATCGTTAATGCTTTCGTTCCACTTGCTGAAATGTTCGGTTACGCAACTACTCTCCGTTCATCTACACAAGGACGTGGTACTTTCATGATGGTATTTGACCACTATTCAGACGTACCTAAATCAGTACAAGAAGAAATTATTGCTAAAAACGGC
>fusA_Lcl-008
CGCGAATTTTCACTTGCTAATACACGTAATATCGGTATCATGGCCCACGTCGATGCTGGTAAAACAACAACAACTGAACGTGTTCTTTACTACACTGGTAAAATCCATAAAATCGGTGAAACTCACGAAGGTGCATCACAAATGGACTGGATGGAGCAAGAACAAGAACGTGGTATCACAATCACATCTGCAGCAACAACTGCTGAATGGAAAGGTAACCGCGTAAATATCATTGACACACCAGGTCACGTGGACTTCACAATTGAAGTACAACGTTCACTCCGTGTTCTTGATGGTGCTGTTACCGTTCTTGATGCTCAATCAGGTGTTGAACCACAAACAGAAACTGTATGGCGTCAAGCGACTGAATACGGTGTTCCACGTATCGTTTTTGCTAACAAAATGGACAAAATCGGTGCTGATTTCTACTACTCACTTTCTACTTTGGGAGATCGTTTGGGTGCTAATGCTCATCCAATCCAAATTCCAATTGGTGCAGAAGATGACTTCATCGGTATCATTGACTTGGTAACTATGAAATCTGAAATCTATACTAACGACCTTGGTACAGATATTAAAGAAACTGTTGTAGGTTCAGACGAATTTAACGCTGAATTGGCAGCTTTGGATTTCAATGCTGAAGAATACACAGAACTTGCAAACGAATGGCGTGAAAAACTCATCGAAGCAATTGCTGATTTCGATGAAGATATCATGGAAAAATATTTTGCTGGTGAAGAAATTCCAGAAGCAGAACTTAAAGCTGCAATCCGTAAAGCAACAATCAATGTTGACTTCTACCCAATGCTTGCTGGTTCTGCCTTCAAGAACAAAGGTGTTCAAATGATGCTTGATGCAGTTATTGACTACCTTCCAAGCCCACTTGATATCCCTGCAATCCAAGGTGTTAACCCAGATACAGACGAAGAAGACGAACGCCCAGCTTCAGATGAAGAACCATTTGCAGCTCTTGCTTTCAAAATCATGACTGACCCATTTGTTGGACGTCTTTCATTCTTCCGCGTTTACTCAGGTACACTTGATGCTGGTTCATACGTTTTGAATACTTCAAAAGGTAAACGTGAACGTATCGGACGTATTCTTCAAATGCACGCTAACACTCGTAAAGAAATCCAAACAGTTTATGCTGGGGATATCGCTGCTGCTGTTGGTTTGAAAAATACAACAACTGGTGACTCATTGACAGATGAAAAAGCTAAAATCATCCTTGAATCAATTGAAGTTCCAGAACCAGTTATCCAATTGATGGTTGAACCTAAAACTAAAGCTGACCAAGATAAGATGGGTGTTGCCCTTCAAAAATTGGCTGAAGAAGATCCAACTTTCCGTGTTGAAACAAACCCAGAAACTGGTGAAACAGTTATCTCTGGTATGGGTGAACTTCACTTGGACGTTCTTGTTGACCGTATGAAACGTGAATTCAAAGTTGAAGCAAATGTTGGTGCGCCTCAAGTTGCTTACCGTGAAACATTCCGCGCTGGAACTTCAGCACGTGGATTCTTCAAACGTCAATCAGGTGGTAAAGGTCAATATGGTGACGTATGGATCGAATTCACACCTAACGAAGAAGGCGCTGGATTTGAATTTGAAAATGCTATCGTCGGTGGTGTCGTTCCTCGTGAATTCGTACCAGCCGTTGAAAAAGGTTTGGTAGAAACTATGGCTAACGGTGTCCTTGCTGGATACCCAATGGTTGACATTAAAGCTAAACTTTATGATGGTTCATACCATGATGTCGATTCATCAGAAACTGCCTTCAAGGTTGCCGCTTCTCTTGCAATGAAAGAAGCTGCTAAAACTGCGAAACCAGCAATTCTTGAACCAATGATGAAAGTTACAATCACTGTTCCTGAAGAAAACCTTGGAGATATCATGGGTCACGTGACTGCTCGTCGTGGTCAAGTTAACTCAATGGAAGCTCATGGTAAATCACAAATCGTTAATGCTTTCGTTCCACTTGCTGAAATGTTCGGTTACGCAACTACTCTCCGTTCATCTACACAAGGACGTGGTACTTTCATGATGGTATTTGACCACTATTCAGACGTACCTAAATCAGTACAAGAAGAAATTATTGCTAAAAACGGC
>fusA_Lcl-009
CGCGAATTTTCACTTGCTAATACACGTAATATCGGTATCATGGCCCACGTCGATGCTGGTAAAACAACAACAACTGAACGTGTTCTTTACTACACTGGTAAAATCCATAAAATCGGTGAAACTCACGAAGGTGCATCACAAATGGACTGGATGGAGCAAGAACAAGAACGTGGTATCACAATCACATCTGCAGCAACAACTGCTGAATGGAAAGGTAACCGCGTAAATATCATTGACACACCAGGTCACGTGGACTTCACAATTGAAGTACAACGTTCACTCCGTGTTCTTGATGGTGCTGTTACCGTTCTTGATGCTCAATCAGGTGTTGAACCACAAACAGAAACTGTATGGCGTCAAGCGACTGAATACGGTGTTCCACGTATCGTTTTTGCTAACAAAATGGACAAAATCGGTGCTGATTTCTACTACTCACTTTCTACTTTGGGAGATCGTTTGGGTGCTAATGCTCATCCAATCCAAATTCCAATTGGTGCAGAAGATGACTTCATCGGTATCATTGACTTGGTAACTATGAAATCTGAAATCTATACTAACGACCTTGGTACAGATATTAAAGAAACTGTTGTAGGTTCAGACGAATTTAACGCTGAATTGGCAGCTTTGGATTTCAATGCTGAAGAATACACAGAACTTGCAAACGAATGGCGTGAAAAACTCATCGAAGCAATTGCTGATTTCGATGAAGATATCATGGAAAAATATTTTGCTGGTGAAGAAATTCCAGAAGCAGAACTTAAAGCTGCAATCCGTAAAGCAACAATCAATGTTGACTTCTACCCAATGCTTGCTGGTTCTGCCTTCAAGAACAAAGGTGTTCAAATGATGCTTGATGCAGTTATTGACTACCTTCCAAGCCCACTTGATATCCCTGCAATCCAAGGTGTTAACCCAGATACAGACGAAGAAGACGAACGCCCAGCTTCAGATGAAGAACCATTTGCAGCTCTTGCTTTCAAAATCATGACTGACCCATTTGTTGGACGTCTTTCATTCTTCCGCGTTTACTCAGGTACACTTGATGCTGGTTCATACGTTTTGAATACTTCAAAAGGTAAACGTGAACGTATCGGACGTATTCTTCAAATGCACGCTAACACTCGTAAAGAAATCCAAACAGTTTATGCTGGGGATATCGCTGCTGCTGTTGGTTTGAAAAATACAACAACTGGTGACTCATTGACAGATGAAAAAGCTAAAATCATCCTTGAATCAATTGAAGTTCCAGAACCAGTTATCCAATTGATGGTTGAACCTAAAACTAAAGCTGACCAAGATAAGATGGGTGTTGCCCTTCAAAAATTGGCTGAAGAAGATCCAACTTTCCGTGTTGAAACAAACCCAGAAACTGGTGAAACAGTTATCTCTGGTATGGGTGAACTTCACTTGGACGTTCTTGTTGACCGTATGAAACGTGAATTCAAAGTTGAAGCAAATGTTGGTGCGCCTCAAGTTGCTTACCGTGAAACATTCCGCGCTGGAACTTCAGCACGTGGATTCTTCAAACGTCAATCAGGTGGTAAAGGTCAATATGGTGACGTATGGATCGAATTCACACCTAACGAAGAAGGCGCTGGATTTGAATTTGAAAATGCTATCGTCGGTGGTGTCGTTCCTCGTGAATTCGTACCAGCCGTTGAAAAAGGTTTGGTAGAAACTATGGCTAACGGTGTCCTTGCTGGATACCCAATGGTTGACATTAAAGCTAAACTTTATGATGGTTCATACCATGATGTCGATTCATCAGAAACTGCCTTCAAGGTTGCCGCTTCTCTTGCAATGAAAGAAGCTGCTAAAACTGCGAAACCAGCAATTCTTGAACCAATGATGAAAGTTACAATCACTGTTCCTGAAGAAAACCTTGGAGATATCATGGGTCACGTGACTGCTCGTCGTGGTCAAGTTAACTCAATGGAAGCTCATGGTAAATCACAAATCGTTAATGCTTTCGTTCCACTTGCTGAAATGTTCGGTTACGCAACTACTCTCCGTTCATCTACACAAGGACGTGGTACTTTCATGATGGTATTTGACCACTATTCAGACGTACCTAAATCAGTACAAGAAGAAATTATTGCTAAAAACGGC
>fusA_Lcl-010
CGCGAATTTTCACTTGCTAATACACGTAATATCGGTATCATGGCCCACGTCGATGCTGGTAAAACAACAACAACTGAACGTGTTCTTTACTACACTGGTAAAATCCATAAAATCGGTGAAACTCACGAAGGTGCATCACAAATGGACTGGATGGAGCAAGAACAAGAACGTGGTATCACAATCACATCTGCAGCAACAACTGCTGAATGGAAAGGTAACCGCGTAAATATCATTGACACACCAGGTCACGTGGACTTCACAATTGAAGTACAACGTTCACTCCGTGTTCTTGATGGTGCTGTTACCGTTCTTGATGCTCAATCAGGTGTTGAACCACAAACAGAAACTGTATGGCGTCAAGCGACTGAATACGGTGTTCCACGTATCGTTTTTGCTAACAAAATGGACAAAATCGGTGCTGATTTCTACTACTCACTTTCTACTTTGGGAGATCGTTTGGGTGCTAATGCTCATCCAATCCAAATTCCAATTGGTGCAGAAGATGACTTCATCGGTATCATTGACTTGGTAACTATGAAATCTGAAATCTATACTAACGACCTTGGTACAGATATTAAAGAAACTGTTGTAGGTTCAGACGAATTTAACGCTGAATTGGCAGCTTTGGATTTCAATGCTGAAGAATACACAGAACTTGCAAACGAATGGCGTGAAAAACTCATCGAAGCAATTGCTGATTTCGATGAAGATATCATGGAAAAATATTTTGCTGGTGAAGAAATTCCAGAAGCAGAACTTAAAGCTGCAATCCGTAAAGCAACAATCAATGTTGACTTCTACCCAATGCTTGCTGGTTCTGCCTTCAAGAACAAAGGTGTTCAAATGATGCTTGATGCAGTTATTGACTACCTTCCAAGCCCACTTGATATCCCTGCAATCCAAGGTGTTAACCCAGATACAGACGAAGAAGACGAACGCCCAGCTTCAGATGAAGAACCATTTGCAGCTCTTGCTTTCAAAATCATGACTGACCCATTTGTTGGACGTCTTTCATTCTTCCGCGTTTACTCAGGTACACTTGATGCTGGTTCATACGTTTTGAATACTTCAAAAGGTAAACGTGAACGTATCGGACGTATTCTTCAAATGCACGCTAACACTCGTAAAGAAATCCAAACAGTTTATGCTGGGGATATCGCTGCTGCTGTTGGTTTGAAAAATACAACAACTGGTGACTCATTGACAGATGAAAAAGCTAAAATCATCCTTGAATCAATTGAAGTTCCAGAACCAGTTATCCAATTGATGGTTGAACCTAAAACTAAAGCTGACCAAGATAAGATGGGTGTTGCCCTTCAAAAATTGGCTGAAGAAGATCCAACTTTCCGTGTTGAAACAAACCCAGAAACTGGTGAAACAGTTATCTCTGGTATGGGTGAACTTCACTTGGACGTTCTTGTTGACCGTATGAAACGTGAATTCAAAGTTGAAGCAAATGTTGGTGCGCCTCAAGTTGCTTACCGTGAAACATTCCGCGCTGGAACTTCAGCACGTGGATTCTTCAAACGTCAATCAGGTGGTAAAGGTCAATATGGTGACGTATGGATCGAATTCACACCTAACGAAGAAGGCGCTGGATTTGAATTTGAAAATGCTATCGTCGGTGGTGTCGTTCCTCGTGAATTCGTACCAGCCGTTGAAAAAGGTTTGGTAGAAACTATGGCTAACGGTGTCCTTGCTGGATACCCAATGGTTGACATTAAAGCTAAACTTTATGATGGTTCATACCATGATGTCGATTCATCAGAAACTGCCTTCAAGGTTGCCGCTTCTCTTGCAATGAAAGAAGCTGCTAAAACTGCGAAACCAGCAATTCTTGAACCAATGATGAAAGTTACAATCACTGTTCCTGAAGAAAACCTTGGAGATATCATGGGTCACGTGACTGCTCGTCGTGGTCAAGTTAACTCAATGGAAGCTCATGGTAAATCACAAATCGTTAATGCTTTCGTTCCACTTGCTGAAATGTTCGGTTACGCAACTACTCTCCGTTCATCTACACAAGGACGTGGTACTTTCATGATGGTATTTGACCACTATTCAGACGTACCTAAATCAGTACAAGAAGAAATTATTGCTAAAAACGGC
>fusA_Lcl-011
CGCGAATTTTCACTTGCTAATACACGTAATATCGGTATCATGGCCCACGTCGATGCTGGTAAAACAACAACAACTGAACGTGTTCTTTACTACACTGGTAAAATCCATAAAATCGGTGAAACTCACGAAGGTGCATCACAAATGGACTGGATGGAGCAAGAACAAGAACGTGGTATCACTATCACATCTGCAGCAACAACTGCAGAATGGAAAGGTAATCGCGTAAACATCATCGACACACCAGGTCACGTGGACTTCACAATCGAAGTACAACGTTCACTCCGTGTTCTTGATGGTGCTGTTACCGTTCTTGATGCTCAATCAGGTGTTGAACCACAAACAGAAACTGTATGGCGTCAAGCGACTGAATACGGTGTTCCACGTATCGTTTTTGCTAACAAAATGGACAAAATCGGTGCTGATTTCTACTACTCACTTTCTACTTTGGGAGATCGTTTGGGTGCTAATGCTCATCCAATCCAAATTCCAATCGGTGCAGAAGATGACTTCATCGGTATCATTGACTTGGTAACTATGAAATCTGAAATCTATACTAATGACCTTGGTACAGATATTAAAGAAACTGTTGTAGGTTCAGACGAATTTAACGCTGAATTGGCATCTTTGGATTTCAATGCAGAAGAATACACAGAACTTGCAAACGAATGGCGTGAAAAACTCATCGAAGCAATTGCTGATTTCGATGAAGATATCATGGAAAAATATTTTGCTGGTGAAGAAATTCCTGAAGCAGAACTCAAAGCAGCTATCCGTAAAGCAACAATCAATGTTGACTTCTACCCAATGCTTGCTGGTTCTGCCTTCAAGAACAAAGGTGTTCAAATGATGCTTGATGCAGTTATTGACTACCTTCCAAGCCCACTTGATATCCCTGCCATCAAAGGTGTTAACCCTGATACAGACGAAGAAGACGAACGCCCAGCTTCAGATGAAGAACCATTTGCAGCTCTTGCTTTCAAAATCATGACTGACCCATTCGTTGGACGTCTTTCATTCTTCCGCGTTTACTCAGGTACACTTGATGCTGGTTCATACGTTTTGAATACTTCAAAAGGTAAACGTGAACGTATCGGACGTATTCTTCAAATGCACGCTAACACTCGTAAAGAAATCCAAACAGTTTACGCTGGGGATATCGCTGCTGCTGTTGGTTTGAAAAATACAACAACTGGTGACTCATTGACAGATGAAAAAGCTAAAATCATCCTTGAATCAATTGAAGTTCCAGAACCAGTTATCCAATTGATGGTTGAACCTAAAACTAAAGCTGACCAAGATAAGATGGGTGTTGCCCTCCAAAAATTGGCTGAAGAAGATCCAACTTTCCGTGTTGAAACAAACCCAGAAACTGGTGAAACAGTTATCTCTGGTATGGGTGAACTTCACTTGGACGTTCTTGTTGACCGTATGAAACGTGAATTCAAAGTTGAAGCAAACGTTGGTGCGCCTCAAGTTGCTTACCGTGAAACATTCCGCGCTGGAACTTCAGCACGTGGATTCTTCAAACGTCAATCAGGTGGTAAAGGTCAATACGGTGACGTATGGATTGAATTCACACCTAATGAAGAAGGTGCTGGATTTGAATTTGAAAATGCTATCGTCGGTGGTGTCGTTCCTCGTGAATTCGTACCAGCCGTTGAAAAAGGTTTGGTAGAAACTATGGCTAACGGTGTCCTTGCTGGATACCCAATGGTTGACATTAAAGCTAAACTTTATGATGGTTCATACCATGATGTCGATTCATCAGAAACTGCCTTCAAGGTTGCCGCTTCTCTTGCAATGAAAGAAGCTGCTAAAACTGCGAAACCAGCAATTCTTGAACCAATGATGAAAGTTACAATCACTGTTCCTGAAGAAAACCTTGGAGATATCATGGGTCACGTGACTGCTCGTCGTGGTCAAGTTAACTCAATGGAAGCTCACGGTAAATCACAAATCGTTAATGCTTTCGTTCCACTTGCTGAAATGTTCGGTTACGCAACTACTCTCCGTTCATCTACACAAGGACGTGGTACTTTCATGATGGTATTTGACCACTATTCAGACGTACCTAAATCAGTACAAGAAGAAATTATTGCAAAAAACGGC
>fusA_Lcl-012
CGCGAATTTTCACTTGCTAATACACGTAATATCGGTATCATGGCCCACGTCGATGCTGGTAAAACAACAACAACTGAACGTGTTCTTTACTACACTGGTAAAATCCATAAAATCGGTGAAACTCACGAAGGTGCATCACAAATGGACTGGATGGAGCAAGAACAAGAACGTGGTATCACTATCACATCTGCAGCAACAACTGCAGAATGGAAAGGTAATCGCGTAAACATCATCGACACACCAGGTCACGTGGACTTCACAATCGAAGTACAACGTTCACTCCGTGTTCTTGATGGTGCTGTTACCGTTCTTGATGCTCAATCAGGTGTTGAACCACAAACAGAAACTGTATGGCGTCAAGCGACTGAATACGGTGTTCCACGTATCGTTTTTGCTAACAAAATGGACAAAATCGGTGCTGATTTCTACTACTCACTTTCTACTTTGGGAGATCGTTTGGGTGCTAATGCTCATCCAATCCAAATTCCAATCGGTGCAGAAGATGACTTCATCGGTATCATTGACTTGGTAACTATGAAATCTGAAATCTATACTAATGACCTTGGTACAGATATTAAAGAAACTGTTGTAGGTTCAGACGAATTTAACGCTGAATTGGCATCTTTGGATTTCAATGCAGAAGAATACACAGAACTTGCAAACGAATGGCGTGAAAAACTCATCGAAGCAATTGCTGATTTCGATGAAGATATCATGGAAAAATATTTTGCTGGTGAAGAAATTCCTGAAGCAGAACTCAAAGCAGCTATCCGTAAAGCAACAATCAATGTTGACTTCTACCCAATGCTTGCTGGTTCTGCCTTCAAGAACAAAGGTGTTCAAATGATGCTTGATGCAGTTATTGACTACCTTCCAAGCCCACTTGATATCCCTGCCATCAAAGGTGTTAACCCTGATACAGACGAAGAAGACGAACGCCCAGCTTCAGATGAAGAACCATTTGCAGCTCTTGCTTTCAAAATCATGACTGACCCATTCGTTGGACGTCTTTCATTCTTCCGCGTTTACTCAGGTACACTTGATGCTGGTTCATACGTTTTGAATACTTCAAAAGGTAAACGTGAACGTATCGGACGTATTCTTCAAATGCACGCTAACACTCGTAAAGAAATCCAAACAGTTTACGCTGGGGATATCGCTGCTGCTGTTGGTTTGAAAAATACAACAACTGGTGACTCATTGACAGATGAAAAAGCTAAAATCATCCTTGAATCAATTGAAGTTCCAGAACCAGTTATCCAATTGATGGTTGAACCTAAAACTAAAGCTGACCAAGATAAGATGGGTGTTGCCCTCCAAAAATTGGCTGAAGAAGATCCAACTTTCCGTGTTGAAACAAACCCAGAAACTGGTGAAACAGTTATCTCTGGTATGGGTGAACTTCACTTGGACGTTCTTGTTGACCGTATGAAACGTGAATTCAAAGTTGAAGCAAACGTTGGTGCGCCTCAAGTTGCTTACCGTGAAACATTCCGCGCTGGAACTTCAGCACGTGGATTCTTCAAACGTCAATCAGGTGGTAAAGGTCAATACGGTGACGTATGGATTGAATTCACACCTAATGAAGAAGGTGCTGGATTTGAATTTGAAAATGCTATCGTCGGTGGTGTCGTTCCTCGTGAATTCGTACCAGCCGTTGAAAAAGGTTTGGTAGAAACTATGGCTAACGGTGTCCTTGCTGGATACCCAATGGTTGACATTAAAGCTAAACTTTATGATGGTTCATACCATGATGTCGATTCATCAGAAACTGCCTTCAAGGTTGCCGCTTCTCTTGCAATGAAAGAAGCTGCTAAAACTGCGAAACCAGCAATTCTTGAACCAATGATGAAAGTTACAATCACTGTTCCTGAAGAAAACCTTGGAGATATCATGGGTCACGTGACTGCTCGTCGTGGTCAAGTTAACTCAATGGAAGCTCACGGTAAATCACAAATCGTTAATGCTTTCGTTCCACTTGCTGAAATGTTCGGTTACGCAACTACTCTCCGTTCATCTACACAAGGACGTGGTACTTTCATGATGGTATTTGACCACTATTCAGACGTACCTAAATCAGTACAAGAAGAAATTATTGCAAAAAACGGC
>fusA_Lcl-013
CGCGAATTTTCACTTGCTAATACACGTAATATCGGTATCATGGCCCACGTCGATGCTGGTAAAACAACAACAACTGAACGTGTTCTTTACTACACTGGTAAAATCCATAAAATCGGTGAAACTCACGAAGGTGCATCACAAATGGACTGGATGGAGCAAGAACAAGAACGTGGTATCACTATCACATCTGCAGCAACAACTGCAGAATGGAAAGGTAATCGCGTAAACATCATCGACACACCAGGTCACGTGGACTTCACAATCGAAGTACAACGTTCACTCCGTGTTCTTGATGGTGCTGTTACCGTTCTTGATGCTCAATCAGGTGTTGAACCACAAACAGAAACTGTATGGCGTCAAGCGACTGAATACGGTGTTCCACGTATCGTTTTTGCTAACAAAATGGACAAAATCGGTGCTGATTTCTACTACTCACTTTCTACTTTGGGAGATCGTTTGGGTGCTAATGCTCATCCAATCCAAATTCCAATCGGTGCAGAAGATGACTTCATCGGTATCATTGACTTGGTAACTATGAAATCTGAAATCTATACTAATGACCTTGGTACAGATATTAAAGAAACTGTTGTAGGTTCAGACGAATTTAACGCTGAATTGGCATCTTTGGATTTCAATGCAGAAGAATACACAGAACTTGCAAACGAATGGCGTGAAAAACTCATCGAAGCAATTGCTGATTTCGATGAAGATATCATGGAAAAATATTTTGCTGGTGAAGAAATTCCTGAAGCAGAACTCAAAGCAGCTATCCGTAAAGCAACAATCAATGTTGACTTCTACCCAATGCTTGCTGGTTCTGCCTTCAAGAACAAAGGTGTTCAAATGATGCTTGATGCAGTTATTGACTACCTTCCAAGCCCACTTGATATCCCAGCTATCCAAGGTGTTAACCCTGATACAGACGAAGAAGACGAACGCCCAGCTTCAGATGAAGAACCATTTGCAGCTCTTGCTTTCAAAATCATGACTGACCCATTCGTTGGACGTCTTTCATTCTTCCGCGTTTACTCAGGTACACTTGATGCTGGTTCATACGTTTTGAATACTTCAAAAGGTAAACGTGAACGTATCGGACGTATCCTTCAAATGCACGCTAACACTCGTAAAGAAATCCAAACAGTTTACGCTGGGGATATCGCTGCTGCTGTTGGTTTGAAAAATACAACAACTGGTGACTCATTGACAGATGAAAAAGCTAAAATCATCCTTGAATCAATTGAAGTTCCAGAACCAGTTATCCAATTGATGGTTGAACCTAAAACTAAAGCTGACCAAGATAAGATGGGTGTTGCCCTCCAAAAATTGGCTGAAGAAGATCCAACTTTCCGTGTTGAAACAAACCCAGAAACGGGTGAAACAGTTATCTCTGGTATGGGTGAACTTCACTTGGACGTTCTTGTTGACCGTATGAAACGTGAATTCAAAGTTGAAGCAAACGTTGGTGCGCCTCAAGTTGCCTACCGTGAAACATTCCGCGCTGGAACTTCAGCACGTGGATTCTTCAAACGTCAATCAGGTGGTAAAGGTCAATACGGTGACGTATGGATCGAATTCACACCTAATGAAGAAGGTGCTGGATTTGAATTTGAAAATGCTATCGTCGGTGGTGTCGTTCCTCGTGAATTCGTACCAGCCGTTGAAAAAGGTTTGGTAGAAACTATGGCTAACGGTGTCCTTGCTGGATACCCAATGGTTGACATTAAAGCTAAACTTTATGATGGTTCATACCATGATGTCGATTCATCAGAAACTGCCTTCAAGGTTGCCGCTTCTCTTGCAATGAAAGAAGCTGCTAAAACTGCGAAACCAGCAATTCTTGAGCCAATGATGAAAGTTACAATCACTGTTCCTGAAGAAAACCTTGGAGATATCATGGGTCACGTGACTGCTCGTCGTGGTCAAGTTAACTCAATGGAAGCTCACGGTAAATCACAAATCGTTAATGCTTTCGTTCCACTTGCTGAAATGTTCGGTTACGCAACTACTCTTCGTTCATCTACACAAGGACGTGGTACTTTCATGATGGTATTTGACCACTATTCAGACGTACCTAAATCAGTCCAAGAAGAAATTATTGCTAAAAACGGC
>fusA_Lcl-014
CGCGAATTTTCACTTGCTAATACACGTAATATCGGTATCATGGCCCACGTCGATGCTGGTAAAACAACAACAACTGAACGTGTTCTTTACTACACTGGTAAAATCCATAAAATCGGTGAAACTCACGAAGGTGCATCACAAATGGACTGGATGGAGCAAGAACAAGAACGTGGTATCACTATCACATCTGCAGCAACAACTGCAGAATGGAAAGGTAATCGCGTAAACATCATCGACACACCAGGTCACGTGGACTTCACAATCGAAGTACAACGTTCACTCCGTGTTCTTGATGGTGCTGTTACCGTTCTTGATGCTCAATCAGGTGTTGAACCACAAACAGAAACTGTATGGCGTCAAGCGACTGAATACGGTGTTCCACGTATCGTTTTTGCTAACAAAATGGACAAAATCGGTGCTGATTTCTACTACTCACTTTCTACTTTGGGAGATCGTTTGGGTGCTAATGCTCATCCAATCCAAATTCCAATCGGTGCAGAAGATGACTTCATCGGTATCATTGACTTGGTAACTATGAAATCTGAAATCTATACTAATGACCTTGGTACAGATATTAAAGAAACTGTTGTAGGTTCAGACGAATTTAACGCTGAATTGGCATCTTTGGATTTCAATGCAGAAGAATACACAGAACTTGCAAACGAATGGCGTGAAAAACTCATCGAAGCAATTGCTGATTTCGATGAAGATATCATGGAAAAATATTTTGCTGGTGAAGAAATTCCTGAAGCAGAACTCAAAGCAGCTATCCGTAAAGCAACAATCAATGTTGACTTCTACCCAATGCTTGCTGGTTCTGCCTTCAAGAACAAAGGTGTTCAAATGATGCTTGATGCAGTTATTGACTACCTTCCAAGCCCACTTGATATCCCTGCCATCAAAGGTGTTAACCCTGATACAGACGAAGAAGACGAACGCCCAGCTTCAGATGAAGAACCATTTGCAGCTCTTGCTTTCAAAATCATGACTGACCCATTCGTTGGACGTCTTTCATTCTTCCGCGTTTACTCAGGTACACTTGATGCTGGTTCATACGTTTTGAATACTTCAAAAGGTAAACGTGAACGTATCGGACGTATCCTTCAAATGCACGCTAACACTCGTAAAGAAATCCAAACAGTTTACGCTGGGGATATCGCTGCTGCTGTTGGTTTGAAAAATACAACAACTGGTGACTCATTGACAGATGAAAAAGCTAAAATCATCCTTGAATCAATTGAAGTTCCAGAACCAGTTATCCAATTGATGGTTGAACCTAAAACTAAAGCTGACCAAGATAAGATGGGTGTTGCCCTCCAAAAATTGGCTGAAGAAGATCCAACTTTCCGTGTTGAAACAAACCCAGAAACTGGTGAAACAGTTATCTCTGGTATGGGTGAACTTCACTTGGACGTTCTTGTTGACCGTATGAAACGTGAATTCAAAGTTGAAGCAAACGTTGGTGCGCCTCAAGTTGCTTACCGTGAAACATTCCGCGCTGGAACTTCAGCACGTGGATTCTTCAAACGTCAATCAGGTGGTAAAGGTCAATACGGTGACGTATGGATTGAATTCACACCTAATGAAGAAGGTGCTGGATTTGAATTTGAAAATGCTATCGTCGGTGGTGTCGTTCCTCGTGAATTCGTACCAGCCGTTGAAAAAGGTTTGGTAGAAACTATGGCTAACGGTGTCCTTGCTGGATACCCAATGGTTGACATTAAAGCTAAACTTTATGATGGTTCATACCATGATGTCGATTCATCAGAAACTGCCTTCAAGGTTGCCGCTTCTCTTGCAATGAAAGAAGCTGCTAAAACTGCGAAACCAGCAATTCTTGAACCAATGATGAAAGTTACAATCACTGTTCCTGAAGAAAACCTTGGAGATATCATGGGTCACGTGACTGCTCGTCGTGGTCAAGTTAACTCAATGGAAGCTCACGGTAAATCACAAATCGTTAATGCTTTCGTTCCACTTGCTGAAATGTTCGGTTACGCAACTACTCTCCGTTCATCTACACAAGGACGTGGTACTTTCATGATGGTATTTGACCACTATTCAGACGTACCTAAATCAGTACAAGAAGAAATTATTGCAAAAAACGGC
>fusA_Lcl-015
CGCGAATTTTCACTTGCTAATACACGTAATATCGGTATCATGGCCCACGTCGATGCTGGTAAAACAACAACAACTGAACGTGTTCTTTACTACACTGGTAAAATCCATAAAATCGGTGAAACTCACGAAGGTGCATCACAAATGGACTGGATGGAGCAAGAACAAGAACGTGGTATCACAATCACATCTGCAGCAACAACTGCTGAATGGAAAGGTAACCGCGTAAATATCATTGACACACCAGGTCACGTGGACTTCACAATTGAAGTACAACGTTCACTCCGTGTTCTTGATGGTGCTGTTACCGTTCTTGATGCTCAATCAGGTGTTGAACCACAAACAGAAACTGTATGGCGTCAAGCGACTGAATACGGTGTTCCACGTATCGTTTTTGCTAACAAAATGGACAAAATCGGTGCTGATTTCTACTACTCACTTTCTACTTTGGGAGATCGTTTGGGTGCTAATGCTCATCCAATCCAAATTCCAATTGGTGCAGAAGATGACTTCATCGGTATCATTGACTTGGTAACTATGAAATCTGAAATCTATACTAACGACCTTGGTACAGATATTAAAGAAACTGTTGTAGGTTCAGACGAATTTAACGCTGAATTGGCAGCTTTGGATTTCAATGCTGAAGAATACACAGAACTTGCAAACGAATGGCGTGAAAAACTCATCGAAGCAATTGCTGATTTCGATGAAGATATCATGGAAAAATATTTTGCTGGTGAAGAAATTCCAGAAGCAGAACTTAAAGCTGCAATCCGTAAAGCAACAATCAATGTTGACTTCTACCCAATGCTTGCTGGTTCTGCCTTCAAGAACAAAGGTGTTCAAATGATGCTTGATGCAGTTATTGACTACCTTCCAAGCCCACTTGATATCCCTGCAATCCAAGGTGTTAACCCAGATACAGACGAAGAAGACGAACGCCCAGCTTCAGATGAAGAACCATTTGCAGCTCTTGCTTTCAAAATCATGACTGACCCATTTGTTGGACGTCTTTCATTCTTCCGCGTTTACTCAGGTACACTTGATGCTGGTTCATACGTTTTGAATACTTCAAAAGGTAAACGTGAACGTATCGGACGTATTCTTCAAATGCACGCTAACACTCGTAAAGAAATCCAAACAGTTTATGCTGGGGATATCGCTGCTGCTGTTGGTTTGAAAAATACAACAACTGGTGACTCATTGACAGATGAAAAAGCTAAAATCATCCTTGAATCAATTGAAGTTCCAGAACCAGTTATCCAATTGATGGTTGAACCTAAAACTAAAGCTGACCAAGATAAGATGGGTGTTGCCCTTCAAAAATTGGCTGAAGAAGATCCAACTTTCCGTGTTGAAACAAACCCAGAAACTGGTGAAACAGTTATCTCTGGTATGGGTGAACTTCACTTGGACGTTCTTGTTGACCGTATGAAACGTGAATTCAAAGTTGAAGCAAATGTTGGTGCGCCTCAAGTTGCTTACCGTGAAACATTCCGCGCTGGAACTTCAGCACGTGGATTCTTCAAACGTCAATCAGGTGGTAAAGGTCAATATGGTGACGTATGGATCGAATTCACACCTAACGAAGAAGGCGCTGGATTTGAATTTGAAAATGCTATCGTCGGTGGTGTCGTTCCTCGTGAATTCGTACCAGCCGTTGAAAAAGGTTTGGTAGAAACTATGGCTAACGGTGTCCTTGCTGGATACCCAATGGTTGACATTAAAGCTAAACTTTATGATGGTTCATACCATGATGTCGATTCATCAGAAACTGCCTTCAAGGTTGCCGCTTCTCTTGCAATGAAAGAAGCTGCTAAAACTGCGAAACCAGCAATTCTTGAACCAATGATGAAAGTTACAATCACTGTTCCTGAAGAAAACCTTGGAGATATCATGGGTCACGTGACTGCTCGTCGTGGTCAAGTTAACTCAATGGAAGCTCATGGTAAATCACAAATCGTTAATGCTTTCGTTCCACTTGCTGAAATGTTCGGTTACGCAACTACTCTCCGTTCATCTACACAAGGACGTGGTACTTTCATGATGGTATTTGACCACTATTCAGACGTACCTAAATCAGTACAAGAAGAAATTATTGCTAAAAACGGC
>fusA_Lcl-016
CGCGAATTTTCACTTGCTAATACACGTAATATCGGTATCATGGCCCACGTCGATGCTGGTAAAACAACAACAACTGAACGTGTTCTTTACTACACTGGTAAAATCCATAAAATCGGTGAAACTCACGAAGGTGCATCACAAATGGACTGGATGGAGCAAGAACAAGAACGTGGTATCACAATCACATCTGCAGCAACAACTGCTGAATGGAAAGGTAACCGCGTAAATATCATTGACACACCAGGTCACGTGGACTTCACAATTGAAGTACAACGTTCACTCCGTGTTCTTGATGGTGCTGTTACCGTTCTTGATGCTCAATCAGGTGTTGAACCACAAACAGAAACTGTATGGCGTCAAGCGACTGAATACGGTGTTCCACGTATCGTTTTTGCTAACAAAATGGACAAAATCGGTGCTGATTTCTACTACTCACTTTCTACTTTGGGAGATCGTTTGGGTGCTAATGCTCATCCAATCCAAATTCCAATTGGTGCAGAAGATGACTTCATCGGTATCATTGACTTGGTAACTATGAAATCTGAAATCTATACTAACGACCTTGGTACAGATATTAAAGAAACTGTTGTAGGTTCAGACGAATTTAACGCTGAATTGGCAGCTTTGGATTTCAATGCTGAAGAATACACAGAACTTGCAAATGAATGGCGTGAAAAACTCATCGAAGCAATTGCTGATTTCGATGAAGATATCATGGAAAAATATTTTGCTGGTGAAGAAATTCCAGAAGCAGAACTTAAAGCTGCTATCCGTAAAGCAACAATCAATGTTGACTTCTACCCAATGCTTGCTGGTTCAGCCTTCAAGAACAAAGGTGTTCAAATGATGCTTGATGCAGTTATTGACTACCTTCCAAGCCCACTTGATATCCCTGCTATCCAAGGTGTTAACCCTGATACAGACGAAGAAGACGAACGCCCAGCTTCAGATGAAGAACCATTTGCAGCTCTTGCTTTCAAAATCATGACTGACCCATTTGTTGGACGTCTTTCATTCTTCCGCGTTTACTCAGGTACACTTGATGCTGGTTCATACGTTTTGAATACTTCAAAAGGTAAACGTGAACGTATCGGACGTATTCTTCAAATGCACGCTAACACTCGTAAAGAAATCCAAACAGTTTATGCTGGGGATATCGCTGCTGCTGTTGGTTTGAAAAATACGACAACTGGTGACTCATTGACAGATGAAAAAGCTAAAATCATCCTTGAATCAATTGAAGTTCCAGAACCAGTTATCCAATTGATGGTTGAACCTAAAACTAAAGCTGACCAAGATAAGATGGGTGTTGCCCTTCAAAAATTGGCTGAAGAAGATCCAACTTTCCGTGTTGAAACAAACCCAGAAACTGGTGAAACAGTCATCTCTGGTATGGGTGAACTTCACTTGGACGTTCTTGTTGACCGTATGAAACGTGAATTCAAAGTTGAAGCAAATGTTGGTGCGCCTCAAGTTGCTTACCGTGAAACATTCCGCGCTGGAACTTCAGCACGTGGATTCTTCAAACGTCAATCAGGTGGTAAAGGTCAATATGGTGACGTATGGATCGAATTCACACCTAACGAAGAAGGCGCTGGATTTGAATTTGAAAATGCTATCGTCGGTGGTGTCGTTCCTCGTGAATTCGTACCAGCCGTTGAAAAAGGTTTGGTAGAAACTATGGCTAACGGTGTCCTTGCTGGATACCCAATGGTTGACATTAAAGCTAAACTTTATGATGGTTCATACCATGATGTCGATTCATCAGAAACTGCCTTCAAGGTTGCCGCTTCTCTTGCAATGAAAGAAGCTGCTAAAACTGCGAAACCAGCAATTCTTGAACCAATGATGAAAGTTACAATCACTGTTCCTGAAGAAAACCTTGGAGATATCATGGGTCACGTGACTGCTCGTCGTGGTCAAGTTAACTCAATGGAAGCTCATGGTAAATCACAAATCGTTAATGCTTTCGTTCCACTTGCTGAAATGTTCGGTTACGCAACTACTCTCCGTTCATCTACACAAGGACGTGGTACTTTCATGATGGTATTTGACCACTATTCAGACGTACCTAAATCAGTACAAGAAGAAATTATTGCTAAAAACGGC
>fusA_Lcl-017
CGCGAATTTTCACTTGCTAATACACGTAATATCGGTATCATGGCCCACGTCGATGCTGGTAAAACAACAACAACTGAACGTGTTCTTTACTACACTGGTAAAATCCATAAAATCGGTGAAACTCACGAAGGTGCATCACAAATGGACTGGATGGAGCAAGAACAAGAACGTGGTATCACTATCACATCTGCAGCAACAACTGCAGAATGGAAAGGTAATCGCGTAAACATCATCGACACACCAGGTCACGTGGACTTCACAATCGAAGTACAACGTTCACTCCGTGTTCTTGATGGTGCTGTTACCGTTCTTGATGCTCAATCAGGTGTTGAACCACAAACAGAAACTGTATGGCGTCAAGCGACTGAATACGGTGTTCCACGTATCGTTTTTGCTAACAAAATGGACAAAATCGGTGCTGATTTCTACTACTCACTTTCTACTTTGGGAGATCGTTTGGGTGCTAATGCTCATCCAATCCAAATTCCAATCGGTGCAGAAGATGACTTCATCGGTATCATTGACTTGGTAACTATGAAATCTGAAATCTATACTAATGACCTTGGTACAGATATTAAAGAAACTGTTGTAGGTTCAGACGAATTTAACGCTGAATTGGCATCTTTGGATTTCAATGCAGAAGAATACACAGAACTTGCAAACGAATGGCGTGAAAAACTCATCGAAGCAATTGCTGATTTCGATGAAGATATCATGGAAAAATATTTTGCTGGTGAAGAAATTCCTGAAGCAGAACTCAAAGCAGCTATCCGTAAAGCAACAATCAATGTTGACTTCTACCCAATGCTTGCTGGTTCTGCCTTCAAGAACAAAGGTGTTCAAATGATGCTTGATGCAGTTATTGACTACCTTCCAAGCCCACTTGATATCCCTGCCATCAAAGGTGTTAACCCTGATACAGACGAAGAAGACGAACGCCCAGCTTCAGATGAAGAACCATTTGCAGCTCTTGCTTTCAAAATCATGACTGACCCATTCGTTGGACGTCTTTCATTCTTCCGCGTTTACTCAGGTACACTTGATGCTGGTTCATACGTTTTGAATACTTCAAAAGGTAAACGTGAACGTATCGGACGTATCCTTCAAATGCACGCTAACACTCGTAAAGAAATCCAAACAGTTTACGCTGGGGATATCGCTGCTGCTGTTGGTTTGAAAAATACAACAACTGGTGACTCATTGACAGATGAAAAAGCTAAAATCATCCTTGAATCAATTGAAGTTCCAGAACCAGTTATCCAATTGATGGTTGAACCTAAAACTAAAGCTGACCAAGATAAGATGGGTGTTGCCCTCCAAAAATTGGCTGAAGAAGATCCAACTTTCCGTGTTGAAACAAACCCAGAAACTGGTGAAACAGTTATCTCTGGTATGGGTGAACTTCACTTGGACGTTCTTGTTGACCGTATGAAACGTGAATTCAAAGTTGAAGCAAACGTTGGTGCGCCTCAAGTTGCTTACCGTGAAACATTCCGCGCTGGAACTTCAGCACGTGGATTCTTCAAACGTCAATCAGGTGGTAAAGGTCAATACGGTGACGTATGGATTGAATTCACACCTAATGAAGAAGGTGCTGGATTTGAATTTGAAAATGCTATCGTCGGTGGTGTCGTTCCTCGTGAATTCGTACCAGCCGTTGAAAAAGGTTTGGTAGAAACTATGGCTAACGGTGTCCTTGCTGGATACCCAATGGTTGACATTAAAGCTAAACTTTATGATGGTTCATACCATGATGTCGATTCATCAGAAACTGCCTTCAAGGTTGCCGCTTCTCTTGCAATGAAAGAAGCTGCTAAAACTGCGAAACCAGCAATTCTTGAACCAATGATGAAAGTTACAATCACTGTTCCTGAAGAAAACCTTGGAGATATCATGGGTCACGTGACTGCTCGTCGTGGTCAAGTTAACTCAATGGAAGCTCACGGTAAATCACAAATCGTTAATGCTTTCGTTCCACTTGCTGAAATGTTCGGTTACGCAACTACTCTCCGTTCATCTACACAAGGACGTGGTACTTTCATGATGGTATTTGACCACTATTCAGACGTACCTAAATCAGTACAAGAAGAAATTATTGCAAAAAACGGC
>fusA_Lcl-018
CGCGAATTTTCACTTGCTAATACACGTAATATCGGTATCATGGCCCACGTCGATGCTGGTAAAACAACAACAACTGAACGTGTTCTTTACTACACTGGTAAAATCCATAAAATCGGTGAAACTCACGAAGGTGCATCACAAATGGACTGGATGGAGCAAGAACAAGAACGTGGTATCACTATCACATCTGCAGCAACAACTGCAGAATGGAAAGGTAATCGCGTAAACATCATCGACACACCAGGTCACGTGGACTTCACAATCGAAGTACAACGTTCACTCCGTGTTCTTGATGGTGCTGTTACCGTTCTTGATGCTCAATCAGGTGTTGAACCACAAACAGAAACTGTATGGCGTCAAGCGACTGAATACGGTGTTCCACGTATCGTTTTTGCTAACAAAATGGACAAAATCGGTGCTGATTTCTACTACTCACTTTCTACTTTGGGAGATCGTTTGGGTGCTAATGCTCATCCAATCCAAATTCCAATCGGTGCAGAAGATGACTTCATCGGTATCATTGACTTGGTAACTATGAAATCTGAAATCTATACTAATGACCTTGGTACAGATATTAAAGAAACTGTTGTAGGTTCAGACGAATTTAACGCTGAATTGGCATCTTTGGATTTCAATGCAGAAGAATACACAGAACTTGCAAACGAATGGCGTGAAAAACTCATCGAAGCAATTGCTGATTTCGATGAAGATATCATGGAAAAATATTTTGCTGGTGAAGAAATTCCTGAAGCAGAACTCAAAGCAGCTATCCGTAAAGCAACAATCAATGTTGACTTCTACCCAATGCTTGCTGGTTCTGCCTTCAAGAACAAAGGTGTTCAAATGATGCTTGATGCAGTTATTGACTACCTTCCAAGCCCACTTGATATCCCAGCTATCCAAGGTGTTAACCCTGATACAGACGAAGAAGACGAACGCCCAGCTTCAGATGAAGAACCATTTGCAGCTCTTGCTTTCAAAATCATGACTGACCCATTCGTTGGACGTCTTTCATTCTTCCGCGTTTACTCAGGTACACTTGATGCTGGTTCATACGTTTTGAATACTTCAAAAGGTAAACGTGAACGTATCGGACGTATCCTTCAAATGCACGCTAACACTCGTAAAGAAATCCAAACAGTTTACGCTGGGGATATCGCTGCTGCTGTTGGTTTGAAAAATACAACAACTGGTGACTCATTGACAGATGAAAAAGCTAAAATCATCCTTGAATCAATTGAAGTTCCAGAACCAGTTATCCAATTGATGGTTGAACCTAAAACTAAAGCTGACCAAGATAAGATGGGTGTTGCCCTCCAAAAATTGGCTGAAGAAGATCCAACTTTCCGTGTTGAAACAAACCCAGAAACGGGTGAAACAGTTATCTCTGGTATGGGTGAACTTCACTTGGACGTTCTTGTTGACCGTATGAAACGTGAATTCAAAGTTGAAGCAAACGTTGGTGCGCCTCAAGTTGCCTACCGTGAAACATTCCGCGCTGGAACTTCAGCACGTGGATTCTTCAAACGTCAATCAGGTGGTAAAGGTCAATACGGTGACGTATGGATCGAATTCACACCTAATGAAGAAGGTGCTGGATTTGAATTTGAAAATGCTATCGTCGGTGGTGTCGTTCCTCGTGAATTCGTACCAGCCGTTGAAAAAGGTTTGGTAGAAACTATGGCTAACGGTGTCCTTGCTGGATACCCAATGGTTGACATTAAAGCTAAACTTTATGATGGTTCATACCATGATGTCGATTCATCAGAAACTGCCTTCAAGGTTGCCGCTTCTCTTGCAATGAAAGAAGCTGCTAAAACTGCGAAACCAGCAATTCTTGAGCCAATGATGAAAGTTACAATCACTGTTCCTGAAGAAAACCTTGGAGATATCATGGGTCACGTGACTGCTCGTCGTGGTCAAGTTAACTCAATGGAAGCTCACGGTAAATCACAAATCGTTAATGCTTTCGTTCCACTTGCTGAAATGTTCGGTTACGCAACTACTCTTCGTTCATCTACACAAGGACGTGGTACTTTCATGATGGTATTTGACCACTATTCAGACGTACCTAAATCAGTCCAAGAAGAAATTATTGCTAAAAACGGC
>fusA_Lcl-019
CGCGAATTTTCACTTGCTAATACACGTAATATCGGTATCATGGCCCACGTCGATGCTGGTAAAACAACAACAACTGAACGTGTTCTTTACTACACTGGTAAAATCCATAAAATCGGTGAAACTCACGAAGGTGCATCACAAATGGACTGGATGGAGCAAGAACAAGAACGTGGTATCACTATCACATCTGCAGCAACAACTGCAGAATGGAAAGGTAATCGCGTAAACATCATCGACACACCAGGTCACGTGGACTTCACAATCGAAGTACAACGTTCACTCCGTGTTCTTGATGGTGCTGTTACCGTTCTTGATGCTCAATCAGGTGTTGAACCACAAACAGAAACTGTATGGCGTCAAGCGACTGAATACGGTGTTCCACGTATCGTTTTTGCTAACAAAATGGACAAAATCGGTGCTGATTTCTACTACTCACTTTCTACTTTGGGAGATCGTTTGGGTGCTAATGCTCATCCAATCCAAATTCCAATCGGTGCAGAAGATGACTTCATCGGTATCATTGACTTGGTAACTATGAAATCTGAAATCTATACTAATGACCTTGGTACAGATATTAAAGAAACTGTTGTAGGTTCAGACGAATTTAACGCTGAATTGGCATCTTTGGATTTCAATGCAGAAGAATACACAGAACTTGCAAACGAATGGCGTGAAAAACTCATCGAAGCAATTGCTGATTTCGATGAAGATATCATGGAAAAATATTTTGCTGGTGAAGAAATTCCTGAAGCAGAACTCAAAGCAGCTATCCGTAAAGCAACAATCAATGTTGACTTCTACCCAATGCTTGCTGGTTCTGCCTTCAAGAACAAAGGTGTTCAAATGATGCTTGATGCAGTTATTGACTACCTTCCAAGCCCACTTGATATCCCTGCCATCAAAGGTGTTAACCCTGATACAGACGAAGAAGACGAACGCCCAGCTTCAGATGAAGAACCATTTGCAGCTCTTGCTTTCAAAATCATGACTGACCCATTCGTTGGACGTCTTTCATTCTTCCGCGTTTACTCAGGTACACTTGATGCTGGTTCATACGTTTTGAATACTTCAAAAGGTAAACGTGAACGTATCGGACGTATCCTTCAAATGCACGCTAACACTCGTAAAGAAATCCAAACAGTTTACGCTGGGGATATCGCTGCTGCTGTTGGTTTGAAAAATACAACAACTGGTGACTCATTGACAGATGAAAAAGCTAAAATCATCCTTGAATCAATTGAAGTTCCAGAACCAGTTATCCAATTGATGGTTGAACCTAAAACTAAAGCTGACCAAGATAAGATGGGTGTTGCCCTCCAAAAATTGGCTGAAGAAGATCCAACTTTCCGTGTTGAAACAAACCCAGAAACTGGTGAAACAGTTATCTCTGGTATGGGTGAACTTCACTTGGACGTTCTTGTTGACCGTATGAAACGTGAATTCAAAGTTGAAGCAAACGTTGGTGCGCCTCAAGTTGCTTACCGTGAAACATTCCGCGCTGGAACTTCAGCACGTGGATTCTTCAAACGTCAATCAGGTGGTAAAGGTCAATACGGTGACGTATGGATTGAATTCACACCTAATGAAGAAGGTGCTGGATTTGAATTTGAAAATGCTATCGTCGGTGGTGTCGTTCCTCGTGAATTCGTACCAGCCGTTGAAAAAGGTTTGGTAGAAACTATGGCTAACGGTGTCCTTGCTGGATACCCAATGGTTGACATTAAAGCTAAACTTTATGATGGTTCATACCATGATGTCGATTCATCAGAAACTGCCTTCAAGGTTGCCGCTTCTCTTGCAATGAAAGAAGCTGCTAAAACTGCGAAACCAGCAATTCTTGAACCAATGATGAAAGTTACAATCACTGTTCCTGAAGAAAACCTTGGAGATATCATGGGTCACGTGACTGCTCGTCGTGGTCAAGTTAACTCAATGGAAGCTCACGGTAAATCACAAATCGTTAATGCTTTCGTTCCACTTGCTGAAATGTTCGGTTACGCAACTACTCTCCGTTCATCTACACAAGGACGTGGTACTTTCATGATGGTATTTGACCACTATTCAGACGTACCTAAATCAGTACAAGAAGAAATTATTGCAAAAAACGGC
>fusA_Lcl-020
CGCGAATTTTCACTTGCTAATACACGTAATATCGGTATCATGGCCCACGTCGATGCTGGTAAAACAACAACAACTGAACGTGTTCTTTACTACACTGGTAAAATCCATAAAATCGGTGAAACTCACGAAGGTGCATCACAAATGGACTGGATGGAGCAAGAACAAGAACGTGGTATCACAATCACATCTGCAGCAACAACTGCTGAATGGAAAGGTAACCGCGTAAATATCATTGACACACCAGGTCACGTGGACTTCACAATTGAAGTACAACGTTCACTCCGTGTTCTTGATGGTGCTGTTACCGTTCTTGATGCTCAATCAGGTGTTGAACCACAAACAGAAACTGTATGGCGTCAAGCGACTGAATACGGTGTTCCACGTATCGTTTTTGCTAACAAAATGGACAAAATCGGTGCTGATTTCTACTACTCACTTTCTACTTTGGGAGATCGTTTGGGTGCTAATGCTCATCCAATCCAAATTCCAATTGGTGCAGAAGATGACTTCATCGGTATCATTGACTTGGTAACTATGAAATCTGAAATCTATACTAACGACCTTGGTACAGATATTAAAGAAACTGTTGTAGGTTCAGACGAATTTAACGCTGAATTGGCAGCTTTGGATTTCAATGCTGAAGAATACACAGAACTTGCAAATGAATGGCGTGAAAAACTCATCGAAGCAATTGCTGATTTCGATGAAGATATCATGGAAAAATATTTTGCTGGTGAAGAAATTCCAGAAGCAGAACTTAAAGCTGCTATCCGTAAAGCAACAATCAATGTTGACTTCTACCCAATGCTTGCTGGTTCAGCCTTCAAGAACAAAGGTGTTCAAATGATGCTTGATGCAGTTATTGACTACCTTCCAAGCCCACTTGATATCCCTGCTATCCAAGGTGTTAACCCTGATACAGACGAAGAAGACGAACGCCCAGCTTCAGATGAAGAACCATTTGCAGCTCTTGCTTTCAAAATCATGACTGACCCATTTGTTGGACGTCTTTCATTCTTCCGCGTTTACTCAGGTACACTTGATGCTGGTTCATACGTTTTGAATACTTCAAAAGGTAAACGTGAACGTATCGGACGTATTCTTCAAATGCACGCTAACACTCGTAAAGAAATCCAAACAGTTTATGCTGGGGATATCGCTGCTGCTGTTGGTTTGAAAAATACGACAACTGGTGACTCATTGACAGATGAAAAAGCTAAAATCATCCTTGAATCAATTGAAGTTCCAGAACCAGTTATCCAATTGATGGTTGAACCTAAAACTAAAGCTGACCAAGATAAGATGGGTGTTGCCCTTCAAAAATTGGCTGAAGAAGATCCAACTTTCCGTGTTGAAACAAACCCAGAAACTGGTGAAACAGTCATCTCTGGTATGGGTGAACTTCACTTGGACGTTCTTGTTGACCGTATGAAACGTGAATTCAAAGTTGAAGCAAATGTTGGTGCGCCTCAAGTTGCTTACCGTGAAACATTCCGCGCTGGAACTTCAGCACGTGGATTCTTCAAACGTCAATCAGGTGGTAAAGGTCAATATGGTGACGTATGGATCGAATTCACACCTAACGAAGAAGGCGCTGGATTTGAATTTGAAAATGCTATCGTCGGTGGTGTCGTTCCTCGTGAATTCGTACCAGCCGTTGAAAAAGGTTTGGTAGAAACTATGGCTAACGGTGTCCTTGCTGGATACCCAATGGTTGACATTAAAGCTAAACTTTATGATGGTTCATACCATGATGTCGATTCATCAGAAACTGCCTTCAAGGTTGCCGCTTCTCTTGCAATGAAAGAAGCTGCTAAAACTGCGAAACCAGCAATTCTTGAACCAATGATGAAAGTTACAATCACTGTTCCTGAAGAAAACCTTGGAGATATCATGGGTCACGTGACTGCTCGTCGTGGTCAAGTTAACTCAATGGAAGCTCATGGTAAATCACAAATCGTTAATGCTTTCGTTCCACTTGCTGAAATGTTCGGTTACGCAACTACTCTCCGTTCATCTACACAAGGACGTGGTACTTTCATGATGGTATTTGACCACTATTCAGACGTACCTAAATCAGTACAAGAAGAAATTATTGCTAAAAACGGC
>fusA_Lcl-021
CGCGAATTTTCACTTGCTAATACACGTAATATCGGTATCATGGCCCACGTCGATGCTGGTAAAACAACAACAACTGAACGTGTTCTTTACTACACTGGTAAAATCCATAAAATCGGTGAAACTCACGAAGGTGCATCACAAATGGACTGGATGGAGCAAGAACAAGAACGTGGTATCACAATCACATCTGCAGCAACAACTGCTGAATGGAAAGGTAACCGCGTAAATATCATTGACACACCAGGTCACGTGGACTTCACAATTGAAGTACAACGTTCACTCCGTGTTCTTGATGGTGCTGTTACCGTTCTTGATGCTCAATCAGGTGTTGAACCACAAACAGAAACTGTATGGCGTCAAGCGACTGAATACGGTGTTCCACGTATCGTTTTTGCTAACAAAATGGACAAAATCGGTGCTGATTTCTACTACTCACTTTCTACTTTGGGAGATCGTTTGGGTGCTAATGCTCATCCAATCCAAATTCCAATTGGTGCAGAAGATGACTTCATCGGTATCATTGACTTGGTAACTATGAAATCTGAAATCTATACTAACGACCTTGGTACAGATATTAAAGAAACTGTTGTAGGTTCAGACGAATTTAACGCTGAATTGGCAGCTTTGGATTTCAATGCTGAAGAATACACAGAACTTGCAAATGAATGGCGTGAAAAACTCATCGAAGCAATTGCTGATTTCGATGAAGATATCATGGAAAAATATTTTGCTGGTGAAGAAATTCCAGAAGCAGAACTTAAAGCTGCTATCCGTAAAGCAACAATCAATGTTGACTTCTACCCAATGCTTGCTGGTTCAGCCTTCAAGAACAAAGGTGTTCAAATGATGCTTGATGCAGTTATTGACTACCTTCCAAGCCCACTTGATATCCCTGCTATCCAAGGTGTTAACCCTGATACAGACGAAGAAGACGAACGCCCAGCTTCAGATGAAGAACCATTTGCAGCTCTTGCTTTCAAAATCATGACTGACCCATTTGTTGGACGTCTTTCATTCTTCCGCGTTTACTCAGGTACACTTGATGCTGGTTCATACGTTTTGAATACTTCAAAAGGTAAACGTGAACGTATCGGACGTATTCTTCAAATGCACGCTAACACTCGTAAAGAAATCCAAACAGTTTATGCTGGGGATATCGCTGCTGCTGTTGGTTTGAAAAATACGACAACTGGTGACTCATTGACAGATGAAAAAGCTAAAATCATCCTTGAATCAATTGAAGTTCCAGAACCAGTTATCCAATTGATGGTTGAACCTAAAACTAAAGCTGACCAAGATAAGATGGGTGTTGCCCTTCAAAAATTGGCTGAAGAAGATCCAACTTTCCGTGTTGAAACAAACCCAGAAACTGGTGAAACAGTCATCTCTGGTATGGGTGAACTTCACTTGGACGTTCTTGTTGACCGTATGAAACGTGAATTCAAAGTTGAAGCAAATGTTGGTGCGCCTCAAGTTGCTTACCGTGAAACATTCCGCGCTGGAACTTCAGCACGTGGATTCTTCAAACGTCAATCAGGTGGTAAAGGTCAATATGGTGACGTATGGATCGAATTCACACCTAACGAAGAAGGCGCTGGATTTGAATTTGAAAATGCTATCGTCGGTGGTGTCGTTCCTCGTGAATTCGTACCAGCCGTTGAAAAAGGTTTGGTAGAAACTATGGCTAACGGTGTCCTTGCTGGATACCCAATGGTTGACATTAAAGCTAAACTTTATGATGGTTCATACCATGATGTCGATTCATCAGAAACTGCCTTCAAGGTTGCCGCTTCTCTTGCAATGAAAGAAGCTGCTAAAACTGCGAAACCAGCAATTCTTGAACCAATGATGAAAGTTACAATCACTGTTCCTGAAGAAAACCTTGGAGATATCATGGGTCACGTGACTGCTCGTCGTGGTCAAGTTAACTCAATGGAAGCTCATGGTAAATCACAAATCGTTAATGCTTTCGTTCCACTTGCTGAAATGTTCGGTTACGCAACTACTCTCCGTTCATCTACACAAGGACGTGGTACTTTCATGATGGTATTTGACCACTATTCAGACGTACCTAAATCAGTACAAGAAGAAATTATTGCTAAAAACGGC
>fusA_Lcl-022
CGCGAATTTTCACTTGCTAATACACGTAATATCGGTATCATGGCCCACGTCGATGCTGGTAAAACAACAACAACTGAACGTGTTCTTTACTACACTGGTAAAATCCATAAAATCGGTGAAACTCACGAAGGTGCATCACAAATGGACTGGATGGAGCAAGAACAAGAACGTGGTATCACTATCACATCTGCAGCAACAACTGCAGAATGGAAAGGTAATCGCGTAAACATCATCGACACACCAGGTCACGTGGACTTCACAATCGAAGTACAACGTTCACTCCGTGTTCTTGATGGTGCTGTTACCGTTCTTGATGCTCAATCAGGTGTTGAACCACAAACAGAAACTGTATGGCGTCAAGCGACTGAATACGGTGTTCCACGTATCGTTTTTGCTAACAAAATGGACAAAATCGGTGCTGATTTCTACTACTCACTTTCTACTTTGGGAGATCGTTTGGGTGCTAATGCTCATCCAATCCAAATTCCAATCGGTGCAGAAGATGACTTCATCGGTATCATTGACTTGGTAACTATGAAATCTGAAATCTATACTAATGACCTTGGTACAGATATTAAAGAAACTGTTGTAGGTTCAGACGAATTTAACGCTGAATTGGCATCTTTGGATTTCAATGCAGAAGAATACACAGAACTTGCAAACGAATGGCGTGAAAAACTCATCGAAGCAATTGCTGATTTCGATGAAGATATCATGGAAAAATATTTTGCTGGTGAAGAAATTCCTGAAGCAGAACTCAAAGCAGCTATCCGTAAAGCAACAATCAATGTTGACTTCTACCCAATGCTTGCTGGTTCTGCCTTCAAGAACAAAGGTGTTCAAATGATGCTTGATGCAGTTATTGACTACCTTCCAAGCCCACTTGATATCCCTGCCATCAAAGGTGTTAACCCTGATACAGACGAAGAAGACGAACGCCCAGCTTCAGATGAAGAACCATTTGCAGCTCTTGCTTTCAAAATCATGACTGACCCATTCGTTGGACGTCTTTCATTCTTCCGCGTTTACTCAGGTACACTTGATGCTGGTTCATACGTTTTGAATACTTCAAAAGGTAAACGTGAACGTATCGGACGTATCCTTCAAATGCACGCTAACACTCGTAAAGAAATCCAAACAGTTTACGCTGGGGATATCGCTGCTGCTGTTGGTTTGAAAAATACAACAACTGGTGACTCATTGACAGATGAAAAAGCTAAAATCATCCTTGAATCAATTGAAGTTCCAGAACCAGTTATCCAATTGATGGTTGAACCTAAAACTAAAGCTGACCAAGATAAGATGGGTGTTGCCCTCCAAAAATTGGCTGAAGAAGATCCAACTTTCCGTGTTGAAACAAACCCAGAAACTGGTGAAACAGTTATCTCTGGTATGGGTGAACTTCACTTGGACGTTCTTGTTGACCGTATGAAACGTGAATTCAAAGTTGAAGCAAACGTTGGTGCGCCTCAAGTTGCTTACCGTGAAACATTCCGCGCTGGAACTTCAGCACGTGGATTCTTCAAACGTCAATCAGGTGGTAAAGGTCAATACGGTGACGTATGGATTGAATTCACACCTAATGAAGAAGGTGCTGGATTTGAATTTGAAAATGCTATCGTCGGTGGTGTCGTTCCTCGTGAATTCGTACCAGCCGTTGAAAAAGGTTTGGTAGAAACTATGGCTAACGGTGTCCTTGCTGGATACCCAATGGTTGACATTAAAGCTAAACTTTATGATGGTTCATACCATGATGTCGATTCATCAGAAACTGCCTTCAAGGTTGCCGCTTCTCTTGCAATGAAAGAAGCTGCTAAAACTGCGAAACCAGCAATTCTTGAACCAATGATGAAAGTTACAATCACTGTTCCTGAAGAAAACCTTGGAGATATCATGGGTCACGTGACTGCTCGTCGTGGTCAAGTTAACTCAATGGAAGCTCACGGTAAATCACAAATCGTTAATGCTTTCGTTCCACTTGCTGAAATGTTCGGTTACGCAACTACTCTCCGTTCATCTACACAAGGACGTGGTACTTTCATGATGGTATTTGACCACTATTCAGACGTACCTAAATCAGTACAAGAAGAAATTATTGCAAAAAACGGC
>fusA_Lcl-023
CGCGAATTTTCACTTGCTAATACACGTAATATCGGTATCATGGCCCACGTCGATGCTGGTAAAACAACAACAACTGAACGTGTTCTTTACTACACTGGTAAAATCCATAAAATCGGTGAAACTCACGAAGGTGCATCACAAATGGACTGGATGGAGCAAGAACAAGAACGTGGTATCACTATCACATCTGCAGCAACAACTGCAGAATGGAAAGGTAATCGCGTAAACATCATCGACACACCAGGTCACGTGGACTTCACAATCGAAGTACAACGTTCACTCCGTGTTCTTGATGGTGCTGTTACCGTTCTTGATGCTCAATCAGGTGTTGAACCACAAACAGAAACTGTATGGCGTCAAGCGACTGAATACGGTGTTCCACGTATCGTTTTTGCTAACAAAATGGACAAAATCGGTGCTGATTTCTACTACTCACTTTCTACTTTGGGAGATCGTTTGGGTGCTAATGCTCATCCAATCCAAATTCCAATCGGTGCAGAAGATGACTTCATCGGTATCATTGACTTGGTAACTATGAAATCTGAAATCTATACTAATGACCTTGGTACAGATATTAAAGAAACTGTTGTAGGTTCAGACGAATTTAACGCTGAATTGGCATCTTTGGATTTCAATGCAGAAGAATACACAGAACTTGCAAACGAATGGCGTGAAAAACTCATCGAAGCAATTGCTGATTTCGATGAAGATATCATGGAAAAATATTTTGCTGGTGAAGAAATTCCTGAAGCAGAACTCAAAGCAGCTATCCGTAAAGCAACAATCAATGTTGACTTCTACCCAATGCTTGCTGGTTCTGCCTTCAAGAACAAAGGTGTTCAAATGATGCTTGATGCAGTTATTGACTACCTTCCAAGCCCACTTGATATCCCTGCCATCAAAGGTGTTAACCCTGATACAGACGAAGAAGACGAACGCCCAGCTTCAGATGAAGAACCATTTGCAGCTCTTGCTTTCAAAATCATGACTGACCCATTCGTTGGACGTCTTTCATTCTTCCGCGTTTACTCAGGTACACTTGATGCTGGTTCATACGTTTTGAATACTTCAAAAGGTAAACGGGAACGTATCGGACGTATCCTTCAAATGCACGCTAACACTCGTAAAGAAATCCAAACAGTTTACGCTGGGGATATCGCTGCTGCTGTTGGTTTGAAAAATACAACAACTGGTGACTCATTGACAGATGAAAAAGCTAAAATCATCCTTGAATCAATTGAAGTTCCAGAACCAGTTATCCAATTGATGGTTGAACCTAAAACTAAAGCTGACCAAGATAAGATGGGTGTTGCCCTCCAAAAATTGGCTGAAGAAGATCCAACTTTCCGTGTTGAAACAAACCCAGAAACTGGTGAAACAGTTATCTCTGGTATGGGTGAACTTCACTTGGACGTTCTTGTTGACCGTATGAAACGTGAATTCAAAGTTGAAGCAAACGTTGGTGCGCCTCAAGTTGCTTACCGTGAAACATTCCGCGCTGGAACTTCAGCACGTGGATTCTTCAAACGTCAATCAGGTGGTAAAGGTCAATACGGTGACGTATGGATTGAATTCACACCTAATGAAGAAGGTGCTGGATTTGAATTTGAAAATGCTATCGTCGGTGGTGTCGTTCCTCGTGAATTCGTACCAGCCGTTGAAAAAGGTTTGGTAGAAACTATGGCTAACGGTGTCCTTGCTGGATACCCAATGGTTGACATTAAAGCTAAACTTTATGATGGTTCATACCATGATGTCGATTCATCAGAAACTGCCTTCAAGGTTGCCGCTTCTCTTGCAATGAAAGAAGCTGCTAAAACTGCGAAACCAGCAATTCTTGAACCAATGATGAAAGTTACAATCACTGTTCCTGAAGAAAACCTTGGAGATATCATGGGTCACGTGACTGCTCGTCGTGGTCAAGTTAACTCAATGGAAGCTCACGGTAAATCACAAATCGTTAATGCTTTCGTTCCACTTGCTGAAATGTTCGGTTACGCAACTACTCTCCGTTCATCTACACAAGGACGTGGTACTTTCATGATGGTATTTGACCACTATTCAGACGTACCTAAATCAGTACAAGAAGAAATTATTGCAAAAAACGGC
>fusA_Lcl-024
CGCGAATTTTCACTTGCTAATACACGTAATATCGGTATCATGGCCCACGTCGATGCTGGTAAAACAACAACAACTGAACGTGTTCTTTACTACACTGGTAAAATCCATAAAATCGGTGAAACTCACGAAGGTGCATCACAAATGGACTGGATGGAGCAAGAACAAGAACGTGGTATCACAATCACATCTGCAGCAACAACTGCTGAATGGAAAGGTAACCGCGTAAATATCATTGACACACCAGGTCACGTGGACTTCACAATTGAAGTACAACGTTCACTCCGTGTTCTTGATGGTGCTGTTACCGTTCTTGATGCTCAATCAGGTGTTGAACCACAAACAGAAACTGTATGGCGTCAAGCGACTGAATACGGTGTTCCACGTATCGTTTTTGCTAACAAAATGGACAAAATCGGTGCTGATTTCTACTACTCACTTTCTACTTTGGGAGATCGTTTGGGTGCTAATGCTCATCCAATCCAAATTCCAATTGGTGCAGAAGATGACTTCATCGGTATCATTGACTTGGTAACTATGAAATCTGAAATCTATACTAACGACCTTGGTACAGATATTAAAGAAACTGTTGTAGGTTCAGACGAATTTAACGCTGAATTGGCAGCTTTGGATTTCAATGCTGAAGAATACACAGAACTTGCAAACGAATGGCGTGAAAAACTCATCGAAGCAATTGCTGATTTCGATGAAGATATCATGGAAAAATATTTTGCTGGTGAAGAAATTCCAGAAGCAGAACTTAAAGCTGCAATCCGTAAAGCAACAATCAATGTTGACTTCTACCCAATGCTTGCTGGTTCTGCCTTCAAGAACAAAGGTGTTCAAATGATGCTTGATGCAGTTATTGACTACCTTCCAAGCCCACTTGATATCCCTGCAATCCAAGGTGTTAACCCAGATACAGACGAAGAAGACGAACGCCCAGCTTCAGATGAAGAACCATTTGCAGCTCTTGCTTTCAAAATCATGACTGACCCATTTGTTGGACGTCTTTCATTCTTCCGCGTTTACTCAGGTACACTTGATGCTGGTTCATACGTTTTGAATACTTCAAAAGGTAAACGTGAACGTATCGGACGTATTCTTCAAATGCACGCTAACACTCGTAAAGAAATCCAAACAGTTTATGCTGGGGATATCGCTGCTGCTGTTGGTTTGAAAAATACAACAACTGGTGACTCATTGACAGATGAAAAAGCTAAAATCATCCTTGAATCAATTGAAGTTCCAGAACCAGTTATCCAATTGATGGTTGAACCTAAAACTAAAGCTGACCAAGATAAGATGGGTGTTGCCCTTCAAAAATTGGCTGAAGAAGATCCAACTTTCCGTGTTGAAACAAACCCAGAAACTGGTGAAACAGTTATCTCTGGTATGGGTGAACTTCACTTGGACGTTCTTGTTGACCGTATGAAACGTGAATTCAAAGTTGAAGCAAATGTTGGTGCGCCTCAAGTTGCTTACCGTGAAACATTCCGCGCTGGAACTTCAGCACGTGGATTCTTCAAACGTCAATCAGGTGGTAAAGGTCAATATGGTGACGTATGGATCGAATTCACACCTAACGAAGAAGGCGCTGGATTTGAATTTGAAAATGCTATCGTCGGTGGTGTCGTTCCTCGTGAATTCGTACCAGCCGTTGAAAAAGGTTTGGTAGAAACTATGGCTAACGGTGTCCTTGCTGGATACCCAATGGTTGACATTAAAGCTAAACTTTATGATGGTTCATACCATGATGTCGATTCATCAGAAACTGCCTTCAAGGTTGCCGCTTCTCTTGCAATGAAAGAAGCTGCTAAAACTGCGAAACCAGCAATTCTTGAACCAATGATGAAAGTTACAATCACTGTTCCTGAAGAAAACCTTGGAGATATCATGGGTCACGTGACTGCTCGTCGTGGTCAAGTTAACTCAATGGAAGCTCATGGTAAATCACAAATCGTTAATGCTTTCGTTCCACTTGCTGAAATGTTCGGTTACGCAACTACTCTCCGTTCATCTACACAAGGACGTGGTACTTTCATGATGGTATTTGACCACTATTCAGACGTACCTAAATCAGTACAAGAAGAAATTATTGCTAAAAACGGC
>fusA_Lcl-025
CGCGAATTTTCACTTGCTAATACACGTAATATCGGTATCATGGCCCACGTCGATGCTGGTAAAACAACAACAACTGAACGTGTTCTTTACTACACTGGTAAAATCCATAAAATCGGTGAAACTCACGAAGGTGCATCACAAATGGACTGGATGGAGCAAGAACAAGAACGTGGTATCACAATCACATCTGCAGCAACAACTGCTGAATGGAAAGGTAACCGCGTAAATATCATTGACACACCAGGTCACGTGGACTTCACAATTGAAGTACAACGTTCACTCCGTGTTCTTGATGGTGCTGTTACCGTTCTTGATGCTCAATCAGGTGTTGAACCACAAACAGAAACTGTATGGCGTCAAGCGACTGAATACGGTGTTCCACGTATCGTTTTTGCTAACAAAATGGACAAAATCGGTGCTGATTTCTACTACTCACTTTCTACTTTGGGAGATCGTTTGGGTGCTAATGCTCATCCAATCCAAATTCCAATTGGTGCAGAAGATGACTTCATCGGTATCATTGACTTGGTAACTATGAAATCTGAAATCTATACTAACGACCTTGGTACAGATATTAAAGAAACTGTTGTAGGTTCAGACGAATTTAACGCTGAATTGGCAGCTTTGGATTTCAATGCTGAAGAATACACAGAACTTGCAAACGAATGGCGTGAAAAACTCATCGAAGCAATTGCTGATTTCGATGAAGATATCATGGAAAAATATTTTGCTGGTGAAGAAATTCCAGAAGCAGAACTTAAAGCTGCAATCCGTAAAGCAACAATCAATGTTGACTTCTACCCAATGCTTGCTGGTTCTGCCTTCAAGAACAAAGGTGTTCAAATGATGCTTGATGCAGTTATTGACTACCTTCCAAGCCCACTTGATATCCCTGCAATCCAAGGTGTTAACCCAGATACAGACGAAGAAGACGAACGCCCAGCTTCAGATGAAGAACCATTTGCAGCTCTTGCTTTCAAAATCATGACTGACCCATTTGTTGGACGTCTTTCATTCTTCCGCGTTTACTCAGGTACACTTGATGCTGGTTCATACGTTTTGAATACTTCAAAAGGTAAACGTGAACGTATCGGACGTATTCTTCAAATGCACGCTAACACTCGTAAAGAAATCCAAACAGTTTATGCTGGGGATATCGCTGCTGCTGTTGGTTTGAAAAATACAACAACTGGTGACTCATTGACAGATGAAAAAGCTAAAATCATCCTTGAATCAATTGAAGTTCCAGAACCAGTTATCCAATTGATGGTTGAACCTAAAACTAAAGCTGACCAAGATAAGATGGGTGTTGCCCTTCAAAAATTGGCTGAAGAAGATCCAACTTTCCGTGTTGAAACAAACCCAGAAACTGGTGAAACAGTTATCTCTGGTATGGGTGAACTTCACTTGGACGTTCTTGTTGACCGTATGAAACGTGAATTCAAAGTTGAAGCAAATGTTGGTGCGCCTCAAGTTGCTTACCGTGAAACATTCCGCGCTGGAACTTCAGCACGTGGATTCTTCAAACGTCAATCAGGTGGTAAAGGTCAATATGGTGACGTATGGATCGAATTCACACCTAACGAAGAAGGCGCTGGATTTGAATTTGAAAATGCTATCGTCGGTGGTGTCGTTCCTCGTGAATTCGTACCAGCCGTTGAAAAAGGTTTGGTAGAAACTATGGCTAACGGTGTCCTTGCTGGATACCCAATGGTTGACATTAAAGCTAAACTTTATGATGGTTCATACCATGATGTCGATTCATCAGAAACTGCCTTCAAGGTTGCCGCTTCTCTTGCAATGAAAGAAGCTGCTAAAACTGCGAAACCAGCAATTCTTGAACCAATGATGAAAGTTACAATCACTGTTCCTGAAGAAAACCTTGGAGATATCATGGGTCACGTGACTGCTCGTCGTGGTCAAGTTAACTCAATGGAAGCTCATGGTAAATCACAAATCGTTAATGCTTTCGTTCCACTTGCTGAAATGTTCGGTTACGCAACTACTCTCCGTTCATCTACACAAGGACGTGGTACTTTCATGATGGTATTTGACCACTATTCAGACGTACCTAAATCAGTACAAGAAGAAATTATTGCTAAAAACGGC
>fusA_Lcl-026
CGCGAATTTTCACTTGCTAATACACGTAATATCGGTATCATGGCCCACGTCGATGCTGGTAAAACAACAACAACTGAACGTGTTCTTTACTACACTGGTAAAATCCATAAAATCGGTGAAACTCACGAAGGTGCATCACAAATGGACTGGATGGAGCAAGAACAAGAACGTGGTATCACAATCACATCTGCAGCAACAACTGCTGAATGGAAAGGTAACCGCGTAAATATCATTGACACACCAGGTCACGTGGACTTCACAATTGAAGTACAACGTTCACTCCGTGTTCTTGATGGTGCTGTTACCGTTCTTGATGCTCAATCAGGTGTTGAACCACAAACAGAAACTGTATGGCGTCAAGCGACTGAATACGGTGTTCCACGTATCGTTTTTGCTAACAAAATGGACAAAATCGGTGCTGATTTCTACTACTCACTTTCTACTTTGGGAGATCGTTTGGGTGCTAATGCTCATCCAATCCAAATTCCAATTGGTGCAGAAGATGACTTCATCGGTATCATTGACTTGGTAACTATGAAATCTGAAATCTATACTAACGACCTTGGTACAGATATTAAAGAAACTGTTGTAGGTTCAGACGAATTTAATGCTGAATTGGCAGCTTTGGATTTCAATGCTGAAGAATACACAGAACTTGCAAATGAATGGCGTGAAAAACTCATCGAAGCAATTGCTGATTTCGATGAAGATATCATGGAAAAATATTTTGCTGGTGAAGAAATTCCAGAAGCAGAACTTAAAGCTGCTATCCGTAAAGCAACAATCAATGTTGACTTCTACCCAATGCTTGCTGGTTCAGCCTTCAAGAACAAAGGTGTTCAAATGATGCTTGATGCAGTTATTGACTACCTTCCAAGCCCACTTGATATCCCTGCTATCCAAGGTGTTAACCCTGATACAGACGAAGAAGACGAACGCCCAGCTTCAGATGAAGAACCATTTGCAGCTCTTGCTTTCAAAATCATGACTGACCCATTTGTTGGACGTCTTTCATTCTTCCGCGTTTACTCAGGTACACTTGATGCTGGTTCATACGTTTTGAATACTTCAAAAGGTAAACGTGAACGTATCGGACGTATTCTTCAAATGCACGCTAACACTCGTAAAGAAATCCAAACAGTTTATGCTGGGGATATCGCTGCTGCTGTTGGTTTGAAAAATACGACAACTGGTGACTCATTGACAGATGAAAAAGCTAAAATCATCCTTGAATCAATTGAAGTTCCAGAACCAGTTATCCAATTGATGGTTGAACCTAAAACTAAAGCTGACCAAGATAAGATGGGTGTTGCCCTTCAAAAATTGGCTGAAGAAGATCCAACTTTCCGTGTTGAAACAAACCCAGAAACTGGTGAAACAGTCATCTCTGGTATGGGTGAACTTCACTTGGACGTTCTTGTTGACCGTATGAAACGTGAATTCAAAGTTGAAGCAAATGTTGGTGCGCCTCAAGTTGCTTACCGTGAAACATTCCGCGCTGGAACTTCAGCACGTGGATTCTTCAAACGTCAATCAGGTGGTAAAGGTCAATATGGTGACGTATGGATCGAATTCACACCTAACGAAGAAGGCGCTGGATTTGAATTTGAAAATGCTATCGTCGGTGGTGTCGTTCCTCGTGAATTCGTACCAGCCGTTGAAAAAGGTTTGGTAGAAACTATGGCTAACGGTGTCCTTGCTGGATACCCAATGGTTGACATTAAAGCTAAACTTTATGATGGTTCATACCATGATGTCGATTCATCAGAAACTGCCTTCAAGGTTGCCGCTTCTCTTGCAATGAAAGAAGCTGCTAAAACTGCGAAACCAGCAATTCTTGAACCAATGATGAAAGTTACAATCACTGTTCCTGAAGAAAACCTTGGAGATATCATGGGTCACGTGACTGCTCGTCGTGGTCAAGTTAACTCAATGGAAGCTCATGGTAAATCACAAATCGTTAATGCTTTCGTTCCACTTGCTGAAATGTTCGGTTACGCAACTACTCTCCGTTCATCTACACAAGGACGTGGTACTTTCATGATGGTATTTGACCACTATTCAGACGTACCTAAATCAGTACAAGAAGAAATTATTGCTAAAAACGGC
>fusA_Lcl-027
CGCGAATTTTCACTTGCTAATACACGTAATATCGGTATCATGGCCCACGTCGATGCTGGTAAAACAACAACAACTGAACGTGTTCTTTACTACACTGGTAAAATCCATAAAATCGGTGAAACTCACGAAGGTGCATCACAAATGGACTGGATGGAGCAAGAACAAGAACGTGGTATCACTATCACATCTGCAGCAACAACTGCAGAATGGAAAGGTAATCGCGTAAACATCATCGACACACCAGGTCACGTGGACTTCACAATCGAAGTACAACGTTCACTCCGTGTTCTTGATGGTGCTGTTACCGTTCTTGATGCTCAATCAGGTGTTGAACCACAGACAGAAACTGTATGGCGTCAAGCGACTGAATACGGTGTTCCACGTATCGTTTTTGCTAACAAAATGGACAAAATCGGTGCTGATTTCTACTACTCACTTTCTACTTTGGGAGATCGTTTGGGTGCTAATGCTCATCCAATCCAAATTCCAATCGGTGCAGAAGATGACTTCATCGGTATCATTGACTTGGTAACTATGAAATCTGAAATCTATACTAATGACCTTGGTACAGATATTAAAGAAACTGTTGTAGGTTCAGACGAATTTAACGCTGAATTGGCATCTTTGGATTTCAATGCAGAAGAATACACAGAACTTGCAAACGAATGGCGTGAAAAACTCATCGAAGCAATTGCTGATTTCGATGAAGATATCATGGAAAAATATTTTGCTGGTGAAGAAATTCCTGAAGCAGAACTCAAAGCAGCTATCCGTAAAGCAACAATCAATGTTGACTTCTACCCAATGCTTGCTGGTTCTGCCTTCAAGAACAAAGGTGTTCAAATGATGCTTGATGCAGTTATTGACTACCTTCCAAGCCCACTTGATATCCCTGCCATCAAAGGTGTTAACCCTGATACAGACGAAGAAGACGAACGCCCAGCTTCAGATGAAGAACCATTTGCAGCTCTTGCTTTCAAAATCATGACTGACCCATTCGTTGGACGTCTTTCATTCTTCCGCGTTTACTCAGGTACACTTGATGCTGGTTCATACGTTTTGAATACTTCAAAAGGTAAACGTGAACGTATCGGACGTATCCTTCAAATGCACGCTAACACTCGTAAAGAAATCCAAACAGTTTACGCTGGGGATATCGCTGCTGCTGTTGGTTTGAAAAATACAACAACTGGTGACTCATTGACAGATGAAAAAGCTAAAATCATCCTTGAATCAATTGAAGTTCCAGAACCAGTTATCCAATTGATGGTTGAACCTAAAACTAAAGCTGACCAAGATAAGATGGGTGTTGCCCTCCAAAAATTGGCTGAAGAAGATCCAACTTTCCGTGTTGAAACAAACCCAGAAACTGGTGAAACAGTTATCTCTGGTATGGGTGAACTTCACTTGGACGTTCTTGTTGACCGTATGAAACGTGAATTCAAAGTTGAAGCAAACGTTGGTGCGCCTCAAGTTGCTTACCGTGAAACATTCCGCGCTGGAACTTCAGCACGTGGATTCTTCAAACGTCAATCAGGTGGTAAAGGTCAATACGGTGACGTATGGATTGAATTCACACCTAATGAAGAAGGTGCTGGATTTGAATTTGAAAATGCTATCGTCGGTGGTGTCGTTCCTCGTGAATTCGTACCAGCCGTTGAAAAAGGTTTGGTAGAAACTATGGCTAACGGTGTCCTTGCTGGATACCCAATGGTTGACATTAAAGCTAAACTTTATGATGGTTCATACCATGATGTCGATTCATCAGAAACTGCCTTCAAGGTTGCCGCTTCTCTTGCAATGAAAGAAGCTGCTAAAACTGCGAAACCAGCAATTCTTGAACCAATGATGAAAGTTACAATCACTGTTCCTGAAGAAAACCTTGGAGATATCATGGGTCACGTGACTGCTCGTCGTGGTCAAGTTAACTCAATGGAAGCTCACGGTAAATCACAAATCGTTAATGCTTTCGTTCCACTTGCTGAAATGTTCGGTTACGCAACTACTCTCCGTTCATCTACACAAGGACGTGGTACTTTCATGATGGTATTTGACCACTATTCAGACGTACCTAAATCAGTACAAGAAGAAATTATTGCAAAAAACGGC
>fusA_Lcl-028
CGCGAATTTTCACTTGCTAATACACGTAATATCGGTATCATGGCCCACGTCGATGCTGGTAAAACAACAACAACTGAACGTGTTCTTTACTACACTGGTAAAATCCATAAAATCGGTGAAACTCACGAAGGTGCATCACAAATGGACTGGATGGAGCAAGAACAAGAACGTGGTATCACTATCACATCTGCAGCAACAACTGCAGAATGGAAAGGTAATCGCGTAAACATCATCGACACACCAGGTCACGTGGACTTCACAATCGAAGTACAACGTTCACTCCGTGTTCTTGATGGTGCTGTTACCGTTCTTGATGCTCAATCAGGTGTTGAACCACAGACAGAAACTGTATGGCGTCAAGCGACTGAATACGGTGTTCCACGTATCGTTTTTGCTAACAAAATGGACAAAATCGGTGCTGATTTCTACTACTCACTTTCTACTTTGGGAGATCGTTTGGGTGCTAATGCTCATCCAATCCAAATTCCAATCGGTGCAGAAGATGACTTCATCGGTATCATTGACTTGGTAACTATGAAATCTGAAATCTATACTAATGACCTTGGTACAGATATTAAAGAAACTGTTGTAGGTTCAGACGAATTTAACGCTGAATTGGCATCTTTGGATTTCAATGCAGAAGAATACACAGAACTTGCAAACGAATGGCGTGAAAAACTCATCGAAGCAATTGCTGATTTCGATGAAGATATCATGGAAAAATATTTTGCTGGTGAAGAAATTCCTGAAGCAGAACTCAAAGCAGCTATCCGTAAAGCAACAATCAATGTTGACTTCTACCCAATGCTTGCTGGTTCTGCCTTCAAGAACAAAGGTGTTCAAATGATGCTTGATGCAGTTATTGACTACCTTCCAAGCCCACTTGATATCCCTGCCATCAAAGGTGTTAACCCTGATACAGACGAAGAAGACGAACGCCCAGCTTCAGATGAAGAACCATTTGCAGCTCTTGCTTTCAAAATCATGACTGACCCATTCGTTGGACGTCTTTCATTCTTCCGCGTTTACTCAGGTACACTTGATGCTGGTTCATACGTTTTGAATACTTCAAAAGGTAAACGTGAACGTATCGGACGTATCCTTCAAATGCACGCTAACACTCGTAAAGAAATCCAAACAGTTTACGCTGGGGATATCGCTGCTGCTGTTGGTTTGAAAAATACAACAACTGGTGACTCATTGACAGATGAAAAAGCTAAAATCATCCTTGAATCAATTGAAGTTCCAGAACCAGTTATCCAATTGATGGTTGAACCTAAAACTAAAGCTGACCAAGATAAGATGGGTGTTGCCCTCCAAAAATTGGCTGAAGAAGATCCAACTTTCCGTGTTGAAACAAACCCAGAAACTGGTGAAACAGTTATCTCTGGTATGGGTGAACTTCACTTGGACGTTCTTGTTGACCGTATGAAACGTGAATTCAAAGTTGAAGCAAACGTTGGTGCGCCTCAAGTTGCTTACCGTGAAACATTCCGCGCTGGAACTTCAGCACGTGGATTCTTCAAACGTCAATCAGGTGGTAAAGGTCAATACGGTGACGTATGGATTGAATTCACACCTAATGAAGAAGGTGCTGGATTTGAATTTGAAAATGCTATCGTCGGTGGTGTCGTTCCTCGTGAATTCGTACCAGCCGTTGAAAAAGGTTTGGTAGAAACTATGGCTAACGGTGTCCTTGCTGGATACCCAATGGTTGACATTAAAGCTAAACTTTATGATGGTTCATACCATGATGTCGATTCATCAGAAACTGCCTTCAAGGTTGCCGCTTCTCTTGCAATGAAAGAAGCTGCTAAAACTGCGAAACCAGCAATTCTTGAACCAATGATGAAAGTTACAATCACTGTTCCTGAAGAAAACCTTGGAGATATCATGGGTCACGTGACTGCTCGTCGTGGTCAAGTTAACTCAATGGAAGCTCACGGTAAATCACAAATCGTTAATGCTTTCGTTCCACTTGCTGAAATGTTCGGTTACGCAACTACTCTCCGTTCATCTACACAAGGACGTGGTACTTTCATGATGGTATTTGACCACTATTCAGACGTACCTAAATCAGTACAAGAAGAAATTATTGCAAAAAACGGC
>fusA_Lcl-029
CGCGAATTTTCACTTGCTAATACACGTAATATCGGTATCATGGCCCACGTCGATGCTGGTAAAACAACAACAACTGAACGTGTTCTTTACTACACTGGTAAAATCCATAAAATCGGTGAAACTCACGAAGGTGCATCACAAATGGACTGGATGGAGCAAGAACAAGAACGTGGTATCACAATCACATCTGCAGCAACAACTGCTGAATGGAAAGGTAACCGCGTAAATATCATTGACACACCAGGTCACGTGGACTTCACAATTGAAGTACAACGTTCACTCCGTGTTCTTGATGGTGCTGTTACCGTTCTTGATGCTCAATCAGGTGTTGAACCACAAACAGAAACTGTATGGCGTCAAGCGACTGAATACGGTGTTCCACGTATCGTTTTTGCTAACAAAATGGACAAAATCGGTGCTGATTTCTACTACTCACTTTCTACTTTGGGAGATCGTTTGGGTGCTAATGCTCATCCAATCCAAATTCCAATTGGTGCAGAAGATGACTTCATCGGTATCATTGACTTGGTAACTATGAAATCTGAAATCTATACTAACGACCTTGGTACAGATATTAAAGAAACTGTTGTAGGTTCAGACGAATTTAACGCTGAATTGGCAGCTTTGGATTTCAATGCTGAAGAATACACAGAACTTGCAAACGAATGGCGTGAAAAACTCATCGAAGCAATTGCTGATTTCGATGAAGATATCATGGAAAAATATTTTGCTGGTGAAGAAATTCCAGAAGCAGAACTTAAAGCTGCAATCCGTAAAGCAACAATCAATGTTGACTTCTACCCAATGCTTGCTGGTTCTGCCTTCAAGAACAAAGGTGTTCAAATGATGCTTGATGCAGTTATTGACTACCTTCCAAGCCCACTTGATATCCCTGCAATCCAAGGTGTTAACCCAGATACAGACGAAGAAGACGAACGCCCAGCTTCAGATGAAGAACCATTTGCAGCTCTTGCTTTCAAAATCATGACTGACCCATTTGTTGGACGTCTTTCATTCTTCCGCGTTTACTCAGGTACACTTGATGCTGGTTCATACGTTTTGAATACTTCAAAAGGTAAACGTGAACGTATCGGACGTATTCTTCAAATGCACGCTAACACTCGTAAAGAAATCCAAACAGTTTATGCTGGGGATATCGCTGCTGCTGTTGGTTTGAAAAATACAACAACTGGTGACTCATTGACAGATGAAAAAGCTAAAATCATCCTTGAATCAATTGAAGTTCCAGAACCAGTTATCCAATTGATGGTTGAACCTAAAACTAAAGCTGACCAAGATAAGATGGGTGTTGCCCTTCAAAAATTGGCTGAAGAAGATCCAACTTTCCGTGTTGAAACAAACCCAGAAACTGGTGAAACAGTTATCTCTGGTATGGGTGAACTTCACTTGGACGTTCTTGTTGACCGTATGAAACGTGAATTCAAAGTTGAAGCAAATGTTGGTGCGCCTCAAGTTGCTTACCGTGAAACATTCCGCGCTGGAACTTCAGCACGTGGATTCTTCAAACGTCAATCAGGTGGTAAAGGTCAATATGGTGACGTATGGATCGAATTCACACCTAACGAAGAAGGCGCTGGATTTGAATTTGAAAATGCTATCGTCGGTGGTGTTGTTCCTCGTGAATTCGTACCAGCCGTTGAAAAAGGTTTGGTAGAAACTATGGCTAACGGTGTCCTTGCTGGATACCCAATGGTTGACATTAAAGCTAAACTTTATGATGGTTCATACCATGATGTCGATTCATCAGAAACTGCCTTCAAGGTTGCCGCTTCTCTTGCAATGAAAGAAGCTGCTAAAACTGCGAAACCAGCAATTCTTGAACCAATGATGAAAGTTACAATCACTGTTCCTGAAGAAAACCTTGGAGATATCATGGGTCACGTGACTGCTCGTCGTGGTCAAGTTAACTCAATGGAAGCTCATGGTAAATCACAAATCGTTAATGCTTTCGTTCCACTTGCTGAAATGTTCGGTTACGCAACTACTCTCCGTTCATCTACACAAGGACGTGGTACTTTCATGATGGTATTTGACCACTATTCAGACGTACCTAAATCAGTACAAGAAGAAATTATTGCTAAAAACGGC
>fusA_Lcl-030
CGCGAATTTTCACTTGCTAATACACGTAATATCGGTATCATGGCCCACGTCGATGCTGGTAAAACAACAACAACTGAACGTGTTCTTTACTACACTGGTAAAATCCATAAAATCGGTGAAACTCACGAAGGTGCATCACAAATGGACTGGATGGAGCAAGAACAAGAACGTGGTATCACAATCACATCTGCAGCAACAACTGCTGAATGGAAAGGTAACCGCGTAAATATCATTGACACACCAGGTCACGTGGACTTCACAATTGAAGTACAACGTTCACTCCGTGTTCTTGATGGTGCTGTTACCGTTCTTGATGCTCAATCAGGTGTTGAACCACAAACAGAAACTGTATGGCGTCAAGCGACTGAATACGGTGTTCCACGTATCGTTTTTGCTAACAAAATGGACAAAATCGGTGCTGATTTCTACTACTCACTTTCTACTTTGGGAGATCGTTTGGGTGCTAATGCTCATCCAATCCAAATTCCAATTGGTGCAGAAGATGACTTCATCGGTATCATTGACTTGGTAACTATGAAATCTGAAATCTATACTAACGACCTTGGTACAGATATTAAAGAAACTGTTGTAGGTTCAGACGAATTTAACGCTGAATTGGCAGCTTTGGATTTCAATGCTGAAGAATACACAGAACTTGCAAATGAATGGCGTGAAAAACTCATCGAAGCAATTGCTGATTTCGATGAAGATATCATGGAAAAATATTTTGCTGGTGAAGAAATTCCAGAAGCAGAACTTAAAGCTGCTATCCGTAAAGCAACAATCAATGTTGACTTCTACCCAATGCTTGCTGGTTCAGCCTTCAAGAACAAAGGTGTTCAAATGATGCTTGATGCAGTTATTGACTACCTTCCAAGCCCACTTGATATCCCTGCTATCCAAGGTGTTAACCCTGATACAGACGAAGAAGACGAACGCCCAGCTTCAGATGAAGAACCATTTGCAGCTCTTGCTTTCAAAATCATGACTGACCCATTTGTTGGACGTCTTTCATTCTTCCGCGTTTACTCAGGTACACTTGATGCTGGTTCATACGTTTTGAATACTTCAAAAGGTAAACGTGAACGTATCGGACGTATTCTTCAAATGCACGCTAACACTCGTAAAGAAATCCAAACAGTTTATGCTGGGGATATCGCTGCTGCTGTTGGTTTGAAAAATACGACAACTGGTGACTCATTGACAGATGAAAAAGCTAAAATCATCCTTGAATCAATTGAAGTTCCAGAACCAGTTATCCAATTGATGGTTGAACCTAAAACTAAAGCTGACCAAGATAAGATGGGTGTTGCCCTTCAAAAATTGGCTGAAGAAGATCCAACTTTCCGTGTTGAAACAAACCCAGAAACTGGTGAAACAGTCATCTCTGGTATGGGTGAACTTCACTTGGACGTTCTTGTTGACCGTATGAAACGTGAATTCAAAGTTGAAGCAAATGTTGGTGCGCCTCAAGTTGCTTACCGTGAAACATTCCGCGCTGGAACTTCAGCACGTGGATTCTTCAAACGTCAATCAGGTGGTAAAGGTCAATATGGTGACGTATGGATCGAATTCACACCTAACGAAGAAGGCGCTGGATTTGAATTTGAAAATGCTATCGTCGGTGGTGTCGTTCCTCGTGAATTCGTACCAGCCGTTGAAAAAGGTTTGGTAGAAACTATGGCTAACGGTGTCCTTGCTGGATACCCAATGGTTGACATTAAAGCTAAACTTTATGATGGTTCATACCATGATGTCGATTCATCAGAAACTGCCTTCAAGGTTGCCGCTTCTCTTGCAATGAAAGAAGCTGCTAAAACTGCGAAACCAGCAATTCTTGAACCAATGATGAAAGTTACAATCACTGTTCCTGAAGAAAACCTTGGAGATATCATGGGTCACGTGACTGCTCGTCGTGGTCAAGTTAACTCAATGGAAGCTCATGGTAAATCACAAATCGTTAATGCTTTCGTTCCACTTGCTGAAATGTTCGGTTACGCAACTACTCTCCGTTCATCTACACAAGGACGTGGTACTTTCATGATGGTATTTGACCACTATTCAGACGTACCTAAATCAGTACAAGAAGAAATTATTGCTAAAAACGGC
>fusA_Lcl-031
CGCGAATTTTCACTTGCTAATACACGTAATATCGGTATCATGGCCCACGTCGATGCTGGTAAAACAACAACAACTGAACGTGTTCTTTACTACACTGGTAAAATCCATAAAATCGGTGAAACTCACGAAGGTGCATCACAAATGGACTGGATGGAGCAAGAACAAGAACGTGGTATCACTATCACATCTGCAGCAACAACTGCAGAATGGAAAGGTAATCGCGTAAACATCATCGACACACCAGGTCACGTGGACTTCACAATCGAAGTACAACGTTCACTCCGTGTTCTTGATGGTGCTGTTACCGTTCTTGATGCTCAATCAGGTGTTGAACCACAAACAGAAACTGTATGGCGTCAAGCGACTGAATACGGTGTTCCACGTATCGTTTTTGCTAACAAAATGGACAAAATCGGTGCTGATTTCTACTACTCACTTTCTACTTTGGGAGATCGTTTGGGTGCTAATGCTCATCCAATCCAAATTCCAATCGGTGCAGAAGATGACTTCATCGGTATCATTGACTTGGTAACTATGAAATCTGAAATCTATACTAATGACCTTGGTACAGATATTAAAGAAACTGTTGTAGGTTCAGACGAATTTAACGCTGAATTGGCATCTTTGGATTTCAATGCAGAAGAATACACAGAACTTGCAAACGAATGGCGTGAAAAACTCATCGAAGCAATTGCTGATTTCGATGAAGATATCATGGAAAAATATTTTGCTGGTGAAGAAATTCCTGAAGCAGAACTCAAAGCAGCTATCCGTAAAGCAACAATCAATGTTGACTTCTACCCAATGCTTGCTGGTTCTGCCTTCAAGAACAAAGGTGTTCAAATGATGCTTGATGCAGTTATTGACTACCTTCCAAGCCCACTTGATATCCCTGCCATCAAAGGTGTTAACCCTGATACAGACGAAGAAGACGAACGCCCAGCTTCAGATGAAGAACCATTTGCAGCTCTTGCTTTCAAAATCATGACTGACCCATTCGTTGGACGTCTTTCATTCTTCCGCGTTTACTCAGGTACACTTGATGCTGGTTCATACGTTTTGAATACTTCAAAAGGTAAACGTGAACGTATCGGACGTATCCTTCAAATGCACGCTAACACTCGTAAAGAAATCCAAACAGTTTACGCTGGGGATATCGCTGCTGCTGTTGGTTTGAAAAATACAACAACTGGTGACTCATTGACAGATGAAAAAGCTAAAATCATCCTTGAATCAATTGAAGTTCCAGAACCAGTTATCCAATTGATGGTTGAACCTAAAACTAAAGCTGACCAAGATAAGATGGGTGTTGCCCTCCAAAAATTGGCTGAAGAAGATCCAACTTTCCGTGTTGAAACAAACCCAGAAACTGGTGAAACAGTTATCTCTGGTATGGGTGAACTTCACTTGGACGTTCTTGTTGACCGTATGAAACGTGAATTCAAAGTTGAAGCAAACGTTGGTGCGCCTCAAGTTGCTTACCGTGAAACATTCCGCGCTGGAACTTCAGCACGTGGATTCTTCAAACGTCAATCAGGTGGTAAAGGTCAATACGGTGACGTATGGATTGAATTCACACCTAATGAAGAAGGTGCTGGATTTGAATTTGAAAATGCTATCGTCGGTGGTGTCGTTCCTCGTGAATTCGTACCAGCCGTTGAAAAAGGTTTGGTAGAAACTATGGCTAACGGTGTCCTTGCTGGATACCCAATGGTTGACATTAAAGCTAAACTTTATGATGGTTCATACCATGATGTCGATTCATCAGAAACTGCCTTCAAGGTTGCCGCTTCTCTTGCAATGAAAGAAGCTGCTAAAACTGCGAAACCAGCAATTCTTGAACCAATGATGAAAGTTACAATCACTGTTCCTGAAGAAAACCTTGGAGATATCATGGGTCACGTGACTGCTCGTCGTGGTCAAGTTAACTCAATGGAAGCTCACGGTAAATCACAAATCGTTAATGCTTTCGTTCCACTTGCTGAAATGTTCGGTTACGCAACTACTCTCCGTTCATCTACACAAGGACGTGGTACTTTCATGATGGTATTTGACCACTATTCAGACGTACCTAAATCAGTACAAGAAGAAATTATTGCAAAAAACGGC
>fusA_Lcl-032
CGCGAATTTTCACTTGCTAATACACGTAATATCGGTATCATGGCCCACGTCGATGCTGGTAAAACAACAACAACTGAACGTGTTCTTTACTACACTGGTAAAATCCATAAAATCGGTGAAACTCACGAAGGTGCATCACAAATGGACTGGATGGAGCAAGAACAAGAACGTGGTATCACTATCACATCTGCAGCAACAACTGCAGAATGGAAAGGTAATCGCGTAAACATCATCGACACACCAGGTCACGTGGACTTCACAATCGAAGTACAACGTTCACTCCGTGTTCTTGATGGTGCTGTTACCGTTCTTGATGCTCAATCAGGTGTTGAACCACAAACAGAAACTGTATGGCGTCAAGCGACTGAATACGGTGTTCCACGTATCGTTTTTGCTAACAAAATGGACAAAATCGGTGCTGATTTCTACTACTCACTTTCTACTTTGGGAGATCGTTTGGGTGCTAATGCTCATCCAATCCAAATTCCAATCGGTGCAGAAGATGACTTCATCGGTATCATTGACTTGGTAACTATGAAATCTGAAATCTATACTAATGACCTTGGTACAGATATTAAAGAAACTGTTGTAGGTTCAGACGAATTTAACGCTGAATTGGCATCTTTGGATTTCAATGCAGAAGAATACACAGAACTTGCAAACGAATGGCGTGAAAAACTCATCGAAGCAATTGCTGATTTCGATGAAGATATCATGGAAAAATATTTTGCTGGTGAAGAAATTCCTGAAGCAGAACTCAAAGCAGCTATCCGTAAAGCAACAATCAATGTTGACTTCTACCCAATGCTTGCTGGTTCTGCCTTCAAGAACAAAGGTGTTCAAATGATGCTTGATGCAGTTATTGACTACCTTCCAAGCCCACTTGATATCCCTGCCATCAAAGGTGTTAACCCTGATACAGACGAAGAAGACGAACGCCCAGCTTCAGATGAAGAACCATTTGCAGCTCTTGCTTTCAAAATCATGACTGACCCATTCGTTGGACGTCTTTCATTCTTCCGCGTTTACTCAGGTACACTTGATGCTGGTTCATACGTTTTGAATACTTCAAAAGGTAAACGTGAACGTATCGGACGTATCCTTCAAATGCACGCTAACACTCGTAAAGAAATCCAAACAGTTTACGCTGGGGATATCGCTGCTGCTGTTGGTTTGAAAAATACAACAACTGGTGACTCATTGACAGATGAAAAAGCTAAAATCATCCTTGAATCAATTGAAGTTCCAGAACCAGTTATCCAATTGATGGTTGAACCTAAAACTAAAGCTGACCAAGATAAGATGGGTGTTGCCCTCCAAAAATTGGCTGAAGAAGATCCAACTTTCCGTGTTGAAACAAACCCAGAAACTGGTGAAACAGTTATCTCTGGTATGGGTGAACTTCACTTGGACGTTCTTGTTGACCGTATGAAACGTGAATTCAAAGTTGAAGCAAACGTTGGTGCGCCTCAAGTTGCTTACCGTGAAACATTCCGCGCTGGAACTTCAGCACGTGGATTCTTCAAACGTCAATCAGGTGGTAAAGGTCAATACGGTGACGTATGGATTGAATTCACACCTAATGAAGAAGGTGCTGGATTTGAATTTGAAAATGCTATCGTCGGTGGTGTCGTTCCTCGTGAATTCGTACCAGCCGTTGAAAAAGGTTTGGTAGAAACTATGGCTAACGGTGTCCTTGCTGGATACCCAATGGTTGACATTAAAGCTAAACTTTATGATGGTTCATACCATGATGTCGATTCATCAGAAACTGCCTTCAAGGTTGCCGCTTCTCTTGCAATGAAAGAAGCTGCTAAAACTGCGAAACCAGCAATTCTTGAACCAATGATGAAAGTTACAATCACTGTTCCTGAAGAAAACCTTGGAGATATCATGGGTCACGTGACTGCTCGTCGTGGTCAAGTTAACTCAATGGAAGCTCACGGTAAATCACAAATCGTTAATGCTTTCGTTCCACTTGCTGAAATGTTCGGTTACGCAACTACTCTCCGTTCATCTACACAAGGACGTGGTACTTTCATGATGGTATTTGACCACTATTCAGACGTACCTAAATCAGTACAAGAAGAAATTATTGCAAAAAACGGC
>fusA_Lcl-033
CGCGAATTTTCACTTGCTAATACACGTAATATCGGTATCATGGCCCACGTCGATGCTGGTAAAACAACAACAACTGAACGTGTTCTTTACTACACTGGTAAAATCCATAAAATCGGTGAAACTCACGAAGGTGCATCACAAATGGACTGGATGGAGCAAGAACAAGAACGTGGTATCACTATCACATCTGCAGCAACAACTGCAGAATGGAAAGGTAATCGCGTAAACATCATCGACACACCAGGTCACGTGGACTTCACAATCGAAGTACAACGTTCACTCCGTGTTCTTGATGGTGCTGTTACCGTTCTTGATGCTCAATCAGGTGTTGAACCACAAACAGAAACTGTATGGCGTCAAGCGACTGAATACGGTGTTCCACGTATCGTTTTTGCTAACAAAATGGACAAAATCGGTGCTGATTTCTACTACTCACTTTCTACTTTGGGAGATCGTTTGGGTGCTAATGCTCATCCAATCCAAATTCCAATCGGTGCAGAAGATGACTTCATCGGTATCATTGACTTGGTAACTATGAAATCTGAAATCTATACTAATGACCTTGGTACAGATATTAAAGAAACTGTTGTAGGTTCAGACGAATTTAACGCTGAATTGGCATCTTTGGATTTCAATGCAGAAGAATACACAGAACTTGCAAACGAATGGCGTGAAAAACTCATCGAAGCAATTGCTGATTTCGATGAAGATATCATGGAAAAATATTTTGCTGGTGAAGAAATTCCTGAAGCAGAACTCAAAGCAGCTATCCGTAAAGCAACAATCAATGTTGACTTCTACCCAATGCTTGCTGGTTCTGCCTTCAAGAACAAAGGTGTTCAAATGATGCTTGATGCAGTTATTGACTACCTTCCAAGCCCACTTGATATCCCTGCCATCAAAGGTGTTAACCCTGATACAGACGAAGAAGACGAACGCCCAGCTTCAGATGAAGAACCATTTGCAGCTCTTGCTTTCAAAATCATGACTGACCCATTCGTTGGACGTCTTTCATTCTTCCGCGTTTACTCAGGTACACTTGATGCTGGTTCATACGTTTTGAATACTTCAAAAGGTAAACGTGAACGTATCGGACGTATCCTTCAAATGCACGCTAACACTCGTAAAGAAATCCAAACAGTTTACGCTGGGGATATCGCTGCTGCTGTTGGTTTGAAAAATACAACAACTGGTGACTCATTGACAGATGAAAAAGCTAAAATCATCCTTGAATCAATTGAAGTTCCAGAACCAGTTATCCAATTGATGGTTGAACCTAAAACTAAAGCTGACCAAGATAAGATGGGTGTTGCCCTCCAAAAATTGGCTGAAGAAGATCCAACTTTCCGTGTTGAAACAAACCCAGAAACTGGTGAAACAGTTATCTCTGGTATGGGTGAACTTCACTTGGACGTTCTTGTTGACCGTATGAAACGTGAATTCAAAGTTGAAGCAAACGTTGGTGCGCCTCAAGTTGCTTACCGTGAAACATTCCGCGCTGGAACTTCAGCACGTGGATTCTTCAAACGTCAATCAGGTGGTAAAGGTCAATACGGTGACGTATGGATTGAATTCACACCTAATGAAGAAGGTGCTGGATTTGAATTTGAAAATGCTATCGTCGGTGGTGTCGTTCCTCGTGAATTCGTACCAGCCGTTGAAAAAGGTTTGGTAGAAACTATGGCTAACGGTGTCCTTGCTGGATACCCAATGGTTGACATTAAAGCTAAACTTTATGATGGTTCATACCATGATGTCGATTCATCAGAAACTGCCTTCAAGGTTGCCGCTTCTCTTGCAATGAAAGAAGCTGCTAAAACTGCGAAACCAGCAATTCTTGAACCAATGATGAAAGTTACAATCACTGTTCCTGAAGAAAACCTTGGAGATATCATGGGTCACGTGACTGCTCGTCGTGGTCAAGTTAACTCAATGGAAGCTCACGGTAAATCACAAATCGTTAATGCTTTCGTTCCACTTGCTGAAATGTTCGGTTACGCAACTACTCTCCGTTCATCTACACAAGGACGTGGTACTTTCATGATGGTATTTGACCACTATTCAGACGTACCTAAATCAGTACAAGAAGAAATTATTGCAAAAAACGGC
>fusA_Lcl-034
CGCGAATTTTCACTTGCTAATACACGTAATATCGGTATCATGGCCCACGTCGATGCTGGTAAAACAACAACAACTGAACGTGTTCTTTACTACACTGGTAAAATCCATAAAATCGGTGAAACTCACGAAGGTGCATCACAAATGGACTGGATGGAGCAAGAACAAGAACGTGGTATCACAATCACATCTGCAGCAACAACTGCTGAATGGAAAGGTAACCGCGTAAATATCATTGACACACCAGGTCACGTGGACTTCACAATCGAAGTACAACGTTCACTCCGTGTTCTTGATGGTGCTGTTACCGTTCTTGATGCTCAATCAGGTGTTGAACCACAAACAGAAACTGTATGGCGTCAAGCGACTGAATACGGTGTTCCACGTATCGTTTTTGCTAACAAAATGGACAAAATCGGTGCTGATTTCTACTACTCACTTTCTACTTTGGGAGATCGTTTGGGTGCTAATGCTCATCCAATCCAAATTCCAATTGGTGCAGAAGATGACTTCATCGGTATCATTGACTTGGTAACTATGAAATCTGAAATCTATACTAACGACCTTGGTACAGATATTAAAGAAACTGTTGTAGGTTCAGACGAATTTAACGCTGAATTGGCAGCTTTGGATTTCAATGCTGAAGAATACACAGAACTTGCAAACGAATGGCGTGAAAAACTCATCGAAGCAATTGCTGATTTCGATGAAGATATCATGGAAAAATATTTTGCTGGTGAAGAAATTCCAGAAGCAGAACTTAAAGCTGCTATCCGTAAAGCAACAATCAATGTTGACTTCTACCCAATGCTTGCTGGTTCAGCCTTCAAGAACAAAGGTGTTCAAATGATGCTTGATGCAGTTATTGACTACCTTCCAAGCCCACTTGATATCCCTGCAATCCAAGGTGTTAACCCAGATACAGACGAAGAAGACGAACGCCCAGCTTCAGATGAAGAACCATTTGCAGCTCTTGCTTTCAAAATCATGACTGACCCATTTGTTGGACGTCTTTCATTCTTCCGCGTTTACTCAGGTACACTTGATGCTGGTTCATACGTTTTGAATACTTCAAAAGGTAAACGTGAACGTATCGGACGTATTCTTCAAATGCACGCTAACACTCGTAAAGAAATCCAAACAGTTTATGCTGGGGATATCGCCGCTGCTGTTGGTTTGAAAAATACAACAACTGGTGACTCATTGACAGATGAAAAAGCTAAAATCATCCTTGAATCAATTGAAGTTCCAGAACCAGTTATCCAATTGATGGTTGAACCTAAAACTAAAGCTGACCAAGATAAAATGGGTGTTGCCCTTCAAAAATTGGCTGAAGAAGATCCAACTTTCCGTGTTGAAACAAACCCAGAAACTGGTGAAACAGTTATCTCTGGTATGGGTGAACTTCACTTGGACGTTCTTGTTGACCGTATGAAACGTGAATTCAAAGTTGAAGCAAACGTTGGTGCGCCTCAAGTTGCTTACCGTGAAACATTCCGCGCTGGAACTTCAGCACGTGGATTCTTCAAACGTCAATCAGGTGGTAAAGGTCAATATGGTGACGTATGGATCGAATTCACACCTAACGAAGAAGGCGCTGGATTTGAATTTGAAAATGCTATCGTCGGTGGTGTCGTTCCTCGTGAATTCGTACCAGCCGTTGAAAAAGGTTTGGTAGAAACTATGGCTAACGGTGTCCTTGCTGGATACCCAATGGTTGACATTAAAGCTAAACTTTATGATGGTTCATACCATGATGTCGATTCATCAGAAACTGCCTTCAAGGTTGCCGCTTCTCTTGCAATGAAAGAAGCTGCTAAAACTGCTAAACCAGCAATTCTTGAACCAATGATGAAAGTTACAATCACTGTTCCTGAAGAAAACCTTGGAGATATCATGGGTCACGTGACTGCTCGTCGTGGTCAAGTTAACTCAATGGAAGCTCATGGTAAATCACAAATCGTTAATGCTTTCGTTCCACTTGCTGAAATGTTCGGTTACGCAACTACTCTCCGTTCATCTACACAAGGACGTGGTACTTTCATGATGGTATTTGACCACTATTCAGACGTACCTAAATCAGTACAAGAAGAAATTATTGCTAAAAACGGC
>fusA_Lcl-035
CGCGAATTTTCACTTGCTAATACACGTAATATCGGTATCATGGCCCACGTCGATGCTGGTAAAACAACAACAACTGAACGTGTTCTTTACTACACTGGTAAAATCCATAAAATCGGTGAAACTCACGAAGGTGCATCACAAATGGACTGGATGGAGCAAGAACAAGAACGTGGTATCACTATCACATCTGCAGCAACAACTGCAGAATGGAAAGGTAATCGCGTAAACATCATCGACACACCAGGTCACGTGGACTTCACAATCGAAGTACAACGTTCACTCCGTGTTCTTGATGGTGCTGTTACCGTTCTTGATGCTCAATCAGGTGTTGAACCACAAACAGAAACTGTATGGCGTCAAGCGACTGAATACGGTGTTCCACGTATCGTTTTTGCTAACAAAATGGACAAAATCGGTGCTGATTTCTACTACTCACTTTCTACTTTGGGAGATCGTTTGGGTGCTAATGCTCATCCAATCCAAATTCCAATCGGTGCAGAAGATGACTTCATCGGTATCATTGACTTGGTAACTATGAAATCTGAAATCTATACTAATGACCTTGGTACAGATATTAAAGAAACTGTTGTAGGTTCAGACGAATTTAACGCTGAATTGGCATCTTTGGATTTCAATGCAGAAGAATACACAGAACTTGCAAACGAATGGCGTGAAAAACTCATCGAAGCAATTGCTGATTTCGATGAAGATATCATGGAAAAATATTTTGCTGGTGAAGAAATTCCTGAAGCAGAACTCAAAGCAGCTATCCGTAAAGCAACAATCAATGTTGACTTCTACCCAATGCTTGCTGGTTCTGCCTTCAAGAACAAAGGTGTTCAAATGATGCTTGATGCAGTTATTGACTACCTTCCAAGCCCACTTGATATCCCTGCCATCAAAGGTGTTAACCCTGATACAGACGAAGAAGACGAACGCCCAGCTTCAGATGAAGAACCATTTGCAGCTCTTGCTTTCAAAATCATGACTGACCCATTCGTTGGACGTCTTTCATTCTTCCGCGTTTACTCAGGTACACTTGATGCTGGTTCATACGTTTTGAATACTTCAAAAGGTAAACGTGAACGTATCGGACGTATCCTTCAAATGCACGCTAACACTCGTAAAGAAATCCAAACAGTTTACGCTGGGGATATCGCTGCTGCTGTTGGTTTGAAAAATACAACAACTGGTGACTCATTGACAGATGAAAAAGCTAAAATCATCCTTGAATCAATTGAAGTTCCAGAACCAGTTATCCAATTGATGGTTGAACCTAAAACTAAAGCTGACCAAGATAAGATGGGTGTTGCCCTCCAAAAATTGGCTGAAGAAGATCCAACTTTCCGTGTTGAAACAAACCCAGAAACTGGTGAAACAGTTATCTCTGGTATGGGTGAACTTCACTTGGACGTTCTTGTTGACCGTATGAAACGTGAATTCAAAGTTGAAGCAAACGTTGGTGCGCCTCAAGTTGCTTACCGTGAAACATTCCGCGCTGGAACTTCAGCACGTGGATTCTTCAAACGTCAATCAGGTGGTAAAGGTCAATACGGTGACGTATGGATTGAATTCACACCTAATGAAGAAGGTGCTGGATTTGAATTTGAAAATGCTATCGTCGGTGGTGTCGTTCCTCGTGAATTCGTACCAGCCGTTGAAAAAGGTTTGGTAGAAACTATGGCTAACGGTGTCCTTGCTGGATACCCAATGGTTGACATTAAAGCTAAACTTTATGATGGTTCATACCATGATGTCGATTCATCAGAAACTGCCTTCAAGGTTGCCGCTTCTCTTGCAATGAAAGAAGCTGCTAAAACTGCGAAACCAGCAATTCTTGAACCAATGATGAAAGTTACAATCACTGTTCCTGAAGAAAACCTTGGAGATATCATGGGTCACGTGACTGCTCGTCGTGGTCAAGTTAACTCAATGGAAGCTCACGGTAAATCACAAATCGTTAATGCTTTCGTTCCACTTGCTGAAATGTTCGGTTACGCAACTACTCTCCGTTCATCTACACAAGGACGTGGTACTTTCATGATGGTATTTGACCACTATTCAGACGTACCTAAATCAGTACAAGAAGAAATTATTGCAAAAAACGGC
>fusA_Lcl-036
CGCGAATTTTCACTTGCTAATACACGTAATATCGGTATCATGGCCCACGTCGATGCTGGTAAAACAACAACAACTGAACGTGTTCTTTACTACACTGGTAAAATCCATAAAATCGGTGAAACTCACGAAGGTGCATCACAAATGGACTGGATGGAGCAAGAACAAGAACGTGGTATCACTATCACATCTGCAGCAACAACTGCAGAATGGAAAGGTAATCGCGTAAACATCATCGACACACCAGGTCACGTGGACTTCACAATCGAAGTACAACGTTCACTCCGTGTTCTTGATGGTGCTGTTACCGTTCTTGATGCTCAATCAGGTGTTGAACCACAGACAGAAACTGTATGGCGTCAAGCGACTGAATACGGTGTTCCACGTATCGTTTTTGCTAACAAAATGGACAAAATCGGTGCTGATTTCTACTACTCACTTTCTACTTTGGGAGATCGTTTGGGTGCTAATGCTCATCCAATCCAAATTCCAATCGGTGCAGAAGATGACTTCATCGGTATCATTGACTTGGTAACTATGAAATCTGAAATCTATACTAATGACCTTGGTACAGATATTAAAGAAACTGTTGTAGGTTCAGACGAATTTAACGCTGAATTGGCATCTTTGGATTTCAATGCAGAAGAATACACAGAACTTGCAAACGAATGGCGTGAAAAACTCATCGAAGCAATTGCTGATTTCGATGAAGATATCATGGAAAAATATTTTGCTGGTGAAGAAATTCCTGAAGCAGAACTCAAAGCAGCTATCCGTAAAGCAACAATCAATGTTGACTTCTACCCAATGCTTGCTGGTTCTGCCTTCAAGAACAAAGGTGTTCAAATGATGCTTGATGCAGTTATTGACTACCTTCCAAGCCCACTTGATATCCCTGCCATCAAAGGTGTTAACCCTGATACAGACGAAGAAGACGAACGCCCAGCTTCAGATGAAGAACCATTTGCAGCTCTTGCTTTCAAAATCATGACTGACCCATTCGTTGGACGTCTTTCATTCTTCCGCGTTTACTCAGGTACACTTGATGCTGGTTCATACGTTTTGAATACTTCAAAAGGTAAACGTGAACGTATCGGACGTATCCTTCAAATGCACGCTAACACTCGTAAAGAAATCCAAACAGTTTACGCTGGGGATATCGCTGCTGCTGTTGGTTTGAAAAATACAACAACTGGTGACTCATTGACAGATGAAAAAGCTAAAATCATCCTTGAATCAATTGAAGTTCCAGAACCAGTTATCCAATTGATGGTTGAACCTAAAACTAAAGCTGACCAAGATAAGATGGGTGTTGCCCTCCAAAAATTGGCTGAAGAAGATCCAACTTTCCGTGTTGAAACAAACCCAGAAACTGGTGAAACAGTTATCTCTGGTATGGGTGAACTTCACTTGGACGTTCTTGTTGACCGTATGAAACGTGAATTCAAAGTTGAAGCAAACGTTGGTGCGCCTCAAGTTGCTTACCGTGAAACATTCCGCGCTGGAACTTCAGCACGTGGATTCTTCAAACGTCAATCAGGTGGTAAAGGTCAATACGGTGACGTATGGATTGAATTCACACCTAATGAAGAAGGTGCTGGATTTGAATTTGAAAATGCTATCGTCGGTGGTGTCGTTCCTCGTGAATTCGTACCAGCCGTTGAAAAAGGTTTGGTAGAAACTATGGCTAACGGTGTCCTTGCTGGATACCCAATGGTTGACATTAAAGCTAAACTTTATGATGGTTCATACCATGATGTCGATTCATCAGAAACTGCCTTCAAGGTTGCCGCTTCTCTTGCAATGAAAGAAGCTGCTAAAACTGCGAAACCAGCAATTCTTGAACCAATGATGAAAGTTACAATCACTGTTCCTGAAGAAAACCTTGGAGATATCATGGGTCACGTGACTGCTCGTCGTGGTCAAGTTAACTCAATGGAAGCTCACGGTAAATCACAAATCGTTAATGCTTTCGTTCCACTTGCTGAAATGTTCGGTTACGCAACTACTCTCCGTTCATCTACACAAGGACGTGGTACTTTCATGATGGTATTTGACCACTATTCAGACGTACCTAAATCAGTACAAGAAGAAATTATTGCAAAAAACGGC
>fusA_Lcl-037
CGCGAATTTTCACTTGCTAATACACGTAATATCGGTATCATGGCCCACGTCGATGCTGGTAAAACAACAACAACTGAACGTGTTCTTTACTACACTGGTAAAATCCATAAAATCGGTGAAACTCACGAAGGTGCATCACAAATGGACTGGATGGAGCAAGAACAAGAACGTGGTATCACTATCACATCTGCAGCAACAACTGCAGAATGGAAAGGTAATCGCGTAAACATCATCGACACACCAGGTCACGTGGACTTCACAATCGAAGTACAACGTTCACTCCGTGTTCTTGATGGTGCTGTTACCGTTCTTGATGCTCAATCAGGTGTTGAACCACAAACAGAAACTGTATGGCGTCAAGCGACTGAATACGGTGTTCCACGTATCGTTTTTGCTAACAAAATGGACAAAATCGGTGCTGATTTCTACTACTCACTTTCTACTTTGGGAGATCGTTTGGGTGCTAATGCTCATCCAATCCAAATTCCAATCGGTGCAGAAGATGACTTCATCGGTATCATTGACTTGGTAACTATGAAATCTGAAATCTATACTAATGACCTTGGTACAGATATTAAAGAAACTGTTGTAGGTTCAGACGAATTTAACGCTGAATTGGCATCTTTGGATTTCAATGCAGAAGAATACACAGAACTTGCAAACGAATGGCGTGAAAAACTCATCGAAGCAATTGCTGATTTCGATGAAGATATCATGGAAAAATATTTTGCTGGTGAAGAAATTCCTGAAGCAGAACTCAAAGCAGCTATCCGTAAAGCAACAATCAATGTTGACTTCTACCCAATGCTTGCTGGTTCTGCCTTCAAGAACAAAGGTGTTCAAATGATGCTTGATGCAGTTATTGACTACCTTCCAAGCCCACTTGATATCCCAGCTATCCAAGGTGTTAACCCTGATACAGACGAAGAAGACGAACGCCCAGCTTCAGATGAAGAACCATTTGCAGCTCTTGCTTTCAAAATCATGACTGACCCATTCGTTGGACGTCTTTCATTCTTCCGCGTTTACTCAGGTACACTTGATGCTGGTTCATACGTTTTGAATACTTCAAAAGGTAAACGTGAACGTATCGGACGTATCCTTCAAATGCACGCTAACACTCGTAAAGAAATCCAAACAGTTTACGCTGGGGATATCGCTGCTGCTGTTGGTTTGAAAAATACAACAACTGGTGACTCATTGACAGATGAAAAAGCTAAAATCATCCTTGAATCAATTGAAGTTCCAGAACCAGTTATCCAATTGATGGTTGAACCTAAAACTAAAGCTGACCAAGATAAGATGGGTGTTGCCCTCCAAAAATTGGCTGAAGAAGATCCAACTTTCCGTGTTGAAACAAACCCAGAAACGGGTGAAACAGTTATCTCTGGTATGGGTGAACTTCACTTGGACGTTCTTGTTGACCGTATGAAACGTGAATTCAAAGTTGAAGCAAACGTTGGTGCGCCTCAAGTTGCCTACCGTGAAACATTCCGCGCTGGAACTTCAGCACGTGGATTCTTCAAACGTCAATCAGGTGGTAAAGGTCAATACGGTGACGTATGGATCGAATTCACACCTAATGAAGAAGGTGCTGGATTTGAATTTGAAAATGCTATCGTCGGTGGTGTCGTTCCTCGTGAATTCGTACCAGCCGTTGAAAAAGGTTTGGTAGAAACTATGGCTAACGGTGTCCTTGCTGGATACCCAATGGTTGACATTAAAGCTAAACTTTATGATGGTTCATACCATGATGTCGATTCATCAGAAACTGCCTTCAAGGTTGCCGCTTCTCTTGCAATGAAAGAAGCTGCTAAAACTGCGAAACCAGCAATTCTTGAGCCAATGATGAAAGTTACAATCACTGTTCCTGAAGAAAACCTTGGAGATATCATGGGTCACGTGACTGCTCGTCGTGGTCAAGTTAACTCAATGGAAGCTCACGGTAAATCACAAATCGTTAATGCTTTCGTTCCACTTGCTGAAATGTTCGGTTACGCAACTACTCTTCGTTCATCTACACAAGGACGTGGTACTTTCATGATGGTATTTGACCACTATTCAGACGTACCTAAATCAGTCCAAGAAGAAATTATTGCTAAAAACGGC
>fusA_Lcl-038
CGCGAATTTTCACTTGCTAATACACGTAATATCGGTATCATGGCCCACGTCGATGCTGGTAAAACAACAACAACTGAACGTGTTCTTTACTACACTGGTAAAATCCATAAAATCGGTGAAACTCACGAAGGTGCATCACAAATGGACTGGATGGAGCAAGAACAAGAACGTGGTATCACAATCACATCTGCAGCAACAACTGCTGAATGGAAAGGTAACCGCGTAAATATCATTGACACACCAGGTCACGTGGACTTCACAATTGAAGTACAACGTTCACTCCGTGTTCTTGATGGTGCTGTTACCGTTCTTGATGCTCAATCAGGTGTTGAACCACAAACAGAAACTGTATGGCGTCAAGCGACTGAATACGGTGTTCCACGTATCGTTTTTGCTAACAAAATGGACAAAATCGGTGCTGATTTCTACTACTCACTTTCTACTTTGGGAGATCGTTTGGGTGCTAATGCTCATCCAATCCAAATTCCAATTGGTGCAGAAGATGACTTCATCGGTATCATTGACTTGGTAACTATGAAATCTGAAATCTATACTAACGACCTTGGTACAGATATTAAAGAAACTGTTGTAGGTTCAGACGAATTTAACGCTGAATTGGCAGCTTTGGATTTCAATGCTGAAGAATACACAGAACTTGCAAACGAATGGCGTGAAAAACTCATCGAAGCAATTGCTGATTTCGATGAAGATATCATGGAAAAATATTTTGCTGGTGAAGAAATTCCAGAAGCAGAACTTAAAGCTGCAATCCGTAAAGCAACAATCAATGTTGACTTCTACCCAATGCTTGCTGGTTCTGCCTTCAAGAACAAAGGTGTTCAAATGATGCTTGATGCAGTTATTGACTACCTTCCAAGCCCACTTGATATCCCTGCAATCCAAGGTGTTAACCCAGATACAGACGAAGAAGACGAACGCCCAGCTTCAGATGAAGAACCATTTGCAGCTCTTGCTTTCAAAATCATGACTGACCCATTTGTTGGACGTCTTTCATTCTTCCGCGTTTACTCAGGTACACTTGATGCTGGTTCATACGTTTTGAATACTTCAAAAGGTAAACGTGAACGTATCGGACGTATTCTTCAAATGCACGCTAACACTCGTAAAGAAATCCAAACAGTTTATGCTGGGGATATCGCTGCTGCTGTTGGTTTGAAAAATACAACAACTGGTGACTCATTGACAGATGAAAAAGCTAAAATCATCCTTGAATCAATTGAAGTTCCAGAACCAGTTATCCAATTGATGGTTGAACCTAAAACTAAAGCTGACCAAGATAAGATGGGTGTTGCCCTTCAAAAATTGGCTGAAGAAGATCCAACTTTCCGTGTTGAAACAAACCCAGAAACTGGTGAAACAGTTATCTCTGGTATGGGTGAACTTCACTTGGACGTTCTTGTTGACCGTATGAAACGTGAATTCAAAGTTGAAGCAAATGTTGGTGCGCCTCAAGTTGCTTACCGTGAAACATTCCGCGCTGGAACTTCAGCACGTGGATTCTTCAAACGTCAATCAGGTGGTAAAGGTCAATATGGTGACGTATGGATCGAATTCACACCTAACGAAGAAGGCGCTGGATTTGAATTTGAAAATGCTATCGTCGGTGGTGTTGTTCCTCGTGAATTCGTACCAGCCGTTGAAAAAGGTTTGGTAGAAACTATGGCTAACGGTGTCCTTGCTGGATACCCAATGGTTGACATTAAAGCTAAACTTTATGATGGTTCATACCATGATGTCGATTCATCAGAAACTGCCTTCAAGGTTGCCGCTTCTCTTGCAATGAAAGAAGCTGCTAAAACTGCGAAACCAGCAATTCTTGAACCAATGATGAAAGTTACAATCACTGTTCCTGAAGAAAACCTTGGAGATATCATGGGTCACGTGACTGCTCGTCGTGGTCAAGTTAACTCAATGGAAGCTCATGGTAAATCACAAATCGTTAATGCTTTCGTTCCACTTGCTGAAATGTTCGGTTACGCAACTACTCTCCGTTCATCTACACAAGGACGTGGTACTTTCATGATGGTATTTGACCACTATTCAGACGTACCTAAATCAGTACAAGAAGAAATTATTGCTAAAAACGGC
>fusA_Lcl-039
CGCGAATTTTCACTTGCTAATACACGTAATATCGGTATCATGGCCCACGTCGATGCTGGTAAAACAACAACAACTGAACGTGTTCTTTACTACACTGGTAAAATCCATAAAATCGGTGAAACTCACGAAGGTGCATCACAAATGGACTGGATGGAGCAAGAACAAGAACGTGGTATCACTATCACATCTGCAGCAACAACTGCAGAATGGAAAGGTAATCGCGTAAACATCATCGACACACCAGGTCACGTGGACTTCACAATCGAAGTACAACGTTCACTCCGTGTTCTTGATGGTGCTGTTACCGTTCTTGATGCTCAATCAGGTGTTGAACCACAAACAGAAACTGTATGGCGTCAAGCGACTGAATACGGTGTTCCACGTATCGTTTTTGCTAACAAAATGGACAAAATCGGTGCTGATTTCTACTACTCACTTTCTACTTTGGGAGATCGTTTGGGTGCTAATGCTCATCCAATCCAAATTCCAATCGGTGCAGAAGATGACTTCATCGGTATCATTGACTTGGTAACTATGAAATCTGAAATCTATACTAATGACCTTGGTACAGATATTAAAGAAACTGTTGTAGGTTCAGACGAATTTAACGCTGAATTGGCATCTTTGGATTTCAATGCAGAAGAATACACAGAACTTGCAAACGAATGGCGTGAAAAACTCATCGAAGCAATTGCTGATTTCGATGAAGATATCATGGAAAAATATTTTGCTGGTGAAGAAATTCCTGAAGCAGAACTCAAAGCAGCTATCCGTAAAGCAACAATCAATGTTGACTTCTACCCAATGCTTGCTGGTTCTGCCTTCAAGAACAAAGGTGTTCAAATGATGCTTGATGCAGTTATTGACTACCTTCCAAGCCCACTTGATATCCCAGCTATCCAAGGTGTTAACCCTGATACAGACGAAGAAGACGAACGCCCAGCTTCAGATGAAGAACCATTTGCAGCTCTTGCTTTCAAAATCATGACTGACCCATTCGTTGGACGTCTTTCATTCTTCCGCGTTTACTCAGGTACACTTGATGCTGGTTCATACGTTTTGAATACTTCAAAAGGTAAACGTGAACGTATCGGACGTATCCTTCAAATGCACGCTAACACTCGTAAAGAAATCCAAACAGTTTACGCTGGGGATATCGCTGCTGCTGTTGGTTTGAAAAATACAACAACTGGTGACTCATTGACAGATGAAAAAGCTAAAATCATCCTTGAATCAATTGAAGTTCCAGAACCAGTTATCCAATTGATGGTTGAACCTAAAACTAAAGCTGACCAAGATAAGATGGGTGTTGCCCTCCAAAAATTGGCTGAAGAAGATCCAACTTTCCGTGTTGAAACAAACCCAGAAACGGGTGAAACAGTTATCTCTGGTATGGGTGAACTTCACTTGGACGTTCTTGTTGACCGTATGAAACGTGAATTCAAAGTTGAAGCAAACGTTGGTGCGCCTCAAGTTGCCTACCGTGAAACATTCCGCGCTGGAACTTCAGCACGTGGATTCTTCAAACGTCAATCAGGTGGTAAAGGTCAATACGGTGACGTATGGATCGAATTCACACCTAATGAAGAAGGTGCTGGATTTGAATTTGAAAATGCTATCGTCGGTGGTGTCGTTCCTCGTGAATTCGTACCAGCCGTTGAAAAAGGTTTGGTAGAAACTATGGCTAACGGTGTCCTTGCTGGATACCCAATGGTTGACATTAAAGCTAAACTTTATGATGGTTCATACCATGATGTCGATTCATCAGAAACTGCCTTCAAGGTTGCCGCTTCTCTTGCAATGAAAGAAGCTGCTAAAACTGCGAAACCAGCAATTCTTGAGCCAATGATGAAAGTTACAATCACTGTTCCTGAAGAAAACCTTGGAGATATCATGGGTCACGTGACTGCTCGTCGTGGTCAAGTTAACTCAATGGAAGCTCACGGTAAATCACAAATCGTTAATGCTTTCGTTCCACTTGCTGAAATGTTCGGTTACGCAACTACTCTTCGTTCATCTACACAAGGACGTGGTACTTTCATGATGGTATTTGACCACTATTCAGACGTACCTAAATCAGTCCAAGAAGAAATTATTGCTAAAAACGGC
>fusA_Lcl-040
CGCGAATTTTCACTTGCTAATACACGTAATATCGGTATCATGGCCCACGTCGATGCTGGTAAAACAACAACAACTGAACGTGTTCTTTACTACACTGGTAAAATCCATAAAATCGGTGAAACTCACGAAGGTGCATCACAAATGGACTGGATGGAGCAAGAACAAGAACGTGGTATCACAATCACATCTGCAGCAACAACTGCTGAATGGAAAGGTAACCGCGTAAATATCATTGACACACCAGGTCACGTGGACTTCACAATTGAAGTACAACGTTCACTCCGTGTTCTTGATGGTGCTGTTACCGTTCTTGATGCTCAATCAGGTGTTGAACCACAAACAGAAACTGTATGGCGTCAAGCGACTGAATACGGTGTTCCACGTATCGTTTTTGCTAACAAAATGGACAAAATCGGTGCTGATTTCTACTACTCACTTTCTACTTTGGGAGATCGTTTGGGTGCTAATGCTCATCCAATCCAAATTCCAATTGGTGCAGAAGATGACTTCATCGGTATCATTGACTTGGTAACTATGAAATCTGAAATCTATACTAACGACCTTGGTACAGATATTAAAGAAACTGTTGTAGGTTCAGACGAATTTAACGCTGAATTGGCAGCTTTGGATTTCAATGCTGAAGAATACACAGAACTTGCAAACGAATGGCGTGAAAAACTCATCGAAGCAATTGCTGATTTCGATGAAGATATCATGGAAAAATATTTTGCTGGTGAAGAAATTCCAGAAGCAGAACTTAAAGCTGCAATCCGTAAAGCAACAATCAATGTTGACTTCTACCCAATGCTTGCTGGTTCTGCCTTCAAGAACAAAGGTGTTCAAATGATGCTTGATGCAGTTATTGACTACCTTCCAAGCCCACTTGATATCCCTGCAATCCAAGGTGTTAACCCAGATACAGACGAAGAAGACGAACGCCCAGCTTCAGATGAAGAACCATTTGCAGCTCTTGCTTTCAAAATCATGACTGACCCATTTGTTGGACGTCTTTCATTCTTCCGCGTTTACTCAGGTACACTTGATGCTGGTTCATACGTTTTGAATACTTCAAAAGGTAAACGTGAACGTATCGGACGTATTCTTCAAATGCACGCTAACACTCGTAAAGAAATCCAAACAGTTTATGCTGGGGATATCGCTGCTGCTGTTGGTTTGAAAAATACAACAACTGGTGACTCATTGACAGATGAAAAAGCTAAAATCATCCTTGAATCAATTGAAGTTCCAGAACCAGTTATCCAATTGATGGTTGAACCTAAAACTAAAGCTGACCAAGATAAGATGGGTGTTGCCCTTCAAAAATTGGCTGAAGAAGATCCAACTTTCCGTGTTGAAACAAACCCAGAAACTGGTGAAACAGTTATCTCTGGTATGGGTGAACTTCACTTGGACGTTCTTGTTGACCGTATGAAACGTGAATTCAAAGTTGAAGCAAATGTTGGTGCGCCTCAAGTTGCTTACCGTGAAACATTCCGCGCTGGAACTTCAGCACGTGGATTCTTCAAACGTCAATCAGGTGGTAAAGGTCAATATGGTGACGTATGGATCGAATTCACACCTAACGAAGAAGGCGCTGGATTTGAATTTGAAAATGCTATCGTCGGTGGTGTCGTTCCTCGTGAATTCGTACCAGCCGTTGAAAAAGGTTTGGTAGAAACTATGGCTAACGGTGTCCTTGCTGGATACCCAATGGTTGACATTAAAGCTAAACTTTATGATGGTTCATACCATGATGTCGATTCATCAGAAACTGCCTTCAAGGTTGCCGCTTCTCTTGCAATGAAAGAAGCTGCTAAAACTGCGAAACCAGCAATTCTTGAACCAATGATGAAAGTTACAATCACTGTTCCTGAAGAAAACCTTGGAGATATCATGGGTCACGTGACTGCTCGTCGTGGTCAAGTTAACTCAATGGAAGCTCATGGTAAATCACAAATCGTTAATGCTTTCGTTCCACTTGCTGAAATGTTCGGTTACGCAACTACTCTCCGTTCATCTACACAAGGACGTGGTACTTTCATGATGGTATTTGACCACTATTCAGACGTACCTAAATCAGTACAAGAAGAAATTATTGCTAAAAACGGC
>fusA_Lcl-041
CGCGAATTTTCACTTGCTAATACACGTAATATCGGTATCATGGCCCACGTCGATGCTGGTAAAACAACAACAACTGAACGTGTTCTTTACTACACTGGTAAAATCCATAAAATCGGTGAAACTCACGAAGGTGCATCACAAATGGACTGGATGGAGCAAGAACAAGAACGTGGTATCACTATCACATCTGCAGCAACAACTGCAGAATGGAAAGGTAATCGCGTAAACATCATCGACACACCAGGTCACGTGGACTTCACAATCGAAGTACAACGTTCACTCCGTGTTCTTGATGGTGCTGTTACCGTTCTTGATGCTCAATCAGGTGTTGAACCACAAACAGAAACTGTATGGCGTCAAGCGACTGAATACGGTGTTCCACGTATCGTTTTTGCTAACAAAATGGACAAAATCGGTGCTGATTTCTACTACTCACTTTCTACTTTGGGAGATCGTTTGGGTGCTAATGCTCATCCAATCCAAATTCCAATCGGTGCAGAAGATGACTTCATCGGTATCATTGACTTGGTAACTATGAAATCTGAAATCTATACTAATGACCTTGGTACAGATATTAAAGAAACTGTTGTAGGTTCAGACGAATTTAACGCTGAATTGGCATCTTTGGATTTCAATGCAGAAGAATACACAGAACTTGCAAACGAATGGCGTGAAAAACTCATCGAAGCAATTGCTGATTTCGATGAAGATATCATGGAAAAATATTTTGCTGGTGAAGAAATTCCTGAAGCAGAACTCAAAGCAGCTATCCGTAAAGCAACAATCAATGTTGACTTCTACCCAATGCTTGCTGGTTCTGCCTTCAAGAACAAAGGTGTTCAAATGATGCTTGATGCAGTTATTGACTACCTTCCAAGCCCACTTGATATCCCTGCCATCAAAGGTGTTAACCCTGATACAGACGAAGAAGACGAACGCCCAGCTTCAGATGAAGAACCATTTGCAGCTCTTGCTTTCAAAATCATGACTGACCCATTCGTTGGACGTCTTTCATTCTTCCGCGTTTACTCAGGTACACTTGATGCTGGTTCATACGTTTTGAATACTTCAAAAGGTAAACGTGAACGTATCGGACGTATCCTTCAAATGCACGCTAACACTCGTAAAGAAATCCAAACAGTTTACGCTGGGGATATCGCTGCTGCTGTTGGTTTGAAAAATACAACAACTGGTGACTCATTGACAGATGAAAAAGCTAAAATCATCCTTGAATCAATTGAAGTTCCAGAACCAGTTATCCAATTGATGGTTGAACCTAAAACTAAAGCTGACCAAGATAAGATGGGTGTTGCCCTCCAAAAATTGGCTGAAGAAGATCCAACTTTCCGTGTTGAAACAAACCCAGAAACTGGTGAAACAGTTATCTCTGGTATGGGTGAACTTCACTTGGACGTTCTTGTTGACCGTATGAAACGTGAATTCAAAGTTGAAGCAAACGTTGGTGCGCCTCAAGTTGCTTACCGTGAAACATTCCGCGCTGGAACTTCAGCACGTGGATTCTTCAAACGTCAATCAGGTGGTAAAGGTCAATACGGTGACGTATGGATTGAATTCACACCTAATGAAGAAGGTGCTGGATTTGAATTTGAAAATGCTATCGTCGGTGGTGTCGTTCCTCGTGAATTCGTACCAGCCGTTGAAAAAGGTTTGGTAGAAACTATGGCTAACGGTGTCCTTGCTGGATACCCAATGGTTGACATTAAAGCTAAACTTTATGATGGTTCATACCATGATGTCGATTCATCAGAAACTGCCTTCAAGGTTGCCGCTTCTCTTGCAATGAAAGAAGCTGCTAAAACTGCGAAACCAGCAATTCTTGAACCAATGATGAAAGTTACAATCACTGTTCCTGAAGAAAACCTTGGAGATATCATGGGTCACGTGACTGCTCGTCGTGGTCAAGTTAACTCAATGGAAGCTCACGGTAAATCACAAATCGTTAATGCTTTCGTTCCACTTGCTGAAATGTTCGGTTACGCAACTACTCTCCGTTCATCTACACAAGGACGTGGTACTTTCATGATGGTATTTGACCACTATTCAGACGTACCTAAATCAGTACAAGAAGAAATTATTGCAAAAAACGGC
>fusA_Lcl-042
CGCGAATTTTCACTTGCTAATACACGTAATATCGGTATCATGGCCCACGTCGATGCTGGTAAAACAACAACAACTGAACGTGTTCTTTACTACACTGGTAAAATCCATAAAATCGGTGAAACTCACGAAGGTGCATCACAAATGGACTGGATGGAGCAAGAACAAGAACGTGGTATCACTATCACATCTGCAGCAACAACTGCAGAATGGAAAGGTAATCGCGTAAACATCATCGACACACCAGGTCACGTGGACTTCACAATCGAAGTACAACGTTCACTCCGTGTTCTTGATGGTGCTGTTACCGTTCTTGATGCTCAATCAGGTGTTGAACCACAAACAGAAACTGTATGGCGTCAAGCGACTGAATACGGTGTTCCACGTATCGTTTTTGCTAACAAAATGGACAAAATCGGTGCTGATTTCTACTACTCACTTTCTACTTTGGGAGATCGTTTGGGTGCTAATGCTCATCCAATCCAAATTCCAATCGGTGCAGAAGATGACTTCATCGGTATCATTGACTTGGTAACTATGAAATCTGAAATCTATACTAATGACCTTGGTACAGATATTAAAGAAACTGTTGTAGGTTCAGACGAATTTAACGCTGAATTGGCATCTTTGGATTTCAATGCAGAAGAATACACAGAACTTGCAAACGAATGGCGTGAAAAACTCATCGAAGCAATTGCTGATTTCGATGAAGATATCATGGAAAAATATTTTGCTGGTGAAGAAATTCCTGAAGCAGAACTCAAAGCAGCTATCCGTAAAGCAACAATCAATGTTGACTTCTACCCAATGCTTGCTGGTTCTGCCTTCAAGAACAAAGGTGTTCAAATGATGCTTGATGCAGTTATTGACTACCTTCCAAGCCCACTTGATATCCCTGCCATCAAAGGTGTTAACCCTGATACAGACGAAGAAGACGAACGCCCAGCTTCAGATGAAGAACCATTTGCAGCTCTTGCTTTCAAAATCATGACTGACCCATTCGTTGGACGTCTTTCATTCTTCCGCGTTTACTCAGGTACACTTGATGCTGGTTCATACGTTTTGAATACTTCAAAAGGTAAACGTGAACGTATCGGACGTATCCTTCAAATGCACGCTAACACTCGTAAAGAAATCCAAACAGTTTACGCTGGGGATATCGCTGCTGCTGTTGGTTTGAAAAATACAACAACTGGTGACTCATTGACAGATGAAAAAGCTAAAATCATCCTTGAATCAATTGAAGTTCCAGAACCAGTTATCCAATTGATGGTTGAACCTAAAACTAAAGCTGACCAAGATAAGATGGGTGTTGCCCTCCAAAAATTGGCTGAAGAAGATCCAACTTTCCGTGTTGAAACAAACCCAGAAACTGGTGAAACAGTTATCTCTGGTATGGGTGAACTTCACTTGGACGTTCTTGTTGACCGTATGAAACGTGAATTCAAAGTTGAAGCAAACGTTGGTGCGCCTCAAGTTGCTTACCGTGAAACATTCCGCGCTGGAACTTCAGCACGTGGATTCTTCAAACGTCAATCAGGTGGTAAAGGTCAATACGGTGACGTATGGATTGAATTCACACCTAATGAAGAAGGTGCTGGATTTGAATTTGAAAATGCTATCGTCGGTGGTGTCGTTCCTCGTGAATTCGTACCAGCCGTTGAAAAAGGTTTGGTAGAAACTATGGCTAACGGTGTCCTTGCTGGATACCCAATGGTTGACATTAAAGCTAAACTTTATGATGGTTCATACCATGATGTCGATTCATCAGAAACTGCCTTCAAGGTTGCCGCTTCTCTTGCAATGAAAGAAGCTGCTAAAACTGCGAAACCAGCAATTCTTGAACCAATGATGAAAGTTACAATCACTGTTCCTGAAGAAAACCTTGGAGATATCATGGGTCACGTGACTGCTCGTCGTGGTCAAGTTAACTCAATGGAAGCTCACGGTAAATCACAAATCGTTAATGCTTTCGTTCCACTTGCTGAAATGTTCGGTTACGCAACTACTCTCCGTTCATCTACACAAGGACGTGGTACTTTCATGATGGTATTTGACCACTATTCAGACGTACCTAAATCAGTACAAGAAGAAATTATTGCAAAAAACGGC
>fusA_Lcl-043
CGCGAATTTTCACTTGCTAATACACGTAATATCGGTATCATGGCCCACGTCGATGCTGGTAAAACAACAACAACTGAACGTGTTCTTTACTACACTGGTAAAATCCATAAAATCGGTGAAACTCACGAAGGTGCATCACAAATGGACTGGATGGAGCAAGAACAAGAACGTGGTATCACTATCACATCTGCAGCAACAACTGCAGAATGGAAAGGTAATCGCGTAAACATCATCGACACACCAGGTCACGTGGACTTCACAATCGAAGTACAACGTTCACTCCGTGTTCTTGATGGTGCTGTTACCGTTCTTGATGCTCAATCAGGTGTTGAACCACAAACAGAAACTGTATGGCGTCAAGCGACTGAATACGGTGTTCCACGTATCGTTTTTGCTAACAAAATGGACAAAATCGGTGCTGATTTCTACTACTCACTTTCTACTTTGGGAGATCGTTTGGGTGCTAATGCTCATCCAATCCAAATTCCAATCGGTGCAGAAGATGACTTCATCGGTATCATTGACTTGGTAACTATGAAATCTGAAATCTATACTAATGACCTTGGTACAGATATTAAAGAAACTGTTGTAGGTTCAGACGAATTTAACGCTGAATTGGCATCTTTGGATTTCAATGCAGAAGAATACACAGAACTTGCAAACGAATGGCGTGAAAAACTCATCGAAGCAATTGCTGATTTCGATGAAGATATCATGGAAAAATATTTTGCTGGTGAAGAAATTCCTGAAGCAGAACTCAAAGCAGCTATCCGTAAAGCAACAATCAATGTTGACTTCTACCCAATGCTTGCTGGTTCTGCCTTCAAGAACAAAGGTGTTCAAATGATGCTTGATGCAGTTATTGACTACCTTCCAAGCCCACTTGATATCCCAGCTATCCAAGGTGTTAACCCTGATACAGACGAAGAAGACGAACGCCCAGCTTCAGATGAAGAACCATTTGCAGCTCTTGCTTTCAAAATCATGACTGACCCATTCGTTGGACGTCTTTCATTCTTCCGCGTTTACTCAGGTACACTTGATGCTGGTTCATACGTTTTGAATACTTCAAAAGGTAAACGTGAACGTATCGGACGTATCCTTCAAATGCACGCTAACACTCGTAAAGAAATCCAAACAGTTTACGCTGGGGATATCGCTGCTGCTGTTGGTTTGAAAAATACAACAACTGGTGACTCATTGACAGATGAAAAAGCTAAAATCATCCTTGAATCAATTGAAGTTCCAGAACCAGTTATCCAATTGATGGTTGAACCTAAAACTAAAGCTGACCAAGATAAGATGGGTGTTGCCCTCCAAAAATTGGCTGAAGAAGATCCAACTTTCCGTGTTGAAACAAACCCAGAAACGGGTGAAACAGTTATCTCTGGTATGGGTGAACTTCACTTGGACGTTCTTGTTGACCGTATGAAACGTGAATTCAAAGTTGAAGCAAACGTTGGTGCGCCTCAAGTTGCCTACCGTGAAACATTCCGCGCTGGAACTTCAGCACGTGGATTCTTCAAACGTCAATCAGGTGGTAAAGGTCAATACGGTGACGTATGGATCGAATTCACACCTAATGAAGAAGGTGCTGGATTTGAATTTGAAAATGCTATCGTCGGTGGTGTCGTTCCTCGTGAATTCGTACCAGCCGTTGAAAAAGGTTTGGTAGAAACTATGGCTAACGGTGTCCTTGCTGGATACCCAATGGTTGACATTAAAGCTAAACTTTATGATGGTTCATACCATGATGTCGATTCATCAGAAACTGCCTTCAAGGTTGCCGCTTCTCTTGCAATGAAAGAAGCTGCTAAAACTGCGAAACCAGCAATTCTTGAGCCAATGATGAAAGTTACAATCACTGTTCCTGAAGAAAACCTTGGAGATATCATGGGTCACGTGACTGCTCGTCGTGGTCAAGTTAACTCAATGGAAGCTCACGGTAAATCACAAATCGTTAATGCTTTCGTTCCACTTGCTGAAATGTTCGGTTACGCAACTACTCTTCGTTCATCTACACAAGGACGTGGTACTTTCATGATGGTATTTGACCACTATTCAGACGTACCTAAATCAGTCCAAGAAGAAATTATTGCTAAAAACGGC
>fusA_Lcl-044
CGCGAATTTTCACTTGCTAATACACGTAATATCGGTATCATGGCCCACGTCGATGCTGGTAAAACAACAACAACTGAACGTGTTCTTTACTACACTGGTAAAATCCATAAAATCGGTGAAACTCACGAAGGTGCATCACAAATGGACTGGATGGAGCAAGAACAAGAACGTGGTATCACAATCACATCTGCAGCAACAACTGCTGAATGGAAAGGTAACCGCGTAAATATCATTGACACACCAGGTCACGTGGACTTCACAATTGAAGTACAACGTTCACTCCGTGTTCTTGATGGTGCTGTTACCGTTCTTGATGCTCAATCAGGTGTTGAACCACAAACAGAAACTGTATGGCGTCAAGCGACTGAATACGGTGTTCCACGTATCGTTTTTGCTAACAAAATGGACAAAATCGGTGCTGATTTCTACTACTCACTTTCTACTTTGGGAGATCGTTTGGGTGCTAATGCTCATCCAATCCAAATTCCAATTGGTGCAGAAGATGACTTCATCGGTATCATTGACTTGGTAACTATGAAATCTGAAATCTATACTAACGACCTTGGTACAGATATTAAAGAAACTGTTGTAGGTTCAGACGAATTTAACGCTGAATTGGCAGCTTTGGATTTCAATGCTGAAGAATACACAGAACTTGCAAATGAATGGCGTGAAAAACTCATCGAAGCAATTGCTGATTTCGATGAAGATATCATGGAAAAATATTTTGCTGGTGAAGAAATTCCAGAAGCAGAACTTAAAGCTGCTATCCGTAAAGCAACAATCAATGTTGACTTCTACCCAATGCTTGCTGGTTCAGCCTTCAAGAACAAAGGTGTTCAAATGATGCTTGATGCAGTTATTGACTACCTTCCAAGCCCACTTGATATCCCTGCTATCCAAGGTGTTAACCCTGATACAGACGAAGAAGACGAACGCCCAGCTTCAGATGAAGAACCATTTGCAGCTCTTGCTTTCAAAATCATGACTGACCCATTTGTTGGACGTCTTTCATTCTTCCGCGTTTACTCAGGTACACTTGATGCTGGTTCATACGTTTTGAATACTTCAAAAGGTAAACGTGAACGTATCGGACGTATTCTTCAAATGCACGCTAACACTCGTAAAGAAATCCAAACAGTTTATGCTGGGGATATCGCTGCTGCTGTTGGTTTGAAAAATACGACAACTGGTGACTCATTGACAGATGAAAAAGCTAAAATCATCCTTGAATCAATTGAAGTTCCAGAACCAGTTATCCAATTGATGGTTGAACCTAAAACTAAAGCTGACCAAGATAAGATGGGTGTTGCCCTTCAAAAATTGGCTGAAGAAGATCCAACTTTCCGTGTTGAAACAAACCCAGAAACTGGTGAAACAGTCATCTCTGGTATGGGTGAACTTCACTTGGACGTTCTTGTTGACCGTATGAAACGTGAATTCAAAGTTGAAGCAAATGTTGGTGCGCCTCAAGTTGCTTACCGTGAAACATTCCGCGCTGGAACTTCAGCACGTGGATTCTTCAAACGTCAATCAGGTGGTAAAGGTCAATATGGTGACGTATGGATCGAATTCACACCTAACGAAGAAGGCGCTGGATTTGAATTTGAAAATGCTATCGTCGGTGGTGTCGTTCCTCGTGAATTCGTACCAGCCGTTGAAAAAGGTTTGGTAGAAACTATGGCTAACGGTGTCCTTGCTGGATACCCAATGGTTGACATTAAAGCTAAACTTTATGATGGTTCATACCATGATGTCGATTCATCAGAAACTGCCTTCAAGGTTGCCGCTTCTCTTGCAATGAAAGAAGCTGCTAAAACTGCGAAACCAGCAATTCTTGAACCAATGATGAAAGTTACAATCACTGTTCCTGAAGAAAACCTTGGAGATATCATGGGTCACGTGACTGCTCGTCGTGGTCAAGTTAACTCAATGGAAGCTCATGGTAAATCACAAATCGTTAATGCTTTCGTTCCACTTGCTGAAATGTTCGGTTACGCAACTACTCTCCGTTCATCTACACAAGGACGTGGTACTTTCATGATGGTATTTGACCACTATTCAGACGTACCTAAATCAGTACAAGAAGAAATTATTGCTAAAAACGGC
>fusA_Lcl-045
CGCGAATTTTCACTTGCTAATACACGTAATATCGGTATCATGGCCCACGTCGATGCTGGTAAAACAACAACAACTGAACGTGTTCTTTACTACACTGGTAAAATCCATAAAATCGGTGAAACTCACGAAGGTGCATCACAAATGGACTGGATGGAGCAAGAACAAGAACGTGGTATCACTATCACATCTGCAGCAACAACTGCAGAATGGAAAGGTAATCGCGTAAACATCATCGACACACCAGGTCACGTGGACTTCACAATCGAAGTACAACGTTCACTCCGTGTTCTTGATGGTGCTGTTACCGTTCTTGATGCTCAATCAGGTGTTGAACCACAAACAGAAACTGTATGGCGTCAAGCGACTGAATACGGTGTTCCACGTATCGTTTTTGCTAACAAAATGGACAAAATCGGTGCTGATTTCTACTACTCACTTTCTACTTTGGGAGATCGTTTGGGTGCTAATGCTCATCCAATCCAAATTCCAATCGGTGCAGAAGATGACTTCATCGGTATCATTGACTTGGTAACTATGAAATCTGAAATCTATACTAATGACCTTGGTACAGATATTAAAGAAACTGTTGTAGGTTCAGACGAATTTAACGCTGAATTGGCATCTTTGGATTTCAATGCAGAAGAATACACAGAACTTGCAAACGAATGGCGTGAAAAACTCATCGAAGCAATTGCTGATTTCGATGAAGATATCATGGAAAAATATTTTGCTGGTGAAGAAATTCCTGAAGCAGAACTCAAAGCAGCTATCCGTAAAGCAACAATCAATGTTGACTTCTACCCAATGCTTGCTGGTTCTGCCTTCAAGAACAAAGGTGTTCAAATGATGCTTGATGCAGTTATTGACTACCTTCCAAGCCCACTTGATATCCCTGCCATCAAAGGTGTTAACCCTGATACAGACGAAGAAGACGAACGCCCAGCTTCAGATGAAGAACCATTTGCAGCTCTTGCTTTCAAAATCATGACTGACCCATTCGTTGGACGTCTTTCATTCTTCCGCGTTTACTCAGGTACACTTGATGCTGGTTCATACGTTTTGAATACTTCAAAAGGTAAACGTGAACGTATCGGACGTATCCTTCAAATGCACGCTAACACTCGTAAAGAAATCCAAACAGTTTACGCTGGGGATATCGCTGCTGCTGTTGGTTTGAAAAATACAACAACTGGTGACTCATTGACAGATGAAAAAGCTAAAATCATCCTTGAATCAATTGAAGTTCCAGAACCAGTTATCCAATTGATGGTTGAACCTAAAACTAAAGCTGACCAAGATAAGATGGGTGTTGCCCTCCAAAAATTGGCTGAAGAAGATCCAACTTTCCGTGTTGAAACAAACCCAGAAACTGGTGAAACAGTTATCTCTGGTATGGGTGAACTTCACTTGGACGTTCTTGTTGACCGTATGAAACGTGAATTCAAAGTTGAAGCAAACGTTGGTGCGCCTCAAGTTGCTTACCGTGAAACATTCCGCGCTGGAACTTCAGCACGTGGATTCTTCAAACGTCAATCAGGTGGTAAAGGTCAATACGGTGACGTATGGATTGAATTCACACCTAATGAAGAAGGTGCTGGATTTGAATTTGAAAATGCTATCGTCGGTGGTGTCGTTCCTCGTGAATTCGTACCAGCCGTTGAAAAAGGTTTGGTAGAAACTATGGCTAACGGTGTCCTTGCTGGATACCCAATGGTTGACATTAAAGCTAAACTTTATGATGGTTCATACCATGATGTCGATTCATCAGAAACTGCCTTCAAGGTTGCCGCTTCTCTTGCAATGAAAGAAGCTGCTAAAACTGCGAAACCAGCAATTCTTGAACCAATGATGAAAGTTACAATCACTGTTCCTGAAGAAAACCTTGGAGATATCATGGGTCACGTGACTGCTCGTCGTGGTCAAGTTAACTCAATGGAAGCTCACGGTAAATCACAAATCGTTAATGCTTTCGTTCCACTTGCTGAAATGTTCGGTTACGCAACTACTCTCCGTTCATCTACACAAGGACGTGGTACTTTCATGATGGTATTTGACCACTATTCAGACGTACCTAAATCAGTACAAGAAGAAATTATTGCAAAAAACGGC
>fusA_Lcl-046
CGCGAATTTTCACTTGCTAATACACGTAATATCGGTATCATGGCCCACGTCGATGCTGGTAAAACAACAACAACTGAACGTGTTCTTTACTACACTGGTAAAATCCATAAAATCGGTGAAACTCACGAAGGTGCATCACAAATGGACTGGATGGAGCAAGAACAAGAACGTGGTATCACTATCACATCTGCAGCAACAACTGCAGAATGGAAAGGTAATCGCGTAAACATCATCGACACACCAGGTCACGTGGACTTCACAATCGAAGTACAACGTTCACTCCGTGTTCTTGATGGTGCTGTTACCGTTCTTGATGCTCAATCAGGTGTTGAACCACAAACAGAAACTGTATGGCGTCAAGCGACTGAATACGGTGTTCCACGTATCGTTTTTGCTAACAAAATGGACAAAATCGGTGCTGATTTCTACTACTCACTTTCTACTTTGGGAGATCGTTTGGGTGCTAATGCTCATCCAATCCAAATTCCAATCGGTGCAGAAGATGACTTCATCGGTATCATTGACTTGGTAACTATGAAATCTGAAATCTATACTAATGACCTTGGTACAGATATTAAAGAAACTGTTGTAGGTTCAGACGAATTTAACGCTGAATTGGCATCTTTGGATTTCAATGCAGAAGAATACACAGAACTTGCAAACGAATGGCGTGAAAAACTCATCGAAGCAATTGCTGATTTCGATGAAGATATCATGGAAAAATATTTTGCTGGTGAAGAAATTCCTGAAGCAGAACTCAAAGCAGCTATCCGTAAAGCAACAATCAATGTTGACTTCTACCCAATGCTTGCTGGTTCTGCCTTCAAGAACAAAGGTGTTCAAATGATGCTTGATGCAGTTATTGACTACCTTCCAAGCCCACTTGATATCCCAGCTATCCAAGGTGTTAACCCTGATACAGACGAAGAAGACGAACGCCCAGCTTCAGATGAAGAACCATTTGCAGCTCTTGCTTTCAAAATCATGACTGACCCATTCGTTGGACGTCTTTCATTCTTCCGCGTTTACTCAGGTACACTTGATGCTGGTTCATACGTTTTGAATACTTCAAAAGGTAAACGTGAACGTATCGGACGTATCCTTCAAATGCACGCTAACACTCGTAAAGAAATCCAAACAGTTTACGCTGGGGATATCGCTGCTGCTGTTGGTTTGAAAAATACAACAACTGGTGACTCATTGACAGATGAAAAAGCTAAAATCATCCTTGAATCAATTGAAGTTCCAGAACCAGTTATCCAATTGATGGTTGAACCTAAAACTAAAGCTGACCAAGATAAGATGGGTGTTGCCCTCCAAAAATTGGCTGAAGAAGATCCAACTTTCCGTGTTGAAACAAACCCAGAAACGGGTGAAACAGTTATCTCTGGTATGGGTGAACTTCACTTGGACGTTCTTGTTGACCGTATGAAACGTGAATTCAAAGTTGAAGCAAACGTTGGTGCGCCTCAAGTTGCCTACCGTGAAACATTCCGCGCTGGAACTTCAGCACGTGGATTCTTCAAACGTCAATCAGGTGGTAAAGGTCAATACGGTGACGTATGGATCGAATTCACACCTAATGAAGAAGGTGCTGGATTTGAATTTGAAAATGCTATCGTCGGTGGTGTCGTTCCTCGTGAATTCGTACCAGCCGTTGAAAAAGGTTTGGTAGAAACTATGGCTAACGGTGTCCTTGCTGGATACCCAATGGTTGACATTAAAGCTAAACTTTATGATGGTTCATACCATGATGTCGATTCATCAGAAACTGCCTTCAAGGTTGCCGCTTCTCTTGCAATGAAAGAAGCTGCTAAAACTGCGAAACCAGCAATTCTTGAGCCAATGATGAAAGTTACAATCACTGTTCCTGAAGAAAACCTTGGAGATATCATGGGTCACGTGACTGCTCGTCGTGGTCAAGTTAACTCAATGGAAGCTCACGGTAAATCACAAATCGTTAATGCTTTCGTTCCACTTGCTGAAATGTTCGGTTACGCAACTACTCTTCGTTCATCTACACAAGGACGTGGTACTTTCATGATGGTATTTGACCACTATTCAGACGTACCTAAATCAGTCCAAGAAGAAATTATTGCTAAAAACGGC
>fusA_Lcl-047
CGCGAATTTTCACTTGCTAATACACGTAATATCGGTATCATGGCCCACGTCGATGCTGGTAAAACAACAACAACTGAACGTGTTCTTTACTACACTGGTAAAATCCATAAAATCGGTGAAACTCACGAAGGTGCATCACAAATGGACTGGATGGAGCAAGAACAAGAACGTGGTATCACAATCACATCTGCAGCAACAACTGCTGAATGGAAAGGTAACCGCGTAAATATCATTGACACACCAGGTCACGTGGACTTCACAATTGAAGTACAACGTTCACTCCGTGTTCTTGATGGTGCTGTTACCGTTCTTGATGCTCAATCAGGTGTTGAACCACAAACAGAAACTGTATGGCGTCAAGCGACTGAATACGGTGTTCCACGTATCGTTTTTGCTAACAAAATGGACAAAATCGGTGCTGATTTCTACTACTCACTTTCTACTTTGGGAGATCGTTTGGGTGCTAATGCTCATCCAATCCAAATTCCAATTGGTGCAGAAGATGACTTCATCGGTATCATTGACTTGGTAACTATGAAATCTGAAATCTATACTAACGACCTTGGTACAGATATTAAAGAAACTGTTGTAGGTTCAGACGAATTTAACGCTGAATTGGCAGCTTTGGATTTCAATGCTGAAGAATACACAGAACTTGCAAACGAATGGCGTGAAAAACTCATCGAAGCAATTGCTGATTTCGATGAAGATATCATGGAAAAATATTTTGCTGGTGAAGAAATTCCAGAAGCAGAACTTAAAGCTGCAATCCGTAAAGCAACAATCAATGTTGACTTCTACCCAATGCTTGCTGGTTCTGCCTTCAAGAACAAAGGTGTTCAAATGATGCTTGATGCAGTTATTGACTACCTTCCAAGCCCACTTGATATCCCTGCAATCCAAGGTGTTAACCCAGATACAGACGAAGAAGACGAACGCCCAGCTTCAGATGAAGAACCATTTGCAGCTCTTGCTTTCAAAATCATGACTGACCCATTTGTTGGACGTCTTTCATTCTTCCGCGTTTACTCAGGTACACTTGATGCTGGTTCATACGTTTTGAATACTTCAAAAGGTAAACGTGAACGTATCGGACGTATTCTTCAAATGCACGCTAACACTCGTAAAGAAATCCAAACAGTTTATGCTGGGGATATCGCTGCTGCTGTTGGTTTGAAAAATACAACAACTGGTGACTCATTGACAGATGAAAAAGCTAAAATCATCCTTGAATCAATTGAAGTTCCAGAACCAGTTATCCAATTGATGGTTGAACCTAAAACTAAAGCTGACCAAGATAAGATGGGTGTTGCCCTTCAAAAATTGGCTGAAGAAGATCCAACTTTCCGTGTTGAAACAAACCCAGAAACTGGTGAAACAGTTATCTCTGGTATGGGTGAACTTCACTTGGACGTTCTTGTTGACCGTATGAAACGTGAATTCAAAGTTGAAGCAAATGTTGGTGCGCCTCAAGTTGCTTACCGTGAAACATTCCGCGCTGGAACTTCAGCACGTGGATTCTTCAAACGTCAATCAGGTGGTAAAGGTCAATATGGTGACGTATGGATCGAATTCACACCTAACGAAGAAGGCGCTGGATTTGAATTTGAAAATGCTATCGTCGGTGGTGTCGTTCCTCGTGAATTCGTACCAGCCGTTGAAAAAGGTTTGGTAGAAACTATGGCTAACGGTGTCCTTGCTGGATACCCAATGGTTGACATTAAAGCTAAACTTTATGATGGTTCATACCATGATGTCGATTCATCAGAAACTGCCTTCAAGGTTGCCGCTTCTCTTGCAATGAAAGAAGCTGCTAAAACTGCGAAACCAGCAATTCTTGAACCAATGATGAAAGTTACAATCACTGTTCCTGAAGAAAACCTTGGAGATATCATGGGTCACGTGACTGCTCGTCGTGGTCAAGTTAACTCAATGGAAGCTCATGGTAAATCACAAATCGTTAATGCTTTCGTTCCACTTGCTGAAATGTTCGGTTACGCAACTACTCTCCGTTCATCTACACAAGGACGTGGTACTTTCATGATGGTATTTGACCACTATTCAGACGTACCTAAATCAGTACAAGAAGAAATTATTGCTAAAAACGGC
>fusA_Lcl-048
CGCGAATTTTCACTTGCTAATACACGTAATATCGGTATCATGGCCCACGTCGATGCTGGTAAAACAACAACAACTGAACGTGTTCTTTACTACACTGGTAAAATCCATAAAATCGGTGAAACTCACGAAGGTGCATCACAAATGGACTGGATGGAGCAAGAACAAGAACGTGGTATCACTATCACATCTGCAGCAACAACTGCAGAATGGAAAGGTAATCGCGTAAACATCATCGACACACCAGGTCACGTGGACTTCACAATCGAAGTACAACGTTCACTCCGTGTTCTTGATGGTGCTGTTACCGTTCTTGATGCTCAATCAGGTGTTGAACCACAAACAGAAACTGTATGGCGTCAAGCGACTGAATACGGTGTTCCACGTATCGTTTTTGCTAACAAAATGGACAAAATCGGTGCTGATTTCTACTACTCACTTTCTACTTTGGGAGATCGTTTGGGTGCTAATGCTCATCCAATCCAAATTCCAATCGGTGCAGAAGATGACTTCATCGGTATCATTGACTTGGTAACTATGAAATCTGAAATCTATACTAATGACCTTGGTACAGATATTAAAGAAACTGTTGTAGGTTCAGACGAATTTAACGCTGAATTGGCATCTTTGGATTTCAATGCAGAAGAATACACAGAACTTGCAAACGAATGGCGTGAAAAACTCATCGAAGCAATTGCTGATTTCGATGAAGATATCATGGAAAAATATTTTGCTGGTGAAGAAATTCCTGAAGCAGAACTCAAAGCAGCTATCCGTAAAGCAACAATCAATGTTGACTTCTACCCAATGCTTGCTGGTTCTGCCTTCAAGAACAAAGGTGTTCAAATGATGCTTGATGCAGTTATTGACTACCTTCCAAGCCCACTTGATATCCCAGCTATCCAAGGTGTTAACCCTGATACAGACGAAGAAGACGAACGCCCAGCTTCAGATGAAGAACCATTTGCAGCTCTTGCTTTCAAAATCATGACTGACCCATTCGTTGGACGTCTTTCATTCTTCCGCGTTTACTCAGGTACACTTGATGCTGGTTCATACGTTTTGAATACTTCAAAAGGTAAACGTGAACGTATCGGACGTATCCTTCAAATGCACGCTAACACTCGTAAAGAAATCCAAACAGTTTACGCTGGGGATATCGCTGCTGCTGTTGGTTTGAAAAATACAACAACTGGTGACTCATTGACAGATGAAAAAGCTAAAATCATCCTTGAATCAATTGAAGTTCCAGAACCAGTTATCCAATTGATGGTTGAACCTAAAACTAAAGCTGACCAAGATAAGATGGGTGTTGCCCTCCAAAAATTGGCTGAAGAAGATCCAACTTTCCGTGTTGAAACAAACCCAGAAACGGGTGAAACAGTTATCTCTGGTATGGGTGAACTTCACTTGGACGTTCTTGTTGACCGTATGAAACGTGAATTCAAAGTTGAAGCAAACGTTGGTGCGCCTCAAGTTGCCTACCGTGAAACATTCCGCGCTGGAACTTCAGCACGTGGATTCTTCAAACGTCAATCAGGTGGTAAAGGTCAATACGGTGACGTATGGATCGAATTCACACCTAATGAAGAAGGTGCTGGATTTGAATTTGAAAATGCTATCGTCGGTGGTGTCGTTCCTCGTGAATTCGTACCAGCCGTTGAAAAAGGTTTGGTAGAAACTATGGCTAACGGTGTCCTTGCTGGATACCCAATGGTTGACATTAAAGCTAAACTTTATGATGGTTCATACCATGATGTCGATTCATCAGAAACTGCCTTCAAGGTTGCCGCTTCTCTTGCAATGAAAGAAGCTGCTAAAACTGCGAAACCAGCAATTCTTGAGCCAATGATGAAAGTTACAATCACTGTTCCTGAAGAAAACCTTGGAGATATCATGGGTCACGTGACTGCTCGTCGTGGTCAAGTTAACTCAATGGAAGCTCACGGTAAATCACAAATCGTTAATGCTTTCGTTCCACTTGCTGAAATGTTCGGTTACGCAACTACTCTTCGTTCATCTACACAAGGACGTGGTACTTTCATGATGGTATTTGACCACTATTCAGACGTACCTAAATCAGTCCAAGAAGAAATTATTGCTAAAAACGGC
>fusA_Lcl-049
CGCGAATTTTCACTTGCTAATACACGTAATATCGGTATCATGGCCCACGTCGATGCTGGTAAAACAACAACAACTGAACGTGTTCTTTACTACACTGGTAAAATCCATAAAATCGGTGAAACTCACGAAGGTGCATCACAAATGGACTGGATGGAGCAAGAACAAGAACGTGGTATCACAATCACATCTGCAGCAACAACTGCTGAATGGAAAGGTAACCGCGTAAATATCATTGACACACCAGGTCACGTGGACTTCACAATTGAAGTACAACGTTCACTCCGTGTTCTTGATGGTGCTGTTACCGTTCTTGATGCTCAATCAGGTGTTGAACCACAAACAGAAACTGTATGGCGTCAAGCGACTGAATACGGTGTTCCACGTATCGTTTTTGCTAACAAAATGGACAAAATCGGTGCTGATTTCTACTACTCACTTTCTACTTTGGGAGATCGTTTGGGTGCTAATGCTCATCCAATCCAAATTCCAATTGGTGCAGAAGATGACTTCATCGGTATCATTGACTTGGTAACTATGAAATCTGAAATCTATACTAACGACCTTGGTACAGATATTAAAGAAACTGTTGTAGGTTCAGACGAATTTAACGCTGAATTGGCAGCTTTGGATTTCAATGCTGAAGAATACACAGAACTTGCAAATGAATGGCGTGAAAAACTCATCGAAGCAATTGCTGATTTCGATGAAGATATCATGGAAAAATATTTTGCTGGTGAAGAAATTCCAGAAGCAGAACTTAAAGCTGCTATCCGTAAAGCAACAATCAATGTTGACTTCTACCCAATGCTTGCTGGTTCAGCCTTCAAGAACAAAGGTGTTCAAATGATGCTTGATGCAGTTATTGACTACCTTCCAAGCCCACTTGATATCCCTGCTATCCAAGGTGTTAACCCTGATACAGACGAAGAAGACGAACGCCCAGCTTCAGATGAAGAACCATTTGCAGCTCTTGCTTTCAAAATCATGACTGACCCATTTGTTGGACGTCTTTCATTCTTCCGCGTTTACTCAGGTACACTTGATGCTGGTTCATACGTTTTGAATACTTCAAAAGGTAAACGTGAACGTATCGGACGTATTCTTCAAATGCACGCTAACACTCGTAAAGAAATCCAAACAGTTTATGCTGGGGATATCGCTGCTGCTGTTGGTTTGAAAAATACGACAACTGGTGACTCATTGACAGATGAAAAAGCTAAAATCATCCTTGAATCAATTGAAGTTCCAGAACCAGTTATCCAATTGATGGTTGAACCTAAAACTAAAGCTGACCAAGATAAGATGGGTGTTGCCCTTCAAAAATTGGCTGAAGAAGATCCAACTTTCCGTGTTGAAACAAACCCAGAAACTGGTGAAACAGTCATCTCTGGTATGGGTGAACTTCACTTGGACGTTCTTGTTGACCGTATGAAACGTGAATTCAAAGTTGAAGCAAATGTTGGTGCGCCTCAAGTTGCTTACCGTGAAACATTCCGCGCTGGAACTTCAGCACGTGGATTCTTCAAACGTCAATCAGGTGGTAAAGGTCAATATGGTGACGTATGGATCGAATTCACACCTAACGAAGAAGGCGCTGGATTTGAATTTGAAAATGCTATCGTCGGTGGTGTCGTTCCTCGTGAATTCGTACCAGCCGTTGAAAAAGGTTTGGTAGAAACTATGGCTAACGGTGTCCTTGCTGGATACCCAATGGTTGACATTAAAGCTAAACTTTATGATGGTTCATACCATGATGTCGATTCATCAGAAACTGCCTTCAAGGTTGCCGCTTCTCTTGCAATGAAAGAAGCTGCTAAAACTGCGAAACCAGCAATTCTTGAACCAATGATGAAAGTTACAATCACTGTTCCTGAAGAAAACCTTGGAGATATCATGGGTCACGTGACTGCTCGTCGTGGTCAAGTTAACTCAATGGAAGCTCATGGTAAATCACAAATCGTTAATGCTTTCGTTCCACTTGCTGAAATGTTCGGTTACGCAACTACTCTCCGTTCATCTACACAAGGACGTGGTACTTTCATGATGGTATTTGACCACTATTCAGACGTACCTAAATCAGTACAAGAAGAAATTATTGCTAAAAACGGC
>fusA_Lcl-050
CGCGAATTTTCACTTGCTAATACACGTAATATCGGTATCATGGCCCACGTCGATGCTGGTAAAACAACAACAACTGAACGTGTTCTTTACTACACTGGTAAAATCCATAAAATCGGTGAAACTCACGAAGGTGCATCACAAATGGACTGGATGGAGCAAGAACAAGAACGTGGTATCACAATCACATCTGCAGCAACAACTGCTGAATGGAAAGGTAACCGCGTAAATATCATTGACACACCAGGTCACGTGGACTTCACAATTGAAGTACAACGTTCACTCCGTGTTCTTGATGGTGCTGTTACCGTTCTTGATGCTCAATCAGGTGTTGAACCACAAACAGAAACTGTATGGCGTCAAGCGACTGAATACGGTGTTCCACGTATCGTTTTTGCTAACAAAATGGACAAAATCGGTGCTGATTTCTACTACTCACTTTCTACTTTGGGAGATCGTTTGGGTGCTAATGCTCATCCAATCCAAATTCCAATTGGTGCAGAAGATGACTTCATCGGTATCATTGACTTGGTAACTATGAAATCTGAAATCTATACTAACGACCTTGGTACAGATATTAAAGAAACTGTTGTAGGTTCAGACGAATTTAACGCTGAATTGGCAGCTTTGGATTTCAATGCTGAAGAATACACAGAACTTGCAAATGAATGGCGTGAAAAACTCATCGAAGCAATTGCTGATTTCGATGAAGATATCATGGAAAAATATTTTGCTGGTGAAGAAATTCCAGAAGCAGAACTTAAAGCTGCTATCCGTAAAGCAACAATCAATGTTGACTTCTACCCAATGCTTGCTGGTTCAGCCTTCAAGAACAAAGGTGTTCAAATGATGCTTGATGCAGTTATTGACTACCTTCCAAGCCCACTTGATATCCCTGCTATCCAAGGTGTTAACCCTGATACAGACGAAGAAGACGAACGCCCAGCTTCAGATGAAGAACCATTTGCAGCTCTTGCTTTCAAAATCATGACTGACCCATTTGTTGGACGTCTTTCATTCTTCCGCGTTTACTCAGGTACACTTGATGCTGGTTCATACGTTTTGAATACTTCAAAAGGTAAACGTGAACGTATCGGACGTATTCTTCAAATGCACGCTAACACTCGTAAAGAAATCCAAACAGTTTATGCTGGGGATATCGCTGCTGCTGTTGGTTTGAAAAATACGACAACTGGTGACTCATTGACAGATGAAAAAGCTAAAATCATCCTTGAATCAATTGAAGTTCCAGAACCAGTTATCCAATTGATGGTTGAACCTAAAACTAAAGCTGACCAAGATAAGATGGGTGTTGCCCTTCAAAAATTGGCTGAAGAAGATCCAACTTTCCGTGTTGAAACAAACCCAGAAACTGGTGAAACAGTCATCTCTGGTATGGGTGAACTTCACTTGGACGTTCTTGTTGACCGTATGAAACGTGAATTCAAAGTTGAAGCAAATGTTGGTGCGCCTCAAGTTGCTTACCGTGAAACATTCCGCGCTGGAACTTCAGCACGTGGATTCTTCAAACGTCAATCAGGTGGTAAAGGTCAATATGGTGACGTATGGATCGAATTCACACCTAACGAAGAAGGCGCTGGATTTGAATTTGAAAATGCTATCGTCGGTGGTGTCGTTCCTCGTGAATTCGTACCAGCCGTTGAAAAAGGTTTGGTAGAAACTATGGCTAACGGTGTCCTTGCTGGATACCCAATGGTTGACATTAAAGCTAAACTTTATGATGGTTCATACCATGATGTCGATTCATCAGAAACTGCCTTCAAGGTTGCCGCTTCTCTTGCAATGAAAGAAGCTGCTAAAACTGCGAAACCAGCAATTCTTGAACCAATGATGAAAGTTACAATCACTGTTCCTGAAGAAAACCTTGGAGATATCATGGGTCACGTGACTGCTCGTCGTGGTCAAGTTAACTCAATGGAAGCTCATGGTAAATCACAAATCGTTAATGCTTTCGTTCCACTTGCTGAAATGTTCGGTTACGCAACTACTCTCCGTTCATCTACACAAGGACGTGGTACTTTCATGATGGTATTTGACCACTATTCAGACGTACCTAAATCAGTACAAGAAGAAATTATTGCTAAAAACGGC
>fusA_Lcl-051
CGCGAATTTTCACTTGCTAATACACGTAATATCGGTATCATGGCCCACGTCGATGCTGGTAAAACAACAACAACTGAACGTGTTCTTTACTACACTGGTAAAATCCATAAAATCGGTGAAACTCACGAAGGTGCATCACAAATGGACTGGATGGAGCAAGAACAAGAACGTGGTATCACTATCACATCTGCAGCAACAACTGCAGAATGGAAAGGTAATCGCGTAAACATCATCGACACACCAGGTCACGTGGACTTCACAATCGAAGTACAACGTTCACTCCGTGTTCTTGATGGTGCTGTTACCGTTCTTGATGCTCAATCAGGTGTTGAACCACAAACAGAAACTGTATGGCGTCAAGCGACTGAATACGGTGTTCCACGTATCGTTTTTGCTAACAAAATGGACAAAATCGGTGCTGATTTCTACTACTCACTTTCTACTTTGGGAGATCGTTTGGGTGCTAATGCTCATCCAATCCAAATTCCAATCGGTGCAGAAGATGACTTCATCGGTATCATTGACTTGGTAACTATGAAATCTGAAATCTATACTAATGACCTTGGTACAGATATTAAAGAAACTGTTGTAGGTTCAGACGAATTTAACGCTGAATTGGCATCTTTGGATTTCAATGCAGAAGAATACACAGAACTTGCAAACGAATGGCGTGAAAAACTCATCGAAGCAATTGCTGATTTCGATGAAGATATCATGGAAAAATATTTTGCTGGTGAAGAAATTCCTGAAGCAGAACTCAAAGCAGCTATCCGTAAAGCAACAATCAATGTTGACTTCTACCCAATGCTTGCTGGTTCTGCCTTCAAGAACAAAGGTGTTCAAATGATGCTTGATGCAGTTATTGACTACCTTCCAAGCCCACTTGATATCCCTGCCATCAAAGGTGTTAACCCTGATACAGACGAAGAAGACGAACGCCCAGCTTCAGATGAAGAACCATTTGCAGCTCTTGCTTTCAAAATCATGACTGACCCATTCGTTGGACGTCTTTCATTCTTCCGCGTTTACTCAGGTACACTTGATGCTGGTTCATACGTTTTGAATACTTCAAAAGGTAAACGTGAACGTATCGGACGTATTCTTCAAATGCACGCTAACACTCGTAAAGAAATCCAAACAGTTTACGCTGGGGATATCGCTGCTGCTGTTGGTTTGAAAAATACAACAACTGGTGACTCATTGACAGATGAAAAAGCTAAAATCATCCTTGAATCAATTGAAGTTCCAGAACCAGTTATCCAATTGATGGTTGAACCTAAAACTAAAGCTGACCAAGATAAGATGGGTGTTGCCCTCCAAAAATTGGCTGAAGAAGATCCAACTTTCCGTGTTGAAACAAACCCAGAAACTGGTGAAACAGTTATCTCTGGTATGGGTGAACTTCACTTGGACGTTCTTGTTGACCGTATGAAACGTGAATTCAAAGTTGAAGCAAACGTTGGTGCGCCTCAAGTTGCTTACCGTGAAACATTCCGCGCTGGAACTTCAGCACGTGGATTCTTCAAACGTCAATCAGGTGGTAAAGGTCAATACGGTGACGTATGGATTGAATTCACACCTAATGAAGAAGGTGCTGGATTTGAATTTGAAAATGCTATCGTCGGTGGTGTCGTTCCTCGTGAATTCGTACCAGCCGTTGAAAAAGGTTTGGTAGAAACTATGGCTAACGGTGTCCTTGCTGGATACCCAATGGTTGACATTAAAGCTAAACTTTATGATGGTTCATACCATGATGTCGATTCATCAGAAACTGCCTTCAAGGTTGCCGCTTCTCTTGCAATGAAAGAAGCTGCTAAAACTGCGAAACCAGCAATTCTTGAACCAATGATGAAAGTTACAATCACTGTTCCTGAAGAAAACCTTGGAGATATCATGGGTCACGTGACTGCTCGTCGTGGTCAAGTTAACTCAATGGAAGCTCACGGTAAATCACAAATCGTTAATGCTTTCGTTCCACTTGCTGAAATGTTCGGTTACGCAACTACTCTCCGTTCATCTACACAAGGACGTGGTACTTTCATGATGGTATTTGACCACTATTCAGACGTACCTAAATCAGTACAAGAAGAAATTATTGCAAAAAACGGC
>fusA_Lcl-052
CGCGAATTTTCACTTGCTAATACACGTAATATCGGTATCATGGCCCACGTCGATGCTGGTAAAACAACAACAACTGAACGTGTTCTTTACTACACTGGTAAAATCCATAAAATCGGTGAAACTCACGAAGGTGCATCACAAATGGACTGGATGGAGCAAGAACAAGAACGTGGTATCACTATCACATCTGCAGCAACAACTGCAGAATGGAAAGGTAATCGCGTAAACATCATCGACACACCAGGTCACGTGGACTTCACAATCGAAGTACAACGTTCACTCCGTGTTCTTGATGGTGCTGTTACCGTTCTTGATGCTCAATCAGGTGTTGAACCACAAACAGAAACTGTATGGCGTCAAGCGACTGAATACGGTGTTCCACGTATCGTTTTTGCTAACAAAATGGACAAAATCGGTGCTGATTTCTACTACTCACTTTCTACTTTGGGAGATCGTTTGGGTGCTAATGCTCATCCAATCCAAATTCCAATCGGTGCAGAAGATGACTTCATCGGTATCATTGACTTGGTAACTATGAAATCTGAAATCTATACTAATGACCTTGGTACAGATATTAAAGAAACTGTTGTAGGTTCAGACGAATTTAACGCTGAATTGGCATCTTTGGATTTCAATGCAGAAGAATACACAGAACTTGCAAACGAATGGCGTGAAAAACTCATCGAAGCAATTGCTGATTTCGATGAAGATATCATGGAAAAATATTTTGCTGGTGAAGAAATTCCTGAAGCAGAACTCAAAGCAGCTATCCGTAAAGCAACAATCAATGTTGACTTCTACCCAATGCTTGCTGGTTCTGCCTTCAAGAACAAAGGTGTTCAAATGATGCTTGATGCAGTTATTGACTACCTTCCAAGCCCACTTGATATCCCAGCTATCCAAGGTGTTAACCCTGATACAGACGAAGAAGACGAACGCCCAGCTTCAGATGAAGAACCATTTGCAGCTCTTGCTTTCAAAATCATGACTGACCCATTCGTTGGACGTCTTTCATTCTTCCGCGTTTACTCAGGTACACTTGATGCTGGTTCATACGTTTTGAATACTTCAAAAGGTAAACGTGAACGTATCGGACGTATCCTTCAAATGCACGCTAACACTCGTAAAGAAATCCAAACAGTTTACGCTGGGGATATCGCTGCTGCTGTTGGTTTGAAAAATACAACAACTGGTGACTCATTGACAGATGAAAAAGCTAAAATCATCCTTGAATCAATTGAAGTTCCAGAACCAGTTATCCAATTGATGGTTGAACCTAAAACTAAAGCTGACCAAGATAAGATGGGTGTTGCCCTCCAAAAATTGGCTGAAGAAGATCCAACTTTCCGTGTTGAAACAAACCCAGAAACGGGTGAAACAGTTATCTCTGGTATGGGTGAACTTCACTTGGACGTTCTTGTTGACCGTATGAAACGTGAATTCAAAGTTGAAGCAAACGTTGGTGCGCCTCAAGTTGCCTACCGTGAAACATTCCGCGCTGGAACTTCAGCACGTGGATTCTTCAAACGTCAATCAGGTGGTAAAGGTCAATACGGTGACGTATGGATCGAATTCACACCTAATGAAGAAGGTGCTGGATTTGAATTTGAAAATGCTATCGTCGGTGGTGTCGTTCCTCGTGAATTCGTACCAGCCGTTGAAAAAGGTTTGGTAGAAACTATGGCTAACGGTGTCCTTGCTGGATACCCAATGGTTGACATTAAAGCTAAACTTTATGATGGTTCATACCATGATGTCGATTCATCAGAAACTGCCTTCAAGGTTGCCGCTTCTCTTGCAATGAAAGAAGCTGCTAAAACTGCGAAACCAGCAATTCTTGAGCCAATGATGAAAGTTACAATCACTGTTCCTGAAGAAAACCTTGGAGATATCATGGGTCACGTGACTGCTCGTCGTGGTCAAGTTAACTCAATGGAAGCTCACGGTAAATCACAAATCGTTAATGCTTTCGTTCCACTTGCTGAAATGTTCGGTTACGCAACTACTCTTCGTTCATCTACACAAGGACGTGGTACTTTCATGATGGTATTTGACCACTATTCAGACGTACCTAAATCAGTCCAAGAAGAAATTATTGCTAAAAACGGC
>fusA_Lcl-053
CGCGAATTTTCACTTGCTAATACACGTAATATCGGTATCATGGCCCACGTCGATGCTGGTAAAACAACAACAACTGAACGTGTTCTTTACTACACTGGTAAAATCCATAAAATCGGTGAAACTCACGAAGGTGCATCACAAATGGACTGGATGGAGCAAGAACAAGAACGTGGTATCACAATCACATCTGCAGCAACAACTGCTGAATGGAAAGGTAACCGCGTAAATATCATTGACACACCAGGTCACGTGGACTTCACAATTGAAGTACAACGTTCACTCCGTGTTCTTGATGGTGCTGTTACCGTTCTTGATGCTCAATCAGGTGTTGAACCACAAACAGAAACTGTATGGCGTCAAGCGACTGAATACGGTGTTCCACGTATCGTTTTTGCTAACAAAATGGACAAAATCGGTGCTGATTTCTACTACTCACTTTCTACTTTGGGAGATCGTTTGGGTGCTAATGCTCATCCAATCCAAATTCCAATTGGTGCAGAAGATGACTTCATCGGTATCATTGACTTGGTAACTATGAAATCTGAAATCTATACTAACGACCTTGGTACAGATATTAAAGAAACTGTTGTAGGTTCAGACGAATTTAACGCTGAATTGGCAGCTTTGGATTTCAATGCTGAAGAATACACAGAACTTGCAAACGAATGGCGTGAAAAACTCATCGAAGCAATTGCTGATTTCGATGAAGATATCATGGAAAAATATTTTGCTGGTGAAGAAATTCCAGAAGCAGAACTTAAAGCTGCTATCCGTAAAGCAACAATCAATGTTGACTTCTACCCAATGCTTGCTGGTTCAGCCTTCAAGAACAAAGGTGTTCAAATGATGCTTGATGCAGTTATTGACTACCTTCCAAGTCCACTTGATATCCCTGCTATCCAAGGTGTTAACCCTGATACAGACGAAGAAGACGAACGCCCAGCTTCAGATGAAGAACCATTTGCAGCTCTTGCTTTCAAAATCATGACTGACCCATTTGTTGGACGTCTTTCATTCTTCCGCGTTTACTCAGGTACACTTGATGCTGGTTCATACGTTTTGAATACTTCAAAAGGTAAACGTGAACGTATCGGACGTATTCTTCAAATGCACGCTAACACTCGTAAAGAAATCCAAACAGTTTATGCTGGGGATATCGCTGCTGCTGTTGGTTTGAAAAATACGACAACTGGTGACTCATTGACAGATGAAAAAGCTAAAATCATCCTTGAATCAATTGAAGTTCCAGAACCAGTTATCCAATTGATGGTTGAACCTAAAACTAAAGCTGACCAAGATAAGATGGGTGTTGCCCTTCAAAAATTGGCTGAAGAAGATCCAACTTTCCGTGTTGAAACAAACCCAGAAACTGGTGAAACAGTTATCTCTGGTATGGGTGAACTTCACTTGGACGTTCTTGTTGACCGTATGAAACGTGAATTCAAAGTTGAAGCAAATGTTGGTGCGCCTCAAGTTGCTTACCGTGAAACATTCCGCGCTGGAACTTCAGCACGTGGATTCTTCAAACGTCAATCAGGTGGTAAAGGTCAATATGGTGACGTATGGATCGAATTCACACCTAACGAAGAAGGCGCTGGATTTGAATTTGAAAATGCTATCGTCGGTGGTGTCGTTCCTCGTGAATTCGTACCAGCCGTTGAAAAAGGTTTGGTAGAAACTATGGCTAACGGTGTCCTTGCTGGATACCCAATGGTTGACATTAAAGCTAAACTTTATGATGGTTCATACCATGATGTCGATTCATCAGAAACTGCCTTCAAGGTTGCCGCTTCTCTTGCAATGAAAGAAGCTGCTAAAACTGCGAAACCAGCAATTCTTGAACCAATGATGAAAGTTACAATCACTGTTCCTGAAGAAAACCTTGGAGATATCATGGGTCACGTGACTGCTCGTCGTGGTCAAGTTAACTCAATGGAAGCTCACGGTAAATCACAAATCGTTAATGCTTTCGTTCCACTTGCTGAAATGTTCGGTTACGCAACTACTCTCCGTTCATCTACACAAGGACGTGGTACTTTCATGATGGTATTTGACCACTATTCAGACGTACCTAAATCAGTACAAGAAGAAATTATTGCTAAAAACGGC
>fusA_Lcl-054
CGCGAATTTTCACTTGCTAATACACGTAATATCGGTATCATGGCCCACGTCGATGCTGGTAAAACAACAACAACTGAACGTGTTCTTTACTACACTGGTAAAATCCATAAAATCGGTGAAACTCACGAAGGTGCATCACAAATGGACTGGATGGAGCAAGAACAAGAACGTGGTATCACTATCACATCTGCAGCAACAACTGCAGAATGGAAAGGTAATCGCGTAAACATCATCGACACACCAGGTCACGTGGACTTCACAATCGAAGTACAACGTTCACTCCGTGTTCTTGATGGTGCTGTTACCGTTCTTGATGCTCAATCAGGTGTTGAACCACAAACAGAAACTGTATGGCGTCAAGCGACTGAATACGGTGTTCCACGTATCGTTTTTGCTAACAAAATGGACAAAATCGGTGCTGATTTCTACTACTCACTTTCTACTTTGGGAGATCGTTTGGGTGCTAATGCTCATCCAATCCAAATTCCAATCGGTGCAGAAGATGACTTCATCGGTATCATTGACTTGGTAACTATGAAATCTGAAATCTATACTAATGACCTTGGTACAGATATTAAAGAAACTGTTGTAGGTTCAGACGAATTTAACGCTGAATTGGCATCTTTGGATTTCAATGCAGAAGAATACACAGAACTTGCAAACGAATGGCGTGAAAAACTCATCGAAGCAATTGCTGATTTCGATGAAGATATCATGGAAAAATATTTTGCTGGTGAAGAAATTCCTGAAGCAGAACTCAAAGCAGCTATCCGTAAAGCAACAATCAATGTTGACTTCTACCCAATGCTTGCTGGTTCTGCCTTCAAGAACAAAGGTGTTCAAATGATGCTTGATGCAGTTATTGACTACCTTCCAAGCCCACTTGATATCCCAGCTATCCAAGGTGTTAACCCTGATACAGACGAAGAAGACGAACGCCCAGCTTCAGATGAAGAACCATTTGCAGCTCTTGCTTTCAAAATCATGACTGACCCATTCGTTGGACGTCTTTCATTCTTCCGCGTTTACTCAGGTACACTTGATGCTGGTTCATACGTTTTGAATACTTCAAAAGGTAAACGTGAACGTATCGGACGTATCCTTCAAATGCACGCTAACACTCGTAAAGAAATCCAAACAGTTTACGCTGGGGATATCGCTGCTGCTGTTGGTTTGAAAAATACAACAACTGGTGACTCATTGACAGATGAAAAAGCTAAAATCATCCTTGAATCAATTGAAGTTCCAGAACCAGTTATCCAATTGATGGTTGAACCTAAAACTAAAGCTGACCAAGATAAGATGGGTGTTGCCCTCCAAAAATTGGCTGAAGAAGATCCAACTTTCCGTGTTGAAACAAACCCAGAAACGGGTGAAACAGTTATCTCTGGTATGGGTGAACTTCACTTGGACGTTCTTGTTGACCGTATGAAACGTGAATTCAAAGTTGAAGCAAACGTTGGTGCGCCTCAAGTTGCCTACCGTGAAACATTCCGCGCTGGAACTTCAGCACGTGGATTCTTCAAACGTCAATCAGGTGGTAAAGGTCAATACGGTGACGTATGGATCGAATTCACACCTAATGAAGAAGGTGCTGGATTTGAATTTGAAAATGCTATCGTCGGTGGTGTCGTTCCTCGTGAATTCGTACCAGCCGTTGAAAAAGGTTTGGTAGAAACTATGGCTAACGGTGTCCTTGCTGGATACCCAATGGTTGACATTAAAGCTAAACTTTATGATGGTTCATACCATGATGTCGATTCATCAGAAACTGCCTTCAAGGTTGCCGCTTCTCTTGCAATGAAAGAAGCTGCTAAAACTGCGAAACCAGCAATTCTTGAGCCAATGATGAAAGTTACAATCACTGTTCCTGAAGAAAACCTTGGAGATATCATGGGTCACGTGACTGCTCGTCGTGGTCAAGTTAACTCAATGGAAGCTCACGGTAAATCACAAATCGTTAATGCTTTCGTTCCACTTGCTGAAATGTTCGGTTACGCAACTACTCTTCGTTCATCTACACAAGGACGTGGTACTTTCATGATGGTATTTGACCACTATTCAGACGTACCTAAATCAGTCCAAGAAGAAATTATTGCTAAAAACGGC
>fusA_Lcl-055
CGCGAATTTTCACTTGCTAATACACGTAATATCGGTATCATGGCCCACGTCGATGCTGGTAAAACAACAACAACTGAACGTGTTCTTTACTACACTGGTAAAATCCATAAAATCGGTGAAACTCACGAAGGTGCATCACAAATGGACTGGATGGAGCAAGAACAAGAACGTGGTATCACAATCACATCTGCAGCAACAACTGCTGAATGGAAAGGTAACCGCGTAAATATCATTGACACACCAGGTCACGTGGACTTCACAATCGAAGTACAACGTTCACTCCGTGTTCTTGATGGTGCTGTTACTGTTCTTGATGCTCAATCAGGTGTTGAACCACAAACAGAAACTGTATGGCGTCAAGCGACTGAATACGGTGTTCCGCGTATCGTTTTTGCTAACAAAATGGACAAAATCGGTGCTGATTTCTACTACTCACTTTCTACTTTGGGAGATCGTTTGGGTGCTAATGCTCATCCAATCCAAATTCCAATTGGTGCAGAAGATGACTTCATCGGTATCATTGACTTGGTAACTATGAAATCTGAAATCTATACTAACGACCTTGGTACAGATATTAAAGAAACTGTTGTAGGTTCAGACGAATTTAACGCTGAATTGGCGGCTTTGGACTTCAATGCTGAAGAATACACAGAACTTGCAAACGAATGGCGTGAAAAACTCATCGAAGCAATTGCTGATTTCGATGAAGATATCATGGAAAAATATTTTGCTGGTGAAGAAATTCCAGAAGCAGAACTTAAAGCTGCTATCCGTAAAGCAACAATCAATGTTGATTTCTACCCAATGCTTGCTGGTTCTGCCTTCAAGAACAAAGGTGTTCAAATGATGCTTGATGCAGTTATTGACTACCTTCCAAGCCCACTTGATATCCCTGCTATCCAAGGTGTTAATCCAGATACAGACGAAGAAGACGAACGCCCAGCTTCAGATGAAGAACCATTTGCAGCTCTTGCTTTCAAAATCATGACTGACCCATTTGTTGGACGTCTTTCATTCTTCCGTGTTTACTCAGGTACACTTGATGCTGGTTCATACGTTTTGAACACTTCAAAAGGTAAACGTGAACGTATCGGACGTATTCTTCAAATGCACGCTAACACTCGTAAAGAAATCCAAACAGTTTACGCTGGGGATATCGCTGCTGCTGTTGGTTTGAAAAATACAACAACTGGTGACTCATTGACAGATGAAAAAGCTAAAATCATCCTTGAATCAATTGAAGTTCCAGAACCAGTTATCCAATTGATGGTTGAACCTAAAACTAAAGCTGACCAAGATAAGATGGGTGTTGCCCTTCAAAAATTGGCTGAAGAAGATCCAACTTTCCGTGTTGAAACAAACCCAGAAACTGGTGAAACAGTTATCTCTGGTATGGGTGAACTTCACTTGGACGTTCTTGTTGACCGTATGAAACGTGAATTCAAAGTTGAAGCAAACGTTGGTGCGCCTCAAGTTGCTTACCGTGAAACATTCCGCGCTGGAACTTCAGCACGTGGATTCTTCAAACGTCAATCAGGTGGTAAAGGTCAATACGGTGACGTATGGATCGAATTCACACCTAACGAAGAAGGCGCTGGATTTGAATTTGAAAATGCTATCGTCGGTGGTGTCGTTCCTCGTGAATTCGTACCAGCCGTTGAAAAAGGTTTGGTAGAAACTATGGCTAACGGTGTCCTTGCTGGATACCCAATGGTTGACATTAAAGCTAAACTTTATGATGGTTCATACCATGATGTCGATTCATCAGAAACTGCCTTCAAGGTTGCCGCTTCTCTTGCAATGAAAGAAGCTGCTAAAACTGCGAAACCAGCGATTCTTGAACCAATGATGAAAGTTACAATCACTGTTCCTGAAGAAAACCTTGGAGATATCATGGGTCACGTGACTGCTCGTCGTGGTCAAGTTAACTCAATGGAAGCTCACGGTAAATCACAAATTGTTAATGCCTTTGTTCCACTTGCTGAAATGTTCGGTTACGCAACTACTCTCCGTTCATCTACACAAGGACGTGGTACTTTCATGATGGTATTTGACCACTATTCAGACGTACCTAAATCAGTACAAGAAGAAATTATTGCTAAAAACGGC
>fusA_Lcl-056
CGCGAATTTTCACTTGCTAATACACGTAATATCGGTATCATGGCCCACGTCGATGCTGGTAAAACAACAACAACTGAACGTGTTCTTTACTACACTGGTAAAATCCATAAAATCGGTGAAACTCACGAAGGTGCATCACAAATGGACTGGATGGAGCAAGAACAAGAACGTGGTATCACAATCACATCTGCAGCAACAACTGCTGAATGGAAAGGTAACCGCGTAAATATCATTGACACACCAGGTCACGTGGACTTCACAATTGAAGTACAACGTTCACTCCGTGTTCTTGATGGTGCTGTTACCGTTCTTGATGCTCAATCAGGTGTTGAACCACAAACAGAAACTGTATGGCGTCAAGCGACTGAATACGGTGTTCCACGTATCGTTTTTGCTAACAAAATGGACAAAATCGGTGCTGATTTCTACTACTCACTTTCTACTTTGGGAGATCGTTTGGGTGCTAATGCTCATCCAATCCAAATTCCAATTGGTGCAGAAGATGACTTCATCGGTATCATTGACTTGGTAACTATGAAATCTGAAATCTATACTAACGACCTTGGTACAGATATTAAAGAAACTGTTGTAGGTTCAGACGAATTTAACGCTGAATTGGCAGCTTTGGATTTCAATGCTGAAGAATACACAGAACTTGCAAATGAATGGCGTGAAAAACTCATCGAAGCAATTGCTGATTTCGATGAAGATATCATGGAAAAATATTTTGCTGGTGAAGAAATTCCAGAAGCAGAACTTAAAGCTGCTATCCGTAAAGCAACAATCAATGTTGACTTCTACCCAATGCTTGCTGGTTCAGCCTTCAAGAACAAAGGTGTTCAAATGATGCTTGATGCAGTTATTGACTACCTTCCAAGCCCACTTGATATCCCTGCTATCCAAGGTGTTAACCCTGATACAGACGAAGAAGACGAACGCCCAGCTTCAGATGAAGAACCATTTGCAGCTCTTGCTTTCAAAATCATGACTGACCCATTTGTTGGACGTCTTTCATTCTTCCGCGTTTACTCAGGTACACTTGATGCTGGTTCATACGTTTTGAATACTTCAAAAGGTAAACGTGAACGTATCGGACGTATTCTTCAAATGCACGCTAACACTCGTAAAGAAATCCAAACAGTTTATGCTGGGGATATCGCTGCTGCTGTTGGTTTGAAAAATACGACAACTGGTGACTCATTGACAGATGAAAAAGCTAAAATCATCCTTGAATCAATTGAAGTTCCAGAACCAGTTATCCAATTGATGGTTGAACCTAAAACTAAAGCTGACCAAGATAAGATGGGTGTTGCCCTTCAAAAATTGGCTGAAGAAGATCCAACTTTCCGTGTTGAAACAAACCCAGAAACTGGTGAAACAGTCATCTCTGGTATGGGTGAACTTCACTTGGACGTTCTTGTTGACCGTATGAAACGTGAATTCAAAGTTGAAGCAAATGTTGGTGCGCCTCAAGTTGCTTACCGTGAAACATTCCGCGCTGGAACTTCAGCACGTGGATTCTTCAAACGTCAATCAGGTGGTAAAGGTCAATATGGTGACGTATGGATCGAATTCACACCTAACGAAGAAGGCGCTGGATTTGAATTTGAAAATGCTATCGTCGGTGGTGTCGTTCCTCGTGAATTCGTACCAGCCGTTGAAAAAGGTTTGGTAGAAACTATGGCTAACGGTGTCCTTGCTGGATACCCAATGGTTGACATTAAAGCTAAACTTTATGATGGTTCATACCATGATGTCGATTCATCAGAAACTGCCTTCAAGGTTGCCGCTTCTCTTGCAATGAAAGAAGCTGCTAAAACTGCGAAACCAGCAATTCTTGAACCAATGATGAAAGTTACAATCACTGTTCCTGAAGAAAACCTTGGAGATATCATGGGTCACGTGACTGCTCGTCGTGGTCAAGTTAACTCAATGGAAGCTCATGGTAAATCACAAATCGTTAATGCTTTCGTTCCACTTGCTGAAATGTTCGGTTACGCAACTACTCTCCGTTCATCTACACAAGGACGTGGTACTTTCATGATGGTATTTGACCACTATTCAGACGTACCTAAATCAGTACAAGAAGAAATTATTGCTAAAAACGGC
>fusA_Lcl-057
CGCGAATTTTCACTTGCTAATACACGTAATATCGGTATCATGGCCCACGTCGATGCTGGTAAAACAACAACAACTGAACGTGTTCTTTACTACACTGGTAAAATCCATAAAATCGGTGAAACTCACGAAGGTGCATCACAAATGGACTGGATGGAGCAAGAACAAGAACGTGGTATCACAATCACATCTGCAGCAACAACTGCTGAATGGAAAGGTAACCGCGTAAATATCATTGACACACCAGGTCACGTGGACTTCACAATTGAAGTACAACGTTCACTCCGTGTTCTTGATGGTGCTGTTACCGTTCTTGATGCTCAATCAGGTGTTGAACCACAAACAGAAACTGTATGGCGTCAAGCGACTGAATACGGTGTTCCACGTATCGTTTTTGCTAACAAAATGGACAAAATCGGTGCTGATTTCTACTACTCACTTTCTACTTTGGGAGATCGTTTGGGTGCTAATGCTCATCCAATCCAAATTCCAATTGGTGCAGAAGATGACTTCATCGGTATCATTGACTTGGTAACTATGAAATCTGAAATCTATACTAACGACCTTGGTACAGATATTAAAGAAACTGTTGTAGGTTCAGACGAATTTAACGCTGAATTGGCAGCTTTGGATTTCAATGCTGAAGAATACACAGAACTTGCAAATGAATGGCGTGAAAAACTCATCGAAGCAATTGCTGATTTCGATGAAGATATCATGGAAAAATATTTTGCTGGTGAAGAAATTCCAGAAGCAGAACTTAAAGCTGCTATCCGTAAAGCAACAATCAATGTTGACTTCTACCCAATGCTTGCTGGTTCAGCCTTCAAGAACAAAGGTGTTCAAATGATGCTTGATGCAGTTATTGACTACCTTCCAAGCCCACTTGATATCCCTGCTATCCAAGGTGTTAACCCTGATACAGACGAAGAAGACGAACGCCCAGCTTCAGATGAAGAACCATTTGCAGCTCTTGCTTTCAAAATCATGACTGACCCATTTGTTGGACGTCTTTCATTCTTCCGCGTTTACTCAGGTACACTTGATGCTGGTTCATACGTTTTGAATACTTCAAAAGGTAAACGTGAACGTATCGGACGTATTCTTCAAATGCACGCTAACACTCGTAAAGAAATCCAAACAGTTTATGCTGGGGATATCGCTGCTGCTGTTGGTTTGAAAAATACGACAACTGGTGACTCATTGACAGATGAAAAAGCTAAAATCATCCTTGAATCAATTGAAGTTCCAGAACCAGTTATCCAATTGATGGTTGAACCTAAAACTAAAGCTGACCAAGATAAGATGGGTGTTGCCCTTCAAAAATTGGCTGAAGAAGATCCAACTTTCCGTGTTGAAACAAACCCAGAAACTGGTGAAACAGTCATCTCTGGTATGGGTGAACTTCACTTGGACGTTCTTGTTGACCGTATGAAACGTGAATTCAAAGTTGAAGCAAATGTTGGTGCGCCTCAAGTTGCTTACCGTGAAACATTCCGCGCTGGAACTTCAGCACGTGGATTCTTCAAACGTCAATCAGGTGGTAAAGGTCAATATGGTGACGTATGGATCGAATTCACACCTAACGAAGAAGGCGCTGGATTTGAATTTGAAAATGCTATCGTCGGTGGTGTCGTTCCTCGTGAATTCGTACCAGCCGTTGAAAAAGGTTTGGTAGAAACTATGGCTAACGGTGTCCTTGCTGGATACCCAATGGTTGACATTAAAGCTAAACTTTATGATGGTTCATACCATGATGTCGATTCATCAGAAACTGCCTTCAAGGTTGCCGCTTCTCTTGCAATGAAAGAAGCTGCTAAAACTGCGAAACCAGCAATTCTTGAACCAATGATGAAAGTTACAATCACTGTTCCTGAAGAAAACCTTGGAGATATCATGGGTCACGTGACTGCTCGTCGTGGTCAAGTTAACTCAATGGAAGCTCATGGTAAATCACAAATCGTTAATGCTTTCGTTCCACTTGCTGAAATGTTCGGTTACGCAACTACTCTCCGTTCATCTACACAAGGACGTGGTACTTTCATGATGGTATTTGACCACTATTCAGACGTACCTAAATCAGTACAAGAAGAAATTATTGCTAAAAACGGC
>fusA_Lcl-058
CGCGAATTTTCACTTGCTAATACACGTAATATCGGTATCATGGCCCACGTCGATGCTGGTAAAACAACAACAACTGAACGTGTTCTTTACTACACTGGTAAAATCCATAAAATCGGTGAAACTCACGAAGGTGCATCACAAATGGACTGGATGGAGCAAGAACAAGAACGTGGTATCACAATCACATCTGCAGCAACAACTGCTGAATGGAAAGGTAACCGCGTAAATATCATTGACACACCAGGTCACGTGGACTTCACAATTGAAGTACAACGTTCACTCCGTGTTCTTGATGGTGCTGTTACCGTTCTTGATGCTCAATCAGGTGTTGAACCACAAACAGAAACTGTATGGCGTCAAGCGACTGAATACGGTGTTCCACGTATCGTTTTTGCTAACAAAATGGACAAAATCGGTGCTGATTTCTACTACTCACTTTCTACTTTGGGAGATCGTTTGGGTGCTAATGCTCATCCAATCCAAATTCCAATTGGTGCAGAAGATGACTTCATCGGTATCATTGACTTGGTAACTATGAAATCTGAAATCTATACTAACGACCTTGGTACAGATATTAAAGAAACTGTTGTAGGTTCAGACGAATTTAACGCTGAATTGGCAGCTTTGGATTTCAATGCTGAAGAATACACAGAACTTGCAAACGAATGGCGTGAAAAACTCATCGAAGCAATTGCTGATTTCGATGAAGATATCATGGAAAAATATTTTGCTGGTGAAGAAATTCCAGAAGCAGAACTTAAAGCTGCAATCCGTAAAGCAACAATCAATGTTGACTTCTACCCAATGCTTGCTGGTTCTGCCTTCAAGAACAAAGGTGTTCAAATGATGCTTGATGCAGTTATTGACTACCTTCCAAGCCCACTTGATATCCCTGCAATCCAAGGTGTTAACCCAGATACAGACGAAGAAGACGAACGCCCAGCTTCAGATGAAGAACCATTTGCAGCTCTTGCTTTCAAAATCATGACTGACCCATTTGTTGGACGTCTTTCATTCTTCCGCGTTTACTCAGGTACACTTGATGCTGGTTCATACGTTTTGAATACTTCAAAAGGTAAACGTGAACGTATCGGACGTATTCTTCAAATGCACGCTAACACTCGTAAAGAAATCCAAACAGTTTATGCTGGGGATATCGCTGCTGCTGTTGGTTTGAAAAATACAACAACTGGTGACTCATTGACAGATGAAAAAGCTAAAATCATCCTTGAATCAATTGAAGTTCCAGAACCAGTTATCCAATTGATGGTTGAACCTAAAACTAAAGCTGACCAAGATAAGATGGGTGTTGCCCTTCAAAAATTGGCTGAAGAAGATCCAACTTTCCGTGTTGAAACAAACCCAGAAACTGGTGAAACAGTTATCTCTGGTATGGGTGAACTTCACTTGGACGTTCTTGTTGACCGTATGAAACGTGAATTCAAAGTTGAAGCAAATGTTGGTGCGCCTCAAGTTGCTTACCGTGAAACATTCCGCGCTGGAACTTCAGCACGTGGATTCTTCAAACGTCAATCAGGTGGTAAAGGTCAATATGGTGACGTATGGATCGAATTCACACCTAACGAAGAAGGCGCTGGATTTGAATTTGAAAATGCTATCGTCGGTGGTGTTGTTCCTCGTGAATTCGTACCAGCCGTTGAAAAAGGTTTGGTAGAAACTATGGCTAACGGTGTCCTTGCTGGATACCCAATGGTTGACATTAAAGCTAAACTTTATGATGGTTCATACCATGATGTCGATTCATCAGAAACTGCCTTCAAGGTTGCCGCTTCTCTTGCAATGAAAGAAGCTGCTAAAACTGCGAAACCAGCAATTCTTGAACCAATGATGAAAGTTACAATCACTGTTCCTGAAGAAAACCTTGGAGATATCATGGGTCACGTGACTGCTCGTCGTGGTCAAGTTAACTCAATGGAAGCTCATGGTAAATCACAAATCGTTAATGCTTTCGTTCCACTTGCTGAAATGTTCGGTTACGCAACTACTCTCCGTTCATCTACACAAGGACGTGGTACTTTCATGATGGTATTTGACCACTATTCAGACGTACCTAAATCAGTACAAGAAGAAATTATTGCTAAAAACGGC
>fusA_Lcl-059
CGCGAATTTTCACTTGCTAATACACGTAATATCGGTATCATGGCCCACGTCGATGCTGGTAAAACAACAACAACTGAACGTGTTCTTTACTACACTGGTAAAATCCATAAAATCGGTGAAACTCACGAAGGTGCATCACAAATGGACTGGATGGAGCAAGAACAAGAACGTGGTATCACAATCACATCTGCAGCAACAACTGCTGAATGGAAAGGTAACCGCGTAAATATCATTGACACACCAGGTCACGTGGACTTCACAATTGAAGTACAACGTTCACTCCGTGTTCTTGATGGTGCTGTTACCGTTCTTGATGCTCAATCAGGTGTTGAACCACAAACAGAAACTGTATGGCGTCAAGCGACTGAATACGGTGTTCCACGTATCGTTTTTGCTAACAAAATGGACAAAATCGGTGCTGATTTCTACTACTCACTTTCTACTTTGGGAGATCGTTTGGGTGCTAATGCTCATCCAATCCAAATTCCAATTGGTGCAGAAGATGACTTCATCGGTATCATTGACTTGGTAACTATGAAATCTGAAATCTATACTAACGACCTTGGTACAGATATTAAAGAAACTGTTGTAGGTTCAGACGAATTTAACGCTGAATTGGCAGCTTTGGATTTCAATGCTGAAGAATACACAGAACTTGCAAACGAATGGCGTGAAAAACTCATCGAAGCAATTGCTGATTTCGATGAAGATATCATGGAAAAATATTTTGCTGGTGAAGAAATTCCAGAAGCAGAACTTAAAGCTGCAATCCGTAAAGCAACAATCAATGTTGACTTCTACCCAATGCTTGCTGGTTCTGCCTTCAAGAACAAAGGTGTTCAAATGATGCTTGATGCAGTTATTGACTACCTTCCAAGCCCACTTGATATCCCTGCAATCCAAGGTGTTAACCCAGATACAGACGAAGAAGACGAACGCCCAGCTTCAGATGAAGAACCATTTGCAGCTCTTGCTTTCAAAATCATGACTGACCCATTTGTTGGACGTCTTTCATTCTTCCGCGTTTACTCAGGTACACTTGATGCTGGTTCATACGTTTTGAATACTTCAAAAGGTAAACGTGAACGTATCGGACGTATTCTTCAAATGCACGCTAACACTCGTAAAGAAATCCAAACAGTTTATGCTGGGGATATCGCTGCTGCTGTTGGTTTGAAAAATACAACAACTGGTGACTCATTGACAGATGAAAAAGCTAAAATCATCCTTGAATCAATTGAAGTTCCAGAACCAGTTATCCAATTGATGGTTGAACCTAAAACTAAAGCTGACCAAGATAAGATGGGTGTTGCCCTTCAAAAATTGGCTGAAGAAGATCCAACTTTCCGTGTTGAAACAAACCCAGAAACTGGTGAAACAGTTATCTCTGGTATGGGTGAACTTCACTTGGACGTTCTTGTTGACCGTATGAAACGTGAATTCAAAGTTGAAGCAAATGTTGGTGCGCCTCAAGTTGCTTACCGTGAAACATTCCGCGCTGGAACTTCAGCACGTGGATTCTTCAAACGTCAATCAGGTGGTAAAGGTCAATATGGTGACGTATGGATCGAATTCACACCTAACGAAGAAGGCGCTGGATTTGAATTTGAAAATGCTATCGTCGGTGGTGTCGTTCCTCGTGAATTCGTACCAGCCGTTGAAAAAGGTTTGGTAGAAACTATGGCTAACGGTGTCCTTGCTGGATACCCAATGGTTGACATTAAAGCTAAACTTTATGATGGTTCATACCATGATGTCGATTCATCAGAAACTGCCTTCAAGGTTGCCGCTTCTCTTGCAATGAAAGAAGCTGCTAAAACTGCGAAACCAGCAATTCTTGAACCAATGATGAAAGTTACAATCACTGTTCCTGAAGAAAACCTTGGAGATATCATGGGTCACGTGACTGCTCGTCGTGGTCAAGTTAACTCAATGGAAGCTCATGGTAAATCACAAATCGTTAATGCTTTCGTTCCACTTGCTGAAATGTTCGGTTACGCAACTACTCTCCGTTCATCTACACAAGGACGTGGTACTTTCATGATGGTATTTGACCACTATTCAGACGTACCTAAATCAGTACAAGAAGAAATTATTGCTAAAAACGGC
>fusA_Lcl-060
CGCGAATTTTCACTTGCTAATACACGTAATATCGGTATCATGGCCCACGTCGATGCTGGTAAAACAACAACAACTGAACGTGTTCTTTACTACACTGGTAAAATCCATAAAATCGGTGAAACTCACGAAGGTGCATCACAAATGGACTGGATGGAGCAAGAACAAGAACGTGGTATCACTATCACATCTGCAGCAACAACTGCAGAATGGAAAGGTAATCGCGTAAACATCATCGACACACCAGGTCACGTGGACTTCACAATCGAAGTACAACGTTCACTCCGTGTTCTTGATGGTGCTGTTACCGTTCTTGATGCTCAATCAGGTGTTGAACCACAAACAGAAACTGTATGGCGTCAAGCGACTGAATACGGTGTTCCACGTATCGTTTTTGCTAACAAAATGGACAAAATCGGTGCTGATTTCTACTACTCACTTTCTACTTTGGGAGATCGTTTGGGTGCTAATGCTCATCCAATCCAAATTCCAATCGGTGCAGAAGATGACTTCATCGGTATCATTGACTTGGTAACTATGAAATCTGAAATCTATACTAATGACCTTGGTACAGATATTAAAGAAACTGTTGTAGGTTCAGACGAATTTAACGCTGAATTGGCATCTTTGGATTTCAATGCAGAAGAATACACAGAACTTGCAAACGAATGGCGTGAAAAACTCATCGAAGCAATTGCTGATTTCGATGAAGATATCATGGAAAAATATTTTGCTGGTGAAGAAATTCCTGAAGCAGAACTCAAAGCAGCTATCCGTAAAGCAACAATCAATGTTGACTTCTACCCAATGCTTGCTGGTTCTGCCTTCAAGAACAAAGGTGTTCAAATGATGCTTGATGCAGTTATTGACTACCTTCCAAGCCCACTTGATATCCCTGCCATCAAAGGTGTTAACCCTGATACAGACGAAGAAGACGAACGCCCAGCTTCAGATGAAGAACCATTTGCAGCTCTTGCTTTCAAAATCATGACTGACCCATTCGTTGGACGTCTTTCATTCTTCCGCGTTTACTCAGGTACACTTGATGCTGGTTCATACGTTTTGAATACTTCAAAAGGTAAACGTGAACGTATCGGACGTATTCTTCAAATGCACGCTAACACTCGTAAAGAAATCCAAACAGTTTACGCTGGGGATATCGCTGCTGCTGTTGGTTTGAAAAATACAACAACTGGTGACTCATTGACAGATGAAAAAGCTAAAATCATCCTTGAATCAATTGAAGTTCCAGAACCAGTTATCCAATTGATGGTTGAACCTAAAACTAAAGCTGACCAAGATAAGATGGGTGTTGCCCTCCAAAAATTGGCTGAAGAAGATCCAACTTTCCGTGTTGAAACAAACCCAGAAACTGGTGAAACAGTTATCTCTGGTATGGGTGAACTTCACTTGGACGTTCTTGTTGACCGTATGAAACGTGAATTCAAAGTTGAAGCAAACGTTGGTGCGCCTCAAGTTGCTTACCGTGAAACATTCCGCGCTGGAACTTCAGCACGTGGATTCTTCAAACGTCAATCAGGTGGTAAAGGTCAATACGGTGACGTATGGATTGAATTCACACCTAATGAAGAAGGTGCTGGATTTGAATTTGAAAATGCTATCGTCGGTGGTGTCGTTCCTCGTGAATTCGTACCAGCCGTTGAAAAAGGTTTGGTAGAAACTATGGCTAACGGTGTCCTTGCTGGATACCCAATGGTTGACATTAAAGCTAAACTTTATGATGGTTCATACCATGATGTCGATTCATCAGAAACTGCCTTCAAGGTTGCCGCTTCTCTTGCAATGAAAGAAGCTGCTAAAACTGCGAAACCAGCAATTCTTGAACCAATGATGAAAGTTACAATCACTGTTCCTGAAGAAAACCTTGGAGATATCATGGGTCACGTGACTGCTCGTCGTGGTCAAGTTAACTCAATGGAAGCTCACGGTAAATCACAAATCGTTAATGCTTTCGTTCCACTTGCTGAAATGTTCGGTTACGCAACTACTCTCCGTTCATCTACACAAGGACGTGGTACTTTCATGATGGTATTTGACCACTATTCAGACGTACCTAAATCAGTACAAGAAGAAATTATTGCAAAAAACGGC
>fusA_Lcl-061
CGCGAATTTTCACTTGCTAATACACGTAATATCGGTATCATGGCCCACGTCGATGCTGGTAAAACAACAACAACTGAACGTGTTCTTTACTACACTGGTAAAATCCATAAAATCGGTGAAACTCACGAAGGTGCATCACAAATGGACTGGATGGAGCAAGAACAAGAACGTGGTATCACAATCACATCTGCAGCAACAACTGCTGAATGGAAAGGTAACCGCGTAAATATCATTGACACACCAGGTCACGTGGACTTCACAATTGAAGTACAACGTTCACTCCGTGTTCTTGATGGTGCTGTTACCGTTCTTGATGCTCAATCAGGTGTTGAACCACAAACAGAAACTGTATGGCGTCAAGCGACTGAATACGGTGTTCCACGTATCGTTTTTGCTAACAAAATGGACAAAATCGGTGCTGATTTCTACTACTCACTTTCTACTTTGGGAGATCGTTTGGGTGCTAATGCTCATCCAATCCAAATTCCAATTGGTGCAGAAGATGACTTCATCGGTATCATTGACTTGGTAACTATGAAATCTGAAATCTATACTAACGACCTTGGTACAGATATTAAAGAAACTGTTGTAGGTTCAGACGAATTTAACGCTGAATTGGCAGCTTTGGATTTCAATGCTGAAGAATACACAGAACTTGCAAATGAATGGCGTGAAAAACTCATCGAAGCAATTGCTGATTTCGATGAAGATATCATGGAAAAATATTTTGCTGGTGAAGAAATTCCAGAAGCAGAACTTAAAGCTGCTATCCGTAAAGCAACAATCAATGTTGACTTCTACCCAATGCTTGCTGGTTCAGCCTTCAAGAACAAAGGTGTTCAAATGATGCTTGATGCAGTTATTGACTACCTTCCAAGCCCACTTGATATCCCTGCTATCCAAGGTGTTAACCCTGATACAGACGAAGAAGACGAACGCCCAGCTTCAGATGAAGAACCATTTGCAGCTCTTGCTTTCAAAATCATGACTGACCCATTTGTTGGACGTCTTTCATTCTTCCGCGTTTACTCAGGTACACTTGATGCTGGTTCATACGTTTTGAATACTTCAAAAGGTAAACGTGAACGTATAGGACGTATTCTTCAAATGCACGCTAACACTCGTAAAGAAATCCAAACAGTTTATGCTGGGGATATCGCTGCTGCTGTTGGTTTGAAAAATACGACAACTGGTGACTCATTGACAGATGAAAAAGCTAAAATCATCCTTGAATCAATTGAAGTTCCAGAACCAGTTATCCAATTGATGGTTGAACCTAAAACTAAAGCTGACCAAGATAAGATGGGTGTTGCCCTTCAAAAATTGGCTGAAGAAGATCCAACTTTCCGTGTTGAAACTAACCCAGAAACTGGTGAAACAGTTATCTCTGGTATGGGTGAACTTCACTTGGACGTTCTTGTTGACCGTATGAAACGTGAATTCAAAGTTGAAGCAAATGTTGGTGCGCCTCAAGTTGCTTACCGTGAAACATTCCGCGCTGGAACTTCAGCACGTGGATTCTTCAAACGTCAATCAGGTGGTAAAGGTCAATATGGTGACGTATGGATCGAATTCACACCTAACGAAGAAGGCGCTGGATTTGAATTTGAAAATGCTATCGTCGGTGGTGTCGTTCCTCGTGAATTTGTACCAGCCGTTGAAAAAGGTTTGGTAGAAACTATGGCTAACGGTGTCCTTGCTGGATACCCAATGGTTGACATTAAAGCTAAACTTTATGATGGTTCATACCATGATGTCGATTCATCAGAAACTGCCTTCAAGGTTGCCGCTTCTCTTGCAATGAAAGAAGCTGCTAAAACTGCGAAACCAGCAATTCTTGAACCAATGATGAAAGTTACAATCACTGTTCCTGAAGAAAACCTTGGAGATATCATGGGTCACGTGACTGCTCGTCGTGGTCAAGTTAACTCAATGGAAGCTCACGGTAAATCACAAATCGTTAATGCTTTCGTTCCACTTGCTGAAATGTTCGGTTACGCAACTACTCTCCGTTCATCTACACAAGGACGTGGTACTTTCATGATGGTATTTGACCACTATTCAGACGTACCTAAATCAGTACAAGAAGAAATTATTGCTAAAAACGGC
>fusA_Lcl-062
CGCGAATTTTCACTTGCTAATACACGTAATATCGGTATCATGGCCCACGTCGATGCTGGTAAAACAACAACAACTGAACGTGTTCTTTACTACACTGGTAAAATCCATAAAATCGGTGAAACTCACGAAGGTGCATCACAAATGGACTGGATGGAGCAAGAACAAGAACGTGGTATCACAATCACATCTGCAGCAACAACTGCTGAATGGAAAGGTAACCGCGTAAATATCATTGACACACCAGGTCACGTGGACTTCACAATTGAAGTACAACGTTCACTCCGTGTTCTTGATGGTGCTGTTACCGTTCTTGATGCTCAATCAGGTGTTGAACCACAAACAGAAACTGTATGGCGTCAAGCGACTGAATACGGTGTTCCACGTATCGTTTTTGCTAACAAAATGGACAAAATCGGTGCTGATTTCTACTACTCACTTTCTACTTTGGGAGATCGTTTGGGTGCTAATGCTCATCCAATCCAAATTCCAATTGGTGCAGAAGATGACTTCATCGGTATCATTGACTTGGTAACTATGAAATCTGAAATCTATACTAACGACCTTGGTACAGATATTAAAGAAACTGTTGTAGGTTCAGACGAATTTAACGCTGAATTGGCAGCTTTGGATTTCAATGCTGAAGAATACACAGAACTTGCAAACGAATGGCGTGAAAAACTCATCGAAGCAATTGCTGATTTCGATGAAGATATCATGGAAAAATATTTTGCTGGTGAAGAAATTCCAGAAGCAGAACTTAAAGCTGCAATCCGTAAAGCAACAATCAATGTTGACTTCTACCCAATGCTTGCTGGTTCTGCCTTCAAGAACAAAGGTGTTCAAATGATGCTTGATGCAGTTATTGACTACCTTCCAAGCCCACTTGATATCCCTGCAATCCAAGGTGTTAACCCAGATACAGACGAAGAAGACGAACGCCCAGCTTCAGATGAAGAACCATTTGCAGCTCTTGCTTTCAAAATCATGACTGACCCATTTGTTGGACGTCTTTCATTCTTCCGCGTTTACTCAGGTACACTTGATGCTGGTTCATACGTTTTGAATACTTCAAAAGGTAAACGTGAACGTATCGGACGTATTCTTCAAATGCACGCTAACACTCGTAAAGAAATCCAAACAGTTTATGCTGGGGATATCGCTGCTGCTGTTGGTTTGAAAAATACGACAACTGGTGACTCATTGACAGATGAAAAAGCTAAAATCATCCTTGAATCAATTGAAGTTCCAGAACCAGTTATCCAATTGATGGTTGAACCTAAAACTAAAGCTGACCAAGATAAGATGGGTGTTGCCCTTCAAAAATTGGCTGAAGAAGATCCAACTTTCCGTGTTGAAACAAACCCAGAAACTGGTGAAACAGTTATCTCTGGTATGGGTGAACTTCACTTGGACGTTCTTGTTGACCGTATGAAACGTGAATTCAAAGTTGAAGCAAATGTTGGTGCGCCTCAAGTTGCTTACCGTGAAACATTCCGCGCTGGAACTTCAGCACGTGGATTCTTCAAACGTCAATCAGGTGGTAAAGGTCAATATGGTGACGTATGGATCGAATTCACACCTAACGAAGAAGGCGCTGGATTTGAATTTGAAAATGCTATCGTCGGTGGTGTCGTTCCTCGTGAATTCGTACCAGCCGTTGAAAAAGGTTTGGTAGAAACTATGGCTAACGGTGTCCTTGCTGGATACCCAATGGTTGACATTAAAGCTAAACTTTATGATGGTTCATACCATGATGTCGATTCATCAGAAACTGCCTTCAAGGTTGCCGCTTCTCTTGCAATGAAAGAAGCTGCTAAAACTGCGAAACCAGCAATTCTTGAACCAATGATGAAAGTTACAATCACTGTTCCTGAAGAAAACCTTGGAGATATCATGGGTCACGTGACTGCTCGTCGTGGTCAAGTTAACTCAATGGAAGCTCACGGTAAATCACAAATCGTTAATGCTTTCGTTCCACTTGCTGAAATGTTCGGTTACGCAACTACTCTCCGTTCATCTACACAAGGACGTGGTACTTTCATGATGGTATTTGACCACTATTCAGACGTACCTAAATCAGTACAAGAAGAAATTATTGCTAAAAACGGC
>fusA_Lcl-063
CGCGAATTTTCACTTGCTAATACACGTAATATCGGTATCATGGCCCACGTCGATGCTGGTAAAACAACAACAACTGAACGTGTTCTTTACTACACTGGTAAAATCCATAAAATCGGTGAAACTCACGAAGGTGCATCACAAATGGACTGGATGGAGCAAGAACAAGAACGTGGTATCACAATCACATCTGCAGCAACAACTGCTGAATGGAAAGGTAACCGCGTAAATATCATTGACACACCAGGTCACGTGGACTTCACAATTGAAGTACAACGTTCACTCCGTGTTCTTGATGGTGCTGTTACCGTTCTTGATGCTCAATCAGGTGTTGAACCACAAACAGAAACTGTATGGCGTCAAGCGACTGAATACGGTGTTCCACGTATCGTTTTTGCTAACAAAATGGACAAAATCGGTGCTGATTTCTACTACTCACTTTCTACTTTGGGAGATCGTTTGGGTGCTAATGCTCATCCAATCCAAATTCCAATTGGTGCAGAAGATGACTTCATCGGTATCATTGACTTGGTAACTATGAAATCTGAAATCTATACTAACGACCTTGGTACAGATATTAAAGAAACTGTTGTAGGTTCAGACGAATTTAACGCTGAATTGGCAGCTTTGGATTTCAATGCTGAAGAATACACAGAACTTGCAAACGAATGGCGTGAAAAACTCATCGAAGCAATTGCTGATTTCGATGAAGATATCATGGAAAAATATTTTGCTGGTGAAGAAATTCCAGAAGCAGAACTTAAAGCTGCAATCCGTAAAGCAACAATCAATGTTGACTTCTACCCAATGCTTGCTGGTTCTGCCTTCAAGAACAAAGGTGTTCAAATGATGCTTGATGCAGTTATTGACTACCTTCCAAGCCCACTTGATATCCCTGCAATCCAAGGTGTTAACCCAGATACAGACGAAGAAGACGAACGCCCAGCTTCAGATGAAGAACCATTTGCAGCTCTTGCTTTCAAAATCATGACTGACCCATTTGTTGGACGTCTTTCATTCTTCCGCGTTTACTCAGGTACACTTGATGCTGGTTCATACGTTTTGAATACTTCAAAAGGTAAACGTGAACGTATCGGACGTATTCTTCAAATGCACGCTAACACTCGTAAAGAAATCCAAACAGTTTATGCTGGGGATATCGCTGCTGCTGTTGGTTTGAAAAATACAACAACTGGTGACTCATTGACAGATGAAAAAGCTAAAATCATCCTTGAATCAATTGAAGTTCCAGAACCAGTTATCCAATTGATGGTTGAACCTAAAACTAAAGCTGACCAAGATAAGATGGGTGTTGCCCTTCAAAAATTGGCTGAAGAAGATCCAACTTTCCGTGTTGAAACAAACCCAGAAACTGGTGAAACAGTTATCTCTGGTATGGGTGAACTTCACTTGGACGTTCTTGTTGACCGTATGAAACGTGAATTCAAAGTTGAAGCAAATGTTGGTGCGCCTCAAGTTGCTTACCGTGAAACATTCCGCGCTGGAACTTCAGCACGTGGATTCTTCAAACGTCAATCAGGTGGTAAAGGTCAATATGGTGACGTATGGATCGAATTCACACCTAACGAAGAAGGCGCTGGATTTGAATTTGAAAATGCTATCGTCGGTGGTGTCGTTCCTCGTGAATTCGTACCAGCCGTTGAAAAAGGTTTGGTAGAAACTATGGCTAACGGTGTCCTTGCTGGATACCCAATGGTTGACATTAAAGCTAAACTTTATGATGGTTCATACCATGATGTCGATTCATCAGAAACTGCCTTCAAGGTTGCCGCTTCTCTTGCAATGAAAGAAGCTGCTAAAACTGCGAAACCAGCAATTCTTGAACCAATGATGAAAGTTACAATCACTGTTCCTGAAGAAAACCTTGGAGATATCATGGGTCACGTGACTGCTCGTCGTGGTCAAGTTAACTCAATGGAAGCTCATGGTAAATCACAAATCGTTAATGCTTTCGTTCCACTTGCTGAAATGTTCGGTTACGCAACTACTCTCCGTTCATCTACACAAGGACGTGGTACTTTCATGATGGTATTTGACCACTATTCAGACGTACCTAAATCAGTACAAGAAGAAATTATTGCTAAAAACGGC
>fusA_Lcl-064
CGCGAATTTTCACTTGCTAATACACGTAATATCGGTATCATGGCCCACGTCGATGCTGGTAAAACAACAACAACTGAACGTGTTCTTTACTACACTGGTAAAATCCATAAAATCGGTGAAACTCACGAAGGTGCATCACAAATGGACTGGATGGAGCAAGAACAAGAACGTGGTATCACAATCACATCTGCAGCAACAACTGCTGAATGGAAAGGTAACCGCGTAAATATCATTGACACACCAGGTCACGTGGACTTCACAATTGAAGTACAACGTTCACTCCGTGTTCTTGATGGTGCTGTTACCGTTCTTGATGCTCAATCAGGTGTTGAACCACAAACAGAAACTGTATGGCGTCAAGCGACTGAATACGGTGTTCCACGTATCGTTTTTGCTAACAAAATGGACAAAATCGGTGCTGATTTCTACTACTCACTTTCTACTTTGGGAGATCGTTTGGGTGCTAATGCTCATCCAATCCAAATTCCAATTGGTGCAGAAGATGACTTCATCGGTATCATTGACTTGGTAACTATGAAATCTGAAATCTATACTAACGACCTTGGTACAGATATTAAAGAAACTGTTGTAGGTTCAGACGAATTTAACGCTGAATTGGCAGCTTTGGATTTCAATGCTGAAGAATACACAGAACTTGCAAACGAATGGCGTGAAAAACTCATCGAAGCAATTGCTGATTTCGATGAAGATATCATGGAAAAATATTTTGCTGGTGAAGAAATTCCAGAAGCAGAACTTAAAGCTGCAATCCGTAAAGCAACAATCAATGTTGACTTCTACCCAATGCTTGCTGGTTCTGCCTTCAAGAACAAAGGTGTTCAAATGATGCTTGATGCAGTTATTGACTACCTTCCAAGCCCACTTGATATCCCTGCAATCCAAGGTGTTAACCCAGATACAGACGAAGAAGACGAACGCCCAGCTTCAGATGAAGAACCATTTGCAGCTCTTGCTTTCAAAATCATGACTGACCCATTTGTTGGACGTCTTTCATTCTTCCGCGTTTACTCAGGTACACTTGATGCTGGTTCATACGTTTTGAATACTTCAAAAGGTAAACGTGAACGTATCGGACGTATTCTTCAAATGCACGCTAACACTCGTAAAGAAATCCAAACAGTTTATGCTGGGGATATCGCTGCTGCTGTTGGTTTGAAAAATACGACAACTGGTGACTCATTGACAGATGAAAAAGCTAAAATCATCCTTGAATCAATTGAAGTTCCAGAACCAGTTATCCAATTGATGGTTGAACCTAAAACTAAAGCTGACCAAGATAAGATGGGTGTTGCCCTTCAAAAATTGGCTGAAGAAGATCCAACTTTCCGTGTTGAAACAAACCCAGAAACTGGTGAAACAGTTATCTCTGGTATGGGTGAACTTCACTTGGACGTTCTTGTTGACCGTATGAAACGTGAATTCAAAGTTGAAGCAAATGTTGGTGCGCCTCAAGTTGCTTACCGTGAAACATTCCGCGCTGGAACTTCAGCACGTGGATTCTTCAAACGTCAATCAGGTGGTAAAGGTCAATATGGTGACGTATGGATCGAATTCACACCTAACGAAGAAGGCGCTGGATTTGAATTTGAAAATGCTATCGTCGGTGGTGTCGTTCCTCGTGAATTCGTACCAGCCGTTGAAAAAGGTTTGGTAGAAACTATGGCTAACGGTGTCCTTGCTGGATACCCAATGGTTGACATTAAAGCTAAACTTTATGATGGTTCATACCATGATGTCGATTCATCAGAAACTGCCTTCAAGGTTGCCGCTTCTCTTGCAATGAAAGAAGCTGCTAAAACTGCGAAACCAGCAATTCTTGAACCAATGATGAAAGTTACAATCACTGTTCCTGAAGAAAACCTTGGAGATATCATGGGTCACGTGACTGCTCGTCGTGGTCAAGTTAACTCAATGGAAGCTCACGGTAAATCACAAATCGTTAATGCTTTCGTTCCACTTGCTGAAATGTTCGGTTACGCAACTACTCTCCGTTCATCTACACAAGGACGTGGTACTTTCATGATGGTATTTGACCACTATTCAGACGTACCTAAATCAGTACAAGAAGAAATTATTGCTAAAAACGGC
>fusA_Lcl-065
CGCGAATTTTCACTTGCTAATACACGTAATATCGGTATCATGGCCCACGTCGATGCTGGTAAAACAACAACAACTGAACGTGTTCTTTACTACACTGGTAAAATCCATAAAATCGGTGAAACTCACGAAGGTGCATCACAAATGGACTGGATGGAGCAAGAACAAGAACGTGGTATCACAATCACATCTGCAGCAACAACTGCTGAATGGAAAGGTAACCGCGTAAATATCATTGACACACCAGGTCACGTGGACTTCACAATTGAAGTACAACGTTCACTCCGTGTTCTTGATGGTGCTGTTACCGTTCTTGATGCTCAATCAGGTGTTGAACCACAAACAGAAACTGTATGGCGTCAAGCGACTGAATACGGTGTTCCACGTATCGTTTTTGCTAACAAAATGGACAAAATCGGTGCTGATTTCTACTACTCACTTTCTACTTTGGGAGATCGTTTGGGTGCTAATGCTCATCCAATCCAAATTCCAATTGGTGCAGAAGATGACTTCATCGGTATCATTGACTTGGTAACTATGAAATCTGAAATCTATACTAACGACCTTGGTACAGATATTAAAGAAACTGTTGTAGGTTCAGACGAATTTAACGCTGAATTGGCAGCTTTGGATTTCAATGCTGAAGAATACACAGAACTTGCAAATGAATGGCGTGAAAAACTCATCGAAGCAATTGCTGATTTCGATGAAGATATCATGGAAAAATATTTTGCTGGTGAAGAAATTCCAGAAGCAGAACTTAAAGCTGCTATCCGTAAAGCAACAATCAATGTTGACTTCTACCCAATGCTTGCTGGTTCAGCCTTCAAGAACAAAGGTGTTCAAATGATGCTTGATGCAGTTATTGACTACCTTCCAAGCCCACTTGATATCCCTGCTATCCAAGGTGTTAACCCTGATACAGACGAAGAAGACGAACGCCCAGCTTCAGATGAAGAACCATTTGCAGCTCTTGCTTTCAAAATCATGACTGACCCATTTGTTGGACGTCTTTCATTCTTCCGCGTTTACTCAGGTACACTTGATGCTGGTTCATACGTTTTGAATACTTCAAAAGGTAAACGTGAACGTATCGGACGTATTCTTCAAATGCACGCTAACACTCGTAAAGAAATCCAAACAGTTTATGCTGGGGATATCGCTGCTGCTGTTGGTTTGAAAAATACGACAACTGGTGACTCATTGACAGATGAAAAAGCTAAAATCATCCTTGAATCAATTGAAGTTCCAGAACCAGTTATCCAATTGATGGTTGAACCTAAAACTAAAGCTGACCAAGATAAGATGGGTGTTGCCCTTCAAAAATTGGCTGAAGAAGATCCAACTTTCCGTGTTGAAACAAACCCAGAAACTGGTGAAACAGTCATCTCTGGTATGGGTGAACTTCACTTGGACGTTCTTGTTGACCGTATGAAACGTGAATTCAAAGTTGAAGCAAATGTTGGTGCGCCTCAAGTTGCTTACCGTGAAACATTCCGCGCTGGAACTTCAGCACGTGGATTCTTCAAACGTCAATCAGGTGGTAAAGGTCAATATGGTGACGTATGGATCGAATTCACACCTAACGAAGAAGGCGCTGGATTTGAATTTGAAAATGCTATCGTCGGTGGTGTCGTTCCTCGTGAATTCGTACCAGCCGTTGAAAAAGGTTTGGTAGAAACTATGGCTAACGGTGTCCTTGCTGGATACCCAATGGTTGACATTAAAGCTAAACTTTATGATGGTTCATACCATGATGTCGATTCATCAGAAACTGCCTTCAAGGTTGCCGCTTCTCTTGCAATGAAAGAAGCTGCTAAAACTGCGAAACCAGCAATTCTTGAACCAATGATGAAAGTTACAATCACTGTTCCTGAAGAAAACCTTGGAGATATCATGGGTCACGTGACTGCTCGTCGTGGTCAAGTTAACTCAATGGAAGCTCATGGTAAATCACAAATCGTTAATGCTTTCGTTCCACTTGCTGAAATGTTCGGTTACGCAACTACTCTCCGTTCATCTACACAAGGACGTGGTACTTTCATGATGGTATTTGACCACTATTCAGACGTACCTAAATCAGTACAAGAAGAAATTATTGCTAAAAACGGC
>fusA_Lcl-066
CGCGAATTTTCACTTGCTAATACACGTAATATCGGTATCATGGCCCACGTCGATGCTGGTAAAACAACAACAACTGAACGTGTTCTTTACTACACTGGTAAAATCCATAAAATCGGTGAAACTCACGAAGGTGCATCACAAATGGACTGGATGGAGCAAGAACAAGAACGTGGTATCACAATCACATCTGCAGCAACAACTGCTGAATGGAAAGGTAACCGCGTAAATATCATTGACACACCAGGTCACGTGGACTTCACAATTGAAGTACAACGTTCACTCCGTGTTCTTGATGGTGCTGTTACCGTTCTTGATGCTCAATCAGGTGTTGAACCACAAACAGAAACTGTATGGCGTCAAGCGACTGAATACGGTGTTCCACGTATCGTTTTTGCTAACAAAATGGACAAAATCGGTGCTGATTTCTACTACTCACTTTCTACTTTGGGAGATCGTTTGGGTGCTAATGCTCATCCAATCCAAATTCCAATTGGTGCAGAAGATGACTTCATCGGTATCATTGACTTGGTAACTATGAAATCTGAAATCTATACTAACGACCTTGGTACAGATATTAAAGAAACTGTTGTAGGTTCAGACGAATTTAACGCTGAATTGGCAGCTTTGGATTTCAATGCTGAAGAATACACAGAACTTGCAAACGAATGGCGTGAAAAACTCATCGAAGCAATTGCTGATTTCGATGAAGATATCATGGAAAAATATTTTGCTGGTGAAGAAATTCCAGAAGCAGAACTTAAAGCTGCAATCCGTAAAGCAACAATCAATGTTGACTTCTACCCAATGCTTGCTGGTTCTGCCTTCAAGAACAAAGGTGTTCAAATGATGCTTGATGCAGTTATTGACTACCTTCCAAGCCCACTTGATATCCCTGCAATCCAAGGTGTTAACCCAGATACAGACGAAGAAGACGAACGCCCAGCTTCAGATGAAGAACCATTTGCAGCTCTTGCTTTCAAAATCATGACTGACCCATTTGTTGGACGTCTTTCATTCTTCCGCGTTTACTCAGGTACACTTGATGCTGGTTCATACGTTTTGAATACTTCAAAAGGTAAACGTGAACGTATCGGACGTATTCTTCAAATGCACGCTAACACTCGTAAAGAAATCCAAACAGTTTATGCTGGGGATATCGCTGCTGCTGTTGGTTTGAAAAATACAACAACTGGTGACTCATTGACAGATGAAAAAGCTAAAATCATCCTTGAATCAATTGAAGTTCCAGAACCAGTTATCCAATTGATGGTTGAACCTAAAACTAAAGCTGACCAAGATAAGATGGGTGTTGCCCTTCAAAAATTGGCTGAAGAAGATCCAACTTTCCGTGTTGAAACAAACCCAGAAACTGGTGAAACAGTTATCTCTGGTATGGGTGAACTTCACTTGGACGTTCTTGTTGACCGTATGAAACGTGAATTCAAAGTTGAAGCAAATGTTGGTGCGCCTCAAGTTGCTTACCGTGAAACATTCCGCGCTGGAACTTCAGCACGTGGATTCTTCAAACGTCAATCAGGTGGTAAAGGTCAATATGGTGACGTATGGATCGAATTCACACCTAACGAAGAAGGCGCTGGATTTGAATTTGAAAATGCTATCGTCGGTGGTGTCGTTCCTCGTGAATTCGTACCAGCCGTTGAAAAAGGTTTGGTAGAAACTATGGCTAACGGTGTCCTTGCTGGATACCCAATGGTTGACATTAAAGCTAAACTTTATGATGGTTCATACCATGATGTCGATTCATCAGAAACTGCCTTCAAGGTTGCCGCTTCTCTTGCAATGAAAGAAGCTGCTAAAACTGCGAAACCAGCAATTCTTGAACCAATGATGAAAGTTACAATCACTGTTCCTGAAGAAAACCTTGGAGATATCATGGGTCACGTGACTGCTCGTCGTGGTCAAGTTAACTCAATGGAAGCTCATGGTAAATCACAAATCGTTAATGCTTTCGTTCCACTTGCTGAAATGTTCGGTTACGCAACTACTCTCCGTTCATCTACACAAGGACGTGGTACTTTCATGATGGTATTTGACCACTATTCAGACGTACCTAAATCAGTACAAGAAGAAATTATTGCTAAAAACGGC
>fusA_Lcl-067
CGCGAATTTTCACTTGCTAATACACGTAATATCGGTATCATGGCCCACGTCGATGCTGGTAAAACAACAACAACTGAACGTGTTCTTTACTACACTGGTAAAATCCATAAAATCGGTGAAACTCACGAAGGTGCATCACAAATGGACTGGATGGAGCAAGAACAAGAACGTGGTATCACAATCACATCTGCAGCAACAACTGCTGAATGGAAAGGTAACCGCGTAAATATCATTGACACACCAGGTCACGTGGACTTCACAATTGAAGTACAACGTTCACTCCGTGTTCTTGATGGTGCTGTTACCGTTCTTGATGCTCAATCAGGTGTTGAACCACAAACAGAAACTGTATGGCGTCAAGCGACTGAATACGGTGTTCCACGTATCGTTTTTGCTAACAAAATGGACAAAATCGGTGCTGATTTCTACTACTCACTTTCTACTTTGGGAGATCGTTTGGGTGCTAATGCTCATCCAATCCAAATTCCAATTGGTGCAGAAGATGACTTCATCGGTATCATTGACTTGGTAACTATGAAATCTGAAATCTATACTAACGACCTTGGTACAGATATTAAAGAAACTGTTGTAGGTTCAGACGAATTTAACGCTGAATTGGCAGCTTTGGATTTCAATGCTGAAGAATACACAGAACTTGCAAACGAATGGCGTGAAAAACTCATCGAAGCAATTGCTGATTTCGATGAAGATATCATGGAAAAATATTTTGCTGGTGAAGAAATTCCAGAAGCAGAACTTAAAGCTGCAATCCGTAAAGCAACAATCAATGTTGACTTCTACCCAATGCTTGCTGGTTCTGCCTTCAAGAACAAAGGTGTTCAAATGATGCTTGATGCAGTTATTGACTACCTTCCAAGCCCACTTGATATCCCTGCAATCCAAGGTGTTAACCCAGATACAGACGAAGAAGACGAACGCCCAGCTTCAGATGAAGAACCATTTGCAGCTCTTGCTTTCAAAATCATGACTGACCCATTTGTTGGACGTCTTTCATTCTTCCGCGTTTACTCAGGTACACTTGATGCTGGTTCATACGTTTTGAATACTTCAAAAGGTAAACGTGAACGTATCGGACGTATTCTTCAAATGCACGCTAACACTCGTAAAGAAATCCAAACAGTTTATGCTGGGGATATCGCTGCTGCTGTTGGTTTGAAAAATACAACAACTGGTGACTCATTGACAGATGAAAAAGCTAAAATCATCCTTGAATCAATTGAAGTTCCAGAACCAGTTATCCAATTGATGGTTGAACCTAAAACTAAAGCTGACCAAGATAAGATGGGTGTTGCCCTTCAAAAATTGGCTGAAGAAGATCCAACTTTCCGTGTTGAAACAAACCCAGAAACTGGTGAAACAGTTATCTCTGGTATGGGTGAACTTCACTTGGACGTTCTTGTTGACCGTATGAAACGTGAATTCAAAGTTGAAGCAAATGTTGGTGCGCCTCAAGTTGCTTACCGTGAAACATTCCGCGCTGGAACTTCAGCACGTGGATTCTTCAAACGTCAATCAGGTGGTAAAGGTCAATATGGTGACGTATGGATCGAATTCACACCTAACGAAGAAGGCGCTGGATTTGAATTTGAAAATGCTATCGTCGGTGGTGTCGTTCCTCGTGAATTCGTACCAGCCGTTGAAAAAGGTTTGGTAGAAACTATGGCTAACGGTGTCCTTGCTGGATACCCAATGGTTGACATTAAAGCTAAACTTTATGATGGTTCATACCATGATGTCGATTCATCAGAAACTGCCTTCAAGGTTGCCGCTTCTCTTGCAATGAAAGAAGCTGCTAAAACTGCGAAACCAGCAATTCTTGAACCAATGATGAAAGTTACAATCACTGTTCCTGAAGAAAACCTTGGAGATATCATGGGTCACGTGACTGCTCGTCGTGGTCAAGTTAACTCAATGGAAGCTCATGGTAAATCACAAATCGTTAATGCTTTCGTTCCACTTGCTGAAATGTTCGGTTACGCAACTACTCTCCGTTCATCTACACAAGGACGTGGTACTTTCATGATGGTATTTGACCACTATTCAGACGTACCTAAATCAGTACAAGAAGAAATTATTGCTAAAAACGGC
>fusA_Lcl-068
CGCGAATTTTCACTTGCTAATACACGTAATATCGGTATCATGGCCCACGTCGATGCTGGTAAAACAACAACAACTGAACGTGTTCTTTACTACACTGGTAAAATCCATAAAATCGGTGAAACTCACGAAGGTGCATCACAAATGGACTGGATGGAGCAAGAACAAGAACGTGGTATCACTATCACATCTGCAGCAACAACTGCAGAATGGAAAGGTAATCGCGTAAACATCATCGACACACCAGGTCACGTGGACTTCACAATCGAAGTACAACGTTCACTCCGTGTTCTTGATGGTGCTGTTACCGTTCTTGATGCTCAATCAGGTGTTGAACCACAAACAGAAACTGTATGGCGTCAAGCGACTGAATACGGTGTTCCACGTATCGTTTTTGCTAACAAAATGGACAAAATCGGTGCTGATTTCTACTACTCACTTTCTACTTTGGGAGATCGTTTGGGTGCTAATGCTCATCCAATCCAAATTCCAATCGGTGCAGAAGATGACTTCATCGGTATCATTGACTTGGTAACTATGAAATCTGAAATCTATACTAATGACCTTGGTACAGATATTAAAGAAACTGTTGTAGGTTCAGACGAATTTAACGCTGAATTGGCATCTTTGGATTTCAATGCAGAAGAATACACAGAACTTGCAAACGAATGGCGTGAAAAACTCATCGAAGCAATTGCTGATTTCGATGAAGATATCATGGAAAAATATTTTGCTGGTGAAGAAATTCCTGAAGCAGAACTCAAAGCAGCTATCCGTAAAGCAACAATCAATGTTGACTTCTACCCAATGCTTGCTGGTTCTGCCTTCAAGAACAAAGGTGTTCAAATGATGCTTGATGCAGTTATTGACTACCTTCCAAGCCCACTTGATATCCCTGCCATCAAAGGTGTTAACCCTGATACAGACGAAGAAGACGAACGCCCAGCTTCAGATGAAGAACCATTTGCAGCTCTTGCTTTCAAAATCATGACTGACCCATTCGTTGGACGTCTTTCATTCTTCCGCGTTTACTCAGGTACACTTGATGCTGGTTCATACGTTTTGAATACTTCAAAAGGTAAACGTGAACGTATCGGACGTATCCTTCAAATGCACGCTAACACTCGTAAAGAAATCCAAACAGTTTACGCTGGGGATATCGCTGCTGCTGTTGGTTTGAAAAATACAACAACTGGTGACTCATTGACAGATGAAAAAGCTAAAATCATCCTTGAATCAATTGAAGTTCCAGAACCAGTTATCCAATTGATGGTTGAACCTAAAACTAAAGCTGACCAAGATAAGATGGGTGTTGCCCTCCAAAAATTGGCTGAAGAAGATCCAACTTTCCGTGTTGAAACAAACCCAGAAACTGGTGAAACAGTTATCTCTGGTATGGGTGAACTTCACTTGGACGTTCTTGTTGACCGTATGAAACGTGAATTCAAAGTTGAAGCAAACGTTGGTGCGCCTCAAGTTGCTTACCGTGAAACATTCCGCGCTGGAACTTCAGCACGTGGATTCTTCAAACGTCAATCAGGTGGTAAAGGTCAATACGGTGACGTATGGATTGAATTCACACCTAATGAAGAAGGTGCTGGATTTGAATTTGAAAATGCTATCGTCGGTGGTGTCGTTCCTCGTGAATTCGTACCAGCCGTTGAAAAAGGTTTGGTAGAAACTATGGCTAACGGTGTCCTTGCTGGATACCCAATGGTTGACATTAAAGCTAAACTTTATGATGGTTCATACCATGATGTCGATTCATCAGAAACTGCCTTCAAGGTTGCCGCTTCTCTTGCAATGAAAGAAGCTGCTAAAACTGCGAAACCAGCAATTCTTGAACCAATGATGAAAGTTACAATCACTGTTCCTGAAGAAAACCTTGGAGATATCATGGGTCACGTGACTGCTCGTCGTGGTCAAGTTAACTCAATGGAAGCTCACGGTAAATCACAAATCGTTAATGCTTTCGTTCCACTTGCTGAAATGTTCGGTTACGCAACTACTCTCCGTTCATCTACACAAGGACGTGGTACTTTCATGATGGTATTTGACCACTATTCAGACGTACCTAAATCAGTACAAGAAGAAATTATTGCAAAAAACGGC
>fusA_Lcl-069
CGCGAATTTTCACTTGCTAATACACGTAATATCGGTATCATGGCCCACGTCGATGCTGGTAAAACAACAACAACTGAACGTGTTCTTTACTACACTGGTAAAATCCATAAAATCGGTGAAACTCACGAAGGTGCATCACAAATGGACTGGATGGAGCAAGAACAAGAACGTGGTATCACAATCACATCTGCAGCAACAACTGCTGAATGGAAAGGTAACCGCGTAAATATCATTGACACACCAGGTCACGTGGACTTCACAATTGAAGTACAACGTTCACTCCGTGTTCTTGATGGTGCTGTTACCGTTCTTGATGCTCAATCAGGTGTTGAACCACAAACAGAAACTGTATGGCGTCAAGCGACTGAATACGGTGTTCCACGTATCGTTTTTGCTAACAAAATGGACAAAATCGGTGCTGATTTCTACTACTCACTTTCTACTTTGGGAGATCGTTTGGGTGCTAATGCTCATCCAATCCAAATTCCAATTGGTGCAGAAGATGACTTCATCGGTATCATTGACTTGGTAACTATGAAATCTGAAATCTATACTAACGACCTTGGTACAGATATTAAAGAAACTGTTGTAGGTTCAGACGAATTTAACGCTGAATTGGCAGCTTTGGATTTCAATGCTGAAGAATACACAGAACTTGCAAACGAATGGCGTGAAAAACTCATCGAAGCAATTGCTGATTTCGATGAAGATATCATGGAAAAATATTTTGCTGGTGAAGAAATTCCAGAAGCAGAACTTAAAGCTGCAATCCGTAAAGCAACAATCAATGTTGACTTCTACCCAATGCTTGCTGGTTCTGCCTTCAAGAACAAAGGTGTTCAAATGATGCTTGATGCAGTTATTGACTACCTTCCAAGCCCACTTGATATCCCTGCAATCCAAGGTGTTAACCCAGATACAGACGAAGAAGACGAACGCCCAGCTTCAGATGAAGAACCATTTGCAGCTCTTGCTTTCAAAATCATGACTGACCCATTTGTTGGACGTCTTTCATTCTTCCGCGTTTACTCAGGTACACTTGATGCTGGTTCATACGTTTTGAATACTTCAAAAGGTAAACGTGAACGTATCGGACGTATTCTTCAAATGCACGCTAACACTCGTAAAGAAATCCAAACAGTTTATGCTGGGGATATCGCTGCTGCTGTTGGTTTGAAAAATACAACAACTGGTGACTCATTGACAGATGAAAAAGCTAAAATCATCCTTGAATCAATTGAAGTTCCAGAACCAGTTATCCAATTGATGGTTGAACCTAAAACTAAAGCTGACCAAGATAAGATGGGTGTTGCCCTTCAAAAATTGGCTGAAGAAGATCCAACTTTCCGTGTTGAAACAAACCCAGAAACTGGTGAAACAGTTATCTCTGGTATGGGTGAACTTCACTTGGACGTTCTTGTTGACCGTATGAAACGTGAATTCAAAGTTGAAGCAAATGTTGGTGCGCCTCAAGTTGCTTACCGTGAAACATTCCGCGCTGGAACTTCAGCACGTGGATTCTTCAAACGTCAATCAGGTGGTAAAGGTCAATATGGTGACGTATGGATCGAATTCACACCTAACGAAGAAGGCGCTGGATTTGAATTTGAAAATGCTATCGTCGGTGGTGTCGTTCCTCGTGAATTCGTACCAGCCGTTGAAAAAGGTTTGGTAGAAACTATGGCTAACGGTGTCCTTGCTGGATACCCAATGGTTGACATTAAAGCTAAACTTTATGATGGTTCATACCATGATGTCGATTCATCAGAAACTGCCTTCAAGGTTGCCGCTTCTCTTGCAATGAAAGAAGCTGCTAAAACTGCGAAACCAGCAATTCTTGAACCAATGATGAAAGTTACAATCACTGTTCCTGAAGAAAACCTTGGAGATATCATGGGTCACGTGACTGCTCGTCGTGGTCAAGTTAACTCAATGGAAGCTCATGGTAAATCACAAATCGTTAATGCTTTCGTTCCACTTGCTGAAATGTTCGGTTACGCAACTACTCTCCGTTCATCTACACAAGGACGTGGTACTTTCATGATGGTATTTGACCACTATTCAGACGTACCTAAATCAGTACAAGAAGAAATTATTGCTAAAAACGGC
>fusA_Lcl-070
CGCGAATTTTCACTTGCTAATACACGTAATATCGGTATCATGGCCCACGTCGATGCTGGTAAAACAACAACAACTGAACGTGTTCTTTACTACACTGGTAAAATCCATAAAATCGGTGAAACTCACGAAGGTGCATCACAAATGGACTGGATGGAGCAAGAACAAGAACGTGGTATCACAATCACATCTGCAGCAACAACTGCTGAATGGAAAGGTAACCGCGTAAATATCATTGACACACCAGGTCACGTGGACTTCACAATTGAAGTACAACGTTCACTCCGTGTTCTTGATGGTGCTGTTACCGTTCTTGATGCTCAATCAGGTGTTGAACCACAAACAGAAACTGTATGGCGTCAAGCGACTGAATACGGTGTTCCACGTATCGTTTTTGCTAACAAAATGGACAAAATCGGTGCTGATTTCTACTACTCACTTTCTACTTTGGGAGATCGTTTGGGTGCTAATGCTCATCCAATCCAAATTCCAATTGGTGCAGAAGATGACTTCATCGGTATCATTGACTTGGTAACTATGAAATCTGAAATCTATACTAACGACCTTGGTACAGATATTAAAGAAACTGTTGTAGGTTCAGACGAATTTAACGCTGAATTGGCAGCTTTGGATTTCAATGCTGAAGAATACACAGAACTTGCAAATGAATGGCGTGAAAAACTCATCGAAGCGATTGCTGATTTCGATGAAGATATCATGGAAAAATATTTTGCTGGTGAAGAAATTCCAGAAGCAGAACTTAAAGCTGCTATCCGTAAAGCAACAATCAATGTTGACTTCTACCCAATGCTTGCTGGTTCAGCCTTCAAGAACAAAGGTGTTCAAATGATGCTTGATGCAGTTATTGACTACCTTCCAAGCCCACTTGATATCCCTGCTATCCAAGGTGTTAACCCTGATACAGACGAAGAAGACGAACGCCCAGCTTCAGATGAAGAACCATTTGCAGCTCTTGCTTTCAAAATCATGACTGACCCATTTGTTGGACGTCTTTCATTCTTCCGCGTTTACTCAGGTACACTTGATGCTGGTTCATACGTTTTGAATACTTCAAAAGGTAAACGTGAACGTATCGGACGTATTCTTCAAATGCACGCTAACACTCGTAAAGAAATCCAAACAGTTTATGCTGGGGATATCGCTGCTGCTGTTGGTTTGAAAAATACGACAACTGGTGACTCATTGACAGATGAAAAAGCTAAAATCATCCTTGAATCAATTGAAGTTCCAGAACCAGTTATCCAATTGATGGTTGAACCTAAAACTAAAGCTGACCAAGATAAGATGGGTGTTGCCCTTCAAAAATTGGCTGAAGAAGATCCAACTTTCCGTGTTGAAACAAACCCAGAAACTGGTGAAACAGTCATCTCTGGTATGGGTGAACTTCACTTGGACGTTCTTGTTGACCGTATGAAACGTGAATTCAAAGTTGAAGCAAATGTTGGTGCGCCTCAAGTTGCTTACCGTGAAACATTCCGCGCTGGAACTTCAGCACGTGGATTCTTCAAACGTCAATCAGGTGGTAAAGGTCAATATGGTGACGTATGGATCGAATTCACACCTAACGAAGAAGGCGCTGGATTTGAATTTGAAAATGCTATCGTCGGTGGTGTCGTTCCTCGTGAATTCGTACCAGCCGTTGAAAAAGGTTTGGTAGAAACTATGGCTAACGGTGTCCTTGCTGGATACCCAATGGTTGACATTAAAGCTAAACTTTATGATGGTTCATACCATGATGTCGATTCATCAGAAACTGCCTTCAAGGTTGCCGCTTCTCTTGCAATGAAAGAAGCTGCTAAAACTGCGAAACCAGCAATTCTTGAACCAATGATGAAAGTTACAATCACTGTTCCTGAAGAAAACCTTGGAGATATCATGGGTCACGTGACTGCTCGTCGTGGTCAAGTTAACTCAATGGAAGCTCATGGTAAATCACAAATCGTTAATGCTTTCGTTCCACTTGCTGAAATGTTCGGTTACGCAACTACTCTCCGTTCATCTACACAAGGACGTGGTACTTTCATGATGGTATTTGACCACTATTCAGACGTACCTAAATCAGTACAAGAAGAAATTATTGCTAAAAACGGC
>fusA_Lcl-071
CGCGAATTTTCACTTGCTAATACACGTAATATCGGTATCATGGCCCACGTCGATGCTGGTAAAACAACAACAACTGAACGTGTTCTTTACTACACTGGTAAAATCCATAAAATCGGTGAAACTCACGAAGGTGCATCACAAATGGACTGGATGGAGCAAGAACAAGAACGTGGTATCACAATCACATCTGCAGCAACAACTGCTGAATGGAAAGGTAACCGCGTAAATATCATTGACACACCAGGTCACGTGGACTTCACAATTGAAGTACAACGTTCACTCCGTGTTCTTGATGGTGCTGTTACCGTTCTTGATGCTCAATCAGGTGTTGAACCACAAACAGAAACTGTATGGCGTCAAGCGACTGAATACGGTGTTCCACGTATCGTTTTTGCTAACAAAATGGACAAAATCGGTGCTGATTTCTACTACTCACTTTCTACTTTGGGAGATCGTTTGGGTGCTAATGCTCATCCAATCCAAATTCCAATTGGTGCAGAAGATGACTTCATCGGTATCATTGACTTGGTAACTATGAAATCTGAAATCTATACTAACGACCTTGGTACAGATATTAAAGAAACTGTTGTAGGTTCAGACGAATTTAACGCTGAATTGGCAGCTTTGGATTTCAATGCTGAAGAATACACAGAACTTGCAAATGAATGGCGTGAAAAACTCATCGAAGCAATTGCTGATTTCGATGAAGATATCATGGAAAAATATTTTGCTGGTGAAGAAATTCCAGAAGCAGAACTTAAAGCTGCTATCCGTAAAGCAACAATCAATGTTGACTTCTACCCAATGCTTGCTGGTTCAGCCTTCAAGAACAAAGGTGTTCAAATGATGCTTGATGCAGTTATTGACTACCTTCCAAGCCCACTTGATATCCCTGCTATCCAAGGTGTTAACCCTGATACAGACGAAGAAGACGAACGCCCAGCTTCAGATGAAGAACCATTTGCAGCTCTTGCTTTCAAAATCATGACTGACCCATTTGTTGGACGTCTTTCATTCTTCCGCGTTTACTCAGGTACACTTGATGCTGGTTCATACGTTTTGAATACTTCAAAAGGTAAACGTGAACGTATCGGACGTATTCTTCAAATGCACGCTAACACTCGTAAAGAAATCCAAACAGTTTATGCTGGGGATATCGCTGCTGCTGTTGGTTTGAAAAATACGACAACTGGTGACTCATTGACAGATGAAAAAGCTAAAATCATCCTTGAATCAATTGAAGTTCCAGAACCAGTTATCCAATTGATGGTTGAACCTAAAACTAAAGCTGACCAAGATAAGATGGGTGTTGCCCTTCAAAAATTGGCTGAAGAAGATCCAACTTTCCGTGTTGAAACAAACCCAGAAACTGGTGAAACAGTCATCTCTGGTATGGGTGAACTTCACTTGGACGTTCTTGTTGACCGTATGAAACGTGAATTCAAAGTTGAAGCAAATGTTGGTGCGCCTCAAGTTGCTTACCGTGAAACATTCCGCGCTGGAACTTCAGCACGTGGATTCTTCAAACGTCAATCAGGTGGTAAAGGTCAATATGGTGACGTATGGATCGAATTCACACCTAACGAAGAAGGCGCTGGATTTGAATTTGAAAATGCTATCGTCGGTGGTGTCGTTCCTCGTGAATTCGTACCAGCCGTTGAAAAAGGTTTGGTAGAAACTATGGCTAACGGTGTCCTTGCTGGATACCCAATGGTTGACATTAAAGCTAAACTTTATGATGGTTCATACCATGATGTCGATTCATCAGAAACTGCCTTCAAGGTTGCCGCTTCTCTTGCAATGAAAGAAGCTGCTAAAACTGCGAAACCAGCAATTCTTGAACCAATGATGAAAGTTACAATCACTGTTCCTGAAGAAAACCTTGGAGATATCATGGGTCACGTGACTGCTCGTCGTGGTCAAGTTAACTCAATGGAAGCTCATGGTAAATCACAAATCGTTAATGCTTTCGTTCCACTTGCTGAAATGTTCGGTTACGCAACTACTCTCCGTTCATCTACACAAGGACGTGGTACTTTCATGATGGTATTTGACCACTATTCAGACGTACCTAAATCAGTACAAGAAGAAATTATTGCTAAAAACGGC
>fusA_Lcl-072
CGCGAATTTTCACTTGCTAATACACGTAATATCGGTATCATGGCCCACGTCGATGCTGGTAAAACAACAACAACTGAACGTGTTCTTTACTACACTGGTAAAATCCATAAAATCGGTGAAACTCACGAAGGTGCATCACAAATGGACTGGATGGAGCAAGAACAAGAACGTGGTATCACAATCACATCTGCAGCAACAACTGCTGAATGGAAAGGTAACCGCGTAAATATCATTGACACACCAGGTCACGTGGACTTCACAATTGAAGTACAACGTTCACTCCGTGTTCTTGATGGTGCTGTTACCGTTCTTGATGCTCAATCAGGTGTTGAACCACAAACAGAAACTGTATGGCGTCAAGCGACTGAATACGGTGTTCCACGTATCGTTTTTGCTAACAAAATGGACAAAATCGGTGCTGATTTCTACTACTCACTTTCTACTTTGGGAGATCGTTTGGGTGCTAATGCTCATCCAATCCAAATTCCAATTGGTGCAGAAGATGACTTCATCGGTATCATTGACTTGGTAACTATGAAATCTGAAATCTATACTAACGACCTTGGTACAGATATTAAAGAAACTGTTGTAGGTTCAGACGAATTTAACGCTGAATTGGCAGCTTTGGATTTCAATGCTGAAGAATACACAGAACTTGCAAACGAATGGCGTGAAAAACTCATCGAAGCAATTGCTGATTTCGATGAAGATATCATGGAAAAATATTTTGCTGGTGAAGAAATTCCAGAAGCAGAACTTAAAGCTGCAATCCGTAAAGCAACAATCAATGTTGACTTCTACCCAATGCTTGCTGGTTCTGCCTTCAAGAACAAAGGTGTTCAAATGATGCTTGATGCAGTTATTGACTACCTTCCAAGCCCACTTGATATCCCTGCAATCCAAGGTGTTAACCCAGATACAGACGAAGAAGACGAACGCCCAGCTTCAGATGAAGAACCATTTGCAGCTCTTGCTTTCAAAATCATGACTGACCCATTTGTTGGACGTCTTTCATTCTTCCGCGTTTACTCAGGTACACTTGATGCTGGTTCATACGTTTTGAATACTTCAAAAGGTAAACGTGAACGTATCGGACGTATTCTTCAAATGCACGCTAACACTCGTAAAGAAATCCAAACAGTTTATGCTGGGGATATCGCTGCTGCTGTTGGTTTGAAAAATACAACAACTGGTGACTCATTGACAGATGAAAAAGCTAAAATCATCCTTGAATCAATTGAAGTTCCAGAACCAGTTATCCAATTGATGGTTGAACCTAAAACTAAAGCTGACCAAGATAAGATGGGTGTTGCCCTTCAAAAATTGGCTGAAGAAGATCCAACTTTCCGTGTTGAAACAAACCCAGAAACTGGTGAAACAGTTATCTCTGGTATGGGTGAACTTCACTTGGACGTTCTTGTTGACCGTATGAAACGTGAATTCAAAGTTGAAGCAAATGTTGGTGCGCCTCAAGTTGCTTACCGTGAAACATTCCGCGCTGGAACTTCAGCACGTGGATTCTTCAAACGTCAATCAGGTGGTAAAGGTCAATATGGTGACGTATGGATCGAATTCACACCTAACGAAGAAGGCGCTGGATTTGAATTTGAAAATGCTATCGTCGGTGGTGTCGTTCCTCGTGAATTCGTACCAGCCGTTGAAAAAGGTTTGGTAGAAACTATGGCTAACGGTGTCCTTGCTGGATACCCAATGGTTGACATTAAAGCTAAACTTTATGATGGTTCATACCATGATGTCGATTCATCAGAAACTGCCTTCAAGGTTGCCGCTTCTCTTGCAATGAAAGAAGCTGCTAAAACTGCGAAACCAGCAATTCTTGAACCAATGATGAAAGTTACAATCACTGTTCCTGAAGAAAACCTTGGAGATATCATGGGTCACGTGACTGCTCGTCGTGGTCAAGTTAACTCAATGGAAGCTCATGGTAAATCACAAATCGTTAATGCTTTCGTTCCACTTGCTGAAATGTTCGGTTACGCAACTACTCTCCGTTCATCTACACAAGGACGTGGTACTTTCATGATGGTATTTGACCACTATTCAGACGTACCTAAATCAGTACAAGAAGAAATTATTGCTAAAAACGGC
>fusA_Lcl-073
CGCGAATTTTCACTTGCTAATACACGTAATATCGGTATCATGGCCCACGTCGATGCTGGTAAAACAACAACAACTGAACGTGTTCTTTACTACACTGGTAAAATCCATAAAATCGGTGAAACTCACGAAGGTGCATCACAAATGGACTGGATGGAGCAAGAACAAGAACGTGGTATCACAATCACATCTGCAGCAACAACTGCTGAATGGAAAGGTAACCGCGTAAATATCATTGACACACCAGGTCACGTGGACTTCACAATTGAAGTACAACGTTCACTCCGTGTTCTTGATGGTGCTGTTACCGTTCTTGATGCTCAATCAGGTGTTGAACCACAAACAGAAACTGTATGGCGTCAAGCGACTGAATACGGTGTTCCACGTATCGTTTTTGCTAACAAAATGGACAAAATCGGTGCTGATTTCTACTACTCACTTTCTACTTTGGGAGATCGTTTGGGTGCTAATGCTCATCCAATCCAAATTCCAATTGGTGCAGAAGATGACTTCATCGGTATCATTGACTTGGTAACTATGAAATCTGAAATCTATACTAACGACCTTGGTACAGATATTAAAGAAACTGTTGTAGGTTCAGACGAATTTAACGCTGAATTGGCAGCTTTGGATTTCAATGCTGAAGAATACACAGAACTTGCAAATGAATGGCGTGAAAAACTCATCGAAGCGATTGCTGATTTCGATGAAGATATCATGGAAAAATATTTTGCTGGTGAAGAAATTCCAGAAGCAGAACTTAAAGCTGCTATCCGTAAAGCAACAATCAATGTTGACTTCTACCCAATGCTTGCTGGTTCAGCCTTCAAGAACAAAGGTGTTCAAATGATGCTTGATGCAGTTATTGACTACCTTCCAAGCCCACTTGATATCCCTGCTATCCAAGGTGTTAACCCTGATACAGACGAAGAAGACGAACGCCCAGCTTCAGATGAAGAACCATTTGCAGCTCTTGCTTTCAAAATCATGACTGACCCATTTGTTGGACGTCTTTCATTCTTCCGCGTTTACTCAGGTACACTTGATGCTGGTTCATACGTTTTGAATACTTCAAAAGGTAAACGTGAACGTATCGGACGTATTCTTCAAATGCACGCTAACACTCGTAAAGAAATCCAAACAGTTTATGCTGGGGATATCGCTGCTGCTGTTGGTTTGAAAAATACGACAACTGGTGACTCATTGACAGATGAAAAAGCTAAAATCATCCTTGAATCAATTGAAGTTCCAGAACCAGTTATCCAATTGATGGTTGAACCTAAAACTAAAGCTGACCAAGATAAGATGGGTGTTGCCCTTCAAAAATTGGCTGAAGAAGATCCAACTTTCCGTGTTGAAACAAACCCAGAAACTGGTGAAACAGTCATCTCTGGTATGGGTGAACTTCACTTGGACGTTCTTGTTGACCGTATGAAACGTGAATTCAAAGTTGAAGCAAATGTTGGTGCGCCTCAAGTTGCTTACCGTGAAACATTCCGCGCTGGAACTTCAGCACGTGGATTCTTCAAACGTCAATCAGGTGGTAAAGGTCAATATGGTGACGTATGGATCGAATTCACACCTAACGAAGAAGGCGCTGGATTTGAATTTGAAAATGCTATCGTCGGTGGTGTCGTTCCTCGTGAATTCGTACCAGCCGTTGAAAAAGGTTTGGTAGAAACTATGGCTAACGGTGTCCTTGCTGGATACCCAATGGTTGACATTAAAGCTAAACTTTATGATGGTTCATACCATGATGTCGATTCATCAGAAACTGCCTTCAAGGTTGCCGCTTCTCTTGCAATGAAAGAAGCTGCTAAAACTGCGAAACCAGCAATTCTTGAACCAATGATGAAAGTTACAATCACTGTTCCTGAAGAAAACCTTGGAGATATCATGGGTCACGTGACTGCTCGTCGTGGTCAAGTTAACTCAATGGAAGCTCATGGTAAATCACAAATCGTTAATGCTTTCGTTCCACTTGCTGAAATGTTCGGTTACGCAACTACTCTCCGTTCATCTACACAAGGACGTGGTACTTTCATGATGGTATTTGACCACTATTCAGACGTACCTAAATCAGTACAAGAAGAAATTATTGCTAAAAACGGC
>fusA_Lcl-074
CGCGAATTTTCACTTGCTAATACACGTAATATCGGTATCATGGCCCACGTCGATGCTGGTAAAACAACAACAACTGAACGTGTTCTTTACTACACTGGTAAAATCCATAAAATCGGTGAAACTCACGAAGGTGCATCACAAATGGACTGGATGGAGCAAGAACAAGAACGTGGTATCACAATCACATCTGCAGCAACAACTGCTGAATGGAAAGGTAACCGCGTAAATATCATTGACACACCAGGTCACGTGGACTTCACAATTGAAGTACAACGTTCACTCCGTGTTCTTGATGGTGCTGTTACCGTTCTTGATGCTCAATCAGGTGTTGAACCACAAACAGAAACTGTATGGCGTCAAGCGACTGAATACGGTGTTCCACGTATCGTTTTTGCTAACAAAATGGACAAAATCGGTGCTGATTTCTACTACTCACTTTCTACTTTGGGAGATCGTTTGGGTGCTAATGCTCATCCAATCCAAATTCCAATTGGTGCAGAAGATGACTTCATCGGTATCATTGACTTGGTAACTATGAAATCTGAAATCTATACTAACGACCTTGGTACAGATATTAAAGAAACTGTTGTAGGTTCAGACGAATTTAACGCTGAATTGGCAGCTTTGGATTTCAATGCTGAAGAATACACAGAACTTGCAAACGAATGGCGTGAAAAACTCATCGAAGCAATTGCTGATTTCGATGAAGATATCATGGAAAAATATTTTGCTGGTGAAGAAATTCCAGAAGCAGAACTTAAAGCTGCAATCCGTAAAGCAACAATCAATGTTGACTTCTACCCAATGCTTGCTGGTTCTGCCTTCAAGAACAAAGGTGTTCAAATGATGCTTGATGCAGTTATTGACTACCTTCCAAGCCCACTTGATATCCCTGCAATCCAAGGTGTTAACCCAGATACAGACGAAGAAGACGAACGCCCAGCTTCAGATGAAGAACCATTTGCAGCTCTTGCTTTCAAAATCATGACTGACCCATTTGTTGGACGTCTTTCATTCTTCCGCGTTTACTCAGGTACACTTGATGCTGGTTCATACGTTTTGAATACTTCAAAAGGTAAACGTGAACGTATCGGACGTATTCTTCAAATGCACGCTAACACTCGTAAAGAAATCCAAACAGTTTATGCTGGGGATATCGCTGCTGCTGTTGGTTTGAAAAATACGACAACTGGTGACTCATTGACAGATGAAAAAGCTAAAATCATCCTTGAATCAATTGAAGTTCCAGAACCAGTTATCCAATTGATGGTTGAACCTAAAACTAAAGCTGACCAAGATAAGATGGGTGTTGCCCTTCAAAAATTGGCTGAAGAAGATCCAACTTTCCGTGTTGAAACAAACCCAGAAACTGGTGAAACAGTTATCTCTGGTATGGGTGAACTTCACTTGGACGTTCTTGTTGACCGTATGAAACGTGAATTCAAAGTTGAAGCAAATGTTGGTGCGCCTCAAGTTGCTTACCGTGAAACATTCCGCGCTGGAACTTCAGCACGTGGATTCTTCAAACGTCAATCAGGTGGTAAAGGTCAATATGGTGACGTATGGATCGAATTCACACCTAACGAAGAAGGCGCTGGATTTGAATTTGAAAATGCTATCGTCGGTGGTGTCGTTCCTCGTGAATTCGTACCAGCCGTTGAAAAAGGTTTGGTAGAAACTATGGCTAACGGTGTCCTTGCTGGATACCCAATGGTTGACATTAAAGCTAAACTTTATGATGGTTCATACCATGATGTCGATTCATCAGAAACTGCCTTCAAGGTTGCCGCTTCTCTTGCAATGAAAGAAGCTGCTAAAACTGCGAAACCAGCAATTCTTGAACCAATGATGAAAGTTACAATCACTGTTCCTGAAGAAAACCTTGGAGATATCATGGGTCACGTGACTGCTCGTCGTGGTCAAGTTAACTCAATGGAAGCTCACGGTAAATCACAAATCGTTAATGCTTTCGTTCCACTTGCTGAAATGTTCGGTTACGCAACTACTCTCCGTTCATCTACACAAGGACGTGGTACTTTCATGATGGTATTTGACCACTATTCAGACGTACCTAAATCAGTACAAGAAGAAATTATTGCTAAAAACGGC
>fusA_Lcl-075
CGCGAATTTTCACTTGCTAATACACGTAATATCGGTATCATGGCCCACGTCGATGCTGGTAAAACAACAACAACTGAACGTGTTCTTTACTACACTGGTAAAATCCATAAAATCGGTGAAACTCACGAAGGTGCATCACAAATGGACTGGATGGAGCAAGAACAAGAACGTGGTATCACTATCACATCTGCAGCAACAACTGCAGAATGGAAAGGTAATCGCGTAAACATCATCGACACACCAGGTCACGTGGACTTCACAATCGAAGTACAACGTTCACTCCGTGTTCTTGATGGTGCTGTTACCGTTCTTGATGCTCAATCAGGTGTTGAACCACAAACAGAAACTGTATGGCGTCAAGCGACTGAATACGGTGTTCCACGTATCGTTTTTGCTAACAAAATGGACAAAATCGGTGCTGATTTCTACTACTCACTTTCTACTTTGGGAGATCGTTTGGGTGCTAATGCTCATCCAATCCAAATTCCAATCGGTGCAGAAGATGACTTCATCGGTATCATTGACTTGGTAACTATGAAATCTGAAATCTATACTAATGACCTTGGTACAGATATTAAAGAAACTGTTGTAGGTTCAGACGAATTTAACGCTGAATTGGCATCTTTGGATTTCAATGCAGAAGAATACACAGAACTTGCAAACGAATGGCGTGAAAAACTCATCGAAGCAATTGCTGATTTCGATGAAGATATCATGGAAAAATATTTTGCTGGTGAAGAAATTCCTGAAGCAGAACTCAAAGCAGCTATCCGTAAAGCAACAATCAATGTTGACTTCTACCCAATGCTTGCTGGTTCTGCCTTCAAGAACAAAGGTGTTCAAATGATGCTTGATGCAGTTATTGACTACCTTCCAAGCCCACTTGATATCCCAGCTATCCAAGGTGTTAACCCTGATACAGACGAAGAAGACGAACGCCCAGCTTCAGATGAAGAACCATTTGCAGCTCTTGCTTTCAAAATCATGACTGACCCATTCGTTGGACGTCTTTCATTCTTCCGCGTTTACTCAGGTACACTTGATGCTGGTTCATACGTTTTGAATACTTCAAAAGGTAAACGTGAACGTATCGGACGTATCCTTCAAATGCACGCTAACACTCGTAAAGAAATCCAAACAGTTTACGCTGGGGATATCGCTGCTGCTGTTGGTTTGAAAAATACAACAACTGGTGACTCATTGACAGATGAAAAAGCTAAAATCATCCTTGAATCAATTGAAGTTCCAGAACCAGTTATCCAATTGATGGTTGAACCTAAAACTAAAGCTGACCAAGATAAGATGGGTGTTGCCCTCCAAAAATTGGCTGAAGAAGATCCAACTTTCCGTGTTGAAACAAACCCAGAAACGGGTGAAACAGTTATCTCTGGTATGGGTGAACTTCACTTGGACGTTCTTGTTGACCGTATGAAACGTGAATTCAAAGTTGAAGCAAACGTTGGTGCGCCTCAAGTTGCCTACCGTGAAACATTCCGCGCTGGAACTTCAGCACGTGGATTCTTCAAACGTCAATCAGGTGGTAAAGGTCAATACGGTGACGTATGGATCGAATTCACACCTAATGAAGAAGGTGCTGGATTTGAATTTGAAAATGCTATCGTCGGTGGTGTCGTTCCTCGTGAATTCGTACCAGCCGTTGAAAAAGGTTTGGTAGAAACTATGGCTAACGGTGTCCTTGCTGGATACCCAATGGTTGACATTAAAGCTAAACTTTATGATGGTTCATACCATGATGTCGATTCATCAGAAACTGCCTTCAAGGTTGCCGCTTCTCTTGCAATGAAAGAAGCTGCTAAAACTGCGAAACCAGCAATTCTTGAGCCAATGATGAAAGTTACAATCACTGTTCCTGAAGAAAACCTTGGAGATATCATGGGTCACGTGACTGCTCGTCGTGGTCAAGTTAACTCAATGGAAGCTCACGGTAAATCACAAATCGTTAATGCTTTCGTTCCACTTGCTGAAATGTTCGGTTACGCAACTACTCTTCGTTCATCTACACAAGGACGTGGTACTTTCATGATGGTATTTGACCACTATTCAGACGTACCTAAATCAGTCCAAGAAGAAATTATTGCTAAAAACGGC
>fusA_Lcl-076
CGCGAATTTTCACTTGCTAATACACGTAATATCGGTATCATGGCCCACGTCGATGCTGGTAAAACAACAACAACTGAACGTGTTCTTTACTACACTGGTAAAATCCATAAAATCGGTGAAACTCACGAAGGTGCATCACAAATGGACTGGATGGAGCAAGAACAAGAACGTGGTATCACAATCACATCTGCAGCAACAACTGCTGAATGGAAAGGTAACCGCGTAAATATCATTGACACACCAGGTCACGTGGACTTCACAATTGAAGTACAACGTTCACTCCGTGTTCTTGATGGTGCTGTTACCGTTCTTGATGCTCAATCAGGTGTTGAACCACAAACAGAAACTGTATGGCGTCAAGCGACTGAATACGGTGTTCCACGTATAGTTTTTGCTAACAAAATGGACAAAATCGGTGCTGATTTCTACTACTCACTTTCTACTTTGGGAGATCGTTTGGGTGCTAATGCTCATCCAATCCAAATTCCAATTGGTGCAGAAGATGACTTCATCGGTATCATTGACTTGGTAACTATGAAATCTGAAATCTATACTAACGACCTTGGTACAGATATTAAAGAAACTGTTGTAGGTTCAGACGAATTTAACGCTGAATTGGCAGCTTTGGATTTCAATGCTGAAGAATACACAGAACTTGCAAACGAATGGCGTGAAAAACTCATCGAAGCAATTGCTGATTTCGATGAAGATATCATGGAAAAATATTTTGCTGGTGAAGAAATTCCAGAAGCAGAACTTAAAGCTGCAATCCGTAAAGCAACAATCAATGTTGACTTCTACCCAATGCTTGCTGGTTCTGCCTTCAAGAACAAAGGTGTTCAAATGATGCTTGATGCAGTTATTGACTACCTTCCAAGCCCACTTGATATCCCTGCAATCCAAGGTGTTAACCCAGATACAGACGAAGAAGACGAACGCCCAGCTTCAGATGAAGAACCATTTGCAGCTCTTGCTTTCAAAATCATGACTGACCCATTTGTTGGACGTCTTTCATTCTTCCGCGTTTACTCAGGTACACTTGATGCTGGTTCATACGTTTTGAATACTTCAAAAGGTAAACGTGAACGTATCGGACGTATTCTTCAAATGCACGCTAACACTCGTAAAGAAATCCAAACAGTTTATGCTGGGGATATCGCTGCTGCTGTTGGTTTGAAAAATACAACAACTGGTGACTCATTGACAGATGAAAAAGCTAAAATCATCCTTGAATCAATTGAAGTTCCAGAACCAGTTATCCAATTGATGGTTGAACCTAAAACTAAAGCTGACCAAGATAAGATGGGTGTTGCCCTTCAAAAATTGGCTGAAGAAGATCCAACTTTCCGTGTTGAAACAAACCCAGAAACTGGTGAAACAGTTATCTCTGGTATGGGTGAACTTCACTTGGACGTTCTTGTTGACCGTATGAAACGTGAATTCAAAGTTGAAGCAAATGTTGGTGCGCCTCAAGTTGCTTACCGTGAAACATTCCGCGCTGGAACTTCAGCACGTGGATTCTTCAAACGTCAATCAGGTGGTAAAGGTCAATATGGTGACGTATGGATCGAATTCACACCTAACGAAGAAGGCGCTGGATTTGAATTTGAAAATGCTATCGTCGGTGGTGTTGTTCCTCGTGAATTCGTACCAGCCGTTGAAAAAGGTTTGGTAGAAACTATGGCTAACGGTGTCCTTGCTGGATACCCAATGGTTGACATTAAAGCTAAACTTTATGATGGTTCATACCATGATGTCGATTCATCAGAAACTGCCTTCAAGGTTGCCGCTTCTCTTGCAATGAAAGAAGCTGCTAAAACTGCGAAACCAGCAATTCTTGAACCAATGATGAAAGTTACAATCACTGTTCCTGAAGAAAACCTTGGAGATATCATGGGTCACGTGACTGCTCGTCGTGGTCAAGTTAACTCAATGGAAGCTCATGGTAAATCACAAATCGTTAATGCTTTCGTTCCACTTGCTGAAATGTTCGGTTACGCAACTACTCTCCGTTCATCTACACAAGGACGTGGTACTTTCATGATGGTATTTGACCACTATTCAGACGTACCTAAATCAGTACAAGAAGAAATTATTGCTAAAAACGGC
>fusA_Lcl-077
CGCGAATTTTCACTTGCTAATACACGTAATATCGGTATCATGGCCCACGTCGATGCTGGTAAAACAACAACAACTGAACGTGTTCTTTACTACACTGGTAAAATCCATAAAATCGGTGAAACTCACGAAGGTGCATCACAAATGGACTGGATGGAGCAAGAACAAGAACGTGGTATCACAATCACATCTGCAGCAACAACTGCTGAATGGAAAGGTAACCGCGTAAATATCATTGACACACCAGGTCACGTGGACTTCACAATTGAAGTACAACGTTCACTCCGTGTTCTTGATGGTGCTGTTACCGTTCTTGATGCTCAATCAGGTGTTGAACCACAAACAGAAACTGTATGGCGTCAAGCGACTGAATACGGTGTTCCACGTATCGTTTTTGCTAACAAAATGGACAAAATCGGTGCTGATTTCTACTACTCACTTTCTACTTTGGGAGATCGTTTGGGTGCTAATGCTCATCCAATCCAAATTCCAATTGGTGCAGAAGATGACTTCATCGGTATCATTGACTTGGTAACTATGAAATCTGAAATCTATACTAACGACCTTGGTACAGATATTAAAGAAACTGTTGTAGGTTCAGACGAATTTAACGCTGAATTGGCAGCTTTGGATTTCAATGCTGAAGAATACACAGAACTTGCAAACGAATGGCGTGAAAAACTCATCGAAGCAATTGCTGATTTCGATGAAGATATCATGGAAAAATATTTTGCTGGTGAAGAAATTCCAGAAGCAGAACTTAAAGCTGCAATCCGTAAAGCAACAATCAATGTTGACTTCTACCCAATGCTTGCTGGTTCTGCCTTCAAGAACAAAGGTGTTCAAATGATGCTTGATGCAGTTATTGACTACCTTCCAAGCCCACTTGATATCCCTGCAATCCAAGGTGTTAACCCAGATACAGACGAAGAAGACGAACGCCCAGCTTCAGATGAAGAACCATTTGCAGCTCTTGCTTTCAAAATCATGACTGACCCATTTGTTGGACGTCTTTCATTCTTCCGCGTTTACTCAGGTACACTTGATGCTGGTTCATACGTTTTGAATACTTCAAAAGGTAAACGTGAACGTATCGGACGTATTCTTCAAATGCACGCTAACACTCGTAAAGAAATCCAAACAGTTTATGCTGGGGATATCGCTGCTGCTGTTGGTTTGAAAAATACAACAACTGGTGACTCATTGACAGATGAAAAAGCTAAAATCATCCTTGAATCAATTGAAGTTCCAGAACCAGTTATCCAATTGATGGTTGAACCTAAAACTAAAGCTGACCAAGATAAGATGGGTGTTGCCCTTCAAAAATTGGCTGAAGAAGATCCAACTTTCCGTGTTGAAACAAACCCAGAAACTGGTGAAACAGTTATCTCTGGTATGGGTGAACTTCACTTGGACGTTCTTGTTGACCGTATGAAACGTGAATTCAAAGTTGAAGCAAATGTTGGTGCGCCTCAAGTTGCTTACCGTGAAACATTCCGCGCTGGAACTTCAGCACGTGGATTCTTCAAACGTCAATCAGGTGGTAAAGGTCAATATGGTGACGTATGGATCGAATTCACACCTAACGAAGAAGGCGCTGGATTTGAATTTGAAAATGCTATCGTCGGTGGTGTTGTTCCTCGTGAATTCGTACCAGCCGTTGAAAAAGGTTTGGTAGAAACTATGGCTAACGGTGTCCTTGCTGGATACCCAATGGTTGACATTAAAGCTAAACTTTATGATGGTTCATACCATGATGTCGATTCATCAGAAACTGCCTTCAAGGTTGCCGCTTCTCTTGCAATGAAAGAAGCTGCTAAAACTGCGAAACCAGCAATTCTTGAACCAATGATGAAAGTTACAATCACTGTTCCTGAAGAAAACCTTGGAGATATCATGGGTCACGTGACTGCTCGTCGTGGTCAAGTTAACTCAATGGAAGCTCATGGTAAATCACAAATCGTTAATGCTTTCGTTCCACTTGCTGAAATGTTCGGTTACGCAACTACTCTCCGTTCATCTACACAAGGACGTGGTACTTTCATGATGGTATTTGACCACTATTCAGACGTACCTAAATCAGTACAAGAAGAAATTATTGCTAAAAACGGC
>fusA_Lcl-078
CGCGAATTTTCACTTGCTAATACACGTAATATCGGTATCATGGCCCACGTCGATGCTGGTAAAACAACAACAACTGAACGTGTTCTTTACTACACTGGTAAAATCCATAAAATCGGTGAAACTCACGAAGGTGCATCACAAATGGACTGGATGGAGCAAGAACAAGAACGTGGTATCACAATCACATCTGCAGCAACAACTGCTGAATGGAAAGGTAACCGCGTAAATATCATTGACACACCAGGTCACGTGGACTTCACAATCGAAGTACAACGTTCACTCCGTGTTCTTGATGGTGCTGTTACCGTTCTTGATGCTCAATCAGGTGTTGAACCACAAACAGAAACTGTATGGCGTCAAGCGACTGAATACGGTGTTCCACGTATCGTTTTTGCTAACAAAATGGACAAAATCGGTGCTGATTTCTACTACTCACTTTCTACTTTGGGAGATCGTTTGGGTGCTAATGCTCATCCAATCCAAATTCCAATTGGTGCAGAAGATGACTTCATCGGTATCATTGACTTGGTAACTATGAAATCTGAAATCTATACTAACGACCTTGGTACAGATATTAAAGAAACTGTTGTAGGTTCAGACGAATTTAACGCTGAATTGGCAGCTTTGGATTTCAATGCTGAAGAATACACAGAACTTGCAAACGAATGGCGTGAAAAACTCATCGAAGCAATTGCTGATTTCGATGAAGATATCATGGAAAAATATTTTGCTGGTGAAGAAATTCCAGAAGCAGAACTTAAAGCTGCCATCCGTAAAGCAACAATCAATGTTGACTTCTACCCAATGCTTGCTGGTTCTGCCTTCAAGAACAAAGGTGTTCAAATGATGCTTGATGCAGTTATTGACTACCTTCCAAGCCCACTTGATATCCCTGCTATCCAAGGTGTTAACCCAGATACAGACGAAGAAGACGAACGCCCAGCTTCAGATGAAGAACCATTTGCAGCTCTTGCTTTCAAAATCATGACTGACCCATTTGTTGGACGTCTTTCATTCTTCCGCGTTTACTCAGGTACACTTGATGCTGGTTCATACGTTTTGAATACTTCAAAAGGTAAACGTGAACGTATCGGACGTATTCTTCAAATGCACGCTAACACTCGTAAAGAAATCCAAACAGTTTATGCTGGGGATATCGCTGCTGCTGTTGGTTTGAAAAATACAACAACTGGTGACTCATTGACAGATGAAAAAGCTAAAATCATCCTTGAATCAATTGAAGTTCCAGAACCAGTTATCCAATTGATGGTTGAACCTAAAACTAAAGCTGACCAAGATAAGATGGGTGTTGCCCTTCAAAAATTGGCTGAAGAAGATCCAACTTTCCGTGTTGAAACAAACCCAGAAACTGGTGAAACAGTTATCTCTGGTATGGGTGAACTTCACTTGGACGTTCTTGTTGACCGTATGAAACGTGAATTCAAAGTTGAAGCAAACGTTGGTGCGCCTCAAGTTGCTTACCGTGAAACATTCCGCGCTGGAACTTCAGCACGTGGATTCTTCAAACGTCAATCAGGTGGTAAAGGTCAATACGGTGACGTATGGATCGAATTCACACCTAACGAAGAAGGCGCTGGATTTGAATTTGAAAATGCTATCGTCGGTGGTGTCGTTCCTCGTGAATTCGTACCAGCCGTTGAAAAAGGTTTGGTAGAAACTATGGCTAACGGTGTCCTTGCTGGATACCCAATGGTTGACATTAAAGCTAAACTTTATGATGGTTCATACCATGATGTCGATTCATCAGAAACTGCCTTCAAGGTTGCCGCTTCTCTTGCAATGAAAGAAGCTGCTAAAACTGCGAAACCAGCAATTCTTGAACCAATGATGAAAGTTACAATCACTGTTCCTGAAGAAAACCTTGGAGATATCATGGGTCACGTGACTGCTCGTCGTGGTCAAGTTAACTCAATGGAAGCTCACGGTAAATCACAAATTGTTAATGCTTTCGTTCCACTTGCTGAAATGTTCGGTTACGCAACTACTCTCCGTTCATCTACACAAGGACGTGGTACTTTCATGATGGTATTTGACCACTATTCAGACGTACCTAAATCAGTACAAGAAGAAATTATTGCTAAAAACGGC
>fusA_Lcl-079
CGCGAATTTTCACTTGCTAATACACGTAATATCGGTATCATGGCCCACGTCGATGCTGGTAAAACAACAACAACTGAACGTGTTCTTTACTACACTGGTAAAATCCATAAAATCGGTGAAACTCACGAAGGTGCATCACAAATGGACTGGATGGAGCAAGAACAAGAACGTGGTATCACAATCACATCTGCAGCAACAACTGCTGAATGGAAAGGTAACCGCGTAAATATCATTGACACACCAGGTCACGTGGACTTCACAATTGAAGTACAACGTTCACTCCGTGTTCTTGATGGTGCTGTTACCGTTCTTGATGCTCAATCAGGTGTTGAACCACAAACAGAAACTGTATGGCGTCAAGCGACTGAATACGGTGTTCCACGTATCGTTTTTGCTAACAAAATGGACAAAATCGGTGCTGATTTCTACTACTCACTTTCTACTTTGGGAGATCGTTTGGGTGCTAATGCTCATCCAATCCAAATTCCAATTGGTGCAGAAGATGACTTCATCGGTATCATTGACTTGGTAACTATGAAATCTGAAATCTATACTAACGACCTTGGTACAGATATTAAAGAAACTGTTGTAGGTTCAGACGAATTTAACGCTGAATTGGCAGCTTTGGATTTCAATGCTGAAGAATACACAGAACTTGCAAACGAATGGCGTGAAAAACTCATCGAAGCAATTGCTGATTTCGATGAAGATATCATGGAAAAATATTTTGCTGGTGAAGAAATTCCAGAAGCAGAACTTAAAGCTGCAATCCGTAAAGCAACAATCAATGTTGACTTCTACCCAATGCTTGCTGGTTCTGCCTTCAAGAACAAAGGTGTTCAAATGATGCTTGATGCAGTTATTGACTACCTTCCAAGCCCACTTGATATCCCTGCAATCCAAGGTGTTAACCCAGATACAGACGAAGAAGACGAACGCCCAGCTTCAGATGAAGAACCATTTGCAGCTCTTGCTTTCAAAATCATGACTGACCCATTTGTTGGACGTCTTTCATTCTTCCGCGTTTACTCAGGTACACTTGATGCTGGTTCATACGTTTTGAATACTTCAAAAGGTAAACGTGAACGTATCGGACGTATTCTTCAAATGCACGCTAACACTCGTAAAGAAATCCAAACAGTTTATGCTGGGGATATCGCTGCTGCTGTTGGTTTGAAAAATACGACAACTGGTGACTCATTGACAGATGAAAAAGCTAAAATCATCCTTGAATCAATTGAAGTTCCAGAACCAGTTATCCAATTGATGGTTGAACCTAAAACTAAAGCTGACCAAGATAAGATGGGTGTTGCCCTTCAAAAATTGGCTGAAGAAGATCCAACTTTCCGTGTTGAAACAAACCCAGAAACTGGTGAAACAGTTATCTCTGGTATGGGTGAACTTCACTTGGACGTTCTTGTTGACCGTATGAAACGTGAATTCAAAGTTGAAGCAAATGTTGGTGCGCCTCAAGTTGCTTACCGTGAAACATTCCGCGCTGGAACTTCAGCACGTGGATTCTTCAAACGTCAATCAGGTGGTAAAGGTCAATATGGTGACGTATGGATCGAATTCACACCTAACGAAGAAGGCGCTGGATTTGAATTTGAAAATGCTATCGTCGGTGGTGTCGTTCCTCGTGAATTCGTACCAGCCGTTGAAAAAGGTTTGGTAGAAACTATGGCTAACGGTGTCCTTGCTGGATACCCAATGGTTGACATTAAAGCTAAACTTTATGATGGTTCATACCATGATGTCGATTCATCAGAAACTGCCTTCAAGGTTGCCGCTTCTCTTGCAATGAAAGAAGCTGCTAAAACTGCGAAACCAGCAATTCTTGAACCAATGATGAAAGTTACAATCACTGTTCCTGAAGAAAACCTTGGAGATATCATGGGTCACGTGACTGCTCGTCGTGGTCAAGTTAACTCAATGGAAGCTCACGGTAAATCACAAATCGTTAATGCTTTCGTTCCACTTGCTGAAATGTTCGGTTACGCAACTACTCTCCGTTCATCTACACAAGGACGTGGTACTTTCATGATGGTATTTGACCACTATTCAGACGTACCTAAATCAGTACAAGAAGAAATTATTGCTAAAAACGGC
>fusA_Lcl-080
CGCGAATTTTCACTTGCTAATACACGTAATATCGGTATCATGGCCCACGTCGATGCTGGTAAAACAACAACAACTGAACGTGTTCTTTACTACACTGGTAAAATCCATAAAATCGGTGAAACTCACGAAGGTGCATCACAAATGGACTGGATGGAGCAAGAACAAGAACGTGGTATCACAATCACATCTGCAGCAACAACTGCTGAATGGAAAGGTAACCGCGTAAATATCATTGACACACCAGGTCACGTGGACTTCACAATTGAAGTACAACGTTCACTCCGTGTTCTTGATGGTGCTGTTACCGTTCTTGATGCTCAATCAGGTGTTGAACCACAAACAGAAACTGTATGGCGTCAAGCGACTGAATACGGTGTTCCACGTATCGTTTTTGCTAACAAAATGGACAAAATCGGTGCTGATTTCTACTACTCACTTTCTACTTTGGGAGATCGTTTGGGTGCTAATGCTCATCCAATCCAAATTCCAATTGGTGCAGAAGATGACTTCATCGGTATCATTGACTTGGTAACTATGAAATCTGAAATCTATACTAACGACCTTGGTACAGATATTAAAGAAACTGTTGTAGGTTCAGACGAATTTAACGCTGAATTGGCAGCTTTGGATTTCAATGCTGAAGAATACACAGAACTTGCAAACGAATGGCGTGAAAAACTCATCGAAGCAATTGCTGATTTCGATGAAGATATCATGGAAAAATATTTTGCTGGTGAAGAAATTCCAGAAGCAGAACTTAAAGCTGCAATCCGTAAAGCAACAATCAATGTTGACTTCTACCCAATGCTTGCTGGTTCTGCCTTCAAGAACAAAGGTGTTCAAATGATGCTTGATGCAGTTATTGACTACCTTCCAAGCCCACTTGATATCCCTGCAATCCAAGGTGTTAACCCAGATACAGACGAAGAAGACGAACGCCCAGCTTCAGATGAAGAACCATTTGCAGCTCTTGCTTTCAAAATCATGACTGACCCATTTGTTGGACGTCTTTCATTCTTCCGCGTTTACTCAGGTACACTTGATGCTGGTTCATACGTTTTGAATACTTCAAAAGGTAAACGTGAACGTATCGGACGTATTCTTCAAATGCACGCTAACACTCGTAAAGAAATCCAAACAGTTTATGCTGGGGATATCGCTGCTGCTGTTGGTTTGAAAAATACGACAACTGGTGACTCATTGACAGATGAAAAAGCTAAAATCATCCTTGAATCAATTGAAGTTCCAGAACCAGTTATCCAATTGATGGTTGAACCTAAAACTAAAGCTGACCAAGATAAGATGGGTGTTGCCCTTCAAAAATTGGCTGAAGAAGATCCAACTTTCCGTGTTGAAACAAACCCAGAAACTGGTGAAACAGTTATCTCTGGTATGGGTGAACTTCACTTGGACGTTCTTGTTGACCGTATGAAACGTGAATTCAAAGTTGAAGCAAATGTTGGTGCGCCTCAAGTTGCTTACCGTGAAACATTCCGCGCTGGAACTTCAGCACGTGGATTCTTCAAACGTCAATCAGGTGGTAAAGGTCAATATGGTGACGTATGGATCGAATTCACACCTAACGAAGAAGGCGCTGGATTTGAATTTGAAAATGCTATCGTCGGTGGTGTCGTTCCTCGTGAATTCGTACCAGCCGTTGAAAAAGGTTTGGTAGAAACTATGGCTAACGGTGTCCTTGCTGGATACCCAATGGTTGACATTAAAGCTAAACTTTATGATGGTTCATACCATGATGTCGATTCATCAGAAACTGCCTTCAAGGTTGCCGCTTCTCTTGCAATGAAAGAAGCTGCTAAAACTGCGAAACCAGCAATTCTTGAACCAATGATGAAAGTTACAATCACTGTTCCTGAAGAAAACCTTGGAGATATCATGGGTCACGTGACTGCTCGTCGTGGTCAAGTTAACTCAATGGAAGCTCACGGTAAATCACAAATCGTTAATGCTTTCGTTCCACTTGCTGAAATGTTCGGTTACGCAACTACTCTCCGTTCATCTACACAAGGACGTGGTACTTTCATGATGGTATTTGACCACTATTCAGACGTACCTAAATCAGTACAAGAAGAAATTATTGCTAAAAACGGC
>fusA_Lcl-081
CGCGAATTTTCACTTGCTAATACACGTAATATCGGTATCATGGCCCACGTCGATGCTGGTAAAACAACAACAACTGAACGTGTTCTTTACTACACTGGTAAAATCCATAAAATCGGTGAAACTCACGAAGGTGCATCACAAATGGACTGGATGGAGCAAGAACAAGAACGTGGTATCACAATCACATCTGCAGCAACAACTGCTGAATGGAAAGGTAACCGCGTAAATATCATTGACACACCAGGTCACGTGGACTTCACAATTGAAGTACAACGTTCACTCCGTGTTCTTGATGGTGCTGTTACCGTTCTTGATGCTCAATCAGGTGTTGAACCACAAACAGAAACTGTATGGCGTCAAGCGACTGAATACGGTGTTCCACGTATCGTTTTTGCTAACAAAATGGACAAAATCGGTGCTGATTTCTACTACTCACTTTCTACTTTGGGAGATCGTTTGGGTGCTAATGCTCATCCAATCCAAATTCCAATTGGTGCAGAAGATGACTTCATCGGTATCATTGACTTGGTAACTATGAAATCTGAAATCTATACTAACGACCTTGGTACAGATATTAAAGAAACTGTTGTAGGTTCAGACGAATTTAACGCTGAATTGGCAGCTTTGGATTTCAATGCTGAAGAATACACAGAACTTGCAAACGAATGGCGTGAAAAACTCATCGAAGCAATTGCTGATTTCGATGAAGATATCATGGAAAAATATTTTGCTGGTGAAGAAATTCCAGAAGCAGAACTTAAAGCTGCAATCCGTAAAGCAACAATCAATGTTGACTTCTACCCAATGCTTGCTGGTTCTGCCTTCAAGAACAAAGGTGTTCAAATGATGCTTGATGCAGTTATTGACTACCTTCCAAGCCCACTTGATATCCCTGCAATCCAAGGTGTTAACCCAGATACAGACGAAGAAGACGAACGCCCAGCTTCAGATGAAGAACCATTTGCAGCTCTTGCTTTCAAAATCATGACTGACCCATTTGTTGGACGTCTTTCATTCTTCCGCGTTTACTCAGGTACACTTGATGCTGGTTCATACGTTTTGAATACTTCAAAAGGTAAACGTGAACGTATCGGACGTATTCTTCAAATGCACGCTAACACTCGTAAAGAAATCCAAACAGTTTATGCTGGGGATATCGCTGCTGCTGTTGGTTTGAAAAATACAACAACTGGTGACTCATTGACAGATGAAAAAGCTAAAATCATCCTTGAATCAATTGAAGTTCCAGAACCAGTTATCCAATTGATGGTTGAACCTAAAACTAAAGCTGACCAAGATAAGATGGGTGTTGCCCTTCAAAAATTGGCTGAAGAAGATCCAACTTTCCGTGTTGAAACAAACCCAGAAACTGGTGAAACAGTTATCTCTGGTATGGGTGAACTTCACTTGGACGTTCTTGTTGACCGTATGAAACGTGAATTCAAAGTTGAAGCAAATGTTGGTGCGCCTCAAGTTGCTTACCGTGAAACATTCCGCGCTGGAACTTCAGCACGTGGATTCTTCAAACGTCAATCAGGTGGTAAAGGTCAATATGGTGACGTATGGATCGAATTCACACCTAACGAAGAAGGCGCTGGATTTGAATTTGAAAATGCTATCGTCGGTGGTGTCGTTCCTCGTGAATTCGTACCAGCCGTTGAAAAAGGTTTGGTAGAAACTATGGCTAACGGTGTCCTTGCTGGATACCCAATGGTTGACATTAAAGCTAAACTTTATGATGGTTCATACCATGATGTCGATTCATCAGAAACTGCCTTCAAGGTTGCCGCTTCTCTTGCAATGAAAGAAGCTGCTAAAACTGCGAAACCAGCAATTCTTGAACCAATGATGAAAGTTACAATCACTGTTCCTGAAGAAAACCTTGGAGATATCATGGGTCACGTGACTGCTCGTCGTGGTCAAGTTAACTCAATGGAAGCTCATGGTAAATCACAAATCGTTAATGCTTTCGTTCCACTTGCTGAAATGTTCGGTTACGCAACTACTCTCCGTTCATCTACACAAGGACGTGGTACTTTCATGATGGTATTTGACCACTATTCAGACGTACCTAAATCAGTACAAGAAGAAATTATTGCTAAAAACGGC
>fusA_Lcl-082
CGCGAATTTTCACTTGCTAATACACGTAATATCGGTATCATGGCCCACGTCGATGCTGGTAAAACAACAACAACTGAACGTGTTCTTTACTACACTGGTAAAATCCATAAAATCGGTGAAACTCACGAAGGTGCATCACAAATGGACTGGATGGAGCAAGAACAAGAACGTGGTATCACAATCACATCTGCAGCAACAACTGCTGAATGGAAAGGTAACCGCGTAAATATCATTGACACACCAGGTCACGTGGACTTCACAATTGAAGTACAACGTTCACTCCGTGTTCTTGATGGTGCTGTTACCGTTCTTGATGCTCAATCAGGTGTTGAACCACAAACAGAAACTGTATGGCGTCAAGCGACTGAATACGGTGTTCCACGTATCGTTTTTGCTAACAAAATGGACAAAATCGGTGCTGATTTCTACTACTCACTTTCTACTTTGGGAGATCGTTTGGGTGCTAATGCTCATCCAATCCAAATTCCAATTGGTGCAGAAGATGACTTCATCGGTATCATTGACTTGGTAACTATGAAATCTGAAATCTATACTAACGACCTTGGTACAGATATTAAAGAAACTGTTGTAGGTTCAGACGAATTTAACGCTGAATTGGCAGCTTTGGATTTCAATGCTGAAGAATACACAGAACTTGCAAACGAATGGCGTGAAAAACTCATCGAAGCAATTGCTGATTTCGATGAAGATATCATGGAAAAATATTTTGCTGGTGAAGAAATTCCAGAAGCAGAACTTAAAGCTGCAATCCGTAAAGCAACAATCAATGTTGACTTCTACCCAATGCTTGCTGGTTCTGCCTTCAAGAACAAAGGTGTTCAAATGATGCTTGATGCAGTTATTGACTACCTTCCAAGCCCACTTGATATCCCTGCAATCCAAGGTGTTAACCCAGATACAGACGAAGAAGACGAACGCCCAGCTTCAGATGAAGAACCATTTGCAGCTCTTGCTTTCAAAATCATGACTGACCCATTTGTTGGACGTCTTTCATTCTTCCGCGTTTACTCAGGTACACTTGATGCTGGTTCATACGTTTTGAATACTTCAAAAGGTAAACGTGAACGTATCGGACGTATTCTTCAAATGCACGCTAACACTCGTAAAGAAATCCAAACAGTTTATGCTGGGGATATCGCTGCTGCTGTTGGTTTGAAAAATACAACAACTGGTGACTCATTGACAGATGAAAAAGCTAAAATCATCCTTGAATCAATTGAAGTTCCAGAACCAGTTATCCAATTGATGGTTGAACCTAAAACTAAAGCTGACCAAGATAAGATGGGTGTTGCCCTTCAAAAATTGGCTGAAGAAGATCCAACTTTCCGTGTTGAAACAAACCCAGAAACTGGTGAAACAGTTATCTCTGGTATGGGTGAACTTCACTTGGACGTTCTTGTTGACCGTATGAAACGTGAATTCAAAGTTGAAGCAAATGTTGGTGCGCCTCAAGTTGCTTACCGTGAAACATTCCGCGCTGGAACTTCAGCACGTGGATTCTTCAAACGTCAATCAGGTGGTAAAGGTCAATATGGTGACGTATGGATCGAATTCACACCTAACGAAGAAGGCGCTGGATTTGAATTTGAAAATGCTATCGTCGGTGGTGTCGTTCCTCGTGAATTCGTACCAGCCGTTGAAAAAGGTTTGGTAGAAACTATGGCTAACGGTGTCCTTGCTGGATACCCAATGGTTGACATTAAAGCTAAACTTTATGATGGTTCATACCATGATGTCGATTCATCAGAAACTGCCTTCAAGGTTGCCGCTTCTCTTGCAATGAAAGAAGCTGCTAAAACTGCGAAACCAGCAATTCTTGAACCAATGATGAAAGTTACAATCACTGTTCCTGAAGAAAACCTTGGAGATATCATGGGTCACGTGACTGCTCGTCGTGGTCAAGTTAACTCAATGGAAGCTCATGGTAAATCACAAATCGTTAATGCTTTCGTTCCACTTGCTGAAATGTTCGGTTACGCAACTACTCTCCGTTCATCTACACAAGGACGTGGTACTTTCATGATGGTATTTGACCACTATTCAGACGTACCTAAATCAGTACAAGAAGAAATTATTGCTAAAAACGGC
>fusA_Lcl-083
CGCGAATTTTCACTTGCTAATACACGTAATATCGGTATCATGGCCCACGTCGATGCTGGTAAAACAACAACAACTGAACGTGTTCTTTACTACACTGGTAAAATCCATAAAATCGGTGAAACTCACGAAGGTGCATCACAAATGGACTGGATGGAGCAAGAACAAGAACGTGGTATCACAATCACATCTGCAGCAACAACTGCTGAATGGAAAGGTAACCGCGTAAATATCATTGACACACCAGGTCACGTGGACTTCACAATTGAAGTACAACGTTCACTCCGTGTTCTTGATGGTGCTGTTACCGTTCTTGATGCTCAATCAGGTGTTGAACCACAAACAGAAACTGTATGGCGTCAAGCGACTGAATACGGTGTTCCACGTATCGTTTTTGCTAACAAAATGGACAAAATCGGTGCTGATTTCTACTACTCACTTTCTACTTTGGGAGATCGTTTGGGTGCTAATGCTCATCCAATCCAAATTCCAATTGGTGCAGAAGATGACTTCATCGGTATCATTGACTTGGTAACTATGAAATCTGAAATCTATACTAACGACCTTGGTACAGATATTAAAGAAACTGTTGTAGGTTCAGACGAATTTAACGCTGAATTGGCAGCTTTGGATTTCAATGCTGAAGAATACACAGAACTTGCAAACGAATGGCGTGAAAAACTCATCGAAGCAATTGCTGATTTCGATGAAGATATCATGGAAAAATATTTTGCTGGTGAAGAAATTCCAGAAGCAGAACTTAAAGCTGCAATCCGTAAAGCAACAATCAATGTTGACTTCTACCCAATGCTTGCTGGTTCTGCCTTCAAGAACAAAGGTGTTCAAATGATGCTTGATGCAGTTATTGACTACCTTCCAAGCCCACTTGATATCCCTGCAATCCAAGGTGTTAACCCAGATACAGACGAAGAAGACGAACGCCCAGCTTCAGATGAAGAACCATTTGCAGCTCTTGCTTTCAAAATCATGACTGACCCATTTGTTGGACGTCTTTCATTCTTCCGCGTTTACTCAGGTACACTTGATGCTGGTTCATACGTTTTGAATACTTCAAAAGGTAAACGTGAACGTATCGGACGTATTCTTCAAATGCACGCTAACACTCGTAAAGAAATCCAAACAGTTTATGCTGGGGATATCGCTGCTGCTGTTGGTTTGAAAAATACAACAACTGGTGACTCATTGACAGATGAAAAAGCTAAAATCATCCTTGAATCAATTGAAGTTCCAGAACCAGTTATCCAATTGATGGTTGAACCTAAAACTAAAGCTGACCAAGATAAGATGGGTGTTGCCCTTCAAAAATTGGCTGAAGAAGATCCAACTTTCCGTGTTGAAACAAACCCAGAAACTGGTGAAACAGTTATCTCTGGTATGGGTGAACTTCACTTGGACGTTCTTGTTGACCGTATGAAACGTGAATTCAAAGTTGAAGCAAATGTTGGTGCGCCTCAAGTTGCTTACCGTGAAACATTCCGCGCTGGAACTTCAGCACGTGGATTCTTCAAACGTCAATCAGGTGGTAAAGGTCAATATGGTGACGTATGGATCGAATTCACACCTAACGAAGAAGGCGCTGGATTTGAATTTGAAAATGCTATCGTCGGTGGTGTCGTTCCTCGTGAATTCGTACCAGCCGTTGAAAAAGGTTTGGTAGAAACTATGGCTAACGGTGTCCTTGCTGGATACCCAATGGTTGACATTAAAGCTAAACTTTATGATGGTTCATACCATGATGTCGATTCATCAGAAACTGCCTTCAAGGTTGCCGCTTCTCTTGCAATGAAAGAAGCTGCTAAAACTGCGAAACCAGCAATTCTTGAACCAATGATGAAAGTTACAATCACTGTTCCTGAAGAAAACCTTGGAGATATCATGGGTCACGTGACTGCTCGTCGTGGTCAAGTTAACTCAATGGAAGCTCATGGTAAATCACAAATCGTTAATGCTTTCGTTCCACTTGCTGAAATGTTCGGTTACGCAACTACTCTCCGTTCATCTACACAAGGACGTGGTACTTTCATGATGGTATTTGACCACTATTCAGACGTACCTAAATCAGTACAAGAAGAAATTATTGCTAAAAACGGC
>fusA_Lcl-084
CGCGAATTTTCACTTGCTAATACACGTAATATCGGTATCATGGCCCACGTCGATGCTGGTAAAACAACAACAACTGAACGTGTTCTTTACTACACTGGTAAAATCCATAAAATCGGTGAAACTCACGAAGGTGCATCACAAATGGACTGGATGGAGCAAGAACAAGAACGTGGTATCACAATCACATCTGCAGCAACAACTGCTGAATGGAAAGGTAACCGCGTAAATATCATTGACACACCAGGTCACGTGGACTTCACAATTGAAGTACAACGTTCACTCCGTGTTCTTGATGGTGCTGTTACCGTTCTTGATGCTCAATCAGGTGTTGAACCACAAACAGAAACTGTATGGCGTCAAGCGACTGAATACGGTGTTCCACGTATCGTTTTTGCTAACAAAATGGACAAAATCGGTGCTGATTTCTACTACTCACTTTCTACTTTGGGAGATCGTTTGGGTGCTAATGCTCATCCAATCCAAATTCCAATTGGTGCAGAAGATGACTTCATCGGTATCATTGACTTGGTAACTATGAAATCTGAAATCTATACTAACGACCTTGGTACAGATATTAAAGAAACTGTTGTAGGTTCAGACGAATTTAACGCTGAATTGGCAGCTTTGGATTTCAATGCTGAAGAATACACAGAACTTGCAAATGAATGGCGTGAAAAACTCATCGAAGCAATTGCTGATTTCGATGAAGATATCATGGAAAAATATTTTGCTGGTGAAGAAATTCCAGAAGCAGAACTTAAAGCTGCTATCCGTAAAGCAACAATCAATGTTGACTTCTACCCAATGCTTGCTGGTTCAGCCTTCAAGAACAAAGGTGTTCAAATGATGCTTGATGCAGTTATTGACTACCTTCCAAGCCCACTTGATATCCCTGCTATCCAAGGTGTTAACCCTGATACAGACGAAGAAGACGAACGCCCAGCTTCAGATGAAGAACCATTTGCAGCTCTTGCTTTCAAAATCATGACTGACCCATTTGTTGGACGTCTTTCATTCTTCCGCGTTTACTCAGGTACACTTGATGCTGGTTCATACGTTTTGAATACTTCAAAAGGTAAACGTGAACGTATCGGACGTATTCTTCAAATGCACGCTAACACTCGTAAAGAAATCCAAACAGTTTATGCTGGGGATATCGCTGCTGCTGTTGGTTTGAAAAATACGACAACTGGTGACTCATTGACAGATGAAAAAGCTAAAATCATCCTTGAATCAATTGAAGTTCCAGAACCAGTTATCCAATTGATGGTTGAACCTAAAACTAAAGCTGACCAAGATAAGATGGGTGTTGCCCTTCAAAAATTGGCTGAAGAAGATCCAACTTTCCGTGTTGAAACAAACCCAGAAACTGGTGAAACAGTCATCTCTGGTATGGGTGAACTTCACTTGGACGTTCTTGTTGACCGTATGAAACGTGAATTCAAAGTTGAAGCAAATGTTGGTGCGCCTCAAGTTGCTTACCGTGAAACATTCCGCGCTGGAACTTCAGCACGTGGATTCTTCAAACGTCAATCAGGTGGTAAAGGTCAATATGGTGACGTATGGATCGAATTCACACCTAACGAAGAAGGCGCTGGATTTGAATTTGAAAATGCTATCGTCGGTGGTGTCGTTCCTCGTGAATTCGTACCAGCCGTTGAAAAAGGTTTGGTAGAAACTATGGCTAACGGTGTCCTTGCTGGATACCCAATGGTTGACATTAAAGCTAAACTTTATGATGGTTCATACCATGATGTCGATTCATCAGAAACTGCCTTCAAGGTTGCCGCTTCTCTTGCAATGAAAGAAGCTGCTAAAACTGCGAAACCAGCAATTCTTGAACCAATGATGAAAGTTACAATCACTGTTCCTGAAGAAAACCTTGGAGATATCATGGGTCACGTGACTGCTCGTCGTGGTCAAGTTAACTCAATGGAAGCTCATGGTAAATCACAAATCGTTAATGCTTTCGTTCCACTTGCTGAAATGTTCGGTTACGCAACTACTCTCCGTTCATCTACACAAGGACGTGGTACTTTCATGATGGTATTTGACCACTATTCAGACGTACCTAAATCAGTACAAGAAGAAATTATTGCTAAAAACGGC
>fusA_Lcl-085
CGCGAATTTTCACTTGCTAATACACGTAATATCGGTATCATGGCCCACGTCGATGCTGGTAAAACAACAACAACTGAACGTGTTCTTTACTACACTGGTAAAATCCATAAAATCGGTGAAACTCACGAAGGTGCATCACAAATGGACTGGATGGAGCAAGAACAAGAACGTGGTATCACAATCACATCTGCAGCAACAACTGCTGAATGGAAAGGTAACCGCGTAAATATCATTGACACACCAGGTCACGTGGACTTCACAATTGAAGTACAACGTTCACTCCGTGTTCTTGATGGTGCTGTTACCGTTCTTGATGCTCAATCAGGTGTTGAACCACAAACAGAAACTGTATGGCGTCAAGCGACTGAATACGGTGTTCCACGTATCGTTTTTGCTAACAAAATGGACAAAATCGGTGCTGATTTCTACTACTCACTTTCTACTTTGGGAGATCGTTTGGGTGCTAATGCTCATCCAATCCAAATTCCAATTGGTGCAGAAGATGACTTCATCGGTATCATTGACTTGGTAACTATGAAATCTGAAATCTATACTAACGACCTTGGTACAGATATTAAAGAAACTGTTGTAGGTTCAGACGAATTTAACGCTGAATTGGCAGCTTTGGATTTCAATGCTGAAGAATACACAGAACTTGCAAATGAATGGCGTGAAAAACTCATCGAAGCAATTGCTGATTTCGATGAAGATATCATGGAAAAATATTTTGCTGGTGAAGAAATTCCAGAAGCAGAACTTAAAGCTGCTATCCGTAAAGCAACAATCAATGTTGACTTCTACCCAATGCTTGCTGGTTCAGCCTTCAAGAACAAAGGTGTTCAAATGATGCTTGATGCAGTTATTGACTACCTTCCAAGCCCACTTGATATCCCTGCTATCCAAGGTGTTAACCCTGATACAGACGAAGAAGACGAACGCCCAGCTTCAGATGAAGAACCATTTGCAGCTCTTGCTTTCAAAATCATGACTGACCCATTTGTTGGACGTCTTTCATTCTTCCGCGTTTACTCAGGTACACTTGATGCTGGTTCATACGTTTTGAATACTTCAAAAGGTAAACGTGAACGTATCGGACGTATTCTTCAAATGCACGCTAACACTCGTAAAGAAATCCAAACAGTTTATGCTGGGGATATCGCTGCTGCTGTTGGTTTGAAAAATACGACAACTGGTGACTCATTGACAGATGAAAAAGCTAAAATCATCCTTGAATCAATTGAAGTTCCAGAACCAGTTATCCAATTGATGGTTGAACCTAAAACTAAAGCTGACCAAGATAAGATGGGTGTTGCCCTTCAAAAATTGGCTGAAGAAGATCCAACTTTCCGTGTTGAAACAAACCCAGAAACTGGTGAAACAGTCATCTCTGGTATGGGTGAACTTCACTTGGACGTTCTTGTTGACCGTATGAAACGTGAATTCAAAGTTGAAGCAAATGTTGGTGCGCCTCAAGTTGCTTACCGTGAAACATTCCGCGCTGGAACTTCAGCACGTGGATTCTTCAAACGTCAATCAGGTGGTAAAGGTCAATATGGTGACGTATGGATCGAATTCACACCTAACGAAGAAGGCGCTGGATTTGAATTTGAAAATGCTATCGTCGGTGGTGTCGTTCCTCGTGAATTCGTACCAGCCGTTGAAAAAGGTTTGGTAGAAACTATGGCTAACGGTGTCCTTGCTGGATACCCAATGGTTGACATTAAAGCTAAACTTTATGATGGTTCATACCATGATGTCGATTCATCAGAAACTGCCTTCAAGGTTGCCGCTTCTCTTGCAATGAAAGAAGCTGCTAAAACTGCGAAACCAGCAATTCTTGAACCAATGATGAAAGTTACAATCACTGTTCCTGAAGAAAACCTTGGAGATATCATGGGTCACGTGACTGCTCGTCGTGGTCAAGTTAACTCAATGGAAGCTCATGGTAAATCACAAATCGTTAATGCTTTCGTTCCACTTGCTGAAATGTTCGGTTACGCAACTACTCTCCGTTCATCTACACAAGGACGTGGTACTTTCATGATGGTATTTGACCACTATTCAGACGTACCTAAATCAGTACAAGAAGAAATTATTGCTAAAAACGGC
>fusA_Lcl-086
CGCGAATTTTCACTTGCTAATACACGTAATATCGGTATCATGGCCCACGTCGATGCTGGTAAAACAACAACAACTGAACGTGTTCTTTACTACACTGGTAAAATCCATAAAATCGGTGAAACTCACGAAGGTGCATCACAAATGGACTGGATGGAGCAAGAACAAGAACGTGGTATCACAATCACATCTGCAGCAACAACTGCTGAATGGAAAGGTAACCGCGTAAATATCATTGACACACCAGGTCACGTGGACTTCACAATCGAAGTACAACGTTCACTCCGTGTTCTTGATGGTGCTGTTACCGTTCTTGATGCTCAATCAGGTGTTGAACCACAAACAGAAACTGTATGGCGTCAAGCGACTGAATACGGTGTTCCACGTATCGTTTTTGCTAACAAAATGGACAAAATCGGTGCTGATTTCTACTACTCACTTTCTACTTTGGGAGATCGTTTGGGTGCTAATGCTCATCCAATCCAAATTCCAATTGGTGCAGAAGATGACTTCATCGGTATCATTGACTTGGTAACTATGAAATCTGAAATCTATACTAACGACCTTGGTACAGATATTAAAGAAACTGTTGTAGGTTCAGACGAATTTAACGCTGAATTGGCAGCTTTGGATTTCAATGCTGAAGAATACACAGAACTTGCAAACGAATGGCGTGAAAAACTCATCGAAGCAATTGCTGATTTCGATGAAGATATCATGGAAAAATATTTTGCTGGTGAAGAAATTCCAGAAGCAGAACTTAAAGCTGCCATCCGTAAAGCAACAATCAATGTTGACTTCTACCCAATGCTTGCTGGTTCTGCCTTCAAGAACAAAGGTGTTCAAATGATGCTTGATGCAGTTATTGACTACCTTCCAAGCCCACTTGATATCCCTGCTATCCAAGGTGTTAACCCAGATACAGACGAAGAAGACGAACGCCCAGCTTCAGATGAAGAACCATTTGCAGCTCTTGCTTTCAAAATCATGACTGACCCATTTGTTGGACGTCTTTCATTCTTCCGCGTTTACTCAGGTACACTTGATGCTGGTTCATACGTTTTGAATACTTCAAAAGGTAAACGTGAACGTATCGGACGTATTCTTCAAATGCACGCTAACACTCGTAAAGAAATCCAAACAGTTTATGCTGGGGATATCGCTGCTGCTGTTGGTTTGAAAAATACAACAACTGGTGACTCATTGACAGATGAAAAAGCTAAAATCATCCTTGAATCAATTGAAGTTCCAGAACCAGTTATCCAATTGATGGTTGAACCTAAAACTAAAGCTGACCAAGATAAGATGGGTGTTGCCCTTCAAAAATTGGCTGAAGAAGATCCAACTTTCCGTGTTGAAACAAACCCAGAAACTGGTGAAACAGTTATCTCTGGTATGGGTGAACTTCACTTGGACGTTCTTGTTGACCGTATGAAACGTGAATTCAAAGTTGAAGCAAACGTTGGTGCGCCTCAAGTTGCTTACCGTGAAACATTCCGCGCTGGAACTTCAGCACGTGGATTCTTCAAACGTCAATCAGGTGGTAAAGGTCAATACGGTGACGTATGGATCGAATTCACACCTAACGAAGAAGGCGCTGGATTTGAATTTGAAAATGCTATCGTCGGTGGTGTCGTTCCTCGTGAATTCGTACCAGCCGTTGAAAAAGGTTTGGTAGAAACTATGGCTAACGGTGTCCTTGCTGGATACCCAATGGTTGACATTAAAGCTAAACTTTATGATGGTTCATACCATGATGTCGATTCATCAGAAACTGCCTTCAAGGTTGCCGCTTCTCTTGCAATGAAAGAAGCTGCTAAAACTGCGAAACCAGCAATTCTTGAACCAATGATGAAAGTTACAATCACTGTTCCTGAAGAAAACCTTGGAGATATCATGGGTCACGTGACTGCTCGTCGTGGTCAAGTTAACTCAATGGAAGCTCACGGTAAATCACAAATTGTTAATGCTTTCGTTCCACTTGCTGAAATGTTCGGTTACGCAACTACTCTCCGTTCATCTACACAAGGACGTGGTACTTTCATGATGGTATTTGACCACTATTCAGACGTACCTAAATCAGTACAAGAAGAAATTATTGCTAAAAACGGC
>fusA_Lcl-087
CGCGAATTTTCACTTGCTAATACACGTAATATCGGTATCATGGCCCACGTCGATGCTGGTAAAACAACAACAACTGAACGTGTTCTTTACTACACTGGTAAAATCCATAAAATCGGTGAAACTCACGAAGGTGCATCACAAATGGACTGGATGGAGCAAGAACAAGAACGTGGTATCACAATCACATCTGCAGCAACAACTGCTGAATGGAAAGGTAACCGCGTAAATATCATTGACACACCAGGTCACGTGGACTTCACAATTGAAGTACAACGTTCACTCCGTGTTCTTGATGGTGCTGTTACCGTTCTTGATGCTCAATCAGGTGTTGAACCACAAACAGAAACTGTATGGCGTCAAGCGACTGAATACGGTGTTCCACGTATCGTTTTTGCTAACAAAATGGACAAAATCGGTGCTGATTTCTACTACTCACTTTCTACTTTGGGAGATCGTTTGGGTGCTAATGCTCATCCAATCCAAATTCCAATTGGTGCAGAAGATGACTTCATCGGTATCATTGACTTGGTAACTATGAAATCTGAAATCTATACTAACGACCTTGGTACAGATATTAAAGAAACTGTTGTAGGTTCAGACGAATTTAACGCTGAATTGGCAGCTTTGGATTTCAATGCTGAAGAATACACAGAACTTGCAAACGAATGGCGTGAAAAACTCATCGAAGCAATTGCTGATTTCGATGAAGATATCATGGAAAAATATTTTGCTGGTGAAGAAATTCCAGAAGCAGAACTTAAAGCTGCAATCCGTAAAGCAACAATCAATGTTGACTTCTACCCAATGCTTGCTGGTTCTGCCTTCAAGAACAAAGGTGTTCAAATGATGCTTGATGCAGTTATTGACTACCTTCCAAGCCCACTTGATATCCCTGCAATCCAAGGTGTTAACCCAGATACAGACGAAGAAGACGAACGCCCAGCTTCAGATGAAGAACCATTTGCAGCTCTTGCTTTCAAAATCATGACTGACCCATTTGTTGGACGTCTTTCATTCTTCCGCGTTTACTCAGGTACACTTGATGCTGGTTCATACGTTTTGAATACTTCAAAAGGTAAACGTGAACGTATCGGACGTATTCTTCAAATGCACGCTAACACTCGTAAAGAAATCCAAACAGTTTATGCTGGGGATATCGCTGCTGCTGTTGGTTTGAAAAATACGACAACTGGTGACTCATTGACAGATGAAAAAGCTAAAATCATCCTTGAATCAATTGAAGTTCCAGAACCAGTTATCCAATTGATGGTTGAACCTAAAACTAAAGCTGACCAAGATAAGATGGGTGTTGCCCTTCAAAAATTGGCTGAAGAAGATCCAACTTTCCGTGTTGAAACAAACCCAGAAACTGGTGAAACAGTTATCTCTGGTATGGGTGAACTTCACTTGGACGTTCTTGTTGACCGTATGAAACGTGAATTCAAAGTTGAAGCAAATGTTGGTGCGCCTCAAGTTGCTTACCGTGAAACATTCCGCGCTGGAACTTCAGCACGTGGATTCTTCAAACGTCAATCAGGTGGTAAAGGTCAATATGGTGACGTATGGATCGAATTCACACCTAACGAAGAAGGCGCTGGATTTGAATTTGAAAATGCTATCGTCGGTGGTGTCGTTCCTCGTGAATTCGTACCAGCCGTTGAAAAAGGTTTGGTAGAAACTATGGCTAACGGTGTCCTTGCTGGATACCCAATGGTTGACATTAAAGCTAAACTTTATGATGGTTCATACCATGATGTCGATTCATCAGAAACTGCCTTCAAGGTTGCCGCTTCTCTTGCAATGAAAGAAGCTGCTAAAACTGCGAAACCAGCAATTCTTGAACCAATGATGAAAGTTACAATCACTGTTCCTGAAGAAAACCTTGGAGATATCATGGGTCACGTGACTGCTCGTCGTGGTCAAGTTAACTCAATGGAAGCTCACGGTAAATCACAAATCGTTAATGCTTTCGTTCCACTTGCTGAAATGTTCGGTTACGCAACTACTCTCCGTTCATCTACACAAGGACGTGGTACTTTCATGATGGTATTTGACCACTATTCAGACGTACCTAAATCAGTACAAGAAGAAATTATTGCTAAAAACGGC
>fusA_Lcl-088
CGCGAATTTTCACTTGCTAATACACGTAATATCGGTATCATGGCCCACGTCGATGCTGGTAAAACAACAACAACTGAACGTGTTCTTTACTACACTGGTAAAATCCATAAAATCGGTGAAACTCACGAAGGTGCATCACAAATGGACTGGATGGAGCAAGAACAAGAACGTGGTATCACTATCACATCTGCAGCAACAACTGCAGAATGGAAAGGTAATCGCGTAAACATCATCGACACACCAGGTCACGTGGACTTCACAATCGAAGTACAACGTTCACTCCGTGTTCTTGATGGTGCTGTTACCGTTCTTGATGCTCAATCAGGTGTTGAACCACAAACAGAAACTGTATGGCGTCAAGCGACTGAATACGGTGTTCCACGTATCGTTTTTGCTAACAAAATGGACAAAATCGGTGCTGATTTCTACTACTCACTTTCTACTTTGGGAGATCGTTTGGGTGCTAATGCTCATCCAATCCAAATTCCAATCGGTGCAGAAGATGACTTCATCGGTATCATTGACTTGGTAACTATGAAATCTGAAATCTATACTAATGACCTTGGTACAGATATTAAAGAAACTGTTGTAGGTTCAGACGAATTTAACGCTGAATTGGCATCTTTGGATTTCAATGCAGAAGAATACACAGAACTTGCAAACGAATGGCGTGAAAAACTCATCGAAGCAATTGCTGATTTCGATGAAGATATCATGGAAAAATATTTTGCTGGTGAAGAAATTCCTGAAGCAGAACTCAAAGCAGCTATCCGTAAAGCAACAATCAATGTTGACTTCTACCCAATGCTTGCTGGTTCTGCCTTCAAGAACAAAGGTGTTCAAATGATGCTTGATGCAGTTATTGACTACCTTCCAAGCCCACTTGATATCCCTGCCATCAAAGGTGTTAACCCTGATACAGACGAAGAAGACGAACGCCCAGCTTCAGATGAAGAACCATTTGCAGCTCTTGCTTTCAAAATCATGACTGACCCATTCGTTGGACGTCTTTCATTCTTCCGCGTTTACTCAGGTACACTTGATGCTGGTTCATACGTTTTGAATACTTCAAAAGGTAAACGTGAACGTATCGGACGTATCCTTCAAATGCACGCTAACACTCGTAAAGAAATCCAAACAGTTTACGCTGGGGATATCGCTGCTGCTGTTGGTTTGAAAAATACAACAACTGGTGACTCATTGACAGATGAAAAAGCTAAAATCATCCTTGAATCAATTGAAGTTCCAGAACCAGTTATCCAATTGATGGTTGAACCTAAAACTAAAGCTGACCAAGATAAGATGGGTGTTGCCCTCCAAAAATTGGCTGAAGAAGATCCAACTTTCCGTGTTGAAACAAACCCAGAAACTGGTGAAACAGTTATCTCTGGTATGGGTGAACTTCACTTGGACGTTCTTGTTGACCGTATGAAACGTGAATTCAAAGTTGAAGCAAACGTTGGTGCGCCTCAAGTTGCTTACCGTGAAACATTCCGCGCTGGAACTTCAGCACGTGGATTCTTCAAACGTCAATCAGGTGGTAAAGGTCAATACGGTGACGTATGGATTGAATTCACACCTAATGAAGAAGGTGCTGGATTTGAATTTGAAAATGCTATCGTCGGTGGTGTCGTTCCTCGTGAATTCGTACCAGCCGTTGAAAAAGGTTTGGTAGAAACTATGGCTAACGGTGTCCTTGCTGGATACCCAATGGTTGACATTAAAGCTAAACTTTATGATGGTTCATACCATGATGTCGATTCATCAGAAACTGCCTTCAAGGTTGCCGCTTCTCTTGCAATGAAAGAAGCTGCTAAAACTGCGAAACCAGCAATTCTTGAACCAATGATGAAAGTTACAATCACTGTTCCTGAAGAAAACCTTGGAGATATCATGGGTCACGTGACTGCTCGTCGTGGTCAAGTTAACTCAATGGAAGCTCACGGTAAATCACAAATCGTTAATGCTTTCGTTCCACTTGCTGAAATGTTCGGTTACGCAACTACTCTCCGTTCATCTACACAAGGACGTGGTACTTTCATGATGGTATTTGACCACTATTCAGACGTACCTAAATCAGTACAAGAAGAAATTATTGCAAAAAACGGC
>fusA_Lcl-089
CGCGAATTTTCACTTGCTAATACACGTAATATCGGTATCATGGCCCACGTCGATGCTGGTAAAACAACAACAACTGAACGTGTTCTTTACTACACTGGTAAAATCCATAAAATCGGTGAAACTCACGAAGGTGCATCACAAATGGACTGGATGGAGCAAGAACAAGAACGTGGTATCACTATCACATCTGCAGCAACAACTGCAGAATGGAAAGGTAATCGCGTAAACATCATCGACACACCAGGTCACGTGGACTTCACAATCGAAGTACAACGTTCACTCCGTGTTCTTGATGGTGCTGTTACCGTTCTTGATGCTCAATCAGGTGTTGAACCACAAACAGAAACTGTATGGCGTCAAGCGACTGAATACGGTGTTCCACGTATCGTTTTTGCTAACAAAATGGACAAAATCGGTGCTGATTTCTACTACTCACTTTCTACTTTGGGAGATCGTTTGGGTGCTAATGCTCATCCAATCCAAATTCCAATCGGTGCAGAAGATGACTTCATCGGTATCATTGACTTGGTAACTATGAAATCTGAAATCTATACTAATGACCTTGGTACAGATATTAAAGAAACTGTTGTAGGTTCAGACGAATTTAACGCTGAATTGGCATCTTTGGATTTCAATGCAGAAGAATACACAGAACTTGCAAACGAATGGCGTGAAAAACTCATCGAAGCAATTGCTGATTTCGATGAAGATATCATGGAAAAATATTTTGCTGGTGAAGAAATTCCTGAAGCAGAACTCAAAGCAGCTATCCGTAAAGCAACAATCAATGTTGACTTCTACCCAATGCTTGCTGGTTCTGCCTTCAAGAACAAAGGTGTTCAAATGATGCTTGATGCAGTTATTGACTACCTTCCAAGCCCACTTGATATCCCTGCCATCAAAGGTGTTAACCCTGATACAGACGAAGAAGACGAACGCCCAGCTTCAGATGAAGAACCATTTGCAGCTCTTGCTTTCAAAATCATGACTGACCCATTCGTTGGACGTCTTTCATTCTTCCGCGTTTACTCAGGTACACTTGATGCTGGTTCATACGTTTTGAATACTTCAAAAAGTAAACGTGAACGTATCGGACGTATCCTTCAAATGCACGCTAACACTCGTAAAGAAATTCAAACAGTTTACGCTGGGGATATCGCTGCTGCTGTTGGTTTGAAAAATACAACAACTGGTGACTCATTGACAGATGAAAAAGCTAAAATCATCCTTGAATCAATTGAAGTTCCAGAACCAGTTATCCAATTGATGGTTGAACCTAAAACTAAAGCTGACCAAGATAAGATGGGTGTTGCCCTCCAAAAATTGGCTGAAGAAGATCCAACTTTCCGTGTTGAAACAAACCCAGAAACTGGTGAAACAGTTATCTCTGGTATGGGTGAACTTCACTTGGACGTTCTTGTTGACCGTATGAAACGTGAATTCAAAGTTGAAGCAAACGTTGGTGCGCCTCAAGTTGCTTACCGTGAAACATTCCGCGCTGGAACTTCAGCACGTGGATTCTTCAAACGTCAATCAGGTGGTAAAGGTCAATACGGTGACGTATGGATTGAATTCACACCTAATGAAGAAGGTGCTGGATTTGAATTTGAAAATGCTATCGTCGGTGGTGTCGTTCCTCGTGAATTCGTACCAGCCGTTGAAAAAGGTTTGGTAGAAACTATGGCTAACGGTGTCCTTGCTGGATACCCAATGGTTGACATTAAAGCTAAACTTTATGATGGTTCATACCATGATGTCGATTCATCAGAAACTGCCTTCAAGGTTGCCGCTTCTCTTGCAATGAAAGAAGCTGCTAAAACTGCGAAACCAGCAATTCTTGAACCAATGATGAAAGTTACAATCACTGTTCCTGAAGAAAACCTTGGAGATATCATGGGTCACGTGACTGCTCGCCGTGGTCAAGTTAACTCAATGGAAGCTCACGGTAAATCACAAATCGTTAATGCTTTCGTTCCACTTGCTGAAATGTTCGGTTACGCAACTACTCTCCGTTCATCTACACAAGGACGTGGTACTTTCATGATGGTATTTGACCACTATTCAGACGTACCTAAATCAGTACAAGAAGAAATTATTGCAAAAAACGGC
>fusA_Lcl-090
CGCGAATTTTCACTTGCTAATACACGTAATATCGGTATCATGGCCCACGTCGATGCTGGTAAAACAACAACAACTGAACGTGTTCTTTACTACACTGGTAAAATCCATAAAATCGGTGAAACTCACGAAGGTGCATCACAAATGGACTGGATGGAGCAAGAACAAGAACGTGGTATCACTATCACATCTGCAGCAACAACTGCAGAATGGAAAGGTAATCGCGTAAACATCATCGACACACCAGGTCACGTGGACTTCACAATCGAAGTACAACGTTCACTCCGTGTTCTTGATGGTGCTGTTACCGTTCTTGATGCTCAATCAGGTGTTGAACCACAAACAGAAACTGTATGGCGTCAAGCGACTGAATACGGTGTTCCACGTATCGTTTTTGCTAACAAAATGGACAAAATCGGTGCTGATTTCTACTACTCACTTTCTACTTTGGGAGATCGTTTGGGTGCTAATGCTCATCCAATCCAAATTCCAATCGGTGCAGAAGATGACTTCATCGGTATCATTGACTTGGTAACTATGAAATCTGAAATCTATACTAATGACCTTGGTACAGATATTAAAGAAACTGTTGTAGGTTCAGACGAATTTAACGCTGAATTGGCATCTTTGGATTTCAATGCAGAAGAATACACAGAACTTGCAAACGAATGGCGTGAAAAACTCATCGAAGCAATTGCTGATTTCGATGAAGATATCATGGAAAAATATTTTGCTGGTGAAGAAATTCCTGAAGCAGAACTCAAAGCAGCTATCCGTAAAGCAACAATCAATGTTGACTTCTACCCAATGCTTGCTGGTTCTGCCTTCAAGAACAAAGGTGTTCAAATGATGCTTGATGCAGTTATTGACTACCTTCCAAGCCCACTTGATATCCCTGCCATCAAAGGTGTTAACCCTGATACAGACGAAGAAGACGAACGCCCAGCTTCAGATGAAGAACCATTTGCAGCTCTTGCTTTCAAAATCATGACTGACCCATTCGTTGGACGTCTTTCATTCTTCCGCGTTTACTCAGGTACACTTGATGCTGGTTCATACGTTTTGAATACTTCAAAAGGTAAACGTGAACGTATCGGACGTATCCTTCAAATGCACGCTAACACTCGTAAAGAAATCCAAACAGTTTACGCTGGGGATATCGCTGCTGCTGTTGGTTTGAAAAATACAACAACTGGTGACTCATTGACAGATGAAAAAGCTAAAATCATCCTTGAATCAATTGAAGTTCCAGAACCAGTTATCCAATTGATGGTTGAACCTAAAACTAAAGCTGACCAAGATAAGATGGGTGTTGCCCTCCAAAAATTGGCTGAAGAAGATCCAACTTTCCGTGTTGAAACAAACCCAGAAACTGGTGAAACAGTTATCTCTGGTATGGGTGAACTTCACTTGGACGTTCTTGTTGACCGTATGAAACGTGAATTCAAAGTTGAAGCAAACGTTGGTGCGCCTCAAGTTGCTTACCGTGAAACATTCCGCGCTGGAACTTCAGCACGTGGATTCTTCAAACGTCAATCAGGTGGTAAAGGTCAATACGGTGACGTATGGATTGAATTCACACCTAATGAAGAAGGTGCTGGATTTGAATTTGAAAATGCTATCGTCGGTGGTGTCGTTCCTCGTGAATTCGTACCAGCCGTTGAAAAAGGTTTGGTAGAAACTATGGCTAACGGTGTCCTTGCTGGATACCCAATGGTTGACATTAAAGCTAAACTTTATGATGGTTCATACCATGATGTCGATTCATCAGAAACTGCCTTCAAGGTTGCCGCTTCTCTTGCAATGAAAGAAGCTGCTAAAACTGCGAAACCAGCAATTCTTGAACCAATGATGAAAGTTACAATCACTGTTCCTGAAGAAAACCTTGGAGATATCATGGGTCACGTGACTGCTCGTCGTGGTCAAGTTAACTCAATGGAAGCTCACGGTAAATCACAAATCGTTAATGCTTTCGTTCCACTTGCTGAAATGTTCGGTTACGCAACTACTCTCCGTTCATCTACACAAGGACGTGGTACTTTCATGATGGTATTTGACCACTATTCAGACGTACCTAAATCAGTACAAGAAGAAATTATTGCAAAAAACGGC
>fusA_Lcl-091
CGCGAATTTTCACTTGCTAATACACGTAATATCGGTATCATGGCCCACGTCGATGCTGGTAAAACAACAACAACTGAACGTGTTCTTTACTACACTGGTAAAATCCATAAAATCGGTGAAACTCACGAAGGTGCATCACAAATGGACTGGATGGAGCAAGAACAAGAACGTGGTATCACTATCACATCTGCAGCAACAACTGCAGAATGGAAAGGTAATCGCGTAAACATCATCGACACACCAGGTCACGTGGACTTCACAATCGAAGTACAACGTTCACTCCGTGTTCTTGATGGTGCTGTTACCGTTCTTGATGCTCAATCAGGTGTTGAACCACAAACAGAAACTGTATGGCGTCAAGCGACTGAATACGGTGTTCCACGTATCGTTTTTGCTAACAAAATGGACAAAATCGGTGCTGATTTCTACTACTCACTTTCTACTTTGGGAGATCGTTTGGGTGCTAATGCTCATCCAATCCAAATTCCAATCGGTGCAGAAGATGACTTCATCGGTATCATTGACTTGGTAACTATGAAATCTGAAATCTATACTAATGACCTTGGTACAGATATTAAAGAAACTGTTGTAGGTTCAGACGAATTTAACGCTGAATTGGCATCTTTGGATTTCAATGCAGAAGAATACACAGAACTTGCAAACGAATGGCGTGAAAAACTCATCGAAGCAATTGCTGATTTCGATGAAGATATCATGGAAAAATATTTTGCTGGTGAAGAAATTCCTGAAGCAGAACTCAAAGCAGCTATCCGTAAAGCAACAATCAATGTTGACTTCTACCCAATGCTTGCTGGTTCTGCCTTCAAGAACAAAGGTGTTCAAATGATGCTTGATGCAGTTATTGACTACCTTCCAAGCCCACTTGATATCCCTGCCATCAAAGGTGTTAACCCTGATACAGACGAAGAAGACGAACGCCCAGCTTCAGATGAAGAACCATTTGCAGCTCTTGCTTTCAAAATCATGACTGACCCATTCGTTGGACGTCTTTCATTCTTCCGCGTTTACTCAGGTACACTTGATGCTGGTTCATACGTTTTGAATACTTCAAAAGGTAAACGTGAACGTATCGGACGTATCCTTCAAATGCACGCTAACACTCGTAAAGAAATCCAAACAGTTTACGCTGGGGATATCGCTGCTGCTGTTGGTTTGAAAAATACAACAACTGGTGACTCATTGACAGATGAAAAAGCTAAAATCATCCTTGAATCAATTGAAGTTCCAGAACCAGTTATCCAATTGATGGTTGAACCTAAAACTAAAGCTGACCAAGATAAGATGGGTGTTGCCCTCCAAAAATTGGCTGAAGAAGATCCAACTTTCCGTGTTGAAACAAACCCAGAAACTGGTGAAACAGTTATCTCTGGTATGGGTGAACTTCACTTGGACGTTCTTGTTGACCGTATGAAACGTGAATTCAAAGTTGAAGCAAACGTTGGTGCGCCTCAAGTTGCTTACCGTGAAACATTCCGCGCTGGAACTTCAGCACGTGGATTCTTCAAACGTCAATCAGGTGGTAAAGGTCAATACGGTGACGTATGGATTGAATTCACACCTAATGAAGAAGGTGCTGGATTTGAATTTGAAAATGCTATCGTCGGTGGTGTCGTTCCTCGTGAATTCGTACCAGCCGTTGAAAAAGGTTTGGTAGAAACTATGGCTAACGGTGTCCTTGCTGGATACCCAATGGTTGACATTAAAGCTAAACTTTATGATGGTTCATACCATGATGTCGATTCATCAGAAACTGCCTTCAAGGTTGCCGCTTCTCTTGCAATGAAAGAAGCTGCTAAAACTGCGAAACCAGCAATTCTTGAACCAATGATGAAAGTTACAATCACTGTTCCTGAAGAAAACCTTGGAGATATCATGGGTCACGTGACTGCTCGTCGTGGTCAAGTTAACTCAATGGAAGCTCACGGTAAATCACAAATCGTTAATGCTTTCGTTCCACTTGCTGAAATGTTCGGTTACGCAACTACTCTCCGTTCATCTACACAAGGACGTGGTACTTTCATGATGGTATTTGACCACTATTCAGACGTACCTAAATCAGTACAAGAAGAAATTATTGCAAAAAACGGC
>fusA_Lcl-092
CGCGAATTTTCACTTGCTAATACACGTAATATCGGTATCATGGCCCACGTCGATGCTGGTAAAACAACAACAACTGAACGTGTTCTTTACTACACTGGTAAAATCCATAAAATCGGTGAAACTCACGAAGGTGCATCACAAATGGACTGGATGGAGCAAGAACAAGAACGTGGTATCACTATCACATCTGCAGCAACAACTGCTGAATGGAAAGGTAATCGCGTAAACATCATCGACACACCAGGTCACGTGGACTTCACAATCGAAGTACAACGTTCACTCCGTGTTCTTGATGGTGCTGTTACCGTTCTTGATGCTCAATCAGGTGTTGAACCACAAACAGAAACTGTATGGCGTCAAGCGACTGAATACGGTGTTCCACGTATCGTTTTTGCTAACAAAATGGACAAAATCGGTGCTGATTTCTACTACTCACTTTCTACTTTGGGAGATCGTTTGGGTGCTAATGCTCATCCAATCCAAATTCCAATCGGTGCAGAAGATGACTTCATCGGTATCATTGACTTGGTAACTATGAAATCTGAAATCTATACTAATGACCTTGGTACAGATATTAAAGAAACTGTTGTAGGTTCAGACGAATTTAACGCTGAATTGGCATCTTTGGATTTCAATGCAGAAGAATACACAGAACTTGCAAACGAATGGCGTGAAAAACTCATCGAAGCAATTGCTGATTTCGATGAAGATATCATGGAAAAATATTTTGCTGGTGAAGAAATTCCTGAAGCAGAACTCAAAGCAGCTATCCGTAAAGCAACAATCAATGTTGACTTCTACCCAATGCTTGCTGGTTCTGCCTTCAAGAACAAAGGTGTTCAAATGATGCTTGATGCAGTTATTGACTACCTTCCAAGCCCACTTGATATCCCTGCCATCAAAGGTGTTAACCCTGATACAGACGAAGAAGACGAACGCCCAGCTTCAGATGAAGAACCATTTGCAGCTCTTGCTTTCAAAATCATGACTGACCCATTCGTTGGACGTCTTTCATTCTTCCGCGTTTACTCAGGTACACTTGATGCTGGTTCATACGTTTTGAATACTTCAAAAGGTAAACGTGAACGTATCGGACGTATCCTTCAAATGCACGCTAACACTCGTAAAGAAATCCAAACAGTTTACGCTGGGGATATCGCTGCTGCTGTTGGTTTGAAAAATACAACAACTGGTGACTCATTGACAGATGAAAAAGCTAAAATCATCCTTGAATCAATTGAAGTTCCAGAACCAGTTATCCAATTGATGGTTGAACCTAAAACTAAAGCTGACCAAGATAAGATGGGTGTTGCCCTCCAAAAATTGGCTGAAGAAGATCCAACTTTCCGTGTTGAAACAAACCCAGAAACTGGTGAAACAGTTATCTCTGGTATGGGTGAACTTCACTTGGACGTTCTTGTTGACCGTATGAAACGTGAATTCAAAGTTGAAGCAAACGTTGGTGCGCCTCAAGTTGCTTACCGTGAAACATTCCGCGCTGGAACTTCAGCACGTGGATTCTTCAAACGTCAATCAGGTGGTAAAGGTCAATACGGTGACGTATGGATTGAATTCACACCTAATGAAGAAGGTGCTGGATTTGAATTTGAAAATGCTATCGTCGGTGGTGTCGTTCCTCGTGAATTCGTACCAGCCGTTGAAAAAGGTTTGGTAGAAACTATGGCTAACGGTGTCCTTGCTGGATACCCAATGGTTGACATTAAAGCTAAACTTTATGATGGTTCATACCATGATGTCGATTCATCAGAAACTGCCTTCAAGGTTGCCGCTTCTCTTGCAATGAAAGAAGCTGCTAAAACTGCGAAACCAGCAATTCTTGAACCAATGATGAAAGTTACAATCACTGTTCCTGAAGAAAACCTTGGAGATATCATGGGTCACGTGACTGCTCGTCGTGGTCAAGTTAACTCAATGGAAGCTCACGGTAAATCACAAATCGTTAATGCTTTCGTTCCACTTGCTGAAATGTTCGGTTACGCAACTACTCTCCGTTCATCTACACAAGGACGTGGTACTTTCATGATGGTATTTGACCACTATTCAGACGTACCTAAATCAGTACAAGAAGAAATTATTGCAAAAAACGGC
>fusA_Lcl-093
CGCGAATTTTCACTTGCTAATACACGTAATATCGGTATCATGGCCCACGTCGATGCTGGTAAAACAACAACAACTGAACGTGTTCTTTACTACACTGGTAAAATCCATAAAATCGGTGAAACTCACGAAGGTGCATCACAAATGGACTGGATGGAGCAAGAACAAGAACGTGGTATCACTATCACATCTGCAGCAACAACTGCAGAATGGAAAGGTAATCGCGTAAACATCATCGACACACCAGGTCACGTGGACTTCACAATCGAAGTACAACGTTCACTCCGTGTTCTTGATGGTGCTGTTACCGTTCTTGATGCTCAATCAGGTGTTGAACCACAAACAGAAACTGTATGGCGTCAAGCGACTGAATACGGTGTTCCACGTATCGTTTTTGCTAACAAAATGGACAAAATCGGTGCTGATTTCTACTACTCACTTTCTACTTTGGGAGATCGTTTGGGTGCTAATGCTCATCCAATCCAAATTCCAATCGGTGCAGAAGATGACTTCATCGGTATCATTGACTTGGTAACTATGAAATCTGAAATCTATACTAATGACCTTGGTACAGATATTAAAGAAACTGTTGTAGGTTCAGACGAATTTAACGCTGAATTGGCATCTTTGGATTTCAATGCAGAAGAATACACAGAACTTGCAAACGAATGGCGTGAAAAACTCATCGAAGCAATTGCTGATTTCGATGAAGATATCATGGAAAAATATTTTGCTGGTGAAGAAATTCCTGAAGCAGAACTCAAAGCAGCTATCCGTAAAGCAACAATCAATGTTGACTTCTACCCAATGCTTGCTGGTTCTGCCTTCAAGAACAAAGGTGTTCAAATGATGCTTGATGCAGTTATTGACTACCTTCCAAGCCCACTTGATATCCCTGCCATCAAAGGTGTTAACCCTGATACAGACGAAGAAGACGAACGCCCAGCTTCAGATGAAGAACCATTTGCAGCTCTTGCTTTCAAAATCATGACTGACCCATTCGTTGGACGTCTTTCATTCTTCCGCGTTTACTCAGGTACACTTGATGCTGGTTCATACGTTTTGAATACTTCAAAAGGTAAACGTGAACGTATCGGACGTATCCTTCAAATGCACGCTAACACTCGTAAAGAAATCCAAACAGTTTACGCTGGGGATATCGCTGCTGCTGTTGGTTTGAAAAATACAACAACTGGTGACTCATTGACAGATGAAAAAGCTAAAATCATCCTTGAATCAATTGAAGTTCCAGAACCAGTTATCCAATTGATGGTTGAACCTAAAACTAAAGCTGACCAAGATAAGATGGGTGTTGCCCTCCAAAAATTGGCTGAAGAAGATCCAACTTTCCGTGTTGAAACAAACCCAGAAACTGGTGAAACAGTTATCTCTGGTATGGGTGAACTTCACTTGGACGTTCTTGTTGACCGTATGAAACGTGAATTCAAAGTTGAAGCAAACGTTGGTGCGCCTCAAGTTGCTTACCGTGAAACATTCCGCGCTGGAACTTCAGCACGTGGATTCTTCAAACGTCAATCAGGTGGTAAAGGTCAATACGGTGACGTATGGATTGAATTCACACCTAATGAAGAAGGTGCTGGATTTGAATTTGAAAATGCTATCGTCGGTGGTGTCGTTCCTCGTGAATTCGTACCAGCCGTTGAAAAAGGTTTGGTAGAAACTATGGCTAACGGTGTCCTTGCTGGATACCCAATGGTTGACATTAAAGCTAAACTTTATGATGGTTCATACCATGATGTCGATTCATCAGAAACTGCCTTCAAGGTTGCCGCTTCTCTTGCAATGAAAGAAGCTGCTAAAACTGCGAAACCAGCAATTCTTGAACCAATGATGAAAGTTACAATCACTGTTCCTGAAGAAAACCTTGGAGATATCATGGGTCACGTGACTGCTCGTCGTGGTCAAGTTAACTCAATGGAAGCTCACGGTAAATCACAAATCGTTAATGCTTTCGTTCCACTTGCTGAAATGTTCGGTTACGCAACTACTCTCCGTTCATCTACACAAGGACGTGGTACTTTCATGATGGTATTTGACCACTATTCAGACGTACCTAAATCAGTACAAGAAGAAATTATTGCAAAAAACGGC
>fusA_Lcl-094
CGCGAATTTTCACTTGCTAATACACGTAATATCGGTATCATGGCCCACGTCGATGCTGGTAAAACAACAACAACTGAACGTGTTCTTTACTACACTGGTAAAATCCATAAAATCGGTGAAACTCACGAAGGTGCATCACAAATGGACTGGATGGAGCAAGAACAAGAACGTGGTATCACTATCACATCTGCAGCAACAACTGCAGAATGGAAAGGTAATCGCGTAAACATCATCGACACACCAGGTCACGTGGACTTCACAATCGAAGTACAACGTTCACTCCGTGTTCTTGATGGTGCTGTTACCGTTCTTGATGCTCAATCAGGTGTTGAACCACAGACAGAAACTGTATGGCGTCAAGCGACTGAATACGGTGTTCCACGTATCGTTTTTGCTAACAAAATGGACAAAATCGGTGCTGATTTCTACTACTCACTTTCTACTTTGGGAGATCGTTTGGGTGCTAATGCTCATCCAATCCAAATTCCAATCGGTGCAGAAGATGACTTCATCGGTATCATTGACTTGGTAACTATGAAATCTGAAATCTATACTAATGACCTTGGTACAGATATTAAAGAAACTGTTGTAGGTTCAGACGAATTTAACGCTGAATTGGCATCTTTGGATTTCAATGCAGAAGAATACACAGAACTTGCAAACGAATGGCGTGAAAAACTCATCGAAGCAATTGCTGATTTCGATGAAGATATCATGGAAAAATATTTTGCTGGTGAAGAAATTCCTGAAGCAGAACTCAAAGCAGCTATCCGTAAAGCAACAATCAATGTTGACTTCTACCCAATGCTTGCTGGTTCTGCCTTCAAGAACAAAGGTGTTCAAATGATGCTTGATGCAGTTATTGACTACCTTCCAAGCCCACTTGATATCCCTGCCATCAAAGGTGTTAACCCTGATACAGACGAAGAAGACGAACGCCCAGCTTCAGATGAAGAACCATTTGCAGCTCTTGCTTTCAAAATCATGACTGACCCATTCGTTGGACGTCTTTCATTCTTCCGCGTTTACTCAGGTACACTTGATGCTGGTTCATACGTTTTGAATACTTCAAAAGGTAAACGTGAACGTATCGGACGTATCCTTCAAATGCACGCTAACACTCGTAAAGAAATCCAAACAGTTTACGCTGGGGATATCGCTGCTGCTGTTGGTTTGAAAAATACAACAACTGGTGACTCATTGACAGATGAAAAAGCTAAAATCATCCTTGAATCAATTGAAGTTCCAGAACCAGTTATCCAATTGATGGTTGAACCTAAAACTAAAGCTGACCAAGATAAGATGGGTGTTGCCCTCCAAAAATTGGCTGAAGAAGATCCAACTTTCCGTGTTGAAACAAACCCAGAAACTGGTGAAACAGTTATCTCTGGTATGGGTGAACTTCACTTGGACGTTCTTGTTGACCGTATGAAACGTGAATTCAAAGTTGAAGCAAACGTTGGTGCGCCTCAAGTTGCTTACCGTGAAACATTCCGCGCTGGAACTTCAGCACGTGGATTCTTCAAACGTCAATCAGGTGGTAAAGGTCAATACGGTGACGTATGGATTGAATTCACACCTAATGAAGAAGGTGCTGGATTTGAATTTGAAAATGCTATCGTCGGTGGTGTCGTTCCTCGTGAATTCGTACCAGCCGTTGAAAAAGGTTTGGTAGAAACTATGGCTAACGGTGTCCTTGCTGGATACCCAATGGTTGACATTAAAGCTAAACTTTATGATGGTTCATACCATGATGTCGATTCATCAGAAACTGCCTTCAAGGTTGCCGCTTCTCTTGCAATGAAAGAAGCTGCTAAAACTGCGAAACCAGCAATTCTTGAACCAATGATGAAAGTTACAATCACTGTTCCTGAAGAAAACCTTGGAGATATCATGGGTCACGTGACTGCTCGTCGTGGTCAAGTTAACTCAATGGAAGCTCACGGTAAATCACAAATCGTTAATGCTTTCGTTCCACTTGCTGAAATGTTCGGTTACGCAACTACTCTCCGTTCATCTACACAAGGACGTGGTACTTTCATGATGGTATTTGACCACTATTCAGACGTACCTAAATCAGTACAAGAAGAAATTATTGCAAAAAACGGC
>fusA_Lcl-095
CGCGAATTTTCACTTGCTAATACACGTAATATCGGTATCATGGCCCACGTCGATGCTGGTAAAACAACAACAACTGAACGTGTTCTTTACTACACTGGTAAAATCCATAAAATCGGTGAAACTCACGAAGGTGCATCACAAATGGACTGGATGGAGCAAGAACAAGAACGTGGTATCACTATCACATCTGCAGCAACAACTGCAGAATGGAAAGGTAATCGCGTAAACATCATCGACACACCAGGTCACGTGGACTTCACAATCGAAGTACAACGTTCACTCCGTGTTCTTGATGGTGCTGTTACCGTTCTTGATGCTCAATCAGGTGTTGAACCACAAACAGAAACTGTATGGCGTCAAGCGACTGAATACGGTGTTCCACGTATCGTTTTTGCTAACAAAATGGACAAAATCGGTGCTGATTTCTACTACTCACTTTCTACTTTGGGAGATCGTTTGGGTGCTAATGCTCATCCAATCCAAATTCCAATCGGTGCAGAAGATGACTTCATCGGTATCATTGACTTGGTAACTATGAAATCTGAAATCTATACTAATGACCTTGGTACAGATATTAAAGAAACTGTTGTAGGTTCAGACGAATTTAACGCTGAATTGGCATCTTTGGATTTCAATGCAGAAGAATACACAGAACTTGCAAACGAATGGCGTGAAAAACTCATCGAAGCAATTGCTGATTTCGATGAAGATATCATGGAAAAATATTTTGCTGGTGAAGAAATTCCTGAAGCAGAACTCAAAGCAGCTATCCGTAAAGCAACAATCAATGTTGACTTCTACCCAATGCTTGCTGGTTCTGCCTTCAAGAACAAAGGTGTTCAAATGATGCTTGATGCAGTTATTGACTACCTTCCAAGCCCACTTGATATCCCTGCCATCAAAGGTGTTAACCCTGATACAGACGAAGAAGACGAACGCCCAGCTTCAGATGAAGAACCATTTGCAGCTCTTGCTTTCAAAATCATGACTGACCCATTCGTTGGACGTCTTTCATTCTTCCGCGTTTACTCAGGTACACTTGATGCTGGTTCATACGTTTTGAATACTTCAAAAGGTAAACGTGAACGTATCGGACGTATCCTTCAAATGCACGCTAACACTCGTAAAGAAATCCAAACAGTTTACGCTGGGGATATCGCTGCTGCTGTTGGTTTGAAAAATACAACAACTGGTGACTCATTGACAGATGAAAAAGCTAAAATCATCCTTGAATCAATTGAAGTTCCAGAACCAGTTATCCAATTGATGGTTGAACCTAAAACTAAAGCTGACCAAGATAAGATGGGTGTTGCCCTCCAAAAATTGGCTGAAGAAGATCCAACTTTCCGTGTTGAAACAAACCCAGAAACTGGTGAAACAGTTATCTCTGGTATGGGTGAACTTCACTTGGACGTTCTTGTTGACCGTATGAAACGTGAATTCAAAGTTGAAGCAAACGTTGGTGCGCCTCAAGTTGCTTACCGTGAAACATTCCGCGCTGGAACTTCAGCACGTGGATTCTTCAAACGTCAATCAGGTGGTAAAGGTCAATACGGTGACGTATGGATTGAATTCACACCTAATGAAGAAGGTGCTGGATTTGAATTTGAAAATGCTATCGTCGGTGGTGTCGTTCCTCGTGAATTCGTACCAGCCGTTGAAAAAGGTTTGGTAGAAACTATGGCTAACGGTGTCCTTGCTGGATACCCAATGGTTGACATTAAAGCTAAACTTTATGATGGTTCATACCATGATGTCGATTCATCAGAAACTGCCTTCAAGGTTGCCGCTTCTCTTGCAATGAAAGAAGCTGCTAAAACTGCGAAACCAGCAATTCTTGAACCAATGATGAAAGTTACAATCACTGTTCCTGAAGAAAACCTTGGAGATATCATGGGTCACGTGACTGCTCGTCGTGGTCAAGTTAACTCAATGGAAGCTCACGGTAAATCACAAATCGTTAATGCTTTCGTTCCACTTGCTGAAATGTTCGGTTACGCAACTACTCTCCGTTCATCTACACAAGGACGTGGTACTTTCATGATGGTATTTGACCACTATTCAGACGTACCTAAATCAGTACAAGAAGAAATTATTGCAAAAAACGGC
>fusA_Lcl-096
CGCGAATTTTCACTTGCTAATACACGTAATATCGGTATCATGGCCCACGTCGATGCTGGTAAAACAACAACAACTGAACGTGTTCTTTACTACACTGGTAAAATCCATAAAATCGGTGAAACTCACGAAGGTGCATCACAAATGGACTGGATGGAGCAAGAACAAGAACGTGGTATCACAATCACATCTGCAGCAACAACTGCTGAATGGAAAGGTAACCGCGTAAATATCATTGACACACCAGGTCACGTGGACTTCACAATTGAAGTACAACGTTCACTCCGTGTTCTTGATGGTGCTGTTACCGTTCTTGATGCTCAATCAGGTGTTGAACCACAAACAGAAACTGTATGGCGTCAAGCGACTGAATACGGTGTTCCACGTATCGTTTTTGCTAACAAAATGGACAAAATCGGTGCTGATTTCTACTACTCACTTTCTACTTTGGGAGATCGTTTGGGTGCTAATGCTCATCCAATCCAAATTCCAATTGGTGCAGAAGATGACTTCATCGGTATCATTGACTTGGTAACTATGAAATCTGAAATCTATACTAACGACCTTGGTACAGATATTAAAGAAACTGTTGTAGGTTCAGACGAATTTAACGCTGAATTGGCAGCTTTGGATTTCAATGCTGAAGAATACACAGAACTTGCAAACGAATGGCGTGAAAAACTCATCGAAGCAATTGCTGATTTCGATGAAGATATCATGGAAAAATATTTTGCTGGTGAAGAAATTCCAGAAGCAGAACTTAAAGCTGCAATCCGTAAAGCAACAATCAATGTTGACTTCTACCCAATGCTTGCTGGTTCTGCCTTCAAGAACAAAGGTGTTCAAATGATGCTTGATGCAGTTATTGACTACCTTCCAAGCCCACTTGATATCCCTGCAATCCAAGGTGTTAACCCAGATACAGACGAAGAAGACGAACGCCCAGCTTCAGATGAAGAACCATTTGCAGCTCTTGCTTTCAAAATCATGACTGACCCATTTGTTGGACGTCTTTCATTCTTCCGCGTTTACTCAGGTACACTTGATGCTGGTTCATACGTTTTGAATACTTCAAAAGGTAAACGTGAACGTATCGGACGTATTCTTCAAATGCACGCTAACACTCGTAAAGAAATCCAAACAGTTTATGCTGGGGATATCGCTGCTGCTGTTGGTTTGAAAAATACGACAACTGGTGACTCATTGACAGATGAAAAAGCTAAAATCATCCTTGAATCAATTGAAGTTCCAGAACCAGTTATCCAATTGATGGTTGAACCTAAAACTAAAGCTGACCAAGATAAGATGGGTGTTGCCCTTCAAAAATTGGCTGAAGAAGATCCAACTTTCCGTGTTGAAACAAACCCAGAAACTGGTGAAACAGTTATCTCTGGTATGGGTGAACTTCACTTGGACGTTCTTGTTGACCGTATGAAACGTGAATTCAAAGTTGAAGCAAATGTTGGTGCGCCTCAAGTTGCTTACCGTGAAACATTCCGCGCTGGAACTTCAGCACGTGGATTCTTCAAACGTCAATCAGGTGGTAAAGGTCAATATGGTGACGTATGGATCGAATTCACACCTAACGAAGAAGGCGCTGGATTTGAATTTGAAAATGCTATCGTCGGTGGTGTCGTTCCTCGTGAATTCGTACCAGCCGTTGAAAAAGGTTTGGTAGAAACTATGGCTAACGGTGTCCTTGCTGGATACCCAATGGTTGACATTAAAGCTAAACTTTATGATGGTTCATACCATGATGTCGATTCATCAGAAACTGCCTTCAAGGTTGCCGCTTCTCTTGCAATGAAAGAAGCTGCTAAAACTGCGAAACCAGCAATTCTTGAACCAATGATGAAAGTTACAATCACTGTTCCTGAAGAAAACCTTGGAGATATCATGGGTCACGTGACTGCTCGTCGTGGTCAAGTTAACTCAATGGAAGCTCACGGTAAATCACAAATCGTTAATGCTTTCGTTCCACTTGCTGAAATGTTCGGTTACGCAACTACTCTCCGTTCATCTACACAAGGACGTGGTACTTTCATGATGGTATTTGACCACTATTCAGACGTACCTAAATCAGTACAAGAAGAAATTATTGCTAAAAACGGC
>fusA_Lcl-097
CGCGAATTTTCACTTGCTAATACACGTAATATCGGTATCATGGCCCACGTCGATGCTGGTAAAACAACAACAACTGAACGTGTTCTTTACTACACTGGTAAAATCCATAAAATCGGTGAAACTCACGAAGGTGCATCACAAATGGACTGGATGGAGCAAGAACAAGAACGTGGTATCACTATCACATCTGCAGCAACAACTGCAGAATGGAAAGGTAATCGCGTAAACATCATCGACACACCAGGTCACGTGGACTTCACAATCGAAGTACAACGTTCACTCCGTGTTCTTGATGGTGCTGTTACCGTTCTTGATGCTCAATCAGGTGTTGAACCACAAACAGAAACTGTATGGCGTCAAGCGACTGAATACGGTGTTCCACGTATCGTTTTTGCTAACAAAATGGACAAAATCGGTGCTGATTTCTACTACTCACTTTCTACTTTGGGAGATCGTTTGGGTGCTAATGCTCATCCAATCCAAATTCCAATCGGTGCAGAAGATGACTTCATCGGTATCATTGACTTGGTAACTATGAAATCTGAAATCTATACTAATGACCTTGGTACAGATATTAAAGAAACTGTTGTAGGTTCAGACGAATTTAACGCTGAATTGGCATCTTTGGATTTCAATGCAGAAGAATACACAGAACTTGCAAACGAATGGCGTGAAAAACTCATCGAAGCAATTGCTGATTTCGATGAAGATATCATGGAAAAATATTTTGCTGGTGAAGAAATTCCTGAAGCAGAACTCAAAGCAGCTATCCGTAAAGCAACAATCAATGTTGACTTCTACCCAATGCTTGCTGGTTCTGCCTTCAAGAACAAAGGTGTTCAAATGATGCTTGATGCAGTTATTGACTACCTTCCAAGCCCACTTGATATCCCTGCCATCAAAGGTGTTAACCCTGATACAGACGAAGAAGACGAACGCCCAGCTTCAGATGAAGAACCATTTGCAGCTCTTGCTTTCAAAATCATGACTGACCCATTCGTTGGACGTCTTTCATTCTTCCGCGTTTACTCAGGTACACTTGATGCTGGTTCATACGTTTTGAATACTTCAAAAGGTAAACGTGAACGTATCGGACGTATCCTTCAAATGCACGCTAACACTCGTAAAGAAATCCAAACAGTTTACGCTGGGGATATCGCTGCTGCTGTTGGTTTGAAAAATACAACAACTGGTGACTCATTGACAGATGAAAAAGCTAAAATCATCCTTGAATCAATTGAAGTTCCAGAACCAGTTATCCAATTGATGGTTGAACCTAAAACTAAAGCTGACCAAGATAAGATGGGTGTTGCCCTCCAAAAATTGGCTGAAGAAGATCCAACTTTCCGTGTTGAAACAAACCCAGAAACTGGTGAAACAGTTATCTCTGGTATGGGTGAACTTCACTTGGACGTTCTTGTTGACCGTATGAAACGTGAATTCAAAGTTGAAGCAAACGTTGGTGCGCCTCAAGTTGCTTACCGTGAAACATTCCGCGCTGGAACTTCAGCACGTGGATTCTTCAAACGTCAATCAGGTGGTAAAGGTCAATACGGTGACGTATGGATTGAATTCACACCTAATGAAGAAGGTGCTGGATTTGAATTTGAAAATGCTATCGTCGGTGGTGTCGTTCCTCGTGAATTCGTACCAGCCGTTGAAAAAGGTTTGGTAGAAACTATGGCTAACGGTGTCCTTGCTGGATACCCAATGGTTGACATTAAAGCTAAACTTTATGATGGTTCATACCATGATGTCGATTCATCAGAAACTGCCTTCAAGGTTGCCGCTTCTCTTGCAATGAAAGAAGCTGCTAAAACTGCGAAACCAGCAATTCTTGAACCAATGATGAAAGTTACAATCACTGTTCCTGAAGAAAACCTTGGAGATATCATGGGTCACGTGACTGCTCGTCGTGGTCAAGTTAACTCAATGGAAGCTCACGGTAAATCACAAATCGTTAATGCTTTCGTTCCACTTGCTGAAATGTTCGGTTACGCAACTACTCTCCGTTCATCTACACAAGGACGTGGTACTTTCATGATGGTATTTGACCACTATTCAGACGTACCTAAATCAGTACAAGAAGAAATTATTGCAAAAAACGGC
>fusA_Lcl-098
CGCGAATTTTCACTTGCTAATACACGTAATATCGGTATCATGGCCCACGTCGATGCTGGTAAAACAACAACAACTGAACGTGTTCTTTACTACACTGGTAAAATCCATAAAATCGGTGAAACTCACGAAGGTGCATCACAAATGGACTGGATGGAGCAAGAACAAGAACGTGGTATCACTATCACATCTGCAGCAACAACTGCAGAATGGAAAGGTAATCGCGTAAACATCATCGACACACCAGGTCACGTGGACTTCACAATCGAAGTACAACGTTCACTCCGTGTTCTTGATGGTGCTGTTACCGTTCTTGATGCTCAATCAGGTGTTGAACCACAAACAGAAACTGTATGGCGTCAAGCGACTGAATACGGTGTTCCACGTATCGTTTTTGCTAACAAAATGGACAAAATCGGTGCTGATTTCTACTACTCACTTTCTACTTTGGGAGATCGTTTGGGTGCTAATGCTCATCCAATCCAAATTCCAATCGGTGCAGAAGATGACTTCATCGGTATCATTGACTTGGTAACTATGAAATCTGAAATCTATACTAATGACCTTGGTACAGATATTAAAGAAACTGTTGTAGGTTCAGACGAATTTAACGCTGAATTGGCATCTTTGGATTTCAATGCAGAAGAATACACAGAACTTGCAAACGAATGGCGTGAAAAACTCATCGAAGCAATTGCTGATTTCGATGAAGATATCATGGAAAAATATTTTGCTGGTGAAGAAATTCCTGAAGCAGAACTCAAAGCAGCTATCCGTAAAGCAACAATCAATGTTGACTTCTACCCAATGCTTGCTGGTTCTGCCTTCAAGAACAAAGGTGTTCAAATGATGCTTGATGCAGTTATTGACTACCTTCCAAGCCCACTTGATATCCCTGCCATCAAAGGTGTTAACCCTGATACAGACGAAGAAGACGAACGCCCAGCTTCAGATGAAGAACCATTTGCAGCTCTTGCTTTCAAAATCATGACTGACCCATTCGTTGGACGTCTTTCATTCTTCCGCGTTTACTCAGGTACACTTGATGCTGGTTCATACGTTTTGAATACTTCAAAAGGTAAACGTGAACGTATCGGACGTATCCTTCAAATGCACGCTAACACTCGTAAAGAAATCCAAACAGTTTACGCTGGGGATATCGCTGCTGCTGTTGGTTTGAAAAATACAACAACTGGTGACTCATTGACAGATGAAAAAGCTAAAATCATCCTTGAATCAATTGAAGTTCCAGAACCAGTTATCCAATTGATGGTTGAACCTAAAACTAAAGCTGACCAAGATAAGATGGGTGTTGCCCTCCAAAAATTGGCTGAAGAAGATCCAACTTTCCGTGTTGAAACAAACCCAGAAACTGGTGAAACAGTTATCTCTGGTATGGGAGAACTTCACTTGGACGTTCTTGTTGACCGTATGAAACGTGAATTCAAAGTTGAAGCAAACGTTGGTGCGCCTCAAGTTGCTTACCGTGAAACATTCCGCGCTGGAACTTCAGCACGTGGATTCTTCAAACGTCAATCAGGTGGTAAAGGTCAATACGGTGACGTATGGATTGAATTCACACCTAATGAAGAAGGTGCTGGATTTGAATTTGAAAATGCTATCGTCGGTGGTGTCGTTCCTCGCGAATTCGTACCAGCCGTTGAAAAAGGTTTGGTAGAAACTATGGCTAACGGTGTCCTTGCTGGATACCCAATGGTTGACATTAAAGCTAAACTTTATGATGGTTCATACCATGATGTCGATTCATCAGAAACTGCCTTCAAGGTTGCCGCTTCTCTTGCAATGAAAGAAGCTGCTAAAACTGCGAAACCAGCAATTCTTGAACCAATGATGAAAGTTACAATCACTGTTCCTGAAGAAAACCTTGGAGATATCATGGGTCACGTGACTGCTCGTCGTGGTCAAGTTAACTCAATGGAAGCTCACGGTAAATCACAAATCGTTAATGCTTTCGTTCCACTTGCTGAAATGTTCGGTTACGCAACTACTCTCCGTTCATCTACACAAGGACGTGGTACTTTCATGATGGTATTTGACCACTATTCAGACGTACCTAAATCAGTACAAGAAGAAATTATTGCAAAAAACGGC
>fusA_Lcl-099
CGCGAATTTTCACTTGCTAATACACGTAATATCGGTATCATGGCCCACGTCGATGCTGGTAAAACAACAACAACTGAACGTGTTCTTTACTACACTGGTAAAATCCATAAAATCGGTGAAACTCACGAAGGTGCATCACAAATGGACTGGATGGAGCAAGAACAAGAACGTGGTATCACAATCACATCTGCAGCAACAACTGCTGAATGGAAAGGTAACCGCGTAAATATCATTGACACACCAGGTCACGTGGACTTCACAATTGAAGTACAACGTTCACTCCGTGTTCTTGATGGTGCTGTTACCGTTCTTGATGCTCAATCAGGTGTTGAACCACAAACAGAAACTGTATGGCGTCAAGCGACTGAATACGGTGTTCCACGTATCGTTTTTGCTAACAAAATGGACAAAATCGGTGCTGATTTCTACTACTCACTTTCTACTTTGGGAGATCGTTTGGGTGCTAATGCTCATCCAATCCAAATTCCAATTGGTGCAGAAGATGACTTCATCGGTATCATTGACTTGGTAACTATGAAATCTGAAATCTATACTAACGACCTTGGTACAGATATTAAAGAAACTGTTGTAGGTTCAGACGAATTTAACGCTGAATTGGCAGCTTTGGATTTCAATGCTGAAGAATACACAGAACTTGCAAACGAATGGCGTGAAAAACTCATCGAAGCAATTGCTGATTTCGATGAAGATATCATGGAAAAATATTTTGCTGGTGAAGAAATTCCAGAAGCAGAACTTAAAGCTGCAATCCGTAAAGCAACAATCAATGTTGACTTCTACCCAATGCTTGCTGGTTCTGCCTTCAAGAACAAAGGTGTTCAAATGATGCTTGATGCAGTTATTGACTACCTTCCAAGCCCACTTGATATCCCTGCAATCCAAGGTGTTAACCCAGATACAGACGAAGAAGACGAACGCCCAGCTTCAGATGAAGAACCATTTGCAGCTCTTGCTTTCAAAATCATGACTGACCCATTTGTTGGACGTCTTTCATTCTTCCGCGTTTACTCAGGTACACTTGATGCTGGTTCATACGTTTTGAATACTTCAAAAGGTAAACGTGAACGTATCGGACGTATTCTTCAAATGCACGCTAACACTCGTAAAGAAATCCAAACAGTTTATGCTGGGGATATCGCTGCTGCTGTTGGTTTGAAAAATACAACAACTGGTGACTCATTGACAGATGAAAAAGCTAAAATCATCCTTGAATCAATTGAAGTTCCAGAACCAGTTATCCAATTGATGGTTGAACCTAAAACTAAAGCTGACCAAGATAAGATGGGTGTTGCCCTTCAAAAATTGGCTGAAGAAGATCCAACTTTCCGTGTTGAAACAAACCCAGAAACTGGTGAAACAGTTATCTCTGGTATGGGTGAACTTCACTTGGACGTTCTTGTTGACCGTATGAAACGTGAATTCAAAGTTGAAGCAAATGTTGGTGCGCCTCAAGTTGCTTACCGTGAAACATTCCGCGCTGGAACTTCAGCACGTGGATTCTTCAAACGTCAATCAGGTGGTAAAGGTCAATATGGTGACGTATGGATCGAATTCACACCTAACGAAGAAGGCGCTGGATTTGAATTTGAAAATGCTATCGTCGGTGGTGTCGTTCCTCGTGAATTCGTACCAGCCGTTGAAAAAGGTTTGGTAGAAACTATGGCTAACGGTGTCCTTGCTGGATACCCAATGGTTGACATTAAAGCTAAACTTTATGATGGTTCATACCATGATGTCGATTCATCAGAAACTGCCTTCAAGGTTGCCGCTTCTCTTGCAATGAAAGAAGCTGCTAAAACTGCGAAACCAGCAATTCTTGAACCAATGATGAAAGTTACAATCACTGTTCCTGAAGAAAACCTTGGAGATATCATGGGTCACGTGACTGCTCGTCGTGGTCAAGTTAACTCAATGGAAGCTCATGGTAAATCACAAATCGTTAATGCTTTCGTTCCACTTGCTGAAATGTTCGGTTACGCAACTACTCTCCGTTCATCTACACAAGGACGTGGTACTTTCATGATGGTATTTGACCACTATTCAGACGTACCTAAATCAGTACAAGAAGAAATTATTGCTAAAAACGGC
>fusA_Lcl-100
CGCGAATTTTCACTTGCTAATACACGTAATATCGGTATCATGGCCCACGTCGATGCTGGTAAAACAACAACAACTGAACGTGTTCTTTACTACACTGGTAAAATCCATAAAATCGGTGAAACTCACGAAGGTGCATCACAAATGGACTGGATGGAGCAAGAACAAGAACGTGGTATCACTATCACATCTGCAGCAACAACTGCAGAATGGAAAGGTAATCGCGTAAACATCATCGACACACCAGGTCACGTGGACTTCACAATCGAAGTACAACGTTCACTCCGTGTTCTTGATGGTGCTGTTACCGTTCTTGATGCTCAATCAGGTGTTGAACCACAAACAGAAACTGTATGGCGTCAAGCGACTGAATACGGTGTTCCACGTATCGTTTTTGCTAACAAAATGGACAAAATCGGTGCTGATTTCTACTACTCACTTTCTACTTTGGGAGATCGTTTGGGTGCTAATGCTCATCCAATCCAAATTCCAATCGGTGCAGAAGATGACTTCATCGGTATCATTGACTTGGTAACTATGAAATCTGAAATCTATACTAATGACCTTGGTACAGATATTAAAGAAACTGTTGTAGGTTCAGACGAATTTAACGCTGAATTGGCATTTTTGGATTTCAATGCAGAAGAATACACAGAACTTGCAAACGAATGGCGTGAAAAACTCATCGAAGCAATTGCTGATTTCGATGAAGATATCATGGAAAAATATTTTGCTGGTGAAGAAATTCCTGAAGCAGAACTCAAAGCAGCTATCCGTAAAGCAACAATCAATGTTGACTTCTACCCAATGCTTGCTGGTTCTGCCTTCAAGAACAAAGGTGTTCAAATGATGCTTGATGCAGTTATTGACTACCTTCCAAGCCCACTTGATATCCCTGCCATCAAAGGTGTTAACCCTGATACAGACGAAGAAGACGAACGCCCAGCTTCAGATGAAGAACCATTTGCAGCTCTTGCTTTCAAAATCATGACTGACCCATTCGTTGGACGTCTTTCATTCTTCCGCGTTTACTCAGGTACACTTGATGCTGGTTCATACGTTTTGAATACTTCAAAAGGTAAACGGGAACGTATCGGACGTATCCTTCAAATGCACGCTAACACTCGTAAAGAAATCCAAACAGTTTACGCTGGGGATATCGCTGCTGCTGTTGGTTTGAAAAATACAACAACTGGTGACTCATTGACAGATGAAAAAGCTAAAATCATCCTTGAATCAATTGAAGTTCCAGAACCAGTTATCCAATTGATGGTTGAACCTAAAACTAAAGCTGACCAAGATAAGATGGGTGTTGCCCTCCAAAAATTGGCTGAAGAAGATCCAACTTTCCGTGTTGAAACAAACCCAGAAACTGGTGAAACAGTTATCTCTGGTATGGGTGAACTTCACTTGGACGTTCTTGTTGACCGTATGAAACGTGAATTCAAAGTTGAAGCAAACGTTGGTGCGCCTCAAGTTGCTTACCGTGAAACATTCCGCGCTGGAACTTCAGCACGTGGATTCTTCAAACGTCAATCAGGTGGTAAAGGTCAATACGGTGACGTATGGATTGAATTCACACCTAATGAAGAAGGTGCTGGATTTGAATTTGAAAATGCTATCGTCGGTGGTGTCGTTCCTCGTGAATTCGTACCAGCCGTTGAAAAAGGTTTGGTAGAAACTATGGCTAACGGTGTCCTTGCTGGATACCCAATGGTTGACATTAAAGCTAAACTTTATGATGGTTCATACCATGATGTCGATTCATCAGAAACTGCCTTCAAGGTTGCCGCTTCTCTTGCAATGAAAGAAGCTGCTAAAACTGCGAAACCAGCAATTCTTGAACCAATGATGAAAGTTACAATCACTGTTCCTGAAGAAAACCTTGGAGATATCATGGGTCACGTGACTGCTCGTCGTGGTCAAGTTAACTCAATGGAAGCTCACGGTAAATCACAAATCGTTAATGCTTTCGTTCCACTTGCTGAAATGTTCGGTTACGCAACTACTCTCCGTTCATCTACACAAGGACGTGGTACTTTCATGATGGTATTTGACCACTATTCAGACGTACCTAAATCAGTACAAGAAGAAATTATTGCAAAAAACGGC
>fusA_Lcl-101
CGCGAATTTTCACTTGCTAATACACGTAATATCGGTATCATGGCCCACGTCGATGCTGGTAAAACAACAACAACTGAACGTGTTCTTTACTACACTGGTAAAATCCATAAAATCGGTGAAACTCACGAAGGTGCATCACAAATGGACTGGATGGAGCAAGAACAAGAACGTGGTATCACTATCACATCTGCAGCAACAACTGCAGAATGGAAAGGTAATCGCGTAAACATCATCGACACACCAGGTCACGTGGACTTCACAATCGAAGTACAACGTTCACTCCGTGTTCTTGATGGTGCTGTTACCGTTCTTGATGCTCAATCAGGTGTTGAACCACAAACAGAAACTGTATGGCGTCAAGCGACTGAATACGGTGTTCCACGTATCGTTTTTGCTAACAAAATGGACAAAATCGGTGCTGATTTCTACTACTCACTTTCTACTTTGGGAGATCGTTTGGGTGCTAATGCTCATCCAATCCAAATTCCAATCGGTGCAGAAGATGACTTCATCGGTATCATTGACTTGGTAACTATGAAATCTGAAATCTATACTAATGACCTTGGTACAGATATTAAAGAAACTGTTGTAGGTTCAGACGAATTTAACGCTGAATTGGCATCTTTGGATTTCAATGCAGAAGAATACACAGAACTTGCAAACGAATGGCGTGAAAAACTCATCGAAGCAATTGCTGATTTCGATGAAGATATCATGGAAAAATATTTTGCTGGTGAAGAAATTCCTGAAGCAGAACTCAAAGCAGCTATCCGTAAAGCAACAATCAATGTTGACTTCTACCCAATGCTTGCTGGTTCTGCCTTCAAGAACAAAGGTGTTCAAATGATGCTTGATGCAGTTATTGACTACCTTCCAAGCCCACTTGATATCCCTGCCATCAAAGGTGTTAACCCTGATACAGACGAAGAAGACGAACGCCCAGCTTCAGATGAAGAACCATTTGCAGCTCTTGCTTTCAAAATCATGACTGACCCATTCGTTGGACGTCTTTCATTCTTCCGCGTTTACTCAGGTACACTTGATGCTGGTTCATACGTTTTGAATACTTCAAAAGGTAAACGTGAACGTATCGGACGTATCCTTCAAATGCACGCTAACACTCGTAAAGAAATCCAAACAGTTTACGCTGGGGATATCGCTGCTGCTGTTGGTTTGAAAAATACAACAACTGGTGACTCATTGACAGATGAAAAAGCTAAAATCATCCTTGAATCAATTGAAGTTCCAGAACCAGTTATCCAATTGATGGTTGAACCTAAAACTAAAGCTGACCAAGATAAGATGGGTGTTGCCCTCCAAAAATTGGCTGAAGAAGATCCAACTTTCCGTGTTGAAACAAACCCAGAAACTGGTGAAACAGTTATCTCTGGTATGGGTGAACTTCACTTGGACGTTCTTGTTGACCGTATGAAACGTGAATTCAAAGTTGAAGCAAACGTTGGTGCGCCTCAAGTTGCTTACCGTGAAACATTCCGCGCTGGAACTTCAGCACGTGGATTCTTCAAACGTCAATCAGGTGGTAAAGGTCAATACGGTGACGTATGGATTGAATTCACACCTAATGAAGAAGGTGCTGGATTTGAATTTGAAAATGCTATCGTCGGTGGTGTCGTTCCTCGTGAATTCGTACCAGCCGTTGAAAAAGGTTTGGTAGAAACTATGGCTAACGGTGTCCTTGCTGGATACCCAATGGTTGACATTAAAGCTAAACTTTATGATGGTTCATACCATGATGTCGATTCATCAGAAACTGCCTTCAAGGTTGCCGCTTCTCTTGCAATGAAAGAAGCTGCTAAAACTGCGAAACCAGCAATTCTTGAACCAATGATGAAAGTTACAATCACTGTTCCTGAAGAAAACCTTGGAGATATCATGGGTCACGTGACTGCTCGTCGTGGTCAAGTTAACTCAATGGAAGCTCACGGTAAATCACAAATCGTTAATGCTTTCGTTCCACTTGCTGAAATGTTCGGTTACGCAACTACTCTCCGTTCATCTACACAAGGACGTGGTACTTTCATGATGGTATTTGACCACTATTCAGACGTACCTAAATCAGTACAAGAAGAAATTATTGCAAAAAACGGC
>fusA_Lcl-102
CGCGAATTTTCACTTGCTAATACACGTAATATCGGTATCATGGCCCACGTCGATGCTGGTAAAACAACAACAACTGAACGTGTTCTTTACTACACTGGTAAAATCCATAAAATCGGTGAAACTCACGAAGGTGCATCACAAATGGACTGGATGGAGCAAGAACAAGAACGTGGTATCACTATCACATCTGCAGCAACAACTGCAGAATGGAAAGGTAATCGCGTAAACATCATCGACACACCAGGTCACGTGGACTTCACAATCGAAGTACAACGTTCACTCCGTGTTCTTGATGGTGCTGTTACCGTTCTTGATGCTCAATCAGGTGTTGAACCACAAACAGAAACTGTATGGCGTCAAGCGACTGAATACGGTGTTCCACGTATCGTTTTTGCTAACAAAATGGACAAAATCGGTGCTGATTTCTACTACTCACTTTCTACTTTGGGAGATCGTTTGGGTGCTAATGCTCATCCAATCCAAATTCCAATCGGTGCAGAAGATGACTTCATCGGTATCATTGACTTGGTAACTATGAAATCTGAAATCTATACTAATGACCTTGGTACAGATATTAAAGAAACTGTTGTAGGTTCAGACGAATTTAACGCTGAATTGGCATCTTTGGATTTCAATGCAGAAGAATACACAGAACTTGCAAACGAATGGCGTGAAAAACTCATCGAAGCAATTGCTGATTTCGATGAAGATATCATGGAAAAATATTTTGCTGGTGAAGAAATTCCTGAAGCAGAACTCAAAGCAGCTATCCGTAAAGCAACAATCAATGTTGACTTCTACCCAATGCTTGCTGGTTCTGCCTTCAAGAACAAAGGTGTTCAAATGATGCTTGATGCAGTTATTGACTACCTTCCAAGCCCACTTGATATCCCTGCCATCAAAGGTGTTAACCCTGATACAGACGAAGAAGACGAACGCCCAGCTTCAGATGAAGAACCATTTGCAGCTCTTGCTTTCAAAATCATGACTGACCCATTCGTTGGACGTCTTTCATTCTTCCGCGTTTACTCAGGTACACTTGATGCTGGTTCATACGTTTTGAATACTTCAAAAGGTAAACGTGAACGTATCGGACGTATCCTTCAAATGCACGCTAACACTCGTAAAGAAATCCAAACAGTTTACGCTGGGGATATCGCTGCTGCTGTTGGTTTGAAAAATACAACAACTGGTGACTCATTGACAGATGAAAAAGCTAAAATCATCCTTGAATCAATTGAAGTTCCAGAACCAGTTATCCAATTGATGGTTGAACCTAAAACTAAAGCTGACCAAGATAAGATGGGTGTTGCCCTCCAAAAATTGGCTGAAGAAGATCCAACTTTCCGTGTTGAAACAAACCCAGAAACTGGTGAAACAGTTATCTCTGGTATGGGTGAACTTCACTTGGACGTTCTTGTTGACCGTATGAAACGTGAATTCAAAGTTGAAGCAAACGTTGGTGCGCCTCAAGTTGCTTACCGTGAAACATTCCGCGCTGGAACTTCAGCACGTGGATTCTTCAAACGTCAATCAGGTGGTAAAGGTCAATACGGTGACGTATGGATTGAATTCACACCTAATGAAGAAGGTGCTGGATTTGAATTTGAAAATGCTATCGTCGGTGGTGTCGTTCCTCGTGAATTCGTACCAGCCGTTGAAAAAGGTTTGGTAGAAACTATGGCTAACGGTGTCCTTGCTGGATACCCAATGGTTGACATTAAAGCTAAACTTTATGATGGTTCATACCATGATGTCGATTCATCAGAAACTGCCTTCAAGGTTGCCGCTTCTCTTGCAATGAAAGAAGCTGCTAAAACTGCGAAACCAGCAATTCTTGAACCAATGATGAAAGTTACAATCACTGTTCCTGAAGAAAACCTTGGAGATATCATGGGTCACGTGACTGCTCGTCGTGGTCAAGTTAACTCAATGGAAGCTCACGGTAAATCACAAATCGTTAATGCTTTCGTTCCACTTGCTGAAATGTTCGGTTACGCAACTACTCTCCGTTCATCTACACAAGGACGTGGTACTTTCATGATGGTATTTGACCACTATTCAGACGTACCTAAATCAGTACAAGAAGAAATTATTGCAAAAAACGGC
>fusA_Lcl-103
CGCGAATTTTCACTTGCTAATACACGTAATATCGGTATCATGGCCCACGTCGATGCTGGTAAAACAACAACAACTGAACGTGTTCTTTACTACACTGGTAAAATCCATAAAATCGGTGAAACTCACGAAGGTGCATCACAAATGGACTGGATGGAGCAAGAACAAGAACGTGGTATCACAATCACATCTGCAGCAACAACTGCTGAATGGAAAGGTAACCGCGTAAATATCATTGACACACCAGGTCACGTGGACTTCACAATTGAAGTACAACGTTCACTCCGTGTTCTTGATGGTGCTGTTACCGTTCTTGATGCTCAATCAGGTGTTGAACCACAAACAGAAACTGTATGGCGTCAAGCGACTGAATACGGTGTTCCACGTATCGTTTTTGCTAACAAAATGGACAAAATCGGTGCTGATTTCTACTACTCACTTTCTACTTTGGGAGATCGTTTGGGTGCTAATGCTCATCCAATCCAAATTCCAATTGGTGCAGAAGATGACTTCATCGGTATCATTGACTTGGTAACTATGAAATCTGAAATCTATACTAACGACCTTGGTACAGATATTAAAGAAACTGTTGTAGGTTCAGACGAATTTAACGCTGAATTGGCAGCTTTGGATTTCAATGCTGAAGAATACACAGAACTTGCAAACGAATGGCGTGAAAAACTCATCGAAGCAATTGCTGATTTCGATGAAGATATCATGGAAAAATATTTTGCTGGTGAAGAAATTCCAGAAGCAGAACTTAAAGCTGCAATCCGTAAAGCAACAATCAATGTTGACTTCTACCCAATGCTTGCTGGTTCTGCCTTCAAGAACAAAGGTGTTCAAATGATGCTTGATGCAGTTATTGACTACCTTCCAAGCCCACTTGATATCCCTGCAATCCAAGGTGTTAACCCAGATACAGACGAAGAAGACGAACGCCCAGCTTCAGATGAAGAACCATTTGCAGCTCTTGCTTTCAAAATCATGACTGACCCATTTGTTGGACGTCTTTCATTCTTCCGCGTTTACTCAGGTACACTTGATGCTGGTTCATACGTTTTGAATACTTCAAAAGGTAAACGTGAACGTATCGGACGTATTCTTCAAATGCACGCTAACACTCGTAAAGAAATCCAAACAGTTTATGCTGGGGATATCGCTGCTGCTGTTGGTTTGAAAAATACAACAACTGGTGACTCATTGACAGATGAAAAAGCTAAAATCATCCTTGAATCAATTGAAGTTCCAGAACCAGTTATCCAATTGATGGTTGAACCTAAAACTAAAGCTGACCAAGATAAGATGGGTGTTGCCCTTCAAAAATTGGCTGAAGAAGATCCAACTTTCCGTGTTGAAACAAACCCAGAAACTGGTGAAACAGTTATCTCTGGTATGGGTGAACTTCACTTGGACGTTCTTGTTGACCGTATGAAACGTGAATTCAAAGTTGAAGCAAATGTTGGTGCGCCTCAAGTTGCTTACCGTGAAACATTCCGCGCTGGAACTTCAGCACGTGGATTCTTCAAACGTCAATCAGGTGGTAAAGGTCAATATGGTGACGTATGGATCGAATTCACACCTAACGAAGAAGGCGCTGGATTTGAATTTGAAAATGCTATCGTCGGTGGTGTCGTTCCTCGTGAATTCGTACCAGCCGTTGAAAAAGGTTTGGTAGAAACTATGGCTAACGGTGTCCTTGCTGGATACCCAATGGTTGACATTAAAGCTAAACTTTATGATGGTTCATACCATGATGTCGATTCATCAGAAACTGCCTTCAAGGTTGCCGCTTCTCTTGCAATGAAAGAAGCTGCTAAAACTGCGAAACCAGCAATTCTTGAACCAATGATGAAAGTTACAATCACTGTTCCTGAAGAAAACCTTGGAGATATCATGGGTCACGTGACTGCTCGTCGTGGTCAAGTTAACTCAATGGAAGCTCATGGTAAATCACAAATCGTTAATGCTTTCGTTCCACTTGCTGAAATGTTCGGTTACGCAACTACTCTCCGTTCATCTACACAAGGACGTGGTACTTTCATGATGGTATTTGACCACTATTCAGACGTACCTAAATCAGTACAAGAAGAAATTATTGCTAAAAACGGC
>fusA_Lcl-104
CGCGAATTTTCACTTGCTAATACACGTAATATCGGTATCATGGCCCACGTCGATGCTGGTAAAACAACAACAACTGAACGTGTTCTTTACTACACTGGTAAAATCCATAAAATCGGTGAAACTCACGAAGGTGCATCACAAATGGACTGGATGGAGCAAGAACAAGAACGTGGTATCACAATCACATCTGCAGCAACAACTGCTGAATGGAAAGGTAACCGCGTAAATATCATTGACACACCAGGTCACGTGGACTTCACAATTGAAGTACAACGTTCACTCCGTGTTCTTGATGGTGCTGTTACCGTTCTTGATGCTCAATCAGGTGTTGAACCACAAACAGAAACTGTATGGCGTCAAGCGACTGAATACGGTGTTCCACGTATCGTTTTTGCTAACAAAATGGACAAAATCGGTGCTGATTTCTACTACTCACTTTCTACTTTGGGAGATCGTTTGGGTGCTAATGCTCATCCAATCCAAATTCCAATTGGTGCAGAAGATGACTTCATCGGTATCATTGACTTGGTAACTATGAAATCTGAAATCTATACTAACGACCTTGGTACAGATATTAAAGAAACTGTTGTAGGTTCAGACGAATTTAACGCTGAATTGGCAGCTTTGGATTTCAATGCTGAAGAATACACAGAACTTGCAAACGAATGGCGTGAAAAACTCATCGAAGCAATCGCTGATTTCGATGAAGATATCATGGAAAAATATTTTGCTGGTGAAGAAATTCCAGAAGCAGAACTTAAAGCTGCTATCCGTAAAGCAACAATCAATGTTGACTTCTACCCAATGCTTGCTGGTTCAGCCTTCAAGAACAAAGGTGTTCAAATGATGCTTGATGCAGTTATTGACTACCTTCCAAGCCCACTTGATATCCCTGCTATCCAAGGTGTTAACCCTGATACAGACGAAGAAGACGAACGCCCAGCTTCAGATGAAGAACCATTTGCAGCTCTTGCTTTCAAAATCATGACTGACCCATTTGTTGGACGTCTTTCATTCTTCCGCGTTTACTCAGGTACACTTGATGCTGGTTCATACGTTTTGAATACTTCAAAAGGTAAACGTGAACGTATCGGACGTATTCTTCAAATGCACGCTAACACTCGTAAAGAAATCCAAACAGTTTATGCTGGGGATATCGCTGCTGCTGTTGGTTTGAAAAATACGACAACTGGTGACTCATTGACAGATGAAAAAGCTAAAATCATCCTTGAATCAATTGAAGTTCCAGAACCAGTTATCCAATTGATGGTTGAACCTAAAACTAAAGCTGACCAAGATAAGATGGGTGTTGCCCTTCAAAAATTGGCTGAAGAAGATCCAACTTTCCGTGTTGAAACAAACCCAGAAACTGGTGAAACAGTTATCTCTGGTATGGGTGAACTTCACTTGGACGTTCTTGTTGACCGTATGAAACGTGAATTCAAAGTTGAAGCAAATGTTGGTGCTCCTCAAGTTGCTTACCGTGAAACATTCCGCGCTGGAACTTCAGCACGTGGATTCTTCAAACGTCAATCAGGTGGTAAAGGTCAATATGGTGACGTATGGATCGAATTCACACCTAACGAAGAAGGCGCTGGATTTGAATTTGAAAATGCTATCGTCGGTGGTGTCGTTCCTCGTGAATTCGTACCAGCCGTTGAAAAAGGTTTGGTAGAAACTATGGCTAACGGTGTCCTTGCTGGATACCCAATGGTTGACATTAAAGCTAAACTTTATGATGGTTCATACCATGATGTCGATTCATCAGAAACTGCCTTCAAGGTTGCCGCTTCTCTTGCAATGAAAGAAGCTGCTAAAACTGCGAAACCAGCAATTCTTGAACCAATGATGAAAGTTACAATCACTGTTCCTGAAGAAAACCTTGGAGATATCATGGGTCACGTGACTGCTCGTCGTGGTCAAGTTAACTCAATGGAAGCTCACGGTAAATCACAAATCGTTAATGCTTTCGTTCCACTTGCTGAAATGTTCGGTTACGCAACTACTCTCCGTTCATCTACACAAGGACGTGGTACTTTCATGATGGTATTTGACCACTATTCAGACGTACCTAAATCAGTACAAGAAGAAATTATTGCTAAAAACGGC
>fusA_Lcl-105
CGCGAATTTTCACTTGCTAATACACGTAATATCGGTATCATGGCCCACGTCGATGCTGGTAAAACAACAACAACTGAACGTGTTCTTTACTACACTGGTAAAATCCATAAAATCGGTGAAACTCACGAAGGTGCATCACAAATGGACTGGATGGAGCAAGAACAAGAACGTGGTATCACAATCACATCTGCAGCAACAACTGCTGAATGGAAAGGTAACCGCGTAAATATCATTGACACACCAGGTCACGTGGACTTCACAATTGAAGTACAACGTTCACTCCGTGTTCTTGATGGTGCTGTTACCGTTCTTGATGCTCAATCAGGTGTTGAACCACAAACAGAAACTGTATGGCGTCAAGCGACTGAATACGGTGTTCCACGTATCGTTTTTGCTAACAAAATGGACAAAATCGGTGCTGATTTCTACTACTCACTTTCTACTTTGGGAGATCGTTTGGGTGCTAATGCTCATCCAATCCAAATTCCAATTGGTGCAGAAGATGACTTCATCGGTATCATTGACTTGGTAACTATGAAATCTGAAATCTATACTAACGACCTTGGTACAGATATTAAAGAAACTGTTGTAGGTTCAGACGAATTTAACGCTGAATTGGCAGCTTTGGATTTCAATGCTGAAGAATACACAGAACTTGCAAATGAATGGCGTGAAAAACTCATCGAAGCAATTGCTGATTTCGATGAAGATATCATGGAAAAATATTTTGCTGGTGAAGAAATTCCAGAAGCAGAACTTAAAGCTGCTATCCGTAAAGCAACAATCAATGTTGACTTCTACCCAATGCTTGCTGGTTCAGCCTTCAAGAACAAAGGTGTTCAAATGATGCTTGATGCAGTTATTGACTACCTTCCAAGCCCACTTGATATCCCTGCTATCCAAGGTGTTAACCCTGATACAGACGAAGAAGACGAACGCCCAGCTTCAGATGAAGAACCATTTGCAGCTCTTGCTTTCAAAATCATGACTGACCCATTTGTTGGACGTCTTTCATTCTTCCGCGTTTACTCAGGTACACTTGATGCTGGTTCATACGTTTTGAATACTTCAAAAGGTAAACGTGAACGTATCGGACGTATTCTTCAAATGCACGCTAACACTCGTAAAGAAATCCAAACAGTTTATGCTGGGGATATCGCTGCTGCTGTTGGTTTGAAAAATACGACAACTGGTGACTCATTGACAGATGAAAAAGCTAAAATCATCCTTGAATCAATTGAAGTTCCAGAACCAGTTATCCAATTGATGGTTGAACCTAAAACTAAAGCTGACCAAGATAAGATGGGTGTTGCCCTTCAAAAATTGGCTGAAGAAGATCCAACTTTCCGTGTTGAAACAAACCCAGAAACTGGTGAAACAGTCATCTCTGGTATGGGTGAACTTCACTTGGACGTTCTTGTTGACCGTATGAAACGTGAATTCAAAGTTGAAGCAAATGTTGGTGCGCCTCAAGTTGCTTACCGTGAAACATTCCGCGCTGGAACTTCAGCACGTGGATTCTTCAAACGTCAATCAGGTGGTAAAGGTCAATATGGTGACGTATGGATCGAATTCACACCTAACGAAGAAGGCGCTGGATTTGAATTTGAAAATGCTATCGTCGGTGGTGTCGTTCCTCGTGAATTCGTACCAGCCGTTGAAAAAGGTTTGGTAGAAACTATGGCTAACGGTGTCCTTGCTGGATACCCAATGGTTGACATTAAAGCTAAACTTTATGATGGTTCATACCATGATGTCGATTCATCAGAAACTGCCTTCAAGGTTGCCGCTTCTCTTGCAATGAAAGAAGCTGCTAAAACTGCGAAACCAGCAATTCTTGAACCAATGATGAAAGTTACAATCACTGTTCCTGAAGAAAACCTTGGAGATATCATGGGTCACGTGACTGCTCGTCGTGGTCAAGTTAACTCAATGGAAGCTCATGGTAAATCACAAATCGTTAATGCTTTCGTTCCACTTGCTGAAATGTTCGGTTACGCAACTACTCTCCGTTCATCTACACAAGGACGTGGTACTTTCATGATGGTATTTGACCACTATTCAGACGTACCTAAATCAGTACAAGAAGAAATTATTGCTAAAAACGGC
>fusA_Lcl-106
CGCGAATTTTCACTTGCTAATACACGTAATATCGGTATCATGGCCCACGTCGATGCTGGTAAAACAACAACAACTGAACGTGTTCTTTACTACACTGGTAAAATCCATAAAATCGGTGAAACTCACGAAGGTGCATCACAAATGGACTGGATGGAGCAAGAACAAGAACGTGGTATCACAATCACATCTGCAGCAACAACTGCTGAATGGAAAGGTAACCGCGTAAATATCATTGACACACCAGGTCACGTGGACTTCACAATTGAAGTACAACGTTCACTCCGTGTTCTTGATGGTGCTGTTACCGTTCTTGATGCTCAATCAGGTGTTGAACCACAAACAGAAACTGTATGGCGTCAAGCGACTGAATACGGTGTTCCACGTATCGTTTTTGCTAACAAAATGGACAAAATCGGTGCTGATTTCTACTACTCACTTTCTACTTTGGGAGATCGTTTGGGTGCTAATGCTCATCCAATCCAAATTCCAATTGGTGCAGAAGATGACTTCATCGGTATCATTGACTTGGTAACTATGAAATCTGAAATCTATACTAACGACCTTGGTACAGATATTAAAGAAACTGTTGTAGGTTCAGACGAATTTAACGCTGAATTGGCAGCTTTGGATTTCAATGCTGAAGAATACACAGAACTTGCAAACGAATGGCGTGAAAAACTCATCGAAGCAATTGCTGATTTCGATGAAGATATCATGGAAAAATATTTTGCTGGTGAAGAAATTCCAGAAGCAGAACTTAAAGCTGCTATCCGTAAAGCAACAATCAATGTTGACTTCTACCCAATGCTTGCTGGTTCAGCCTTCAAGAACAAAGGTGTTCAAATGATGCTTGATGCAGTTATTGACTACCTTCCAAGTCCACTTGATATCCCTGCTATCCAAGGTGTTAACCCTGATACAGACGAAGAAGACGAACGCCCAGCTTCAGATGAAGAACCATTTGCAGCTCTTGCTTTCAAAATCATGACTGACCCATTTGTTGGACGTCTTTCATTCTTCCGCGTTTACTCAGGTACACTTGATGCTGGTTCATACGTTTTGAATACTTCAAAAGGTAAACGTGAACGTATCGGACGTATTCTTCAAATGCACGCTAACACTCGTAAAGAAATCCAAACAGTTTATGCTGGGGATATCGCTGCTGCTGTTGGTTTGAAAAATACGACAACTGGTGACTCATTGACAGATGAAAAAGCTAAAATCATCCTTGAATCAATTGAAGTTCCAGAACCAGTTATCCAATTGATGGTTGAACCTAAAACTAAAGCTGACCAAGATAAGATGGGTGTTGCCCTTCAAAAATTGGCTGAAGAAGATCCAACTTTCCGTGTTGAAACAAACCCAGAAACTGGTGAAACAGTTATCTCTGGTATGGGTGAACTTCACTTGGACGTTCTTGTTGACCGTATGAAACGTGAATTCAAAGTTGAAGCAAATGTTGGTGCGCCTCAAGTTGCTTACCGTGAAACATTCCGCGCTGGAACTTCAGCACGTGGATTCTTCAAACGTCAATCAGGTGGTAAAGGTCAATATGGTGACGTATGGATCGAATTCACACCTAACGAAGAAGGCGCTGGATTTGAATTTGAAAATGCTATCGTCGGTGGTGTCGTTCCTCGTGAATTCGTACCAGCCGTTGAAAAAGGTTTGGTAGAAACTATGGCTAACGGTGTCCTTGCTGGATACCCAATGGTTGACATTAAAGCTAAACTTTATGATGGTTCATACCATGATGTCGATTCATCAGAAACTGCCTTCAAGGTTGCCGCTTCTCTTGCAATGAAAGAAGCTGCTAAAACTGCGAAACCAGCAATTCTTGAACCAATGATGAAAGTTACAATCACTGTTCCTGAAGAAAACCTTGGAGATATCATGGGTCACGTGACTGCTCGTCGTGGTCAAGTTAACTCAATGGAAGCTCACGGTAAATCACAAATCGTTAATGCTTTCGTTCCACTTGCTGAAATGTTCGGTTACGCAACTACTCTCCGTTCATCTACACAAGGACGTGGTACTTTCATGATGGTATTTGACCACTATTCAGACGTACCTAAATCAGTACAAGAAGAAATTATTGCTAAAAACGGC
>fusA_Lcl-107
CGCGAATTTTCACTTGCTAATACACGTAATATCGGTATCATGGCCCACGTCGATGCTGGTAAAACAACAACAACTGAACGTGTTCTTTACTACACTGGTAAAATCCATAAAATCGGTGAAACTCACGAAGGTGCATCACAAATGGACTGGATGGAGCAAGAACAAGAACGTGGTATCACAATCACATCTGCAGCAACAACTGCTGAATGGAAAGGTAACCGCGTAAATATCATTGACACACCAGGTCACGTGGACTTCACAATTGAAGTACAACGTTCACTCCGTGTTCTTGATGGTGCTGTTACCGTTCTTGATGCTCAATCAGGTGTTGAACCACAAACAGAAACTGTATGGCGTCAAGCGACTGAATACGGTGTTCCACGTATCGTTTTTGCTAACAAAATGGACAAAATCGGTGCTGATTTCTACTACTCACTTTCTACTTTGGGAGATCGTTTGGGTGCTAATGCTCATCCAATCCAAATTCCAATTGGTGCAGAAGATGACTTCATCGGTATCATTGACTTGGTAACTATGAAATCTGAAATCTATACTAACGACCTTGGTACAGATATTAAAGAAACTGTTGTAGGTTCAGACGAATTTAACGCTGAATTGGCAGCTTTGGATTTCAATGCTGAAGAATACACAGAACTTGCAAACGAATGGCGTGAAAAACTCATCGAAGCAATTGCTGATTTCGATGAAGATATCATGGAAAAATATTTTGCTGGTGAAGAAATTCCAGAAGCAGAACTTAAAGCTGCTATCCGTAAAGCAACAATCAATGTTGACTTCTACCCAATGCTTGCTGGTTCAGCCTTCAAGAACAAAGGTGTTCAAATGATGCTTGATGCAGTTATTGACTACCTTCCAAGTCCACTTGATATCCCTGCTATCCAAGGTGTTAACCCTGATACAGACGAAGAAGACGAACGCCCAGCTTCAGATGAAGAACCATTTGCAGCTCTTGCTTTCAAAATCATGACTGACCCATTTGTTGGACGTCTTTCATTCTTCCGCGTTTACTCAGGTACACTTGATGCTGGTTCATACGTTTTGAATACTTCAAAAGGTAAACGTGAACGTATCGGACGTATTCTTCAAATGCACGCTAACACTCGTAAAGAAATCCAAACAGTTTATGCTGGGGATATCGCTGCTGCTGTTGGTTTGAAAAATACGACAACTGGTGACTCATTGACAGATGAAAAAGCTAAAATCATCCTTGAATCAATTGAAGTTCCAGAACCAGTTATCCAATTGATGGTTGAACCTAAAACTAAAGCTGACCAAGATAAGATGGGTGTTGCCCTTCAAAAATTGGCTGAAGAAGATCCAACTTTCCGTGTTGAAACAAACCCAGAAACTGGTGAAACAGTTATCTCTGGTATGGGTGAACTTCACTTGGACGTTCTTGTTGACCGTATGAAACGTGAATTCAAAGTTGAAGCAAATGTTGGTGCGCCTCAAGTTGCTTACCGTGAAACATTCCGCGCTGGAACTTCAGCACGTGGATTCTTCAAACGTCAATCAGGTGGTAAAGGTCAATATGGTGACGTATGGATCGAATTCACACCTAACGAAGAAGGCGCTGGATTTGAATTTGAAAATGCTATCGTCGGTGGTGTCGTTCCTCGTGAATTCGTACCAGCCGTTGAAAAAGGTTTGGTAGAAACTATGGCTAACGGTGTCCTTGCTGGATACCCAATGGTTGACATTAAAGCTAAACTTTATGATGGTTCATACCATGATGTCGATTCATCAGAAACTGCCTTCAAGGTTGCCGCTTCTCTTGCAATGAAAGAAGCTGCTAAAACTGCGAAACCAGCAATTCTTGAACCAATGATGAAAGTTACAATCACTGTTCCTGAAGAAAACCTTGGAGATATCATGGGTCACGTGACTGCTCGTCGTGGTCAAGTTAACTCAATGGAAGCTCACGGTAAATCACAAATCGTTAATGCTTTCGTTCCACTTGCTGAAATGTTCGGTTACGCAACTACTCTCCGTTCATCTACACAAGGACGTGGTACTTTCATGATGGTATTTGACCACTATTCAGACGTACCTAAATCAGTACAAGAAGAAATTATTGCTAAAAACGGC
>fusA_Lcl-108
CGCGAATTTTCACTTGCTAATACACGTAATATCGGTATCATGGCCCACGTCGATGCTGGTAAAACAACAACAACTGAACGTGTTCTTTACTACACTGGTAAAATCCATAAAATCGGTGAAACTCACGAAGGTGCATCACAAATGGACTGGATGGAGCAAGAACAAGAACGTGGTATCACAATCACATCTGCAGCAACAACTGCTGAATGGAAAGGTAACCGCGTAAATATCATTGACACACCAGGTCACGTGGACTTCACAATTGAAGTACAACGTTCACTCCGTGTTCTTGATGGTGCTGTTACCGTTCTTGATGCTCAATCAGGTGTTGAACCACAAACAGAAACTGTATGGCGTCAAGCGACTGAATACGGTGTTCCACGTATCGTTTTTGCTAACAAAATGGACAAAATCGGTGCTGATTTCTACTACTCACTTTCTACTTTGGGAGATCGTTTGGGTGCTAATGCTCATCCAATCCAAATTCCAATTGGTGCAGAAGATGACTTCATCGGTATCATTGACTTGGTAACTATGAAATCTGAAATCTATACTAACGACCTTGGTACAGATATTAAAGAAACTGTTGTAGGTTCAGACGAATTTAACGCTGAATTGGCAGCTTTGGATTTCAATGCTGAAGAATACACAGAACTTGCAAATGAATGGCGTGAAAAACTCATCGAAGCAATTGCTGATTTCGATGAAGATATCATGGAAAAATATTTTGCTGGTGAAGAAATTCCAGAAGCAGAACTTAAAGCTGCTATCCGTAAAGCAACAATCAATGTTGACTTCTACCCAATGCTTGCTGGTTCAGCCTTCAAGAACAAAGGTGTTCAAATGATGCTTGATGCAGTTATTGACTACCTTCCAAGCCCACTTGATATCCCTGCTATCCAAGGTGTTAACCCTGATACAGACGAAGAAGACGAACGCCCAGCTTCAGATGAAGAACCATTTGCAGCTCTTGCTTTCAAAATCATGACTGACCCATTTGTTGGACGTCTTTCATTCTTCCGCGTTTACTCAGGTACACTTGATGCTGGTTCATACGTTTTGAATACTTCAAAAGGTAAACGTGAACGTATCGGACGTATTCTTCAAATGCACGCTAACACTCGTAAAGAAATCCAAACAGTTTATGCTGGGGATATCGCTGCTGCTGTTGGTTTGAAAAATACGACAACTGGTGACTCATTGACAGATGAAAAAGCTAAAATCATCCTTGAATCAATTGAAGTTCCAGAACCAGTTATCCAATTGATGGTTGAACCTAAAACTAAAGCTGACCAAGATAAGATGGGTGTTGCCCTTCAAAAATTGGCTGAAGAAGATCCAACTTTCCGTGTTGAAACAAACCCAGAAACTGGTGAAACAGTCATCTCTGGTATGGGTGAACTTCACTTGGACGTTCTTGTTGACCGTATGAAACGTGAATTCAAAGTTGAAGCAAATGTTGGTGCGCCTCAAGTTGCTTACCGTGAAACATTCCGCGCTGGAACTTCAGCACGTGGATTCTTCAAACGTCAATCAGGTGGTAAAGGTCAATATGGTGACGTATGGATCGAATTCACACCTAACGAAGAAGGCGCTGGATTTGAATTTGAAAATGCTATCGTCGGTGGTGTCGTTCCTCGTGAATTCGTACCAGCCGTTGAAAAAGGTTTGGTAGAAACTATGGCTAACGGTGTCCTTGCTGGATACCCAATGGTTGACATTAAAGCTAAACTTTATGATGGTTCATACCATGATGTCGATTCATCAGAAACTGCCTTCAAGGTTGCCGCTTCTCTTGCAATGAAAGAAGCTGCTAAAACTGCGAAACCAGCAATTCTTGAACCAATGATGAAAGTTACAATCACTGTTCCTGAAGAAAACCTTGGAGATATCATGGGTCACGTGACTGCTCGTCGTGGTCAAGTTAACTCAATGGAAGCTCATGGTAAATCACAAATCGTTAATGCTTTCGTTCCACTTGCTGAAATGTTCGGTTACGCAACTACTCTCCGTTCATCTACACAAGGACGTGGTACTTTCATGATGGTATTTGACCACTATTCAGACGTACCTAAATCAGTACAAGAAGAAATTATTGCTAAAAACGGC
>fusA_Lcl-109
CGCGAATTTTCACTTGCTAATACACGTAATATCGGTATCATGGCCCACGTCGATGCTGGTAAAACAACAACAACTGAACGTGTTCTTTACTACACTGGTAAAATCCATAAAATCGGTGAAACTCACGAAGGTGCATCACAAATGGACTGGATGGAGCAAGAACAAGAACGTGGTATCACAATCACATCTGCAGCAACAACTGCTGAATGGAAAGGTAACCGCGTAAATATCATTGACACACCAGGTCACGTGGACTTCACAATTGAAGTACAACGTTCACTCCGTGTTCTTGATGGTGCTGTTACCGTTCTTGATGCTCAATCAGGTGTTGAACCACAAACAGAAACTGTATGGCGTCAAGCGACTGAATACGGTGTTCCACGTATCGTTTTTGCTAACAAAATGGACAAAATCGGTGCTGATTTCTACTACTCACTTTCTACTTTGGGAGATCGTTTGGGTGCTAATGCTCATCCAATCCAAATTCCAATTGGTGCAGAAGATGACTTCATCGGTATCATTGACTTGGTAACTATGAAATCTGAAATCTATACTAACGACCTTGGTACAGATATTAAAGAAACTGTTGTAGGTTCAGACGAATTTAACGCTGAATTGGCAGCTTTGGATTTCAATGCTGAAGAATACACAGAACTTGCAAACGAATGGCGTGAAAAACTCATCGAAGCAATTGCTGATTTCGATGAAGATATCATGGAAAAATATTTTGCTGGTGAAGAAATTCCAGAAGCAGAACTTAAAGCTGCAATCCGTAAAGCAACAATCAATGTTGACTTCTACCCAATGCTTGCTGGTTCTGCCTTCAAGAACAAAGGTGTTCAAATGATGCTTGATGCAGTTATTGACTACCTTCCAAGCCCACTTGATATCCCTGCAATCCAAGGTGTTAACCCAGATACAGACGAAGAAGACGAACGCCCAGCTTCAGATGAAGAACCATTTGCAGCTCTTGCTTTCAAAATCATGACTGACCCATTTGTTGGACGTCTTTCATTCTTCCGCGTTTACTCAGGTACACTTGATGCTGGTTCATACGTTTTGAATACTTCAAAAGGTAAACGTGAACGTATCGGACGTATTCTTCAAATGCACGCTAACACTCGTAAAGAAATCCAAACAGTTTATGCTGGGGATATCGCTGCTGCTGTTGGTTTGAAAAATACAACAACTGGTGACTCATTGACAGATGAAAAAGCTAAAATCATCCTTGAATCAATTGAAGTTCCAGAACCAGTTATCCAATTGATGGTTGAACCTAAAACTAAAGCTGACCAAGATAAGATGGGTGTTGCCCTTCAAAAATTGGCTGAAGAAGATCCAACTTTCCGTGTTGAAACAAACCCAGAAACTGGTGAAACAGTTATCTCTGGTATGGGTGAACTTCACTTGGACGTTCTTGTTGACCGTATGAAACGTGAATTCAAAGTTGAAGCAAATGTTGGTGCGCCTCAAGTTGCTTACCGTGAAACATTCCGCGCTGGAACTTCAGCACGTGGATTCTTCAAACGTCAATCAGGTGGTAAAGGTCAATATGGTGACGTATGGATTGAATTCACACCTAACGAAGAAGGCGCTGGATTTGAATTTGAAAATGCTATCGTCGGTGGTGTCGTTCCTCGTGAATTCGTACCAGCCGTTGAAAAAGGTTTGGTAGAAACTATGGCTAACGGTGTCCTTGCTGGATACCCAATGGTTGACATTAAAGCTAGACTTTATGATGGTTCATACCATGATGTCGATTCATCAGAAACTGCCTTCAAGGTTGCCGCTTCTCTTGCAATGAAAGAAGCTGCTAAAACTGCGAAACCAGCAATTCTTGAACCAATGATGAAAGTTACAATCACTGTTCCTGAAGAAAACCTTGGAGATATCATGGGTCACGTGACTGCTCGTCGTGGTCAAGTTAACTCAATGGAAGCTCATGGTAAATCACAAATCGTTAATGCTTTCGTTCCACTTGCTGAAATGTTCGGTTACGCAACTACTCTCCGTTCATCTACACAAGGACGTGGTACTTTCATGATGGTATTTGACCACTATTCAGACGTACCTAAATCAGTACAAGAAGAAATTATTGCTAAAAACGGC
>fusA_Lcl-110
CGCGAATTTTCACTTGCTAATACACGTAATATCGGTATCATGGCCCACGTCGATGCTGGTAAAACAACAACAACTGAACGTGTTCTTTACTACACTGGTAAAATCCATAAAATCGGTGAAACTCACGAAGGTGCATCACAAATGGACTGGATGGAGCAAGAACAAGAACGTGGTATCACAATCACATCTGCAGCAACAACTGCTGAATGGAAAGGTAACCGCGTAAATATCATTGACACACCAGGTCACGTGGACTTCACAATTGAAGTACAACGTTCACTCCGTGTTCTTGATGGTGCTGTTACCGTTCTTGATGCTCAATCAGGTGTTGAACCACAAACAGAAACTGTATGGCGTCAAGCGACTGAATACGGTGTTCCACGTATCGTTTTTGCTAACAAAATGGACAAAATCGGTGCTGATTTCTACTACTCACTTTCTACTTTGGGAGATCGTTTGGGTGCTAATGCTCATCCAATCCAAATTCCAATTGGTGCAGAAGATGACTTCATCGGTATCATTGACTTGGTAACTATGAAATCTGAAATCTATACTAACGACCTTGGTACAGATATTAAAGAAACTGTTGTAGGTTCAGACGAATTTAACGCTGAATTGGCAGCTTTGGATTTCAATGCTGAAGAATACACAGAACTTGCAAACGAATGGCGTGAAAAACTCATCGAAGCAATTGCTGATTTCGATGAAGATATCATGGAAAAATATTTTGCTGGTGAAGAAATTCCAGAAGCAGAACTTAAAGCTGCTATCCGTAAAGCAACAATCAATGTTGACTTCTACCCAATGCTTGCTGGTTCAGCCTTCAAGAACAAAGGTGTTCAAATGATGCTTGATGCAGTTATTGACTACCTTCCAAGTCCACTTGATATCCCTGCTATCCAAGGTGTTAACCCTGATACAGACGAAGAAGACGAACGCCCAGCTTCAGATGAAGAACCATTTGCAGCTCTTGCTTTCAAAATCATGACTGACCCATTTGTTGGACGTCTTTCATTCTTCCGCGTTTACTCAGGTACACTTGATGCTGGTTCATACGTTTTGAATACTTCAAAAGGTAAACGTGAACGTATCGGACGTATTCTTCAAATGCACGCTAACACTCGTAAAGAAATCCAAACAGTTTATGCTGGGGATATCGCTGCTGCTGTTGGTTTGAAAAATACGACAACTGGTGACTCATTGACAGATGAAAAAGCTAAAATCATCCTTGAATCAATTGAAGTTCCAGAACCAGTTATCCAATTGATGGTTGAACCTAAAACTAAAGCTGACCAAGATAAGATGGGTGTTGCCCTTCAAAAATTGGCTGAAGAAGATCCAACTTTCCGTGTTGAAACAAACCCAGAAACTGGTGAAACAGTTATCTCTGGTATGGGTGAACTTCACTTGGACGTTCTTGTTGACCGTATGAAACGTGAATTCAAAGTTGAAGCAAATGTTGGTGCGCCTCAAGTTGCTTACCGTGAAACATTCCGCGCTGGAACTTCAGCACGTGGATTCTTCAAACGTCAATCAGGTGGTAAAGGTCAATATGGTGACGTATGGATCGAATTCACACCTAACGAAGAAGGCGCTGGATTTGAATTTGAAAATGCTATCGTCGGTGGTGTCGTTCCTCGTGAATTCGTACCAGCCGTTGAAAAAGGTTTGGTAGAAACTATGGCTAACGGTGTCCTTGCTGGATACCCAATGGTTGACATTAAAGCTAAACTTTATGATGGTTCATACCATGATGTCGATTCATCAGAAACTGCCTTCAAGGTTGCCGCTTCTCTTGCAATGAAAGAAGCTGCTAAAACTGCGAAACCAGCAATTCTTGAACCAATGATGAAAGTTACAATCACTGTTCCTGAAGAAAACCTTGGAGATATCATGGGTCACGTGACTGCTCGTCGTGGTCAAGTTAACTCAATGGAAGCTCACGGTAAATCACAAATCGTTAATGCTTTCGTTCCACTTGCTGAAATGTTCGGTTACGCAACTACTCTCCGTTCATCTACACAAGGACGTGGTACTTTCATGATGGTATTTGACCACTATTCAGACGTACCTAAATCAGTACAAGAAGAAATTATTGCTAAAAACGGC
>fusA_Lcl-111
CGCGAATTTTCACTTGCTAATACACGTAATATCGGTATCATGGCCCACGTCGATGCTGGTAAAACAACAACAACTGAACGTGTTCTTTACTACACTGGTAAAATCCATAAAATCGGTGAAACTCACGAAGGTGCATCACAAATGGACTGGATGGAGCAAGAACAAGAACGTGGTATCACAATCACATCTGCAGCAACAACTGCTGAATGGAAAGGTAACCGCGTAAATATCATTGACACACCAGGTCACGTGGACTTCACAATTGAAGTACAACGTTCACTCCGTGTTCTTGATGGTGCTGTTACCGTTCTTGATGCTCAATCAGGTGTTGAACCACAAACAGAAACTGTATGGCGTCAAGCGACTGAATACGGTGTTCCACGTATCGTTTTTGCTAACAAAATGGACAAAATCGGTGCTGATTTCTACTACTCACTTTCTACTTTGGGAGATCGTTTGGGTGCTAATGCTCATCCAATCCAAATTCCAATTGGTGCAGAAGATGACTTCATCGGTATCATTGACTTGGTAACTATGAAATCTGAAATCTATACTAACGACCTTGGTACAGATATTAAAGAAACTGTTGTAGGTTCAGACGAATTTAACGCTGAATTGGCAGCTTTGGATTTCAATGCTGAAGAATACACAGAACTTGCAAACGAATGGCGTGAAAAACTCATCGAAGCAATTGCTGATTTCGATGAAGATATCATGGAAAAATATTTTGCTGGTGAAGAAATTCCAGAAGCAGAACTTAAAGCTGCAATCCGTAAAGCAACAATCAATGTTGACTTCTACCCAATGCTTGCTGGTTCTGCCTTCAAGAACAAAGGTGTTCAAATGATGCTTGATGCAGTTATTGACTACCTTCCAAGCCCACTTGATATCCCTGCAATCCAAGGTGTTAACCCAGATACAGACGAAGAAGACGAACGCCCAGCTTCAGATGAAGAACCATTTGCAGCTCTTGCTTTCAAAATCATGACTGACCCATTTGTTGGACGTCTTTCATTCTTCCGCGTTTACTCAGGTACACTTGATGCTGGTTCATACGTTTTGAATACTTCAAAAGGTAAACGTGAACGTATCGGACGTATTCTTCAAATGCACGCTAACACTCGTAAAGAAATCCAAACAGTTTATGCTGGGGATATCGCTGCTGCTGTTGGTTTGAAAAATACAACAACTGGTGACTCATTGACAGATGAAAAAGCTAAAATCATCCTTGAATCAATTGAAGTTCCAGAACCAGTTATCCAATTGATGGTTGAACCTAAAACTAAAGCTGACCAAGATAAGATGGGTGTTGCCCTTCAAAAATTGGCTGAAGAAGATCCAACTTTCCGTGTTGAAACAAACCCAGAAACTGGTGAAACAGTTATCTCTGGTATGGGTGAACTTCACTTGGACGTTCTTGTTGACCGTATGAAACGTGAATTCAAAGTTGAAGCAAATGTTGGTGCGCCTCAAGTTGCTTACCGTGAAACATTCCGCGCTGGAACTTCAGCACGTGGATTCTTCAAACGTCAATCAGGTGGTAAAGGTCAATATGGTGACGTATGGATCGAATTCACACCTAACGAAGAAGGCGCTGGATTTGAATTTGAAAATGCTATCGTCGGTGGTGTCGTTCCTCGTGAATTCGTACCAGCCGTTGAAAAAGGTTTGGTAGAAACTATGGCTAACGGTGTCCTTGCTGGATACCCAATGGTTGACATTAAAGCTAAACTTTATGATGGTTCATACCATGATGTCGATTCATCAGAAACTGCCTTCAAGGTTGCCGCTTCTCTTGCAATGAAAGAAGCTGCTAAAACTGCGAAACCAGCAATTCTTGAACCAATGATGAAAGTTACAATCACTGTTCCTGAAGAAAACCTTGGAGATATCATGGGTCACGTGACTGCTCGTCGTGGTCAAGTTAACTCAATGGAAGCTCATGGTAAATCACAAATCGTTAATGCTTTCGTTCCACTTGCTGAAATGTTCGGTTACGCAACTACTCTCCGTTCATCTACACAAGGACGTGGTACTTTCATGATGGTATTTGACCACTATTCAGACGTACCTAAATCAGTACAAGAAGAAATTATTGCTAAAAACGGC
>fusA_Lcl-112
CGCGAATTTTCACTTGCTAATACACGTAATATCGGTATCATGGCCCACGTCGATGCTGGTAAAACAACAACAACTGAACGTGTTCTTTACTACACTGGTAAAATCCATAAAATCGGTGAAACTCACGAAGGTGCATCACAAATGGACTGGATGGAGCAAGAACAAGAACGTGGTATCACAATCACATCTGCAGCAACAACTGCTGAATGGAAAGGTAACCGCGTAAATATCATTGACACACCAGGTCACGTGGACTTCACAATTGAAGTACAACGTTCACTCCGTGTTCTTGATGGTGCTGTTACCGTTCTTGATGCTCAATCAGGTGTTGAACCACAAACAGAAACTGTATGGCGTCAAGCGACTGAATACGGTGTTCCACGTATCGTTTTTGCTAACAAAATGGACAAAATCGGTGCTGATTTCTACTACTCACTTTCTACTTTGGGAGATCGTTTGGGTGCTAATGCTCATCCAATCCAAATTCCAATTGGTGCAGAAGATGACTTCATCGGTATCATTGACTTGGTAACTATGAAATCTGAAATCTATACTAACGACCTTGGTACAGATATTAAAGAAACTGTTGTAGGTTCAGACGAATTTAACGCTGAATTGGCAGCTTTGGATTTCAATGCTGAAGAATACACAGAACTTGCAAACGAATGGCGTGAAAAACTCATCGAAGCAATTGCTGATTTCGATGAAGATATCATGGAAAAATATTTTGCTGGTGAAGAAATTCCAGAAGCAGAACTTAAAGCTGCAATCCGTAAAGCAACAATCAATGTTGACTTCTACCCAATGCTTGCTGGTTCTGCCTTCAAGAACAAAGGTGTTCAAATGATGCTTGATGCAGTTATTGACTACCTTCCAAGCCCACTTGATATCCCTGCAATCCAAGGTGTTAACCCAGATACAGACGAAGAAGACGAACGCCCAGCTTCAGATGAAGAACCATTTGCAGCTCTTGCTTTCAAAATCATGACTGACCCATTTGTTGGACGTCTTTCATTCTTCCGCGTTTACTCAGGTACACTTGATGCTGGTTCATACGTTTTGAATACTTCAAAAGGTAAACGTGAACGTATCGGACGTATTCTTCAAATGCACGCTAACACTCGTAAAGAAATCCAAACAGTTTATGCTGGGGATATCGCTGCTGCTGTTGGTTTGAAAAATACAACAACTGGTGACTCATTGACAGATGAAAAAGCTAAAATCATCCTTGAATCAATTGAAGTTCCAGAACCAGTTATCCAATTGATGGTTGAACCTAAAACTAAAGCTGACCAAGATAAGATGGGTGTTGCCCTTCAAAAATTGGCTGAAGAAGATCCAACTTTCCGTGTTGAAACAAACCCAGAAACTGGTGAAACAGTTATCTCTGGTATGGGTGAACTTCACTTGGACGTTCTTGTTGACCGTATGAAACGTGAATTCAAAGTTGAAGCAAATGTTGGTGCGCCTCAAGTTGCTTACCGTGAAACATTCCGCGCTGGAACTTCAGCACGTGGATTCTTCAAACGTCAATCAGGTGGTAAAGGTCAATATGGTGACGTATGGATTGAATTCACACCTAACGAAGAAGGCGCTGGATTTGAATTTGAAAATGCTATCGTCGGTGGTGTCGTTCCTCGTGAATTCGTACCAGCCGTTGAAAAAGGTTTGGTAGAAACTATGGCTAACGGTGTCCTTGCTGGATACCCAATGGTTGACATTAAAGCTAGACTTTATGATGGTTCATACCATGATGTCGATTCATCAGAAACTGCCTTCAAGGTTGCCGCTTCTCTTGCAATGAAAGAAGCTGCTAAAACTGCGAAACCAGCAATTCTTGAACCAATGATGAAAGTTACAATCACTGTTCCTGAAGAAAACCTTGGAGATATCATGGGTCACGTGACTGCTCGTCGTGGTCAAGTTAACTCAATGGAAGCTCATGGTAAATCACAAATCGTTAATGCTTTCGTTCCACTTGCTGAAATGTTCGGTTACGCAACTACTCTCCGTTCATCTACACAAGGACGTGGTACTTTCATGATGGTATTTGACCACTATTCAGACGTACCTAAATCAGTACAAGAAGAAATTATTGCTAAAAACGGC
>fusA_Lcl-113
CGCGAATTTTCACTTGCTAATACACGTAATATCGGTATCATGGCCCACGTCGATGCTGGTAAAACAACAACAACTGAACGTGTTCTTTACTACACTGGTAAAATCCATAAAATCGGTGAAACTCACGAAGGTGCATCACAAATGGACTGGATGGAGCAAGAACAAGAACGTGGTATCACAATCACATCTGCAGCAACAACTGCTGAATGGAAAGGTAACCGCGTAAATATCATTGACACACCAGGTCACGTGGACTTCACAATTGAAGTACAACGTTCACTCCGTGTTCTTGATGGTGCTGTTACCGTTCTTGATGCTCAATCAGGTGTTGAACCACAAACAGAAACTGTATGGCGTCAAGCGACTGAATACGGTGTTCCACGTATCGTTTTTGCTAACAAAATGGACAAAATCGGTGCTGATTTCTACTACTCACTTTCTACTTTGGGAGATCGTTTGGGTGCTAATGCTCATCCAATCCAAATTCCAATTGGTGCAGAAGATGACTTCATCGGTATCATTGACTTGGTAACTATGAAATCTGAAATCTATACTAACGACCTTGGTACAGATATTAAAGAAACTGTTGTAGGTTCAGACGAATTTAACGCTGAATTGGCAGCTTTGGATTTCAATGCTGAAGAATACACAGAACTTGCAAATGAATGGCGTGAAAAACTCATCGAAGCAATTGCTGATTTCGATGAAGATATCATGGAAAAATATTTTGCTGGTGAAGAAATTCCAGAAGCAGAACTTAAAGCTGCTATCCGTAAAGCAACAATCAATGTTGACTTCTACCCAATGCTTGCTGGTTCAGCCTTCAAGAACAAAGGTGTTCAAATGATGCTTGATGCAGTTATTGACTACCTTCCAAGCCCACTTGATATCCCTGCTATCCAAGGTGTTAACCCTGATACAGACGAAGAAGACGAACGCCCAGCTTCAGATGAAGAACCATTTGCAGCTCTTGCTTTCAAAATCATGACTGACCCATTTGTTGGACGTCTTTCATTCTTCCGCGTTTACTCAGGTACACTTGATGCTGGTTCATACGTTTTGAATACTTCAAAAGGTAAACGTGAACGTATCGGACGTATTCTTCAAATGCACGCTAACACTCGTAAAGAAATCCAAACAGTTTATGCTGGGGATATCGCTGCTGCTGTTGGTTTGAAAAATACGACAACTGGTGACTCATTGACAGATGAAAAAGCTAAAATCATCCTTGAATCAATTGAAGTTCCAGAACCAGTTATCCAATTGATGGTTGAACCTAAAACTAAAGCTGACCAAGATAAGATGGGTGTTGCCCTTCAAAAATTGGCTGAAGAAGATCCAACTTTCCGTGTTGAAACAAACCCAGAAACTGGTGAAACAGTCATCTCTGGTATGGGTGAACTTCACTTGGACGTTCTTGTTGACCGTATGAAACGTGAATTCAAAGTTGAAGCAAATGTTGGTGCGCCTCAAGTTGCTTACCGTGAAACATTCCGCGCTGGAACTTCAGCACGTGGATTCTTCAAACGTCAATCAGGTGGTAAAGGTCAATATGGTGACGTATGGATCGAATTCACACCTAACGAAGAAGGCGCTGGATTTGAATTTGAAAATGCTATCGTCGGTGGTGTCGTTCCTCGTGAATTCGTACCAGCCGTTGAAAAAGGTTTGGTAGAAACTATGGCTAACGGTGTCCTTGCTGGATACCCAATGGTTGACATTAAAGCTAAACTTTATGATGGTTCATACCATGATGTCGATTCATCAGAAACTGCCTTCAAGGTTGCCGCTTCTCTTGCAATGAAAGAAGCTGCTAAAACTGCGAAACCAGCAATTCTTGAACCAATGATGAAAGTTACAATCACTGTTCCTGAAGAAAACCTTGGAGATATCATGGGTCACGTGACTGCTCGTCGTGGTCAAGTTAACTCAATGGAAGCTCATGGTAAATCACAAATCGTTAATGCTTTCGTTCCACTTGCTGAAATGTTCGGTTACGCAACTACTCTCCGTTCATCTACACAAGGACGTGGTACTTTCATGATGGTATTTGACCACTATTCAGACGTACCTAAATCAGTACAAGAAGAAATTATTGCTAAAAACGGC
>fusA_Lcl-114
CGCGAATTTTCACTTGCTAATACACGTAATATCGGTATCATGGCCCACGTCGATGCTGGTAAAACAACAACAACTGAACGTGTTCTTTACTACACTGGTAAAATCCATAAAATCGGTGAAACTCACGAAGGTGCATCACAAATGGACTGGATGGAGCAAGAACAAGAACGTGGTATCACAATCACATCTGCAGCAACAACTGCTGAATGGAAAGGTAACCGCGTAAATATCATTGACACACCAGGTCACGTGGACTTCACAATTGAAGTACAACGTTCACTCCGTGTTCTTGATGGTGCTGTTACCGTTCTTGATGCTCAATCAGGTGTTGAACCACAAACAGAAACTGTATGGCGTCAAGCGACTGAATACGGTGTTCCACGTATCGTTTTTGCTAACAAAATGGACAAAATCGGTGCTGATTTCTACTACTCACTTTCTACTTTGGGAGATCGTTTGGGTGCTAATGCTCATCCAATCCAAATTCCAATTGGTGCAGAAGATGACTTCATCGGTATCATTGACTTGGTAACTATGAAATCTGAAATCTATACTAACGACCTTGGTACAGATATTAAAGAAACTGTTGTAGGTTCAGACGAATTTAACGCTGAATTGGCAGCTTTGGATTTCAATGCTGAAGAATACACAGAACTTGCAAACGAATGGCGTGAAAAACTCATCGAAGCAATTGCTGATTTCGATGAAGATATCATGGAAAAATATTTTGCTGGTGAAGAAATTCCAGAAGCAGAACTTAAAGCTGCAATCCGTAAAGCAACAATCAATGTTGACTTCTACCCAATGCTTGCTGGTTCTGCCTTCAAGAACAAAGGTGTTCAAATGATGCTTGATGCAGTTATTGACTACCTTCCAAGCCCACTTGATATCCCTGCAATCCAAGGTGTTAACCCAGATACAGACGAAGAAGACGAACGCCCAGCTTCAGATGAAGAACCATTTGCAGCTCTTGCTTTCAAAATCATGACTGACCCATTTGTTGGACGTCTTTCATTCTTCCGCGTTTACTCAGGTACACTTGATGCTGGTTCATACGTTTTGAATACTTCAAAAGGTAAACGTGAACGTATCGGACGTATTCTTCAAATGCACGCTAACACTCGTAAAGAAATCCAAACAGTTTATGCTGGGGATATCGCTGCTGCTGTTGGTTTGAAAAATACAACAACTGGTGACTCATTGACAGATGAAAAAGCTAAAATCATCCTTGAATCAATTGAAGTTCCAGAACCAGTTATCCAATTGATGGTTGAACCTAAAACTAAAGCTGACCAAGATAAGATGGGTGTTGCCCTTCAAAAATTGGCTGAAGAAGATCCAACTTTCCGTGTTGAAACAAACCCAGAAACTGGTGAAACAGTTATCTCTGGTATGGGTGAACTTCACTTGGACGTTCTTGTTGACCGTATGAAACGTGAATTCAAAGTTGAAGCAAATGTTGGTGCGCCTCAAGTTGCTTACCGTGAAACATTCCGCGCTGGAACTTCAGCACGTGGATTCTTCAAACGTCAATCAGGTGGTAAAGGTCAATATGGTGACGTATGGATCGAATTCACACCTAACGAAGAAGGCGCTGGATTTGAATTTGAAAATGCTATCGTCGGTGGTGTTGTTCCTCGTGAATTCGTACCAGCCGTTGAAAAAGGTTTGGTAGAAACTATGGCTAACGGTGTCCTTGCTGGATACCCAATGGTTGACATTAAAGCTAAACTTTATGATGGTTCATACCATGATGTCGATTCATCAGAAACTGCCTTCAAGGTTGCCGCTTCTCTTGCAATGAAAGAAGCTGCTAAAACTGCGAAACCAGCAATTCTTGAACCAATGATGAAAGTTACAATCACTGTTCCTGAAGAAAACCTTGGAGATATCATGGGTCACGTGACTGCTCGTCGTGGTCAAGTTAACTCAATGGAAGCTCATGGTAAATCACAAATCGTTAATGCTTTCGTTCCACTTGCTGAAATGTTCGGTTACGCAACTACTCTCCGTTCATCTACACAAGGACGTGGTACTTTCATGATGGTATTTGACCACTATTCAGACGTACCTAAATCAGTACAAGAAGAAATTATTGCTAAAAACGGC
>fusA_Lcl-115
CGCGAATTTTCACTTGCTAATACACGTAATATCGGTATCATGGCCCACGTCGATGCTGGTAAAACAACAACAACTGAACGTGTTCTTTACTACACTGGTAAAATCCATAAAATCGGTGAAACTCACGAAGGTGCATCACAAATGGACTGGATGGAGCAAGAACAAGAACGTGGTATCACAATCACATCTGCAGCAACAACTGCTGAATGGAAAGGTAACCGCGTAAATATCATTGACACACCAGGTCACGTGGACTTCACAATTGAAGTACAACGTTCACTCCGTGTTCTTGATGGTGCTGTTACCGTTCTTGATGCTCAATCAGGTGTTGAACCACAAACAGAAACTGTATGGCGTCAAGCGACTGAATACGGTGTTCCACGTATCGTTTTTGCTAACAAAATGGACAAAATCGGTGCTGATTTCTACTACTCACTTTCTACTTTGGGAGATCGTTTGGGTGCTAATGCTCATCCAATCCAAATTCCAATTGGTGCAGAAGATGACTTCATCGGTATCATTGACTTGGTAACTATGAAATCTGAAATCTATACTAACGACCTTGGTACAGATATTAAAGAAACTGTTGTAGGTTCAGACGAATTTAACGCTGAATTGGCAGCTTTGGATTTCAATGCTGAAGAATACACAGAACTTGCAAATGAATGGCGTGAAAAACTCATCGAAGCAATTGCTGATTTCGATGAAGATATCATGGAAAAATATTTTGCTGGTGAAGAAATTCCAGAAGCAGAACTTAAAGCTGCTATCCGTAAAGCAACAATCAATGTTGACTTCTACCCAATGCTTGCTGGTTCAGCCTTCAAGAACAAAGGTGTTCAAATGATGCTTGATGCAGTTATTGACTACCTTCCAAGCCCACTTGATATCCCTGCTATCCAAGGTGTTAACCCTGATACAGACGAAGAAGACGAACGCCCAGCTTCAGATGAAGAACCATTTGCAGCTCTTGCTTTCAAAATCATGACTGACCCATTTGTTGGACGTCTTTCATTCTTCCGCGTTTACTCAGGTACACTTGATGCTGGTTCATACGTTTTGAATACTTCAAAAGGTAAACGTGAACGTATCGGACGTATTCTTCAAATGCACGCTAACACTCGTAAAGAAATCCAAACAGTTTATGCTGGGGATATCGCTGCTGCTGTTGGTTTGAAAAATACGACAACTGGTGACTCATTGACAGATGAAAAAGCTAAAATCATCCTTGAATCAATTGAAGTTCCAGAACCAGTTATCCAATTGATGGTTGAACCTAAAACTAAAGCTGACCAAGATAAGATGGGTGTTGCCCTTCAAAAATTGGCTGAAGAAGATCCAACTTTCCGTGTTGAAACAAACCCAGAAACTGGTGAAACAGTCATCTCTGGTATGGGTGAACTTCACTTGGACGTTCTTGTTGACCGTATGAAACGTGAATTCAAAGTTGAAGCAAATGTTGGTGCGCCTCAAGTTGCTTACCGTGAAACATTCCGCGCTGGAACTTCAGCACGTGGATTCTTCAAACGTCAATCAGGTGGTAAAGGTCAATATGGTGACGTATGGATCGAATTCACACCTAACGAAGAAGGCGCTGGATTTGAATTTGAAAATGCTATCGTCGGTGGTGTCGTTCCTCGTGAATTCGTACCAGCCGTTGAAAAAGGTTTGGTAGAAACTATGGCTAACGGTGTCCTTGCTGGATACCCAATGGTTGACATTAAAGCTAAACTTTATGATGGTTCATACCATGATGTCGATTCATCAGAAACTGCCTTCAAGGTTGCCGCTTCTCTTGCAATGAAAGAAGCTGCTAAAACTGCGAAACCAGCAATTCTTGAACCAATGATGAAAGTTACAATCACTGTTCCTGAAGAAAACCTTGGAGATATCATGGGTCACGTGACTGCTCGTCGTGGTCAAGTTAACTCAATGGAAGCTCATGGTAAATCACAAATCGTTAATGCTTTCGTTCCACTTGCTGAAATGTTCGGTTACGCAACTACTCTCCGTTCATCTACACAAGGACGTGGTACTTTCATGATGGTATTTGACCACTATTCAGACGTACCTAAATCAGTACAAGAAGAAATTATTGCTAAAAACGGC
>fusA_Lcl-116
CGCGAATTTTCACTTGCTAATACACGTAATATCGGTATCATGGCCCACGTCGATGCTGGTAAAACAACAACAACTGAACGTGTTCTTTACTACACTGGTAAAATCCATAAAATCGGTGAAACTCACGAAGGTGCATCACAAATGGACTGGATGGAGCAAGAACAAGAACGTGGTATCACAATCACATCTGCAGCAACAACTGCTGAATGGAAAGGTAACCGCGTAAATATCATTGACACACCAGGTCACGTGGACTTCACAATTGAAGTACAACGTTCACTCCGTGTTCTTGATGGTGCTGTTACCGTTCTTGATGCTCAATCAGGTGTTGAACCACAAACAGAAACTGTATGGCGTCAAGCGACTGAATACGGTGTTCCACGTATCGTTTTTGCTAACAAAATGGACAAAATCGGTGCTGATTTCTACTACTCACTTTCTACTTTGGGAGATCGTTTGGGTGCTAATGCTCATCCAATCCAAATTCCAATTGGTGCAGAAGATGACTTCATCGGTATCATTGACTTGGTAACTATGAAATCTGAAATCTATACTAACGACCTTGGTACAGATATTAAAGAAACTGTTGTAGGTTCAGACGAATTTAACGCTGAATTGGCAGCTTTGGATTTCAATGCTGAAGAATACACAGAACTTGCAAATGAATGGCGTGAAAAACTCATCGAAGCAATTGCTGATTTCGATGAAGATATCATGGAAAAATATTTTGCTGGTGAAGAAATTCCAGAAGCAGAACTTAAAGCTGCTATCCGTAAAGCAACAATCAATGTTGACTTCTACCCAATGCTTGCTGGTTCAGCCTTCAAGAACAAAGGTGTTCAAATGATGCTTGATGCAGTTATTGACTACCTTCCAAGCCCACTTGATATCCCTGCTATCCAAGGTGTTAACCCTGATACAGACGAAGAAGACGAACGCCCAGCTTCAGATGAAGAACCATTTGCAGCTCTTGCTTTCAAAATCATGACTGACCCATTTGTTGGACGTCTTTCATTCTTCCGCGTTTACTCAGGTACACTTGATGCTGGTTCATACGTTTTGAATACTTCAAAAGGTAAACGTGAACGTATCGGACGTATTCTTCAAATGCACGCTAACACTCGTAAAGAAATCCAAACAGTTTATGCTGGGGATATCGCTGCTGCTGTTGGTTTGAAAAATACGACAACTGGTGACTCATTGACAGATGAAAAAGCTAAAATCATCCTTGAATCAATTGAAGTTCCAGAACCAGTTATCCAATTGATGGTTGAACCTAAAACTAAAGCTGACCAAGATAAGATGGGTGTTGCCCTTCAAAAATTGGCTGAAGAAGATCCAACTTTCCGTGTTGAAACAAACCCAGAAACTGGTGAAACAGTCATCTCTGGTATGGGTGAACTTCACTTGGACGTTCTTGTTGACCGTATGAAACGTGAATTCAAAGTTGAAGCAAATGTTGGTGCGCCTCAAGTTGCTTACCGTGAAACATTCCGCGCTGGAACTTCAGCACGTGGATTCTTCAAACGTCAATCAGGTGGTAAAGGTCAATATGGTGACGTATGGATCGAATTCACACCTAACGAAGAAGGCGCTGGATTTGAATTTGAAAATGCTATCGTCGGTGGTGTCGTTCCTCGTGAATTCGTACCAGCCGTTGAAAAAGGTTTGGTAGAAACTATGGCTAACGGTGTCCTTGCTGGATACCCAATGGTTGACATTAAAGCTAAACTTTATGATGGTTCATACCATGATGTCGATTCATCAGAAACTGCCTTCAAGGTTGCCGCTTCTCTTGCAATGAAAGAAGCTGCTAAAACTGCGAAACCAGCAATTCTTGAACCAATGATGAAAGTTACAATCACTGTTCCTGAAGAAAACCTTGGAGATATCATGGGTCACGTGACTGCTCGTCGTGGTCAAGTTAACTCAATGGAAGCTCATGGTAAATCACAAATCGTTAATGCTTTCGTTCCACTTGCTGAAATGTTCGGTTACGCAACTACTCTCCGTTCATCTACACAAGGACGTGGTACTTTCATGATGGTATTTGACCACTATTCAGACGTACCTAAATCAGTACAAGAAGAAATTATTGCTAAAAACGGC
>fusA_Lcl-117
CGCGAATTTTCACTTGCTAATACACGTAATATCGGTATCATGGCCCACGTCGATGCTGGTAAAACAACAACAACTGAACGTGTTCTTTACTACACTGGTAAAATCCATAAAATCGGTGAAACTCACGAAGGTGCATCACAAATGGACTGGATGGAGCAAGAACAAGAACGTGGTATCACAATCACATCTGCAGCAACAACTGCTGAATGGAAAGGTAACCGCGTAAATATCATTGACACACCAGGTCACGTGGACTTCACAATTGAAGTACAACGTTCACTCCGTGTTCTTGATGGTGCTGTTACCGTTCTTGATGCTCAATCAGGTGTTGAACCACAAACAGAAACTGTATGGCGTCAAGCGACTGAATACGGTGTTCCACGTATCGTTTTTGCTAACAAAATGGACAAAATCGGTGCTGATTTCTACTACTCACTTTCTACTTTGGGAGATCGTTTGGGTGCTAATGCTCATCCAATCCAAATTCCAATTGGTGCAGAAGATGACTTCATCGGTATCATTGACTTGGTAACTATGAAATCTGAAATCTATACTAACGACCTTGGTACAGATATTAAAGAAACTGTTGTAGGTTCAGACGAATTTAACGCTGAATTGGCAGCTTTGGATTTCAATGCTGAAGAATACACAGAACTTGCAAACGAATGGCGTGAAAAACTCATCGAAGCAATTGCTGATTTCGATGAAGATATCATGGAAAAATATTTTGCTGGTGAAGAAATTCCAGAAGCAGAACTTAAAGCTGCAATCCGTAAAGCAACAATCAATGTTGACTTCTACCCAATGCTTGCTGGTTCTGCCTTCAAGAACAAAGGTGTTCAAATGATGCTTGATGCAGTTATTGACTACCTTCCAAGCCCACTTGATATCCCTGCAATCCAAGGTGTTAACCCAGATACAGACGAAGAAGACGAACGCCCAGCTTCAGATGAAGAACCATTTGCAGCTCTTGCTTTCAAAATCATGACTGACCCATTTGTTGGACGTCTTTCATTCTTCCGCGTTTACTCAGGTACACTTGATGCTGGTTCATACGTTTTGAATACTTCAAAAGGTAAACGTGAACGTATCGGACGTATTCTTCAAATGCACGCTAACACTCGTAAAGAAATCCAAACAGTTTATGCTGGGGATATCGCTGCTGCTGTTGGTTTGAAAAATACAACAACTGGTGACTCATTGACAGATGAAAAAGCTAAAATCATCCTTGAATCAATTGAAGTTCCAGAACCAGTTATCCAATTGATGGTTGAACCTAAAACTAAAGCTGACCAAGATAAGATGGGTGTTGCCCTTCAAAAATTGGCTGAAGAAGATCCAACTTTCCGTGTTGAAACAAACCCAGAAACTGGTGAAACAGTTATCTCTGGTATGGGTGAACTTCACTTGGACGTTCTTGTTGACCGTATGAAACGTGAATTCAAAGTTGAAGCAAATGTTGGTGCGCCTCAAGTTGCTTACCGTGAAACATTCCGCGCTGGAACTTCAGCACGTGGATTCTTCAAACGTCAATCAGGTGGTAAAGGTCAATATGGTGACGTATGGATTGAATTCACACCTAACGAAGAAGGCGCTGGATTTGAATTTGAAAATGCTATCGTCGGTGGTGTCGTTCCTCGTGAATTCGTACCAGCCGTTGAAAAAGGTTTGGTAGAAACTATGGCTAACGGTGTCCTTGCTGGATACCCAATGGTTGACATTAAAGCTAGACTTTATGATGGTTCATACCATGATGTCGATTCATCAGAAACTGCCTTCAAGGTTGCCGCTTCTCTTGCAATGAAAGAAGCTGCTAAAACTGCGAAACCAGCAATTCTTGAACCAATGATGAAAGTTACAATCACTGTTCCTGAAGAAAACCTTGGAGATATCATGGGTCACGTGACTGCTCGTCGTGGTCAAGTTAACTCAATGGAAGCTCATGGTAAATCACAAATCGTTAATGCTTTCGTTCCACTTGCTGAAATGTTCGGTTACGCAACTACTCTCCGTTCATCTACACAAGGACGTGGTACTTTCATGATGGTATTTGACCACTATTCAGACGTACCTAAATCAGTACAAGAAGAAATTATTGCTAAAAACGGC
>fusA_Lcl-118
CGCGAATTTTCACTTGCTAATACACGTAATATCGGTATCATGGCCCACGTCGATGCTGGTAAAACAACAACAACTGAACGTGTTCTTTACTACACTGGTAAAATCCATAAAATCGGTGAAACTCACGAAGGTGCATCACAAATGGACTGGATGGAGCAAGAACAAGAACGTGGTATCACAATCACATCTGCAGCAACAACTGCTGAATGGAAAGGTAACCGCGTAAATATCATTGACACACCAGGTCACGTGGACTTCACAATTGAAGTACAACGTTCACTCCGTGTTCTTGATGGTGCTGTTACCGTTCTTGATGCTCAATCAGGTGTTGAACCACAAACAGAAACTGTATGGCGTCAAGCGACTGAATACGGTGTTCCACGTATCGTTTTTGCTAACAAAATGGACAAAATCGGTGCTGATTTCTACTACTCACTTTCTACTTTGGGAGATCGTTTGGGTGCTAATGCTCATCCAATCCAAATTCCAATTGGTGCAGAAGATGACTTCATCGGTATCATTGACTTGGTAACTATGAAATCTGAAATCTATACTAACGACCTTGGTACAGATATTAAAGAAACTGTTGTAGGTTCAGACGAATTTAACGCTGAATTGGCAGCTTTGGATTTCAATGCTGAAGAATACACAGAACTTGCAAACGAATGGCGTGAAAAACTCATCGAAGCAATTGCTGATTTCGATGAAGATATCATGGAAAAATATTTTGCTGGTGAAGAAATTCCAGAAGCAGAACTTAAAGCTGCAATCCGTAAAGCAACAATCAATGTTGACTTCTACCCAATGCTTGCTGGTTCTGCCTTCAAGAACAAAGGTGTTCAAATGATGCTTGATGCAGTTATTGACTACCTTCCAAGCCCACTTGATATCCCTGCAATCCAAGGTGTTAACCCAGATACAGACGAAGAAGACGAACGCCCAGCTTCAGATGAAGAACCATTTGCAGCTCTTGCTTTCAAAATCATGACTGACCCATTTGTTGGACGTCTTTCATTCTTCCGCGTTTACTCAGGTACACTTGATGCTGGTTCATACGTTTTGAATACTTCAAAAGGTAAACGTGAACGTATCGGACGTATTCTTCAAATGCACGCTAACACTCGTAAAGAAATCCAAACAGTTTATGCTGGGGATATCGCTGCTGCTGTTGGTTTGAAAAATACAACAACTGGTGACTCATTGACAGATGAAAAAGCTAAAATCATCCTTGAATCAATTGAAGTTCCAGAACCAGTTATCCAATTGATGGTTGAACCTAAAACTAAAGCTGACCAAGATAAGATGGGTGTTGCCCTTCAAAAATTGGCTGAAGAAGATCCAACTTTCCGTGTTGAAACAAACCCAGAAACTGGTGAAACAGTTATCTCTGGTATGGGTGAACTTCACTTGGACGTTCTTGTTGACCGTATGAAACGTGAATTCAAAGTTGAAGCAAATGTTGGTGCGCCTCAAGTTGCTTACCGTGAAACATTCCGCGCTGGAACTTCAGCACGTGGATTCTTCAAACGTCAATCAGGTGGTAAAGGTCAATATGGTGACGTATGGATCGAATTCACACCTAACGAAGAAGGCGCTGGATTTGAATTTGAAAATGCTATCGTCGGTGGTGTCGTTCCTCGTGAATTCGTACCAGCCGTTGAAAAAGGTTTGGTAGAAACTATGGCTAACGGTGTCCTTGCTGGATACCCAATGGTTGACATTAAAGCTAAACTTTATGATGGTTCATACCATGATGTCGATTCATCAGAAACTGCCTTCAAGGTTGCCGCTTCTCTTGCAATGAAAGAAGCTGCTAAAACTGCGAAACCAGCAATTCTTGAACCAATGATGAAAGTTACAATCACTGTTCCTGAAGAAAACCTTGGAGATATCATGGGTCACGTGACTGCTCGTCGTGGTCAAGTTAACTCAATGGAAGCTCATGGTAAATCACAAATCGTTAATGCTTTCGTTCCACTTGCTGAAATGTTCGGTTACGCAACTACTCTCCGTTCATCTACACAAGGACGTGGTACTTTCATGATGGTATTTGACCACTATTCAGACGTACCTAAATCAGTACAAGAAGAAATTATTGCTAAAAACGGC
>fusA_Lcl-119
CGCGAATTTTCACTTGCTAATACACGTAATATCGGTATCATGGCCCACGTCGATGCTGGTAAAACAACAACAACTGAACGTGTTCTTTACTACACTGGTAAAATCCATAAAATCGGTGAAACTCACGAAGGTGCATCACAAATGGACTGGATGGAGCAAGAACAAGAACGTGGTATCACAATCACATCTGCAGCAACAACTGCTGAATGGAAAGGTAACCGCGTAAATATCATTGACACACCAGGTCACGTGGACTTCACAATTGAAGTACAACGTTCACTCCGTGTTCTTGATGGTGCTGTTACCGTTCTTGATGCTCAATCAGGTGTTGAACCACAAACAGAAACTGTATGGCGTCAAGCGACTGAATACGGTGTTCCACGTATCGTTTTTGCTAACAAAATGGACAAAATCGGTGCTGATTTCTACTACTCACTTTCTACTTTGGGAGATCGTTTGGGTGCTAATGCTCATCCAATCCAAATTCCAATTGGTGCAGAAGATGACTTCATCGGTATCATTGACTTGGTAACTATGAAATCTGAAATCTATACTAACGACCTTGGTACAGATATTAAAGAAACTGTTGTAGGTTCAGACGAATTTAACGCTGAATTGGCAGCTTTGGATTTCAATGCTGAAGAATACACAGAACTTGCAAACGAATGGCGTGAAAAACTCATCGAAGCAATTGCTGATTTCGATGAAGATATCATGGAAAAATATTTTGCTGGTGAAGAAATTCCAGAAGCAGAACTTAAAGCTGCAATCCGTAAAGCAACAATCAATGTTGACTTCTACCCAATGCTTGCTGGTTCTGCCTTCAAGAACAAAGGTGTTCAAATGATGCTTGATGCAGTTATTGACTACCTTCCAAGCCCACTTGATATCCCTGCAATCCAAGGTGTTAACCCAGATACAGACGAAGAAGACGAACGCCCAGCTTCAGATGAAGAACCATTTGCAGCTCTTGCTTTCAAAATCATGACTGACCCATTTGTTGGACGTCTTTCATTCTTCCGCGTTTACTCAGGTACACTTGATGCTGGTTCATACGTTTTGAATACTTCAAAAGGTAAACGTGAACGTATCGGACGTATTCTTCAAATGCACGCTAACACTCGTAAAGAAATCCAAACAGTTTATGCTGGGGATATCGCTGCTGCTGTTGGTTTGAAAAATACAACAACTGGTGACTCATTGACAGATGAAAAAGCTAAAATCATCCTTGAATCAATTGAAGTTCCAGAACCAGTTATCCAATTGATGGTTGAACCTAAAACTAAAGCTGACCAAGATAAGATGGGTGTTGCCCTTCAAAAATTGGCTGAAGAAGATCCAACTTTCCGTGTTGAAACAAACCCAGAAACTGGTGAAACAGTTATCTCTGGTATGGGTGAACTTCACTTGGACGTTCTTGTTGACCGTATGAAACGTGAATTCAAAGTTGAAGCAAATGTTGGTGCGCCTCAAGTTGCTTACCGTGAAACATTCCGCGCTGGAACTTCAGCACGTGGATTCTTCAAACGTCAATCAGGTGGTAAAGGTCAATATGGTGACGTATGGATCGAATTCACACCTAACGAAGAAGGCGCTGGATTTGAATTTGAAAATGCTATCGTCGGTGGTGTCGTTCCTCGTGAATTCGTACCAGCCGTTGAAAAAGGTTTGGTAGAAACTATGGCTAACGGTGTCCTTGCTGGATACCCAATGGTTGACATTAAAGCTAAACTTTATGATGGTTCATACCATGATGTCGATTCATCAGAAACTGCCTTCAAGGTTGCCGCTTCTCTTGCAATGAAAGAAGCTGCTAAAACTGCGAAACCAGCAATTCTTGAACCAATGATGAAAGTTACAATCACTGTTCCTGAAGAAAACCTTGGAGATATCATGGGTCACGTGACTGCTCGTCGTGGTCAAGTTAACTCAATGGAAGCTCATGGTAAATCACAAATCGTTAATGCTTTCGTTCCACTTGCTGAAATGTTCGGTTACGCAACTACTCTCCGTTCATCTACACAAGGACGTGGTACTTTCATGATGGTATTTGACCACTATTCAGACGTACCTAAATCAGTACAAGAAGAAATTATTGCTAAAAACGGC
>fusA_Lcl-120
CGCGAATTTTCACTTGCTAATACACGTAATATCGGTATCATGGCCCACGTCGATGCTGGTAAAACAACAACAACTGAACGTGTTCTTTACTACACTGGTAAAATCCATAAAATCGGTGAAACTCACGAAGGTGCATCACAAATGGACTGGATGGAGCAAGAACAAGAACGTGGTATCACAATCACATCTGCAGCAACAACTGCTGAATGGAAAGGTAACCGCGTAAATATCATTGACACACCAGGTCACGTGGACTTCACAATTGAAGTACAACGTTCACTCCGTGTTCTTGATGGTGCTGTTACCGTTCTTGATGCTCAATCAGGTGTTGAACCACAAACAGAAACTGTATGGCGTCAAGCGACTGAATACGGTGTTCCACGTATCGTTTTTGCTAACAAAATGGACAAAATCGGTGCTGATTTCTACTACTCACTTTCTACTTTGGGAGATCGTTTGGGTGCTAATGCTCATCCAATCCAAATTCCAATTGGTGCAGAAGATGACTTCATCGGTATCATTGACTTGGTAACTATGAAATCTGAAATCTATACTAACGACCTTGGTACAGATATTAAAGAAACTGTTGTAGGTTCAGACGAATTTAACGCTGAATTGGCAGCTTTGGATTTCAATGCTGAAGAATACACAGAACTTGCAAATGAATGGCGTGAAAAACTCATCGAAGCAATTGCTGATTTCGATGAAGATATCATGGAAAAATATTTTGCTGGTGAAGAAATTCCAGAAGCAGAACTTAAAGCTGCTATCCGTAAAGCAACAATCAATGTTGACTTCTACCCAATGCTTGCTGGTTCAGCCTTCAAGAACAAAGGTGTTCAAATGATGCTTGATGCAGTTATTGACTACCTTCCAAGCCCACTTGATATCCCTGCTATCCAAGGTGTTAACCCTGATACAGACGAAGAAGACGAACGCCCAGCTTCAGATGAAGAACCATTTGCAGCTCTTGCTTTCAAAATCATGACTGACCCATTTGTTGGACGTCTTTCATTCTTCCGCGTTTACTCAGGTACACTTGATGCTGGTTCATACGTTTTGAATACTTCAAAAGGTAAACGTGAACGTATAGGACGTATTCTTCAAATGCACGCTAACACTCGTAAAGAAATCCAAACAGTTTATGCTGGGGATATCGCTGCTGCTGTTGGTTTGAAAAATACGACAACTGGTGACTCATTGACAGATGAAAAAGCTAAAATCATCCTTGAATCAATTGAAGTTCCAGAACCAGTTATCCAATTGATGGTTGAACCTAAAACTAAAGCTGACCAAGATAAGATGGGTGTTGCCCTTCAAAAATTGGCTGAAGAAGATCCAACTTTCCGTGTTGAAACTAACCCAGAAACTGGTGAAACAGTTATCTCTGGTATGGGTGAACTTCACTTGGACGTTCTTGTTGACCGTATGAAACGTGAATTCAAAGTTGAAGCAAATGTTGGTGCGCCTCAAGTTGCTTACCGTGAAACATTCCGCGCTGGAACTTCAGCACGTGGATTCTTCAAACGTCAATCAGGTGGTAAAGGTCAATATGGTGACGTATGGATCGAATTCACACCTAACGAAGAAGGCGCTGGATTTGAATTTGAAAATGCTATCGTCGGTGGTGTCGTTCCTCGTGAATTTGTACCAGCCGTTGAAAAAGGTTTGGTAGAAACTATGGCTAACGGTGTCCTTGCTGGATACCCAATGGTTGACATTAAAGCTAAACTTTATGATGGTTCATACCATGATGTCGATTCATCAGAAACTGCCTTCAAGGTTGCCGCTTCTCTTGCAATGAAAGAAGCTGCTAAAACTGCGAAACCAGCAATTCTTGAACCAATGATGAAAGTTACAATCACTGTTCCTGAAGAAAACCTTGGAGATATCATGGGTCACGTGACTGCTCGTCGTGGTCAAGTTAACTCAATGGAAGCTCACGGTAAATCACAAATCGTTAATGCTTTCGTTCCACTTGCTGAAATGTTCGGTTACGCAACTACTCTCCGTTCATCTACACAAGGACGTGGTACTTTCATGATGGTATTTGACCACTATTCAGACGTACCTAAATCAGTACAAGAAGAAATTATTGCTAAAAACGGC
>fusA_Lcl-121
CGCGAATTTTCACTTGCTAATACACGTAATATCGGTATCATGGCCCACGTCGATGCTGGTAAAACAACAACAACTGAACGTGTTCTTTACTACACTGGTAAAATCCATAAAATCGGTGAAACTCACGAAGGTGCATCACAAATGGACTGGATGGAGCAAGAACAAGAACGTGGTATCACAATCACATCTGCAGCAACAACTGCTGAATGGAAAGGTAACCGCGTAAATATCATTGACACACCAGGTCACGTGGACTTCACAATTGAAGTACAACGTTCACTCCGTGTTCTTGATGGTGCTGTTACCGTTCTTGATGCTCAATCAGGTGTTGAACCACAAACAGAAACTGTATGGCGTCAAGCGACTGAATACGGTGTTCCACGTATCGTTTTTGCTAACAAAATGGACAAAATCGGTGCTGATTTCTACTACTCACTTTCTACTTTGGGAGATCGTTTGGGTGCTAATGCTCATCCAATCCAAATTCCAATTGGTGCAGAAGATGACTTCATCGGTATCATTGACTTGGTAACTATGAAATCTGAAATCTATACTAACGACCTTGGTACAGATATTAAAGAAACTGTTGTAGGTTCAGACGAATTTAACGCTGAATTGGCAGCTTTGGATTTCAATGCTGAAGAATACACAGAACTTGCAAACGAATGGCGTGAAAAACTCATCGAAGCAATTGCTGATTTCGATGAAGATATCATGGAAAAATATTTTGCTGGTGAAGAAATTCCAGAAGCAGAACTTAAAGCTGCAATCCGTAAAGCAACAATCAATGTTGACTTCTACCCAATGCTTGCTGGTTCTGCCTTCAAGAACAAAGGTGTTCAAATGATGCTTGATGCAGTTATTGACTACCTTCCAAGCCCACTTGATATCCCTGCAATCCAAGGTGTTAACCCAGATACAGACGAAGAAGACGAACGCCCAGCTTCAGATGAAGAACCATTTGCAGCTCTTGCTTTCAAAATCATGACTGACCCATTTGTTGGACGTCTTTCATTCTTCCGCGTTTACTCAGGTACACTTGATGCTGGTTCATACGTTTTGAATACTTCAAAAGGTAAACGTGAACGTATCGGACGTATTCTTCAAATGCACGCTAACACTCGTAAAGAAATCCAAACAGTTTATGCTGGGGATATCGCTGCTGCTGTTGGTTTGAAAAATACAACAACTGGTGACTCATTGACAGATGAAAAAGCTAAAATCATCCTTGAATCAATTGAAGTTCCAGAACCAGTTATCCAATTGATGGTTGAACCTAAAACTAAAGCTGACCAAGATAAGATGGGTGTTGCCCTTCAAAAATTGGCTGAAGAAGATCCAACTTTCCGTGTTGAAACAAACCCAGAAACTGGTGAAACAGTTATCTCTGGTATGGGTGAACTTCACTTGGACGTTCTTGTTGACCGTATGAAACGTGAATTCAAAGTTGAAGCAAATGTTGGTGCGCCTCAAGTTGCTTACCGTGAAACATTCCGCGCTGGAACTTCAGCACGTGGATTCTTCAAACGTCAATCAGGTGGTAAAGGTCAATATGGTGACGTATGGATCGAATTCACACCTAACGAAGAAGGCGCTGGATTTGAATTTGAAAATGCTATCGTCGGTGGTGTCGTTCCTCGTGAATTCGTACCAGCCGTTGAAAAAGGTTTGGTAGAAACTATGGCTAACGGTGTCCTTGCTGGATACCCAATGGTTGACATTAAAGCTAAACTTTATGATGGTTCATACCATGATGTCGATTCATCAGAAACTGCCTTCAAGGTTGCCGCTTCTCTTGCAATGAAAGAAGCTGCTAAAACTGCGAAACCAGCAATTCTTGAACCAATGATGAAAGTTACAATCACTGTTCCTGAAGAAAACCTTGGAGATATCATGGGTCACGTGACTGCTCGTCGTGGTCAAGTTAACTCAATGGAAGCTCATGGTAAATCACAAATCGTTAATGCTTTCGTTCCACTTGCTGAAATGTTCGGTTACGCAACTACTCTCCGTTCATCTACACAAGGACGTGGTACTTTCATGATGGTATTTGACCACTATTCAGACGTACCTAAATCAGTACAAGAAGAAATTATTGCTAAAAACGGC
>fusA_Lcl-122
CGCGAATTTTCACTTGCTAATACACGTAATATCGGTATCATGGCCCACGTCGATGCTGGTAAAACAACAACAACTGAACGTGTTCTTTACTACACTGGTAAAATCCATAAAATCGGTGAAACTCACGAAGGTGCATCACAAATGGACTGGATGGAGCAAGAACAAGAACGTGGTATCACAATCACATCTGCAGCAACAACTGCTGAATGGAAAGGTAACCGCGTAAATATCATTGACACACCAGGTCACGTGGACTTCACAATTGAAGTACAACGTTCACTCCGTGTTCTTGATGGTGCTGTTACCGTTCTTGATGCTCAATCAGGTGTTGAACCACAAACAGAAACTGTATGGCGTCAAGCGACTGAATACGGTGTTCCACGTATCGTTTTTGCTAACAAAATGGACAAAATCGGTGCTGATTTCTACTACTCACTTTCTACTTTGGGAGATCGTTTGGGTGCTAATGCTCATCCAATCCAAATTCCAATTGGTGCAGAAGATGACTTCATCGGTATCATTGACTTGGTAACTATGAAATCTGAAATCTATACTAACGACCTTGGTACAGATATTAAAGAAACTGTTGTAGGTTCAGACGAATTTAACGCTGAATTGGCAGCTTTGGATTTCAATGCTGAAGAATACACAGAACTTGCAAACGAATGGCGTGAAAAACTCATCGAAGCAATTGCTGATTTCGATGAAGATATCATGGAAAAATATTTTGCAGGTGAAGAAATTCCAGAAGCAGAACTTAAAGCTGCGATCCGTAAAGCAACAATCAATGTTGACTTCTACCCAATGCTTGCTGGTTCTGCCTTCAAGAACAAAGGTGTTCAAATGATGCTTGATGCAGTTATTGACTACCTTCCAAGCCCACTTGATATCCCTGCTATCCAAGGTGTTAACCCAGATACAGACGAAGAAGACGAACGCCCAGCTTCAGATGAAGAACCATTTGCAGCTCTTGCTTTCAAAATCATGACTGACCCATTTGTTGGACGTCTTTCATTCTTCCGCGTTTACTCAGGTACACTTGATGCTGGTTCATACGTTTTGAATACTTCAAAAGGTAAACGTGAACGTATCGGACGTATTCTTCAAATGCACGCTAACACTCGTAAAGAAATCCAAACAGTTTACGCTGGGGATATTGCTGCTGCTGTTGGTTTGAAAAATACAACAACTGGTGACTCATTGACAGATGAAAAAGCTAAAATCATCCTTGAATCAATTGAAGTTCCAGAACCAGTTATCCAATTGATGGTTGAACCTAAAACTAAAGCTGACCAAGATAAGATGGGTGTTGCCCTTCAAAAATTGGCTGAAGAAGATCCAACTTTCCGTGTTGAAACAAACCCAGAAACTGGTGAAACAGTTATCTCTGGTATGGGTGAACTTCACTTGGACGTTCTTGTTGACCGTATGAAACGTGAATTCAAAGTTGAAGCAAACGTTGGTGCGCCTCAAGTTGCTTACCGTGAAACATTCCGCGCTGGAACTTCAGCACGTGGATTCTTCAAACGTCAATCAGGTGGTAAAGGTCAATATGGTGACGTATGGATTGAATTCACACCTAACGAAGAAGGCGCTGGATTTGAATTTGAAAATGCTATCGTCGGTGGTGTCGTTCCTCGTGAATTCGTACCAGCCGTTGAAAAAGGTTTGGTAGAAACTATGGCTAACGGTGTCCTTGCTGGATACCCAATGGTTGACATTAAAGCTAAACTTTATGATGGTTCATACCATGATGTCGATTCATCAGAAACTGCCTTCAAGGTTGCCGCTTCTCTTGCAATGAAAGAAGCTGCTAAAACTGCGAAACCAGCAATTCTTGAACCAATGATGAAAGTTACAATCACTGTTCCTGAAGAAAACCTTGGAGATATCATGGGTCACGTGACTGCTCGTCGTGGTCAAGTTAACTCAATGGAAGCTCACGGTAAATCACAAATCGTTAATGCTTTCGTTCCACTTGCTGAAATGTTCGGTTACGCAACTACTCTCCGTTCATCTACACAAGGACGTGGTACTTTCATGATGGTATTTGACCACTATTCAGACGTACCTAAATCAGTACAAGAAGAAATTATTGCTAAAAACGGC
>fusA_Lcl-123
CGCGAATTTTCACTTGCTAATACACGTAATATCGGTATCATGGCCCACGTCGATGCTGGTAAAACAACAACAACTGAACGTGTTCTTTACTACACTGGTAAAATCCATAAAATCGGTGAAACTCACGAAGGTGCATCACAAATGGACTGGATGGAGCAAGAACAAGAACGTGGTATCACAATCACATCTGCAGCAACAACTGCTGAATGGAAAGGTAACCGCGTAAATATCATTGACACACCAGGTCACGTGGACTTCACAATTGAAGTACAACGTTCACTCCGTGTTCTTGATGGTGCTGTTACCGTTCTTGATGCTCAATCAGGTGTTGAACCACAAACAGAAACTGTATGGCGTCAAGCGACTGAATACGGTGTTCCACGTATCGTTTTTGCTAACAAAATGGACAAAATCGGTGCTGATTTCTACTACTCACTTTCTACTTTGGGAGATCGTTTGGGTGCTAATGCTCATCCAATCCAAATTCCAATTGGTGCAGAAGATGACTTCATCGGTATCATTGACTTGGTAACTATGAAATCTGAAATCTATACTAACGACCTTGGTACAGATATTAAAGAAACTGTTGTAGGTTCAGACGAATTTAACGCTGAATTGGCAGCTTTGGATTTCAATGCTGAAGAATACACAGAACTTGCAAATGAATGGCGTGAAAAACTCATCGAAGCAATTGCTGATTTCGATGAAGATATCATGGAAAAATATTTTGCTGGTGAAGAAATTCCAGAAGCAGAACTTAAAGCTGCTATCCGTAAAGCAACAATCAATGTTGACTTCTACCCAATGCTTGCTGGTTCAGCCTTCAAGAACAAAGGTGTTCAAATGATGCTTGATGCAGTTATTGACTACCTTCCAAGCCCACTTGATATCCCTGCTATCCAAGGTGTTAACCCTGATACAGACGAAGAAGACGAACGCCCAGCTTCAGATGAAGAACCATTTGCAGCTCTTGCTTTCAAAATCATGACTGACCCATTTGTTGGACGTCTTTCATTCTTCCGCGTTTACTCAGGTACACTTGATGCTGGTTCATACGTTTTGAATACTTCAAAAGGTAAACGTGAACGTATCGGACGTATTCTTCAAATGCACGCTAACACTCGTAAAGAAATCCAAACAGTTTATGCTGGGGATATCGCTGCTGCTGTTGGTTTGAAAAATACGACAACTGGTGACTCATTGACAGATGAAAAAGCTAAAATCATCCTTGAATCAATTGAAGTTCCAGAACCAGTTATCCAATTGATGGTTGAACCTAAAACTAAAGCTGACCAAGATAAGATGGGTGTTGCCCTTCAAAAATTGGCTGAAGAAGATCCAACTTTCCGTGTTGAAACAAACCCAGAAACTGGTGAAACAGTCATCTCTGGTATGGGTGAACTTCACTTGGACGTTCTTGTTGACCGTATGAAACGTGAATTCAAAGTTGAAGCAAATGTTGGTGCGCCTCAAGTTGCTTACCGTGAAACATTCCGCGCTGGAACTTCAGCACGTGGATTCTTCAAACGTCAATCAGGTGGTAAAGGTCAATATGGTGACGTATGGATCGAATTCACACCTAACGAAGAAGGCGCTGGATTTGAATTTGAAAATGCTATCGTCGGTGGTGTCGTTCCTCGTGAATTCGTACCAGCCGTTGAAAAAGGTTTGGTAGAAACTATGGCTAACGGTGTCCTTGCTGGATACCCAATGGTTGACATTAAAGCTAAACTTTATGATGGTTCATACCATGATGTCGATTCATCAGAAACTGCCTTCAAGGTTGCCGCTTCTCTTGCAATGAAAGAAGCTGCTAAAACTGCGAAACCAGCAATTCTTGAACCAATGATGAAAGTTACAATCACTGTTCCTGAAGAAAACCTTGGAGATATCATGGGTCACGTGACTGCTCGTCGTGGTCAAGTTAACTCAATGGAAGCTCATGGTAAATCACAAATCGTTAATGCTTTCGTTCCACTTGCTGAAATGTTCGGTTACGCAACTACTCTCCGTTCATCTACACAAGGACGTGGTACTTTCATGATGGTATTTGACCACTATTCAGACGTACCTAAATCAGTACAAGAAGAAATTATTGCTAAAAACGGC
>fusA_Lcl-124
CGCGAATTTTCACTTGCTAATACACGTAATATCGGTATCATGGCCCACGTCGATGCTGGTAAAACAACAACAACTGAACGTGTTCTTTACTACACTGGTAAAATCCATAAAATCGGTGAAACTCACGAAGGTGCATCACAAATGGACTGGATGGAGCAAGAACAAGAACGTGGTATCACAATCACATCTGCAGCAACAACTGCTGAATGGAAAGGTAACCGCGTAAATATCATTGACACACCAGGTCACGTGGACTTCACAATTGAAGTACAACGTTCACTCCGTGTTCTTGATGGTGCTGTTACCGTTCTTGATGCTCAATCAGGTGTTGAACCACAAACAGAAACTGTATGGCGTCAAGCGACTGAATACGGTGTTCCACGTATCGTTTTTGCTAACAAAATGGACAAAATCGGTGCTGATTTCTACTACTCACTTTCTACTTTGGGAGATCGTTTGGGTGCTAATGCTCATCCAATCCAAATTCCAATTGGTGCAGAAGATGACTTCATCGGTATCATTGACTTGGTAACTATGAAATCTGAAATCTATACTAACGACCTTGGTACAGATATTAAAGAAACTGTTGTAGGTTCAGACGAATTTAACGCTGAATTGGCAGCTTTGGATTTCAATGCTGAAGAATACACAGAACTTGCAAATGAATGGCGTGAAAAACTCATCGAAGCAATTGCTGATTTCGATGAAGATATCATGGAAAAATATTTTGCTGGTGAAGAAATTCCAGAAGCAGAACTTAAAGCTGCTATCCGTAAAGCAACAATCAATGTTGACTTCTACCCAATGCTTGCTGGTTCAGCCTTCAAGAACAAAGGTGTTCAAATGATGCTTGATGCAGTTATTGACTACCTTCCAAGCCCACTTGATATCCCTGCTATCCAAGGTGTTAACCCTGATACAGACGAAGAAGACGAACGCCCAGCTTCAGATGAAGAACCATTTGCAGCTCTTGCTTTCAAAATCATGACTGACCCATTTGTTGGACGTCTTTCATTCTTCCGCGTTTACTCAGGTACACTTGATGCTGGTTCATACGTTTTGAATACTTCAAAAGGTAAACGTGAACGTATCGGACGTATTCTTCAAATGCACGCTAACACTCGTAAAGAAATCCAAACAGTTTATGCTGGGGATATCGCTGCTGCTGTTGGTTTGAAAAATACGACAACTGGTGACTCATTGACAGATGAAAAAGCTAAAATCATCCTTGAATCAATTGAAGTTCCAGAACCAGTTATCCAATTGATGGTTGAACCTAAAACTAAAGCTGACCAAGATAAGATGGGTGTTGCCCTTCAAAAATTGGCTGAAGAAGATCCAACTTTCCGTGTTGAAACAAACCCAGAAACTGGTGAAACAGTCATCTCTGGTATGGGTGAACTTCACTTGGACGTTCTTGTTGACCGTATGAAACGTGAATTCAAAGTTGAAGCAAATGTTGGTGCGCCTCAAGTTGCTTACCGTGAAACATTCCGCGCTGGAACTTCAGCACGTGGATTCTTCAAACGTCAATCAGGTGGTAAAGGTCAATATGGTGACGTATGGATCGAATTCACACCTAACGAAGAAGGCGCTGGATTTGAATTTGAAAATGCTATCGTCGGTGGTGTCGTTCCTCGTGAATTCGTACCAGCCGTTGAAAAAGGTTTGGTAGAAACTATGGCTAACGGTGTCCTTGCTGGATACCCAATGGTTGACATTAAAGCTAAACTTTATGATGGTTCATACCATGATGTCGATTCATCAGAAACTGCCTTCAAGGTTGCCGCTTCTCTTGCAATGAAAGAAGCTGCTAAAACTGCGAAACCAGCAATTCTTGAACCAATGATGAAAGTTACAATCACTGTTCCTGAAGAAAACCTTGGAGATATCATGGGTCACGTGACTGCTCGTCGTGGTCAAGTTAACTCAATGGAAGCTCATGGTAAATCACAAATCGTTAATGCTTTCGTTCCACTTGCTGAAATGTTCGGTTACGCAACTACTCTCCGTTCATCTACACAAGGACGTGGTACTTTCATGATGGTATTTGACCACTATTCAGACGTACCTAAATCAGTACAAGAAGAAATTATTGCTAAAAACGGC
>fusA_Lcl-125
CGCGAATTTTCACTTGCTAATACACGTAATATCGGTATCATGGCCCACGTCGATGCTGGTAAAACAACAACAACTGAACGTGTTCTTTACTACACTGGTAAAATCCATAAAATCGGTGAAACTCACGAAGGTGCATCACAAATGGACTGGATGGAGCAAGAACAAGAACGTGGTATCACAATCACATCTGCAGCAACAACTGCTGAATGGAAAGGTAACCGCGTAAATATCATTGACACACCAGGTCACGTGGACTTCACAATTGAAGTACAACGTTCACTCCGTGTTCTTGATGGTGCTGTTACCGTTCTTGATGCTCAATCAGGTGTTGAACCACAAACAGAAACTGTATGGCGTCAAGCGACTGAATACGGTGTTCCACGTATCGTTTTTGCTAACAAAATGGACAAAATCGGTGCTGATTTCTACTACTCACTTTCTACTTTGGGAGATCGTTTGGGTGCTAATGCTCATCCAATCCAAATTCCAATTGGTGCAGAAGATGACTTCATCGGTATCATTGACTTGGTAACTATGAAATCTGAAATCTATACTAACGACCTTGGTACAGATATTAAAGAAACTGTTGTAGGTTCAGACGAATTTAACGCTGAATTGGCAGCTTTGGATTTCAATGCTGAAGAATACACAGAACTTGCAAATGAATGGCGTGAAAAACTCATCGAAGCAATTGCTGATTTCGATGAAGATATCATGGAAAAATATTTTGCTGGTGAAGAAATTCCAGAAGCAGAACTTAAAGCTGCTATCCGTAAAGCAACAATCAATGTTGACTTCTACCCAATGCTTGCTGGTTCAGCCTTCAAGAACAAAGGTGTTCAAATGATGCTTGATGCAGTTATTGACTACCTTCCAAGCCCACTTGATATCCCTGCTATCCAAGGTGTTAACCCTGATACAGACGAAGAAGACGAACGCCCAGCTTCAGATGAAGAACCATTTGCAGCTCTTGCTTTCAAAATCATGACTGACCCATTTGTTGGACGTCTTTCATTCTTCCGCGTTTACTCAGGTACACTTGATGCTGGTTCATACGTTTTGAATACTTCAAAAGGTAAACGTGAACGTATCGGACGTATTCTTCAAATGCACGCTAACACTCGTAAAGAAATCCAAACAGTTTATGCTGGGGATATCGCTGCTGCTGTTGGTTTGAAAAATACGACAACTGGTGACTCATTGACAGATGAAAAAGCTAAAATCATCCTTGAATCAATTGAAGTTCCAGAACCAGTTATCCAATTGATGGTTGAACCTAAAACTAAAGCTGACCAAGATAAGATGGGTGTTGCCCTTCAAAAATTGGCTGAAGAAGATCCAACTTTCCGTGTTGAAACAAACCCAGAAACTGGTGAAACAGTCATCTCTGGTATGGGTGAACTTCACTTGGACGTTCTTGTTGACCGTATGAAACGTGAATTCAAAGTTGAAGCAAATGTTGGTGCGCCTCAAGTTGCTTACCGTGAAACATTCCGCGCTGGAACTTCAGCACGTGGATTCTTCAAACGTCAATCAGGTGGTAAAGGTCAATATGGTGACGTATGGATCGAATTCACACCTAACGAAGAAGGCGCTGGATTTGAATTTGAAAATGCTATCGTCGGTGGTGTCGTTCCTCGTGAATTCGTACCAGCCGTTGAAAAAGGTTTGGTAGAAACTATGGCTAACGGTGTCCTTGCTGGATACCCAATGGTTGACATTAAAGCTAAACTTTATGATGGTTCATACCATGATGTCGATTCATCAGAAACTGCCTTCAAGGTTGCCGCTTCTCTTGCAATGAAAGAAGCTGCTAAAACTGCGAAACCAGCAATTCTTGAACCAATGATGAAAGTTACAATCACTGTTCCTGAAGAAAACCTTGGAGATATCATGGGTCACGTGACTGCTCGTCGTGGTCAAGTTAACTCAATGGAAGCTCATGGTAAATCACAAATCGTTAATGCTTTCGTTCCACTTGCTGAAATGTTCGGTTACGCAACTACTCTCCGTTCATCTACACAAGGACGTGGTACTTTCATGATGGTATTTGACCACTATTCAGACGTACCTAAATCAGTACAAGAAGAAATTATTGCTAAAAACGGC
>fusA_Lcl-126
CGCGAATTTTCACTTGCTAATACACGTAATATCGGTATCATGGCCCACGTCGATGCTGGTAAAACAACAACAACTGAACGTGTTCTTTACTACACTGGTAAAATCCATAAAATCGGTGAAACTCACGAAGGTGCATCACAAATGGACTGGATGGAGCAAGAACAAGAACGTGGTATCACAATCACATCTGCAGCAACAACTGCTGAATGGAAAGGTAACCGCGTAAATATCATTGACACACCAGGTCACGTGGACTTCACAATTGAAGTACAACGTTCACTCCGTGTTCTTGATGGTGCTGTTACCGTTCTTGATGCTCAATCAGGTGTTGAACCACAAACAGAAACTGTATGGCGTCAAGCGACTGAATACGGTGTTCCACGTATCGTTTTTGCTAACAAAATGGACAAAATCGGTGCTGATTTCTACTACTCACTTTCTACTTTGGGAGATCGTTTGGGTGCTAATGCTCATCCAATCCAAATTCCAATTGGTGCAGAAGATGACTTCATCGGTATCATTGACTTGGTAACTATGAAATCTGAAATCTATACTAACGACCTTGGTACAGATATTAAAGAAACTGTTGTAGGTTCAGACGAATTTAACGCTGAATTGGCAGCTTTGGATTTCAATGCTGAAGAATACACAGAACTTGCAAATGAATGGCGTGAAAAACTCATCGAAGCAATTGCTGATTTCGATGAAGATATCATGGAAAAATATTTTGCTGGTGAAGAAATTCCAGAAGCAGAACTTAAAGCTGCTATCCGTAAAGCAACAATCAATGTTGACTTCTACCCAATGCTTGCTGGTTCAGCCTTCAAGAACAAAGGTGTTCAAATGATGCTTGATGCAGTTATTGACTACCTTCCAAGCCCACTTGATATCCCTGCTATCCAAGGTGTTAACCCTGATACAGACGAAGAAGACGAACGCCCAGCTTCAGATGAAGAACCATTTGCAGCTCTTGCTTTCAAAATCATGACTGACCCATTTGTTGGACGTCTTTCATTCTTCCGCGTTTACTCAGGTACACTTGATGCTGGTTCATACGTTTTGAATACTTCAAAAGGTAAACGTGAACGTATCGGACGTATTCTTCAAATGCACGCTAACACTCGTAAAGAAATCCAAACAGTTTATGCTGGGGATATCGCTGCTGCTGTTGGTTTGAAAAATACGACAACTGGTGACTCATTGACAGATGAAAAAGCTAAAATCATCCTTGAATCAATTGAAGTTCCAGAACCAGTTATCCAATTGATGGTTGAACCTAAAACTAAAGCTGACCAAGATAAGATGGGTGTTGCCCTTCAAAAATTGGCTGAAGAAGATCCAACTTTCCGTGTTGAAACAAACCCAGAAACTGGTGAAACAGTCATCTCTGGTATGGGTGAACTTCACTTGGACGTTCTTGTTGACCGTATGAAACGTGAATTCAAAGTTGAAGCAAATGTTGGTGCGCCTCAAGTTGCTTACCGTGAAACATTCCGCGCTGGAACTTCAGCACGTGGATTCTTCAAACGTCAATCAGGTGGTAAAGGTCAATATGGTGACGTATGGATCGAATTCACACCTAACGAAGAAGGCGCTGGATTTGAATTTGAAAATGCTATCGTCGGTGGTGTCGTTCCTCGTGAATTCGTACCAGCCGTTGAAAAAGGTTTGGTAGAAACTATGGCTAACGGTGTCCTTGCTGGATACCCAATGGTTGACATTAAAGCTAAACTTTATGATGGTTCATACCATGATGTCGATTCATCAGAAACTGCCTTCAAGGTTGCCGCTTCTCTTGCAATGAAAGAAGCTGCTAAAACTGCGAAACCAGCAATTCTTGAACCAATGATGAAAGTTACAATCACTGTTCCTGAAGAAAACCTTGGAGATATCATGGGTCACGTGACTGCTCGTCGTGGTCAAGTTAACTCAATGGAAGCTCATGGTAAATCACAAATCGTTAATGCTTTCGTTCCACTTGCTGAAATGTTCGGTTACGCAACTACTCTCCGTTCATCTACACAAGGACGTGGTACTTTCATGATGGTATTTGACCACTATTCAGACGTACCTAAATCAGTACAAGAAGAAATTATTGCTAAAAACGGC
>fusA_Lcl-127
CGCGAATTTTCACTTGCTAATACACGTAATATCGGTATCATGGCCCACGTCGATGCTGGTAAAACAACAACAACTGAACGTGTTCTTTACTACACTGGTAAAATCCATAAAATCGGTGAAACTCACGAAGGTGCATCACAAATGGACTGGATGGAGCAAGAACAAGAACGTGGTATCACTATCACATCTGCAGCAACAACTGCAGAATGGAAAGGTAATCGCGTAAACATCATCGACACACCAGGTCACGTGGACTTCACAATCGAAGTACAACGTTCACTCCGTGTTCTTGATGGTGCTGTTACCGTTCTTGATGCTCAATCAGGTGTTGAACCACAGACAGAAACTGTATGGCGTCAAGCGACTGAATACGGTGTTCCACGTATCGTTTTTGCTAACAAAATGGACAAAATCGGTGCTGATTTCTACTACTCACTTTCTACTTTGGGAGATCGTTTGGGTGCTAATGCTCATCCAATCCAAATTCCAATCGGTGCAGAAGATGACTTCATCGGTATCATTGACTTGGTAACTATGAAATCTGAAATCTATACTAATGACCTTGGTACAGATATTAAAGAAACTGTTGTAGGTTCAGACGAATTTAACGCTGAATTGGCATCTTTGGATTTCAATGCAGAAGAATACACAGAACTTGCAAACGAATGGCGTGAAAAACTCATCGAAGCAATTGCTGATTTCGATGAAGATATCATGGAAAAATATTTTGCTGGTGAAGAAATTCCTGAAGCAGAACTCAAAGCAGCTATCCGTAAAGCAACAATCAATGTTGACTTCTACCCAATGCTTGCTGGTTCTGCCTTCAAGAACAAAGGTGTTCAAATGATGCTTGATGCAGTTATTGACTACCTTCCAAGCCCACTTGATATCCCTGCCATCAAAGGTGTTAACCCTGATACAGACGAAGAAGACGAACGCCCAGCTTCAGATGAAGAACCATTTGCAGCTCTTGCTTTCAAAATCATGACTGACCCATTCGTTGGACGTCTTTCATTCTTCCGCGTTTACTCAGGTACACTTGATGCTGGTTCATACGTTTTGAATACTTCAAAAGGTAAACGTGAACGTATCGGACGTATCCTTCAAATGCACGCTAACACTCGTAAAGAAATCCAAACAGTTTACGCTGGGGATATCGCTGCTGCTGTTGGTTTGAAAAATACAACAACTGGTGACTCATTGACAGATGAAAAAGCTAAAATCATCCTTGAATCAATTGAAGTTCCAGAACCAGTTATCCAATTGATGGTTGAACCTAAAACTAAAGCTGACCAAGATAAGATGGGTGTTGCCCTCCAAAAATTGGCTGAAGAAGATCCAACTTTCCGTGTTGAAACAAACCCAGAAACTGGTGAAACAGTTATCTCTGGTATGGGTGAACTTCACTTGGACGTTCTTGTTGACCGTATGAAACGTGAATTCAAAGTTGAAGCAAACGTTGGTGCGCCTCAAGTTGCTTACCGTGAAACATTCCGCGCTGGAACTTCAGCACGTGGATTCTTCAAACGTCAATCAGGTGGTAAAGGTCAATACGGTGACGTATGGATTGAATTCACACCTAATGAAGAAGGTGCTGGATTTGAATTTGAAAATGCTATCGTCGGTGGTGTCGTTCCTCGTGAATTCGTACCAGCCGTTGAAAAAGGTTTGGTAGAAACTATGGCTAACGGTGTCCTTGCTGGATACCCAATGGTTGACATTAAAGCTAAACTTTATGATGGTTCATACCATGATGTCGATTCATCAGAAACTGCCTTCAAGGTTGCCGCTTCTCTTGCAATGAAAGAAGCTGCTAAAACTGCGAAACCAGCAATTCTTGAACCAATGATGAAAGTTACAATCACTGTTCCTGAAGAAAACCTTGGAGATATCATGGGTCACGTGACTGCTCGTCGTGGTCAAGTTAACTCAATGGAAGCTCACGGTAAATCACAAATCGTTAATGCTTTCGTTCCACTTGCTGAAATGTTCGGTTACGCAACTACTCTCCGTTCATCTACACAAGGACGTGGTACTTTCATGATGGTATTTGACCACTATTCAGACGTACCTAAATCAGTACAAGAAGAAATTATTGCAAAAAACGGC
>fusA_Lcl-128
CGCGAATTTTCACTTGCTAATACACGTAATATCGGTATCATGGCCCACGTCGATGCTGGTAAAACAACAACAACTGAACGTGTTCTTTACTACACTGGTAAAATCCATAAAATCGGTGAAACTCACGAAGGTGCATCACAAATGGACTGGATGGAGCAAGAACAAGAACGTGGTATCACTATCACATCTGCAGCAACAACTGCTGAATGGAAAGGTAATCGCGTAAACATCATCGACACACCAGGTCACGTGGACTTCACAATCGAAGTACAACGTTCACTCCGTGTTCTTGATGGTGCTGTTACCGTTCTTGATGCTCAATCAGGTGTTGAACCACAAACAGAAACTGTATGGCGTCAAGCGACTGAATACGGTGTTCCACGTATCGTTTTTGCTAACAAAATGGACAAAATCGGTGCTGATTTCTACTACTCACTTTCTACTTTGGGAGATCGTTTGGGTGCTAATGCTCATCCAATCCAAATTCCAATCGGTGCAGAAGATGACTTCATCGGTATCATTGACTTGGTAACTATGAAATCTGAAATCTATACTAATGACCTTGGTACAGATATTAAAGAAACTGTTGTAGGTTCAGACGAATTTAACGCTGAATTGGCATCTTTGGATTTCAATGCAGAAGAATACACAGAACTTGCAAACGAATGGCGTGAAAAACTCATCGAAGCAATTGCTGATTTCGATGAAGATATCATGGAAAAATATTTTGCTGGTGAAGAAATTCCTGAAGCAGAACTCAAAGCAGCTATCCGTAAAGCAACAATCAATGTTGACTTCTACCCAATGCTTGCTGGTTCTGCCTTCAAGAACAAAGGTGTTCAAATGATGCTTGATGCAGTTATTGACTACCTTCCAAGCCCACTTGATATCCCTGCCATCAAAGGTGTTAACCCTGATACAGACGAAGAAGACGAACGCCCAGCTTCAGATGAAGAACCATTTGCAGCTCTTGCTTTCAAAATCATGACTGACCCATTCGTTGGACGTCTTTCATTCTTCCGCGTTTACTCAGGTACACTTGATGCTGGTTCATACGTTTTGAATACTTCAAAAGGTAAACGTGAACGTATCGGACGTATCCTTCAAATGCACGCTAACACTCGTAAAGAAATCCAAACAGTTTACGCTGGGGATATCGCTGCTGCTGTTGGTTTGAAAAATACAACAACTGGTGACTCATTGACAGATGAAAAAGCTAAAATCATCCTTGAATCAATTGAAGTTCCAGAACCAGTTATCCAATTGATGGTTGAACCTAAAACTAAAGCTGACCAAGATAAGATGGGTGTTGCCCTCCAAAAATTGGCTGAAGAAGATCCAACTTTCCGTGTTGAAACAAACCCAGAAACTGGTGAAACAGTTATCTCTGGTATGGGTGAACTTCACTTGGACGTTCTTGTTGACCGTATGAAACGTGAATTCAAAGTTGAAGCAAACGTTGGTGCGCCTCAAGTTGCTTACCGTGAAACATTCCGCGCTGGAACTTCAGCACGTGGATTCTTCAAACGTCAATCAGGTGGTAAAGGTCAATACGGTGACGTATGGATTGAATTCACACCTAATGAAGAAGGTGCTGGATTTGAATTTGAAAATGCTATCGTCGGTGGTGTCGTTCCTCGTGAATTCGTACCAGCCGTTGAAAAAGGTTTGGTAGAAACTATGGCTAACGGTGTCCTTGCTGGATACCCAATGGTTGACATTAAAGCTAAACTTTATGATGGTTCATACCATGATGTCGATTCATCAGAAACTGCCTTCAAGGTTGCCGCTTCTCTTGCAATGAAAGAAGCTGCTAAAACTGCGAAACCAGCAATTCTTGAACCAATGATGAAAGTTACAATCACTGTTCCTGAAGAAAACCTTGGAGATATCATGGGTCACGTGACTGCTCGTCGTGGTCAAGTTAACTCAATGGAAGCTCACGGTAAATCACAAATCGTTAATGCTTTCGTTCCACTTGCTGAAATGTTCGGTTACGCAACTACTCTCCGTTCATCTACACAAGGACGTGGTACTTTCATGATGGTATTTGACCACTATTCAGACGTACCTAAATCAGTACAAGAAGAAATTATTGCAAAAAACGGC
>fusA_Lcl-129
CGCGAATTTTCACTTGCTAATACACGTAATATCGGTATCATGGCCCACGTCGATGCTGGTAAAACAACAACAACTGAACGTGTTCTTTACTACACTGGTAAAATCCATAAAATCGGTGAAACTCACGAAGGTGCATCACAAATGGACTGGATGGAGCAAGAACAAGAACGTGGTATCACTATCACATCTGCAGCAACAACTGCAGAATGGAAAGGTAATCGCGTAAACATCATCGACACACCAGGTCACGTGGACTTCACAATCGAAGTACAACGTTCACTCCGTGTTCTTGATGGTGCTGTTACCGTTCTTGATGCTCAATCAGGTGTTGAACCACAAACAGAAACTGTATGGCGTCAAGCGACTGAATACGGTGTTCCACGTATCGTTTTTGCTAACAAAATGGACAAAATCGGTGCTGATTTCTACTACTCACTTTCTACTTTGGGAGATCGTTTGGGTGCTAATGCTCATCCAATCCAAATTCCAATCGGTGCAGAAGATGACTTCATCGGTATCATTGACTTGGTAACTATGAAATCTGAAATCTATACTAATGACCTTGGTACAGATATTAAAGAAACTGTTGTAGGTTCAGACGAATTTAACGCTGAATTGGCATCTTTGGATTTCAATGCAGAAGAATACACAGAACTTGCAAACGAATGGCGTGAAAAACTCATCGAAGCAATTGCTGATTTCGATGAAGATATCATGGAAAAATATTTTGCTGGTGAAGAAATTCCTGAAGCAGAACTCAAAGCAGCTATCCGTAAAGCAACAATCAATGTTGACTTCTACCCAATGCTTGCTGGTTCTGCCTTCAAGAACAAAGGTGTTCAAATGATGCTTGATGCAGTTATTGACTACCTTCCAAGCCCACTTGATATCCCAGCTATCCAAGGTGTTAACCCTGATACAGACGAAGAAGACGAACGCCCAGCTTCAGATGAAGAACCATTTGCAGCTCTTGCTTTCAAAATCATGACTGACCCATTCGTTGGACGTCTTTCATTCTTCCGCGTTTACTCAGGTACACTTGATGCTGGTTCATACGTTTTGAATACTTCAAAAGGTAAACGTGAACGTATCGGACGTATCCTTCAAATGCACGCTAACACTCGTAAAGAAATCCAAACAGTTTACGCTGGGGATATCGCTGCTGCTGTTGGTTTGAAAAATACAACAACTGGTGACTCATTGACAGATGAAAAAGCTAAAATCATCCTTGAATCAATTGAAGTTCCAGAACCAGTTATCCAATTGATGGTTGAACCTAAAACTAAAGCTGACCAAGATAAGATGGGTGTTGCCCTCCAAAAATTGGCTGAAGAAGATCCAACTTTCCGTGTTGAAACAAACCCAGAAACGGGTGAAACAGTTATCTCTGGTATGGGTGAACTTCACTTGGACGTTCTTGTTGACCGTATGAAACGTGAATTCAAAGTTGAAGCAAACGTTGGTGCGCCTCAAGTTGCCTACCGTGAAACATTCCGCGCTGGAACTTCAGCACGTGGATTCTTCAAACGTCAATCAGGTGGTAAAGGTCAATACGGTGACGTATGGATCGAATTCACACCTAATGAAGAAGGTGCTGGATTTGAATTTGAAAATGCTATCGTCGGTGGTGTCGTTCCTCGTGAATTCGTACCAGCCGTTGAAAAAGGTTTGGTAGAAACTATGGCTAACGGTGTCCTTGCTGGATACCCAATGGTTGACATTAAAGCTAAACTTTATGATGGTTCATACCATGATGTCGATTCATCAGAAACTGCCTTCAAGGTTGCCGCTTCTCTTGCAATGAAAGAAGCTGCTAAAACTGCGAAACCAGCAATTCTTGAGCCAATGATGAAAGTTACAATCACTGTTCCTGAAGAAAACCTTGGAGATATCATGGGTCACGTGACTGCTCGTCGTGGTCAAGTTAACTCAATGGAAGCTCACGGTAAATCACAAATCGTTAATGCTTTCGTTCCACTTGCTGAAATGTTCGGTTACGCAACTACTCTTCGTTCATCTACACAAGGACGTGGTACTTTCATGATGGTATTTGACCACTATTCAGACGTACCTAAATCAGTCCAAGAAGAAATTATTGCTAAAAACGGC
>fusA_Lcl-130
CGCGAATTTTCACTTGCTAATACACGTAATATCGGTATCATGGCCCACGTCGATGCTGGTAAAACAACAACAACTGAACGTGTTCTTTACTACACTGGTAAAATCCATAAAATCGGTGAAACTCACGAAGGTGCATCACAAATGGACTGGATGGAGCAAGAACAAGAACGTGGTATCACTATCACATCTGCAGCAACAACTGCAGAATGGAAAGGTAATCGCGTAAACATCATCGACACACCAGGTCACGTGGACTTCACAATCGAAGTACAACGTTCACTCCGTGTTCTTGATGGTGCTGTTACCGTTCTTGATGCTCAATCAGGTGTTGAACCACAAACAGAAACTGTATGGCGTCAAGCGACTGAATACGGTGTTCCACGTATCGTTTTTGCTAACAAAATGGACAAAATCGGTGCTGATTTCTACTACTCACTTTCTACTTTGGGAGATCGTTTGGGTGCTAATGCTCATCCAATCCAAATTCCAATCGGTGCAGAAGATGACTTCATCGGTATCATTGACTTGGTAACTATGAAATCTGAAATCTATACTAATGACCTTGGTACAGATATTAAAGAAACTGTTGTAGGTTCAGACGAATTTAACGCTGAATTGGCATCTTTGGATTTCAATGCAGAAGAATACACAGAACTTGCAAACGAATGGCGTGAAAAACTCATCGAAGCAATTGCTGATTTCGATGAAGATATCATGGAAAAATATTTTGCTGGTGAAGAAATTCCTGAAGCAGAACTCAAAGCAGCTATCCGTAAAGCAACAATCAATGTTGACTTCTACCCAATGCTTGCTGGTTCTGCCTTCAAGAACAAAGGTGTTCAAATGATGCTTGATGCAGTTATTGACTACCTTCCAAGCCCACTTGATATCCCTGCCATCAAAGGTGTTAACCCTGATACAGACGAAGAAGACGAACGCCCAGCTTCAGATGAAGAACCATTTGCAGCTCTTGCTTTCAAAATCATGACTGACCCATTCGTTGGACGTCTTTCATTCTTCCGCGTTTACTCAGGTACACTTGATGCTGGTTCATACGTTTTGAATACTTCAAAAGGTAAACGTGAACGTATCGGACGTATCCTTCAAATGCACGCTAACACTCGTAAAGAAATCCAAACAGTTTACGCTGGGGATATCGCTGCTGCTGTTGGTTTGAAAAATACAACAACTGGTGACTCATTGACAGATGAAAAAGCTAAAATCATCCTTGAATCAATTGAAGTTCCAGAACCAGTTATCCAATTGATGGTTGAACCTAAAACTAAAGCTGACCAAGATAAGATGGGTGTTGCCCTCCAAAAATTGGCTGAAGAAGATCCAACTTTCCGTGTTGAAACAAACCCAGAAACTGGTGAAACAGTTATCTCTGGTATGGGAGAACTTCACTTGGACGTTCTTGTTGACCGTATGAAACGTGAATTCAAAGTTGAAGCAAACGTTGGTGCGCCTCAAGTTGCTTACCGTGAAACATTCCGCGCTGGAACTTCAGCACGTGGATTCTTCAAACGTCAATCAGGTGGTAAAGGTCAATACGGTGACGTATGGATTGAATTCACACCTAATGAAGAAGGTGCTGGATTTGAATTTGAAAATGCTATCGTCGGTGGTGTCGTTCCTCGCGAATTCGTACCAGCCGTTGAAAAAGGTTTGGTAGAAACTATGGCTAACGGTGTCCTTGCTGGATACCCAATGGTTGACATTAAAGCTAAACTTTATGATGGTTCATACCATGATGTCGATTCATCAGAAACTGCCTTCAAGGTTGCCGCTTCTCTTGCAATGAAAGAAGCTGCTAAAACTGCGAAACCAGCAATTCTTGAACCAATGATGAAAGTTACAATCACTGTTCCTGAAGAAAACCTTGGAGATATCATGGGTCACGTGACTGCTCGTCGTGGTCAAGTTAACTCAATGGAAGCTCACGGTAAATCACAAATCGTTAATGCTTTCGTTCCACTTGCTGAAATGTTCGGTTACGCAACTACTCTCCGTTCATCTACACAAGGACGTGGTACTTTCATGATGGTATTTGACCACTATTCAGACGTACCTAAATCAGTACAAGAAGAAATTATTGCAAAAAACGGC
>fusA_Lcl-131
CGCGAATTTTCACTTGCTAATACACGTAATATCGGTATCATGGCCCACGTCGATGCTGGTAAAACAACAACAACTGAACGTGTTCTTTACTACACTGGTAAAATCCATAAAATCGGTGAAACTCACGAAGGTGCATCACAAATGGACTGGATGGAGCAAGAACAAGAACGTGGTATCACTATCACATCTGCAGCAACAACTGCAGAATGGAAAGGTAATCGCGTAAACATCATCGACACACCAGGTCACGTGGACTTCACAATCGAAGTACAACGTTCACTCCGTGTTCTTGATGGTGCTGTTACCGTTCTTGATGCTCAATCAGGTGTTGAACCACAAACAGAAACTGTATGGCGTCAAGCGACTGAATACGGTGTTCCACGTATCGTTTTTGCTAACAAAATGGACAAAATCGGTGCTGATTTCTACTACTCACTTTCTACTTTGGGAGATCGTTTGGGTGCTAATGCTCATCCAATCCAAATTCCAATCGGTGCAGAAGATGACTTCATCGGTATCATTGACTTGGTAACTATGAAATCTGAAATCTATACTAATGACCTTGGTACAGATATTAAAGAAACTGTTGTAGGTTCAGACGAATTTAACGCTGAATTGGCATCTTTGGATTTCAATGCAGAAGAATACACAGAACTTGCAAACGAATGGCGTGAAAAACTCATCGAAGCAATTGCTGATTTCGATGAAGATATCATGGAAAAATATTTTGCTGGTGAAGAAATTCCTGAAGCAGAACTCAAAGCAGCTATCCGTAAAGCAACAATCAATGTTGACTTCTACCCAATGCTTGCTGGTTCTGCCTTCAAGAACAAAGGTGTTCAAATGATGCTTGATGCAGTTATTGACTACCTTCCAAGCCCACTTGATATCCCTGCCATCAAAGGTGTTAACCCTGATACAGACGAAGAAGACGAACGCCCAGCTTCAGATGAAGAACCATTTGCAGCTCTTGCTTTCAAAATCATGACTGACCCATTCGTTGGACGTCTTTCATTCTTCCGCGTTTACTCAGGTACACTTGATGCTGGTTCATACGTTTTGAATACTTCAAAAGGTAAACGTGAACGTATCGGACGTATCCTTCAAATGCACGCTAACACTCGTAAAGAAATCCAAACAGTTTACGCTGGGGATATCGCTGCTGCTGTTGGTTTGAAAAATACAACAACTGGTGACTCATTGACAGATGAAAAAGCTAAAATCATCCTTGAATCAATTGAAGTTCCAGAACCAGTTATCCAATTGATGGTTGAACCTAAAACTAAAGCTGACCAAGATAAGATGGGTGTTGCCCTCCAAAAATTGGCTGAAGAAGATCCAACTTTCCGTGTTGAAACAAACCCAGAAACTGGTGAAACAGTTATCTCTGGTATGGGTGAACTTCACTTGGACGTTCTTGTTGACCGTATGAAACGTGAATTCAAAGTTGAAGCAAACGTTGGTGCGCCTCAAGTTGCTTACCGTGAAACATTCCGCGCTGGAACTTCAGCACGTGGATTCTTCAAACGTCAATCAGGTGGTAAAGGTCAATACGGTGACGTATGGATTGAATTCACACCTAATGAAGAAGGTGCTGGATTTGAATTTGAAAATGCTATCGTCGGTGGTGTCGTTCCTCGTGAATTCGTACCAGCCGTTGAAAAAGGTTTGGTAGAAACTATGGCTAACGGTGTCCTTGCTGGATACCCAATGGTTGACATTAAAGCTAAACTTTATGATGGTTCATACCATGATGTCGATTCATCAGAAACTGCCTTCAAGGTTGCCGCTTCTCTTGCAATGAAAGAAGCTGCTAAAACTGCGAAACCAGCAATTCTTGAACCAATGATGAAAGTTACAATCACTGTTCCTGAAGAAAACCTTGGAGATATCATGGGTCACGTGACTGCTCGTCGTGGTCAAGTTAACTCAATGGAAGCTCACGGTAAATCACAAATCGTTAATGCTTTCGTTCCACTTGCTGAAATGTTCGGTTACGCAACTACTCTCCGTTCATCTACACAAGGACGTGGTACTTTCATGATGGTATTTGACCACTATTCAGACGTACCTAAATCAGTACAAGAAGAAATTATTGCAAAAAACGGC
>fusA_Lcl-132
CGCGAATTTTCACTTGCTAATACACGTAATATCGGTATCATGGCCCACGTCGATGCTGGTAAAACAACAACAACTGAACGTGTTCTTTACTACACTGGTAAAATCCATAAAATCGGTGAAACTCACGAAGGTGCATCACAAATGGACTGGATGGAGCAAGAACAAGAACGTGGTATCACTATCACATCTGCAGCAACAACTGCAGAATGGAAAGGTAATCGCGTAAACATCATCGACACACCAGGTCACGTGGACTTCACAATCGAAGTACAACGTTCACTCCGTGTTCTTGATGGTGCTGTTACCGTTCTTGATGCTCAATCAGGTGTTGAACCACAAACAGAAACTGTATGGCGTCAAGCGACTGAATACGGTGTTCCACGTATCGTTTTTGCTAACAAAATGGACAAAATCGGTGCTGATTTCTACTACTCACTTTCTACTTTGGGAGATCGTTTGGGTGCTAATGCTCATCCAATCCAAATTCCAATCGGTGCAGAAGATGACTTCATCGGTATCATTGACTTGGTAACTATGAAATCTGAAATCTATACTAATGACCTTGGTACAGATATTAAAGAAACTGTTGTAGGTTCAGACGAATTTAACGCTGAATTGGCATCTTTGGATTTCAATGCAGAAGAATACACAGAACTTGCAAACGAATGGCGTGAAAAACTCATCGAAGCAATTGCTGATTTCGATGAAGATATCATGGAAAAATATTTTGCTGGTGAAGAAATTCCTGAAGCAGAACTCAAAGCAGCTATCCGTAAAGCAACAATCAATGTTGACTTCTACCCAATGCTTGCTGGTTCTGCCTTCAAGAACAAAGGTGTTCAAATGATGCTTGATGCAGTTATTGACTACCTTCCAAGCCCACTTGATATCCCTGCCATCAAAGGTGTTAACCCTGATACAGACGAAGAAGACGAACGCCCAGCTTCAGATGAAGAACCATTTGCAGCTCTTGCTTTCAAAATCATGACTGACCCATTCGTTGGACGTCTTTCATTCTTCCGCGTTTACTCAGGTACACTTGATGCTGGTTCATACGTTTTGAATACTTCAAAAGGTAAACGTGAACGTATCGGACGTATCCTTCAAATGCACGCTAACACTCGTAAAGAAATCCAAACAGTTTACGCTGGGGATATCGCTGCTGCTGTTGGTTTGAAAAATACAACAACTGGTGACTCATTGACAGATGAAAAAGCTAAAATCATCCTTGAATCAATTGAAGTTCCAGAACCAGTTATCCAATTGATGGTTGAACCTAAAACTAAAGCTGACCAAGATAAGATGGGTGTTGCCCTCCAAAAATTGGCTGAAGAAGATCCAACTTTCCGTGTTGAAACAAACCCAGAAACTGGTGAAACAGTTATCTCTGGTATGGGTGAACTTCACTTGGACGTTCTTGTTGACCGTATGAAACGTGAATTCAAAGTTGAAGCAAACGTTGGTGCGCCTCAAGTTGCTTACCGTGAAACATTCCGCGCTGGAACTTCAGCACGTGGATTCTTCAAACGTCAATCAGGTGGTAAAGGTCAATACGGTGACGTATGGATTGAATTCACACCTAATGAAGAAGGTGCTGGATTTGAATTTGAAAATGCTATCGTCGGTGGTGTCGTTCCTCGTGAATTCGTACCAGCCGTTGAAAAAGGTTTGGTAGAAACTATGGCTAACGGTGTCCTTGCTGGATACCCAATGGTTGACATTAAAGCTAAACTTTATGATGGTTCATACCATGATGTCGATTCATCAGAAACTGCCTTCAAGGTTGCCGCTTCTCTTGCAATGAAAGAAGCTGCTAAAACTGCGAAACCAGCAATTCTTGAACCAATGATGAAAGTTACAATCACTGTTCCTGAAGAAAACCTTGGAGATATCATGGGTCACGTGACTGCTCGTCGTGGTCAAGTTAACTCAATGGAAGCTCACGGTAAATCACAAATCGTTAATGCTTTCGTTCCACTTGCTGAAATGTTCGGTTACGCAACTACTCTCCGTTCATCTACACAAGGACGTGGTACTTTCATGATGGTATTTGACCACTATTCAGACGTACCTAAATCAGTACAAGAAGAAATTATTGCAAAAAACGGC
>fusA_Lcl-133
CGCGAATTTTCACTTGCTAATACACGTAATATCGGTATCATGGCCCACGTCGATGCTGGTAAAACAACAACAACTGAACGTGTTCTTTACTACACTGGTAAAATCCATAAAATCGGTGAAACTCACGAAGGTGCATCACAAATGGACTGGATGGAGCAAGAACAAGAACGTGGTATCACTATCACATCTGCAGCAACAACTGCAGAATGGAAAGGTAATCGCGTAAACATCATCGACACACCAGGTCACGTGGACTTCACAATCGAAGTACAACGTTCACTCCGTGTTCTTGATGGTGCTGTTACCGTTCTTGATGCTCAATCAGGTGTTGAACCACAAACAGAAACTGTATGGCGTCAAGCGACTGAATACGGTGTTCCACGTATCGTTTTTGCTAACAAAATGGACAAAATCGGTGCTGATTTCTACTACTCACTTTCTACTTTGGGAGATCGTTTGGGTGCTAATGCTCATCCAATCCAAATTCCAATCGGTGCAGAAGATGACTTCATCGGTATCATTGACTTGGTAACTATGAAATCTGAAATCTATACTAATGACCTTGGTACAGATATTAAAGAAACTGTTGTAGGTTCAGACGAATTTAACGCTGAATTGGCATCTTTGGATTTCAATGCAGAAGAATACACAGAACTTGCAAACGAATGGCGTGAAAAACTCATCGAAGCAATTGCTGATTTCGATGAAGATATCATGGAAAAATATTTTGCTGGTGAAGAAATTCCTGAAGCAGAACTCAAAGCAGCTATCCGTAAAGCAACAATCAATGTTGACTTCTACCCAATGCTTGCTGGTTCTGCCTTCAAGAACAAAGGTGTTCAAATGATGCTTGATGCAGTTATTGACTACCTTCCAAGCCCACTTGATATCCCTGCCATCAAAGGTGTTAACCCTGATACAGACGAAGAAGACGAACGCCCAGCTTCAGATGAAGAACCATTTGCAGCTCTTGCTTTCAAAATCATGACTGACCCATTCGTTGGACGTCTTTCATTCTTCCGCGTTTACTCAGGTACACTTGATGCTGGTTCATACGTTTTGAATACTTCAAAAGGTAAACGTGAACGTATCGGACGTATCCTTCAAATGCACGCTAACACTCGTAAAGAAATCCAAACAGTTTACGCTGGGGATATCGCTGCTGCTGTTGGTTTGAAAAATACAACAACTGGTGACTCATTGACAGATGAAAAAGCTAAAATCATCCTTGAATCAATTGAAGTTCCAGAACCAGTTATCCAATTGATGGTTGAACCTAAAACTAAAGCTGACCAAGATAAGATGGGTGTTGCCCTCCAAAAATTGGCTGAAGAAGATCCAACTTTCCGTGTTGAAACAAACCCAGAAACTGGTGAAACAGTTATCTCTGGTATGGGTGAACTTCACTTGGACGTTCTTGTTGACCGTATGAAACGTGAATTCAAAGTTGAAGCAAACGTTGGTGCGCCTCAAGTTGCTTACCGTGAAACATTCCGCGCTGGAACTTCAGCACGTGGATTCTTCAAACGTCAATCAGGTGGTAAAGGTCAATACGGTGACGTATGGATTGAATTCACACCTAATGAAGAAGGTGCTGGATTTGAATTTGAAAATGCTATCGTCGGTGGTGTCGTTCCTCGTGAATTCGTACCAGCCGTTGAAAAAGGTTTGGTAGAAACTATGGCTAACGGTGTCCTTGCTGGATACCCAATGGTTGACATTAAAGCTAAACTTTATGATGGTTCATACCATGATGTCGATTCATCAGAAACTGCCTTCAAGGTTGCCGCTTCTCTTGCAATGAAAGAAGCTGCTAAAACTGCGAAACCAGCAATTCTTGAACCAATGATGAAAGTTACAATCACTGTTCCTGAAGAAAACCTTGGAGATATCATGGGTCACGTGACTGCTCGTCGTGGTCAAGTTAACTCAATGGAAGCTCACGGTAAATCACAAATCGTTAATGCTTTCGTTCCACTTGCTGAAATGTTCGGTTACGCAACTACTCTCCGTTCATCTACACAAGGACGTGGTACTTTCATGATGGTATTTGACCACTATTCAGACGTACCTAAATCAGTACAAGAAGAAATTATTGCAAAAAACGGC
>fusA_Lcl-134
CGCGAATTTTCACTTGCTAATACACGTAATATCGGTATCATGGCCCACGTCGATGCTGGTAAAACAACAACAACTGAACGTGTTCTTTACTACACTGGTAAAATCCATAAAATCGGTGAAACTCACGAAGGTGCATCACAAATGGACTGGATGGAGCAAGAACAAGAACGTGGTATCACTATCACATCTGCAGCAACAACTGCAGAATGGAAAGGTAATCGCGTAAACATCATCGACACACCAGGTCACGTGGACTTCACAATCGAAGTACAACGTTCACTCCGTGTTCTTGATGGTGCTGTTACCGTTCTTGATGCTCAATCAGGTGTTGAACCACAGACAGAAACTGTATGGCGTCAAGCGACTGAATACGGTGTTCCACGTATCGTTTTTGCTAACAAAATGGACAAAATCGGTGCTGATTTCTACTACTCACTTTCTACTTTGGGAGATCGTTTGGCTGCTAATGCTCATCCAATCCAAATTCCAATCGGTGCAGAAGATGACTTCATCGGTATCATTGACTTGGTAACTATGAAATCTGAAATCTATACTAATGACCTTGGTACAGATATTAAAGAAACTGTTGTAGGTTCAGACGAATTTAACGCTGAATTGGCATCTTTGGATTTCAATGCAGAAGAATACACAGAACTTGCAAACGAATGGCGTGAAAAACTCATCGAAGCAATTGCTGATTTCGATGAAGATATCATGGAAAAATATTTTGCTGGTGAAGAAATTCCTGAAGCAGAACTCAAAGCAGCTATCCGTAAAGCAACAATCAATGTTGACTTCTACCCAATGCTTGCTGGTTCTGCCTTCAAGAACAAAGGTGTTCAAATGATGCTTGATGCAGTTATTGACTACCTTCCAAGCCCACTTGATATCCCTGCCATCAAAGGTGTTAACCCTGATACAGACGAAGAAGACGAACGCCCAGCTTCAGATGAAGAACCATTTGCAGCTCTTGCTTTCAAAATCATGACTGACCCATTCGTTGGACGTCTTTCATTCTTCCGCGTTTACTCAGGTACACTTGATGCTGGTTCATACGTTTTGAATACTTCAAAAGGTAAACGTGAACGTATCGGACGTATCCTTCAAATGCACGCTAACACTCGTAAAGAAATCCAAACAGTTTACGCTGGGGATATCGCTGCTGCTGTTGGTTTGAAAAATACAACAACTGGTGACTCATTGACAGATGAAAAAGCTAAAATCATCCTTGAATCAATTGAAGTTCCAGAACCAGTTATCCAATTGATGGTTGAACCTAAAACTAAAGCTGACCAAGATAAGATGGGTGTTGCCCTCCAAAAATTGGCTGAAGAAGATCCAACTTTCCGTGTTGAAACAAACCCAGAAACTGGTGAAACAGTTATCTCTGGTATGGGTGAACTTCACTTGGACGTTCTTGTTGACCGTATGAAACGTGAATTCAAAGTTGAAGCAAACGTTGGTGCGCCTCAAGTTGCTTACCGTGAAACATTCCGCGCTGGAACTTCAGCACGTGGATTCTTCAAACGTCAATCAGGTGGTAAAGGTCAATACGGTGACGTATGGATTGAATTCACACCTAATGAAGAAGGTGCTGGATTTGAATTTGAAAATGCTATCGTCGGTGGTGTCGTTCCTCGTGAATTCGTACCAGCCGTTGAAAAAGGTTTGGTAGAAACTATGGCTAACGGTGTCCTTGCTGGATACCCAATGGTTGACATTAAAGCTAAACTTTATGATGGTTCATACCATGATGTCGATTCATCAGAAACTGCCTTCAAGGTTGCCGCTTCTCTTGCAATGAAAGAAGCTGCTAAAACTGCGAAACCAGCAATTCTTGAACCAATGATGAAAGTTACAATCACTGTTCCTGAAGAAAACCTTGGAGATATCATGGGTCACGTGACTGCTCGTCGTGGTCAAGTTAACTCAATGGAAGCTCACGGTAAATCACAAATCGTTAATGCTTTCGTTCCACTTGCTGAAATGTTCGGTTACGCAACTACTCTCCGTTCATCTACACAAGGACGTGGTACTTTCATGATGGTATTTGACCACTATTCAGACGTACCTAAATCAGTACAAGAAGAAATTATTGCAAAAAACGGC
>fusA_Lcl-135
CGCGAATTTTCACTTGCTAATACACGTAATATCGGTATCATGGCCCACGTCGATGCTGGTAAAACAACAACAACTGAACGTGTTCTTTACTACACTGGTAAAATCCATAAAATCGGTGAAACTCACGAAGGTGCATCACAAATGGACTGGATGGAGCAAGAACAAGAACGTGGTATCACTATCACATCTGCAGCAACAACTGCAGAATGGAAAGGTAATCGCGTAAACATCATCGACACACCAGGTCACGTGGACTTCACAATCGAAGTACAACGTTCACTCCGTGTTCTTGATGGTGCTGTTACCGTTCTTGATGCTCAATCAGGTGTTGAACCACAAACAGAAACTGTATGGCGTCAAGCGACTGAATACGGTGTTCCACGTATCGTTTTTGCTAACAAAATGGACAAAATCGGTGCTGATTTCTACTACTCACTTTCTACTTTGGGAGATCGTTTGGGTGCTAATGCTCATCCAATCCAAATTCCAATCGGTGCAGAAGATGACTTCATCGGTATCATTGACTTGGTAACTATGAAATCTGAAATCTATACTAATGACCTTGGTACAGATATTAAAGAAACTGTTGTAGGTTCAGACGAATTTAACGCTGAATTGGCATCTTTGGATTTCAATGCAGAAGAATACACAGAACTTGCAAACGAATGGCGTGAAAAACTCATCGAAGCAATTGCTGATTTCGATGAAGATATCATGGAAAAATATTTTGCTGGTGAAGAAATTCCTGAAGCAGAACTCAAAGCAGCTATCCGTAAAGCAACAATCAATGTTGACTTCTACCCAATGCTTGCTGGTTCTGCCTTCAAGAACAAAGGTGTTCAAATGATGCTTGATGCAGTTATTGACTACCTTCCAAGCCCACTTGATATCCCTGCCATCAAAGGTGTTAACCCTGATACAGACGAAGAAGACGAACGCCCAGCTTCAGATGAAGAACCATTTGCAGCTCTTGCTTTCAAAATCATGACTGACCCATTCGTTGGACGTCTTTCATTCTTCCGCGTTTACTCAGGTACACTTGATGCTGGTTCATACGTTTTGAATACTTCAAAAGGTAAACGTGAACGTATCGGACGTATCCTTCAAATGCACGCTAACACTCGTAAAGAAATCCAAACAGTTTACGCTGGGGATATCGCTGCTGCTGTTGGTTTGAAAAATACAACAACTGGTGACTCATTGACAGATGAAAAAGCTAAAATCATCCTTGAATCAATTGAAGTTCCAGAACCAGTTATCCAATTGATGGTTGAACCTAAAACTAAAGCTGACCAAGATAAGATGGGTGTTGCCCTCCAAAAATTGGCTGAAGAAGATCCAACTTTCCGTGTTGAAACAAACCCAGAAACTGGTGAAACAGTTATCTCTGGTATGGGTGAACTTCACTTGGACGTTCTTGTTGACCGTATGAAACGTGAATTCAAAGTTGAAGCAAACGTTGGTGCGCCTCAAGTTGCTTACCGTGAAACATTCCGCGCTGGAACTTCAGCACGTGGATTCTTCAAACGTCAATCAGGTGGTAAAGGTCAATACGGTGACGTATGGATTGAATTCACACCTAATGAAGAAGGTGCTGGATTTGAATTTGAAAATGCTATCGTCGGTGGTGTCGTTCCTCGTGAATTCGTACCAGCCGTTGAAAAAGGTTTGGTAGAAACTATGGCTAACGGTGTCCTTGCTGGATACCCAATGGTTGACATTAAAGCTAAACTTTATGATGGTTCATACCATGATGTCGATTCATCAGAAACTGCCTTCAAGGTTGCCGCTTCTCTTGCAATGAAAGAAGCTGCTAAAACTGCGAAACCAGCAATTCTTGAACCAATGATGAAAGTTACAATCACTGTTCCTGAAGAAAACCTTGGAGATATCATGGGTCACGTGACTGCTCGTCGTGGTCAAGTTAACTCAATGGAAGCTCACGGTAAATCACAAATCGTTAATGCTTTCGTTCCACTTGCTGAAATGTTCGGTTACGCAACTACTCTCCGTTCATCTACACAAGGACGTGGTACTTTCATGATGGTATTTGACCACTATTCAGACGTACCTAAATCAGTACAAGAAGAAATTATTGCAAAAAACGGC
>fusA_Lcl-136
CGCGAATTTTCACTTGCTAATACACGTAATATCGGTATCATGGCCCACGTCGATGCTGGTAAAACAACAACAACTGAACGTGTTCTTTACTACACTGGTAAAATCCATAAAATCGGTGAAACTCACGAAGGTGCATCACAAATGGACTGGATGGAGCAAGAACAAGAACGTGGTATCACTATCACATCTGCAGCAACAACTGCAGAATGGAAAGGTAATCGCGTAAACATCATCGACACACCAGGTCACGTGGACTTCACAATCGAAGTACAACGTTCACTCCGTGTTCTTGATGGTGCTGTTACTGTTCTTGATGCTCAATCAGGTGTTGAACCACAAACAGAAACTGTATGGCGTCAAGCGACTGAATACGGTGTTCCACGTATCGTTTTTGCTAACAAAATGGACAAAATCGGTGCTGATTTCTACTACTCACTTTCTACTTTGGGAGATCGTTTGGGTGCTAATGCTCATCCAATCCAAATTCCAATCGGTGCAGAAGATGACTTCATCGGTATCATTGACTTGGTAACTATGAAATCTGAAATCTATACTAATGACCTTGGTACAGATATTAAAGAAACTGTTGTAGGTTCAGACGAATTTAACGCTGAATTGGCATCTTTGGATTTCAATGCAGAAGAATACACAGAACTTGCAAACGAATGGCGTGAAAAACTCATCGAAGCAATTGCTGATTTCGATGAAGATATCATGGAAAAATATTTTGCTGGTGAAGAAATTCCTGAAGCAGAACTCAAAGCAGCTATCCGTAAAGCAACAATCAATGTTGACTTCTACCCAATGCTTGCTGGTTCTGCCTTCAAGAACAAAGGTGTTCAAATGATGCTTGATGCAGTTATTGACTACCTTCCAAGCCCACTTGATATCCCTGCCATCAAAGGTGTTAACCCTGATACAGACGAAGAAGACGAACGCCCAGCTTCAGATGAAGAACCATTTGCAGCTCTTGCTTTCAAAATCATGACTGACCCATTCGTTGGACGTCTTTCATTCTTCCGCGTTTACTCAGGTACACTTGATGCTGGTTCATACGTTTTGAATACTTCAAAAGGTAAACGTGAACGTATCGGACGTATCCTTCAAATGCACGCTAACACTCGTAAAGAAATCCAAACAGTTTACGCTGGGGATATCGCTGCTGCTGTTGGTTTGAAAAATACAACAACTGGTGACTCATTGACAGATGAAAAAGCTAAAATCATCCTTGAATCAATTGAAGTTCCAGAACCAGTTATCCAATTGATGGTTGAACCTAAAACTAAAGCTGACCAAGATAAGATGGGTGTTGCCCTCCAAAAATTGGCTGAAGAAGATCCAACTTTCCGTGTTGAAACAAACCCAGAAACTGGTGAAACAGTTATCTCTGGTATGGGTGAACTTCACTTGGACGTTCTTGTTGACCGTATGAAACGTGAATTCAAAGTTGAAGCAAACGTTGGTGCGCCTCAAGTTGCTTACCGTGAAACATTCCGCGCTGGAACTTCAGCACGTGGATTCTTCAAACGTCAATCAGGTGGTAAAGGTCAATACGGTGACGTATGGATTGAATTCACACCTAATGAAGAAGGTGCTGGATTTGAATTTGAAAATGCTATCGTCGGTGGTGTCGTTCCTCGTGAATTCGTACCAGCCGTTGAAAAAGGTTTGGTAGAAACTATGGCTAACGGTGTCCTTGCTGGATACCCAATGGTTGACATTAAAGCTAAACTTTATGATGGTTCATACCATGATGTCGATTCATCAGAAACTGCCTTCAAGGTTGCCGCTTCTCTTGCAATGAAAGAAGCTGCTAAAACTGCGAAACCAGCAATTCTTGAACCAATGATGAAAGTTACAATCACTGTTCCTGAAGAAAACCTTGGAGATATCATGGGTCACGTGACTGCTCGTCGTGGTCAAGTTAACTCAATGGAAGCTCACGGTAAATCACAAATCGTTAATGCTTTCGTTCCACTTGCTGAAATGTTCGGTTACGCAACTACTCTCCGTTCATCTACACAAGGACGTGGTACTTTCATGATGGTATTTGACCACTATTCAGACGTACCTAAATCAGTACAAGAAGAAATTATTGCAAAAAACGGC
>fusA_Lcl-137
CGCGAATTTTCACTTGCTAATACACGTAATATCGGTATCATGGCCCACGTCGATGCTGGTAAAACAACAACAACTGAACGTGTTCTTTACTACACTGGTAAAATCCATAAAATCGGTGAAACTCACGAAGGTGCATCACAAATGGACTGGATGGAGCAAGAACAAGAACGTGGTATCACTATCACATCTGCAGCAACAACTGCAGAATGGAAAGGTAATCGCGTAAACATCATCGACACACCAGGTCACGTGGACTTCACAATCGAAGTACAACGTTCACTCCGTGTTCTTGATGGTGCTGTTACCGTTCTTGATGCTCAATCAGGTGTTGAACCACAGACAGAAACTGTATGGCGTCAAGCGACTGAATACGGTGTTCCACGTATCGTTTTTGCTAACAAAATGGACAAAATCGGTGCTGATTTCTACTACTCACTTTCTACTTTGGGAGATCGTTTGGGTGCTAATGCTCATCCAATCCAAATTCCAATCGGTGCAGAAGATGACTTCATCGGTATCATTGACTTGGTAACTATGAAATCTGAAATCTATACTAATGACCTTGGTACAGATATTAAAGAAACTGTTGTAGGTTCAGACGAATTTAACGCTGAATTGGCATCTTTGGATTTCAATGCAGAAGAATACACAGAACTTGCAAACGAATGGCGTGAAAAACTCATCGAAGCAATTGCTGATTTCGATGAAGATATCATGGAAAAATATTTTGCTGGTGAAGAAATTCCTGAAGCAGAACTCAAAGCAGCTATCCGTAAAGCAACAATCAATGTTGACTTCTACCCAATGCTTGCTGGTTCTGCCTTCAAGAACAAAGGTGTTCAAATGATGCTTGATGCAGTTATTGACTACCTTCCAAGCCCACTTGATATCCCTGCCATCAAAGGTGTTAACCCTGATACAGACGAAGAAGACGAACGCCCAGCTTCAGATGAAGAACCATTTGCAGCTCTTGCTTTCAAAATCATGACTGACCCATTCGTTGGACGTCTTTCATTCTTCCGCGTTTACTCAGGTACACTTGATGCTGGTTCATACGTTTTGAATACTTCAAAAGGTAAACGTGAACGTATCGGACGTATCCTTCAAATGCACGCTAACACTCGTAAAGAAATCCAAACAGTTTACGCTGGGGATATCGCTGCTGCTGTTGGTTTGAAAAATACAACAACTGGTGACTCATTGACAGATGAAAAAGCTAAAATCATCCTTGAATCAATTGAAGTTCCAGAACCAGTTATCCAATTGATGGTTGAACCTAAAACTAAAGCTGACCAAGATAAGATGGGTGTTGCCCTCCAAAAATTGGCTGAAGAAGATCCAACTTTCCGTGTTGAAACAAACCCAGAAACTGGTGAAACAGTTATCTCTGGTATGGGTGAACTTCACTTGGACGTTCTTGTTGACCGTATGAAACGTGAATTCAAAGTTGAAGCAAACGTTGGTGCGCCTCAAGTTGCTTACCGTGAAACATTCCGCGCTGGAACTTCAGCACGTGGATTCTTCAAACGTCAATCAGGTGGTAAAGGTCAATACGGTGACGTATGGATTGAATTCACACCTAATGAAGAAGGTGCTGGATTTGAATTTGAAAATGCTATCGTCGGTGGTGTCGTTCCTCGTGAATTCGTACCAGCCGTTGAAAAAGGTTTGGTAGAAACTATGGCTAACGGTGTCCTTGCTGGATACCCAATGGTTGACATTAAAGCTAAACTTTATGATGGTTCATACCATGATGTCGATTCATCAGAAACTGCCTTCAAGGTTGCCGCTTCTCTTGCAATGAAAGAAGCTGCTAAAACTGCGAAACCAGCAATTCTTGAACCAATGATGAAAGTTACAATCACTGTTCCTGAAGAAAACCTTGGAGATATCATGGGTCACGTGACTGCTCGTCGTGGTCAAGTTAACTCAATGGAAGCTCACGGTAAATCACAAATCGTTAATGCTTTCGTTCCACTTGCTGAAATGTTCGGTTACGCAACTACTCTCCGTTCATCTACACAAGGACGTGGTACTTTCATGATGGTATTTGACCACTATTCAGACGTACCTAAATCAGTACAAGAAGAAATTATTGCAAAAAACGGC
>fusA_Lcl-138
CGCGAATTTTCACTTGCTAATACACGTAATATCGGTATCATGGCCCACGTCGATGCTGGTAAAACAACAACAACTGAACGTGTTCTTTACTACACTGGTAAAATCCATAAAATCGGTGAAACTCACGAAGGTGCATCACAAATGGACTGGATGGAGCAAGAACAAGAACGTGGTATCACTATCACATCTGCAGCAACAACTGCAGAATGGAAAGGTAATCGCGTAAACATCATCGACACACCAGGTCACGTGGACTTCACAATCGAAGTACAACGTTCACTCCGTGTTCTTGATGGTGCTGTTACCGTTCTTGATGCTCAATCAGGTGTTGAACCACAAACAGAAACTGTATGGCGTCAAGCGACTGAATACGGTGTTCCACGTATCGTTTTTGCTAACAAAATGGACAAAATCGGTGCTGATTTCTACTACTCACTTTCTACTTTGGGAGATCGTTTGGGTGCTAATGCTCATCCAATCCAAATTCCAATCGGTGCAGAAGATGACTTCATCGGTATCATTGACTTGGTAACTATGAAATCTGAAATCTATACTAATGACCTTGGTACAGATATTAAAGAAACTGTTGTAGGTTCAGACGAATTTAACGCTGAATTGGCATCTTTGGATTTCAATGCAGAAGAATACACAGAACTTGCAAACGAATGGCGTGAAAAACTCATCGAAGCAATTGCTGATTTCGATGAAGATATCATGGAAAAATATTTTGCTGGTGAAGAAATTCCTGAAGCAGAACTCAAAGCAGCTATCCGTAAAGCAACAATCAATGTTGACTTCTACCCAATGCTTGCTGGTTCTGCCTTCAAGAACAAAGGTGTTCAAATGATGCTTGATGCAGTTATTGACTACCTTCCAAGCCCACTTGATATCCCTGCCATCAAAGGTGTTAACCCTGATACAGACGAAGAAGACGAACGCCCAGCTTCAGATGAAGAACCATTTGCAGCTCTTGCTTTCAAAATCATGACTGACCCATTCGTTGGACGTCTTTCATTCTTCCGCGTTTACTCAGGTACACTTGATGCTGGTTCATACGTTTTGAATACTTCAAAAGGTAAACGTGAACGTATCGGACGTATCCTTCAAATGCACGCTAACACTCGTAAAGAAATCCAAACAGTTTACGCTGGGGATATCGCTGCTGCTGTTGGTTTGAAAAATACAACAACTGGTGACTCATTGACAGATGAAAAAGCTAAAATCATCCTTGAATCAATTGAAGTTCCAGAACCAGTTATCCAATTGATGGTTGAACCTAAAACTAAAGCTGACCAAGATAAGATGGGTGTTGCCCTCCAAAAATTGGCTGAAGAAGATCCAACTTTCCGTGTTGAAACAAACCCAGAAACTGGTGAAACAGTTATCTCTGGTATGGGTGAACTTCACTTGGACGTTCTTGTTGACCGTATGAAACGTGAATTCAAAGTTGAAGCAAACGTTGGTGCGCCTCAAGTTGCTTACCGTGAAACATTCCGCGCTGGAACTTCAGCACGTGGATTCTTCAAACGTCAATCAGGTGGTAAAGGTCAATACGGTGACGTATGGATTGAATTCACACCTAATGAAGAAGGTGCTGGATTTGAATTTGAAAATGCTATCGTCGGTGGTGTCGTTCCTCGTGAATTCGTACCAGCCGTTGAAAAAGGTTTGGTAGAAACTATGGCTAACGGTGTCCTTGCTGGATACCCAATGGTTGACATTAAAGCTAAACTTTATGATGGTTCATACCATGATGTCGATTCATCAGAAACTGCCTTCAAGGTTGCCGCTTCTCTTGCAATGAAAGAAGCTGCTAAAACTGCGAAACCAGCAATTCTTGAACCAATGATGAAAGTTACAATCACTGTTCCTGAAGAAAACCTTGGAGATATCATGGGTCACGTGACTGCTCGTCGTGGTCAAGTTAACTCAATGGAAGCTCACGGTAAATCACAAATCGTTAATGCTTTCGTTCCACTTGCTGAAATGTTCGGTTACGCAACTACTCTCCGTTCATCTACACAAGGACGTGGTACTTTCATGATGGTATTTGACCACTATTCAGACGTACCTAAATCAGTACAAGAAGAAATTATTGCAAAAAACGGC
>fusA_Lcl-139
CGCGAATTTTCACTTGCTAATACACGTAATATCGGTATCATGGCCCACGTCGATGCTGGTAAAACAACAACAACTGAACGTGTTCTTTACTACACTGGTAAAATCCATAAAATCGGTGAAACTCACGAAGGTGCATCACAAATGGACTGGATGGAGCAAGAACAAGAACGTGGTATCACTATCACATCTGCAGCAACAACTGCAGAATGGAAAGGTAATCGCGTAAACATCATCGACACACCAGGTCACGTGGACTTCACAATCGAAGTACAACGTTCACTCCGTGTTCTTGATGGTGCTGTTACCGTTCTTGATGCTCAATCAGGTGTTGAACCACAAACAGAAACTGTATGGCGTCAAGCGACTGAATACGGTGTTCCACGTATCGTTTTTGCTAACAAAATGGACAAAATCGGTGCTGATTTCTACTACTCACTTTCTACTTTGGGAGATCGTTTGGGTGCTAATGCTCATCCAATCCAAATTCCAATCGGTGCAGAAGATGACTTCATCGGTATCATTGACTTGGTAACTATGAAATCTGAAATCTATACTAATGACCTTGGTACAGATATTAAAGAAACTGTTGTAGGTTCAGACGAATTTAACGCTGAATTGGCATCTTTGGATTTCAATGCAGAAGAATACACAGAACTTGCAAACGAATGGCGTGAAAAACTCATCGAAGCAATTGCTGATTTCGATGAAGATATCATGGAAAAATATTTTGCTGGTGAAGAAATTCCTGAAGCAGAACTCAAAGCAGCTATCCGTAAAGCAACAATCAATGTTGACTTCTACCCAATGCTTGCTGGTTCTGCCTTCAAGAACAAAGGTGTTCAAATGATGCTTGATGCAGTTATTGACTACCTTCCAAGCCCACTTGATATCCCTGCCATCAAAGGTGTTAACCCTGATACAGACGAAGAAGACGAACGCCCAGCTTCAGATGAAGAACCATTTGCAGCTCTTGCTTTCAAAATCATGACTGACCCATTCGTTGGACGTCTTTCATTCTTCCGCGTTTACTCAGGTACACTTGATGCTGGTTCATACGTTTTGAATACTTCAAAAGGTAAACGTGAACGTATCGGACGTATCCTTCAAATGCACGCTAACACTCGTAAAGAAATCCAAACAGTTTACGCTGGGGATATCGCTGCTGCTGTTGGTTTGAAAAATACAACAACTGGTGACTCATTGACAGATGAAAAAGCTAAAATCATCCTTGAATCAATTGAAGTTCCAGAACCAGTTATCCAATTGATGGTTGAACCTAAAACTAAAGCTGACCAAGATAAGATGGGTGTTGCCCTCCAAAAATTGGCTGAAGAAGATCCAACTTTCCGTGTTGAAACAAACCCAGAAACTGGTGAAACAGTTATCTCTGGTATGGGTGAACTTCACTTGGACGTTCTTGTTGACCGTATGAAACGTGAATTCAAAGTTGAAGCAAACGTTGGTGCGCCTCAAGTTGCTTACCGTGAAACATTCCGCGCTGGAACTTCAGCACGTGGATTCTTCAAACGTCAATCAGGTGGTAAAGGTCAATACGGTGACGTATGGATTGAATTCACACCTAATGAAGAAGGTGCTGGATTTGAATTTGAAAATGCTATCGTCGGTGGTGTCGTTCCTCGTGAATTCGTACCAGCCGTTGAAAAAGGTTTGGTAGAAACTATGGCTAACGGTGTCCTTGCTGGATACCCAATGGTTGACATTAAAGCTAAACTTTATGATGGTTCATACCATGATGTCGATTCATCAGAAACTGCCTTCAAGGTTGCCGCTTCTCTTGCAATGAAAGAAGCTGCTAAAACTGCGAAACCAGCAATTCTTGAACCAATGATGAAAGTTACAATCACTGTTCCTGAAGAAAACCTTGGAGATATCATGGGTCACGTGACTGCTCGTCGTGGTCAAGTTAACTCAATGGAAGCTCACGGTAAATCACAAATCGTTAATGCTTTCGTTCCACTTGCTGAAATGTTCGGTTACGCAACTACTCTCCGTTCATCTACACAAGGACGTGGTACTTTCATGATGGTATTTGACCACTATTCAGACGTACCTAAATCAGTACAAGAAGAAATTATTGCAAAAAACGGC
>fusA_Lcl-140
CGCGAATTTTCACTTGCTAATACACGTAATATCGGTATCATGGCCCACGTCGATGCTGGTAAAACAACAACAACTGAACGTGTTCTTTACTACACTGGTAAAATCCATAAAATCGGTGAAACTCACGAAGGTGCATCACAAATGGACTGGATGGAGCAAGAACAAGAACGTGGTATCACTATCACATCTGCAGCAACAACTGCAGAATGGAAAGGTAATCGCGTAAACATCATCGACACACCAGGTCACGTGGACTTCACAATCGAAGTACAACGTTCACTCCGTGTTCTTGATGGTGCTGTTACCGTTCTTGATGCTCAATCAGGTGTTGAACCACAAACAGAAACTGTATGGCGTCAAGCGACTGAATACGGTGTTCCACGTATCGTTTTTGCTAACAAAATGGACAAAATCGGTGCTGATTTCTACTACTCACTTTCTACTTTGGGAGATCGTTTGGGTGCTAATGCTCATCCAATCCAAATTCCAATCGGTGCAGAAGATGACTTCATCGGTATCATTGACTTGGTAACTATGAAATCTGAAATCTATACTAATGACCTTGGTACAGATATTAAAGAAACTGTTGTAGGTTCAGACGAATTTAACGCTGAATTGGCATCTTTGGATTTCAATGCAGAAGAATACACAGAACTTGCAAACGAATGGCGTGAAAAACTCATCGAAGCAATTGCTGATTTCGATGAAGATATCATGGAAAAATATTTTGCTGGTGAAGAAATTCCTGAAGCAGAACTCAAAGCAGCTATCCGTAAAGCAACAATCAATGTTGACTTCTACCCAATGCTTGCTGGTTCTGCCTTCAAGAACAAAGGTGTTCAAATGATGCTTGATGCAGTTATTGACTACCTTCCAAGCCCACTTGATATCCCTGCCATCAAAGGTGTTAACCCTGATACAGACGAAGAAGACGAACGCCCAGCTTCAGATGAAGAACCATTTGCAGCTCTTGCTTTCAAAATCATGACTGACCCATTCGTTGGACGTCTTTCATTCTTCCGCGTTTACTCAGGTACACTTGATGCTGGTTCATACGTTTTGAATACTTCAAAAGGTAAACGTGAACGTATCGGACGTATCCTTCAAATGCACGCTAACACTCGTAAAGAAATCCAAACAGTTTACGCTGGGGATATCGCTGCTGCTGTTGGTTTGAAAAATACAACAACTGGTGACTCATTGACAGATGAAAAAGCTAAAATCATCCTTGAATCAATTGAAGTTCCAGAACCAGTTATCCAATTGATGGTTGAACCTAAAACTAAAGCTGACCAAGATAAGATGGGTGTTGCCCTCCAAAAATTGGCTGAAGAAGATCCAACTTTCCGTGTTGAAACAAACCCAGAAACTGGTGAAACAGTTATCTCTGGTATGGGTGAACTTCACTTGGACGTTCTTGTTGACCGTATGAAACGTGAATTCAAAGTTGAAGCAAACGTTGGTGCGCCTCAAGTTGCTTACCGTGAAACATTCCGCGCTGGAACTTCAGCACGTGGATTCTTCAAACGTCAATCAGGTGGTAAAGGTCAATACGGTGACGTATGGATTGAATTCACACCTAATGAAGAAGGTGCTGGATTTGAATTTGAAAATGCTATTGTCGGTGGTGTCGTTCCTCGTGAATTCGTACCAGCCGTTGAAAAAGGTTTGGTAGAAACTATGGCTAACGGTGTCCTTGCTGGATACCCAATGGTTGACATTAAAGCTAAACTTTATGATGGTTCATACCATGATGTCGATTCATCAGAAACTGCCTTCAAGGTTGCCGCTTCTCTTGCAATGAAAGAAGCTGCTAAAACTGCGAAACCAGCAATTCTTGAACCAATGATGAAAGTTACAATCACTGTTCCTGAAGAAAACCTTGGAGATATCATGGGTCACGTGACTGCTCGTCGTGGTCAAGTTAACTCAATGGAAGCTCACGGTAAATCACAAATCGTTAATGCTTTCGTTCCACTTGCTGAAATGTTCGGTTACGCAACTACTCTCCGTTCATCTACACAAGGACGTGGTACTTTCATGATGGTATTTGACCACTATTCAGACGTACCTAAATCAGTACAAGAAGAAATTATTGCAAAAAACGGC
>fusA_Lcl-141
CGCGAATTTTCACTTGCTAATACACGTAATATCGGTATCATGGCCCACGTCGATGCTGGTAAAACAACAACAACTGAACGTGTTCTTTACTACACTGGTAAAATCCATAAAATCGGTGAAACTCACGAAGGTGCATCACAAATGGACTGGATGGAGCAAGAACAAGAACGTGGTATCACAATCACATCTGCAGCAACAACTGCTGAATGGAAAGGTAACCGCGTAAATATCATTGACACACCAGGTCACGTGGACTTCACAATTGAAGTACAACGTTCACTCCGTGTTCTTGATGGTGCTGTTACCGTTCTTGATGCTCAATCAGGTGTTGAACCACAAACAGAAACTGTATGGCGTCAAGCGACTGAATACGGTGTTCCACGTATCGTTTTTGCTAACAAAATGGACAAAATCGGTGCTGATTTCTACTACTCACTTTCTACTTTGGGAGATCGTTTGGGTGCTAATGCTCATCCAATCCAAATTCCAATTGGTGCAGAAGATGACTTCATCGGTATCATTGACTTGGTAACTATGAAATCTGAAATCTATACTAACGACCTTGGTACAGATATTAAAGAAACTGTTGTAGGTTCAGACGAATTTAACGCTGAATTGGCAGCTTTGGATTTCAATGCTGAAGAATACACAGAACTTGCAAACGAATGGCGTGAAAAACTCATCGAAGCAATTGCTGATTTCGATGAAGATATCATGGAAAAATATTTTGCTGGTGAAGAAATTCCAGAAGCAGAACTTAAAGCTGCAATCCGTAAAGCAACAATCAATGTTGACTTCTACCCAATGCTTGCTGGTTCTGCCTTCAAGAACAAAGGTGTTCAAATGATGCTTGATGCAGTTATTGACTACCTTCCAAGCCCACTTGATATCCCTGCAATCCAAGGTGTTAACCCAGATACAGACGAAGAAGACGAACGCCCAGCTTCAGATGAAGAACCATTTGCAGCTCTTGCTTTCAAAATCATGACTGACCCATTTGTTGGACGTCTTTCATTCTTCCGCGTTTACTCAGGTACACTTGATGCTGGTTCATACGTTTTGAATACTTCAAAAGGTAAACGTGAACGTATCGGACGTATTCTTCAAATGCACGCTAACACTCGTAAAGAAATCCAAACAGTTTATGCTGGGGATATCGCTGCTGCTGTTGGTTTGAAAAATACAACAACTGGTGACTCATTGACAGATGAAAAAGCTAAAATCATCCTTGAATCAATTGAAGTTCCAGAACCAGTTATCCAATTGATGGTTGAACCTAAAACTAAAGCTGACCAAGATAAGATGGGTGTTGCCCTTCAAAAATTGGCTGAAGAAGATCCAACTTTCCGTGTTGAAACAAACCCAGAAACTGGTGAAACAGTTATCTCTGGTATGGGTGAACTTCACTTGGACGTTCTTGTTGACCGTATGAAACGTGAATTCAAAGTTGAAGCAAATGTTGGTGCGCCTCAAGTTGCTTACCGTGAAACATTCCGCGCTGGAACTTCAGCACGTGGATTCTTCAAACGTCAATCAGGTGGTAAAGGTCAATATGGTGACGTATGGATCGAATTCACACCTAACGAAGAAGGCGCTGGATTTGAATTTGAAAATGCTATCGTCGGTGGTGTCGTTCCTCGTGAATTCGTACCAGCCGTTGAAAAAGGTTTGGTAGAAACTATGGCTAACGGTGTCCTTGCTGGATACCCAATGGTTGACATTAAAGCTAAACTTTATGATGGTTCATACCATGATGTCGATTCATCAGAAACTGCCTTCAAGGTTGCCGCTTCTCTTGCAATGAAAGAAGCTGCTAAAACTGCGAAACCAGCAATTCTTGAACCAATGATGAAAGTTACAATCACTGTTCCTGAAGAAAACCTTGGAGATATCATGGGTCACGTGACTGCTCGTCGTGGTCAAGTTAACTCAATGGAAGCTCATGGTAAATCACAAATCGTTAATGCTTTCGTTCCACTTGCTGAAATGTTCGGTTACGCAACTACTCTCCGTTCATCTACACAAGGACGTGGTACTTTCATGATGGTATTTGACCACTATTCAGACGTACCTAAATCAGTACAAGAAGAAATTATTGCTAAAAACGGC
>fusA_Lcl-142
CGCGAATTTTCACTTGCTAATACACGTAATATCGGTATCATGGCCCACGTCGATGCTGGTAAAACAACAACAACTGAACGTGTTCTTTACTACACTGGTAAAATCCATAAAATCGGTGAAACTCACGAAGGTGCATCACAAATGGACTGGATGGAGCAAGAACAAGAACGTGGTATCACAATCACATCTGCAGCAACAACTGCTGAATGGAAAGGTAACCGCGTAAATATCATTGACACACCAGGTCACGTGGACTTCACAATCGAAGTACAACGTTCACTCCGTGTTCTTGATGGTGCTGTTACCGTTCTTGATGCTCAATCAGGTGTTGAACCACAAACAGAAACTGTATGGCGTCAAGCGACTGAATACGGTGTTCCACGTATCGTTTTTGCTAACAAAATGGACAAAATCGGTGCTGATTTCTACTACTCACTTTCTACTTTGGGAGATCGTTTGGGTGCTAATGCTCATCCAATCCAAATTCCAATTGGTGCAGAAGATGACTTCATCGGTATCATTGACTTGGTAACTATGAAATCTGAAATCTATACTAACGACCTTGGTACAGATATTAAAGAAACTGTTGTAGGTTCAGACGAATTTAACGCTGAATTGGCAGCTTTGGATTTCAATGCTGAAGAATACACAGAACTTGCAAACGAATGGCGTGAAAAACTCATCGAAGCAATTGCTGATTTCGATGAAGATATCATGGAAAAATATTTTGCTGGTGAAGAAATTCCAGAAGCAGAACTTAAAGCTGCTATCCGTAAAGCAACAATCAATGTTGACTTCTACCCAATGCTTGCTGGTTCAGCCTTCAAGAACAAAGGTGTTCAAATGATGCTTGATGCAGTTATTGACTACCTTCCAAGCCCACTTGATATCCCTGCAATCCAAGGTGTTAACCCAGATACAGACGAAGAAGACGAACGCCCAGCTTCAGATGAAGAACCATTTGCAGCTCTTGCTTTCAAAATCATGACTGACCCATTTGTTGGACGTCTTTCATTCTTCCGCGTTTACTCAGGTACACTTGATGCTGGTTCATACGTTTTGAATACTTCAAAAGGTAAACGTGAACGTATCGGACGTATTCTTCAAATGCACGCTAACACTCGTAAAGAAATCCAAACAGTTTATGCTGGGGATATCGCCGCTGCTGTTGGTTTGAAAAATACAACAACTGGTGACTCATTGACAGATGAAAAAGCTAAAATCATCCTTGAATCAATTGAAGTTCCAGAACCAGTTATCCAATTGATGGTTGAACCTAAAACTAAAGCTGACCAAGATAAAATGGGTGTTGCCCTTCAAAAATTGGCTGAAGAAGATCCAACTTTCCGTGTTGAAACAAACCCAGAAACTGGTGAAACAGTTATCTCTGGTATGGGTGAACTTCACTTGGACGTTCTTGTTGACCGTATGAAACGTGAATTCAAAGTTGAAGCAAACGTTGGTGCGCCTCAAGTTGCTTACCGTGAAACATTCCGCGCTGGAACTTCAGCACGTGGATTCTTCAAACGTCAATCAGGTGGTAAAGGTCAATATGGTGACGTATGGATCGAATTCACACCTAACGAAGAAGGCGCTGGATTTGAATTTGAAAATGCTATCGTCGGTGGTGTCGTTCCTCGTGAATTCGTACCAGCCGTTGAAAAAGGTTTGGTAGAAACTATGGCTAACGGTGTCCTTGCTGGATACCCAATGGTTGACATTAAAGCTAAACTTTATGATGGTTCATACCATGATGTCGATTCATCAGAAACTGCCTTCAAGGTTGCCGCTTCTCTTGCAATGAAAGAAGCTGCTAAAACTGCTAAACCAGCAATTCTTGAACCAATGATGAAAGTTACAATCACTGTTCCTGAAGAAAACCTTGGAGATATCATGGGTCACGTGACTGCTCGTCGTGGTCAAGTTAACTCAATGGAAGCTCATGGTAAATCACAAATCGTTAATGCTTTCGTTCCACTTGCTGAAATGTTCGGTTACGCAACTACTCTCCGTTCATCTACACAAGGACGTGGTACTTTCATGATGGTATTTGACCACTATTCAGACGTACCTAAATCAGTACAAGAAGAAATTATTGCTAAAAACGGC
>fusA_Lcl-143
CGCGAATTTTCACTTGCTAATACACGTAATATCGGTATCATGGCCCACGTCGATGCTGGTAAAACAACAACAACTGAACGTGTTCTTTACTACACTGGTAAAATCCATAAAATCGGTGAAACTCACGAAGGTGCATCACAAATGGACTGGATGGAGCAAGAACAAGAACGTGGTATCACAATCACATCTGCAGCAACAACTGCTGAATGGAAAGGTAACCGCGTAAATATCATTGACACACCAGGTCACGTGGACTTCACAATCGAAGTACAACGTTCACTCCGTGTTCTTGATGGTGCTGTTACCGTTCTTGATGCTCAATCAGGTGTTGAACCACAAACAGAAACTGTATGGCGTCAAGCGACTGAATACGGTGTTCCACGTATCGTTTTTGCTAACAAAATGGACAAAATCGGTGCTGATTTCTACTACTCACTTTCTACTTTGGGAGATCGTTTGGGTGCTAATGCTCATCCAATCCAAATTCCAATTGGTGCAGAAGATGACTTCATCGGTATCATTGACTTGGTAACTATGAAATCTGAAATCTATACTAACGACCTTGGTACAGATATTAAAGAAACTGTTGTAGGTTCAGACGAATTTAACGCTGAATTGGCAGCTTTGGATTTCAATGCTGAAGAATACACAGAACTTGCAAACGAATGGCGTGAAAAACTCATCGAAGCAATTGCTGATTTCGATGAAGATATCATGGAAAAATATTTTGCTGGTGAAGAAATTCCAGAAGCAGAACTTAAAGCTGCTATCCGTAAAGCAACAATCAATGTTGACTTCTACCCAATGCTTGCTGGTTCAGCCTTCAAGAACAAAGGTGTTCAAATGATGCTTGATGCAGTTATTGACTACCTTCCAAGCCCACTTGATATCCCTGCAATCCAAGGTGTTAACCCAGATACAGACGAAGAAGACGAACGCCCAGCTTCAGATGAAGAACCATTTGCAGCTCTTGCTTTCAAAATCATGACTGACCCATTTGTTGGACGTCTTTCATTCTTCCGCGTTTACTCAGGTACACTTGATGCTGGTTCATACGTTTTGAATACTTCAAAAGGTAAACGTGAACGTATCGGACGTATTCTTCAAATGCACGCTAACACTCGTAAAGAAATCCAAACAGTTTATGCTGGGGATATCGCCGCTGCTGTTGGTTTGAAAAATACAACAACTGGTGACTCATTGACAGATGAAAAAGCTAAAATCATCCTTGAATCAATTGAAGTTCCAGAACCAGTTATCCAATTGATGGTTGAACCTAAAACTAAAGCTGACCAAGATAAAATGGGTGTTGCCCTTCAAAAATTGGCTGAAGAAGATCCAACTTTCCGTGTTGAAACAAACCCAGAAACTGGTGAAACAGTTATCTCTGGTATGGGTGAACTTCACTTGGACGTTCTTGTTGACCGTATGAAACGTGAATTCAAAGTTGAAGCAAACGTTGGTGCGCCTCAAGTTGCTTACCGTGAAACATTCCGCGCTGGAACTTCAGCACGTGGATTCTTCAAACGTCAATCAGGTGGTAAAGGTCAATATGGTGACGTATGGATCGAATTCACACCTAACGAAGAAGGCGCTGGATTTGAATTTGAAAATGCTATCGTCGGTGGTGTCGTTCCTCGTGAATTCGTACCAGCCGTTGAAAAAGGTTTGGTAGAAACTATGGCTAACGGTGTCCTTGCTGGATACCCAATGGTTGACATTAAAGCTAAACTTTATGATGGTTCATACCATGATGTCGATTCATCAGAAACTGCCTTCAAGGTTGCCGCTTCTCTTGCAATGAAAGAAGCTGCTAAAACTGCTAAACCAGCAATTCTTGAACCAATGATGAAAGTTACAATCACTGTTCCTGAAGAAAACCTTGGAGATATCATGGGTCACGTGACTGCTCGTCGTGGTCAAGTTAACTCAATGGAAGCTCATGGTAAATCACAAATCGTTAATGCTTTCGTTCCACTTGCTGAAATGTTCGGTTACGCAACTACTCTCCGTTCATCTACACAAGGACGTGGTACTTTCATGATGGTATTTGACCACTATTCAGACGTACCTAAATCAGTACAAGAAGAAATTATTGCTAAAAACGGC
>fusA_Lcl-144
CGCGAATTTTCACTTGCTAATACACGTAATATCGGTATCATGGCCCACGTCGATGCTGGTAAAACAACAACAACTGAACGTGTTCTTTACTACACTGGTAAAATCCATAAAATCGGTGAAACTCACGAAGGTGCATCACAAATGGACTGGATGGAGCAAGAACAAGAACGTGGTATCACAATCACATCTGCAGCAACAACTGCTGAATGGAAAGGTAACCGCGTAAATATCATTGACACACCAGGTCACGTGGACTTCACAATCGAAGTACAACGTTCACTCCGTGTTCTTGATGGTGCTGTTACCGTTCTTGATGCTCAATCAGGTGTTGAACCACAAACAGAAACTGTATGGCGTCAAGCGACTGAATACGGTGTTCCACGTATCGTTTTTGCTAACAAAATGGACAAAATCGGTGCTGATTTCTACTACTCACTTTCTACTTTGGGAGATCGTTTGGGTGCTAATGCTCATCCAATCCAAATTCCAATTGGTGCAGAAGATGACTTCATCGGTATCATTGACTTGGTAACTATGAAATCTGAAATCTATACTAACGACCTTGGTACAGATATTAAAGAAACTGTTGTAGGTTCAGACGAATTTAACGCTGAATTGGCAGCTTTGGATTTCAATGCTGAAGAATACACAGAACTTGCAAACGAATGGCGTGAAAAACTCATCGAAGCAATTGCTGATTTCGATGAAGATATCATGGAAAAATATTTTGCTGGTGAAGAAATTCCAGAAGCAGAACTTAAAGCTGCTATCCGTAAAGCAACAATCAATGTTGACTTCTACCCAATGCTTGCTGGTTCAGCCTTCAAGAACAAAGGTGTTCAAATGATGCTTGATGCAGTTATTGACTACCTTCCAAGCCCACTTGATATCCCTGCAATCCAAGGTGTTAACCCAGATACAGACGAAGAAGACGAACGCCCAGCTTCAGATGAAGAACCATTTGCAGCTCTTGCTTTCAAAATCATGACTGACCCATTTGTTGGACGTCTTTCATTCTTCCGCGTTTACTCAGGTACACTTGATGCTGGTTCATACGTTTTGAATACTTCAAAAGGTAAACGTGAACGTATCGGACGTATTCTTCAAATGCACGCTAACACTCGTAAAGAAATCCAAACAGTTTATGCTGGGGATATCGCCGCTGCTGTTGGTTTGAAAAATACAACAACTGGTGACTCATTGACAGATGAAAAAGCTAAAATCATCCTTGAATCAATTGAAGTTCCAGAACCAGTTATCCAATTGATGGTTGAACCTAAAACTAAAGCTGACCAAGATAAAATGGGTGTTGCCCTTCAAAAATTGGCTGAAGAAGATCCAACTTTCCGTGTTGAAACAAACCCAGAAACTGGTGAAACAGTTATCTCTGGTATGGGTGAACTTCACTTGGACGTTCTTGTTGACCGTATGAAACGTGAATTCAAAGTTGAAGCAAACGTTGGTGCGCCTCAAGTTGCTTACCGTGAAACATTCCGCGCTGGAACTTCAGCACGTGGATTCTTCAAACGTCAATCAGGTGGTAAAGGTCAATATGGTGACGTATGGATCGAATTCACACCTAACGAAGAAGGCGCTGGATTTGAATTTGAAAATGCTATCGTCGGTGGTGTCGTTCCTCGTGAATTCGTACCAGCCGTTGAAAAAGGTTTGGTAGAAACTATGGCTAACGGTGTCCTTGCTGGATACCCAATGGTTGACATTAAAGCTAAACTTTATGATGGTTCATACCATGATGTCGATTCATCAGAAACTGCCTTCAAGGTTGCCGCTTCTCTTGCAATGAAAGAAGCTGCTAAAACTGCTAAACCAGCAATTCTTGAACCAATGATGAAAGTTACAATCACTGTTCCTGAAGAAAACCTTGGAGATATCATGGGTCACGTGACTGCTCGTCGTGGTCAAGTTAACTCAATGGAAGCTCATGGTAAATCACAAATCGTTAATGCTTTCGTTCCACTTGCTGAAATGTTCGGTTACGCAACTACTCTCCGTTCATCTACACAAGGACGTGGTACTTTCATGATGGTATTTGACCACTATTCAGACGTACCTAAATCAGTACAAGAAGAAATTATTGCTAAAAACGGC
>fusA_Lcl-145
CGCGAATTTTCACTTGCTAATACACGTAATATCGGTATCATGGCCCACGTCGATGCTGGTAAAACAACAACAACTGAACGTGTTCTTTACTACACTGGTAAAATCCATAAAATCGGTGAAACTCACGAAGGTGCATCACAAATGGACTGGATGGAGCAAGAACAAGAACGTGGTATCACAATCACATCTGCAGCAACAACTGCTGAATGGAAAGGTAACCGCGTAAATATCATTGACACACCAGGTCACGTGGACTTCACAATTGAAGTACAACGTTCACTCCGTGTTCTTGATGGTGCTGTTACCGTTCTTGATGCTCAATCAGGTGTTGAACCACAAACAGAAACTGTATGGCGTCAAGCGACTGAATACGGTGTTCCACGTATCGTTTTTGCTAACAAAATGGACAAAATCGGTGCTGATTTCTACTACTCACTTTCTACTTTGGGAGATCGTTTGGGTGCTAATGCTCATCCAATCCAAATTCCAATTGGTGCAGAAGATGACTTCATCGGTATCATTGACTTGGTAACTATGAAATCTGAAATCTATACTAACGACCTTGGTACAGATATTAAAGAAACTGTTGTAGGTTCAGACGAATTTAACGCTGAATTGGCAGCTTTGGATTTCAATGCTGAAGAATACACAGAACTTGCAAACGAATGGCGTGAAAAACTCATCGAAGCAATTGCTGATTTCGATGAAGATATCATGGAAAAATATTTTGCTGGTGAAGAAATTCCAGAAGCAGAACTTAAAGCTGCAATCCGTAAAGCAACAATCAATGTTGACTTCTACCCAATGCTTGCTGGTTCTGCCTTCAAGAACAAAGGTGTTCAAATGATGCTTGATGCAGTTATTGACTACCTTCCAAGCCCACTTGATATCCCTGCAATCCAAGGTGTTAACCCAGATACAGACGAAGAAGACGAACGCCCAGCTTCAGATGAAGAACCATTTGCAGCTCTTGCTTTCAAAATCATGACTGACCCATTTGTTGGACGTCTTTCATTCTTCCGCGTTTACTCAGGTACACTTGATGCTGGTTCATACGTTTTGAATACTTCAAAAGGTAAACGTGAACGTATCGGACGTATTCTTCAAATGCACGCTAACACTCGTAAAGAAATCCAAACAGTTTATGCTGGGGATATCGCTGCTGCTGTTGGTTTGAAAAATACAACAACTGGTGACTCATTGACAGATGAAAAAGCTAAAATCATCCTTGAATCAATTGAAGTTCCAGAACCAGTTATCCAATTGATGGTTGAACCTAAAACTAAAGCTGACCAAGATAAGATGGGTGTTGCCCTTCAAAAATTGGCTGAAGAAGATCCAACTTTCCGTGTTGAAACAAACCCAGAAACTGGTGAAACAGTTATCTCTGGTATGGGTGAACTTCACTTGGACGTTCTTGTTGACCGTATGAAACGTGAATTCAAAGTTGAAGCAAATGTTGGTGCGCCTCAAGTTGCTTACCGTGAAACATTCCGCGCTGGAACTTCAGCACGTGGATTCTTCAAACGTCAATCAGGTGGTAAAGGTCAATATGGTGACGTATGGATCGAATTCACACCTAACGAAGAAGGCGCTGGATTTGAATTTGAAAATGCTATCGTCGGTGGTGTCGTTCCTCGTGAATTCGTACCAGCCGTTGAAAAAGGTTTGGTAGAAACTATGGCTAACGGTGTCCTTGCTGGATACCCAATGGTTGACATTAAAGCTAAACTTTATGATGGTTCATACCATGATGTCGATTCATCAGAAACTGCCTTCAAGGTTGCCGCTTCTCTTGCAATGAAAGAAGCTGCTAAAACTGCGAAACCAGCAATTCTTGAACCAATGATGAAAGTTACAATCACTGTTCCTGAAGAAAACCTTGGAGATATCATGGGTCACGTGACTGCTCGTCGTGGTCAAGTTAACTCAATGGAAGCTCATGGTAAATCACAAATCGTTAATGCTTTCGTTCCACTTGCTGAAATGTTCGGTTACGCAACTACTCTCCGTTCATCTACACAAGGACGTGGTACTTTCATGATGGTATTTGACCACTATTCAGACGTACCTAAATCAGTACAAGAAGAAATTATTGCTAAAAACGGC
>fusA_Lcl-146
CGCGAATTTTCACTTGCTAATACACGTAATATCGGTATCATGGCCCACGTCGATGCTGGTAAAACAACAACAACTGAACGTGTTCTTTACTACACTGGTAAAATCCATAAAATCGGTGAAACTCACGAAGGTGCATCACAAATGGACTGGATGGAGCAAGAACAAGAACGTGGTATCACAATCACATCTGCAGCAACAACTGCTGAATGGAAAGGTAACCGCGTAAATATCATTGACACACCAGGTCACGTGGACTTCACAATCGAAGTACAACGTTCACTCCGTGTTCTTGATGGTGCTGTTACCGTTCTTGATGCTCAATCAGGTGTTGAACCACAAACAGAAACTGTATGGCGTCAAGCGACTGAATACGGTGTTCCACGTATCGTTTTTGCTAACAAAATGGACAAAATCGGTGCTGATTTCTACTACTCACTTTCTACTTTGGGAGATCGTTTGGGTGCTAATGCTCATCCAATCCAAATTCCAATTGGTGCAGAAGATGACTTCATCGGTATCATTGACTTGGTAACTATGAAATCTGAAATCTATACTAACGACCTTGGTACAGATATTAAAGAAACTGTTGTAGGTTCAGACGAATTTAACGCTGAATTGGCAGCTTTGGATTTCAATGCTGAAGAATACACAGAACTTGCAAACGAATGGCGTGAAAAACTCATCGAAGCAATTGCTGATTTCGATGAAGATATCATGGAAAAATATTTTGCTGGTGAAGAAATTCCAGAAGCAGAACTTAAAGCTGCTATCCGTAAAGCAACAATCAATGTTGACTTCTACCCAATGCTTGCTGGTTCAGCCTTCAAGAACAAAGGTGTTCAAATGATGCTTGATGCAGTTATTGACTACCTTCCAAGCCCACTTGATATCCCTGCAATCCAAGGTGTTAACCCAGATACAGACGAAGAAGACGAACGCCCAGCTTCAGATGAAGAACCATTTGCAGCTCTTGCTTTCAAAATCATGACTGACCCATTTGTTGGACGTCTTTCATTCTTCCGCGTTTACTCAGGTACACTTGATGCTGGTTCATACGTTTTGAATACTTCAAAAGGTAAACGTGAACGTATCGGACGTATTCTTCAAATGCACGCTAACACTCGTAAAGAAATCCAAACAGTTTATGCTGGGGATATCGCCGCTGCTGTTGGTTTGAAAAATACAACAACTGGTGACTCATTGACAGATGAAAAAGCTAAAATCATCCTTGAATCAATTGAAGTTCCAGAACCAGTTATCCAATTGATGGTTGAACCTAAAACTAAAGCTGACCAAGATAAAATGGGTGTTGCCCTTCAAAAATTGGCTGAAGAAGATCCAACTTTCCGTGTTGAAACAAACCCAGAAACTGGTGAAACAGTTATCTCTGGTATGGGTGAACTTCACTTGGACGTTCTTGTTGACCGTATGAAACGTGAATTCAAAGTTGAAGCAAACGTTGGTGCGCCTCAAGTTGCTTACCGTGAAACATTCCGCGCTGGAACTTCAGCACGTGGATTCTTCAAACGTCAATCAGGTGGTAAAGGTCAATATGGTGACGTATGGATCGAATTCACACCTAACGAAGAAGGCGCTGGATTTGAATTTGAAAATGCTATCGTCGGTGGTGTCGTTCCTCGTGAATTCGTACCAGCCGTTGAAAAAGGTTTGGTAGAAACTATGGCTAACGGTGTCCTTGCTGGATACCCAATGGTTGACATTAAAGCTAAACTTTATGATGGTTCATACCATGATGTCGATTCATCAGAAACTGCCTTCAAGGTTGCCGCTTCTCTTGCAATGAAAGAAGCTGCTAAAACTGCTAAACCAGCAATTCTTGAACCAATGATGAAAGTTACAATCACTGTTCCTGAAGAAAACCTTGGAGATATCATGGGTCACGTGACTGCTCGTCGTGGTCAAGTTAACTCAATGGAAGCTCATGGTAAATCACAAATCGTTAATGCTTTCGTTCCACTTGCTGAAATGTTCGGTTACGCAACTACTCTCCGTTCATCTACACAAGGACGTGGTACTTTCATGATGGTATTTGACCACTATTCAGACGTACCTAAATCAGTACAAGAAGAAATTATTGCTAAAAACGGC
>fusA_Lcl-147
CGCGAATTTTCACTTGCTAATACACGTAATATCGGTATCATGGCCCACGTCGATGCTGGTAAAACAACAACAACTGAACGTGTTCTTTACTACACTGGTAAAATCCATAAAATCGGTGAAACTCACGAAGGTGCATCACAAATGGACTGGATGGAGCAAGAACAAGAACGTGGTATCACAATCACATCTGCAGCAACAACTGCTGAATGGAAAGGTAACCGCGTAAATATCATTGACACACCAGGTCACGTGGACTTCACAATTGAAGTACAACGTTCACTCCGTGTTCTTGATGGTGCTGTTACCGTTCTTGATGCTCAATCAGGTGTTGAACCACAAACAGAAACTGTATGGCGTCAAGCGACTGAATACGGTGTTCCACGTATCGTTTTTGCTAACAAAATGGACAAAATCGGTGCTGATTTCTACTACTCACTTTCTACTTTGGGAGATCGTTTGGGTGCTAATGCTCATCCAATCCAAATTCCAATTGGTGCAGAAGATGACTTCATCGGTATCATTGACTTGGTAACTATGAAATCTGAAATCTATACTAACGACCTTGGTACAGATATTAAAGAAACTGTTGTAGGTTCAGACGAATTTAACGCTGAATTGGCAGCTTTGGATTTCAATGCTGAAGAATACACAGAACTTGCAAATGAATGGCGTGAAAAACTCATCGAAGCAATTGCTGATTTCGATGAAGATATCATGGAAAAATATTTTGCTGGTGAAGAAATTCCAGAAGCAGAACTTAAAGCTGCTATCCGTAAAGCAACAATCAATGTTGACTTCTACCCAATGCTTGCTGGTTCAGCCTTCAAGAACAAAGGTGTTCAAATGATGCTTGATGCAGTTATTGACTACCTTCCAAGCCCACTTGATATCCCTGCTATCCAAGGTGTTAACCCTGATACAGACGAAGAAGACGAACGCCCAGCTTCAGATGAAGAACCATTTGCAGCTCTTGCTTTCAAAATCATGACTGACCCATTTGTTGGACGTCTTTCATTCTTCCGCGTTTACTCAGGTACACTTGATGCTGGTTCATACGTTTTGAATACTTCAAAAGGTAAACGTGAACGTATCGGACGTATTCTTCAAATGCACGCTAACACTCGTAAAGAAATCCAAACAGTTTATGCTGGGGATATCGCTGCTGCTGTTGGTTTGAAAAATACGACAACTGGTGACTCATTGACAGATGAAAAAGCTAAAATCATCCTTGAATCAATTGAAGTTCCAGAACCAGTTATCCAATTGATGGTTGAACCTAAAACTAAAGCTGACCAAGATAAGATGGGTGTTGCCCTTCAAAAATTGGCTGAAGAAGATCCAACTTTCCGTGTTGAAACAAACCCAGAAACTGGTGAAACAGTCATCTCTGGTATGGGTGAACTTCACTTGGACGTTCTTGTTGACCGTATGAAACGTGAATTCAAAGTTGAAGCAAATGTTGGTGCGCCTCAAGTTGCTTACCGTGAAACATTCCGCGCTGGAACTTCAGCACGTGGATTCTTCAAACGTCAATCAGGTGGTAAAGGTCAATATGGTGACGTATGGATCGAATTCACACCTAACGAAGAAGGCGCTGGATTTGAATTTGAAAATGCTATCGTCGGTGGTGTCGTTCCTCGTGAATTCGTACCAGCCGTTGAAAAAGGTTTGGTAGAAACTATGGCTAACGGTGTCCTTGCTGGATACCCAATGGTTGACATTAAAGCTAAACTTTATGATGGTTCATACCATGATGTCGATTCATCAGAAACTGCCTTCAAGGTTGCCGCTTCTCTTGCAATGAAAGAAGCTGCTAAAACTGCGAAACCAGCAATTCTTGAACCAATGATGAAAGTTACAATCACTGTTCCTGAAGAAAACCTTGGAGATATCATGGGTCACGTGACTGCTCGTCGTGGTCAAGTTAACTCAATGGAAGCTCATGGTAAATCACAAATCGTTAATGCTTTCGTTCCACTTGCTGAAATGTTCGGTTACGCAACTACTCTCCGTTCATCTACACAAGGACGTGGTACTTTCATGATGGTATTTGACCACTATTCAGACGTACCTAAATCAGTACAAGAAGAAATTATTGCTAAAAACGGC
>fusA_Lcl-148
CGCGAATTTTCACTTGCTAATACACGTAATATCGGTATCATGGCCCACGTCGATGCTGGTAAAACAACAACAACTGAACGTGTTCTTTACTACACTGGTAAAATCCATAAAATCGGTGAAACTCACGAAGGTGCATCACAAATGGACTGGATGGAGCAAGAACAAGAACGTGGTATCACAATCACATCTGCAGCAACAACTGCTGAATGGAAAGGTAACCGCGTAAATATCATTGACACACCAGGTCACGTGGACTTCACAATTGAAGTACAACGTTCACTCCGTGTTCTTGATGGTGCTGTTACCGTTCTTGATGCTCAATCAGGTGTTGAACCACAAACAGAAACTGTATGGCGTCAAGCGACTGAATACGGTGTTCCACGTATCGTTTTTGCTAACAAAATGGACAAAATCGGTGCTGATTTCTACTACTCACTTTCTACTTTGGGAGATCGTTTGGGTGCTAATGCTCATCCAATCCAAATTCCAATTGGTGCAGAAGATGACTTCATCGGTATCATTGACTTGGTAACTATGAAATCTGAAATCTATACTAACGACCTTGGTACAGATATTAAAGAAACTGTTGTAGGTTCAGACGAATTTAACGCTGAATTGGCAGCTTTGGATTTCAATGCTGAAGAATACACAGAACTTGCAAACGAATGGCGTGAAAAACTCATCGAAGCAATTGCTGATTTCGATGAAGATATCATGGAAAAATATTTTGCTGGTGAAGAAATTCCAGAAGCAGAACTTAAAGCTGCAATCCGTAAAGCAACAATCAATGTTGACTTCTACCCAATGCTTGCTGGTTCTGCCTTCAAGAACAAAGGTGTTCAAATGATGCTTGATGCAGTTATTGACTACCTTCCAAGCCCACTTGATATCCCTGCAATCCAAGGTGTTAACCCAGATACAGACGAAGAAGACGAACGCCCAGCTTCAGATGAAGAACCATTTGCAGCTCTTGCTTTCAAAATCATGACTGACCCATTTGTTGGACGTCTTTCATTCTTCCGCGTTTACTCAGGTACACTTGATGCTGGTTCATACGTTTTGAATACTTCAAAAGGTAAACGTGAACGTATCGGACGTATTCTTCAAATGCACGCTAACACTCGTAAAGAAATCCAAACAGTTTATGCTGGGGATATCGCTGCTGCTGTTGGTTTGAAAAATACAACAACTGGTGACTCATTGACAGATGAAAAAGCTAAAATCATCCTTGAATCAATTGAAGTTCCAGAACCAGTTATCCAATTGATGGTTGAACCTAAAACTAAAGCTGACCAAGATAAGATGGGTGTTGCCCTTCAAAAATTGGCTGAAGAAGATCCAACTTTCCGTGTTGAAACAAACCCAGAAACTGGTGAAACAGTTATCTCTGGTATGGGTGAACTTCACTTGGACGTTCTTGTTGACCGTATGAAACGTGAATTCAAAGTTGAAGCAAATGTTGGTGCGCCTCAAGTTGCTTACCGTGAAACATTCCGCGCTGGAACTTCAGCACGTGGATTCTTCAAACGTCAATCAGGTGGTAAAGGTCAATATGGTGACGTATGGATCGAATTCACACCTAACGAAGAAGGCGCTGGATTTGAATTTGAAAATGCTATCGTCGGTGGTGTCGTTCCTCGTGAATTCGTACCAGCCGTTGAAAAAGGTTTGGTAGAAACTATGGCTAACGGTGTCCTTGCTGGATACCCAATGGTTGACATTAAAGCTAAACTTTATGATGGTTCATACCATGATGTCGATTCATCAGAAACTGCCTTCAAGGTTGCCGCTTCTCTTGCAATGAAAGAAGCTGCTAAAACTGCGAAACCAGCAATTCTTGAACCAATGATGAAAGTTACAATCACTGTTCCTGAAGAAAACCTTGGAGATATCATGGGTCACGTGACTGCTCGTCGTGGTCAAGTTAACTCAATGGAAGCTCATGGTAAATCACAAATCGTTAATGCTTTCGTTCCACTTGCTGAAATGTTCGGTTACGCAACTACTCTCCGTTCATCTACACAAGGACGTGGTACTTTCATGATGGTATTTGACCACTATTCAGACGTACCTAAATCAGTACAAGAAGAAATTATTGCTAAAAACGGC
>fusA_Lcl-149
CGCGAATTTTCACTTGCTAATACACGTAATATCGGTATCATGGCCCACGTCGATGCTGGTAAAACAACAACAACTGAACGTGTTCTTTACTACACTGGTAAAATCCATAAAATCGGTGAAACTCACGAAGGTGCATCACAAATGGACTGGATGGAGCAAGAACAAGAACGTGGTATCACAATCACATCTGCAGCAACAACTGCTGAATGGAAAGGTAACCGCGTAAATATCATTGACACACCAGGTCACGTGGACTTCACAATTGAAGTACAACGTTCACTCCGTGTTCTTGATGGTGCTGTTACCGTTCTTGATGCTCAATCAGGTGTTGAACCACAAACAGAAACTGTATGGCGTCAAGCGACTGAATACGGTGTTCCACGTATCGTTTTTGCTAACAAAATGGACAAAATCGGTGCTGATTTCTACTACTCACTTTCTACTTTGGGAGATCGTTTGGGTGCTAATGCTCATCCAATCCAAATTCCAATTGGTGCAGAAGATGACTTCATCGGTATCATTGACTTGGTAACTATGAAATCTGAAATCTATACTAACGACCTTGGTACAGATATTAAAGAAACTGTTGTAGGTTCAGACGAATTTAACGCTGAATTGGCAGCTTTGGATTTCAATGCTGAAGAATACACAGAACTTGCAAATGAATGGCGTGAAAAACTCATCGAAGCAATTGCTGATTTCGATGAAGATATCATGGAAAAATATTTTGCTGGTGAAGAAATTCCAGAAGCAGAACTTAAAGCTGCTATCCGTAAAGCAACAATCAATGTTGACTTCTACCCAATGCTTGCTGGTTCAGCCTTCAAGAACAAAGGTGTTCAAATGATGCTTGATGCAGTTATTGACTACCTTCCAAGCCCACTTGATATCCCTGCTATCCAAGGTGTTAACCCTGATACAGACGAAGAAGACGAACGCCCAGCTTCAGATGAAGAACCATTTGCAGCTCTTGCTTTCAAAATCATGACTGACCCATTTGTTGGACGTCTTTCATTCTTCCGCGTTTACTCAGGTACACTTGATGCTGGTTCATACGTTTTGAATACTTCAAAAGGTAAACGTGAACGTATCGGACGTATTCTTCAAATGCACGCTAACACTCGTAAAGAAATCCAAACAGTTTATGCTGGGGATATCGCTGCTGCTGTTGGTTTGAAAAATACGACAACTGGTGACTCATTGACAGATGAAAAAGCTAAAATCATCCTTGAATCAATTGAAGTTCCAGAACCAGTTATCCAATTGATGGTTGAACCTAAAACTAAAGCTGACCAAGATAAGATGGGTGTTGCCCTTCAAAAATTGGCTGAAGAAGATCCAACTTTCCGTGTTGAAACAAACCCAGAAACTGGTGAAACAGTCATCTCTGGTATGGGTGAACTTCACTTGGACGTTCTTGTTGACCGTATGAAACGTGAATTCAAAGTTGAAGCAAATGTTGGTGCGCCTCAAGTTGCTTACCGTGAAACATTCCGCGCTGGAACTTCAGCACGTGGATTCTTCAAACGTCAATCAGGTGGTAAAGGTCAATATGGTGACGTATGGATCGAATTCACACCTAACGAAGAAGGCGCTGGATTTGAATTTGAAAATGCTATCGTCGGTGGTGTCGTTCCTCGTGAATTCGTACCAGCCGTTGAAAAAGGTTTGGTAGAAACTATGGCTAACGGTGTCCTTGCTGGATACCCAATGGTTGACATTAAAGCTAAACTTTATGATGGTTCATACCATGATGTCGATTCATCAGAAACTGCCTTCAAGGTTGCCGCTTCTCTTGCAATGAAAGAAGCTGCTAAAACTGCGAAACCAGCAATTCTTGAACCAATGATGAAAGTTACAATCACTGTTCCTGAAGAAAACCTTGGAGATATCATGGGTCACGTGACTGCTCGTCGTGGTCAAGTTAACTCAATGGAAGCTCATGGTAAATCACAAATCGTTAATGCTTTCGTTCCACTTGCTGAAATGTTCGGTTACGCAACTACTCTCCGTTCATCTACACAAGGACGTGGTACTTTCATGATGGTATTTGACCACTATTCAGACGTACCTAAATCAGTACAAGAAGAAATTATTGCTAAAAACGGC
>fusA_Lcl-150
CGCGAATTTTCACTTGCTAATACACGTAATATCGGTATCATGGCCCACGTCGATGCTGGTAAAACAACAACAACTGAACGTGTTCTTTACTACACTGGTAAAATCCATAAAATCGGTGAAACTCACGAAGGTGCATCACAAATGGACTGGATGGAGCAAGAACAAGAACGTGGTATCACAATCACATCTGCAGCAACAACTGCTGAATGGAAAGGTAACCGCGTAAATATCATTGACACACCAGGTCACGTGGACTTCACAATTGAAGTACAACGTTCACTCCGTGTTCTTGATGGTGCTGTTACCGTTCTTGATGCTCAATCAGGTGTTGAACCACAAACAGAAACTGTATGGCGTCAAGCGACTGAATACGGTGTTCCACGTATCGTTTTTGCTAACAAAATGGACAAAATCGGTGCTGATTTCTACTACTCACTTTCTACTTTGGGAGATCGTTTGGGTGCTAATGCTCATCCAATCCAAATTCCAATTGGTGCAGAAGATGACTTCATCGGTATCATTGACTTGGTAACTATGAAATCTGAAATCTATACTAACGACCTTGGTACAGATATTAAAGAAACTGTTGTAGGTTCAGACGAATTTAACGCTGAATTGGCAGCTTTGGATTTCAATGCTGAAGAATACACAGAACTTGCAAACGAATGGCGTGAAAAACTCATCGAAGCAATTGCTGATTTCGATGAAGATATCATGGAAAAATATTTTGCTGGTGAAGAAATTCCAGAAGCAGAACTTAAAGCTGCAATCCGTAAAGCAACAATCAATGTTGACTTCTACCCAATGCTTGCTGGTTCTGCCTTCAAGAACAAAGGTGTTCAAATGATGCTTGATGCAGTTATTGACTACCTTCCAAGCCCACTTGATATCCCTGCAATCCAAGGTGTTAACCCAGATACAGACGAAGAAGACGAACGCCCAGCTTCAGATGAAGAACCATTTGCAGCTCTTGCTTTCAAAATCATGACTGACCCATTTGTTGGACGTCTTTCATTCTTCCGCGTTTACTCAGGTACACTTGATGCTGGTTCATACGTTTTGAATACTTCAAAAGGTAAACGTGAACGTATCGGACGTATTCTTCAAATGCACGCTAACACTCGTAAAGAAATCCAAACAGTTTATGCTGGGGATATCGCTGCTGCTGTTGGTTTGAAAAATACAACAACTGGTGACTCATTGACAGATGAAAAAGCTAAAATCATCCTTGAATCAATTGAAGTTCCAGAACCAGTTATCCAATTGATGGTTGAACCTAAAACTAAAGCTGACCAAGATAAGATGGGTGTTGCCCTTCAAAAATTGGCTGAAGAAGATCCAACTTTCCGTGTTGAAACAAACCCAGAAACTGGTGAAACAGTTATCTCTGGTATGGGTGAACTTCACTTGGACGTTCTTGTTGACCGTATGAAACGTGAATTCAAAGTTGAAGCAAATGTTGGTGCGCCTCAAGTTGCTTACCGTGAAACATTCCGCGCTGGAACTTCAGCACGTGGATTCTTCAAACGTCAATCAGGTGGTAAAGGTCAATATGGTGACGTATGGATCGAATTCACACCTAACGAAGAAGGCGCTGGATTTGAATTTGAAAATGCTATCGTCGGTGGTGTCGTTCCTCGTGAATTCGTACCAGCCGTTGAAAAAGGTTTGGTAGAAACTATGGCTAACGGTGTCCTTGCTGGATACCCAATGGTTGACATTAAAGCTAAACTTTATGATGGTTCATACCATGATGTCGATTCATCAGAAACTGCCTTCAAGGTTGCCGCTTCTCTTGCAATGAAAGAAGCTGCTAAAACTGCGAAACCAGCAATTCTTGAACCAATGATGAAAGTTACAATCACTGTTCCTGAAGAAAACCTTGGAGATATCATGGGTCACGTGACTGCTCGTCGTGGTCAAGTTAACTCAATGGAAGCTCATGGTAAATCACAAATCGTTAATGCTTTCGTTCCACTTGCTGAAATGTTCGGTTACGCAACTACTCTCCGTTCATCTACACAAGGACGTGGTACTTTCATGATGGTATTTGACCACTATTCAGACGTACCTAAATCAGTACAAGAAGAAATTATTGCTAAAAACGGC
>fusA_Lcl-151
CGCGAATTTTCACTTGCTAATACACGTAATATCGGTATCATGGCCCACGTCGATGCTGGTAAAACAACAACAACTGAACGTGTTCTTTACTACACTGGTAAAATCCATAAAATCGGTGAAACTCACGAAGGTGCATCACAAATGGACTGGATGGAGCAAGAACAAGAACGTGGTATCACAATCACATCTGCAGCAACAACTGCTGAATGGAAAGGTAACCGCGTAAATATCATTGACACACCAGGTCACGTGGACTTCACAATTGAAGTACAACGTTCACTCCGTGTTCTTGATGGTGCTGTTACCGTTCTTGATGCTCAATCAGGTGTTGAACCACAAACAGAAACTGTATGGCGTCAAGCGACTGAATACGGTGTTCCACGTATCGTTTTTGCTAACAAAATGGACAAAATCGGTGCTGATTTCTACTACTCACTTTCTACTTTGGGAGATCGTTTGGGTGCTAATGCTCATCCAATCCAAATTCCAATTGGTGCAGAAGATGACTTCATCGGTATCATTGACTTGGTAACTATGAAATCTGAAATCTATACTAACGACCTTGGTACAGATATTAAAGAAACTGTTGTAGGTTCAGACGAATTTAACGCTGAATTGGCAGCTTTGGATTTCAATGCTGAAGAATACACAGAACTTGCAAATGAATGGCGTGAAAAACTCATCGAAGCAATTGCTGATTTCGATGAAGATATCATGGAAAAATATTTTGCTGGTGAAGAAATTCCAGAAGCAGAACTTAAAGCTGCTATCCGTAAAGCAACAATCAATGTTGACTTCTACCCAATGCTTGCTGGTTCAGCCTTCAAGAACAAAGGTGTTCAAATGATGCTTGATGCAGTTATTGACTACCTTCCAAGCCCACTTGATATCCCTGCTATCCAAGGTGTTAACCCTGATACAGACGAAGAAGACGAACGCCCAGCTTCAGATGAAGAACCATTTGCAGCTCTTGCTTTCAAAATCATGACTGACCCATTTGTTGGACGTCTTTCATTCTTCCGCGTTTACTCAGGTACACTTGATGCTGGTTCATACGTTTTGAATACTTCAAAAGGTAAACGTGAACGTATCGGACGTATTCTTCAAATGCACGCTAACACTCGTAAAGAAATCCAAACAGTTTATGCTGGGGATATCGCTGCTGCTGTTGGTTTGAAAAATACGACAACTGGTGACTCATTGACAGATGAAAAAGCTAAAATCATCCTTGAATCAATTGAAGTTCCAGAACCAGTTATCCAATTGATGGTTGAACCTAAAACTAAAGCTGACCAAGATAAGATGGGTGTTGCCCTTCAAAAATTGGCTGAAGAAGATCCAACTTTCCGTGTTGAAACAAACCCAGAAACTGGTGAAACAGTCATCTCTGGTATGGGTGAACTTCACTTGGACGTTCTTGTTGACCGTATGAAACGTGAATTCAAAGTTGAAGCAAATGTTGGTGCGCCTCAAGTTGCTTACCGTGAAACATTCCGCGCTGGAACTTCAGCACGTGGATTCTTCAAACGTCAATCAGGTGGTAAAGGTCAATATGGTGACGTATGGATCGAATTCACACCTAACGAAGAAGGCGCTGGATTTGAATTTGAAAATGCTATCGTCGGTGGTGTCGTTCCTCGTGAATTCGTACCAGCCGTTGAAAAAGGTTTGGTAGAAACTATGGCTAACGGTGTCCTTGCTGGATACCCAATGGTTGACATTAAAGCTAAACTTTATGATGGTTCATACCATGATGTCGATTCATCAGAAACTGCCTTCAAGGTTGCCGCTTCTCTTGCAATGAAAGAAGCTGCTAAAACTGCGAAACCAGCAATTCTTGAACCAATGATGAAAGTTACAATCACTGTTCCTGAAGAAAACCTTGGAGATATCATGGGTCACGTGACTGCTCGTCGTGGTCAAGTTAACTCAATGGAAGCTCATGGTAAATCACAAATCGTTAATGCTTTCGTTCCACTTGCTGAAATGTTCGGTTACGCAACTACTCTCCGTTCATCTACACAAGGACGTGGTACTTTCATGATGGTATTTGACCACTATTCAGACGTACCTAAATCAGTACAAGAAGAAATTATTGCTAAAAACGGC
>fusA_Lcl-152
CGCGAATTTTCACTTGCTAATACACGTAATATCGGTATCATGGCCCACGTCGATGCTGGTAAAACAACAACAACTGAACGTGTTCTTTACTACACTGGTAAAATCCATAAAATCGGTGAAACTCACGAAGGTGCATCACAAATGGACTGGATGGAGCAAGAACAAGAACGTGGTATCACAATCACATCTGCAGCAACAACTGCTGAATGGAAAGGTAACCGCGTAAATATCATTGACACACCAGGTCACGTGGACTTCACAATTGAAGTACAACGTTCACTCCGTGTTCTTGATGGTGCTGTTACCGTTCTTGATGCTCAATCAGGTGTTGAACCACAAACAGAAACTGTATGGCGTCAAGCGACTGAATACGGTGTTCCACGTATCGTTTTTGCTAACAAAATGGACAAAATCGGTGCTGATTTCTACTACTCACTTTCTACTTTGGGAGATCGTTTGGGTGCTAATGCTCATCCAATCCAAATTCCAATTGGTGCAGAAGATGACTTCATCGGTATCATTGACTTGGTAACTATGAAATCTGAAATCTATACTAACGACCTTGGTACAGATATTAAAGAAACTGTTGTAGGTTCAGACGAATTTAACGCTGAATTGGCAGCTTTGGATTTCAATGCTGAAGAATACACAGAACTTGCAAATGAATGGCGTGAAAAACTCATCGAAGCAATTGCTGATTTCGATGAAGATATCATGGAAAAATATTTTGCTGGTGAAGAAATTCCAGAAGCAGAACTTAAAGCTGCTATCCGTAAAGCAACAATCAATGTTGACTTCTACCCAATGCTTGCTGGTTCAGCCTTCAAGAACAAAGGTGTTCAAATGATGCTTGATGCAGTTATTGACTACCTTCCAAGCCCACTTGATATCCCTGCTATCCAAGGTGTTAACCCTGATACAGACGAAGAAGACGAACGCCCAGCTTCAGATGAAGAACCATTTGCAGCTCTTGCTTTCAAAATCATGACTGACCCATTTGTTGGACGTCTTTCATTCTTCCGCGTTTACTCAGGTACACTTGATGCTGGTTCATACGTTTTGAATACTTCAAAAGGTAAACGTGAACGTATCGGACGTATTCTTCAAATGCACGCTAACACTCGTAAAGAAATCCAAACAGTTTATGCTGGGGATATCGCTGCTGCTGTTGGTTTGAAAAATACGACAACTGGTGACTCATTGACAGATGAAAAAGCTAAAATCATCCTTGAATCAATTGAAGTTCCAGAACCAGTTATCCAATTGATGGTTGAACCTAAAACTAAAGCTGACCAAGATAAGATGGGTGTTGCCCTTCAAAAATTGGCTGAAGAAGATCCAACTTTCCGTGTTGAAACAAACCCAGAAACTGGTGAAACAGTCATCTCTGGTATGGGTGAACTTCACTTGGACGTTCTTGTTGACCGTATGAAACGTGAATTCAAAGTTGAAGCAAATGTTGGTGCGCCTCAAGTTGCTTACCGTGAAACATTCCGCGCTGGAACTTCAGCACGTGGATTCTTCAAACGTCAATCAGGTGGTAAAGGTCAATATGGTGACGTATGGATCGAATTCACACCTAACGAAGAAGGCGCTGGATTTGAATTTGAAAATGCTATCGTCGGTGGTGTCGTTCCTCGTGAATTCGTACCAGCCGTTGAAAAAGGTTTGGTAGAAACTATGGCTAACGGTGTCCTTGCTGGATACCCAATGGTTGACATTAAAGCTAAACTTTATGATGGTTCATACCATGATGTCGATTCATCAGAAACTGCCTTCAAGGTTGCCGCTTCTCTTGCAATGAAAGAAGCTGCTAAAACTGCGAAACCAGCAATTCTTGAACCAATGATGAAAGTTACAATCACTGTTCCTGAAGAAAACCTTGGAGATATCATGGGTCACGTGACTGCTCGTCGTGGTCAAGTTAACTCAATGGAAGCTCATGGTAAATCACAAATCGTTAATGCTTTCGTTCCACTTGCTGAAATGTTCGGTTACGCAACTACTCTCCGTTCATCTACACAAGGACGTGGTACTTTCATGATGGTATTTGACCACTATTCAGACGTACCTAAATCAGTACAAGAAGAAATTATTGCTAAAAACGGC
>fusA_Lcl-153
CGCGAATTTTCACTTGCTAATACACGTAATATCGGTATCATGGCCCACGTCGATGCTGGTAAAACAACAACAACTGAACGTGTTCTTTACTACACTGGTAAAATCCATAAAATCGGTGAAACTCACGAAGGTGCATCACAAATGGACTGGATGGAGCAAGAACAAGAACGTGGTATCACAATCACATCTGCAGCAACAACTGCTGAATGGAAAGGTAACCGCGTAAATATCATTGACACACCAGGTCACGTGGACTTCACAATTGAAGTACAACGTTCACTCCGTGTTCTTGATGGTGCTGTTACCGTTCTTGATGCTCAATCAGGTGTTGAACCACAAACAGAAACTGTATGGCGTCAAGCGACTGAATACGGTGTTCCACGTATCGTTTTTGCTAACAAAATGGACAAAATCGGTGCTGATTTCTACTACTCACTTTCTACTTTGGGAGATCGTTTGGGTGCTAATGCTCATCCAATCCAAATTCCAATTGGTGCAGAAGATGACTTCATCGGTATCATTGACTTGGTAACTATGAAATCTGAAATCTATACTAACGACCTTGGTACAGATATTAAAGAAACTGTTGTAGGTTCAGACGAATTTAACGCTGAATTGGCAGCTTTGGATTTCAATGCTGAAGAATACACAGAACTTGCAAATGAATGGCGTGAAAAACTCATCGAAGCAATTGCTGATTTCGATGAAGATATCATGGAAAAATATTTTGCTGGTGAAGAAATTCCAGAAGCAGAACTTAAAGCTGCTATCCGTAAAGCAACAATCAATGTTGACTTCTACCCAATGCTTGCTGGTTCAGCCTTCAAGAACAAAGGTGTTCAAATGATGCTTGATGCAGTTATTGACTACCTTCCAAGCCCACTTGATATCCCTGCTATCCAAGGTGTTAACCCTGATACAGACGAAGAAGACGAACGCCCAGCTTCAGATGAAGAACCATTTGCAGCTCTTGCTTTCAAAATCATGACTGACCCATTTGTTGGACGTCTTTCATTCTTCCGCGTTTACTCAGGTACACTTGATGCTGGTTCATACGTTTTGAATACTTCAAAAGGTAAACGTGAACGTATCGGACGTATTCTTCAAATGCACGCTAACACTCGTAAAGAAATCCAAACAGTTTATGCTGGGGATATCGCTGCTGCTGTTGGTTTGAAAAATACGACAACTGGTGACTCATTGACAGATGAAAAAGCTAAAATCATCCTTGAATCAATTGAAGTTCCAGAACCAGTTATCCAATTGATGGTTGAACCTAAAACTAAAGCTGACCAAGATAAGATGGGTGTTGCCCTTCAAAAATTGGCTGAAGAAGATCCAACTTTCCGTGTTGAAACAAACCCAGAAACTGGTGAAACAGTCATCTCTGGTATGGGTGAACTTCACTTGGACGTTCTTGTTGACCGTATGAAACGTGAATTCAAAGTTGAAGCAAATGTTGGTGCGCCTCAAGTTGCTTACCGTGAAACATTCCGCGCTGGAACTTCAGCACGTGGATTCTTCAAACGTCAATCAGGTGGTAAAGGTCAATATGGTGACGTATGGATCGAATTCACACCTAACGAAGAAGGCGCTGGATTTGAATTTGAAAATGCTATCGTCGGTGGTGTCGTTCCTCGTGAATTCGTACCAGCCGTTGAAAAAGGTTTGGTAGAAACTATGGCTAACGGTGTCCTTGCTGGATACCCAATGGTTGACATTAAAGCTAAACTTTATGATGGTTCATACCATGATGTCGATTCATCAGAAACTGCCTTCAAGGTTGCCGCTTCTCTTGCAATGAAAGAAGCTGCTAAAACTGCGAAACCAGCAATTCTTGAACCAATGATGAAAGTTACAATCACTGTTCCTGAAGAAAACCTTGGAGATATCATGGGTCACGTGACTGCTCGTCGTGGTCAAGTTAACTCAATGGAAGCTCATGGTAAATCACAAATCGTTAATGCTTTCGTTCCACTTGCTGAAATGTTCGGTTACGCAACTACTCTCCGTTCATCTACACAAGGACGTGGTACTTTCATGATGGTATTTGACCACTATTCAGACGTACCTAAATCAGTACAAGAAGAAATTATTGCTAAAAACGGC
>fusA_Lcl-154
CGCGAATTTTCACTTGCTAATACACGTAATATCGGTATCATGGCCCACGTCGATGCTGGTAAAACAACAACAACTGAACGTGTTCTTTACTACACTGGTAAAATCCATAAAATCGGTGAAACTCACGAAGGTGCATCACAAATGGACTGGATGGAGCAAGAACAAGAACGTGGTATCACAATCACATCTGCAGCAACAACTGCTGAATGGAAAGGTAACCGCGTAAATATCATTGACACACCAGGTCACGTGGACTTCACAATTGAAGTACAACGTTCACTCCGTGTTCTTGATGGTGCTGTTACCGTTCTTGATGCTCAATCAGGTGTTGAACCACAAACAGAAACTGTATGGCGTCAAGCGACTGAATACGGTGTTCCACGTATCGTTTTTGCTAACAAAATGGACAAAATCGGTGCTGATTTCTACTACTCACTTTCTACTTTGGGAGATCGTTTGGGTGCTAATGCTCATCCAATCCAAATTCCAATTGGTGCAGAAGATGACTTCATCGGTATCATTGACTTGGTAACTATGAAATCTGAAATCTATACTAACGACCTTGGTACAGATATTAAAGAAACTGTTGTAGGTTCAGACGAATTTAACGCTGAATTGGCAGCTTTGGATTTCAATGCTGAAGAATACACAGAACTTGCAAATGAATGGCGTGAAAAACTCATCGAAGCAATTGCTGATTTCGATGAAGATATCATGGAAAAATATTTTGCTGGTGAAGAAATTCCAGAAGCAGAACTTAAAGCTGCTATCCGTAAAGCAACAATCAATGTTGACTTCTACCCAATGCTTGCTGGTTCAGCCTTCAAGAACAAAGGTGTTCAAATGATGCTTGATGCAGTTATTGACTACCTTCCAAGCCCACTTGATATCCCTGCTATCCAAGGTGTTAACCCTGATACAGACGAAGAAGACGAACGCCCAGCTTCAGATGAAGAACCATTTGCAGCTCTTGCTTTCAAAATCATGACTGACCCATTTGTTGGACGTCTTTCATTCTTCCGCGTTTACTCAGGTACACTTGATGCTGGTTCATACGTTTTGAATACTTCAAAAGGTAAACGTGAACGTATCGGACGTATTCTTCAAATGCACGCTAACACTCGTAAAGAAATCCAAACAGTTTATGCTGGGGATATCGCTGCTGCTGTTGGTTTGAAAAATACGACAACTGGTGACTCATTGACAGATGAAAAAGCTAAAATCATCCTTGAATCAATTGAAGTTCCAGAACCAGTTATCCAATTGATGGTTGAACCTAAAACTAAAGCTGACCAAGATAAGATGGGTGTTGCCCTTCAAAAATTGGCTGAAGAAGATCCAACTTTCCGTGTTGAAACAAACCCAGAAACTGGTGAAACAGTCATCTCTGGTATGGGTGAACTTCACTTGGACGTTCTTGTTGACCGTATGAAACGTGAATTCAAAGTTGAAGCAAATGTTGGTGCGCCTCAAGTTGCTTACCGTGAAACATTCCGCGCTGGAACTTCAGCACGTGGATTCTTCAAACGTCAATCAGGTGGTAAAGGTCAATATGGTGACGTATGGATCGAATTCACACCTAACGAAGAAGGCGCTGGATTTGAATTTGAAAATGCTATCGTCGGTGGTGTCGTTCCTCGTGAATTCGTACCAGCCGTTGAAAAAGGTTTGGTAGAAACTATGGCTAACGGTGTCCTTGCTGGATACCCAATGGTTGACATTAAAGCTAAACTTTATGATGGTTCATACCATGATGTCGATTCATCAGAAACTGCCTTCAAGGTTGCCGCTTCTCTTGCAATGAAAGAAGCTGCTAAAACTGCGAAACCAGCAATTCTTGAACCAATGATGAAAGTTACAATCACTGTTCCTGAAGAAAACCTTGGAGATATCATGGGTCACGTGACTGCTCGTCGTGGTCAAGTTAACTCAATGGAAGCTCATGGTAAATCACAAATCGTTAATGCTTTCGTTCCACTTGCTGAAATGTTCGGTTACGCAACTACTCTCCGTTCATCTACACAAGGACGTGGTACTTTCATGATGGTATTTGACCACTATTCAGACGTACCTAAATCAGTACAAGAAGAAATTATTGCTAAAAACGGC
>fusA_Lcl-155
CGCGAATTTTCACTTGCTAATACACGTAATATCGGTATCATGGCCCACGTCGATGCTGGTAAAACAACAACAACTGAACGTGTTCTTTACTACACTGGTAAAATCCATAAAATCGGTGAAACTCACGAAGGTGCATCACAAATGGACTGGATGGAGCAAGAACAAGAACGTGGTATCACTATCACATCTGCAGCAACAACTGCAGAATGGAAAGGTAATCGCGTAAACATCATCGACACACCAGGTCACGTGGACTTCACAATCGAAGTACAACGTTCACTCCGTGTTCTTGATGGTGCTGTTACCGTTCTTGATGCTCAATCAGGTGTTGAACCACAAACAGAAACTGTATGGCGTCAAGCGACTGAATACGGTGTTCCACGTATCGTTTTTGCTAACAAAATGGACAAAATCGGTGCTGATTTCTACTACTCACTTTCTACTTTGGGAGATCGTTTGGGTGCTAATGCTCATCCAATCCAAATTCCAATCGGTGCAGAAGATGACTTCATCGGTATCATTGACTTGGTAACTATGAAATCTGAAATCTATACTAATGACCTTGGTACAGATATTAAAGAAACTGTTGTAGGTTCAGACGAATTTAACGCTGAATTGGCATCTTTGGATTTCAATGCAGAAGAATACACAGAACTTGCAAACGAATGGCGTGAAAAACTCATCGAAGCAATTGCTGATTTCGATGAAGATATCATGGAAAAATATTTTGCTGGTGAAGAAATTCCTGAAGCAGAACTCAAAGCAGCTATCCGTAAAGCAACAATCAATGTTGACTTCTACCCAATGCTTGCTGGTTCTGCCTTCAAGAACAAAGGTGTTCAAATGATGCTTGATGCAGTTATTGACTACCTTCCAAGCCCACTTGATATCCCAGCTATCCAAGGTGTTAACCCTGATACAGACGAAGAAGACGAACGCCCAGCTTCAGATGAAGAACCATTTGCAGCTCTTGCTTTCAAAATCATGACTGACCCATTCGTTGGACGTCTTTCATTCTTCCGCGTTTACTCAGGTACACTTGATGCTGGTTCATACGTTTTGAATACTTCAAAAGGTAAACGTGAACGTATCGGACGTATCCTTCAAATGCACGCTAACACTCGTAAAGAAATCCAAACAGTTTACGCTGGGGATATCGCTGCTGCTGTTGGTTTGAAAAATACAACAACTGGTGACTCATTGACAGATGAAAAAGCTAAAATCATCCTTGAATCAATTGAAGTTCCAGAACCAGTTATCCAATTGATGGTTGAACCTAAAACTAAAGCTGACCAAGATAAGATGGGTGTTGCCCTCCAAAAATTGGCTGAAGAAGATCCAACTTTCCGTGTTGAAACAAACCCAGAAACGGGTGAAACAGTTATCTCTGGTATGGGTGAACTTCACTTGGACGTTCTTGTTGACCGTATGAAACGTGAATTCAAAGTTGAAGCAAACGTTGGTGCGCCTCAAGTTGCCTACCGTGAAACATTCCGCGCTGGAACTTCAGCACGTGGATTCTTCAAACGTCAATCAGGTGGTAAAGGTCAATACGGTGACGTATGGATCGAATTCACACCTAATGAAGAAGGTGCTGGATTTGAATTTGAAAATGCTATCGTCGGTGGTGTCGTTCCTCGTGAATTCGTACCAGCCGTTGAAAAAGGTTTGGTAGAAACTATGGCTAACGGTGTCCTTGCTGGATACCCAATGGTTGACATTAAAGCTAAACTTTATGATGGTTCATACCATGATGTCGATTCATCAGAAACTGCCTTCAAGGTTGCCGCTTCTCTTGCAATGAAAGAAGCTGCTAAAACTGCGAAACCAGCAATTCTTGAGCCAATGATGAAAGTTACAATCACTGTTCCTGAAGAAAACCTTGGAGATATCATGGGTCACGTGACTGCTCGTCGTGGTCAAGTTAACTCAATGGAAGCTCACGGTAAATCACAAATCGTTAATGCTTTCGTTCCACTTGCTGAAATGTTCGGTTACGCAACTACTCTTCGTTCATCTACACAAGGACGTGGTACTTTCATGATGGTATTTGACCACTATTCAGACGTACCTAAATCAGTCCAAGAAGAAATTATTGCTAAAAACGGC
>fusA_Lcl-156
CGCGAATTTTCACTTGCTAATACACGTAATATCGGTATCATGGCCCACGTCGATGCTGGTAAAACAACAACAACTGAACGTGTTCTTTACTACACTGGTAAAATCCATAAAATCGGTGAAACTCACGAAGGTGCATCACAAATGGACTGGATGGAGCAAGAACAAGAACGTGGTATCACTATCACATCTGCAGCAACAACTGCTGAATGGAAAGGTAATCGCGTAAACATCATCGACACACCAGGTCACGTGGACTTCACAATCGAAGTACAACGTTCACTCCGTGTTCTTGATGGTGCTGTTACCGTTCTTGATGCTCAATCAGGTGTTGAACCACAAACAGAAACTGTATGGCGTCAAGCGACTGAATACGGTGTTCCACGTATCGTTTTTGCTAACAAAATGGACAAAATCGGTGCTGATTTCTACTACTCACTTTCTACTTTGGGAGATCGTTTGGGTGCTAATGCTCATCCAATCCAAATTCCAATCGGTGCAGAAGATGACTTCATCGGTATCATTGACTTGGTAACTATGAAATCTGAAATCTATACTAATGACCTTGGTACAGATATTAAAGAAACTGTTGTAGGTTCAGACGAATTTAACGCTGAATTGGCATCTTTGGATTTCAATGCAGAAGAATACACAGAACTTGCAAACGAATGGCGTGAAAAACTCATCGAAGCAATTGCTGATTTCGATGAAGATATCATGGAAAAATATTTTGCTGGTGAAGAAATTCCTGAAGCAGAACTCAAAGCAGCTATCCGTAAAGCAACAATCAATGTTGACTTCTACCCAATGCTTGCTGGTTCTGCCTTCAAGAACAAAGGTGTTCAAATGATGCTTGATGCAGTTATTGACTACCTTCCAAGCCCACTTGATATCCCTGCCATCAAAGGTGTTAACCCTGATACAGACGAAGAAGACGAACGCCCAGCTTCAGATGAAGAACCATTTGCAGCTCTTGCTTTCAAAATCATGACTGACCCATTCGTTGGACGTCTTTCATTCTTCCGCGTTTACTCAGGTACACTTGATGCTGGTTCATACGTTTTGAATACTTCAAAAGGTAAACGTGAACGTATCGGACGTATCCTTCAAATGCACGCTAACACTCGTAAAGAAATCCAAACAGTTTACGCTGGGGATATCGCTGCTGCTGTTGGTTTGAAAAATACAACAACTGGTGACTCATTGACAGATGAAAAAGCTAAAATCATCCTTGAATCAATTGAAGTTCCAGAACCAGTTATCCAATTGATGGTTGAACCTAAAACTAAAGCTGACCAAGATAAGATGGGTGTTGCCCTCCAAAAATTGGCTGAAGAAGATCCAACTTTCCGTGTTGAAACAAACCCAGAAACTGGTGAAACAGTTATCTCTGGTATGGGTGAACTTCACTTGGACGTTCTTGTTGACCGTATGAAACGTGAATTCAAAGTTGAAGCAAACGTTGGTGCGCCTCAAGTTGCTTACCGTGAAACATTCCGCGCTGGAACTTCAGCACGTGGATTCTTCAAACGTCAATCAGGTGGTAAAGGTCAATACGGTGACGTATGGATTGAATTCACACCTAATGAAGAAGGTGCTGGATTTGAATTTGAAAATGCTATCGTCGGTGGTGTCGTTCCTCGTGAATTCGTACCAGCCGTTGAAAAAGGTTTGGTAGAAACTATGGCTAACGGTGTCCTTGCTGGATACCCAATGGTTGACATTAAAGCTAAACTTTATGATGGTTCATACCATGATGTCGATTCATCAGAAACTGCCTTCAAGGTTGCCGCTTCTCTTGCAATGAAAGAAGCTGCTAAAACTGCGAAACCAGCAATTCTTGAACCAATGATGAAAGTTACAATCACTGTTCCTGAAGAAAACCTTGGAGATATCATGGGTCACGTGACTGCTCGTCGTGGTCAAGTTAACTCAATGGAAGCTCACGGTAAATCACAAATCGTTAATGCTTTCGTTCCACTTGCTGAAATGTTCGGTTACGCAACTACTCTCCGTTCATCTACACAAGGACGTGGTACTTTCATGATGGTATTTGACCACTATTCAGACGTACCTAAATCAGTACAAGAAGAAATTATTGCAAAAAACGGC
>fusA_Lcl-157
CGCGAATTTTCACTTGCTAATACACGTAATATCGGTATCATGGCCCACGTCGATGCTGGTAAAACAACAACAACTGAACGTGTTCTTTACTACACTGGTAAAATCCATAAAATCGGTGAAACTCACGAAGGTGCATCACAAATGGACTGGATGGAGCAAGAACAAGAACGTGGTATCACAATCACATCTGCAGCAACAACTGCTGAATGGAAAGGTAACCGCGTAAATATCATTGACACACCAGGTCACGTGGACTTCACAATTGAAGTACAACGTTCACTCCGTGTTCTTGATGGTGCTGTTACCGTTCTTGATGCTCAATCAGGTGTTGAACCACAAACAGAAACTGTATGGCGTCAAGCGACTGAATACGGTGTTCCACGTATCGTTTTTGCTAACAAAATGGACAAAATCGGTGCTGATTTCTACTACTCACTTTCTACTTTGGGAGATCGTTTGGGTGCTAATGCTCATCCAATCCAAATTCCAATTGGTGCAGAAGATGACTTCATCGGTATCATTGACTTGGTAACTATGAAATCTGAAATCTATACTAACGACCTTGGTACAGATATTAAAGAAACTGTTGTAGGTTCAGACGAATTTAACGCTGAATTGGCAGCTTTGGATTTCAATGCTGAAGAATACACAGAACTTGCAAATGAATGGCGTGAAAAACTCATCGAAGCAATTGCTGATTTCGATGAAGATATCATGGAAAAATATTTTGCTGGTGAAGAAATTCCAGAAGCAGAACTTAAAGCTGCTATCCGTAAAGCAACAATCAATGTTGACTTCTACCCAATGCTTGCTGGTTCAGCCTTCAAGAACAAAGGTGTTCAAATGATGCTTGATGCAGTTATTGACTACCTTCCAAGCCCACTTGATATCCCTGCTATCCAAGGTGTTAACCCTGATACAGACGAAGAAGACGAACGCCCAGCTTCAGATGAAGAACCATTTGCAGCTCTTGCTTTCAAAATCATGACTGACCCATTTGTTGGACGTCTTTCATTCTTCCGCGTTTACTCAGGTACACTTGATGCTGGTTCATACGTTTTGAATACTTCAAAAGGTAAACGTGAACGTATCGGACGTATTCTTCAAATGCACGCTAACACTCGTAAAGAAATCCAAACAGTTTATGCTGGGGATATCGCTGCTGCTGTTGGTTTGAAAAATACGACAACTGGTGACTCATTGACAGATGAAAAAGCTAAAATCATCCTTGAATCAATTGAAGTTCCAGAACCAGTTATCCAATTGATGGTTGAACCTAAAACTAAAGCTGACCAAGATAAGATGGGTGTTGCCCTTCAAAAATTGGCTGAAGAAGATCCAACTTTCCGTGTTGAAACAAACCCAGAAACTGGTGAAACAGTCATCTCTGGTATGGGTGAACTTCACTTGGACGTTCTTGTTGACCGTATGAAACGTGAATTCAAAGTTGAAGCAAATGTTGGTGCGCCTCAAGTTGCTTACCGTGAAACATTCCGCGCTGGAACTTCAGCACGTGGATTCTTCAAACGTCAATCAGGTGGTAAAGGTCAATATGGTGACGTATGGATCGAATTCACACCTAACGAAGAAGGCGCTGGATTTGAATTTGAAAATGCTATCGTCGGTGGTGTCGTTCCTCGTGAATTCGTACCAGCCGTTGAAAAAGGTTTGGTAGAAACTATGGCTAACGGTGTCCTTGCTGGATACCCAATGGTTGACATTAAAGCTAAACTTTATGATGGTTCATACCATGATGTCGATTCATCAGAAACTGCCTTCAAGGTTGCCGCTTCTCTTGCAATGAAAGAAGCTGCTAAAACTGCGAAACCAGCAATTCTTGAACCAATGATGAAAGTTACAATCACTGTTCCTGAAGAAAACCTTGGAGATATCATGGGTCACGTGACTGCTCGTCGTGGTCAAGTTAACTCAATGGAAGCTCATGGTAAATCACAAATCGTTAATGCTTTCGTTCCACTTGCTGAAATGTTCGGTTACGCAACTACTCTCCGTTCATCTACACAAGGACGTGGTACTTTCATGATGGTATTTGACCACTATTCAGACGTACCTAAATCAGTACAAGAAGAAATTATTGCTAAAAACGGC
>fusA_Lcl-158
CGCGAATTTTCACTTGCTAATACACGTAATATCGGTATCATGGCCCACGTCGATGCTGGTAAAACAACAACAACTGAACGTGTTCTTTACTACACTGGTAAAATCCATAAAATCGGTGAAACTCACGAAGGTGCATCACAAATGGACTGGATGGAGCAAGAACAAGAACGTGGTATCACAATCACATCTGCAGCAACAACTGCTGAATGGAAAGGTAACCGCGTAAATATCATTGACACACCAGGTCACGTGGACTTCACAATTGAAGTACAACGTTCACTCCGTGTTCTTGATGGTGCTGTTACCGTTCTTGATGCTCAATCAGGTGTTGAACCACAAACAGAAACTGTATGGCGTCAAGCGACTGAATACGGTGTTCCACGTATCGTTTTTGCTAACAAAATGGACAAAATCGGTGCTGATTTCTACTACTCACTTTCTACTTTGGGAGATCGTTTGGGTGCTAATGCTCATCCAATCCAAATTCCAATTGGTGCAGAAGATGACTTCATCGGTATCATTGACTTGGTAACTATGAAATCTGAAATCTATACTAACGACCTTGGTACAGATATTAAAGAAACTGTTGTAGGTTCAGACGAATTTAACGCTGAATTGGCAGCTTTGGATTTCAATGCTGAAGAATACACAGAACTTGCAAACGAATGGCGTGAAAAACTCATCGAAGCAATTGCTGATTTCGATGAAGATATCATGGAAAAATATTTTGCTGGTGAAGAAATTCCAGAAGCAGAACTTAAAGCTGCAATCCGTAAAGCAACAATCAATGTTGACTTCTACCCAATGCTTGCTGGTTCTGCCTTCAAGAACAAAGGTGTTCAAATGATGCTTGATGCAGTTATTGACTACCTTCCAAGCCCACTTGATATCCCTGCAATCCAAGGTGTTAACCCAGATACAGACGAAGAAGACGAACGCCCAGCTTCAGATGAAGAACCATTTGCAGCTCTTGCTTTCAAAATCATGACTGACCCATTTGTTGGACGTCTTTCATTCTTCCGCGTTTACTCAGGTACACTTGATGCTGGTTCATACGTTTTGAATACTTCAAAAGGTAAACGTGAACGTATCGGACGTATTCTTCAAATGCACGCTAACACTCGTAAAGAAATCCAAACAGTTTATGCTGGGGATATCGCTGCTGCTGTTGGTTTGAAAAATACAACAACTGGTGACTCATTGACAGATGAAAAAGCTAAAATCATCCTTGAATCAATTGAAGTTCCAGAACCAGTTATCCAATTGATGGTTGAACCTAAAACTAAAGCTGACCAAGATAAGATGGGTGTTGCCCTTCAAAAATTGGCTGAAGAAGATCCAACTTTCCGTGTTGAAACAAACCCAGAAACTGGTGAAACAGTTATCTCTGGTATGGGTGAACTTCACTTGGACGTTCTTGTTGACCGTATGAAACGTGAATTCAAAGTTGAAGCAAATGTTGGTGCGCCTCAAGTTGCTTACCGTGAAACATTCCGCGCTGGAACTTCAGCACGTGGATTCTTCAAACGTCAATCAGGTGGTAAAGGTCAATATGGTGACGTATGGATCGAATTCACACCTAACGAAGAAGGCGCTGGATTTGAATTTGAAAATGCTATCGTCGGTGGTGTCGTTCCTCGTGAATTCGTACCAGCCGTTGAAAAAGGTTTGGTAGAAACTATGGCTAACGGTGTCCTTGCTGGATACCCAATGGTTGACATTAAAGCTAAACTTTATGATGGTTCATACCATGATGTCGATTCATCAGAAACTGCCTTCAAGGTTGCCGCTTCTCTTGCAATGAAAGAAGCTGCTAAAACTGCGAAACCAGCAATTCTTGAACCAATGATGAAAGTTACAATCACTGTTCCTGAAGAAAACCTTGGAGATATCATGGGTCACGTGACTGCTCGTCGTGGTCAAGTTAACTCAATGGAAGCTCATGGTAAATCACAAATCGTTAATGCTTTCGTTCCACTTGCTGAAATGTTCGGTTACGCAACTACTCTCCGTTCATCTACACAAGGACGTGGTACTTTCATGATGGTATTTGACCACTATTCAGACGTACCTAAATCAGTACAAGAAGAAATTATTGCTAAAAACGGC
>fusA_Lcl-159
CGCGAATTTTCACTTGCTAATACACGTAATATCGGTATCATGGCCCACGTCGATGCTGGTAAAACAACAACAACTGAACGTGTTCTTTACTACACTGGTAAAATCCATAAAATCGGTGAAACTCACGAAGGTGCATCACAAATGGACTGGATGGAGCAAGAACAAGAACGTGGTATCACAATCACATCTGCAGCAACAACTGCTGAATGGAAAGGTAACCGCGTAAATATCATTGACACACCAGGTCACGTGGACTTCACAATTGAAGTACAACGTTCACTCCGTGTTCTTGATGGTGCTGTTACCGTTCTTGATGCTCAATCAGGTGTTGAACCACAAACAGAAACTGTATGGCGTCAAGCGACTGAATACGGTGTTCCACGTATCGTTTTTGCTAACAAAATGGACAAAATCGGTGCTGATTTCTACTACTCACTTTCTACTTTGGGAGATCGTTTGGGTGCTAATGCTCATCCAATCCAAATTCCAATTGGTGCAGAAGATGACTTCATCGGTATCATTGACTTGGTAACTATGAAATCTGAAATCTATACTAACGACCTTGGTACAGATATTAAAGAAACTGTTGTAGGTTCAGACGAATTTAACGCTGAATTGGCAGCTTTGGATTTCAATGCTGAAGAATACACAGAACTTGCAAACGAATGGCGTGAAAAACTCATCGAAGCAATTGCTGATTTCGATGAAGATATCATGGAAAAATATTTTGCTGGTGAAGAAATTCCAGAAGCAGAACTTAAAGCTGCAATCCGTAAAGCAACAATCAATGTTGACTTCTACCCAATGCTTGCTGGTTCTGCCTTCAAGAACAAAGGTGTTCAAATGATGCTTGATGCAGTTATTGACTACCTTCCAAGCCCACTTGATATCCCTGCAATCCAAGGTGTTAACCCAGATACAGACGAAGAAGACGAACGCCCAGCTTCAGATGAAGAACCATTTGCAGCTCTTGCTTTCAAAATCATGACTGACCCATTTGTTGGACGTCTTTCATTCTTCCGCGTTTACTCAGGTACACTTGATGCTGGTTCATACGTTTTGAATACTTCAAAAGGTAAACGTGAACGTATCGGACGTATTCTTCAAATGCACGCTAACACTCGTAAAGAAATCCAAACAGTTTATGCTGGGGATATCGCTGCTGCTGTTGGTTTGAAAAATACAACAACTGGTGACTCATTGACAGATGAAAAAGCTAAAATCATCCTTGAATCAATTGAAGTTCCAGAACCAGTTATCCAATTGATGGTTGAACCTAAAACTAAAGCTGACCAAGATAAGATGGGTGTTGCCCTTCAAAAATTGGCTGAAGAAGATCCAACTTTCCGTGTTGAAACAAACCCAGAAACTGGTGAAACAGTTATCTCTGGTATGGGTGAACTTCACTTGGACGTTCTTGTTGACCGTATGAAACGTGAATTCAAAGTTGAAGCAAATGTTGGTGCGCCTCAAGTTGCTTACCGTGAAACATTCCGCGCTGGAACTTCAGCACGTGGATTCTTCAAACGTCAATCAGGTGGTAAAGGTCAATATGGTGACGTATGGATCGAATTCACACCTAACGAAGAAGGCGCTGGATTTGAATTTGAAAATGCTATCGTCGGTGGTGTCGTTCCTCGTGAATTCGTACCAGCCGTTGAAAAAGGTTTGGTAGAAACTATGGCTAACGGTGTCCTTGCTGGATACCCAATGGTTGACATTAAAGCTAAACTTTATGATGGTTCATACCATGATGTCGATTCATCAGAAACTGCCTTCAAGGTTGCCGCTTCTCTTGCAATGAAAGAAGCTGCTAAAACTGCGAAACCAGCAATTCTTGAACCAATGATGAAAGTTACAATCACTGTTCCTGAAGAAAACCTTGGAGATATCATGGGTCACGTGACTGCTCGTCGTGGTCAAGTTAACTCAATGGAAGCTCATGGTAAATCACAAATCGTTAATGCTTTCGTTCCACTTGCTGAAATGTTCGGTTACGCAACTACTCTCCGTTCATCTACACAAGGACGTGGTACTTTCATGATGGTATTTGACCACTATTCAGACGTACCTAAATCAGTACAAGAAGAAATTATTGCTAAAAACGGC
>fusA_Lcl-160
CGCGAATTTTCACTTGCTAATACACGTAATATCGGTATCATGGCCCACGTCGATGCTGGTAAAACAACAACAACTGAACGTGTTCTTTACTACACTGGTAAAATCCATAAAATCGGTGAAACTCACGAAGGTGCATCACAAATGGACTGGATGGAGCAAGAACAAGAACGTGGTATCACAATCACATCTGCAGCAACAACTGCTGAATGGAAAGGTAACCGCGTAAATATCATTGACACACCAGGTCACGTGGACTTCACAATTGAAGTACAACGTTCACTCCGTGTTCTTGATGGTGCTGTTACCGTTCTTGATGCTCAATCAGGTGTTGAACCACAAACAGAAACTGTATGGCGTCAAGCGACTGAATACGGTGTTCCACGTATCGTTTTTGCTAACAAAATGGACAAAATCGGTGCTGATTTCTACTACTCACTTTCTACTTTGGGAGATCGTTTGGGTGCTAATGCTCATCCAATCCAAATTCCAATTGGTGCAGAAGATGACTTCATCGGTATCATTGACTTGGTAACTATGAAATCTGAAATCTATACTAACGACCTTGGTACAGATATTAAAGAAACTGTTGTAGGTTCAGACGAATTTAACGCTGAATTGGCAGCTTTGGATTTCAATGCTGAAGAATACACAGAACTTGCAAACGAATGGCGTGAAAAACTCATCGAAGCAATTGCTGATTTCGATGAAGATATCATGGAAAAATATTTTGCTGGTGAAGAAATTCCAGAAGCAGAACTTAAAGCTGCAATCCGTAAAGCAACAATCAATGTTGACTTCTACCCAATGCTTGCTGGTTCTGCCTTCAAGAACAAAGGTGTTCAAATGATGCTTGATGCAGTTATTGACTACCTTCCAAGCCCACTTGATATCCCTGCAATCCAAGGTGTTAACCCAGATACAGACGAAGAAGACGAACGCCCAGCTTCAGATGAAGAACCATTTGCAGCTCTTGCTTTCAAAATCATGACTGACCCATTTGTTGGACGTCTTTCATTCTTCCGCGTTTACTCAGGTACACTTGATGCTGGTTCATACGTTTTGAATACTTCAAAAGGTAAACGTGAACGTATCGGACGTATTCTTCAAATGCACGCTAACACTCGTAAAGAAATCCAAACAGTTTATGCTGGGGATATCGCTGCTGCTGTTGGTTTGAAAAATACAACAACTGGTGACTCATTGACAGATGAAAAAGCTAAAATCATCCTTGAATCAATTGAAGTTCCAGAACCAGTTATCCAATTGATGGTTGAACCTAAAACTAAAGCTGACCAAGATAAGATGGGTGTTGCCCTTCAAAAATTGGCTGAAGAAGATCCAACTTTCCGTGTTGAAACAAACCCAGAAACTGGTGAAACAGTTATCTCTGGTATGGGTGAACTTCACTTGGACGTTCTTGTTGACCGTATGAAACGTGAATTCAAAGTTGAAGCAAATGTTGGTGCGCCTCAAGTTGCTTACCGTGAAACATTCCGCGCTGGAACTTCAGCACGTGGATTCTTCAAACGTCAATCAGGTGGTAAAGGTCAATATGGTGACGTATGGATCGAATTCACACCTAACGAAGAAGGCGCTGGATTTGAATTTGAAAATGCTATCGTCGGTGGTGTCGTTCCTCGTGAATTCGTACCAGCCGTTGAAAAAGGTTTGGTAGAAACTATGGCTAACGGTGTCCTTGCTGGATACCCAATGGTTGACATTAAAGCTAAACTTTATGATGGTTCATACCATGATGTCGATTCATCAGAAACTGCCTTCAAGGTTGCCGCTTCTCTTGCAATGAAAGAAGCTGCTAAAACTGCGAAACCAGCAATTCTTGAACCAATGATGAAAGTTACAATCACTGTTCCTGAAGAAAACCTTGGAGATATCATGGGTCACGTGACTGCTCGTCGTGGTCAAGTTAACTCAATGGAAGCTCATGGTAAATCACAAATCGTTAATGCTTTCGTTCCACTTGCTGAAATGTTCGGTTACGCAACTACTCTCCGTTCATCTACACAAGGACGTGGTACTTTCATGATGGTATTTGACCACTATTCAGACGTACCTAAATCAGTACAAGAAGAAATTATTGCTAAAAACGGC
>fusA_Lcl-161
CGCGAATTTTCACTTGCTAATACACGTAATATCGGTATCATGGCCCACGTCGATGCTGGTAAAACAACAACAACTGAACGTGTTCTTTACTACACTGGTAAAATCCATAAAATCGGTGAAACTCACGAAGGTGCATCACAAATGGACTGGATGGAGCAAGAACAAGAACGTGGTATCACTATCACATCTGCAGCAACAACTGCAGAATGGAAAGGTAATCGCGTAAACATCATCGACACACCAGGTCACGTGGACTTCACAATCGAAGTACAACGTTCACTCCGTGTTCTTGATGGTGCTGTTACCGTTCTTGATGCTCAATCAGGTGTTGAACCACAAACAGAAACTGTATGGCGTCAAGCGACTGAATACGGTGTTCCACGTATCGTTTTTGCTAACAAAATGGACAAAATCGGTGCTGATTTCTACTACTCACTTTCTACTTTGGGAGATCGTTTGGGTGCTAATGCTCATCCAATCCAAATTCCAATCGGTGCAGAAGATGACTTCATCGGTATCATTGACTTGGTAACTATGAAATCTGAAATCTATACTAATGACCTTGGTACAGATATTAAAGAAACTGTTGTAGGTTCAGACGAATTTAACGCTGAATTGGCATCTTTGGATTTCAATGCAGAAGAATACACAGAACTTGCAAACGAATGGCGTGAAAAACTCATCGAAGCAATTGCTGATTTCGATGAAGATATCATGGAAAAATATTTTGCTGGTGAAGAAATTCCTGAAGCAGAACTCAAAGCAGCTATCCGTAAAGCAACAATCAATGTTGACTTCTACCCAATGCTTGCTGGTTCTGCCTTCAAGAACAAAGGTGTTCAAATGATGCTTGATGCAGTTATTGACTACCTTCCAAGCCCACTTGATATCCCTGCCATCAAAGGTGTTAACCCTGATACAGACGAAGAAGACGAACGCCCAGCTTCAGATGAAGAACCATTTGCAGCTCTTGCTTTCAAAATCATGACTGACCCATTCGTTGGACGTCTTTCATTCTTCCGCGTTTACTCAGGTACACTTGATGCTGGTTCATACGTTTTGAATACTTCAAAAGGTAAACGTGAACGTATCGGACGTATCCTTCAAATGCACGCTAACACTCGTAAAGAAATCCAAACAGTTTACGCTGGGGATATCGCTGCTGCTGTTGGTTTGAAAAATACAACAACTGGTGACTCATTGACAGATGAAAAAGCTAAAATCATCCTTGAATCAATTGAAGTTCCAGAACCAGTTATCCAATTGATGGTTGAACCTAAAACTAAAGCTGACCAAGATAAGATGGGTGTTGCCCTCCAAAAATTGGCTGAAGAAGATCCAACTTTCCGTGTTGAAACAAACCCAGAAACTGGTGAAACAGTTATCTCTGGTATGGGTGAACTTCACTTGGACGTTCTTGTTGACCGTATGAAACGTGAATTCAAAGTTGAAGCAAACGTTGGTGCGCCTCAAGTTGCTTACCGTGAAACATTCCGCGCTGGAACTTCAGCACGTGGATTCTTCAAACGTCAATCAGGTGGTAAAGGTCAATACGGTGACGTATGGATTGAATTCACACCTAATGAAGAAGGTGCTGGATTTGAATTTGAAAATGCTATCGTCGGTGGTGTCGTTCCTCGTGAATTCGTACCAGCCGTTGAAAAAGGTTTGGTAGAAACTATGGCTAACGGTGTCCTTGCTGGATACCCAATGGTTGACATTAAAGCTAAACTTTATGATGGTTCATACCATGATGTCGATTCATCAGAAACTGCCTTCAAGGTTGCCGCTTCTCTTGCAATGAAAGAAGCTGCTAAAACTGCGAAACCAGCAATTCTTGAACCAATGATGAAAGTTACAATCACTGTTCCTGAAGAAAACCTTGGAGATATCATGGGTCACGTGACTGCTCGTCGTGGTCAAGTTAACTCAATGGAAGCTCACGGTAAATCACAAATCGTTAATGCTTTCGTTCCACTTGCTGAAATGTTCGGTTACGCAACTACTCTCCGTTCATCTACACAAGGACGTGGTACTTTCATGATGGTATTTGACCACTATTCAGACGTACCTAAATCAGTACAAGAAGAAATTATTGCAAAAAACGGC
>fusA_Lcl-162
CGCGAATTTTCACTTGCTAATACACGTAATATCGGTATCATGGCCCACGTCGATGCTGGTAAAACAACAACAACTGAACGTGTTCTTTACTACACTGGTAAAATCCATAAAATCGGTGAAACTCACGAAGGTGCATCACAAATGGACTGGATGGAGCAAGAACAAGAACGTGGTATCACAATCACATCTGCAGCAACAACTGCTGAATGGAAAGGTAACCGCGTAAATATCATTGACACACCAGGTCACGTGGACTTCACAATTGAAGTACAACGTTCACTCCGTGTTCTTGATGGTGCTGTTACCGTTCTTGATGCTCAATCAGGTGTTGAACCACAAACAGAAACTGTATGGCGTCAAGCGACTGAATACGGTGTTCCACGTATCGTTTTTGCTAACAAAATGGACAAAATCGGTGCTGATTTCTACTACTCACTTTCTACTTTGGGAGATCGTTTGGGTGCTAATGCTCATCCAATCCAAATTCCAATTGGTGCAGAAGATGACTTCATCGGTATCATTGACTTGGTAACTATGAAATCTGAAATCTATACTAACGACCTTGGTACAGATATTAAAGAAACTGTTGTAGGTTCAGACGAATTTAACGCTGAATTGGCAGCTTTGGATTTCAATGCTGAAGAATACACAGAACTTGCAAACGAATGGCGTGAAAAACTCATCGAAGCAATTGCTGATTTCGATGAAGATATCATGGAAAAATATTTTGCTGGTGAAGAAATTCCAGAAGCAGAACTTAAAGCTGCAATCCGTAAAGCAACAATCAATGTTGACTTCTACCCAATGCTTGCTGGTTCTGCCTTCAAGAACAAAGGTGTTCAAATGATGCTTGATGCAGTTATTGACTACCTTCCAAGCCCACTTGATATCCCTGCAATCCAAGGTGTTAACCCAGATACAGACGAAGAAGACGAACGCCCAGCTTCAGATGAAGAACCATTTGCAGCTCTTGCTTTCAAAATCATGACTGACCCATTTGTTGGACGTCTTTCATTCTTCCGCGTTTACTCAGGTACACTTGATGCTGGTTCATACGTTTTGAATACTTCAAAAGGTAAACGTGAACGTATCGGACGTATTCTTCAAATGCACGCTAACACTCGTAAAGAAATCCAAACAGTTTATGCTGGGGATATCGCTGCTGCTGTTGGTTTGAAAAATACAACAACTGGTGACTCATTGACAGATGAAAAAGCTAAAATCATCCTTGAATCAATTGAAGTTCCAGAACCAGTTATCCAATTGATGGTTGAACCTAAAACTAAAGCTGACCAAGATAAGATGGGTGTTGCCCTTCAAAAATTGGCTGAAGAAGATCCAACTTTCCGTGTTGAAACAAACCCAGAAACTGGTGAAACAGTTATCTCTGGTATGGGTGAACTTCACTTGGACGTTCTTGTTGACCGTATGAAACGTGAATTCAAAGTTGAAGCAAATGTTGGTGCGCCTCAAGTTGCTTACCGTGAAACATTCCGCGCTGGAACTTCAGCACGTGGATTCTTCAAACGTCAATCAGGTGGTAAAGGTCAATATGGTGACGTATGGATCGAATTCACACCTAACGAAGAAGGCGCTGGATTTGAATTTGAAAATGCTATCGTCGGTGGTGTCGTTCCTCGTGAATTCGTACCAGCCGTTGAAAAAGGTTTGGTAGAAACTATGGCTAACGGTGTCCTTGCTGGATACCCAATGGTTGACATTAAAGCTAAACTTTATGATGGTTCATACCATGATGTCGATTCATCAGAAACTGCCTTCAAGGTTGCCGCTTCTCTTGCAATGAAAGAAGCTGCTAAAACTGCGAAACCAGCAATTCTTGAACCAATGATGAAAGTTACAATCACTGTTCCTGAAGAAAACCTTGGAGATATCATGGGTCACGTGACTGCTCGTCGTGGTCAAGTTAACTCAATGGAAGCTCATGGTAAATCACAAATCGTTAATGCTTTCGTTCCACTTGCTGAAATGTTCGGTTACGCAACTACTCTCCGTTCATCTACACAAGGACGTGGTACTTTCATGATGGTATTTGACCACTATTCAGACGTACCTAAATCAGTACAAGAAGAAATTATTGCTAAAAACGGC
>fusA_Lcl-163
CGCGAATTTTCACTTGCTAATACACGTAATATCGGTATCATGGCCCACGTCGATGCTGGTAAAACAACAACAACTGAACGTGTTCTTTACTACACTGGTAAAATCCATAAAATCGGTGAAACTCACGAAGGTGCATCACAAATGGACTGGATGGAGCAAGAACAAGAACGTGGTATCACAATCACATCTGCAGCAACAACTGCTGAATGGAAAGGTAACCGCGTAAATATCATTGACACACCAGGTCACGTGGACTTCACAATCGAAGTACAACGTTCACTCCGTGTTCTTGATGGTGCTGTTACCGTTCTTGATGCTCAATCAGGTGTTGAACCACAAACAGAAACTGTATGGCGTCAAGCGACTGAATACGGTGTTCCACGTATCGTTTTTGCTAACAAAATGGACAAAATCGGTGCTGATTTCTACTACTCACTTTCTACTTTGGGAGATCGTTTGGGTGCTAATGCTCATCCAATCCAAATTCCAATTGGTGCAGAAGATGACTTCATCGGTATCATTGACTTGGTAACTATGAAATCTGAAATCTATACTAACGACCTTGGTACAGATATTAAAGAAACTGTTGTAGGTTCAGACGAATTTAACGCTGAATTGGCAGCTTTGGATTTCAATGCTGAAGAATACACAGAACTTGCAAACGAATGGCGTGAAAAACTCATCGAAGCAATTGCTGATTTCGATGAAGATATCATGGAAAAATATTTTGCTGGTGAAGAAATTCCAGAAGCAGAACTTAAAGCTGCTATCCGTAAAGCAACAATCAATGTTGACTTCTACCCAATGCTTGCTGGTTCAGCCTTCAAGAACAAAGGTGTTCAAATGATGCTTGATGCAGTTATTGACTACCTTCCAAGCCCACTTGATATCCCTGCAATCCAAGGTGTTAACCCAGATACAGACGAAGAAGACGAACGCCCAGCTTCAGATGAAGAACCATTTGCAGCTCTTGCTTTCAAAATCATGACTGACCCATTTGTTGGACGTCTTTCATTCTTCCGCGTTTACTCAGGTACACTTGATGCTGGTTCATACGTTTTGAATACTTCAAAAGGTAAACGTGAACGTATCGGACGTATTCTTCAAATGCACGCTAACACTCGTAAAGAAATCCAAACAGTTTATGCTGGGGATATCGCCGCTGCTGTTGGTTTGAAAAATACAACAACTGGTGACTCATTGACAGATGAAAAAGCTAAAATCATCCTTGAATCAATTGAAGTTCCAGAACCAGTTATCCAATTGATGGTTGAACCTAAAACTAAAGCTGACCAAGATAAAATGGGTGTTGCCCTTCAAAAATTGGCTGAAGAAGATCCAACTTTCCGTGTTGAAACAAACCCAGAAACTGGTGAAACAGTTATCTCTGGTATGGGTGAACTTCACTTGGACGTTCTTGTTGACCGTATGAAACGTGAATTCAAAGTTGAAGCAAACGTTGGTGCGCCTCAAGTTGCTTACCGTGAAACATTCCGCGCTGGAACTTCAGCACGTGGATTCTTCAAACGTCAATCAGGTGGTAAAGGTCAATATGGTGACGTATGGATCGAATTCACACCTAACGAAGAAGGCGCTGGATTTGAATTTGAAAATGCTATCGTCGGTGGTGTCGTTCCTCGTGAATTCGTACCAGCCGTTGAAAAAGGTTTGGTAGAAACTATGGCTAACGGTGTCCTTGCTGGATACCCAATGGTTGACATTAAAGCTAAACTTTATGATGGTTCATACCATGATGTCGATTCATCAGAAACTGCCTTCAAGGTTGCCGCTTCTCTTGCAATGAAAGAAGCTGCTAAAACTGCTAAACCAGCAATTCTTGAACCAATGATGAAAGTTACAATCACTGTTCCTGAAGAAAACCTTGGAGATATCATGGGTCACGTGACTGCTCGTCGTGGTCAAGTTAACTCAATGGAAGCTCATGGTAAATCACAAATCGTTAATGCTTTCGTTCCACTTGCTGAAATGTTCGGTTACGCAACTACTCTCCGTTCATCTACACAAGGACGTGGTACTTTCATGATGGTATTTGACCACTATTCAGACGTACCTAAATCAGTACAAGAAGAAATTATTGCTAAAAACGGC
>fusA_Lcl-164
CGCGAATTTTCACTTGCTAATACACGTAATATCGGTATCATGGCCCACGTCGATGCTGGTAAAACAACAACAACTGAACGTGTTCTTTACTACACTGGTAAAATCCATAAAATCGGTGAAACTCACGAAGGTGCATCACAAATGGACTGGATGGAGCAAGAACAAGAACGTGGTATCACAATCACATCTGCAGCAACAACTGCTGAATGGAAAGGTAACCGCGTAAATATCATTGACACACCAGGTCACGTGGACTTCACAATCGAAGTACAACGTTCACTCCGTGTTCTTGATGGTGCTGTTACCGTTCTTGATGCTCAATCAGGTGTTGAACCACAAACAGAAACTGTATGGCGTCAAGCGACTGAATACGGTGTTCCACGTATCGTTTTTGCTAACAAAATGGACAAAATCGGTGCTGATTTCTACTACTCACTTTCTACTTTGGGAGATCGTTTGGGTGCTAATGCTCATCCAATCCAAATTCCAATTGGTGCAGAAGATGACTTCATCGGTATCATTGACTTGGTAACTATGAAATCTGAAATCTATACTAACGACCTTGGTACAGATATTAAAGAAACTGTTGTAGGTTCAGACGAATTTAACGCTGAATTGGCAGCTTTGGATTTCAATGCTGAAGAATACACAGAACTTGCAAACGAATGGCGTGAAAAACTCATCGAAGCAATTGCTGATTTCGATGAAGATATCATGGAAAAATATTTTGCTGGTGAAGAAATTCCAGAAGCAGAACTTAAAGCTGCTATCCGTAAAGCAACAATCAATGTTGACTTCTACCCAATGCTTGCTGGTTCAGCCTTCAAGAACAAAGGTGTTCAAATGATGCTTGATGCAGTTATTGACTACCTTCCAAGCCCACTTGATATCCCTGCAATCCAAGGTGTTAACCCAGATACAGACGAAGAAGACGAACGCCCAGCTTCAGATGAAGAACCATTTGCAGCTCTTGCTTTCAAAATCATGACTGACCCATTTGTTGGACGTCTTTCATTCTTCCGCGTTTACTCAGGTACACTTGATGCTGGTTCATACGTTTTGAATACTTCAAAAGGTAAACGTGAACGTATCGGACGTATTCTTCAAATGCACGCTAACACTCGTAAAGAAATCCAAACAGTTTATGCTGGGGATATCGCCGCTGCTGTTGGTTTGAAAAATACAACAACTGGTGACTCATTGACAGATGAAAAAGCTAAAATCATCCTTGAATCAATTGAAGTTCCAGAACCAGTTATCCAATTGATGGTTGAACCTAAAACTAAAGCTGACCAAGATAAAATGGGTGTTGCCCTTCAAAAATTGGCTGAAGAAGATCCAACTTTCCGTGTTGAAACAAACCCAGAAACTGGTGAAACAGTTATCTCTGGTATGGGTGAACTTCACTTGGACGTTCTTGTTGACCGTATGAAACGTGAATTCAAAGTTGAAGCAAACGTTGGTGCGCCTCAAGTTGCTTACCGTGAAACATTCCGCGCTGGAACTTCAGCACGTGGATTCTTCAAACGTCAATCAGGTGGTAAAGGTCAATATGGTGACGTATGGATCGAATTCACACCTAACGAAGAAGGCGCTGGATTTGAATTTGAAAATGCTATCGTCGGTGGTGTCGTTCCTCGTGAATTCGTACCAGCCGTTGAAAAAGGTTTGGTAGAAACTATGGCTAACGGTGTCCTTGCTGGATACCCAATGGTTGACATTAAAGCTAAACTTTATGATGGTTCATACCATGATGTCGATTCATCAGAAACTGCCTTCAAGGTTGCCGCTTCTCTTGCAATGAAAGAAGCTGCTAAAACTGCTAAACCAGCAATTCTTGAACCAATGATGAAAGTTACAATCACTGTTCCTGAAGAAAACCTTGGAGATATCATGGGTCACGTGACTGCTCGTCGTGGTCAAGTTAACTCAATGGAAGCTCATGGTAAATCACAAATCGTTAATGCTTTCGTTCCACTTGCTGAAATGTTCGGTTACGCAACTACTCTCCGTTCATCTACACAAGGACGTGGTACTTTCATGATGGTATTTGACCACTATTCAGACGTACCTAAATCAGTACAAGAAGAAATTATTGCTAAAAACGGC
>fusA_Lcl-165
CGCGAATTTTCACTTGCTAATACACGTAATATCGGTATCATGGCCCACGTCGATGCTGGTAAAACAACAACAACTGAACGTGTTCTTTACTACACTGGTAAAATCCATAAAATCGGTGAAACTCACGAAGGTGCATCACAAATGGACTGGATGGAGCAAGAACAAGAACGTGGTATCACAATCACATCTGCAGCAACAACTGCTGAATGGAAAGGTAACCGCGTAAATATCATTGACACACCAGGTCACGTGGACTTCACAATTGAAGTACAACGTTCACTCCGTGTTCTTGATGGTGCTGTTACCGTTCTTGATGCTCAATCAGGTGTTGAACCACAAACAGAAACTGTATGGCGTCAAGCGACTGAATACGGTGTTCCACGTATCGTTTTTGCTAACAAAATGGACAAAATCGGTGCTGATTTCTACTACTCACTTTCTACTTTGGGAGATCGTTTGGGTGCTAATGCTCATCCAATCCAAATTCCAATTGGTGCAGAAGATGACTTCATCGGTATCATTGACTTGGTAACTATGAAATCTGAAATCTATACTAACGACCTTGGTACAGATATTAAAGAAACTGTTGTAGGTTCAGACGAATTTAACGCTGAATTGGCAGCTTTGGATTTCAATGCTGAAGAATACACAGAACTTGCAAACGAATGGCGTGAAAAACTCATCGAAGCAATTGCTGATTTCGATGAAGATATCATGGAAAAATATTTTGCTGGTGAAGAAATTCCAGAAGCAGAACTTAAAGCTGCAATCCGTAAAGCAACAATCAATGTTGACTTCTACCCAATGCTTGCTGGTTCTGCCTTCAAGAACAAAGGTGTTCAAATGATGCTTGATGCAGTTATTGACTACCTTCCAAGCCCACTTGATATCCCTGCAATCCAAGGTGTTAACCCAGATACAGACGAAGAAGACGAACGCCCAGCTTCAGATGAAGAACCATTTGCAGCTCTTGCTTTCAAAATCATGACTGACCCATTTGTTGGACGTCTTTCATTCTTCCGCGTTTACTCAGGTACACTTGATGCTGGTTCATACGTTTTGAATACTTCAAAAGGTAAACGTGAACGTATCGGACGTATTCTTCAAATGCACGCTAACACTCGTAAAGAAATCCAAACAGTTTATGCTGGGGATATCGCTGCTGCTGTTGGTTTGAAAAATACAACAACTGGTGACTCATTGACAGATGAAAAAGCTAAAATCATCCTTGAATCAATTGAAGTTCCAGAACCAGTTATCCAATTGATGGTTGAACCTAAAACTAAAGCTGACCAAGATAAGATGGGTGTTGCCCTTCAAAAATTGGCTGAAGAAGATCCAACTTTCCGTGTTGAAACAAACCCAGAAACTGGTGAAACAGTTATCTCTGGTATGGGTGAACTTCACTTGGACGTTCTTGTTGACCGTATGAAACGTGAATTCAAAGTTGAAGCAAATGTTGGTGCGCCTCAAGTTGCTTACCGTGAAACATTCCGCGCTGGAACTTCAGCACGTGGATTCTTCAAACGTCAATCAGGTGGTAAAGGTCAATATGGTGACGTATGGATCGAATTCACACCTAACGAAGAAGGCGCTGGATTTGAATTTGAAAATGCTATCGTCGGTGGTGTCGTTCCTCGTGAATTCGTACCAGCCGTTGAAAAAGGTTTGGTAGAAACTATGGCTAACGGTGTCCTTGCTGGATACCCAATGGTTGACATTAAAGCTAAACTTTATGATGGTTCATACCATGATGTCGATTCATCAGAAACTGCCTTCAAGGTTGCCGCTTCTCTTGCAATGAAAGAAGCTGCTAAAACTGCGAAACCAGCAATTCTTGAACCAATGATGAAAGTTACAATCACTGTTCCTGAAGAAAACCTTGGAGATATCATGGGTCACGTGACTGCTCGTCGTGGTCAAGTTAACTCAATGGAAGCTCATGGTAAATCACAAATCGTTAATGCTTTCGTTCCACTTGCTGAAATGTTCGGTTACGCAACTACTCTCCGTTCATCTACACAAGGACGTGGTACTTTCATGATGGTATTTGACCACTATTCAGACGTACCTAAATCAGTACAAGAAGAAATTATTGCTAAAAACGGC
>fusA_Lcl-166
CGCGAATTTTCACTTGCTAATACACGTAATATCGGTATCATGGCCCACGTCGATGCTGGTAAAACAACAACAACTGAACGTGTTCTTTACTACACTGGTAAAATCCATAAAATCGGTGAAACTCACGAAGGTGCATCACAAATGGACTGGATGGAGCAAGAACAAGAACGTGGTATCACAATCACATCTGCAGCAACAACTGCTGAATGGAAAGGTAACCGCGTAAATATCATTGACACACCAGGTCACGTGGACTTCACAATTGAAGTACAACGTTCACTCCGTGTTCTTGATGGTGCTGTTACCGTTCTTGATGCTCAATCAGGTGTTGAACCACAAACAGAAACTGTATGGCGTCAAGCGACTGAATACGGTGTTCCACGTATCGTTTTTGCTAACAAAATGGACAAAATCGGTGCTGATTTCTACTACTCACTTTCTACTTTGGGAGATCGTTTGGGTGCTAATGCTCATCCAATCCAAATTCCAATTGGTGCAGAAGATGACTTCATCGGTATCATTGACTTGGTAACTATGAAATCTGAAATCTATACTAACGACCTTGGTACAGATATTAAAGAAACTGTTGTAGGTTCAGACGAATTTAACGCTGAATTGGCAGCTTTGGATTTCAATGCTGAAGAATACACAGAACTTGCAAATGAATGGCGTGAAAAACTCATCGAAGCAATTGCTGATTTCGATGAAGATATCATGGAAAAATATTTTGCTGGTGAAGAAATTCCAGAAGCAGAACTTAAAGCTGCTATCCGTAAAGCAACAATCAATGTTGACTTCTACCCAATGCTTGCTGGTTCAGCCTTCAAGAACAAAGGTGTTCAAATGATGCTTGATGCAGTTATTGACTACCTTCCAAGCCCACTTGATATCCCTGCTATCCAAGGTGTTAACCCTGATACAGACGAAGAAGACGAACGCCCAGCTTCAGATGAAGAACCATTTGCAGCTCTTGCTTTCAAAATCATGACTGACCCATTTGTTGGACGTCTTTCATTCTTCCGCGTTTACTCAGGTACACTTGATGCTGGTTCATACGTTTTGAATACTTCAAAAGGTAAACGTGAACGTATCGGACGTATTCTTCAAATGCACGCTAACACTCGTAAAGAAATCCAAACAGTTTATGCTGGGGATATCGCTGCTGCTGTTGGTTTGAAAAATACGACAACTGGTGACTCATTGACAGATGAAAAAGCTAAAATCATCCTTGAATCAATTGAAGTTCCAGAACCAGTTATCCAATTGATGGTTGAACCTAAAACTAAAGCTGACCAAGATAAGATGGGTGTTGCCCTTCAAAAATTGGCTGAAGAAGATCCAACTTTCCGTGTTGAAACAAACCCAGAAACTGGTGAAACAGTCATCTCTGGTATGGGTGAACTTCACTTGGACGTTCTTGTTGACCGTATGAAACGTGAATTCAAAGTTGAAGCAAATGTTGGTGCGCCTCAAGTTGCTTACCGTGAAACATTCCGCGCTGGAACTTCAGCACGTGGATTCTTCAAACGTCAATCAGGTGGTAAAGGTCAATATGGTGACGTATGGATCGAATTCACACCTAACGAAGAAGGCGCTGGATTTGAATTTGAAAATGCTATCGTCGGTGGTGTCGTTCCTCGTGAATTCGTACCAGCCGTTGAAAAAGGTTTGGTAGAAACTATGGCTAACGGTGTCCTTGCTGGATACCCAATGGTTGACATTAAAGCTAAACTTTATGATGGTTCATACCATGATGTCGATTCATCAGAAACTGCCTTCAAGGTTGCCGCTTCTCTTGCAATGAAAGAAGCTGCTAAAACTGCGAAACCAGCAATTCTTGAACCAATGATGAAAGTTACAATCACTGTTCCTGAAGAAAACCTTGGAGATATCATGGGTCACGTGACTGCTCGTCGTGGTCAAGTTAACTCAATGGAAGCTCATGGTAAATCACAAATCGTTAATGCTTTCGTTCCACTTGCTGAAATGTTCGGTTACGCAACTACTCTCCGTTCATCTACACAAGGACGTGGTACTTTCATGATGGTATTTGACCACTATTCAGACGTACCTAAATCAGTACAAGAAGAAATTATTGCTAAAAACGGC
>fusA_Lcl-167
CGCGAATTTTCACTTGCTAATACACGTAATATCGGTATCATGGCCCACGTCGATGCTGGTAAAACAACAACAACTGAACGTGTTCTTTACTACACTGGTAAAATCCATAAAATCGGTGAAACTCACGAAGGTGCATCACAAATGGACTGGATGGAGCAAGAACAAGAACGTGGTATCACAATCACATCTGCAGCAACAACTGCTGAATGGAAAGGTAACCGCGTAAATATCATTGACACACCAGGTCACGTGGACTTCACAATTGAAGTACAACGTTCACTCCGTGTTCTTGATGGTGCTGTTACCGTTCTTGATGCTCAATCAGGTGTTGAACCACAAACAGAAACTGTATGGCGTCAAGCGACTGAATACGGTGTTCCACGTATCGTTTTTGCTAACAAAATGGACAAAATCGGTGCTGATTTCTACTACTCACTTTCTACTTTGGGAGATCGTTTGGGTGCTAATGCTCATCCAATCCAAATTCCAATTGGTGCAGAAGATGACTTCATCGGTATCATTGACTTGGTAACTATGAAATCTGAAATCTATACTAACGACCTTGGTACAGATATTAAAGAAACTGTTGTAGGTTCAGACGAATTTAACGCTGAATTGGCAGCTTTGGATTTCAATGCTGAAGAATACACAGAACTTGCAAATGAATGGCGTGAAAAACTCATCGAAGCAATTGCTGATTTCGATGAAGATATCATGGAAAAATATTTTGCTGGTGAAGAAATTCCAGAAGCAGAACTTAAAGCTGCTATCCGTAAAGCAACAATCAATGTTGACTTCTACCCAATGCTTGCTGGTTCAGCCTTCAAGAACAAAGGTGTTCAAATGATGCTTGATGCAGTTATTGACTACCTTCCAAGCCCACTTGATATCCCTGCTATCCAAGGTGTTAACCCTGATACAGACGAAGAAGACGAACGCCCAGCTTCAGATGAAGAACCATTTGCAGCTCTTGCTTTCAAAATCATGACTGACCCATTTGTTGGACGTCTTTCATTCTTCCGCGTTTACTCAGGTACACTTGATGCTGGTTCATACGTTTTGAATACTTCAAAAGGTAAACGTGAACGTATCGGACGTATTCTTCAAATGCACGCTAACACTCGTAAAGAAATCCAAACAGTTTATGCTGGGGATATCGCTGCTGCTGTTGGTTTGAAAAATACGACAACTGGTGACTCATTGACAGATGAAAAAGCTAAAATCATCCTTGAATCAATTGAAGTTCCAGAACCAGTTATCCAATTGATGGTTGAACCTAAAACTAAAGCTGACCAAGATAAGATGGGTGTTGCCCTTCAAAAATTGGCTGAAGAAGATCCAACTTTCCGTGTTGAAACAAACCCAGAAACTGGTGAAACAGTCATCTCTGGTATGGGTGAACTTCACTTGGACGTTCTTGTTGACCGTATGAAACGTGAATTCAAAGTTGAAGCAAATGTTGGTGCGCCTCAAGTTGCTTACCGTGAAACATTCCGCGCTGGAACTTCAGCACGTGGATTCTTCAAACGTCAATCAGGTGGTAAAGGTCAATATGGTGACGTATGGATCGAATTCACACCTAACGAAGAAGGCGCTGGATTTGAATTTGAAAATGCTATCGTCGGTGGTGTCGTTCCTCGTGAATTCGTACCAGCCGTTGAAAAAGGTTTGGTAGAAACTATGGCTAACGGTGTCCTTGCTGGATACCCAATGGTTGACATTAAAGCTAAACTTTATGATGGTTCATACCATGATGTCGATTCATCAGAAACTGCCTTCAAGGTTGCCGCTTCTCTTGCAATGAAAGAAGCTGCTAAAACTGCGAAACCAGCAATTCTTGAACCAATGATGAAAGTTACAATCACTGTTCCTGAAGAAAACCTTGGAGATATCATGGGTCACGTGACTGCTCGTCGTGGTCAAGTTAACTCAATGGAAGCTCATGGTAAATCACAAATCGTTAATGCTTTCGTTCCACTTGCTGAAATGTTCGGTTACGCAACTACTCTCCGTTCATCTACACAAGGACGTGGTACTTTCATGATGGTATTTGACCACTATTCAGACGTACCTAAATCAGTACAAGAAGAAATTATTGCTAAAAACGGC
>fusA_Lcl-168
CGCGAATTTTCACTTGCTAATACACGTAATATCGGTATCATGGCCCACGTCGATGCTGGTAAAACAACAACAACTGAACGTGTTCTTTACTACACTGGTAAAATCCATAAAATCGGTGAAACTCACGAAGGTGCATCACAAATGGACTGGATGGAGCAAGAACAAGAACGTGGTATCACAATCACATCTGCAGCAACAACTGCTGAATGGAAAGGTAACCGCGTAAATATCATTGACACACCAGGTCACGTGGACTTCACAATTGAAGTACAACGTTCACTCCGTGTTCTTGATGGTGCTGTTACCGTTCTTGATGCTCAATCAGGTGTTGAACCACAAACAGAAACTGTATGGCGTCAAGCGACTGAATACGGTGTTCCACGTATCGTTTTTGCTAACAAAATGGACAAAATCGGTGCTGATTTCTACTACTCACTTTCTACTTTGGGAGATCGTTTGGGTGCTAATGCTCATCCAATCCAAATTCCAATTGGTGCAGAAGATGACTTCATCGGTATCATTGACTTGGTAACTATGAAATCTGAAATCTATACTAACGACCTTGGTACAGATATTAAAGAAACTGTTGTAGGTTCAGACGAATTTAACGCTGAATTGGCAGCTTTGGATTTCAATGCTGAAGAATACACAGAACTTGCAAATGAATGGCGTGAAAAACTCATCGAAGCAATTGCTGATTTCGATGAAGATATCATGGAAAAATATTTTGCTGGTGAAGAAATTCCAGAAGCAGAACTTAAAGCTGCTATCCGTAAAGCAACAATCAATGTTGACTTCTACCCAATGCTTGCTGGTTCAGCCTTCAAGAACAAAGGTGTTCAAATGATGCTTGATGCAGTTATTGACTACCTTCCAAGCCCACTTGATATCCCTGCTATCCAAGGTGTTAACCCTGATACAGACGAAGAAGACGAACGCCCAGCTTCAGATGAAGAACCATTTGCAGCTCTTGCTTTCAAAATCATGACTGACCCATTTGTTGGACGTCTTTCATTCTTCCGCGTTTACTCAGGTACACTTGATGCTGGTTCATACGTTTTGAATACTTCAAAAGGTAAACGTGAACGTATCGGACGTATTCTTCAAATGCACGCTAACACTCGTAAAGAAATCCAAACAGTTTATGCTGGGGATATCGCTGCTGCTGTTGGTTTGAAAAATACGACAACTGGTGACTCATTGACAGATGAAAAAGCTAAAATCATCCTTGAATCAATTGAAGTTCCAGAACCAGTTATCCAATTGATGGTTGAACCTAAAACTAAAGCTGACCAAGATAAGATGGGTGTTGCCCTTCAAAAATTGGCTGAAGAAGATCCAACTTTCCGTGTTGAAACAAACCCAGAAACTGGTGAAACAGTCATCTCTGGTATGGGTGAACTTCACTTGGACGTTCTTGTTGACCGTATGAAACGTGAATTCAAAGTTGAAGCAAATGTTGGTGCGCCTCAAGTTGCTTACCGTGAAACATTCCGCGCTGGAACTTCAGCACGTGGATTCTTCAAACGTCAATCAGGTGGTAAAGGTCAATATGGTGACGTATGGATCGAATTCACACCTAACGAAGAAGGCGCTGGATTTGAATTTGAAAATGCTATCGTCGGTGGTGTCGTTCCTCGTGAATTCGTACCAGCCGTTGAAAAAGGTTTGGTAGAAACTATGGCTAACGGTGTCCTTGCTGGATACCCAATGGTTGACATTAAAGCTAAACTTTATGATGGTTCATACCATGATGTCGATTCATCAGAAACTGCCTTCAAGGTTGCCGCTTCTCTTGCAATGAAAGAAGCTGCTAAAACTGCGAAACCAGCAATTCTTGAACCAATGATGAAAGTTACAATCACTGTTCCTGAAGAAAACCTTGGAGATATCATGGGTCACGTGACTGCTCGTCGTGGTCAAGTTAACTCAATGGAAGCTCATGGTAAATCACAAATCGTTAATGCTTTCGTTCCACTTGCTGAAATGTTCGGTTACGCAACTACTCTCCGTTCATCTACACAAGGACGTGGTACTTTCATGATGGTATTTGACCACTATTCAGACGTACCTAAATCAGTACAAGAAGAAATTATTGCTAAAAACGGC
>fusA_Lcl-169
CGCGAATTTTCACTTGCTAATACACGTAATATCGGTATCATGGCCCACGTCGATGCTGGTAAAACAACAACAACTGAACGTGTTCTTTACTACACTGGTAAAATCCATAAAATCGGTGAAACTCACGAAGGTGCATCACAAATGGACTGGATGGAGCAAGAACAAGAACGTGGTATCACAATCACATCTGCAGCAACAACTGCTGAATGGAAAGGTAACCGCGTAAATATCATTGACACACCAGGTCACGTGGACTTCACAATTGAAGTACAACGTTCACTCCGTGTTCTTGATGGTGCTGTTACCGTTCTTGATGCTCAATCAGGTGTTGAACCACAAACAGAAACTGTATGGCGTCAAGCGACTGAATACGGTGTTCCACGTATCGTTTTTGCTAACAAAATGGACAAAATCGGTGCTGATTTCTACTACTCACTTTCTACTTTGGGAGATCGTTTGGGTGCTAATGCTCATCCAATCCAAATTCCAATTGGTGCAGAAGATGACTTCATCGGTATCATTGACTTGGTAACTATGAAATCTGAAATCTATACTAACGACCTTGGTACAGATATTAAAGAAACTGTTGTAGGTTCAGACGAATTTAACGCTGAATTGGCAGCTTTGGATTTCAATGCTGAAGAATACACAGAACTTGCAAATGAATGGCGTGAAAAACTCATCGAAGCAATTGCTGATTTCGATGAAGATATCATGGAAAAATATTTTGCTGGTGAAGAAATTCCAGAAGCAGAACTTAAAGCTGCTATCCGTAAAGCAACAATCAATGTTGACTTCTACCCAATGCTTGCTGGTTCAGCCTTCAAGAACAAAGGTGTTCAAATGATGCTTGATGCAGTTATTGACTACCTTCCAAGCCCACTTGATATCCCTGCTATCCAAGGTGTTAACCCTGATACAGACGAAGAAGACGAACGCCCAGCTTCAGATGAAGAACCATTTGCAGCTCTTGCTTTCAAAATCATGACTGACCCATTTGTTGGACGTCTTTCATTCTTCCGCGTTTACTCAGGTACACTTGATGCTGGTTCATACGTTTTGAATACTTCAAAAGGTAAACGTGAACGTATCGGACGTATTCTTCAAATGCACGCTAACACTCGTAAAGAAATCCAAACAGTTTATGCTGGGGATATCGCTGCTGCTGTTGGTTTGAAAAATACGACAACTGGTGACTCATTGACAGATGAAAAAGCTAAAATCATCCTTGAATCAATTGAAGTTCCAGAACCAGTTATCCAATTGATGGTTGAACCTAAAACTAAAGCTGACCAAGATAAGATGGGTGTTGCCCTTCAAAAATTGGCTGAAGAAGATCCAACTTTCCGTGTTGAAACAAACCCAGAAACTGGTGAAACAGTCATCTCTGGTATGGGTGAACTTCACTTGGACGTTCTTGTTGACCGTATGAAACGTGAATTCAAAGTTGAAGCAAATGTTGGTGCGCCTCAAGTTGCTTACCGTGAAACATTCCGCGCTGGAACTTCAGCACGTGGATTCTTCAAACGTCAATCAGGTGGTAAAGGTCAATATGGTGACGTATGGATCGAATTCACACCTAACGAAGAAGGCGCTGGATTTGAATTTGAAAATGCTATCGTCGGTGGTGTCGTTCCTCGTGAATTCGTACCAGCCGTTGAAAAAGGTTTGGTAGAAACTATGGCTAACGGTGTCCTTGCTGGATACCCAATGGTTGACATTAAAGCTAAACTTTATGATGGTTCATACCATGATGTCGATTCATCAGAAACTGCCTTCAAGGTTGCCGCTTCTCTTGCAATGAAAGAAGCTGCTAAAACTGCGAAACCAGCAATTCTTGAACCAATGATGAAAGTTACAATCACTGTTCCTGAAGAAAACCTTGGAGATATCATGGGTCACGTGACTGCTCGTCGTGGTCAAGTTAACTCAATGGAAGCTCATGGTAAATCACAAATCGTTAATGCTTTCGTTCCACTTGCTGAAATGTTCGGTTACGCAACTACTCTCCGTTCATCTACACAAGGACGTGGTACTTTCATGATGGTATTTGACCACTATTCAGACGTACCTAAATCAGTACAAGAAGAAATTATTGCTAAAAACGGC
>fusA_Lcl-170
CGCGAATTTTCACTTGCTAATACACGTAATATCGGTATCATGGCCCACGTCGATGCTGGTAAAACAACAACAACTGAACGTGTTCTTTACTACACTGGTAAAATCCATAAAATCGGTGAAACTCACGAAGGTGCATCACAAATGGACTGGATGGAGCAAGAACAAGAACGTGGTATCACAATCACATCTGCAGCAACAACTGCTGAATGGAAAGGTAACCGCGTAAATATCATTGACACACCAGGTCACGTGGACTTCACAATTGAAGTACAACGTTCACTCCGTGTTCTTGATGGTGCTGTTACCGTTCTTGATGCTCAATCAGGTGTTGAACCACAAACAGAAACTGTATGGCGTCAAGCGACTGAATACGGTGTTCCACGTATCGTTTTTGCTAACAAAATGGACAAAATCGGTGCTGATTTCTACTACTCACTTTCTACTTTGGGAGATCGTTTGGGTGCTAATGCTCATCCAATCCAAATTCCAATTGGTGCAGAAGATGACTTCATCGGTATCATTGACTTGGTAACTATGAAATCTGAAATCTATACTAACGACCTTGGTACAGATATTAAAGAAACTGTTGTAGGTTCAGACGAATTTAACGCTGAATTGGCAGCTTTGGATTTCAATGCTGAAGAATACACAGAACTTGCAAACGAATGGCGTGAAAAACTCATCGAAGCAATTGCTGATTTCGATGAAGATATCATGGAAAAATATTTTGCTGGTGAAGAAATTCCAGAAGCAGAACTTAAAGCTGCAATCCGTAAAGCAACAATCAATGTTGACTTCTACCCAATGCTTGCTGGTTCTGCCTTCAAGAACAAAGGTGTTCAAATGATGCTTGATGCAGTTATTGACTACCTTCCAAGCCCACTTGATATCCCTGCAATCCAAGGTGTTAACCCAGATACAGACGAAGAAGACGAACGCCCAGCTTCAGATGAAGAACCATTTGCAGCTCTTGCTTTCAAAATCATGACTGACCCATTTGTTGGACGTCTTTCATTCTTCCGCGTTTACTCAGGTACACTTGATGCTGGTTCATACGTTTTGAATACTTCAAAAGGTAAACGTGAACGTATCGGACGTATTCTTCAAATGCACGCTAACACTCGTAAAGAAATCCAAACAGTTTATGCTGGGGATATCGCTGCTGCTGTTGGTTTGAAAAATACAACAACTGGTGACTCATTGACAGATGAAAAAGCTAAAATCATCCTTGAATCAATTGAAGTTCCAGAACCAGTTATCCAATTGATGGTTGAACCTAAAACTAAAGCTGACCAAGATAAGATGGGTGTTGCCCTTCAAAAATTGGCTGAAGAAGATCCAACTTTCCGTGTTGAAACAAACCCAGAAACTGGTGAAACAGTTATCTCTGGTATGGGTGAACTTCACTTGGACGTTCTTGTTGACCGTATGAAACGTGAATTCAAAGTTGAAGCAAATGTTGGTGCGCCTCAAGTTGCTTACCGTGAAACATTCCGCGCTGGAACTTCAGCACGTGGATTCTTCAAACGTCAATCAGGTGGTAAAGGTCAATATGGTGACGTATGGATCGAATTCACACCTAACGAAGAAGGCGCTGGATTTGAATTTGAAAATGCTATCGTCGGTGGTGTCGTTCCTCGTGAATTCGTACCAGCCGTTGAAAAAGGTTTGGTAGAAACTATGGCTAACGGTGTCCTTGCTGGATACCCAATGGTTGACATTAAAGCTAAACTTTATGATGGTTCATACCATGATGTCGATTCATCAGAAACTGCCTTCAAGGTTGCCGCTTCTCTTGCAATGAAAGAAGCTGCTAAAACTGCGAAACCAGCAATTCTTGAACCAATGATGAAAGTTACAATCACTGTTCCTGAAGAAAACCTTGGAGATATCATGGGTCACGTGACTGCTCGTCGTGGTCAAGTTAACTCAATGGAAGCTCATGGTAAATCACAAATCGTTAATGCTTTCGTTCCACTTGCTGAAATGTTCGGTTACGCAACTACTCTCCGTTCATCTACACAAGGACGTGGTACTTTCATGATGGTATTTGACCACTATTCAGACGTACCTAAATCAGTACAAGAAGAAATTATTGCTAAAAACGGC
>fusA_Lcl-171
CGCGAATTTTCACTTGCTAATACACGTAATATCGGTATCATGGCCCACGTCGATGCTGGTAAAACAACAACAACTGAACGTGTTCTTTACTACACTGGTAAAATCCATAAAATCGGTGAAACTCACGAAGGTGCATCACAAATGGACTGGATGGAGCAAGAACAAGAACGTGGTATCACAATCACATCTGCAGCAACAACTGCTGAATGGAAAGGTAACCGCGTAAATATCATTGACACACCAGGTCACGTGGACTTCACAATTGAAGTACAACGTTCACTCCGTGTTCTTGATGGTGCTGTTACCGTTCTTGATGCTCAATCAGGTGTTGAACCACAAACAGAAACTGTATGGCGTCAAGCGACTGAATACGGTGTTCCACGTATCGTTTTTGCTAACAAAATGGACAAAATCGGTGCTGATTTCTACTACTCACTTTCTACTTTGGGAGATCGTTTGGGTGCTAATGCTCATCCAATCCAAATTCCAATTGGTGCAGAAGATGACTTCATCGGTATCATTGACTTGGTAACTATGAAATCTGAAATCTATACTAACGACCTTGGTACAGATATTAAAGAAACTGTTGTAGGTTCAGACGAATTTAACGCTGAATTGGCAGCTTTGGATTTCAATGCTGAAGAATACACAGAACTTGCAAACGAATGGCGTGAAAAACTCATCGAAGCAATTGCTGATTTCGATGAAGATATCATGGAAAAATATTTTGCTGGTGAAGAAATTCCAGAAGCAGAACTTAAAGCTGCAATCCGTAAAGCAACAATCAATGTTGACTTCTACCCAATGCTTGCTGGTTCTGCCTTCAAGAACAAAGGTGTTCAAATGATGCTTGATGCAGTTATTGACTACCTTCCAAGCCCACTTGATATCCCTGCAATCCAAGGTGTTAACCCAGATACAGACGAAGAAGACGAACGCCCAGCTTCAGATGAAGAACCATTTGCAGCTCTTGCTTTCAAAATCATGACTGACCCATTTGTTGGACGTCTTTCATTCTTCCGCGTTTACTCAGGTACACTTGATGCTGGTTCATACGTTTTGAATACTTCAAAAGGTAAACGTGAACGTATCGGACGTATTCTTCAAATGCACGCTAACACTCGTAAAGAAATCCAAACAGTTTATGCTGGGGATATCGCTGCTGCTGTTGGTTTGAAAAATACAACAACTGGTGACTCATTGACAGATGAAAAAGCTAAAATCATCCTTGAATCAATTGAAGTTCCAGAACCAGTTATCCAATTGATGGTTGAACCTAAAACTAAAGCTGACCAAGATAAGATGGGTGTTGCCCTTCAAAAATTGGCTGAAGAAGATCCAACTTTCCGTGTTGAAACAAACCCAGAAACTGGTGAAACAGTTATCTCTGGTATGGGTGAACTTCACTTGGACGTTCTTGTTGACCGTATGAAACGTGAATTCAAAGTTGAAGCAAATGTTGGTGCGCCTCAAGTTGCTTACCGTGAAACATTCCGCGCTGGAACTTCAGCACGTGGATTCTTCAAACGTCAATCAGGTGGTAAAGGTCAATATGGTGACGTATGGATCGAATTCACACCTAACGAAGAAGGCGCTGGATTTGAATTTGAAAATGCTATCGTCGGTGGTGTCGTTCCTCGTGAATTCGTACCAGCCGTTGAAAAAGGTTTGGTAGAAACTATGGCTAACGGTGTCCTTGCTGGATACCCAATGGTTGACATTAAAGCTAAACTTTATGATGGTTCATACCATGATGTCGATTCATCAGAAACTGCCTTCAAGGTTGCCGCTTCTCTTGCAATGAAAGAAGCTGCTAAAACTGCGAAACCAGCAATTCTTGAACCAATGATGAAAGTTACAATCACTGTTCCTGAAGAAAACCTTGGAGATATCATGGGTCACGTGACTGCTCGTCGTGGTCAAGTTAACTCAATGGAAGCTCATGGTAAATCACAAATCGTTAATGCTTTCGTTCCACTTGCTGAAATGTTCGGTTACGCAACTACTCTCCGTTCATCTACACAAGGACGTGGTACTTTCATGATGGTATTTGACCACTATTCAGACGTACCTAAATCAGTACAAGAAGAAATTATTGCTAAAAACGGC
>fusA_Lcl-172
CGCGAATTTTCACTTGCTAATACACGTAATATCGGTATCATGGCCCACGTCGATGCTGGTAAAACAACAACAACTGAACGTGTTCTTTACTACACTGGTAAAATCCATAAAATCGGTGAAACTCACGAAGGTGCATCACAAATGGACTGGATGGAGCAAGAACAAGAACGTGGTATCACAATCACATCTGCAGCAACAACTGCTGAATGGAAAGGTAACCGCGTAAATATCATTGACACACCAGGTCACGTGGACTTCACAATTGAAGTACAACGTTCACTCCGTGTTCTTGATGGTGCTGTTACCGTTCTTGATGCTCAATCAGGTGTTGAACCACAAACAGAAACTGTATGGCGTCAAGCGACTGAATACGGTGTTCCACGTATCGTTTTTGCTAACAAAATGGACAAAATCGGTGCTGATTTCTACTACTCACTTTCTACTTTGGGAGATCGTTTGGGTGCTAATGCTCATCCAATCCAAATTCCAATTGGTGCAGAAGATGACTTCATCGGTATCATTGACTTGGTAACTATGAAATCTGAAATCTATACTAACGACCTTGGTACAGATATTAAAGAAACTGTTGTAGGTTCAGACGAATTTAACGCTGAATTGGCAGCTTTGGATTTCAATGCTGAAGAATACACAGAACTTGCAAACGAATGGCGTGAAAAACTCATCGAAGCAATTGCTGATTTCGATGAAGATATCATGGAAAAATATTTTGCTGGTGAAGAAATTCCAGAAGCAGAACTTAAAGCTGCAATCCGTAAAGCAACAATCAATGTTGACTTCTACCCAATGCTTGCTGGTTCTGCCTTCAAGAACAAAGGTGTTCAAATGATGCTTGATGCAGTTATTGACTACCTTCCAAGCCCACTTGATATCCCTGCAATCCAAGGTGTTAACCCAGATACAGACGAAGAAGACGAACGCCCAGCTTCAGATGAAGAACCATTTGCAGCTCTTGCTTTCAAAATCATGACTGACCCATTTGTTGGACGTCTTTCATTCTTCCGCGTTTACTCAGGTACACTTGATGCTGGTTCATACGTTTTGAATACTTCAAAAGGTAAACGTGAACGTATCGGACGTATTCTTCAAATGCACGCTAACACTCGTAAAGAAATCCAAACAGTTTATGCTGGGGATATCGCTGCTGCTGTTGGTTTGAAAAATACAACAACTGGTGACTCATTGACAGATGAAAAAGCTAAAATCATCCTTGAATCAATTGAAGTTCCAGAACCAGTTATCCAATTGATGGTTGAACCTAAAACTAAAGCTGACCAAGATAAGATGGGTGTTGCCCTTCAAAAATTGGCTGAAGAAGATCCAACTTTCCGTGTTGAAACAAACCCAGAAACTGGTGAAACAGTTATCTCTGGTATGGGTGAACTTCACTTGGACGTTCTTGTTGACCGTATGAAACGTGAATTCAAAGTTGAAGCAAATGTTGGTGCGCCTCAAGTTGCTTACCGTGAAACATTCCGCGCTGGAACTTCAGCACGTGGATTCTTCAAACGTCAATCAGGTGGTAAAGGTCAATATGGTGACGTATGGATCGAATTCACACCTAACGAAGAAGGCGCTGGATTTGAATTTGAAAATGCTATCGTCGGTGGTGTCGTTCCTCGTGAATTCGTACCAGCCGTTGAAAAAGGTTTGGTAGAAACTATGGCTAACGGTGTCCTTGCTGGATACCCAATGGTTGACATTAAAGCTAAACTTTATGATGGTTCATACCATGATGTCGATTCATCAGAAACTGCCTTCAAGGTTGCCGCTTCTCTTGCAATGAAAGAAGCTGCTAAAACTGCGAAACCAGCAATTCTTGAACCAATGATGAAAGTTACAATCACTGTTCCTGAAGAAAACCTTGGAGATATCATGGGTCACGTGACTGCTCGTCGTGGTCAAGTTAACTCAATGGAAGCTCATGGTAAATCACAAATCGTTAATGCTTTCGTTCCACTTGCTGAAATGTTCGGTTACGCAACTACTCTCCGTTCATCTACACAAGGACGTGGTACTTTCATGATGGTATTTGACCACTATTCAGACGTACCTAAATCAGTACAAGAAGAAATTATTGCTAAAAACGGC
>fusA_Lcl-173
CGCGAATTTTCACTTGCTAATACACGTAATATCGGTATCATGGCCCACGTCGATGCTGGTAAAACAACAACAACTGAACGTGTTCTTTACTACACTGGTAAAATCCATAAAATCGGTGAAACTCACGAAGGTGCATCACAAATGGACTGGATGGAGCAAGAACAAGAACGTGGTATCACTATCACATCTGCAGCAACAACTGCAGAATGGAAAGGTAATCGCGTAAACATCATCGACACACCAGGTCACGTGGACTTCACAATCGAAGTACAACGTTCACTCCGTGTTCTTGATGGTGCTGTTACCGTTCTTGATGCTCAATCAGGTGTTGAACCACAAACAGAAACTGTATGGCGTCAAGCGACTGAATACGGTGTTCCACGTATCGTTTTTGCTAACAAAATGGACAAAATCGGTGCTGATTTCTACTACTCACTTTCTACTTTGGGAGATCGTTTGGGTGCTAATGCTCATCCAATCCAAATTCCAATCGGTGCAGAAGATGACTTCATCGGTATCATTGACTTGGTAACTATGAAATCTGAAATCTATACTAATGACCTTGGTACAGATATTAAAGAAACTGTTGTAGGTTCAGACGAATTTAACGCTGAATTGGCATCTTTGGATTTCAATGCAGAAGAATACACAGAACTTGCAAACGAATGGCGTGAAAAACTCATCGAAGCAATTGCTGATTTCGATGAAGATATCATGGAAAAATATTTTGCTGGTGAAGAAATTCCTGAAGCAGAACTCAAAGCAGCTATCCGTAAAGCAACAATCAATGTTGACTTCTACCCAATGCTTGCTGGTTCTGCCTTCAAGAACAAAGGTGTTCAAATGATGCTTGATGCAGTTATTGACTACCTTCCAAGCCCACTTGATATCCCAGCTATCCAAGGTGTTAACCCTGATACAGACGAAGAAGACGAACGCCCAGCTTCAGATGAAGAACCATTTGCAGCTCTTGCTTTCAAAATCATGACTGACCCATTCGTTGGACGTCTTTCATTCTTCCGCGTTTACTCAGGTACACTTGATGCTGGTTCATACGTTTTGAATACTTCAAAAGGTAAACGTGAACGTATCGGACGTATCCTTCAAATGCACGCTAACACTCGTAAAGAAATCCAAACAGTTTACGCTGGGGATATCGCTGCTGCTGTTGGTTTGAAAAATACAACAACTGGTGACTCATTGACAGATGAAAAAGCTAAAATCATCCTTGAATCAATTGAAGTTCCAGAACCAGTTATCCAATTGATGGTTGAACCTAAAACTAAAGCTGACCAAGATAAGATGGGTGTTGCCCTCCAAAAATTGGCTGAAGAAGATCCAACTTTCCGTGTTGAAACAAACCCAGAAACGGGTGAAACAGTTATCTCTGGTATGGGTGAACTTCACTTGGACGTTCTTGTTGACCGTATGAAACGTGAATTCAAAGTTGAAGCAAACGTTGGTGCGCCTCAAGTTGCCTACCGTGAAACATTCCGCGCTGGAACTTCAGCACGTGGATTCTTCAAACGTCAATCAGGTGGTAAAGGTCAATACGGTGACGTATGGATCGAATTCACACCTAATGAAGAAGGTGCTGGATTTGAATTTGAAAATGCTATCGTCGGTGGTGTCGTTCCTCGTGAATTCGTACCAGCCGTTGAAAAAGGTTTGGTAGAAACTATGGCTAACGGTGTCCTTGCTGGATACCCAATGGTTGACATTAAAGCTAAACTTTATGATGGTTCATACCATGATGTCGATTCATCAGAAACTGCCTTCAAGGTTGCCGCTTCTCTTGCAATGAAAGAAGCTGCTAAAACTGCGAAACCAGCAATTCTTGAGCCAATGATGAAAGTTACAATCACTGTTCCTGAAGAAAACCTTGGAGATATCATGGGTCACGTGACTGCTCGTCGTGGTCAAGTTAACTCAATGGAAGCTCACGGTAAATCACAAATCGTTAATGCTTTCGTTCCACTTGCTGAAATGTTCGGTTACGCAACTACTCTTCGTTCATCTACACAAGGACGTGGTACTTTCATGATGGTATTTGACCACTATTCAGACGTACCTAAATCAGTCCAAGAAGAAATTATTGCTAAAAACGGC
>fusA_Lcl-174
CGCGAATTTTCACTTGCTAATACACGTAATATCGGTATCATGGCCCACGTCGATGCTGGTAAAACAACAACAACTGAACGTGTTCTTTACTACACTGGTAAAATCCATAAAATCGGTGAAACTCACGAAGGTGCATCACAAATGGACTGGATGGAGCAAGAACAAGAACGTGGTATCACTATCACATCTGCAGCAACAACTGCAGAATGGAAAGGTAATCGCGTAAACATCATCGACACACCAGGTCACGTGGACTTCACAATCGAAGTACAACGTTCACTCCGTGTTCTTGATGGTGCTGTTACCGTTCTTGATGCTCAATCAGGTGTTGAACCACAAACAGAAACTGTATGGCGTCAAGCGACTGAATACGGTGTTCCACGTATCGTTTTTGCTAACAAAATGGACAAAATCGGTGCTGATTTCTACTACTCACTTTCTACTTTGGGAGATCGTTTGGGTGCTAATGCTCATCCAATCCAAATTCCAATCGGTGCAGAAGATGACTTCATCGGTATCATTGACTTGGTAACTATGAAATCTGAAATCTATACTAATGACCTTGGTACAGATATTAAAGAAACTGTTGTAGGTTCAGACGAATTTAACGCTGAATTGGCATCTTTGGATTTCAATGCAGAAGAATACACAGAACTTGCAAACGAATGGCGTGAAAAACTCATCGAAGCAATTGCTGATTTCGATGAAGATATCATGGAAAAATATTTTGCTGGTGAAGAAATTCCTGAAGCAGAACTCAAAGCAGCTATCCGTAAAGCAACAATCAATGTTGACTTCTACCCAATGCTTGCTGGTTCTGCCTTCAAGAACAAAGGTGTTCAAATGATGCTTGATGCAGTTATTGACTACCTTCCAAGCCCACTTGATATCCCAGCTATCCAAGGTGTTAACCCTGATACAGACGAAGAAGACGAACGCCCAGCTTCAGATGAAGAACCATTTGCAGCTCTTGCTTTCAAAATCATGACTGACCCATTCGTTGGACGTCTTTCATTCTTCCGCGTTTACTCAGGTACACTTGATGCTGGTTCATACGTTTTGAATACTTCAAAAGGTAAACGTGAACGTATCGGACGTATCCTTCAAATGCACGCTAACACTCGTAAAGAAATCCAAACAGTTTACGCTGGGGATATCGCTGCTGCTGTTGGTTTGAAAAATACAACAACTGGTGACTCATTGACAGATGAAAAAGCTAAAATCATCCTTGAATCAATTGAAGTTCCAGAACCAGTTATCCAATTGATGGTTGAACCTAAAACTAAAGCTGACCAAGATAAGATGGGTGTTGCCCTCCAAAAATTGGCTGAAGAAGATCCAACTTTCCGTGTTGAAACAAACCCAGAAACGGGTGAAACAGTTATCTCTGGTATGGGTGAACTTCACTTGGACGTTCTTGTTGACCGTATGAAACGTGAATTCAAAGTTGAAGCAAACGTTGGTGCGCCTCAAGTTGCCTACCGTGAAACATTCCGCGCTGGAACTTCAGCACGTGGATTCTTCAAACGTCAATCAGGTGGTAAAGGTCAATACGGTGACGTATGGATCGAATTCACACCTAATGAAGAAGGTGCTGGATTTGAATTTGAAAATGCTATCGTCGGTGGTGTCGTTCCTCGTGAATTCGTACCAGCCGTTGAAAAAGGTTTGGTAGAAACTATGGCTAACGGTGTCCTTGCTGGATACCCAATGGTTGACATTAAAGCTAAACTTTATGATGGTTCATACCATGATGTCGATTCATCAGAAACTGCCTTCAAGGTTGCCGCTTCTCTTGCAATGAAAGAAGCTGCTAAAACTGCGAAACCAGCAATTCTTGAGCCAATGATGAAAGTTACAATCACTGTTCCTGAAGAAAACCTTGGAGATATCATGGGTCACGTGACTGCTCGTCGTGGTCAAGTTAACTCAATGGAAGCTCACGGTAAATCACAAATCGTTAATGCTTTCGTTCCACTTGCTGAAATGTTCGGTTACGCAACTACTCTTCGTTCATCTACACAAGGACGTGGTACTTTCATGATGGTATTTGACCACTATTCAGACGTACCTAAATCAGTCCAAGAAGAAATTATTGCTAAAAACGGC
>fusA_Lcl-175
CGCGAATTTTCACTTGCTAATACACGTAATATCGGTATCATGGCCCACGTCGATGCTGGTAAAACAACAACAACTGAACGTGTTCTTTACTACACTGGTAAAATCCATAAAATCGGTGAAACTCACGAAGGTGCATCACAAATGGACTGGATGGAGCAAGAACAAGAACGTGGTATCACTATCACATCTGCAGCAACAACTGCAGAATGGAAAGGTAATCGCGTAAACATCATCGACACACCAGGTCACGTGGACTTCACAATCGAAGTACAACGTTCACTCCGTGTTCTTGATGGTGCTGTTACCGTTCTTGATGCTCAATCAGGTGTTGAACCACAAACAGAAACTGTATGGCGTCAAGCGACTGAATACGGTGTTCCACGTATCGTTTTTGCTAACAAAATGGACAAAATCGGTGCTGATTTCTACTACTCACTTTCTACTTTGGGAGATCGTTTGGGTGCTAATGCTCATCCAATCCAAATTCCAATCGGTGCAGAAGATGACTTCATCGGTATCATTGACTTGGTAACTATGAAATCTGAAATCTATACTAATGACCTTGGTACAGATATTAAAGAAACTGTTGTAGGTTCAGACGAATTTAACGCTGAATTGGCATCTTTGGATTTCAATGCAGAAGAATACACAGAACTTGCAAACGAATGGCGTGAAAAACTCATCGAAGCAATTGCTGATTTCGATGAAGATATCATGGAAAAATATTTTGCTGGTGAAGAAATTCCTGAAGCAGAACTCAAAGCAGCTATCCGTAAAGCAACAATCAATGTTGACTTCTACCCAATGCTTGCTGGTTCTGCCTTCAAGAACAAAGGTGTTCAAATGATGCTTGATGCAGTTATTGACTACCTTCCAAGCCCACTTGATATCCCAGCTATCCAAGGTGTTAACCCTGATACAGACGAAGAAGACGAACGCCCAGCTTCAGATGAAGAACCATTTGCAGCTCTTGCTTTCAAAATCATGACTGACCCATTCGTTGGACGTCTTTCATTCTTCCGCGTTTACTCAGGTACACTTGATGCTGGTTCATACGTTTTGAATACTTCAAAAGGTAAACGTGAACGTATCGGACGTATCCTTCAAATGCACGCTAACACTCGTAAAGAAATCCAAACAGTTTACGCTGGGGATATCGCTGCTGCTGTTGGTTTGAAAAATACAACAACTGGTGACTCATTGACAGATGAAAAAGCTAAAATCATCCTTGAATCAATTGAAGTTCCAGAACCAGTTATCCAATTGATGGTTGAACCTAAAACTAAAGCTGACCAAGATAAGATGGGTGTTGCCCTCCAAAAATTGGCTGAAGAAGATCCAACTTTCCGTGTTGAAACAAACCCAGAAACGGGTGAAACAGTTATCTCTGGTATGGGTGAACTTCACTTGGACGTTCTTGTTGACCGTATGAAACGTGAATTCAAAGTTGAAGCAAACGTTGGTGCGCCTCAAGTTGCCTACCGTGAAACATTCCGCGCTGGAACTTCAGCACGTGGATTCTTCAAACGTCAATCAGGTGGTAAAGGTCAATACGGTGACGTATGGATCGAATTCACACCTAATGAAGAAGGTGCTGGATTTGAATTTGAAAATGCTATCGTCGGTGGTGTCGTTCCTCGTGAATTCGTACCAGCCGTTGAAAAAGGTTTGGTAGAAACTATGGCTAACGGTGTCCTTGCTGGATACCCAATGGTTGACATTAAAGCTAAACTTTATGATGGTTCATACCATGATGTCGATTCATCAGAAACTGCCTTCAAGGTTGCCGCTTCTCTTGCAATGAAAGAAGCTGCTAAAACTGCGAAACCAGCAATTCTTGAGCCAATGATGAAAGTTACAATCACTGTTCCTGAAGAAAACCTTGGAGATATCATGGGTCACGTGACTGCTCGTCGTGGTCAAGTTAACTCAATGGAAGCTCACGGTAAATCACAAATCGTTAATGCTTTCGTTCCACTTGCTGAAATGTTCGGTTACGCAACTACTCTTCGTTCATCTACACAAGGACGTGGTACTTTCATGATGGTATTTGACCACTATTCAGACGTACCTAAATCAGTCCAAGAAGAAATTATTGCTAAAAACGGC
>fusA_Lcl-176
CGCGAATTTTCACTTGCTAATACACGTAATATCGGTATCATGGCCCACGTCGATGCTGGTAAAACAACAACAACTGAACGTGTTCTTTACTACACTGGTAAAATCCATAAAATCGGTGAAACTCACGAAGGTGCATCACAAATGGACTGGATGGAGCAAGAACAAGAACGTGGTATCACTATCACATCTGCAGCAACAACTGCAGAATGGAAAGGTAATCGCGTAAACATCATCGACACACCAGGTCACGTGGACTTCACAATCGAAGTACAACGTTCACTCCGTGTTCTTGATGGTGCTGTTACCGTTCTTGATGCTCAATCAGGTGTTGAACCACAAACAGAAACTGTATGGCGTCAAGCGACTGAATACGGTGTTCCACGTATCGTTTTTGCTAACAAAATGGACAAAATCGGTGCTGATTTCTACTACTCACTTTCTACTTTGGGAGATCGTTTGGGTGCTAATGCTCATCCAATCCAAATTCCAATCGGTGCAGAAGATGACTTCATCGGTATCATTGACTTGGTAACTATGAAATCTGAAATCTATACTAATGACCTTGGTACAGATATTAAAGAAACTGTTGTAGGTTCAGACGAATTTAACGCTGAATTGGCATCTTTGGATTTCAATGCAGAAGAATACACAGAACTTGCAAACGAATGGCGTGAAAAACTCATCGAAGCAATTGCTGATTTCGATGAAGATATCATGGAAAAATATTTTGCTGGTGAAGAAATTCCTGAAGCAGAACTCAAAGCAGCTATCCGTAAAGCAACAATCAATGTTGACTTCTACCCAATGCTTGCTGGTTCTGCCTTCAAGAACAAAGGTGTTCAAATGATGCTTGATGCAGTTATTGACTACCTTCCAAGCCCACTTGATATCCCAGCTATCCAAGGTGTTAACCCTGATACAGACGAAGAAGACGAACGCCCAGCTTCAGATGAAGAACCATTTGCAGCTCTTGCTTTCAAAATCATGACTGACCCATTCGTTGGACGTCTTTCATTCTTCCGCGTTTACTCAGGTACACTTGATGCTGGTTCATACGTTTTGAATACTTCAAAAGGTAAACGTGAACGTATCGGACGTATCCTTCAAATGCACGCTAACACTCGTAAAGAAATCCAAACAGTTTACGCTGGGGATATCGCTGCTGCTGTTGGTTTGAAAAATACAACAACTGGTGACTCATTGACAGATGAAAAAGCTAAAATCATCCTTGAATCAATTGAAGTTCCAGAACCAGTTATCCAATTGATGGTTGAACCTAAAACTAAAGCTGACCAAGATAAGATGGGTGTTGCCCTCCAAAAATTGGCTGAAGAAGATCCAACTTTCCGTGTTGAAACAAACCCAGAAACGGGTGAAACAGTTATCTCTGGTATGGGTGAACTTCACTTGGACGTTCTTGTTGACCGTATGAAACGTGAATTCAAAGTTGAAGCAAACGTTGGTGCGCCTCAAGTTGCCTACCGTGAAACATTCCGCGCTGGAACTTCAGCACGTGGATTCTTCAAACGTCAATCAGGTGGTAAAGGTCAATACGGTGACGTATGGATCGAATTCACACCTAATGAAGAAGGTGCTGGATTTGAATTTGAAAATGCTATCGTCGGTGGTGTCGTTCCTCGTGAATTCGTACCAGCCGTTGAAAAAGGTTTGGTAGAAACTATGGCTAACGGTGTCCTTGCTGGATACCCAATGGTTGACATTAAAGCTAAACTTTATGATGGTTCATACCATGATGTCGATTCATCAGAAACTGCCTTCAAGGTTGCCGCTTCTCTTGCAATGAAAGAAGCTGCTAAAACTGCGAAACCAGCAATTCTTGAGCCAATGATGAAAGTTACAATCACTGTTCCTGAAGAAAACCTTGGAGATATCATGGGTCACGTGACTGCTCGTCGTGGTCAAGTTAACTCAATGGAAGCTCACGGTAAATCACAAATCGTTAATGCTTTCGTTCCACTTGCTGAAATGTTCGGTTACGCAACTACTCTTCGTTCATCTACACAAGGACGTGGTACTTTCATGATGGTATTTGACCACTATTCAGACGTACCTAAATCAGTCCAAGAAGAAATTATTGCTAAAAACGGC
>fusA_Lcl-177
CGCGAATTTTCACTTGCTAATACACGTAATATCGGTATCATGGCCCACGTCGATGCTGGTAAAACAACAACAACTGAACGTGTTCTTTACTACACTGGTAAAATCCATAAAATCGGTGAAACTCACGAAGGTGCATCACAAATGGACTGGATGGAGCAAGAACAAGAACGTGGTATCACTATCACATCTGCAGCAACAACTGCAGAATGGAAAGGTAATCGCGTAAACATCATCGACACACCAGGTCACGTGGACTTCACAATCGAAGTACAACGTTCACTCCGTGTTCTTGATGGTGCTGTTACCGTTCTTGATGCTCAATCAGGTGTTGAACCACAAACAGAAACTGTATGGCGTCAAGCGACTGAATACGGTGTTCCACGTATCGTTTTTGCTAACAAAATGGACAAAATCGGTGCTGATTTCTACTACTCACTTTCTACTTTGGGAGATCGTTTGGGTGCTAATGCTCATCCAATCCAAATTCCAATCGGTGCAGAAGATGACTTCATCGGTATCATTGACTTGGTAACTATGAAATCTGAAATCTATACTAATGACCTTGGTACAGATATTAAAGAAACTGTTGTAGGTTCAGACGAATTTAACGCTGAATTGGCATCTTTGGATTTCAATGCAGAAGAATACACAGAACTTGCAAACGAATGGCGTGAAAAACTCATCGAAGCAATTGCTGATTTCGATGAAGATATCATGGAAAAATATTTTGCTGGTGAAGAAATTCCTGAAGCAGAACTCAAAGCAGCTATCCGTAAAGCAACAATCAATGTTGACTTCTACCCAATGCTTGCTGGTTCTGCCTTCAAGAACAAAGGTGTTCAAATGATGCTTGATGCAGTTATTGACTACCTTCCAAGCCCACTTGATATCCCAGCTATCCAAGGTGTTAACCCTGATACAGACGAAGAAGACGAACGCCCAGCTTCAGATGAAGAACCATTTGCAGCTCTTGCTTTCAAAATCATGACTGACCCATTCGTTGGACGTCTTTCATTCTTCCGCGTTTACTCAGGTACACTTGATGCTGGTTCATACGTTTTGAATACTTCAAAAGGTAAACGTGAACGTATCGGACGTATCCTTCAAATGCACGCTAACACTCGTAAAGAAATCCAAACAGTTTACGCTGGGGATATCGCTGCTGCTGTTGGTTTGAAAAATACAACAACTGGTGACTCATTGACAGATGAAAAAGCTAAAATCATCCTTGAATCAATTGAAGTTCCAGAACCAGTTATCCAATTGATGGTTGAACCTAAAACTAAAGCTGACCAAGATAAGATGGGTGTTGCCCTCCAAAAATTGGCTGAAGAAGATCCAACTTTCCGTGTTGAAACAAACCCAGAAACGGGTGAAACAGTTATCTCTGGTATGGGTGAACTTCACTTGGACGTTCTTGTTGACCGTATGAAACGTGAATTCAAAGTTGAAGCAAACGTTGGTGCGCCTCAAGTTGCCTACCGTGAAACATTCCGCGCTGGAACTTCAGCACGTGGATTCTTCAAACGTCAATCAGGTGGTAAAGGTCAATACGGTGACGTATGGATCGAATTCACACCTAATGAAGAAGGTGCTGGATTTGAATTTGAAAATGCTATCGTCGGTGGTGTCGTTCCTCGTGAATTCGTACCAGCCGTTGAAAAAGGTTTGGTAGAAACTATGGCTAACGGTGTCCTTGCTGGATACCCAATGGTTGACATTAAAGCTAAACTTTATGATGGTTCATACCATGATGTCGATTCATCAGAAACTGCCTTCAAGGTTGCCGCTTCTCTTGCAATGAAAGAAGCTGCTAAAACTGCGAAACCAGCAATTCTTGAGCCAATGATGAAAGTTACAATCACTGTTCCTGAAGAAAACCTTGGAGATATCATGGGTCACGTGACTGCTCGTCGTGGTCAAGTTAACTCAATGGAAGCTCACGGTAAATCACAAATCGTTAATGCTTTCGTTCCACTTGCTGAAATGTTCGGTTACGCAACTACTCTTCGTTCATCTACACAAGGACGTGGTACTTTCATGATGGTATTTGACCACTATTCAGACGTACCTAAATCAGTCCAAGAAGAAATTATTGCTAAAAACGGC
>fusA_Lcl-178
CGCGAATTTTCACTTGCTAATACACGTAATATCGGTATCATGGCCCACGTCGATGCTGGTAAAACAACAACAACTGAACGTGTTCTTTACTACACTGGTAAAATCCATAAAATCGGTGAAACTCACGAAGGTGCATCACAAATGGACTGGATGGAGCAAGAACAAGAACGTGGTATCACAATCACATCTGCAGCAACAACTGCTGAATGGAAAGGTAACCGCGTAAATATCATTGACACACCAGGTCACGTGGACTTCACAATTGAAGTACAACGTTCACTCCGTGTTCTTGATGGTGCTGTTACCGTTCTTGATGCTCAATCAGGTGTTGAACCACAAACAGAAACTGTATGGCGTCAAGCGACTGAATACGGTGTTCCACGTATCGTTTTTGCTAACAAAATGGACAAAATCGGTGCTGATTTCTACTACTCACTTTCTACTTTGGGAGATCGTTTGGGTGCTAATGCTCATCCAATCCAAATTCCAATTGGTGCAGAAGATGACTTCATCGGTATCATTGACTTGGTAACTATGAAATCTGAAATCTATACTAACGACCTTGGTACAGATATTAAAGAAACTGTTGTAGGTTCAGACGAATTTAACGCTGAATTGGCAGCTTTGGATTTCAATGCTGAAGAATACACAGAACTTGCAAATGAATGGCGTGAAAAACTCATCGAAGCAATTGCTGATTTCGATGAAGATATCATGGAAAAATATTTTGCTGGTGAAGAAATTCCAGAAGCAGAACTTAAAGCTGCTATCCGTAAAGCAACAATCAATGTTGACTTCTACCCAATGCTTGCTGGTTCAGCCTTCAAGAACAAAGGTGTTCAAATGATGCTTGATGCAGTTATTGACTACCTTCCAAGCCCACTTGATATCCCTGCTATCCAAGGTGTTAACCCTGATACAGACGAAGAAGACGAACGCCCAGCTTCAGATGAAGAACCATTTGCAGCTCTTGCTTTCAAAATCATGACTGACCCATTTGTTGGACGTCTTTCATTCTTCCGCGTTTACTCAGGTACACTTGATGCTGGTTCATACGTTTTGAATACTTCAAAAGGTAAACGTGAACGTATCGGACGTATTCTTCAAATGCACGCTAACACTCGTAAAGAAATCCAAACAGTTTATGCTGGGGATATCGCTGCTGCTGTTGGTTTGAAAAATACGACAACTGGTGACTCATTGACAGATGAAAAAGCTAAAATCATCCTTGAATCAATTGAAGTTCCAGAACCAGTTATCCAATTGATGGTTGAACCTAAAACTAAAGCTGACCAAGATAAGATGGGTGTTGCCCTTCAAAAATTGGCTGAAGAAGATCCAACTTTCCGTGTTGAAACAAACCCAGAAACTGGTGAAACAGTCATCTCTGGTATGGGTGAACTTCACTTGGACGTTCTTGTTGACCGTATGAAACGTGAATTCAAAGTTGAAGCAAATGTTGGTGCGCCTCAAGTTGCTTACCGTGAAACATTCCGCGCTGGAACTTCAGCACGTGGATTCTTCAAACGTCAATCAGGTGGTAAAGGTCAATATGGTGACGTATGGATCGAATTCACACCTAACGAAGAAGGCGCTGGATTTGAATTTGAAAATGCTATCGTCGGTGGTGTCGTTCCTCGTGAATTCGTACCAGCCGTTGAAAAAGGTTTGGTAGAAACTATGGCTAACGGTGTCCTTGCTGGATACCCAATGGTTGACATTAAAGCTAAACTTTATGATGGTTCATACCATGATGTCGATTCATCAGAAACTGCCTTCAAGGTTGCCGCTTCTCTTGCAATGAAAGAAGCTGCTAAAACTGCGAAACCAGCAATTCTTGAACCAATGATGAAAGTTACAATCACTGTTCCTGAAGAAAACCTTGGAGATATCATGGGTCACGTGACTGCTCGTCGTGGTCAAGTTAACTCAATGGAAGCTCATGGTAAATCACAAATCGTTAATGCTTTCGTTCCACTTGCTGAAATGTTCGGTTACGCAACTACTCTCCGTTCATCTACACAAGGACGTGGTACTTTCATGATGGTATTTGACCACTATTCAGACGTACCTAAATCAGTACAAGAAGAAATTATTGCTAAAAACGGC
>fusA_Lcl-179
CGCGAATTTTCACTTGCTAATACACGTAATATCGGTATCATGGCCCACGTCGATGCTGGTAAAACAACAACAACTGAACGTGTTCTTTACTACACTGGTAAAATCCATAAAATCGGTGAAACTCACGAAGGTGCATCACAAATGGACTGGATGGAGCAAGAACAAGAACGTGGTATCACTATCACATCTGCAGCAACAACTGCAGAATGGAAAGGTAATCGCGTAAACATCATCGACACACCAGGTCACGTGGACTTCACAATCGAAGTACAACGTTCACTCCGTGTTCTTGATGGTGCTGTTACCGTTCTTGATGCTCAATCAGGTGTTGAACCACAAACAGAAACTGTATGGCGTCAAGCGACTGAATACGGTGTTCCACGTATCGTTTTTGCTAACAAAATGGACAAAATCGGTGCTGATTTCTACTACTCACTTTCTACTTTGGGAGATCGTTTGGGTGCTAATGCTCATCCAATCCAAATTCCAATCGGTGCAGAAGATGACTTCATCGGTATCATTGACTTGGTAACTATGAAATCTGAAATCTATACTAATGACCTTGGTACAGATATTAAAGAAACTGTTGTAGGTTCAGACGAATTTAACGCTGAATTGGCATCTTTGGATTTCAATGCAGAAGAATACACAGAACTTGCAAACGAATGGCGTGAAAAACTCATCGAAGCAATTGCTGATTTCGATGAAGATATCATGGAAAAATATTTTGCTGGTGAAGAAATTCCTGAAGCAGAACTCAAAGCAGCTATCCGTAAAGCAACAATCAATGTTGACTTCTACCCAATGCTTGCTGGTTCTGCCTTCAAGAACAAAGGTGTTCAAATGATGCTTGATGCAGTTATTGACTACCTTCCAAGCCCACTTGATATCCCTGCCATCAAAGGTGTTAACCCTGATACAGACGAAGAAGACGAACGCCCAGCTTCAGATGAAGAACCATTTGCAGCTCTTGCTTTCAAAATCATGACTGACCCATTCGTTGGACGTCTTTCATTCTTCCGCGTTTACTCAGGTACACTTGATGCTGGTTCATACGTTTTGAATACTTCAAAAGGTAAACGTGAACGTATCGGACGTATTCTTCAAATGCACGCTAACACTCGTAAAGAAATCCAAACAGTTTACGCTGGGGATATCGCTGCTGCTGTTGGTTTGAAAAATACAACAACTGGTGACTCATTGACAGATGAAAAAGCTAAAATCATCCTTGAATCAATTGAAGTTCCAGAACCAGTTATCCAATTGATGGTTGAACCTAAAACTAAAGCTGACCAAGATAAGATGGGTGTTGCCCTCCAAAAATTGGCTGAAGAAGATCCAACTTTCCGTGTTGAAACAAACCCAGAAACTGGTGAAACAGTTATCTCTGGTATGGGTGAACTTCACTTGGACGTTCTTGTTGACCGTATGAAACGTGAATTCAAAGTTGAAGCAAACGTTGGTGCGCCTCAAGTTGCTTACCGTGAAACATTCCGCGCTGGAACTTCAGCACGTGGATTCTTCAAACGTCAATCAGGTGGTAAAGGTCAATACGGTGACGTATGGATTGAATTCACACCTAATGAAGAAGGTGCTGGATTTGAATTTGAAAATGCTATCGTCGGTGGTGTCGTTCCTCGTGAATTCGTACCAGCCGTTGAAAAAGGTTTGGTAGAAACTATGGCTAACGGTGTCCTTGCTGGATACCCAATGGTTGACATTAAAGCTAAACTTTATGATGGTTCATACCATGATGTCGATTCATCAGAAACTGCCTTCAAGGTTGCCGCTTCTCTTGCAATGAAAGAAGCTGCTAAAACTGCGAAACCAGCAATTCTTGAACCAATGATGAAAGTTACAATCACTGTTCCTGAAGAAAACCTTGGAGATATCATGGGTCACGTGACTGCTCGTCGTGGTCAAGTTAACTCAATGGAAGCTCACGGTAAATCACAAATCGTTAATGCTTTCGTTCCACTTGCTGAAATGTTCGGTTACGCAACTACTCTCCGTTCATCTACACAAGGACGTGGTACTTTCATGATGGTATTTGACCACTATTCAGACGTACCTAAATCAGTACAAGAAGAAATTATTGCAAAAAACGGC
>fusA_Lcl-180
CGCGAATTTTCACTTGCTAATACACGTAATATCGGTATCATGGCCCACGTCGATGCTGGTAAAACAACAACAACTGAACGTGTTCTTTACTACACTGGTAAAATCCATAAAATCGGTGAAACTCACGAAGGTGCATCACAAATGGACTGGATGGAGCAAGAACAAGAACGTGGTATCACAATCACATCTGCAGCAACAACTGCTGAATGGAAAGGTAACCGCGTAAATATCATTGACACACCAGGTCACGTGGACTTCACAATTGAAGTACAACGTTCACTCCGTGTTCTTGATGGTGCTGTTACCGTTCTTGATGCTCAATCAGGTGTTGAACCACAAACAGAAACTGTATGGCGTCAAGCGACTGAATACGGTGTTCCACGTATCGTTTTTGCTAACAAAATGGACAAAATCGGTGCTGATTTCTACTACTCACTTTCTACTTTGGGAGATCGTTTGGGTGCTAATGCTCATCCAATCCAAATTCCAATTGGTGCAGAAGATGACTTCATCGGTATCATTGACTTGGTAACTATGAAATCTGAAATCTATACTAACGACCTTGGTACAGATATTAAAGAAACTGTTGTAGGTTCAGACGAATTTAACGCTGAATTGGCAGCTTTGGATTTCAATGCTGAAGAATACACAGAACTTGCAAACGAATGGCGTGAAAAACTCATCGAAGCAATCGCTGATTTCGATGAAGATATCATGGAAAAATATTTTGCTGGTGAAGAAATTCCAGAAGCAGAACTTAAAGCTGCTATCCGTAAAGCAACAATCAATGTTGACTTCTACCCAATGCTTGCTGGTTCAGCCTTCAAGAACAAAGGTGTTCAAATGATGCTTGATGCAGTTATTGACTACCTTCCAAGCCCACTTGATATCCCTGCTATCCAAGGTGTTAACCCTGATACAGACGAAGAAGACGAACGCCCAGCTTCAGATGAAGAACCATTTGCAGCTCTTGCTTTCAAAATCATGACTGACCCATTTGTTGGACGTCTTTCATTCTTCCGCGTTTACTCAGGTACACTTGATGCTGGTTCATACGTTTTGAATACTTCAAAAGGTAAACGTGAACGTATCGGACGTATTCTTCAAATGCACGCTAACACTCGTAAAGAAATCCAAACAGTTTATGCTGGGGATATCGCTGCTGCTGTTGGTTTGAAAAATACGACAACTGGTGACTCATTGACAGATGAAAAAGCTAAAATCATCCTTGAATCAATTGAAGTTCCAGAACCAGTTATCCAATTGATGGTTGAACCTAAAACTAAAGCTGACCAAGATAAGATGGGTGTTGCCCTTCAAAAATTGGCTGAAGAAGATCCAACTTTCCGTGTTGAAACAAACCCAGAAACTGGTGAAACAGTTATCTCTGGTATGGGTGAACTTCACTTGGACGTTCTTGTTGACCGTATGAAACGTGAATTCAAAGTTGAAGCAAATGTTGGTGCTCCTCAAGTTGCTTACCGTGAAACATTCCGCGCTGGAACTTCAGCACGTGGATTCTTCAAACGTCAATCAGGTGGTAAAGGTCAATATGGTGACGTATGGATCGAATTCACACCTAACGAAGAAGGCGCTGGATTTGAATTTGAAAATGCTATCGTCGGTGGTGTCGTTCCTCGTGAATTCGTACCAGCCGTTGAAAAAGGTTTGGTAGAAACTATGGCTAACGGTGTCCTTGCTGGATACCCAATGGTTGACATTAAAGCTAAACTTTATGATGGTTCATACCATGATGTCGATTCATCAGAAACTGCCTTCAAGGTTGCCGCTTCTCTTGCAATGAAAGAAGCTGCTAAAACTGCGAAACCAGCAATTCTTGAACCAATGATGAAAGTTACAATCACTGTTCCTGAAGAAAACCTTGGAGATATCATGGGTCACGTGACTGCTCGTCGTGGTCAAGTTAACTCAATGGAAGCTCACGGTAAATCACAAATCGTTAATGCTTTCGTTCCACTTGCTGAAATGTTCGGTTACGCAACTACTCTCCGTTCATCTACACAAGGACGTGGTACTTTCATGATGGTATTTGACCACTATTCAGACGTACCTAAATCAGTACAAGAAGAAATTATTGCTAAAAACGGC
>fusA_Lcl-181
CGCGAATTTTCACTTGCTAATACACGTAATATCGGTATCATGGCCCACGTCGATGCTGGTAAAACAACAACAACTGAACGTGTTCTTTACTACACTGGTAAAATCCATAAAATCGGTGAAACTCACGAAGGTGCATCACAAATGGACTGGATGGAGCAAGAACAAGAACGTGGTATCACAATCACATCTGCAGCAACAACTGCTGAATGGAAAGGTAACCGCGTAAATATCATTGACACACCAGGTCACGTGGACTTCACAATTGAAGTACAACGTTCACTCCGTGTTCTTGATGGTGCTGTTACCGTTCTTGATGCTCAATCAGGTGTTGAACCACAAACAGAAACTGTATGGCGTCAAGCGACTGAATACGGTGTTCCACGTATCGTTTTTGCTAACAAAATGGACAAAATCGGTGCTGATTTCTACTACTCACTTTCTACTTTGGGAGATCGTTTGGGTGCTAATGCTCATCCAATCCAAATTCCAATTGGTGCAGAAGATGACTTCATCGGTATCATTGACTTGGTAACTATGAAATCTGAAATCTATACTAACGACCTTGGTACAGATATTAAAGAAACTGTTGTAGGTTCAGACGAATTTAACGCTGAATTGGCAGCTTTGGATTTCAATGCTGAAGAATACACAGAACTTGCAAACGAATGGCGTGAAAAACTCATCGAAGCAATTGCTGATTTCGATGAAGATATCATGGAAAAATATTTTGCTGGTGAAGAAATTCCAGAAGCAGAACTTAAAGCTGCAATCCGTAAAGCAACAATCAATGTTGACTTCTACCCAATGCTTGCTGGTTCTGCCTTCAAGAACAAAGGTGTTCAAATGATGCTTGATGCAGTTATTGACTACCTTCCAAGCCCACTTGATATCCCTGCAATCCAAGGTGTTAACCCAGATACAGACGAAGAAGACGAACGCCCAGCTTCAGATGAAGAACCATTTGCAGCTCTTGCTTTCAAAATCATGACTGACCCATTTGTTGGACGTCTTTCATTCTTCCGCGTTTACTCAGGTACACTTGATGCTGGTTCATACGTTTTGAATACTTCAAAAGGTAAACGTGAACGTATCGGACGTATTCTTCAAATGCACGCTAACACTCGTAAAGAAATCCAAACAGTTTATGCTGGGGATATCGCTGCTGCTGTTGGTTTGAAAAATACAACAACTGGTGACTCATTGACAGATGAAAAAGCTAAAATCATCCTTGAATCAATTGAAGTTCCAGAACCAGTTATCCAATTGATGGTTGAACCTAAAACTAAAGCTGACCAAGATAAGATGGGTGTTGCCCTTCAAAAATTGGCTGAAGAAGATCCAACTTTCCGTGTTGAAACAAACCCAGAAACTGGTGAAACAGTTATCTCTGGTATGGGTGAACTTCACTTGGACGTTCTTGTTGACCGTATGAAACGTGAATTCAAAGTTGAAGCAAATGTTGGTGCGCCTCAAGTTGCTTACCGTGAAACATTCCGCGCTGGAACTTCAGCACGTGGATTCTTCAAACGTCAATCAGGTGGTAAAGGTCAATATGGTGACGTATGGATCGAATTCACACCTAACGAAGAAGGCGCTGGATTTGAATTTGAAAATGCTATCGTCGGTGGTGTCGTTCCTCGTGAATTCGTACCAGCCGTTGAAAAAGGTTTGGTAGAAACTATGGCTAACGGTGTCCTTGCTGGATACCCAATGGTTGACATTAAAGCTAAACTTTATGATGGTTCATACCATGATGTCGATTCATCAGAAACTGCCTTCAAGGTTGCCGCTTCTCTTGCAATGAAAGAAGCTGCTAAAACTGCGAAACCAGCAATTCTTGAACCAATGATGAAAGTTACAATCACTGTTCCTGAAGAAAACCTTGGAGATATCATGGGTCACGTGACTGCTCGTCGTGGTCAAGTTAACTCAATGGAAGCTCATGGTAAATCACAAATCGTTAATGCTTTCGTTCCACTTGCTGAAATGTTCGGTTACGCAACTACTCTCCGTTCATCTACACAAGGACGTGGTACTTTCATGATGGTATTTGACCACTATTCAGACGTACCTAAATCAGTACAAGAAGAAATTATTGCTAAAAACGGC
>fusA_Lcl-182
CGCGAATTTTCACTTGCTAATACACGTAATATCGGTATCATGGCCCACGTCGATGCTGGTAAAACAACAACAACTGAACGTGTTCTTTACTACACTGGTAAAATCCATAAAATCGGTGAAACTCACGAAGGTGCATCACAAATGGACTGGATGGAGCAAGAACAAGAACGTGGTATCACTATCACATCTGCAGCAACAACTGCAGAATGGAAAGGTAATCGCGTAAACATCATCGACACACCAGGTCACGTGGACTTCACAATCGAAGTACAACGTTCACTCCGTGTTCTTGATGGTGCTGTTACCGTTCTTGATGCTCAATCAGGTGTTGAACCACAGACAGAAACTGTATGGCGTCAAGCGACTGAATACGGTGTTCCACGTATCGTTTTTGCTAACAAAATGGACAAAATCGGTGCTGATTTCTACTACTCACTTTCTACTTTGGGAGATCGTTTGGGTGCTAATGCTCATCCAATCCAAATTCCAATCGGTGCAGAAGATGACTTCATCGGTATCATTGACTTGGTAACTATGAAATCTGAAATCTATACTAATGACCTTGGTACAGATATTAAAGAAACTGTTGTAGGTTCAGACGAATTTAACGCTGAATTGGCATCTTTGGATTTCAATGCAGAAGAATACACAGAACTTGCAAACGAATGGCGTGAAAAACTCATCGAAGCAATTGCTGATTTCGATGAAGATATCATGGAAAAATATTTTGCTGGTGAAGAAATTCCTGAAGCAGAACTCAAAGCAGCTATCCGTAAAGCAACAATCAATGTTGACTTCTACCCAATGCTTGCTGGTTCTGCCTTCAAGAACAAAGGTGTTCAAATGATGCTTGATGCAGTTATTGACTACCTTCCAAGCCCACTTGATATCCCTGCCATCAAAGGTGTTAACCCTGATACAGACGAAGAAGACGAACGCCCAGCTTCAGATGAAGAACCATTTGCAGCTCTTGCTTTCAAAATCATGACTGACCCATTCGTTGGACGTCTTTCATTCTTCCGCGTTTACTCAGGTACACTTGATGCTGGTTCATACGTTTTGAATACTTCAAAAGGTAAACGTGAACGTATCGGACGTATCCTTCAAATGCACGCTAACACTCGTAAAGAAATCCAAACAGTTTACGCTGGGGATATCGCTGCTGCTGTTGGTTTGAAAAATACAACAACTGGTGACTCATTGACAGATGAAAAAGCTAAAATCATCCTTGAATCAATTGAAGTTCCAGAACCAGTTATCCAATTGATGGTTGAACCTAAAACTAAAGCTGACCAAGATAAGATGGGTGTTGCCCTCCAAAAATTGGCTGAAGAAGATCCAACTTTCCGTGTTGAAACAAACCCAGAAACTGGTGAAACAGTTATCTCTGGTATGGGTGAACTTCACTTGGACGTTCTTGTTGACCGTATGAAACGTGAATTCAAAGTTGAAGCAAACGTTGGTGCGCCTCAAGTTGCTTACCGTGAAACATTCCGCGCTGGAACTTCAGCACGTGGATTCTTCAAACGTCAATCAGGTGGTAAAGGTCAATACGGTGACGTATGGATTGAATTCACACCTAATGAAGAAGGTGCTGGATTTGAATTTGAAAATGCTATCGTCGGTGGTGTCGTTCCTCGTGAATTCGTACCAGCCGTTGAAAAAGGTTTGGTAGAAACTATGGCTAACGGTGTCCTTGCTGGATACCCAATGGTTGACATTAAAGCTAAACTTTATGATGGTTCATACCATGATGTCGATTCATCAGAAACTGCCTTCAAGGTTGCCGCTTCTCTTGCAATGAAAGAAGCTGCTAAAACTGCGAAACCAGCAATTCTTGAACCAATGATGAAAGTTACAATCACTGTTCCTGAAGAAAACCTTGGAGATATCATGGGTCACGTGACTGCTCGTCGTGGTCAAGTTAACTCAATGGAAGCTCACGGTAAATCACAAATCGTTAATGCTTTCGTTCCACTTGCTGAAATGTTCGGTTACGCAACTACTCTCCGTTCATCTACACAAGGACGTGGTACTTTCATGATGGTATTTGACCACTATTCAGACGTACCTAAATCAGTACAAGAAGAAATTATTGCAAAAAACGGC
>fusA_Lcl-183
CGCGAATTTTCACTTGCTAATACACGTAATATCGGTATCATGGCCCACGTCGATGCTGGTAAAACAACAACAACTGAACGTGTTCTTTACTACACTGGTAAAATCCATAAAATCGGTGAAACTCACGAAGGTGCATCACAAATGGACTGGATGGAGCAAGAACAAGAACGTGGTATCACAATCACATCTGCAGCAACAACTGCTGAATGGAAAGGTAACCGCGTAAATATCATTGACACACCAGGTCACGTGGACTTCACAATTGAAGTACAACGTTCACTCCGTGTTCTTGATGGTGCTGTTACCGTTCTTGATGCTCAATCAGGTGTTGAACCACAAACAGAAACTGTATGGCGTCAAGCGACTGAATACGGTGTTCCACGTATCGTTTTTGCTAACAAAATGGACAAAATCGGTGCTGATTTCTACTACTCACTTTCTACTTTGGGAGATCGTTTGGGTGCTAATGCTCATCCAATCCAAATTCCAATTGGTGCAGAAGATGACTTCATCGGTATCATTGACTTGGTAACTATGAAATCTGAAATCTATACTAACGACCTTGGTACAGATATTAAAGAAACTGTTGTAGGTTCAGACGAATTTAACGCTGAATTGGCAGCTTTGGATTTCAATGCTGAAGAATACACAGAACTTGCAAACGAATGGCGTGAAAAACTCATCGAAGCAATTGCTGATTTCGATGAAGATATCATGGAAAAATATTTTGCTGGTGAAGAAATTCCAGAAGCAGAACTTAAAGCTGCAATCCGTAAAGCAACAATCAATGTTGACTTCTACCCAATGCTTGCTGGTTCTGCCTTCAAGAACAAAGGTGTTCAAATGATGCTTGATGCAGTTATTGACTACCTTCCAAGCCCACTTGATATCCCTGCAATCCAAGGTGTTAACCCAGATACAGACGAAGAAGACGAACGCCCAGCTTCAGATGAAGAACCATTTGCAGCTCTTGCTTTCAAAATCATGACTGACCCATTTGTTGGACGTCTTTCATTCTTCCGCGTTTACTCAGGTACACTTGATGCTGGTTCATACGTTTTGAATACTTCAAAAGGTAAACGTGAACGTATCGGACGTATTCTTCAAATGCACGCTAACACTCGTAAAGAAATCCAAACAGTTTATGCTGGGGATATCGCTGCTGCTGTTGGTTTGAAAAATACAACAACTGGTGACTCATTGACAGATGAAAAAGCTAAAATCATCCTTGAATCAATTGAAGTTCCAGAACCAGTTATCCAATTGATGGTTGAACCTAAAACTAAAGCTGACCAAGATAAGATGGGTGTTGCCCTTCAAAAATTGGCTGAAGAAGATCCAACTTTCCGTGTTGAAACAAACCCAGAAACTGGTGAAACAGTTATCTCTGGTATGGGTGAACTTCACTTGGACGTTCTTGTTGACCGTATGAAACGTGAATTCAAAGTTGAAGCAAATGTTGGTGCGCCTCAAGTTGCTTACCGTGAAACATTCCGCGCTGGAACTTCAGCACGTGGATTCTTCAAACGTCAATCAGGTGGTAAAGGTCAATATGGTGACGTATGGATCGAATTCACACCTAACGAAGAAGGCGCTGGATTTGAATTTGAAAATGCTATCGTCGGTGGTGTTGTTCCTCGTGAATTCGTACCAGCCGTTGAAAAAGGTTTGGTAGAAACTATGGCTAACGGTGTCCTTGCTGGATACCCAATGGTTGACATTAAAGCTAAACTTTATGATGGTTCATACCATGATGTCGATTCATCAGAAACTGCCTTCAAGGTTGCCGCTTCTCTTGCAATGAAAGAAGCTGCTAAAACTGCGAAACCAGCAATTCTTGAACCAATGATGAAAGTTACAATCACTGTTCCTGAAGAAAACCTTGGAGATATCATGGGTCACGTGACTGCTCGTCGTGGTCAAGTTAACTCAATGGAAGCTCATGGTAAATCACAAATCGTTAATGCTTTCGTTCCACTTGCTGAAATGTTCGGTTACGCAACTACTCTCCGTTCATCTACACAAGGACGTGGTACTTTCATGATGGTATTTGACCACTATTCAGACGTACCTAAATCAGTACAAGAAGAAATTATTGCTAAAAACGGC
>fusA_Lcl-184
CGCGAATTTTCACTTGCTAATACACGTAATATCGGTATCATGGCCCACGTCGATGCTGGTAAAACAACAACAACTGAACGTGTTCTTTACTACACTGGTAAAATCCATAAAATCGGTGAAACTCACGAAGGTGCATCACAAATGGACTGGATGGAGCAAGAACAAGAACGTGGTATCACTATCACATCTGCAGCAACAACTGCAGAATGGAAAGGTAATCGCGTAAACATCATCGACACACCAGGTCACGTGGACTTCACAATCGAAGTACAACGTTCACTCCGTGTTCTTGATGGTGCTGTTACCGTTCTTGATGCTCAATCAGGTGTTGAACCACAAACAGAAACTGTATGGCGTCAAGCGACTGAATACGGTGTTCCACGTATCGTTTTTGCTAACAAAATGGACAAAATCGGTGCTGATTTCTACTACTCACTTTCTACTTTGGGAGATCGTTTGGGTGCTAATGCTCATCCAATCCAAATTCCAATCGGTGCAGAAGATGACTTCATCGGTATCATTGACTTGGTAACTATGAAATCTGAAATCTATACTAATGACCTTGGTACAGATATTAAAGAAACTGTTGTAGGTTCAGACGAATTTAACGCTGAATTGGCATCTTTGGATTTCAATGCAGAAGAATACACAGAACTTGCAAACGAATGGCGTGAAAAACTCATCGAAGCAATTGCTGATTTCGATGAAGATATCATGGAAAAATATTTTGCTGGTGAAGAAATTCCTGAAGCAGAACTCAAAGCAGCTATCCGTAAAGCAACAATCAATGTTGACTTCTACCCAATGCTTGCTGGTTCTGCCTTCAAGAACAAAGGTGTTCAAATGATGCTTGATGCAGTTATTGACTACCTTCCAAGCCCACTTGATATCCCAGCTATCCAAGGTGTTAACCCTGATACAGACGAAGAAGACGAACGCCCAGCTTCAGATGAAGAACCATTTGCAGCTCTTGCTTTCAAAATCATGACTGACCCATTCGTTGGACGTCTTTCATTCTTCCGCGTTTACTCAGGTACACTTGATGCTGGTTCATACGTTTTGAATACTTCAAAAGGTAAACGTGAACGTATCGGACGTATCCTTCAAATGCACGCTAACACTCGTAAAGAAATCCAAACAGTTTACGCTGGGGATATCGCTGCTGCTGTTGGTTTGAAAAATACAACAACTGGTGACTCATTGACAGATGAAAAAGCTAAAATCATCCTTGAATCAATTGAAGTTCCAGAACCAGTTATCCAATTGATGGTTGAACCTAAAACTAAAGCTGACCAAGATAAGATGGGTGTTGCCCTCCAAAAATTGGCTGAAGAAGATCCAACTTTCCGTGTTGAAACAAACCCAGAAACGGGTGAAACAGTTATCTCTGGTATGGGTGAACTTCACTTGGACGTTCTTGTTGACCGTATGAAACGTGAATTCAAAGTTGAAGCAAACGTTGGTGCGCCTCAAGTTGCCTACCGTGAAACATTCCGCGCTGGAACTTCAGCACGTGGATTCTTCAAACGTCAATCAGGTGGTAAAGGTCAATACGGTGACGTATGGATCGAATTCACACCTAATGAAGAAGGTGCTGGATTTGAATTTGAAAATGCTATCGTCGGTGGTGTCGTTCCTCGTGAATTCGTACCAGCCGTTGAAAAAGGTTTGGTAGAAACTATGGCTAACGGTGTCCTTGCTGGATACCCAATGGTTGACATTAAAGCTAAACTTTATGATGGTTCATACCATGATGTCGATTCATCAGAAACTGCCTTCAAGGTTGCCGCTTCTCTTGCAATGAAAGAAGCTGCTAAAACTGCGAAACCAGCAATTCTTGAGCCAATGATGAAAGTTACAATCACTGTTCCTGAAGAAAACCTTGGAGATATCATGGGTCACGTGACTGCTCGTCGTGGTCAAGTTAACTCAATGGAAGCTCACGGTAAATCACAAATCGTTAATGCTTTCGTTCCACTTGCTGAAATGTTCGGTTACGCAACTACTCTTCGTTCATCTACACAAGGACGTGGTACTTTCATGATGGTATTTGACCACTATTCAGACGTACCTAAATCAGTCCAAGAAGAAATTATTGCTAAAAACGGC
>fusA_Lcl-185
CGCGAATTTTCACTTGCTAATACACGTAATATCGGTATCATGGCCCACGTCGATGCTGGTAAAACAACAACAACTGAACGTGTTCTTTACTACACTGGTAAAATCCATAAAATCGGTGAAACTCACGAAGGTGCATCACAAATGGACTGGATGGAGCAAGAACAAGAACGTGGTATCACAATCACATCTGCAGCAACAACTGCTGAATGGAAAGGTAACCGCGTAAATATCATTGACACACCAGGTCACGTGGACTTCACAATTGAAGTACAACGTTCACTCCGTGTTCTTGATGGTGCTGTTACCGTTCTTGATGCTCAATCAGGTGTTGAACCACAAACAGAAACTGTATGGCGTCAAGCGACTGAATACGGTGTTCCACGTATCGTTTTTGCTAACAAAATGGACAAAATCGGTGCTGATTTCTACTACTCACTTTCTACTTTGGGAGATCGTTTGGGTGCTAATGCTCATCCAATCCAAATTCCAATTGGTGCAGAAGATGACTTCATCGGTATCATTGACTTGGTAACTATGAAATCTGAAATCTATACTAACGACCTTGGTACAGATATTAAAGAAACTGTTGTAGGTTCAGACGAATTTAACGCTGAATTGGCAGCTTTGGATTTCAATGCTGAAGAATACACAGAACTTGCAAATGAATGGCGTGAAAAACTCATCGAAGCAATTGCTGATTTCGATGAAGATATCATGGAAAAATATTTTGCTGGTGAAGAAATTCCAGAAGCAGAACTTAAAGCTGCTATCCGTAAAGCAACAATCAATGTTGACTTCTACCCAATGCTTGCTGGTTCAGCCTTCAAGAACAAAGGTGTTCAAATGATGCTTGATGCAGTTATTGACTACCTTCCAAGCCCACTTGATATCCCTGCTATCCAAGGTGTTAACCCTGATACAGACGAAGAAGACGAACGCCCAGCTTCAGATGAAGAACCATTTGCAGCTCTTGCTTTCAAAATCATGACTGACCCATTTGTTGGACGTCTTTCATTCTTCCGCGTTTACTCAGGTACACTTGATGCTGGTTCATACGTTTTGAATACTTCAAAAGGTAAACGTGAACGTATCGGACGTATTCTTCAAATGCACGCTAACACTCGTAAAGAAATCCAAACAGTTTATGCTGGGGATATCGCTGCTGCTGTTGGTTTGAAAAATACGACAACTGGTGACTCATTGACAGATGAAAAAGCTAAAATCATCCTTGAATCAATTGAAGTTCCAGAACCAGTTATCCAATTGATGGTTGAACCTAAAACTAAAGCTGACCAAGATAAGATGGGTGTTGCCCTTCAAAAATTGGCTGAAGAAGATCCAACTTTCCGTGTTGAAACAAACCCAGAAACTGGTGAAACAGTCATCTCTGGTATGGGTGAACTTCACTTGGACGTTCTTGTTGACCGTATGAAACGTGAATTCAAAGTTGAAGCAAATGTTGGTGCGCCTCAAGTTGCTTACCGTGAAACATTCCGCGCTGGAACTTCAGCACGTGGATTCTTCAAACGTCAATCAGGTGGTAAAGGTCAATATGGTGACGTATGGATCGAATTCACACCTAACGAAGAAGGCGCTGGATTTGAATTTGAAAATGCTATCGTCGGTGGTGTCGTTCCTCGTGAATTCGTACCAGCCGTTGAAAAAGGTTTGGTAGAAACTATGGCTAACGGTGTCCTTGCTGGATACCCAATGGTTGACATTAAAGCTAAACTTTATGATGGTTCATACCATGATGTCGATTCATCAGAAACTGCCTTCAAGGTTGCCGCTTCTCTTGCAATGAAAGAAGCTGCTAAAACTGCGAAACCAGCAATTCTTGAACCAATGATGAAAGTTACAATCACTGTTCCTGAAGAAAACCTTGGAGATATCATGGGTCACGTGACTGCTCGTCGTGGTCAAGTTAACTCAATGGAAGCTCATGGTAAATCACAAATCGTTAATGCTTTCGTTCCACTTGCTGAAATGTTCGGTTACGCAACTACTCTCCGTTCATCTACACAAGGACGTGGTACTTTCATGATGGTATTTGACCACTATTCAGACGTACCTAAATCAGTACAAGAAGAAATTATTGCTAAAAACGGC
>fusA_Lcl-186
CGCGAATTTTCACTTGCTAATACACGTAATATCGGTATCATGGCCCACGTCGATGCTGGTAAAACAACAACAACTGAACGTGTTCTTTACTACACTGGTAAAATCCATAAAATCGGTGAAACTCACGAAGGTGCATCACAAATGGACTGGATGGAGCAAGAACAAGAACGTGGTATCACTATCACATCTGCAGCAACAACTGCAGAATGGAAAGGTAATCGCGTAAACATCATCGACACACCAGGTCACGTGGACTTCACAATCGAAGTACAACGTTCACTCCGTGTTCTTGATGGTGCTGTTACCGTTCTTGATGCTCAATCAGGTGTTGAACCACAAACAGAAACTGTATGGCGTCAAGCGACTGAATACGGTGTTCCACGTATCGTTTTTGCTAACAAAATGGACAAAATCGGTGCTGATTTCTACTACTCACTTTCTACTTTGGGAGATCGTTTGGGTGCTAATGCTCATCCAATCCAAATTCCAATCGGTGCAGAAGATGACTTCATCGGTATCATTGACTTGGTAACTATGAAATCTGAAATCTATACTAATGACCTTGGTACAGATATTAAAGAAACTGTTGTAGGTTCAGACGAATTTAACGCTGAATTGGCATCTTTGGATTTCAATGCAGAAGAATACACAGAACTTGCAAACGAATGGCGTGAAAAACTCATCGAAGCAATTGCTGATTTCGATGAAGATATCATGGAAAAATATTTTGCTGGTGAAGAAATTCCTGAAGCAGAACTCAAAGCAGCTATCCGTAAAGCAACAATCAATGTTGACTTCTACCCAATGCTTGCTGGTTCTGCCTTCAAGAACAAAGGTGTTCAAATGATGCTTGATGCAGTTATTGACTACCTTCCAAGCCCACTTGATATCCCAGCTATCCAAGGTGTTAACCCTGATACAGACGAAGAAGACGAACGCCCAGCTTCAGATGAAGAACCATTTGCAGCTCTTGCTTTCAAAATCATGACTGACCCATTCGTTGGACGTCTTTCATTCTTCCGCGTTTACTCAGGTACACTTGATGCTGGTTCATACGTTTTGAATACTTCAAAAGGTAAACGTGAACGTATCGGACGTATCCTTCAAATGCACGCTAACACTCGTAAAGAAATCCAAACAGTTTACGCTGGGGATATCGCTGCTGCTGTTGGTTTGAAAAATACAACAACTGGTGACTCATTGACAGATGAAAAAGCTAAAATCATCCTTGAATCAATTGAAGTTCCAGAACCAGTTATCCAATTGATGGTTGAACCTAAAACTAAAGCTGACCAAGATAAGATGGGTGTTGCCCTCCAAAAATTGGCTGAAGAAGATCCAACTTTCCGTGTTGAAACAAACCCAGAAACGGGTGAAACAGTTATCTCTGGTATGGGTGAACTTCACTTGGACGTTCTTGTTGACCGTATGAAACGTGAATTCAAAGTTGAAGCAAACGTTGGTGCGCCTCAAGTTGCCTACCGTGAAACATTCCGCGCTGGAACTTCAGCACGTGGATTCTTCAAACGTCAATCAGGTGGTAAAGGTCAATACGGTGACGTATGGATCGAATTCACACCTAATGAAGAAGGTGCTGGATTTGAATTTGAAAATGCTATCGTCGGTGGTGTCGTTCCTCGTGAATTCGTACCAGCCGTTGAAAAAGGTTTGGTAGAAACTATGGCTAACGGTGTCCTTGCTGGATACCCAATGGTTGACATTAAAGCTAAACTTTATGATGGTTCATACCATGATGTCGATTCATCAGAAACTGCCTTCAAGGTTGCCGCTTCTCTTGCAATGAAAGAAGCTGCTAAAACTGCGAAACCAGCAATTCTTGAGCCAATGATGAAAGTTACAATCACTGTTCCTGAAGAAAACCTTGGAGATATCATGGGTCACGTGACTGCTCGTCGTGGTCAAGTTAACTCAATGGAAGCTCACGGTAAATCACAAATCGTTAATGCTTTCGTTCCACTTGCTGAAATGTTCGGTTACGCAACTACTCTTCGTTCATCTACACAAGGACGTGGTACTTTCATGATGGTATTTGACCACTATTCAGACGTACCTAAATCAGTCCAAGAAGAAATTATTGCTAAAAACGGC
>fusA_Lcl-187
CGCGAATTTTCACTTGCTAATACACGTAATATCGGTATCATGGCCCACGTCGATGCTGGTAAAACAACAACAACTGAACGTGTTCTTTACTACACTGGTAAAATCCATAAAATCGGTGAAACTCACGAAGGTGCATCACAAATGGACTGGATGGAGCAAGAACAAGAACGTGGTATCACAATCACATCTGCAGCAACAACTGCTGAATGGAAAGGTAACCGCGTAAATATCATTGACACACCAGGTCACGTGGACTTCACAATTGAAGTACAACGTTCACTCCGTGTTCTTGATGGTGCTGTTACCGTTCTTGATGCTCAATCAGGTGTTGAACCACAAACAGAAACTGTATGGCGTCAAGCGACTGAATACGGTGTTCCACGTATCGTTTTTGCTAACAAAATGGACAAAATCGGTGCTGATTTCTACTACTCACTTTCTACTTTGGGAGATCGTTTGGGTGCTAATGCTCATCCAATCCAAATTCCAATTGGTGCAGAAGATGACTTCATCGGTATCATTGACTTGGTAACTATGAAATCTGAAATCTATACTAACGACCTTGGTACAGATATTAAAGAAACTGTTGTAGGTTCAGACGAATTTAACGCTGAATTGGCAGCTTTGGATTTCAATGCTGAAGAATACACAGAACTTGCAAACGAATGGCGTGAAAAACTCATCGAAGCAATCGCTGATTTCGATGAAGATATCATGGAAAAATATTTTGCTGGTGAAGAAATTCCAGAAGCAGAACTTAAAGCTGCTATCCGTAAAGCAACAATCAATGTTGACTTCTACCCAATGCTTGCTGGTTCAGCCTTCAAGAACAAAGGTGTTCAAATGATGCTTGATGCAGTTATTGACTACCTTCCAAGCCCACTTGATATCCCTGCTATCCAAGGTGTTAACCCTGATACAGACGAAGAAGACGAACGCCCAGCTTCAGATGAAGAACCATTTGCAGCTCTTGCTTTCAAAATCATGACTGACCCATTTGTTGGACGTCTTTCATTCTTCCGCGTTTACTCAGGTACACTTGATGCTGGTTCATACGTTTTGAATACTTCAAAAGGTAAACGTGAACGTATCGGACGTATTCTTCAAATGCACGCTAACACTCGTAAAGAAATCCAAACAGTTTATGCTGGGGATATCGCTGCTGCTGTTGGTTTGAAAAATACGACAACTGGTGACTCATTGACAGATGAAAAAGCTAAAATCATCCTTGAATCAATTGAAGTTCCAGAACCAGTTATCCAATTGATGGTTGAACCTAAAACTAAAGCTGACCAAGATAAGATGGGTGTTGCCCTTCAAAAATTGGCTGAAGAAGATCCAACTTTCCGTGTTGAAACAAACCCAGAAACTGGTGAAACAGTTATCTCTGGTATGGGTGAACTTCACTTGGACGTTCTTGTTGACCGTATGAAACGTGAATTCAAAGTTGAAGCAAATGTTGGTGCTCCTCAAGTTGCTTACCGTGAAACATTCCGCGCTGGAACTTCAGCACGTGGATTCTTCAAACGTCAATCAGGTGGTAAAGGTCAATATGGTGACGTATGGATCGAATTCACACCTAACGAAGAAGGCGCTGGATTTGAATTTGAAAATGCTATCGTCGGTGGTGTCGTTCCTCGTGAATTCGTACCAGCCGTTGAAAAAGGTTTGGTAGAAACTATGGCTAACGGTGTCCTTGCTGGATACCCAATGGTTGACATTAAAGCTAAACTTTATGATGGTTCATACCATGATGTCGATTCATCAGAAACTGCCTTCAAGGTTGCCGCTTCTCTTGCAATGAAAGAAGCTGCTAAAACTGCGAAACCAGCAATTCTTGAACCAATGATGAAAGTTACAATCACTGTTCCTGAAGAAAACCTTGGAGATATCATGGGTCACGTGACTGCTCGTCGTGGTCAAGTTAACTCAATGGAAGCTCACGGTAAATCACAAATCGTTAATGCTTTCGTTCCACTTGCTGAAATGTTCGGTTACGCAACTACTCTCCGTTCATCTACACAAGGACGTGGTACTTTCATGATGGTATTTGACCACTATTCAGACGTACCTAAATCAGTACAAGAAGAAATTATTGCTAAAAACGGC
>fusA_Lcl-188
CGCGAATTTTCACTTGCTAATACACGTAATATCGGTATCATGGCCCACGTCGATGCTGGTAAAACAACAACAACTGAACGTGTTCTTTACTACACTGGTAAAATCCATAAAATCGGTGAAACTCACGAAGGTGCATCACAAATGGACTGGATGGAGCAAGAACAAGAACGTGGTATCACAATCACATCTGCAGCAACAACTGCTGAATGGAAAGGTAACCGCGTAAATATCATTGACACACCAGGTCACGTGGACTTCACAATTGAAGTACAACGTTCACTCCGTGTTCTTGATGGTGCTGTTACCGTTCTTGATGCTCAATCAGGTGTTGAACCACAAACAGAAACTGTATGGCGTCAAGCGACTGAATACGGTGTTCCACGTATCGTTTTTGCTAACAAAATGGACAAAATCGGTGCTGATTTCTACTACTCACTTTCTACTTTGGGAGATCGTTTGGGTGCTAATGCTCATCCAATCCAAATTCCAATTGGTGCAGAAGATGACTTCATCGGTATCATTGACTTGGTAACTATGAAATCTGAAATCTATACTAACGACCTTGGTACAGATATTAAAGAAACTGTTGTAGGTTCAGACGAATTTAACGCTGAATTGGCAGCTTTGGATTTCAATGCTGAAGAATACACAGAACTTGCAAACGAATGGCGTGAAAAACTCATCGAAGCAATCGCTGATTTCGATGAAGATATCATGGAAAAATATTTTGCTGGTGAAGAAATTCCAGAAGCAGAACTTAAAGCTGCTATCCGTAAAGCAACAATCAATGTTGACTTCTACCCAATGCTTGCTGGTTCAGCCTTCAAGAACAAAGGTGTTCAAATGATGCTTGATGCAGTTATTGACTACCTTCCAAGCCCACTTGATATCCCTGCTATCCAAGGTGTTAACCCTGATACAGACGAAGAAGACGAACGCCCAGCTTCAGATGAAGAACCATTTGCAGCTCTTGCTTTCAAAATCATGACTGACCCATTTGTTGGACGTCTTTCATTCTTCCGCGTTTACTCAGGTACACTTGATGCTGGTTCATACGTTTTGAATACTTCAAAAGGTAAACGTGAACGTATCGGACGTATTCTTCAAATGCACGCTAACACTCGTAAAGAAATCCAAACAGTTTATGCTGGGGATATCGCTGCTGCTGTTGGTTTGAAAAATACGACAACTGGTGACTCATTGACAGATGAAAAAGCTAAAATCATCCTTGAATCAATTGAAGTTCCAGAACCAGTTATCCAATTGATGGTTGAACCTAAAACTAAAGCTGACCAAGATAAGATGGGTGTTGCCCTTCAAAAATTGGCTGAAGAAGATCCAACTTTCCGTGTTGAAACAAACCCAGAAACTGGTGAAACAGTTATCTCTGGTATGGGTGAACTTCACTTGGACGTTCTTGTTGACCGTATGAAACGTGAATTCAAAGTTGAAGCAAATGTTGGTGCTCCTCAAGTTGCTTACCGTGAAACATTCCGCGCTGGAACTTCAGCACGTGGATTCTTCAAACGTCAATCAGGTGGTAAAGGTCAATATGGTGACGTATGGATCGAATTCACACCTAACGAAGAAGGCGCTGGATTTGAATTTGAAAATGCTATCGTCGGTGGTGTCGTTCCTCGTGAATTCGTACCAGCCGTTGAAAAAGGTTTGGTAGAAACTATGGCTAACGGTGTCCTTGCTGGATACCCAATGGTTGACATTAAAGCTAAACTTTATGATGGTTCATACCATGATGTCGATTCATCAGAAACTGCCTTCAAGGTTGCCGCTTCTCTTGCAATGAAAGAAGCTGCTAAAACTGCGAAACCAGCAATTCTTGAACCAATGATGAAAGTTACAATCACTGTTCCTGAAGAAAACCTTGGAGATATCATGGGTCACGTGACTGCTCGTCGTGGTCAAGTTAACTCAATGGAAGCTCACGGTAAATCACAAATCGTTAATGCTTTCGTTCCACTTGCTGAAATGTTCGGTTACGCAACTACTCTCCGTTCATCTACACAAGGACGTGGTACTTTCATGATGGTATTTGACCACTATTCAGACGTACCTAAATCAGTACAAGAAGAAATTATTGCTAAAAACGGC
>fusA_Lcl-189
[truncated: 1,108,715 more chars]
