# Supplementary material for: Gene-Trait Matching and Prevalence of Nisin Tolerance Systems in Lactococus lactis
Source: Front Bioeng Biotechnol. 2021 Mar 3;9:622835. doi: 10.3389/fbioe.2021.622835 (PMC7965974; doi:10.3389/fbioe.2021.622835)
Supplement: Supplementary File 1 — Sequences of the 12 conserved genes (dnaK, fusA, groEL, gyrA, gyrB, ileS, lep, pheS, recA, rpoA, rpoB, and rpoC) for each of the 710 L. lactis strains, used for the MLST tree presented in Supplementary Figure 3. [file Data_Sheet_2.ZIP › MLST_sequences/groEL.fa.txt]

>groEL_Lcl-001
ATGTCAAAAGATATTAAATTTTCAAGTGATGCTAGAACAGCGATGATGCGTGGGATTGATATTCTTGCTGATACAGTAAAAACAACCCTTGGACCAAAAGGTCGCAATGTTGTTCTTGAAAAATCATATGGATCACCTTTAATTACAAACGATGGTGTAACGATTGCCAAAGAGATTGAACTTGAAGATCATTTTGAAAATATGGGAGCTAAACTTGTTTCAGAAGTTGCTTCAAAAACAAATGATATCGCAGGTGACGGTACAACAACAGCGACAGTTTTGACACAAGCTATCGTTCGTGAAGGTTTAAAAAATGTTACCGCAGGTGCAAATCCAGTTGGTATTCGCCGAGGAATTGAACTTGCTGCTGAAACAGCTGTTGCGTCAATTAAAGAGATGGCAATTCCTGTCCACGATAAATCAGCAATTGCGCAAGTAGCTACCGTTTCATCACGTAGTGAAAAAGTGGGTGAGTATATTTCTGATGCAATGGAACGTGTAGGTTCTGACGGAGTTATCACCATTGAAGAATCAAAAGGGATGCAAACTGAACTCGATGTTGTTGAAGGAATGCAATTTGACCGTGGATATTTGAGTCAATATATGGTTTCTAATACAGAAAAAATGGTTGCTGAATTAGATAATCCTTATATTCTTATTACCGACAAAAAAATCTCAAACATTCAAGAAATTTTACCGCTCCTTGAACAAATCTTGAAAACAAATCGTCCACTTCTTATTGTAGCTGATGATGTTGATGGAGAAGCATTGCCAACGCTTGTTCTTAATAAGATTAAAGGTGTCTTCAATGTTGTAGCTGTAAAAGCACCAGGATTTGGTGATCGTCGTAAAGCTCAATTGGAAGATTTGGCTATCTTGACAGGTGGTACAGTAATTACTGAAGAACTTGGTCTTGATCTTAAAGATGCTACTCTTGAAGCTTTAGGACAAGCAGCTAAGGCAACTGTGGATAAAGACCACACAACAATTGTTGAAGGTGCTGGTTCTGCTGATGCTATTTCTGATCGTGTAGCTATTATTAAAGCGCAAATTGAAAAAACAACTTCTGATTTTGATCGTGAAAAATTACAAGAACGTCTTGCAAAATTAGCTGGTGGTGTTGCAGTTGTTAAAGTTGGTGCTGCAACTGAAACAGAGCTCAAAGCAATGAAACTCTTGATTGAAGATGCACTTAATGCAACACGTGCAGCCGTTGAGGAAGGTATTGTTTCTGGTGGTGGTACAGCACTTGTTAATGCTATTGCTGCTTTGGATAAACTTTCAGAAGAAGGAGATATTCAAACAGGTATTAACATTGTTCGCCGTGCTCTTGAAGAACCAGTTCGTCAAATTGCTGCCAATGCAGGATATGAAGGTTCAGTTATCATTGATAAACTTCGTTCAGAAGAAGTAGGTACAGGATTCAATGCTGCAACTGGTCAATGGGTTAATATGATTGAAGAAGGAATTGTTGACCCTGCAAAAGTAACTCGTTCAGCTTTGCAAAACGCGGCTTCTGTTGCTGGTTTAATTTTGACTACTGAAGCAGTAGTTGCTAATAA
>groEL_Lcl-002
ATGTCAAAAGATATTAAATTTTCAAGTGATGCTAGAACAGCGATGATGCGTGGGATTGATATTCTTGCTGATACAGTAAAAACAACCCTTGGACCAAAAGGTCGCAATGTTGTTCTTGAAAAATCATATGGATCACCTTTAATTACAAACGATGGTGTAACGATTGCCAAAGAGATTGAACTTGAAGATCATTTTGAAAATATGGGAGCTAAACTTGTTTCAGAAGTTGCTTCAAAAACAAATGATATCGCAGGTGACGGTACAACAACAGCGACAGTTTTGACACAAGCTATCGTTCGTGAAGGTTTAAAAAATGTTACCGCAGGTGCAAATCCAGTTGGTATTCGCCGAGGAATTGAACTTGCTGCTGAAACAGCTGTTGCGTCAATTAAAGAGATGGCAATTCCTGTCCACGATAAATCAGCAATTGCGCAAGTAGCTACCGTTTCATCACGTAGTGAAAAAGTGGGTGAGTATATTTCTGATGCAATGGAACGTGTAGGTTCTGACGGAGTTATCACCATTGAAGAATCAAAAGGGATGCAAACTGAACTCGATGTTGTTGAAGGAATGCAATTTGACCGTGGATATTTGAGTCAATATATGGTTTCTAATACAGAAAAAATGGTTGCTGAATTAGATAATCCTTATATTCTTATTACCGACAAAAAAATCTCAAACATTCAAGAAATTTTACCGCTCCTTGAACAAATCTTGAAAACAAATCGTCCACTTCTTATTGTAGCTGATGATGTTGATGGAGAAGCATTGCCAACGCTTGTTCTTAATAAGATTAAAGGTGTCTTCAATGTTGTAGCTGTAAAAGCACCAGGATTTGGTGATCGTCGTAAAGCTCAATTGGAAGATTTGGCTATCTTGACAGGTGGTACAGTAATTACTGAAGAACTTGGTCTTGATCTTAAAGATGCTACTCTTGAAGCTTTAGGACAAGCAGCTAAGGCAACTGTGGATAAAGACCACACAACAATTGTTGAAGGTGCTGGTTCTGCTGATGCTATTTCTGATCGTGTAGCTATTATTAAAGCGCAAATTGAAAAAACAACTTCTGATTTTGATCGTGAAAAATTACAAGAACGTCTTGCAAAATTAGCTGGTGGTGTTGCAGTTGTTAAAGTTGGTGCTGCAACTGAAACAGAGCTCAAAGCAATGAAACTCTTGATTGAAGATGCACTTAATGCAACACGTGCAGCCGTTGAGGAAGGTATTGTTTCTGGTGGTGGTACAGCACTTGTTAATGCTATTGCTGCTTTGGATAAACTTTCAGAAGAAGGAGATATTCAAACAGGTATTAACATTGTTCGCCGTGCTCTTGAAGAACCAGTTCGTCAAATTGCTGCCAATGCAGGATATGAAGGTTCAGTTATCATTGATAAACTTCGTTCAGAAGAAGTAGGTACAGGATTCAATGCTGCAACTGGTCAATGGGTTAATATGATTGAAGAAGGAATTGTTGACCCTGCAAAAGTAACTCGTTCAGCTTTGCAAAACGCGGCTTCTGTTGCTGGTTTAATTTTGACTACTGAAGCAGTAGTTGCTAATAA
>groEL_Lcl-003
ATGTCAAAAGATATTAAATTTTCAAGTGATGCTAGAACAGCGATGATGCGTGGGATTGATATTCTTGCTGATACAGTAAAAACAACCCTTGGACCAAAAGGTCGCAATGTTGTTCTTGAAAAATCATATGGATCACCTTTAATTACAAACGATGGTGTAACGATTGCCAAAGAGATTGAACTTGAAGATCATTTTGAAAATATGGGAGCTAAACTTGTTTCAGAAGTTGCTTCAAAAACAAATGATATCGCAGGTGACGGTACAACAACAGCGACAGTTTTGACACAAGCTATCGTTCGTGAAGGTTTAAAAAATGTTACCGCAGGTGCAAATCCAGTTGGTATTCGCCGAGGAATTGAACTTGCTGCTGAAACAGCTGTTGCGTCAATTAAAGAGATGGCAATTCCTGTCCACGATAAATCAGCAATTGCGCAAGTAGCTACCGTTTCATCACGTAGTGAAAAAGTGGGTGAGTATATTTCTGATGCAATGGAACGTGTAGGTTCTGACGGAGTTATCACCATTGAAGAATCAAAAGGGATGCAAACTGAACTCGATGTTGTTGAAGGAATGCAATTTGACCGTGGATATTTGAGTCAATATATGGTTTCTAATACAGAAAAAATGGTTGCTGAATTAGATAATCCTTATATTCTTATTACCGACAAAAAAATCTCAAACATTCAAGAAATTTTACCGCTCCTTGAACAAATCTTGAAAACAAATCGTCCACTTCTTATTGTAGCTGATGATGTTGATGGAGAAGCATTGCCAACGCTTGTTCTTAATAAGATTAAAGGTGTCTTCAATGTTGTAGCTGTAAAAGCACCAGGATTTGGTGATCGTCGTAAAGCTCAATTGGAAGATTTGGCTATCTTGACAGGTGGTACAGTAATTACTGAAGAACTTGGTCTTGATCTTAAAGATGCTACTCTTGAAGCTTTAGGACAAGCAGCTAAGGCAACTGTGGATAAAGACCACACAACAATTGTTGAAGGTGCTGGTTCTGCTGATGCTATTTCTGATCGTGTAGCTATTATTAAAGCGCAAATTGAAAAAACAACTTCTGATTTTGATCGTGAAAAATTACAAGAACGTCTTGCAAAATTAGCTGGTGGTGTTGCAGTTGTTAAAGTTGGTGCTGCAACTGAAACAGAGCTCAAAGCAATGAAACTCTTGATTGAAGATGCACTTAATGCAACACGTGCAGCCGTTGAGGAAGGTATTGTTTCTGGTGGTGGTACAGCACTTGTTAATGCTATTGCTGCTTTGGATAAACTTTCAGAAGAAGGAGATATTCAAACAGGTATTAACATTGTTCGCCGTGCTCTTGAAGAACCAGTTCGTCAAATTGCTGCCAATGCAGGATATGAAGGTTCAGTTATCATTGATAAACTTCGTTCAGAAGAAGTAGGTACAGGATTCAATGCTGCAACTGGTCAATGGGTTAATATGATTGAAGAAGGAATTGTTGACCCTGCAAAAGTAACTCGTTCAGCTTTGCAAAACGCGGCTTCTGTTGCTGGTTTAATTTTGACTACTGAAGCAGTAGTTGCTAATAA
>groEL_Lcl-004
ATGTCAAAAGAAATTAAATTTTCAAGTGATGCTAGAACAGCGATGATGCGCGGAATTGATATTCTTGCCGATACAGTAAAAACAACCCTTGGGCCAAAAGGGCGTAATGTTGTTCTTGAAAAATCATATGGTTCACCTTTAATTACAAATGATGGTGTTACAATTGCCAAAGAGATTGAACTTGAAGACCATTTTGAAAATATGGGAGCTAAACTTGTTTCGGAAGTTGCTTCAAAAACAAATGATATTGCAGGTGATGGAACAACAACAGCGACAGTTTTGACACAAGCTATTGTTCGTGAAGGATTGAAAAATGTTACTGCAGGTGCAAATCCAGTTGGTATTCGCCGAGGAATTGAACTCGCAGCTGAAACAGCAGTTGCTTCAATTAAAGAAATGGCAATTCCTGTTCATGATAAATCAGCAATCGCTCAAGTTGCTACCGTTTCATCACGTAGTGAAAAAGTTGGGGAATATATTTCTGACGCAATGGAGCGTGTAGGTTCTGACGGAGTTATCACAATCGAAGAATCAAAAGGAATGCAAACAGAGCTTGATGTTGTTGAAGGAATGCAATTTGACCGTGGATACTTGAGTCAATATATGGTTTCTAATACAGAAAAAATGGTTGCTGAGTTAGATAATCCTTATATTCTGATTACGGATAAAAAAATCTCAAATATTCAAGAAATTTTACCGCTTCTTGAACAAATTTTGAAAACAAATCGTCCACTTTTAATTGTTGCTGATGATGTTGATGGAGAAGCATTGCCAACTCTTGTTCTTAATAAGATTAAAGGGGTCTTCAACGTAGTCGCTGTAAAAGCACCGGGATTTGGTGACCGCCGTAAAGCTCAATTGGAAGATTTAGCTATCTTGACAGGTGGTACAGTAATTACTGAAGAACTAGGCCTTGATCTCAAAGATGCTACACTAGAAGCTTTAGGACAAGCTGCTAAAGCAACTGTTGATAAAGACCATACAACAATTGTTGAAGGTGCTGGTTCTGTTGATGCCATTTCTGATCGTGTGGCTATCATCAAAGCACAAATCGAAAAAACAACTTCTGATTTTGACCGTGAAAAATTGCAAGAGCGCTTAGCAAAATTATCTGGTGGAGTTGCGGTAGTTAAAGTAGGAGCCGCAACAGAAACAGAACTTAAAGCAATGAAACTTTTGATTGAAGACGCACTTAATGCAACACGTGCTGCTGTTGAAGAAGGTATCGTTTCTGGTGGTGGTACAGCTCTTGTTAATGCCATCGCAGCTTTGGATAAACTTTCAGAAGAAGGCGACATTCAAACAGGAATTAACATCGTTCGCCGTGCGCTTGAAGAACCAGTTCGTCAAATCGCGGCCAATGCAGGATATGAAGGTTCAGTTATCATTGATAAACTTCGTTCAGAAAAAGTTGGTACAGGATTTAATGCAGCGACAGGTCAATGGGTAAATATGATTGAAGAAGGAATCGTTGACCCGGCAAAAGTGACTCGTTCAGCTTTGCAAAATGCAGCTTCTGTTGCTGGATTAATCTTGACTACTGAAGCAGTTGTGGCTAATAA
>groEL_Lcl-005
ATGTCAAAAGATATTAAATTTTCAAGTGATGCTAGAACAGCGATGATGCGTGGGATTGATATTCTTGCTGATACAGTAAAAACAACCCTTGGACCAAAAGGTCGCAATGTTGTTCTTGAAAAATCATATGGATCACCTTTAATTACAAACGATGGTGTAACGATTGCCAAAGAGATTGAACTTGAAGATCATTTTGAAAATATGGGAGCTAAACTTGTTTCAGAAGTTGCTTCAAAAACAAATGATATCGCAGGTGACGGTACAACAACAGCGACAGTTTTGACACAAGCTATCGTTCGTGAAGGTTTAAAAAATGTTACCGCAGGTGCAAATCCAGTTGGTATTCGCCGAGGAATTGAACTTGCTGCTGAAACAGCTGTTGCGTCAATTAAAGAGATGGCAATTCCTGTCCACGATAAATCAGCAATTGCGCAAGTAGCTACCGTTTCATCACGTAGTGAAAAAGTGGGTGAGTATATTTCTGATGCAATGGAACGTGTAGGTTCTGACGGAGTTATCACCATTGAAGAATCAAAAGGGATGCAAACTGAACTCGATGTTGTTGAAGGAATGCAATTTGACCGTGGATATTTGAGTCAATATATGGTTTCTAATACAGAAAAAATGGTTGCTGAATTAGATAATCCTTATATTCTTATTACCGACAAAAAAATCTCAAACATTCAAGAAATTTTACCGCTCCTTGAACAAATCTTGAAAACAAATCGTCCACTTCTTATTGTAGCTGATGATGTTGATGGAGAAGCATTGCCAACGCTTGTTCTTAATAAGATTAAAGGTGTCTTCAATGTTGTAGCTGTAAAAGCACCAGGATTTGGTGATCGTCGTAAAGCTCAATTGGAAGATTTGGCTATCTTGACAGGTGGTACAGTAATTACTGAAGAACTTGGTCTTGATCTTAAAGATGCTACTCTTGAAGCTTTAGGACAAGCAGCTAAGGCAACTGTGGATAAAGACCACACAACAATTGTTGAAGGTGCTGGTTCTGCTGATGCTATTTCTGATCGTGTAGCTATTATTAAAGCGCAAATTGAAAAAACAACTTCTGATTTTGATCGTGAAAAATTACAAGAACGTCTTGCAAAATTAGCTGGTGGTGTTGCAGTTGTTAAAGTTGGTGCTGCAACTGAAACAGAGCTCAAAGCAATGAAACTCTTGATTGAAGATGCACTTAATGCAACACGTGCAGCCGTTGAGGAAGGTATTGTTTCTGGTGGTGGTACAGCACTTGTTAATGCTATTGCTGCTTTGGATAAACTTTCAGAAGAAGGAGATATTCAAACAGGTATTAACATTGTTCGCCGTGCTCTTGAAGAACCAGTTCGTCAAATTGCTGCCAATGCAGGATATGAAGGTTCAGTTATCATTGATAAACTTCGTTCAGAAGAAGTAGGTACAGGATTCAATGCTGCAACTGGTCAATGGGTTAATATGATTGAAGAAGGAATTGTTGACCCTGCAAAAGTAACTCGTTCAGCTTTGCAAAACGCGGCTTCTGTTGCTGGTTTAATTTTGACTACTGAAGCAGTAGTTGCTAATAA
>groEL_Lcl-006
ATGTCAAAAGATATTAAATTTTCAAGTGATGCTAGAACAGCGATGATGCGTGGGATTGATATTCTTGCTGATACAGTAAAAACAACCCTTGGACCAAAAGGTCGCAATGTTGTTCTTGAAAAATCATATGGATCACCTTTAATTACAAACGATGGTGTAACGATTGCCAAAGAGATTGAACTTGAAGATCATTTTGAAAATATGGGAGCTAAACTTGTTTCAGAAGTTGCTTCAAAAACAAATGATATCGCAGGTGACGGTACAACAACAGCGACAGTTTTGACACAAGCTATCGTTCGTGAAGGTTTAAAAAATGTTACCGCAGGTGCAAATCCAGTTGGTATTCGCCGAGGAATTGAACTTGCTGCTGAAACAGCTGTTGCGTCAATTAAAGAGATGGCAATTCCTGTCCACGATAAATCAGCAATTGCGCAAGTAGCTACCGTTTCATCACGTAGTGAAAAAGTGGGTGAGTATATTTCTGATGCAATGGAACGTGTAGGTTCTGACGGAGTTATCACCATTGAAGAATCAAAAGGGATGCAAACTGAACTCGATGTTGTTGAAGGAATGCAATTTGACCGTGGATATTTGAGTCAATATATGGTTTCTAATACAGAAAAAATGGTTGCTGAATTAGATAATCCTTATATTCTTATTACCGACAAAAAAATCTCAAACATTCAAGAAATTTTACCGCTCCTTGAACAAATCTTGAAAACAAATCGTCCACTTCTTATTGTAGCTGATGATGTTGATGGAGAAGCATTGCCAACGCTTGTTCTTAATAAGATTAAAGGTGTCTTCAATGTTGTAGCTGTAAAAGCACCAGGATTTGGTGATCGTCGTAAAGCTCAATTGGAAGATTTGGCTATCTTGACAGGTGGTACAGTAATTACTGAAGAACTTGGTCTTGATCTTAAAGATGCTACTCTTGAAGCTTTAGGACAAGCAGCTAAGGCAACTGTGGATAAAGACCACACAACAATTGTTGAAGGTGCTGGTTCTGCTGATGCTATTTCTGATCGTGTAGCTATTATTAAAGCGCAAATTGAAAAAACAACTTCTGATTTTGATCGTGAAAAATTACAAGAACGTCTTGCAAAATTAGCTGGTGGTGTTGCAGTTGTTAAAGTTGGTGCTGCAACTGAAACAGAGCTCAAAGCAATGAAACTCTTGATTGAAGATGCACTTAATGCAACACGTGCAGCCGTTGAGGAAGGTATTGTTTCTGGTGGTGGTACAGCACTTGTTAATGCTATTGCTGCTTTGGATAAACTTTCAGAAGAAGGAGATATTCAAACAGGTATTAACATTGTTCGCCGTGCTCTTGAAGAACCAGTTCGTCAAATTGCTGCCAATGCAGGATATGAAGGTTCAGTTATCATTGATAAACTTCGTTCAGAAGAAGTAGGTACAGGATTCAATGCTGCAACTGGTCAATGGGTTAATATGATTGAAGAAGGAATTGTTGACCCTGCAAAAGTAACTCGTTCAGCTTTGCAAAACGCGGCTTCTGTTGCTGGTTTAATTTTGACTACTGAAGCAGTAGTTGCTAATAA
>groEL_Lcl-007
ATGTCAAAAGATATTAAATTTTCAAGTGATGCTAGAACAGCGATGATGCGTGGGATTGATATTCTTGCTGATACAGTAAAAACAACCCTTGGACCAAAAGGTCGCAATGTTGTTCTTGAAAAATCATATGGATCACCTTTAATTACAAACGATGGTGTAACGATTGCCAAAGAGATTGAACTTGAAGATCATTTTGAAAATATGGGAGCTAAACTTGTTTCAGAAGTTGCTTCAAAAACAAATGATATCGCAGGTGACGGTACAACAACAGCGACAGTTTTGACACAAGCTATCGTTCGTGAAGGTTTAAAAAATGTTACCGCAGGTGCAAATCCAGTTGGTATTCGCCGAGGAATTGAACTTGCTGCTGAAACAGCTGTTGCGTCAATTAAAGAGATGGCAATTCCTGTCCACGATAAATCAGCAATTGCGCAAGTAGCTACCGTTTCATCACGTAGTGAAAAAGTGGGTGAGTATATTTCTGATGCAATGGAACGTGTAGGTTCTGACGGAGTTATCACCATTGAAGAATCAAAAGGGATGCAAACTGAACTCGATGTTGTTGAAGGAATGCAATTTGACCGTGGATATTTGAGTCAATATATGGTTTCTAATACAGAAAAAATGGTTGCTGAATTAGATAATCCTTATATTCTTATTACCGACAAAAAAATCTCAAACATTCAAGAAATTTTACCGCTCCTTGAACAAATCTTGAAAACAAATCGTCCACTTCTTATTGTAGCTGATGATGTTGATGGAGAAGCATTGCCAACGCTTGTTCTTAATAAGATTAAAGGTGTCTTCAATGTTGTAGCTGTAAAAGCACCAGGATTTGGTGATCGTCGTAAAGCTCAATTGGAAGATTTGGCTATCTTGACAGGTGGTACAGTAATTACTGAAGAACTTGGTCTTGATCTTAAAGATGCTACTCTTGAAGCTTTAGGACAAGCAGCTAAGGCAACTGTGGATAAAGACCACACAACAATTGTTGAAGGTGCTGGTTCTGCTGATGCTATTTCTGATCGTGTAGCTATTATTAAAGCGCAAATTGAAAAAACAACTTCTGATTTTGATCGTGAAAAATTACAAGAACGTCTTGCAAAATTAGCTGGTGGTGTTGCAGTTGTTAAAGTTGGTGCTGCAACTGAAACAGAGCTCAAAGCAATGAAACTCTTGATTGAAGATGCACTTAATGCAACACGTGCAGCCGTTGAGGAAGGTATTGTTTCTGGTGGTGGTACAGCACTTGTTAATGCTATTGCTGCTTTGGATAAACTTTCAGAAGAAGGAGATATTCAAACAGGTATTAACATTGTTCGCCGTGCTCTTGAAGAACCAGTTCGTCAAATTGCTGCCAATGCAGGATATGAAGGTTCAGTTATCATTGATAAACTTCGTTCAGAAGAAGTAGGTACAGGATTCAATGCTGCAACTGGTCAATGGGTTAATATGATTGAAGAAGGAATTGTTGACCCTGCAAAAGTAACTCGTTCAGCTTTGCAAAACGCGGCTTCTGTTGCTGGTTTAATTTTGACTACTGAAGCAGTAGTTGCTAATAA
>groEL_Lcl-008
ATGTCAAAAGATATTAAATTTTCAAGTGATGCTAGAACAGCGATGATGCGTGGGATTGATATTCTTGCTGATACAGTAAAAACAACCCTTGGACCAAAAGGTCGCAATGTTGTTCTTGAAAAATCATATGGATCACCTTTAATTACAAACGATGGTGTAACGATTGCCAAAGAGATTGAACTTGAAGATCATTTTGAAAATATGGGAGCTAAACTTGTTTCAGAAGTTGCTTCAAAAACAAATGATATCGCAGGTGACGGTACAACAACAGCGACAGTTTTGACACAAGCTATCGTTCGTGAAGGTTTAAAAAATGTTACCGCAGGTGCAAATCCAGTTGGTATTCGCCGAGGAATTGAACTTGCTGCTGAAACAGCTGTTGCGTCAATTAAAGAGATGGCAATTCCTGTCCACGATAAATCAGCAATTGCGCAAGTAGCTACCGTTTCATCACGTAGTGAAAAAGTGGGTGAGTATATTTCTGATGCAATGGAACGTGTAGGTTCTGACGGAGTTATCACCATTGAAGAATCAAAAGGGATGCAAACTGAACTCGATGTTGTTGAAGGAATGCAATTTGACCGTGGATATTTGAGTCAATATATGGTTTCTAATACAGAAAAAATGGTTGCTGAATTAGATAATCCTTATATTCTTATTACCGACAAAAAAATCTCAAACATTCAAGAAATTTTACCGCTCCTTGAACAAATCTTGAAAACAAATCGTCCACTTCTTATTGTAGCTGATGATGTTGATGGAGAAGCATTGCCAACGCTTGTTCTTAATAAGATTAAAGGTGTCTTCAATGTTGTAGCTGTAAAAGCACCAGGATTTGGTGATCGTCGTAAAGCTCAATTGGAAGATTTGGCTATCTTGACAGGTGGTACAGTAATTACTGAAGAACTTGGTCTTGATCTTAAAGATGCTACTCTTGAAGCTTTAGGACAAGCAGCTAAGGCAACTGTGGATAAAGACCACACAACAATTGTTGAAGGTGCTGGTTCTGCTGATGCTATTTCTGATCGTGTAGCTATTATTAAAGCGCAAATTGAAAAAACAACTTCTGATTTTGATCGTGAAAAATTACAAGAACGTCTTGCAAAATTAGCTGGTGGTGTTGCAGTTGTTAAAGTTGGTGCTGCAACTGAAACAGAGCTCAAAGCAATGAAACTCTTGATTGAAGATGCACTTAATGCAACACGTGCAGCCGTTGAGGAAGGTATTGTTTCTGGTGGTGGTACAGCACTTGTTAATGCTATTGCTGCTTTGGATAAACTTTCAGAAGAAGGAGATATTCAAACAGGTATTAACATTGTTCGCCGTGCTCTTGAAGAACCAGTTCGTCAAATTGCTGCCAATGCAGGATATGAAGGTTCAGTTATCATTGATAAACTTCGTTCAGAAGAAGTAGGTACAGGATTCAATGCTGCAACTGGTCAATGGGTTAATATGATTGAAGAAGGAATTGTTGACCCTGCAAAAGTAACTCGTTCAGCTTTGCAAAACGCGGCTTCTGTTGCTGGTTTAATTTTGACTACTGAAGCAGTAGTTGCTAATAA
>groEL_Lcl-009
ATGTCAAAAGATATTAAATTTTCAAGTGATGCTAGAACAGCGATGATGCGTGGGATTGATATTCTTGCTGATACAGTAAAAACAACCCTTGGACCAAAAGGTCGCAATGTTGTTCTTGAAAAATCATATGGATCACCTTTAATTACAAACGATGGTGTAACGATTGCCAAAGAGATTGAACTTGAAGATCATTTTGAAAATATGGGAGCTAAACTTGTTTCAGAAGTTGCTTCAAAAACAAATGATATCGCAGGTGACGGTACAACAACAGCGACAGTTTTGACACAAGCTATCGTTCGTGAAGGTTTAAAAAATGTTACCGCAGGTGCAAATCCAGTTGGTATTCGCCGAGGAATTGAACTTGCTGCTGAAACAGCTGTTGCGTCAATTAAAGAGATGGCAATTCCTGTCCACGATAAATCAGCAATTGCGCAAGTAGCTACCGTTTCATCACGTAGTGAAAAAGTGGGTGAGTATATTTCTGATGCAATGGAACGTGTAGGTTCTGACGGAGTTATCACCATTGAAGAATCAAAAGGGATGCAAACTGAACTCGATGTTGTTGAAGGAATGCAATTTGACCGTGGATATTTGAGTCAATATATGGTTTCTAATACAGAAAAAATGGTTGCTGAATTAGATAATCCTTATATTCTTATTACCGACAAAAAAATCTCAAACATTCAAGAAATTTTACCGCTCCTTGAACAAATCTTGAAAACAAATCGTCCACTTCTTATTGTAGCTGATGATGTTGATGGAGAAGCATTGCCAACGCTTGTTCTTAATAAGATTAAAGGTGTCTTCAATGTTGTAGCTGTAAAAGCACCAGGATTTGGTGATCGTCGTAAAGCTCAATTGGAAGATTTGGCTATCTTGACAGGTGGTACAGTAATTACTGAAGAACTTGGTCTTGATCTTAAAGATGCTACTCTTGAAGCTTTAGGACAAGCAGCTAAGGCAACTGTGGATAAAGACCACACAACAATTGTTGAAGGTGCTGGTTCTGCTGATGCTATTTCTGATCGTGTAGCTATTATTAAAGCGCAAATTGAAAAAACAACTTCTGATTTTGATCGTGAAAAATTACAAGAACGTCTTGCAAAATTAGCTGGTGGTGTTGCAGTTGTTAAAGTTGGTGCTGCAACTGAAACAGAGCTCAAAGCAATGAAACTCTTGATTGAAGATGCACTTAATGCAACACGTGCAGCCGTTGAGGAAGGTATTGTTTCTGGTGGTGGTACAGCACTTGTTAATGCTATTGCTGCTTTGGATAAACTTTCAGAAGAAGGAGATATTCAAACAGGTATTAACATTGTTCGCCGTGCTCTTGAAGAACCAGTTCGTCAAATTGCTGCCAATGCAGGATATGAAGGTTCAGTTATCATTGATAAACTTCGTTCAGAAGAAGTAGGTACAGGATTCAATGCTGCAACTGGTCAATGGGTTAATATGATTGAAGAAGGAATTGTTGACCCTGCAAAAGTAACTCGTTCAGCTTTGCAAAACGCGGCTTCTGTTGCTGGTTTAATTTTGACTACTGAAGCAGTAGTTGCTAATAA
>groEL_Lcl-010
ATGTCAAAAGATATTAAATTTTCAAGTGATGCTAGAACAGCGATGATGCGTGGGATTGATATTCTTGCTGATACAGTAAAAACAACCCTTGGACCAAAAGGTCGCAATGTTGTTCTTGAAAAATCATATGGATCACCTTTAATTACAAACGATGGTGTAACGATTGCCAAAGAGATTGAACTTGAAGATCATTTTGAAAATATGGGAGCTAAACTTGTTTCAGAAGTTGCTTCAAAAACAAATGATATCGCAGGTGACGGTACAACAACAGCGACAGTTTTGACACAAGCTATCGTTCGTGAAGGTTTAAAAAATGTTACCGCAGGTGCAAATCCAGTTGGTATTCGCCGAGGAATTGAACTTGCTGCTGAAACAGCTGTTGCGTCAATTAAAGAGATGGCAATTCCTGTCCACGATAAATCAGCAATTGCGCAAGTAGCTACCGTTTCATCACGTAGTGAAAAAGTGGGTGAGTATATTTCTGATGCAATGGAACGTGTAGGTTCTGACGGAGTTATCACCATTGAAGAATCAAAAGGGATGCAAACTGAACTCGATGTTGTTGAAGGAATGCAATTTGACCGTGGATATTTGAGTCAATATATGGTTTCTAATACAGAAAAAATGGTTGCTGAATTAGATAATCCTTATATTCTTATTACCGACAAAAAAATCTCAAACATTCAAGAAATTTTACCGCTCCTTGAACAAATCTTGAAAACAAATCGTCCACTTCTTATTGTAGCTGATGATGTTGATGGAGAAGCATTGCCAACGCTTGTTCTTAATAAGATTAAAGGTGTCTTCAATGTTGTAGCTGTAAAAGCACCAGGATTTGGTGATCGTCGTAAAGCTCAATTGGAAGATTTGGCTATCTTGACAGGTGGTACAGTAATTACTGAAGAACTTGGTCTTGATCTTAAAGATGCTACTCTTGAAGCTTTAGGACAAGCAGCTAAGGCAACTGTGGATAAAGACCACACAACAATTGTTGAAGGTGCTGGTTCTGCTGATGCTATTTCTGATCGTGTAGCTATTATTAAAGCGCAAATTGAAAAAACAACTTCTGATTTTGATCGTGAAAAATTACAAGAACGTCTTGCAAAATTAGCTGGTGGTGTTGCAGTTGTTAAAGTTGGTGCTGCAACTGAAACAGAGCTCAAAGCAATGAAACTCTTGATTGAAGATGCACTTAATGCAACACGTGCAGCCGTTGAGGAAGGTATTGTTTCTGGTGGTGGTACAGCACTTGTTAATGCTATTGCTGCTTTGGATAAACTTTCAGAAGAAGGAGATATTCAAACAGGTATTAACATTGTTCGCCGTGCTCTTGAAGAACCAGTTCGTCAAATTGCTGCCAATGCAGGATATGAAGGTTCAGTTATCATTGATAAACTTCGTTCAGAAGAAGTAGGTACAGGATTCAATGCTGCAACTGGTCAATGGGTTAATATGATTGAAGAAGGAATTGTTGACCCTGCAAAAGTAACTCGTTCAGCTTTGCAAAACGCGGCTTCTGTTGCTGGTTTAATTTTGACTACTGAAGCAGTAGTTGCTAATAA
>groEL_Lcl-011
ATGTCAAAAGAAATTAAATTTTCAAGTGATGCTAGAACAGCGATGATGCGCGGAATTGATATTCTTGCCGATACAGTAAAAACAACCCTTGGGCCAAAAGGGCGTAATGTTGTTCTTGAAAAATCATATGGTTCACCTTTAATTACAAATGATGGTGTTACAATTGCCAAAGAGATTGAACTTGAAGACCATTTTGAAAATATGGGAGCTAAACTTGTTTCGGAAGTTGCTTCAAAAACAAATGATATTGCAGGTGATGGAACAACAACAGCGACAGTTTTGACACAAGCTATTGTTCGTGAAGGATTGAAAAATGTTACTGCAGGTGCAAATCCAGTTGGTATTCGCCGAGGAATTGAACTCGCAGCTGAAACAGCAGTTGCTTCAATTAAAGAAATGGCAATTCCTGTTCATGATAAATCAGCAATCGCTCAAGTTGCTACCGTTTCATCACGTAGTGAAAAAGTTGGGGAATATATTTCTGACGCAATGGAGCGTGTAGGTTCTGACGGAGTTATCACAATCGAAGAATCAAAAGGAATGCAAACAGAGCTTGATGTTGTTGAAGGAATGCAATTTGACCGTGGATACTTGAGTCAATATATGGTTTCTAATACAGAGAAAATGGTTGCTGAGTTAGATAATCCTTATATTCTGATTACGGATAAAAAAATCTCAAATATTCAAGAAATTTTACCGCTTCTTGAACAAATTTTGAAAACAAATCGTCCACTTTTAATTGTTGCTGATGATGTTGATGGAGAAGCATTGCCAACTCTTGTTCTTAATAAGATTAAAGGGGTCTTCAACGTAGTCGCTGTAAAAGCACCGGGATTTGGTGACCGCCGTAAAGCTCAATTGGAAGATTTAGCTATCTTGACAGGTGGTACAGTAATTACTGAAGAACTAGGCCTTGATCTCAAAGATGCTACACTAGAAGCTTTAGGACAAGCTGCTAAAGCAACTGTTGATAAAGACCATACAACAATTGTTGAAGGTGCTGGTTCTGTTGATGCCATTTCTGATCGTGTGGCTATCATCAAAGCACAAATCGAAAAAACAACTTCTGATTTTGACCGTGAAAAATTGCAAGAGCGCTTAGCAAAATTATCTGGTGGAGTTGCGGTAGTTAAAGTAGGAGCCGCAACAGAAACAGAACTTAAAGCAATGAAACTTTTGATTGAAGACGCACTTAATGCAACACGTGCTGCTGTTGAAGAAGGTATCGTTTCTGGTGGTGGTACAGCTCTTGTTAATGCCATCGCAGCTTTGGATAAACTTTCAGAAGAAGGCGACATTCAAACAGGAATTAACATCGTTCGCCGTGCGCTTGAAGAACCAGTTCGTCAAATCGCGGCCAATGCAGGATATGAAGGTTCAGTTATCATTGATAAACTTCGTTCAGAAAAAGTTGGTACAGGATTTAATGCAGCGACAGGTCAATGGGTAAATATGATTGAAGAAGGAATCGTTGACCCGGCAAAAGTGACTCGTTCAGCTTTGCAAAATGCAGCTTCTGTTGCTGGATTAATCTTGACTACTGAAGCAGTTGTGGCTAATAA
>groEL_Lcl-012
ATGTCAAAAGAAATTAAATTTTCAAGTGATGCTAGAACAGCGATGATGCGCGGAATTGATATTCTTGCCGATACAGTAAAAACAACCCTTGGGCCAAAAGGGCGTAATGTTGTTCTTGAAAAATCATATGGTTCACCTTTAATTACAAATGATGGTGTTACAATTGCCAAAGAGATTGAACTTGAAGACCATTTTGAAAATATGGGAGCTAAACTTGTTTCGGAAGTTGCTTCAAAAACAAATGATATTGCAGGTGATGGAACAACAACAGCGACAGTTTTGACACAAGCTATTGTTCGTGAAGGATTGAAAAATGTTACTGCAGGTGCAAATCCAGTTGGTATTCGCCGAGGAATTGAACTCGCAGCTGAAACAGCAGTTGCTTCAATTAAAGAAATGGCAATTCCTGTTCATGATAAATCAGCAATCGCTCAAGTTGCTACCGTTTCATCACGTAGTGAAAAAGTTGGGGAATATATTTCTGACGCAATGGAGCGTGTAGGTTCTGACGGAGTTATCACAATCGAAGAATCAAAAGGAATGCAAACAGAGCTTGATGTTGTTGAAGGAATGCAATTTGACCGTGGATACTTGAGTCAATATATGGTTTCTAATACAGAGAAAATGGTTGCTGAGTTAGATAATCCTTATATTCTGATTACGGATAAAAAAATCTCAAATATTCAAGAAATTTTACCGCTTCTTGAACAAATTTTGAAAACAAATCGTCCACTTTTAATTGTTGCTGATGATGTTGATGGAGAAGCATTGCCAACTCTTGTTCTTAATAAGATTAAAGGGGTCTTCAACGTAGTCGCTGTAAAAGCACCGGGATTTGGTGACCGCCGTAAAGCTCAATTGGAAGATTTAGCTATCTTGACAGGTGGTACAGTAATTACTGAAGAACTAGGCCTTGATCTCAAAGATGCTACACTAGAAGCTTTAGGACAAGCTGCTAAAGCAACTGTTGATAAAGACCATACAACAATTGTTGAAGGTGCTGGTTCTGTTGATGCCATTTCTGATCGTGTGGCTATCATCAAAGCACAAATCGAAAAAACAACTTCTGATTTTGACCGTGAAAAATTGCAAGAGCGCTTAGCAAAATTATCTGGTGGAGTTGCGGTAGTTAAAGTAGGAGCCGCAACAGAAACAGAACTTAAAGCAATGAAACTTTTGATTGAAGACGCACTTAATGCAACACGTGCTGCTGTTGAAGAAGGTATCGTTTCTGGTGGTGGTACAGCTCTTGTTAATGCCATCGCAGCTTTGGATAAACTTTCAGAAGAAGGCGACATTCAAACAGGAATTAACATCGTTCGCCGTGCGCTTGAAGAACCAGTTCGTCAAATCGCGGCCAATGCAGGATATGAAGGTTCAGTTATCATTGATAAACTTCGTTCAGAAAAAGTTGGTACAGGATTTAATGCAGCGACAGGTCAATGGGTAAATATGATTGAAGAAGGAATCGTTGACCCGGCAAAAGTGACTCGTTCAGCTTTGCAAAATGCAGCTTCTGTTGCTGGATTAATCTTGACTACTGAAGCAGTTGTGGCTAATAA
>groEL_Lcl-013
ATGTCAAAAGAAATTAAATTTTCAAGTGATGCTAGAACAGCGATGATGCGCGGAATTGATATTCTTGCCGATACAGTAAAAACAACCCTTGGGCCAAAAGGGCGTAATGTTGTTCTTGAAAAATCATATGGTTCACCTTTAATTACAAATGATGGTGTTACAATTGCCAAAGAGATTGAACTTGAAGACCATTTTGAAAATATGGGAGCTAAACTTGTTTCGGAAGTTGCTTCAAAAACAAATGATATTGCAGGTGATGGAACAACAACAGCGACAGTTTTGACACAAGCTATTGTTCGTGAAGGATTGAAAAATGTTACTGCAGGTGCAAATCCAGTTGGTATTCGCCGAGGAATTGAACTCGCAGCTGAAACAGCAGTTGCTTCAATTAAAGAAATGGCAATTCCTGTTCACGATAAATCAGCAATCGCTCAAGTTGCTACCGTTTCATCACGTAGTGAAAAAGTTGGGGAATATATTTCTGACGCAATGGAGCGTGTAGGTTCTGACGGAGTTATCACAATCGAAGAATCAAAAGGAATGCAAACAGAGCTTGATGTTGTTGAAGGAATGCAATTTGACCGTGGATACTTGAGTCAATATATGGTTTCTAATACAGAGAAAATGGTTGCTGAGTTAGATAATCCTTATATTCTGATTACGGATAAAAAAATCTCAAATATTCAAGAAATTTTACCGCTTCTTGAACAAATTTTGAAAACAAATCGTCCACTTTTAATTGTTGCTGATGATGTTGATGGAGAAGCATTGCCAACTCTTGTTCTTAATAAGATTAAAGGGGTCTTCAACGTAGTCGCTGTAAAAGCACCGGGATTTGGTGACCGCCGTAAAGCTCAATTGGAAGATTTAGCTATCTTGACAGGTGGTACAGTAATTACTGAAGAACTTGGCCTTGATCTTAAAGATGCTACACTAGAAGCTTTAGGACAAGCTGCTAAAGCAACTGTTGATAAAGACCATACAACAATTGTTGAAGGTGCTGGTTCTGTTGGTGCCATTTCTGATCGTGTGGCTATCATCAAAGCACAAATCGAAAAAATAACTTCTGATTTTGACCGTGAAAAATTGCAAGAGCGCTTAGCGAAATTAGCTGGCGGAGTTGCGGTAGTTAAAGTAGGAGCCGCAACAGAAACAGAACTTAAAGCAATGAAACTTTTGATTGAAGACGCACTTAATGCAACACGTGCTGCTGTTGAAGAAGGTATCGTTTCTGGTGGTGGTACAGCTCTTGTTAATGCCATCGCAGCTTTGGATAAACTTTCAGAAGAAGGCGACATTCAAACAGGAATTAACATCGTTCGCCGTGCCCTTGAAGAACCAGTTCGTCAAATCGCGGCCAATGCAGGATATGAAGGTTCAGTTATCATTGATAAACTTCGTTCAGAAAAAGTTGGTACAGGATTTAATGCAGCGACAGGTCAATGGGTAAATATGATTGAAGAAGGAATCGTTGACCCGGCAAAAGTGACTCGTTCAGCTTTGCAAAATGCAGCTTCTGTTGCTGGATTAATCTTGACTACTGAAGCAGTTGTGGCTAATAA
>groEL_Lcl-014
ATGTCAAAAGAAATTAAATTTTCAAGTGATGCTAGAACAGCGATGATGCGCGGAATTGATATTCTTGCCGATACAGTAAAAACAACCCTTGGGCCAAAAGGGCGTAATGTTGTTCTTGAAAAATCATATGGTTCACCTTTAATTACAAATGATGGTGTTACAATTGCCAAAGAGATTGAACTTGAAGACCATTTTGAAAATATGGGAGCTAAACTTGTTTCGGAAGTTGCTTCAAAAACAAATGATATTGCAGGTGATGGAACAACAACAGCGACAGTTTTGACACAAGCTATTGTTCGTGAAGGATTGAAAAATGTTACTGCAGGTGCAAATCCAGTTGGTATTCGCCGAGGAATTGAACTCGCAGCTGAAACAGCAGTTGCTTCAATTAAAGAAATGGCAATTCCTGTTCATGATAAATCAGCAATCGCTCAAGTTGCTACCGTTTCATCACGTAGTGAAAAAGTTGGGGAATATATTTCTGACGCAATGGAGCGTGTAGGTTCTGACGGAGTTATCACAATCGAAGAATCAAAAGGAATGCAAACAGAGCTTGATGTTGTTGAAGGAATGCAATTTGACCGTGGATACTTGAGTCAATATATGGTTTCTAATACAGAGAAAATGGTTGCTGAGTTAGATAATCCTTATATTCTGATTACGGATAAAAAAATCTCAAATATTCAAGAAATTTTACCGCTTCTTGAACAAATTTTGAAAACAAATCGTCCACTTTTAATTGTTGCTGATGATGTTGATGGAGAAGCATTGCCAACTCTTGTTCTTAATAAGATTAAAGGAGTCTTCAACGTAGTCGCTGTAAAAGCACCGGGATTTGGTGACCGCCGTAAAGCTCAATTGGAAGATTTAGCTATCTTGACAGGTGGTACAGTAATTACTGAAGAACTAGGCCTTGATCTTAAAGATGCTACACTAGAAGCTTTAGGACAAGCTGCTAAAGCAACTGTTGATAAAGACCATACAACAATTGTTGAAGGTGCTGGTTCTGTTGATGCCATTTCTGATCGTGTGGCTATCATCAAAGCACAAATCGAAAAAACAACTTCTGATTTTGACCGTGAAAAATTGCAAGAGCGCTTAGCAAAATTAGCTGGTGGAGTTGCGGTAGTTAAAGTAGGAGCCGCAACAGAAACAGAACTTAAAGCAATGAAACTTTTGATTGAAGACGCACTTAATGCAACACGTGCTGCTGTTGAAGAAGGTATCGTTTCTGGTGGTGGTACAGCTCTTGTTAATGCCATCGCAGCTTTGGATAAACTTTCAGAAGAAGGCGACATTCAAACAGGAATTAACATCGTTCGCCGTGCGCTTGAAGAACCAGTTCGTCAAATCGCGGCCAATGCAGGATATGAAGGTTCAGTTATCATTGATAAACTTCGTTCAGAAAAAGTTGGTACAGGATTTAATGCAGCGACAGGTCAATGGGTAAATATGATTGAAGAAGGAATCGTTGACCCGGCAAAAGTGACTCGTTCAGCTTTGCAAAATGCAGCTTCTGTTGCTGGATTAATCTTGACTACTGAAGCAGTTGTGGCTAATAA
>groEL_Lcl-015
ATGTCAAAAGATATTAAATTTTCAAGTGATGCTAGAACAGCGATGATGCGTGGGATTGATATTCTTGCTGATACAGTAAAAACAACCCTTGGACCAAAAGGTCGCAATGTTGTTCTTGAAAAATCATATGGATCACCTTTAATTACAAACGATGGTGTAACGATTGCCAAAGAGATTGAACTTGAAGATCATTTTGAAAATATGGGAGCTAAACTTGTTTCAGAAGTTGCTTCAAAAACAAATGATATCGCAGGTGACGGTACAACAACAGCGACAGTTTTGACACAAGCTATCGTTCGTGAAGGTTTAAAAAATGTTACCGCAGGTGCAAATCCAGTTGGTATTCGCCGAGGAATTGAACTTGCTGCTGAAACAGCTGTTGCGTCAATTAAAGAGATGGCAATTCCTGTCCACGATAAATCAGCAATTGCGCAAGTAGCTACCGTTTCATCACGTAGTGAAAAAGTGGGTGAGTATATTTCTGATGCAATGGAACGTGTAGGTTCTGACGGAGTTATCACCATTGAAGAATCAAAAGGGATGCAAACTGAACTCGATGTTGTTGAAGGAATGCAATTTGACCGTGGATATTTGAGTCAATATATGGTTTCTAATACAGAAAAAATGGTTGCTGAATTAGATAATCCTTATATTCTTATTACCGACAAAAAAATCTCAAACATTCAAGAAATTTTACCGCTCCTTGAACAAATCTTGAAAACAAATCGTCCACTTCTTATTGTAGCTGATGATGTTGATGGAGAAGCATTGCCAACGCTTGTTCTTAATAAGATTAAAGGTGTCTTCAATGTTGTAGCTGTAAAAGCACCAGGATTTGGTGATCGTCGTAAAGCTCAATTGGAAGATTTGGCTATCTTGACAGGTGGTACAGTAATTACTGAAGAACTTGGTCTTGATCTTAAAGATGCTACTCTTGAAGCTTTAGGACAAGCAGCTAAGGCAACTGTGGATAAAGACCACACAACAATTGTTGAAGGTGCTGGTTCTGCTGATGCTATTTCTGATCGTGTAGCTATTATTAAAGCGCAAATTGAAAAAACAACTTCTGATTTTGATCGTGAAAAATTACAAGAACGTCTTGCAAAATTAGCTGGTGGTGTTGCAGTTGTTAAAGTTGGTGCTGCAACTGAAACAGAGCTCAAAGCAATGAAACTCTTGATTGAAGATGCACTTAATGCAACACGTGCAGCCGTTGAGGAAGGTATTGTTTCTGGTGGTGGTACAGCACTTGTTAATGCTATTGCTGCTTTGGATAAACTTTCAGAAGAAGGAGATATTCAAACAGGTATTAACATTGTTCGCCGTGCTCTTGAAGAACCAGTTCGTCAAATTGCTGCCAATGCAGGATATGAAGGTTCAGTTATCATTGATAAACTTCGTTCAGAAGAAGTAGGTACAGGATTCAATGCTGCAACTGGTCAATGGGTTAATATGATTGAAGAAGGAATTGTTGACCCTGCAAAAGTAACTCGTTCAGCTTTGCAAAACGCGGCTTCTGTTGCTGGTTTAATTTTGACTACTGAAGCAGTAGTTGCTAATAA
>groEL_Lcl-016
ATGTCAAAAGATATTAAATTTTCAAGTGATGCTAGAACAGCGATGATGCGTGGGATTGATATTCTTGCTGATACAGTAAAAACAACCCTTGGACCAAAAGGTCGCAATGTTGTTCTTGAAAAATCATATGGATCACCTTTAATTACAAACGATGGTGTAACGATTGCCAAAGAGATTGAACTTGAAGATCATTTTGAAAATATGGGAGCTAAACTTGTTTCAGAAGTTGCTTCAAAAACAAATGATATCGCAGGTGACGGTACAACAACAGCGACAGTTTTGACACAAGCTATCGTTCGTGAAGGTTTAAAAAATGTTACCGCAGGTGCAAATCCAGTTGGTATTCGCCGAGGAATTGAACTTGCTGCTGAAACAGCTGTTGCGTCAATTAAAGAGATGGCAATTCCTGTCCACGATAAATCAGCAATTGCGCAAGTAGCTACCGTTTCATCACGTAGTGAAAAAGTGGGTGAGTATATTTCTGATGCAATGGAACGTGTAGGTTCTGACGGAGTTATCACCATTGAAGAATCAAAAGGGATGCAAACTGAACTCGATGTTGTTGAAGGAATGCAATTTGACCGTGGATATTTGAGTCAATATATGGTTTCTAATACAGAAAAAATGGTTGCTGAATTAGATAATCCTTATATTCTTATTACCGACAAAAAAATCTCAAACATTCAAGAAATTTTACCGCTCCTTGAACAAATCTTGAAAACAAATCGTCCACTTCTTATTGTAGCTGATGATGTTGATGGAGAAGCATTGCCAACGCTTGTTCTTAATAAGATTAAAGGTGTCTTCAATGTTGTAGCTGTAAAAGCACCAGGATTTGGTGATCGTCGTAAAGCTCAATTGGAAGATTTGGCTATCTTGACAGGTGGTACAGTAATTACTGAAGAACTTGGTCTTGATCTTAAAGATGCTACTCTTGAAGCTTTAGGACAAGCAGCTAAGGCAACTGTGGATAAAGACCACACAACAATTGTTGAAGGTGCTGGTTCTGCTGATGCTATTTCTGATCGTGTAGCTATTATTAAAGCGCAAATTGAAAAAACAACTTCTGATTTTGATCGTGAAAAATTACAAGAACGTCTTGCAAAATTAGCTGGTGGTGTTGCAGTTGTTAAAGTTGGTGCTGCAACTGAAACAGAGCTCAAAGCAATGAAACTCTTGATTGAAGATGCACTTAATGCAACACGTGCAGCCGTTGAGGAAGGTATTGTTTCTGGTGGTGGTACAGCACTTGTTAATGCTATTGCTGCTTTGGATAAACTTTCAGAAGAAGGAGATATTCAAACAGGTATTAACATTGTTCGCCGTGCTCTTGAAGAACCAGTTCGTCAAATTGCTGCCAATGCAGGATATGAAGGTTCAGTTATCATTGATAAACTTCGTTCAGAAGAAGTAGGTACAGGATTCAATGCTGCAACTGGTCAATGGGTTAATATGATTGAAGAAGGAATTGTTGACCCTGCAAAAGTAACTCGTTCAGCTTTGCAAAACGCGGCTTCTGTTGCTGGTTTAATTTTGACTACTGAAGCAGTAGTTGCTAATAA
>groEL_Lcl-017
ATGTCAAAAGAAATTAAATTTTCAAGTGATGCTAGAACAGCGATGATGCGCGGAATTGATATTCTTGCCGATACAGTAAAAACAACCCTTGGGCCAAAAGGGCGTAATGTTGTTCTTGAAAAATCATATGGTTCACCTTTAATTACAAATGATGGTGTTACAATTGCCAAAGAGATTGAACTTGAAGACCATTTTGAAAATATGGGAGCTAAACTTGTTTCGGAAGTTGCTTCAAAAACAAATGATATTGCAGGTGATGGAACAACAACAGCGACAGTTTTGACACAAGCTATTGTTCGTGAAGGATTGAAAAATGTTACTGCAGGTGCAAATCCAGTTGGTATTCGCCGAGGAATTGAACTCGCAGCTGAAACAGCAGTTGCTTCAATTAAAGAAATGGCAATTCCTGTTCATGATAAATCAGCAATCGCTCAAGTTGCTACCGTTTCATCACGTAGTGAAAAAGTTGGGGAATATATTTCTGACGCAATGGAGCGTGTAGGTTCTGACGGAGTTATCACAATCGAAGAATCAAAAGGAATGCAAACAGAGCTTGATGTTGTTGAAGGAATGCAATTTGACCGTGGATACTTGAGTCAATATATGGTTTCTAATACAGAGAAAATGGTTGCTGAGTTAGATAATCCTTATATTCTGATTACGGATAAAAAAATCTCAAATATTCAAGAAATTTTACCGCTTCTTGAACAAATTTTGAAAACAAATCGTCCACTTTTAATTGTTGCTGATGATGTTGATGGAGAAGCATTGCCAACTCTTGTTCTTAATAAGATTAAAGGGGTCTTCAACGTAGTCGCTGTAAAAGCACCGGGATTTGGTGACCGCCGTAAAGCTCAATTGGAAGATTTAGCTATCTTGACAGGTGGTACAGTAATTACTGAAGAACTAGGCCTTGATCTTAAAGATGCTACACTAGAAGCTTTAGGACAAGCTGCTAAAGCAACTGTTGATAAAGACCATACAACAATTGTTGAAGGTGCTGGTTCTGTTGATGCCATTTCTGATCGTGTGGCTATCATCAAAGCACAAATCGAAAAAACAACTTCTGATTTTGACCGTGAAAAATTGCAAGAGCGCTTAGCAAAATTAGCTGGTGGAGTTGCGGTAGTTAAAGTAGGAGCCGCAACAGAAACAGAACTTAAAGCAATGAAACTTTTGATTGAAGACGCACTTAATGCAACACGTGCTGCTGTTGAAGAAGGTATCGTTTCTGGTGGTGGTACAGCTCTTGTTAATGCCATCGCAGCTTTGGATAAACTTTCAGAAGAAGGCGACATTCAAACAGGAATTAACATCGTTCGCCGTGCGCTTGAAGAACCAGTTCGTCAAATCGCGGCCAATGCAGGATATGAAGGTTCAGTTATCATTGATAAACTTCGTTCAGAAAAAGTTGGTACAGGATTTAATGCAGCGACAGGTCAATGGGTAAATATGATTGAAGAAGGAATCGTTGACCCGGCAAAAGTGACTCGTTCAGCTTTGCAAAATGCAGCTTCTGTTGCTGGATTAATCTTGACTACTGAAGCAGTTGTGGCTAATAA
>groEL_Lcl-018
ATGTCAAAAGAAATTAAATTTTCAAGTGATGCTAGAACAGCGATGATGCGCGGAATTGATATTCTTGCCGATACAGTAAAAACAACCCTTGGGCCAAAAGGGCGTAATGTTGTTCTTGAAAAATCATATGGTTCACCTTTAATTACAAATGATGGTGTTACAATTGCCAAAGAGATTGAACTTGAAGACCATTTTGAAAATATGGGAGCTAAACTTGTTTCGGAAGTTGCTTCAAAAACAAATGATATTGCAGGTGATGGAACAACAACAGCGACAGTTTTGACACAAGCTATTGTTCGTGAAGGATTGAAAAATGTTACTGCAGGTGCAAATCCAGTTGGTATTCGCCGAGGAATTGAACTCGCAGCTGAAACAGCAGTTGCTTCAATTAAAGAAATGGCAATTCCTGTTCACGATAAATCAGCAATCGCTCAAGTTGCTACCGTTTCATCACGTAGTGAAAAAGTTGGGGAATATATTTCTGACGCAATGGAGCGTGTAGGTTCTGACGGAGTTATCACAATCGAAGAATCAAAAGGAATGCAAACAGAGCTTGATGTTGTTGAAGGAATGCAATTTGACCGTGGATACTTGAGTCAATATATGGTTTCTAATACAGAGAAAATGGTTGCTGAGTTAGATAATCCTTATATTCTGATTACGGATAAAAAAATCTCAAATATTCAAGAAATTTTACCGCTTCTTGAACAAATTTTGAAAACAAATCGTCCACTTTTAATTGTTGCTGATGATGTTGATGGAGAAGCATTGCCAACTCTTGTTCTTAATAAGATTAAAGGGGTCTTCAACGTAGTCGCTGTAAAAGCACCGGGATTTGGTGACCGCCGTAAAGCTCAATTGGAAGATTTAGCTATCTTGACAGGTGGTACAGTAATTACTGAAGAACTTGGCCTTGATCTTAAAGATGCTACACTAGAAGCTTTAGGACAAGCTGCTAAAGCAACTGTTGATAAAGACCATACAACAATTGTTGAAGGTGCTGGTTCTGTTGGTGCCATTTCTGATCGTGTGGCTATCATCAAAGCACAAATCGAAAAAATAACTTCTGATTTTGACCGTGAAAAATTGCAAGAGCGCTTAGCGAAATTAGCTGGCGGAGTTGCGGTAGTTAAAGTAGGAGCCGCAACAGAAACAGAACTTAAAGCAATGAAACTTTTGATTGAAGACGCACTTAATGCAACACGTGCTGCTGTTGAAGAAGGTATCGTTTCTGGTGGTGGTACAGCTCTTGTTAATGCCATCGCAGCTTTGGATAAACTTTCAGAAGAAGGCGACATTCAAACAGGAATTAACATCGTTCGCCGTGCCCTTGAAGAACCAGTTCGTCAAATCGCGGCCAATGCAGGATATGAAGGTTCAGTTATCATTGATAAACTTCGTTCAGAAAAAGTTGGTACAGGATTTAATGCAGCGACAGGTCAATGGGTAAATATGATTGAAGAAGGAATCGTTGACCCGGCAAAAGTGACTCGTTCAGCTTTGCAAAATGCAGCTTCTGTTGCTGGATTAATCTTGACTACTGAAGCAGTTGTGGCTAATAA
>groEL_Lcl-019
ATGTCAAAAGAAATTAAATTTTCAAGTGATGCTAGAACAGCGATGATGCGCGGAATTGATATTCTTGCCGATACAGTAAAAACAACCCTTGGGCCAAAAGGGCGTAATGTTGTTCTTGAAAAATCATATGGTTCACCTTTAATTACAAATGATGGTGTTACAATTGCCAAAGAGATTGAACTTGAAGACCATTTTGAAAATATGGGAGCTAAACTTGTTTCGGAAGTTGCTTCAAAAACAAATGATATTGCAGGTGATGGAACAACAACAGCGACAGTTTTGACACAAGCTATTGTTCGTGAAGGATTGAAAAATGTTACTGCAGGTGCAAATCCAGTTGGTATTCGCCGAGGAATTGAACTCGCAGCTGAAACAGCAGTTGCTTCAATTAAAGAAATGGCAATTCCTGTTCATGATAAATCAGCAATCGCTCAAGTTGCTACCGTTTCATCACGTAGTGAAAAAGTTGGGGAATATATTTCTGACGCAATGGAGCGTGTAGGTTCTGACGGAGTTATCACAATCGAAGAATCAAAAGGAATGCAAACAGAGCTTGATGTTGTTGAAGGAATGCAATTTGACCGTGGATACTTGAGTCAATATATGGTTTCTAATACAGAGAAAATGGTTGCTGAGTTAGATAATCCTTATATTCTGATTACGGATAAAAAAATCTCAAATATTCAAGAAATTTTACCGCTTCTTGAACAAATTTTGAAAACAAATCGTCCACTTTTAATTGTTGCTGATGATGTTGATGGAGAAGCATTGCCAACTCTTGTTCTTAATAAGATTAAAGGAGTCTTCAACGTAGTCGCTGTAAAAGCACCGGGATTTGGTGACCGCCGTAAAGCTCAATTGGAAGATTTAGCTATCTTGACAGGTGGTACAGTAATTACTGAAGAACTAGGCCTTGATCTTAAAGATGCTACACTAGAAGCTTTAGGACAAGCTGCTAAAGCAACTGTTGATAAAGACCATACAACAATTGTTGAAGGTGCTGGTTCTGTTGATGCCATTTCTGATCGTGTGGCTATCATCAAAGCACAAATCGAAAAAACAACTTCTGATTTTGACCGTGAAAAATTGCAAGAGCGCTTAGCAAAATTAGCTGGTGGAGTTGCGGTAGTTAAAGTAGGAGCCGCAACAGAAACAGAACTTAAAGCAATGAAACTTTTGATTGAAGACGCACTTAATGCAACACGTGCTGCTGTTGAAGAAGGTATCGTTTCTGGTGGTGGTACAGCTCTTGTTAATGCCATCGCAGCTTTGGATAAACTTTCAGAAGAAGGCGACATTCAAACAGGAATTAACATCGTTCGCCGTGCGCTTGAAGAACCAGTTCGTCAAATCGCGGCCAATGCAGGATATGAAGGTTCAGTTATCATTGATAAACTTCGTTCAGAAAAAGTTGGTACAGGATTTAATGCAGCGACAGGTCAATGGGTAAATATGATTGAAGAAGGAATCGTTGACCCGGCAAAAGTGACTCGTTCAGCTTTGCAAAATGCAGCTTCTGTTGCTGGATTAATCTTGACTACTGAAGCAGTTGTGGCTAATAA
>groEL_Lcl-020
ATGTCAAAAGATATTAAATTTTCAAGTGATGCTAGAACAGCGATGATGCGTGGGATTGATATTCTTGCTGATACAGTAAAAACAACCCTTGGACCAAAAGGTCGCAATGTTGTTCTTGAAAAATCATATGGATCACCTTTAATTACAAACGATGGTGTAACGATTGCCAAAGAGATTGAACTTGAAGATCATTTTGAAAATATGGGAGCTAAACTTGTTTCAGAAGTTGCTTCAAAAACAAATGATATCGCAGGTGACGGTACAACAACAGCGACAGTTTTGACACAAGCTATCGTTCGTGAAGGTTTAAAAAATGTTACCGCAGGTGCAAATCCAGTTGGTATTCGCCGAGGAATTGAACTTGCTGCTGAAACAGCTGTTGCGTCAATTAAAGAGATGGCAATTCCTGTCCACGATAAATCAGCAATTGCGCAAGTAGCTACCGTTTCATCACGTAGTGAAAAAGTGGGTGAGTATATTTCTGATGCAATGGAACGTGTAGGTTCTGACGGAGTTATCACCATTGAAGAATCAAAAGGGATGCAAACTGAACTCGATGTTGTTGAAGGAATGCAATTTGACCGTGGATATTTGAGTCAATATATGGTTTCTAATACAGAAAAAATGGTTGCTGAATTAGATAATCCTTATATTCTTATTACCGACAAAAAAATCTCAAACATTCAAGAAATTTTACCGCTCCTTGAACAAATCTTGAAAACAAATCGTCCACTTCTTATTGTAGCTGATGATGTTGATGGAGAAGCATTGCCAACGCTTGTTCTTAATAAGATTAAAGGTGTCTTCAATGTTGTAGCTGTAAAAGCACCAGGATTTGGTGATCGTCGTAAAGCTCAATTGGAAGATTTGGCTATCTTGACAGGTGGTACAGTAATTACTGAAGAACTTGGTCTTGATCTTAAAGATGCTACTCTTGAAGCTTTAGGACAAGCAGCTAAGGCAACTGTGGATAAAGACCACACAACAATTGTTGAAGGTGCTGGTTCTGCTGATGCTATTTCTGATCGTGTAGCTATTATTAAAGCGCAAATTGAAAAAACAACTTCTGATTTTGATCGTGAAAAATTACAAGAACGTCTTGCAAAATTAGCTGGTGGTGTTGCAGTTGTTAAAGTTGGTGCTGCAACTGAAACAGAGCTCAAAGCAATGAAACTCTTGATTGAAGATGCACTTAATGCAACACGTGCAGCCGTTGAGGAAGGTATTGTTTCTGGTGGTGGTACAGCACTTGTTAATGCTATTGCTGCTTTGGATAAACTTTCAGAAGAAGGAGATATTCAAACAGGTATTAACATTGTTCGCCGTGCTCTTGAAGAACCAGTTCGTCAAATTGCTGCCAATGCAGGATATGAAGGTTCAGTTATCATTGATAAACTTCGTTCAGAAGAAGTAGGTACAGGATTCAATGCTGCAACTGGTCAATGGGTTAATATGATTGAAGAAGGAATTGTTGACCCTGCAAAAGTAACTCGTTCAGCTTTGCAAAACGCGGCTTCTGTTGCTGGTTTAATTTTGACTACTGAAGCAGTAGTTGCTAATAA
>groEL_Lcl-021
ATGTCAAAAGATATTAAATTTTCAAGTGATGCTAGAACAGCGATGATGCGTGGGATTGATATTCTTGCTGATACAGTAAAAACAACCCTTGGACCAAAAGGTCGCAATGTTGTTCTTGAAAAATCATATGGATCACCTTTAATTACAAACGATGGTGTAACGATTGCCAAAGAGATTGAACTTGAAGATCATTTTGAAAATATGGGAGCTAAACTTGTTTCAGAAGTTGCTTCAAAAACAAATGATATCGCAGGTGACGGTACAACAACAGCGACAGTTTTGACACAAGCTATCGTTCGTGAAGGTTTAAAAAATGTTACCGCAGGTGCAAATCCAGTTGGTATTCGCCGAGGAATTGAACTTGCTGCTGAAACAGCTGTTGCGTCAATTAAAGAGATGGCAATTCCTGTCCACGATAAATCAGCAATTGCGCAAGTAGCTACCGTTTCATCACGTAGTGAAAAAGTGGGTGAGTATATTTCTGATGCAATGGAACGTGTAGGTTCTGACGGAGTTATCACCATTGAAGAATCAAAAGGGATGCAAACTGAACTCGATGTTGTTGAAGGAATGCAATTTGACCGTGGATATTTGAGTCAATATATGGTTTCTAATACAGAAAAAATGGTTGCTGAATTAGATAATCCTTATATTCTTATTACCGACAAAAAAATCTCAAACATTCAAGAAATTTTACCGCTCCTTGAACAAATCTTGAAAACAAATCGTCCACTTCTTATTGTAGCTGATGATGTTGATGGAGAAGCATTGCCAACGCTTGTTCTTAATAAGATTAAAGGTGTCTTCAATGTTGTAGCTGTAAAAGCACCAGGATTTGGTGATCGTCGTAAAGCTCAATTGGAAGATTTGGCTATCTTGACAGGTGGTACAGTAATTACTGAAGAACTTGGTCTTGATCTTAAAGATGCTACTCTTGAAGCTTTAGGACAAGCAGCTAAGGCAACTGTGGATAAAGACCACACAACAATTGTTGAAGGTGCTGGTTCTGCTGATGCTATTTCTGATCGTGTAGCTATTATTAAAGCGCAAATTGAAAAAACAACTTCTGATTTTGATCGTGAAAAATTACAAGAACGTCTTGCAAAATTAGCTGGTGGTGTTGCAGTTGTTAAAGTTGGTGCTGCAACTGAAACAGAGCTCAAAGCAATGAAACTCTTGATTGAAGATGCACTTAATGCAACACGTGCAGCCGTTGAGGAAGGTATTGTTTCTGGTGGTGGTACAGCACTTGTTAATGCTATTGCTGCTTTGGATAAACTTTCAGAAGAAGGAGATATTCAAACAGGTATTAACATTGTTCGCCGTGCTCTTGAAGAACCAGTTCGTCAAATTGCTGCCAATGCAGGATATGAAGGTTCAGTTATCATTGATAAACTTCGTTCAGAAGAAGTAGGTACAGGATTCAATGCTGCAACTGGTCAATGGGTTAATATGATTGAAGAAGGAATTGTTGACCCTGCAAAAGTAACTCGTTCAGCTTTGCAAAACGCGGCTTCTGTTGCTGGTTTAATTTTGACTACTGAAGCAGTAGTTGCTAATAA
>groEL_Lcl-022
ATGTCAAAAGAAATTAAATTTTCAAGTGATGCTAGAACAGCGATGATGCGCGGAATTGATATTCTTGCCGATACAGTAAAAACAACCCTTGGGCCAAAAGGGCGTAATGTTGTTCTTGAAAAATCATATGGTTCACCTTTAATTACAAATGATGGTGTTACAATTGCCAAAGAGATTGAACTTGAAGACCATTTTGAAAATATGGGAGCTAAACTTGTTTCGGAAGTTGCTTCAAAAACAAATGATATTGCAGGTGATGGAACAACAACAGCGACAGTTTTGACACAAGCTATTGTTCGTGAAGGATTGAAAAATGTTACTGCAGGTGCAAATCCAGTTGGTATTCGCCGAGGAATTGAACTCGCAGCTGAAACAGCAGTTGCTTCAATTAAAGAAATGGCAATTCCTGTTCATGATAAATCAGCAATCGCTCAAGTTGCTACCGTTTCATCACGTAGTGAAAAAGTTGGGGAATATATTTCTGACGCAATGGAGCGTGTAGGTTCTGACGGAGTTATCACAATCGAAGAATCAAAAGGAATGCAAACAGAGCTTGATGTTGTTGAAGGAATGCAATTTGACCGTGGATACTTGAGTCAATATATGGTTTCTAATACAGAGAAAATGGTTGCTGAGTTAGATAATCCTTATATTCTGATTACGGATAAAAAAATCTCAAATATTCAAGAAATTTTACCGCTTCTTGAACAAATTTTGAAAACAAATCGTCCACTTTTAATTGTTGCTGATGATGTTGATGGAGAAGCATTGCCAACTCTTGTTCTTAATAAGATTAAAGGGGTCTTCAACGTAGTCGCTGTAAAAGCACCGGGATTTGGTGACCGCCGTAAAGCTCAATTGGAAGATTTAGCTATCTTGACAGGTGGTACAGTAATTACTGAAGAACTAGGCCTTGATCTTAAAGATGCTACACTAGAAGCTTTAGGACAAGCTGCTAAAGCAACTGTTGATAAAGACCATACAACAATTGTTGAAGGTGCTGGTTCTGTTGATGCCATTTCTGATCGTGTGGCTATCATCAAAGCACAAATCGAAAAAACAACTTCTGATTTTGACCGTGAAAAATTGCAAGAGCGCTTAGCAAAATTAGCTGGTGGAGTTGCGGTAGTTAAAGTAGGAGCCGCAACAGAAACAGAACTTAAAGCAATGAAACTTTTGATTGAAGACGCACTTAATGCAACACGTGCTGCTGTTGAAGAAGGTATCGTTTCTGGTGGTGGTACAGCTCTTGTTAATGCCATCGCAGCTTTGGATAAACTTTCAGAAGAAGGCGACATTCAAACAGGAATTAACATCGTTCGCCGTGCGCTTGAAGAACCAGTTCGTCAAATCGCGGCCAATGCAGGATATGAAGGTTCAGTTATCATTGATAAACTTCGTTCAGAAAAAGTTGGTACAGGATTTAATGCAGCGACAGGTCAATGGGTAAATATGATTGAAGAAGGAATCGTTGACCCGGCAAAAGTGACTCGTTCAGCTTTGCAAAATGCAGCTTCTGTTGCTGGATTAATCTTGACTACTGAAGCAGTTGTGGCTAATAA
>groEL_Lcl-023
ATGTCAAAAGAAATTAAATTTTCAAGTGATGCTAGAACAGCGATGATGCGCGGAATTGATATTCTTGCCGATACAGTAAAAACAACCCTTGGGCCAAAAGGGCGTAATGTTGTTCTTGAAAAATCATATGGTTCACCTTTAATTACAAATGATGGTGTTACAATTGCCAAAGAGATTGAACTTGAAGACCATTTTGAAAATATGGGAGCTAAACTTGTTTCGGAAGTTGCTTCAAAAACAAATGATATTGCAGGTGATGGAACAACAACAGCGACAGTTTTGACACAAGCTATTGTTCGTGAAGGATTGAAAAATGTTACTGCAGGTGCAAATCCAGTTGGTATTCGCCGAGGAATTGAACTCGCAGCTGAAACAGCAGTTGCTTCAATTAAAGAAATGGCAATTCCTGTTCATGATAAATCAGCAATCGCTCAAGTTGCTACCGTTTCATCACGTAGTGAAAAAGTTGGGGAATATATTTCTGACGCAATGGAGCGTGTAGGTTCTGACGGAGTTATCACAATCGAAGAATCAAAAGGAATGCAAACAGAGCTTGATGTTGTTGAAGGAATGCAATTTGACCGTGGATACTTGAGTCAATATATGGTTTCTAATACAGAGAAAATGGTTGCTGAGTTAGATAATCCTTATATTCTGATTACGGATAAAAAAATCTCAAATATTCAAGAAATTTTACCGCTTCTTGAACAAATTTTGAAAACAAATCGTCCACTTTTAATTGTTGCTGATGATGTTGATGGAGAAGCATTGCCAACTCTTGTTCTTAATAAGATTAAAGGGGTCTTCAACGTAGTCGCTGTAAAAGCACCGGGATTTGGTGACCGCCGTAAAGCTCAATTGGAAGATTTAGCTATCTTGACAGGTGGTACAGTAATTACTGAAGAACTAGGCCTTGATCTTAAAGATGCTACACTAGAAGCTTTAGGACAAGCTGCTAAAGCAACTGTTGATAAAGACCATACAACAATTGTTGAAGGTGCTGGTTCTGTTGATGCCATTTCTGATCGTGTGGCTATCATCAAAGCACAAATCGAAAAAACAACTTCTGATTTTGACCGTGAAAAATTGCAAGAGCGCTTAGCAAAATTAGCTGGTGGAGTTGCGGTAGTTAAAGTAGGAGCCGCAACAGAAACAGAACTTAAAGCAATGAAACTTTTGATTGAAGACGCACTTAATGCAACACGTGCTGCTGTTGAAGAAGGTATCGTTTCTGGTGGTGGTACAGCTCTTGTTAATGCCATCGCAGCTTTGGATAAACTTTCAGAAGAAGGCGACATTCAAACAGGAATTAACATCGTTCGCCGTGCGCTTGAAGAACCAGTTCGTCAAATCGCGGCCAATGCAGGATATGAAGGTTCAGTTATCATTGATAAACTTCGTTCAGAAAAAGTTGGTACAGGATTTAATGCAGCGACAGGTCAATGGGTAAATATGATTGAAGAAGGAATCGTTGACCCGGCAAAAGTGACTCGTTCAGCTTTGCAAAATGCAGCTTCTGTTGCTGGATTAATCTTGACTACTGAAGCAGTTGTGGCTAATAA
>groEL_Lcl-024
ATGTCAAAAGATATTAAATTTTCAAGTGATGCTAGAACAGCGATGATGCGTGGGATTGATATTCTTGCTGATACAGTAAAAACAACCCTTGGACCAAAAGGTCGCAATGTTGTTCTTGAAAAATCATATGGATCACCTTTAATTACAAACGATGGTGTAACGATTGCCAAAGAGATTGAACTTGAAGATCATTTTGAAAATATGGGAGCTAAACTTGTTTCAGAAGTTGCTTCAAAAACAAATGATATCGCAGGTGACGGTACAACAACAGCGACAGTTTTGACACAAGCTATCGTTCGTGAAGGTTTAAAAAATGTTACCGCAGGTGCAAATCCAGTTGGTATTCGCCGAGGAATTGAACTTGCTGCTGAAACAGCTGTTGCGTCAATTAAAGAGATGGCAATTCCTGTCCACGATAAATCAGCAATTGCGCAAGTAGCTACCGTTTCATCACGTAGTGAAAAAGTGGGTGAGTATATTTCTGATGCAATGGAACGTGTAGGTTCTGACGGAGTTATCACCATTGAAGAATCAAAAGGGATGCAAACTGAACTCGATGTTGTTGAAGGAATGCAATTTGACCGTGGATATTTGAGTCAATATATGGTTTCTAATACAGAAAAAATGGTTGCTGAATTAGATAATCCTTATATTCTTATTACCGACAAAAAAATCTCAAACATTCAAGAAATTTTACCGCTCCTTGAACAAATCTTGAAAACAAATCGTCCACTTCTTATTGTAGCTGATGATGTTGATGGAGAAGCATTGCCAACGCTTGTTCTTAATAAGATTAAAGGTGTCTTCAATGTTGTAGCTGTAAAAGCACCAGGATTTGGTGATCGTCGTAAAGCTCAATTGGAAGATTTGGCTATCTTGACAGGTGGTACAGTAATTACTGAAGAACTTGGTCTTGATCTTAAAGATGCTACTCTTGAAGCTTTAGGACAAGCAGCTAAGGCAACTGTGGATAAAGACCACACAACAATTGTTGAAGGTGCTGGTTCTGCTGATGCTATTTCTGATCGTGTAGCTATTATTAAAGCGCAAATTGAAAAAACAACTTCTGATTTTGATCGTGAAAAATTACAAGAACGTCTTGCAAAATTAGCTGGTGGTGTTGCAGTTGTTAAAGTTGGTGCTGCAACTGAAACAGAGCTCAAAGCAATGAAACTCTTGATTGAAGATGCACTTAATGCAACACGTGCAGCCGTTGAGGAAGGTATTGTTTCTGGTGGTGGTACAGCACTTGTTAATGCTATTGCTGCTTTGGATAAACTTTCAGAAGAAGGAGATATTCAAACAGGTATTAACATTGTTCGCCGTGCTCTTGAAGAACCAGTTCGTCAAATTGCTGCCAATGCAGGATATGAAGGTTCAGTTATCATTGATAAACTTCGTTCAGAAGAAGTAGGTACAGGATTCAATGCTGCAACTGGTCAATGGGTTAATATGATTGAAGAAGGAATTGTTGACCCTGCAAAAGTAACTCGTTCAGCTTTGCAAAACGCGGCTTCTGTTGCTGGTTTAATTTTGACTACTGAAGCAGTAGTTGCTAATAA
>groEL_Lcl-025
ATGTCAAAAGATATTAAATTTTCAAGTGATGCTAGAACAGCGATGATGCGTGGGATTGATATTCTTGCTGATACAGTAAAAACAACCCTTGGACCAAAAGGTCGCAATGTTGTTCTTGAAAAATCATATGGATCACCTTTAATTACAAACGATGGTGTAACGATTGCCAAAGAGATTGAACTTGAAGATCATTTTGAAAATATGGGAGCTAAACTTGTTTCAGAAGTTGCTTCAAAAACAAATGATATCGCAGGTGACGGTACAACAACAGCGACAGTTTTGACACAAGCTATCGTTCGTGAAGGTTTAAAAAATGTTACCGCAGGTGCAAATCCAGTTGGTATTCGCCGAGGAATTGAACTTGCTGCTGAAACAGCTGTTGCGTCAATTAAAGAGATGGCAATTCCTGTCCACGATAAATCAGCAATTGCGCAAGTAGCTACCGTTTCATCACGTAGTGAAAAAGTGGGTGAGTATATTTCTGATGCAATGGAACGTGTAGGTTCTGACGGAGTTATCACCATTGAAGAATCAAAAGGGATGCAAACTGAACTCGATGTTGTTGAAGGAATGCAATTTGACCGTGGATATTTGAGTCAATATATGGTTTCTAATACAGAAAAAATGGTTGCTGAATTAGATAATCCTTATATTCTTATTACCGACAAAAAAATCTCAAACATTCAAGAAATTTTACCGCTCCTTGAACAAATCTTGAAAACAAATCGTCCACTTCTTATTGTAGCTGATGATGTTGATGGAGAAGCATTGCCAACGCTTGTTCTTAATAAGATTAAAGGTGTCTTCAATGTTGTAGCTGTAAAAGCACCAGGATTTGGTGATCGTCGTAAAGCTCAATTGGAAGATTTGGCTATCTTGACAGGTGGTACAGTAATTACTGAAGAACTTGGTCTTGATCTTAAAGATGCTACTCTTGAAGCTTTAGGACAAGCAGCTAAGGCAACTGTGGATAAAGACCACACAACAATTGTTGAAGGTGCTGGTTCTGCTGATGCTATTTCTGATCGTGTAGCTATTATTAAAGCGCAAATTGAAAAAACAACTTCTGATTTTGATCGTGAAAAATTACAAGAACGTCTTGCAAAATTAGCTGGTGGTGTTGCAGTTGTTAAAGTTGGTGCTGCAACTGAAACAGAGCTCAAAGCAATGAAACTCTTGATTGAAGATGCACTTAATGCAACACGTGCAGCCGTTGAGGAAGGTATTGTTTCTGGTGGTGGTACAGCACTTGTTAATGCTATTGCTGCTTTGGATAAACTTTCAGAAGAAGGAGATATTCAAACAGGTATTAACATTGTTCGCCGTGCTCTTGAAGAACCAGTTCGTCAAATTGCTGCCAATGCAGGATATGAAGGTTCAGTTATCATTGATAAACTTCGTTCAGAAGAAGTAGGTACAGGATTCAATGCTGCAACTGGTCAATGGGTTAATATGATTGAAGAAGGAATTGTTGACCCTGCAAAAGTAACTCGTTCAGCTTTGCAAAACGCGGCTTCTGTTGCTGGTTTAATTTTGACTACTGAAGCAGTAGTTGCTAATAA
>groEL_Lcl-026
ATGTCAAAAGATATTAAATTTTCAAGTGATGCTAGAACAGCGATGATGCGTGGGATTGATATTCTTGCTGATACAGTAAAAACAACCCTTGGACCAAAAGGTCGCAATGTTGTTCTTGAAAAATCATATGGATCACCTTTAATTACAAACGATGGTGTAACGATTGCCAAAGAGATTGAACTTGAAGATCATTTTGAAAATATGGGAGCTAAACTTGTTTCAGAAGTTGCTTCAAAAACAAATGATATCGCAGGTGACGGTACAACAACAGCGACAGTTTTGACACAAGCTATCGTTCGTGAAGGTTTAAAAAATGTTACCGCAGGTGCAAATCCAGTTGGTATTCGCCGAGGAATTGAACTTGCTGCTGAAACAGCTGTTGCGTCAATTAAAGAGATGGCAATTCCTGTCCACGATAAATCAGCAATTGCGCAAGTAGCTACCGTTTCATCACGTAGTGAAAAAGTGGGTGAGTATATTTCTGATGCAATGGAACGTGTAGGTTCTGACGGAGTTATCACCATTGAAGAATCAAAAGGGATGCAAACTGAACTCGATGTTGTTGAAGGAATGCAATTTGACCGTGGATATTTGAGTCAATATATGGTTTCTAATACAGAAAAAATGGTTGCTGAATTAGATAATCCTTATATTCTTATTACCGACAAAAAAATCTCAAACATTCAAGAAATTTTACCGCTCCTTGAACAAATCTTGAAAACAAATCGTCCACTTCTTATTGTAGCTGATGATGTTGATGGAGAAGCATTGCCAACGCTTGTTCTTAATAAGATTAAAGGTGTCTTCAATGTTGTAGCTGTAAAAGCACCAGGATTTGGTGATCGTCGTAAAGCTCAATTGGAAGATTTGGCTATCTTGACAGGTGGTACAGTAATTACTGAAGAACTTGGTCTTGATCTTAAAGATGCTACTCTTGAAGCTTTAGGACAAGCAGCTAAGGCAACTGTGGATAAAGACCACACAACAATTGTTGAAGGTGCTGGTTCTGCTGATGCTATTTCTGATCGTGTAGCTATTATTAAAGCGCAAATTGAAAAAACAACTTCTGATTTTGATCGTGAAAAATTACAAGAACGTCTTGCAAAATTAGCTGGTGGTGTTGCAGTTGTTAAAGTTGGTGCTGCAACTGAAACAGAGCTCAAAGCAATGAAACTCTTGATTGAAGATGCACTTAATGCAACACGTGCAGCCGTTGAGGAAGGTATTGTTTCTGGTGGTGGTACAGCACTTGTTAATGCTATTGCTGCTTTGGATAAACTTTCAGAAGAAGGAGATATTCAAACAGGTATTAACATTGTTCGCCGTGCTCTTGAAGAACCAGTTCGTCAAATTGCTGCCAATGCAGGATATGAAGGTTCAGTTATCATTGATAAACTTCGTTCAGAAGAAGTAGGTACAGGATTCAATGCTGCAACTGGTCAATGGGTTAATATGATTGAAGAAGGAATTGTTGACCCTGCAAAAGTAACTCGTTCAGCTTTGCAAAACGCGGCTTCTGTTGCTGGTTTAATTTTGACTACTGAAGCAGTAGTTGCTAATAA
>groEL_Lcl-027
ATGTCAAAAGAAATTAAATTTTCAAGTGATGCTAGAACAGCGATGATGCGCGGAATTGATATTCTTGCCGATACAGTAAAAACAACCCTTGGGCCAAAAGGGCGTAATGTTGTTCTTGAAAAATCATATGGTTCACCTTTAATTACAAATGATGGTGTTACAATTGCCAAAGAGATTGAACTTGAAGACCATTTTGAAAATATGGGAGCTAAACTTGTTTCGGAAGTTGCTTCAAAAACAAATGATATTGCAGGTGATGGAACAACAACAGCGACAGTTTTGACACAAGCTATTGTTCGTGAAGGATTGAAAAATGTTACTGCAGGTGCAAATCCAGTTGGTATTCGCCGAGGAATTGAACTCGCAGCTGAAACAGCAGTTGCTTCAATTAAAGAAATGGCAATTCCTGTTCATGATAAATCAGCAATCGCTCAAGTTGCTACCGTTTCATCACGTAGTGAAAAAGTTGGGGAATATATTTCTGACGCAATGGAGCGTGTAGGTTCTGACGGAGTTATCACAATCGAAGAATCAAAAGGAATGCAAACAGAGCTTGATGTTGTTGAAGGAATGCAATTTGACCGTGGATACTTGAGTCAATATATGGTTTCTAATACAGAAAAAATGGTTGCTGAGTTAGATAATCCTTATATTCTGATTACGGATAAAAAAATCTCAAATATTCAAGAAATTTTACCGCTTCTTGAACAAATTTTGAAAACAAATCGTCCACTTTTAATTGTTGCTGATGATGTTGATGGAGAAGCATTGCCAACTCTTGTTCTTAATAAGATTAAAGGGGTCTTCAACGTAGTCGCTGTAAAAGCACCGGGATTTGGTGACCGCCGTAAAGCTCAATTGGAAGATTTAGCTATCTTGACAGGTGGTACAGTAATTACTGAAGAACTAGGCCTTGATCTCAAAGATGCTACACTAGAAGCTTTAGGACAAGCTGCTAAAGCAACTGTTGATAAAGACCATACAACAATTGTTGAAGGTGCTGGTTCTGTTGATGCCATTTCTGATCGTGTGGCTATCATCAAAGCACAAATCGAAAAAACAACTTCTGATTTTGACCGTGAAAAATTGCAAGAGCGCTTAGCAAAATTATCTGGTGGAGTTGCGGTAGTTAAAGTAGGAGCCGCAACAGAAACAGAACTTAAAGCAATGAAACTTTTGATTGAAGACGCACTTAATGCAACACGTGCTGCTGTTGAAGAAGGTATCGTTTCTGGTGGTGGTACAGCTCTTGTTAATGCCATCGCAGCTTTGGATAAACTTTCAGAAGAAGGCGACATTCAAACAGGAATTAACATCGTTCGCCGTGCGCTTGAAGAACCAGTTCGTCAAATCGCGGCCAATGCAGGATATGAAGGTTCAGTTATCATTGATAAACTTCGTTCAGAAAAAGTTGGTACAGGATTTAATGCAGCGACAGGTCAATGGGTAAATATGATTGAAGAAGGAATCGTTGACCCGGCAAAAGTGACTCGTTCAGCTTTGCAAAATGCAGCTTCTGTTGCTGGATTAATCTTGACTACTGAAGCAGTTGTGGCTAATAA
>groEL_Lcl-028
ATGTCAAAAGAAATTAAATTTTCAAGTGATGCTAGAACAGCGATGATGCGCGGAATTGATATTCTTGCCGATACAGTAAAAACAACCCTTGGGCCAAAAGGGCGTAATGTTGTTCTTGAAAAATCATATGGTTCACCTTTAATTACAAATGATGGTGTTACAATTGCCAAAGAGATTGAACTTGAAGACCATTTTGAAAATATGGGAGCTAAACTTGTTTCGGAAGTTGCTTCAAAAACAAATGATATTGCAGGTGATGGAACAACAACAGCGACAGTTTTGACACAAGCTATTGTTCGTGAAGGATTGAAAAATGTTACTGCAGGTGCAAATCCAGTTGGTATTCGCCGAGGAATTGAACTCGCAGCTGAAACAGCAGTTGCTTCAATTAAAGAAATGGCAATTCCTGTTCATGATAAATCAGCAATCGCTCAAGTTGCTACCGTTTCATCACGTAGTGAAAAAGTTGGGGAATATATTTCTGACGCAATGGAGCGTGTAGGTTCTGACGGAGTTATCACAATCGAAGAATCAAAAGGAATGCAAACAGAGCTTGATGTTGTTGAAGGAATGCAATTTGACCGTGGATACTTGAGTCAATATATGGTTTCTAATACAGAAAAAATGGTTGCTGAGTTAGATAATCCTTATATTCTGATTACGGATAAAAAAATCTCAAATATTCAAGAAATTTTACCGCTTCTTGAACAAATTTTGAAAACAAATCGTCCACTTTTAATTGTTGCTGATGATGTTGATGGAGAAGCATTGCCAACTCTTGTTCTTAATAAGATTAAAGGGGTCTTCAACGTAGTCGCTGTAAAAGCACCGGGATTTGGTGACCGCCGTAAAGCTCAATTGGAAGATTTAGCTATCTTGACAGGTGGTACAGTAATTACTGAAGAACTAGGCCTTGATCTCAAAGATGCTACACTAGAAGCTTTAGGACAAGCTGCTAAAGCAACTGTTGATAAAGACCATACAACAATTGTTGAAGGTGCTGGTTCTGTTGATGCCATTTCTGATCGTGTGGCTATCATCAAAGCACAAATCGAAAAAACAACTTCTGATTTTGACCGTGAAAAATTGCAAGAGCGCTTAGCAAAATTATCTGGTGGAGTTGCGGTAGTTAAAGTAGGAGCCGCAACAGAAACAGAACTTAAAGCAATGAAACTTTTGATTGAAGACGCACTTAATGCAACACGTGCTGCTGTTGAAGAAGGTATCGTTTCTGGTGGTGGTACAGCTCTTGTTAATGCCATCGCAGCTTTGGATAAACTTTCAGAAGAAGGCGACATTCAAACAGGAATTAACATCGTTCGCCGTGCGCTTGAAGAACCAGTTCGTCAAATCGCGGCCAATGCAGGATATGAAGGTTCAGTTATCATTGATAAACTTCGTTCAGAAAAAGTTGGTACAGGATTTAATGCAGCGACAGGTCAATGGGTAAATATGATTGAAGAAGGAATCGTTGACCCGGCAAAAGTGACTCGTTCAGCTTTGCAAAATGCAGCTTCTGTTGCTGGATTAATCTTGACTACTGAAGCAGTTGTGGCTAATAA
>groEL_Lcl-029
ATGTCAAAAGATATTAAATTTTCAAGTGATGCTAGAACAGCGATGATGCGTGGGATTGATATTCTTGCTGATACAGTAAAAACAACCCTTGGACCAAAAGGTCGCAATGTTGTTCTTGAAAAATCATATGGATCACCTTTAATTACAAACGATGGTGTAACGATTGCCAAAGAGATTGAACTTGAAGATCATTTTGAAAATATGGGAGCTAAACTTGTTTCAGAAGTTGCTTCAAAAACAAATGATATCGCAGGTGACGGTACAACAACAGCGACAGTTTTGACACAAGCTATCGTTCGTGAAGGTTTAAAAAATGTTACCGCAGGTGCAAATCCAGTTGGTATTCGCCGAGGAATTGAACTTGCTGCTGAAACAGCTGTTGCGTCAATTAAAGAGATGGCAATTCCTGTCCACGATAAATCAGCAATTGCGCAAGTAGCTACCGTTTCATCACGTAGTGAAAAAGTGGGTGAGTATATTTCTGATGCAATGGAACGTGTAGGTTCTGACGGAGTTATCACCATTGAAGAATCAAAAGGGATGCAAACTGAACTCGATGTTGTTGAAGGAATGCAATTTGACCGTGGATATTTGAGTCAATATATGGTTTCTAATACAGAAAAAATGGTTGCTGAATTAGATAATCCTTATATTCTTATTACCGACAAAAAAATCTCAAACATTCAAGAAATTTTACCGCTCCTTGAACAAATCTTGAAAACAAATCGTCCACTTCTTATTGTAGCTGATGATGTTGATGGAGAAGCATTGCCAACGCTTGTTCTTAATAAGATTAAAGGTGTCTTCAATGTTGTAGCTGTAAAAGCACCAGGATTTGGTGATCGTCGTAAAGCTCAATTGGAAGATTTGGCTATCTTGACAGGTGGTACAGTAATTACTGAAGAACTTGGTCTTGATCTTAAAGATGCTACTCTTGAAGCTTTAGGACAAGCAGCTAAGGCAACTGTGGATAAAGACCACACAACAATTGTTGAAGGTGCTGGTTCTGCTGATGCTATTTCTGATCGTGTAGCTATTATTAAAGCGCAAATTGAAAAAACAACTTCTGATTTTGATCGTGAAAAATTACAAGAACGTCTTGCAAAATTAGCTGGTGGTGTTGCAGTTGTTAAAGTTGGTGCTGCAACTGAAACAGAGCTCAAAGCAATGAAACTCTTGATTGAAGATGCACTTAATGCAACACGTGCAGCCGTTGAGGAAGGTATTGTTTCTGGTGGTGGTACAGCACTTGTTAATGCTATTGCTGCTTTGGATAAACTTTCAGAAGAAGGAGATATTCAAACAGGTATTAACATTGTTCGCCGTGCTCTTGAAGAACCAGTTCGTCAAATTGCTGCCAATGCAGGATATGAAGGTTCAGTTATCATTGATAAACTTCGTTCAGAAGAAGTAGGTACAGGATTCAATGCTGCAACTGGTCAATGGGTTAATATGATTGAAGAAGGAATTGTTGACCCTGCAAAAGTAACTCGTTCAGCTTTGCAAAACGCGGCTTCTGTTGCTGGTTTAATTTTGACTACTGAAGCAGTAGTTGCTAATAA
>groEL_Lcl-030
ATGTCAAAAGATATTAAATTTTCAAGTGATGCTAGAACAGCGATGATGCGTGGGATTGATATTCTTGCTGATACAGTAAAAACAACCCTTGGACCAAAAGGTCGCAATGTTGTTCTTGAAAAATCATATGGATCACCTTTAATTACAAACGATGGTGTAACGATTGCCAAAGAGATTGAACTTGAAGATCATTTTGAAAATATGGGAGCTAAACTTGTTTCAGAAGTTGCTTCAAAAACAAATGATATCGCAGGTGACGGTACAACAACAGCGACAGTTTTGACACAAGCTATCGTTCGTGAAGGTTTAAAAAATGTTACCGCAGGTGCAAATCCAGTTGGTATTCGCCGAGGAATTGAACTTGCTGCTGAAACAGCTGTTGCGTCAATTAAAGAGATGGCAATTCCTGTCCACGATAAATCAGCAATTGCGCAAGTAGCTACCGTTTCATCACGTAGTGAAAAAGTGGGTGAGTATATTTCTGATGCAATGGAACGTGTAGGTTCTGACGGAGTTATCACCATTGAAGAATCAAAAGGGATGCAAACTGAACTCGATGTTGTTGAAGGAATGCAATTTGACCGTGGATATTTGAGTCAATATATGGTTTCTAATACAGAAAAAATGGTTGCTGAATTAGATAATCCTTATATTCTTATTACCGACAAAAAAATCTCAAACATTCAAGAAATTTTACCGCTCCTTGAACAAATCTTGAAAACAAATCGTCCACTTCTTATTGTAGCTGATGATGTTGATGGAGAAGCATTGCCAACGCTTGTTCTTAATAAGATTAAAGGTGTCTTCAATGTTGTAGCTGTAAAAGCACCAGGATTTGGTGATCGTCGTAAAGCTCAATTGGAAGATTTGGCTATCTTGACAGGTGGTACAGTAATTACTGAAGAACTTGGTCTTGATCTTAAAGATGCTACTCTTGAAGCTTTAGGACAAGCAGCTAAGGCAACTGTGGATAAAGACCACACAACAATTGTTGAAGGTGCTGGTTCTGCTGATGCTATTTCTGATCGTGTAGCTATTATTAAAGCGCAAATTGAAAAAACAACTTCTGATTTTGATCGTGAAAAATTACAAGAACGTCTTGCAAAATTAGCTGGTGGTGTTGCAGTTGTTAAAGTTGGTGCTGCAACTGAAACAGAGCTCAAAGCAATGAAACTCTTGATTGAAGATGCACTTAATGCAACACGTGCAGCCGTTGAGGAAGGTATTGTTTCTGGTGGTGGTACAGCACTTGTTAATGCTATTGCTGCTTTGGATAAACTTTCAGAAGAAGGAGATATTCAAACAGGTATTAACATTGTTCGCCGTGCTCTTGAAGAACCAGTTCGTCAAATTGCTGCCAATGCAGGATATGAAGGTTCAGTTATCATTGATAAACTTCGTTCAGAAGAAGTAGGTACAGGATTCAATGCTGCAACTGGTCAATGGGTTAATATGATTGAAGAAGGAATTGTTGACCCTGCAAAAGTAACTCGTTCAGCTTTGCAAAACGCGGCTTCTGTTGCTGGTTTAATTTTGACTACTGAAGCAGTAGTTGCTAATAA
>groEL_Lcl-031
ATGTCAAAAGAAATTAAATTTTCAAGTGATGCTAGAACAGCGATGATGCGCGGAATTGATATTCTTGCCGATACAGTAAAAACAACCCTTGGGCCAAAAGGGCGTAATGTTGTTCTTGAAAAATCATATGGTTCACCTTTAATTACAAATGATGGTGTTACAATTGCCAAAGAGATTGAACTTGAAGACCATTTTGAAAATATGGGAGCTAAACTTGTTTCGGAAGTTGCTTCAAAAACAAATGATATTGCAGGTGACGGAACAACAACAGCGACAGTTTTGACACAAGCTATTGTTCGTGAAGGATTGAAAAATGTTACTGCAGGTGCAAATCCAGTTGGTATTCGCCGAGGAATTGAACTCGCAGCTGAAACAGCAGTTGCTTCAATTAAAGAAATGGCAATTCCTGTTCATGATAAATCAGCAATCGCTCAAGTTGCTACCGTTTCATCACGTAGTGAAAAAGTTGGGGAATATATTTCTGACGCAATGGAGCGTGTAGGTTCTGACGGAGTTATCACAATCGAAGAATCAAAAGGAATGCAAACAGAGCTTGATGTTGTTGAAGGAATGCAATTTGACCGTGGATACTTGAGTCAATATATGGTTTCTAATACAGAGAAAATGGTTGCTGAGTTAGATAATCCTTATATTCTGATTACGGATAAAAAAATCTCAAATATTCAAGAAATTTTACCGCTTCTTGAACAAATTTTGAAAACAAATCGTCCACTTTTAATTGTTGCTGATGATGTTGATGGAGAAGCATTGCCAACTCTTGTTCTTAATAAGATTAAAGGGGTCTTCAACGTAGTCGCTGTAAAAGCACCGGGATTTGGTGACCGCCGTAAAGCTCAATTGGAAGATTTAGCTATCTTGACAGGTGGTACAGTAATTACTGAAGAACTAGGCCTTGATCTTAAAGATGCTACACTAGAAGCTTTAGGACAAGCTGCTAAAGCAACTGTTGATAAAGACCATACAACAATTGTTGAAGGTGCTGGTTCTGTTGATGCCATTTCTGATCGTGTGGCTATCATCAAAGCACAAATCGAAAAAACAACTTCTGATTTTGACCGTGAAAAATTGCAAGAGCGCTTAGCAAAATTAGCTGGTGGAGTTGCGGTAGTTAAAGTAGGAGCCGCAACAGAAACAGAACTTAAAGCAATGAAACTTTTGATTGAAGACGCACTTAATGCAACACGTGCTGCTGTTGAAGAAGGTATCGTTTCTGGTGGTGGTACAGCTCTTGTTAATGCCATCGCAGCTTTGGATAAACTTTCAGAAGAAGGCGACATTCAAACAGGAATTAACATCGTTCGCCGTGCGCTTGAAGAACCAGTTCGTCAAATCGCGGCCAATGCAGGATATGAAGGTTCAGTTATCATTGATAAACTTCGTTCAGAAAAAGTTGGTACAGGATTTAATGCAGCGACAGGTCAATGGGTAAATATGATTGAAGAAGGAATCGTTGACCCGGCAAAAGTGACTCGTTCAGCTTTGCAAAATGCAGCTTCTGTTGCTGGATTAATCTTGACTACTGAAGCAGTTGTGGCTAATAA
>groEL_Lcl-032
ATGTCAAAAGAAATTAAATTTTCAAGTGATGCTAGAACAGCGATGATGCGCGGAATTGATATTCTTGCCGATACAGTAAAAACAACCCTTGGGCCAAAAGGGCGTAATGTTGTTCTTGAAAAATCATATGGTTCACCTTTAATTACAAATGATGGTGTTACAATTGCCAAAGAGATTGAACTTGAAGACCATTTTGAAAATATGGGAGCTAAACTTGTTTCGGAAGTTGCTTCAAAAACAAATGATATTGCAGGTGATGGAACAACAACAGCGACAGTTTTGACACAAGCTATTGTTCGTGAAGGATTGAAAAATGTTACTGCAGGTGCAAATCCAGTTGGTATTCGCCGAGGAATTGAACTCGCAGCTGAAACAGCAGTTGCTTCAATTAAAGAAATGGCAATTCCTGTTCATGATAAATCAGCAATCGCTCAAGTTGCTACCGTTTCATCACGTAGTGAAAAAGTTGGGGAATATATTTCTGACGCAATGGAGCGTGTAGGTTCTGACGGAGTTATCACAATCGAAGAATCAAAAGGAATGCAAACAGAGCTTGATGTTGTTGAAGGAATGCAATTTGACCGTGGATACTTGAGTCAATATATGGTTTCTAATACAGAGAAAATGGTTGCTGAGTTAGATAATCCTTATATTCTGATTACGGATAAAAAAATCTCAAATATTCAAGAAATTTTACCGCTTCTTGAACAAATTTTGAAAACAAATCGTCCACTTTTAATTGTTGCTGATGATGTTGATGGAGAAGCATTGCCAACTCTTGTTCTTAATAAGATTAAAGGGGTCTTCAACGTAGTCGCTGTAAAAGCACCGGGATTTGGTGACCGCCGTAAAGCTCAATTGGAAGATTTAGCTATCTTGACAGGTGGTACAGTAATTACTGAAGAACTAGGCCTTGATCTCAAAGATGCTACACTAGAAGCTTTAGGACAAGCTGCTAAAGCAACTGTTGATAAAGACCATACAACAATTGTTGAAGGTGCTGGTTCTGTTGATGCCATTTCTGATCGTGTGGCTATCATCAAAGCACAAATCGAAAAAACAACTTCTGATTTTGACCGTGAAAAATTGCAAGAGCGCTTAGCAAAATTATCTGGTGGAGTTGCGGTAGTTAAAGTAGGAGCCGCAACAGAAACAGAACTTAAAGCAATGAAACTTTTGATTGAAGACGCACTTAATGCAACACGTGCTGCTGTTGAAGAAGGTATCGTTTCTGGTGGTGGTACAGCTCTTGTTAATGCCATCGCAGCTTTGGATAAACTTTCAGAAGAAGGCGACATTCAAACAGGAATTAACATCGTTCGCCGTGCGCTTGAAGAACCAGTTCGTCAAATCGCGGCCAATGCAGGATATGAAGGTTCAGTTATCATTGATAAACTTCGTTCAGAAAAAGTTGGTACAGGATTTAATGCAGCGACAGGTCAATGGGTAAATATGATTGAAGAAGGAATCGTTGACCCGGCAAAAGTGACTCGTTCAGCTTTGCAAAATGCAGCTTCTGTTGCTGGATTAATCTTGACTACTGAAGCAGTTGTGGCTAATAA
>groEL_Lcl-033
ATGTCAAAAGAAATTAAATTTTCAAGTGATGCTAGAACAGCGATGATGCGCGGAATTGATATTCTTGCCGATACAGTAAAAACAACCCTTGGGCCAAAAGGGCGTAATGTTGTTCTTGAAAAATCATATGGTTCACCTTTAATTACAAATGATGGTGTTACAATTGCCAAAGAGATTGAACTTGAAGACCATTTTGAAAATATGGGAGCTAAACTTGTTTCGGAAGTTGCTTCAAAAACAAATGATATTGCAGGTGATGGAACAACAACAGCGACAGTTTTGACACAAGCTATTGTTCGTGAAGGATTGAAAAATGTTACTGCAGGTGCAAATCCAGTTGGTATTCGCCGAGGAATTGAACTCGCAGCTGAAACAGCAGTTGCTTCAATTAAAGAAATGGCAATTCCTGTTCATGATAAATCAGCAATCGCTCAAGTTGCTACCGTTTCATCACGTAGTGAAAAAGTTGGGGAATATATTTCTGACGCAATGGAGCGTGTAGGTTCTGACGGAGTTATCACAATCGAAGAATCAAAAGGAATGCAAACAGAGCTTGATGTTGTTGAAGGAATGCAATTTGACCGTGGATACTTGAGTCAATATATGGTTTCTAATACAGAGAAAATGGTTGCTGAGTTAGATAATCCTTATATTCTGATTACGGATAAAAAAATCTCAAATATTCAAGAAATTTTACCGCTTCTTGAACAAATTTTGAAAACAAATCGTCCACTTTTAATTGTTGCTGATGATGTTGATGGAGAAGCATTGCCAACTCTTGTTCTTAATAAGATTAAAGGAGTCTTCAACGTAGTCGCTGTAAAAGCACCGGGATTTGGTGACCGCCGTAAAGCTCAATTGGAAGATTTAGCTATCTTGACAGGTGGTACAGTAATTACTGAAGAACTAGGCCTTGATCTTAAAGATGCTACACTAGAAGCTTTAGGACAAGCTGCTAAAGCAACTGTTGATAAAGACCATACAACAATTGTTGAAGGTGCTGGTTCTGTTGATGCCATTTCTGATCGTGTGGCTATCATCAAAGCACAAATCGAAAAAACAACTTCTGATTTTGACCGTGAAAAATTGCAAGAGCGCTTAGCAAAATTAGCTGGTGGAGTTGCGGTAGTTAAAGTAGGAGCCGCAACAGAAACAGAACTTAAAGCAATGAAACTTTTGATTGAAGACGCACTTAATGCAACACGTGCTGCTGTTGAAGAAGGTATCGTTTCTGGTGGTGGTACAGCTCTTGTTAATGCCATCGCAGCTTTGGATAAACTTTCAGAAGAAGGCGACATTCAAACAGGAATTAACATCGTTCGCCGTGCGCTTGAAGAACCAGTTCGTCAAATCGCGGCCAATGCAGGATATGAAGGTTCAGTTATCATTGATAAACTTCGTTCAGAAAAAGTTGGTACAGGATTTAATGCAGCGACAGGTCAATGGGTAAATATGATTGAAGAAGGAATCGTTGACCCGGCAAAAGTGACTCGTTCAGCTTTGCAAAATGCAGCTTCTGTTGCTGGATTAATCTTGACTACTGAAGCAGTTGTGGCTAATAA
>groEL_Lcl-034
ATGTCAAAAGATATTAAATTTTCAAGTGATGCTAGAACAGCGATGATGCGTGGGATTGATATTCTTGCTGATACAGTAAAAACAACCCTTGGACCAAAAGGTCGCAATGTTGTTCTTGAAAAATCATATGGATCACCTTTAATTACAAACGATGGTGTAACGATTGCCAAAGAGATTGAACTTGAAGATCATTTTGAAAATATGGGAGCTAAACTTGTTTCAGAAGTTGCTTCAAAAACAAATGATATCGCAGGTGACGGTACAACAACAGCGACAGTTTTGACACAAGCTATTGTTCGTGAAGGTTTAAAAAATGTTACCGCAGGTGCAAATCCAGTTGGTATTCGCCGAGGAATTGAGCTTGCTGCTGAGACAGCTGTTGCGTCAATTAAAGAGATGGCAATTCCTGTCCACGATAAATCAGCAATTGCGCAAGTAGCTACCGTTTCATCACGTAGTGAAAAAGTGGGTGAGTATATTTCTGATGCAATGGAACGTGTAGGTTCTGACGGAGTTATCACCATTGAAGAGTCAAAAGGAATGCAAACTGAACTCGATGTTGTTGAAGGAATGCAATTTGACCGTGGATATTTGAGTCAATATATGGTTTCTAATACAGAAAAAATGGTTGCTGAGTTAGATAATCCTTATATTCTTATTACCGACAAAAAAATCTCAAACATTCAAGAAATTTTACCTCTCCTTGAACAAATCTTGAAAACAAATCGTCCACTTCTTATTGTAGCTGATGATGTTGATGGAGAAGCATTGCCAACGCTTGTTCTTAATAAGATTAAAGGTGTTTTCAATGTTGTAGCTGTAAAAGCACCAGGATTTGGTGATCGTCGTAAAGCTCAATTGGAAGATTTGGCTATCTTGACAGGTGGTACAGTAATTACTGAAGAACTTGGTCTTGATCTTAAAGATGCTACTCTTGAAGCTTTAGGACAAGCAGCTAAAGCAACTGTGGATAAAGACCACACAACAATTGTTGAAGGTGCTGGTTCTGCTGATGCTATTTCTGATCGTGTAGCTATTATTAAAGCGCAAATTGAAAAAACAACTTCTGATTTTGACCGTGAAAAATTACAAGAACGTCTTGCAAAATTAGCTGGTGGTGTTGCAGTTGTTAAAGTTGGTGCTGCAACTGAAACAGAGCTCAAAGCAATGAAACTCTTGATTGAGGATGCACTTAATGCAACACGTGCAGCCGTTGAGGAAGGTATTGTTTCTGGTGGTGGTACAGCACTTGTTAATGCTATTGCTGCTTTGGATAAACTTTCAGAAGAAGGAGATATTCAAACAGGAATTAACATTGTTCGCCGTGCTCTTGAAGAACCAGTTCGTCAAATTGCTGCCAATGCAGGATATGAAGGTTCAGTTATCATTGATAAACTTCGTTCAGAAAAAGTAGGTACAGGATTCAATGCTGCAACTGGTCAATGGGTTAATATGATTGAAGAAGGAATTGTTGACCCTGCGAAAGTAACTCGTTCAGCTCTGCAAAACGCGGCTTCTGTTGCTGGTTTAATTTTGACTACTGAAGCAGTAGTTGCTAATAA
>groEL_Lcl-035
ATGTCAAAAGAAATTAAATTTTCAAGTGATGCTAGAACAGCGATGATGCGCGGAATTGATATTCTTGCCGATACAGTAAAAACAACCCTTGGGCCAAAAGGGCGTAATGTTGTTCTTGAAAAATCATATGGTTCACCTTTAATTACAAATGATGGTGTTACAATTGCCAAAGAGATTGAACTTGAAGACCATTTTGAAAATATGGGAGCTAAACTTGTTTCGGAAGTTGCTTCAAAAACAAATGATATTGCAGGTGATGGAACAACAACAGCGACAGTTTTGACACAAGCTATTGTTCGTGAAGGATTGAAAAATGTTACTGCAGGTGCAAATCCAGTTGGTATTCGCCGAGGAATTGAACTCGCAGCTGAAACAGCAGTTGCTTCAATTAAAGAAATGGCAATTCCTGTTCATGATAAATCAGCAATCGCTCAAGTTGCTACCATTTCATCACGTAGTGAAAAAGTTGGGGAATATATTTCTGACGCAATGGAGCGTGTAGGTTCTGACGGAGTTATCACAATCGAAGAATCAAAAGGAATGCAAACAGAGCTTGATGTTGTTGAAGGAATGCAATTTGACCGTGGATACTTGAGTCAATATATGGTTTCTAATACAGAGAAAATGGTTGCTGAGTTAGATAATCCTTATATTCTGATTACGGATAAAAAAATCTCAAATATTCAAGAAATTTTACCGCTTCTTGAACAAATTTTGAAAACAAATCGTCCACTTTTAATTGTTGCTGATGATGTTGATGGAGAAGCATTGCCAACTCTTGTTCTTAATAAGATTAAAGGGGTCTTCAACGTAGTCGCTGTAAAAGCACCGGGATTTGGTGACCGCCGTAAAGCTCAATTGGAAGATTTAGCTATCTTGACAGGTGGTACAGTAATTACTGAAGAACTAGGCCTTGATCTCAAAGATGCTACACTAGAAGCTTTAGGACAAGCTGCTAAAGCAACTGTTGATAAAGACCATACAACAATTGTTGAAGGTGCTGGTTCTGTTGATGCCATTTCTGATCGTGTGGCTATCATCAAAGCACAAATCGAAAAAACAACTTCTGATTTTGACCGTGAAAAATTGCAAGAGCGCTTAGCAAAATTATCTGGTGGAGTTGCGGTAGTTAAAGTAGGAGCCGCAACAGAAACAGAACTTAAAGCAATGAAACTTTTGATTGAAGACGCACTTAATGCAACACGTGCTGCTGTTGAAGAAGGTATCGTTTCTGGTGGTGGTACAGCTCTTGTTAATGCCATCGCAGCTTTGGATAAACTTTCAGAAGAAGGCGACATTCAAGCAGGAATTAACATCGTTCGCCGTGCGCTTGAAGAACCAGTTCGTCAAATCGCGGCCAATGCAGGATATGAAGGTTCAGTTATCATTGATAAACTTCGTTCAGAAAAAGTTGGTACAGGATTTAATGCAGCGACAGGTCAATGGGTAAATATGATTGAAGAAGGAATCGTTGACCCGGCAAAAGTGACTCGTTCAGCTTTGCAAAATGCAGCTTCTGTTGCTGGATTAATCTTGACTACTGAAGCAGTTGTGGCTAATAA
>groEL_Lcl-036
ATGTCAAAAGAAATTAAATTTTCAAGTGATGCTAGAACAGCGATGATGCGCGGAATTGATATTCTTGCCGATACAGTAAAAACAACCCTTGGGCCAAAAGGGCGTAATGTTGTTCTTGAAAAATCATATGGTTCACCTTTAATTACAAATGATGGTGTTACAATTGCCAAAGAGATTGAACTTGAAGACCATTTTGAAAATATGGGAGCTAAACTTGTTTCGGAAGTTGCTTCAAAAACAAATGATATTGCAGGTGATGGAACAACAACAGCGACAGTTTTGACACAAGCTATTGTTCGTGAAGGATTGAAAAATGTTACTGCAGGTGCAAATCCAGTTGGTATTCGCCGAGGAATTGAACTCGCAGCTGAAACAGCAGTTGCTTCAATTAAAGAAATGGCAATTCCTGTTCATGATAAATCAGCAATCGCTCAAGTTGCTACCGTTTCATCACGTAGTGAAAAAGTTGGGGAATATATTTCTGACGCAATGGAGCGTGTAGGTTCTGACGGAGTTATCACAATCGAAGAATCAAAAGGAATGCAAACAGAGCTTGATGTTGTTGAAGGAATGCAATTTGACCGTGGATACTTGAGTCAATATATGGTTTCTAATACAGAAAAAATGGTTGCTGAGTTAGATAATCCTTATATTCTGATTACGGATAAAAAAATCTCAAATATTCAAGAAATTTTACCGCTTCTTGAACAAATTTTGAAAACAAATCGTCCACTTTTAATTGTTGCTGATGATGTTGATGGAGAAGCATTGCCAACTCTTGTTCTTAATAAGATTAAAGGGGTCTTCAACGTAGTCGCTGTAAAAGCACCGGGATTTGGTGACCGCCGTAAAGCTCAATTGGAAGATTTAGCTATCTTGACAGGTGGTACAGTAATTACTGAAGAACTAGGCCTTGATCTCAAAGATGCTACACTGGAAGCTTTAGGACAAGCTGCTAAAGCAACTGTTGATAAAGACCATACAACAATTGTTGAAGGTGCTGGTTCTGTTGATGCCATTTCTGATCGTGTGGCTATCATCAAAGCACAAATCGAAAAAACAACTTCTGATTTTGACCGTGAAAAATTGCAAGAGCGCTTAGCAAAATTATCTGGTGGAGTTGCGGTAGTTAAAGTAGGAGCCGCAACAGAAACAGAACTTAAAGCAATGAAACTTTTGATTGAAGACGCACTTAATGCAACACGTGCTGCTGTTGAAGAAGGTATCGTTTCTGGTGGTGGTACAGCTCTTGTTAATGCCATCGCAGCTTTGGATAAACTTTCAGAAGAAGGCGACATTCAAACAGGAATTAACATCGTTCGCCGTGCGCTTGAAGAACCAGTTCGTCAAATCGCGGCCAATGCAGGATATGAAGGTTCAGTTATCATTGATAAACTTCGTTCAGAAAAAGTTGGTACAGGATTTAATGCAGCGACAGGTCAATGGGTAAATATGATTGAAGAAGGAATCGTTGACCCGGCAAAAGTGACTCGTTCAGCTTTGCAAAATGCAGCTTCTGTTGCTGGATTAATCTTGACTACTGAAGCAGTTGTGGCTAATAA
>groEL_Lcl-037
ATGTCAAAAGAAATTAAATTTTCAAGTGATGCTAGAACAGCGATGATGCGCGGAATTGATATTCTTGCCGATACAGTAAAAACAACCCTTGGGCCAAAAGGGCGTAATGTTGTTCTTGAAAAATCATATGGTTCACCTTTAATTACAAATGATGGTGTTACAATTGCCAAAGAGATTGAACTTGAAGACCATTTTGAAAATATGGGAGCTAAACTTGTTTCGGAAGTTGCTTCAAAAACAAATGATATTGCAGGTGATGGAACAACAACAGCGACAGTTTTGACACAAGCTATTGTTCGTGAAGGATTGAAAAATGTTACTGCAGGTGCAAATCCAGTTGGTATTCGCCGAGGAATTGAACTCGCAGCTGAAACAGCAGTTGCTTCAATTAAAGAAATGGCAATTCCTGTTCACGATAAATCAGCAATCGCTCAAGTTGCTACCGTTTCATCACGTAGTGAAAAAGTTGGGGAATATATTTCTGACGCAATGGAGCGTGTAGGTTCTGACGGAGTTATCACAATCGAAGAATCAAAAGGAATGCAAACAGAGCTTGATGTTGTTGAAGGAATGCAATTTGACCGTGGATACTTGAGTCAATATATGGTTTCTAATACAGAGAAAATGGTTGCTGAGTTAGATAATCCTTATATTCTGATTACGGATAAAAAAATCTCAAATATTCAAGAAATTTTACCGCTTCTTGAACAAATTTTGAAAACAAATCGTCCACTTTTAATTGTTGCTGATGATGTTGATGGAGAAGCATTGCCAACTCTTGTTCTTAATAAGATTAAAGGGGTCTTCAACGTAGTCGCTGTAAAAGCACCGGGATTTGGTGACCGCCGTAAAGCTCAATTGGAAGATTTAGCTATCTTGACAGGTGGTACAGTAATTACTGAAGAACTTGGCCTTGATCTTAAAGATGCTACACTAGAAGCTTTAGGACAAGCTGCTAAAGCAACTGTTGATAAAGACCATACAACAATTGTTGAAGGTGCTGGTTCTGTTGGTGCCATTTCTGATCGTGTGGCTATCATCAAAGCACAAATCGAAAAAATAACTTCTGATTTTGACCGTGAAAAATTGCAAGAGCGCTTAGCGAAATTAGCTGGCGGAGTTGCGGTAGTTAAAGTAGGAGCCGCAACAGAAACAGAACTTAAAGCAATGAAACTTTTGATTGAAGACGCACTTAATGCAACACGTGCTGCTGTTGAAGAAGGTATCGTTTCTGGTGGTGGTACAGCTCTTGTTAATGCCATCGCAGCTTTGGATAAACTTTCAGAAGAAGGCGACATTCAAACAGGAATTAACATCGTTCGCCGTGCCCTTGAAGAACCAGTTCGTCAAATCGCGGCCAATGCAGGATATGAAGGTTCAGTTATCATTGATAAACTTCGTTCAGAAAAAGTTGGTACAGGATTTAATGCAGCGACAGGTCAATGGGTAAATATGATTGAAGAAGGAATCGTTGACCCGGCAAAAGTGACTCGTTCAGCTTTGCAAAATGCAGCTTCTGTTGCTGGATTAATCTTGACTACTGAAGCAGTTGTGGCTAATAA
>groEL_Lcl-038
ATGTCAAAAGATATTAAATTTTCAAGTGATGCTAGAACAGCGATGATGCGTGGGATTGATATTCTTGCTGATACAGTAAAAACAACCCTTGGACCAAAAGGTCGCAATGTTGTTCTTGAAAAATCATATGGATCACCTTTAATTACAAACGATGGTGTAACGATTGCCAAAGAGATTGAACTTGAAGATCATTTTGAAAATATGGGAGCTAAACTTGTTTCAGAAGTTGCTTCAAAAACAAATGATATCGCAGGTGACGGTACAACAACAGCGACAGTTTTGACACAAGCTATCGTTCGTGAAGGTTTAAAAAATGTTACCGCAGGTGCAAATCCAGTTGGTATTCGCCGAGGAATTGAACTTGCTGCTGAAACAGCTGTTGCGTCAATTAAAGAGATGGCAATTCCTGTCCACGATAAATCAGCAATTGCGCAAGTAGCTACCGTTTCATCACGTAGTGAAAAAGTGGGTGAGTATATTTCTGATGCAATGGAACGTGTAGGTTCTGACGGAGTTATCACCATTGAAGAATCAAAAGGGATGCAAACTGAACTCGATGTTGTTGAAGGAATGCAATTTGACCGTGGATATTTGAGTCAATATATGGTTTCTAATACAGAAAAAATGGTTGCTGAATTAGATAATCCTTATATTCTTATTACCGACAAAAAAATCTCAAACATTCAAGAAATTTTACCGCTCCTTGAACAAATCTTGAAAACAAATCGTCCACTTCTTATTGTAGCTGATGATGTTGATGGAGAAGCATTGCCAACGCTTGTTCTTAATAAGATTAAAGGTGTCTTCAATGTTGTAGCTGTAAAAGCACCAGGATTTGGTGATCGTCGTAAAGCTCAATTGGAAGATTTGGCTATCTTGACAGGTGGTACAGTAATTACTGAAGAACTTGGTCTTGATCTTAAAGATGCTACTCTTGAAGCTTTAGGACAAGCAGCTAAGGCAACTGTGGATAAAGACCACACAACAATTGTTGAAGGTGCTGGTTCTGCTGATGCTATTTCTGATCGTGTAGCTATTATTAAAGCGCAAATTGAAAAAACAACTTCTGATTTTGATCGTGAAAAATTACAAGAACGTCTTGCAAAATTAGCTGGTGGTGTTGCAGTTGTTAAAGTTGGTGCTGCAACTGAAACAGAGCTCAAAGCAATGAAACTCTTGATTGAAGATGCACTTAATGCAACACGTGCAGCCGTTGAGGAAGGTATTGTTTCTGGTGGTGGTACAGCACTTGTTAATGCTATTGCTGCTTTGGATAAACTTTCAGAAGAAGGAGATATTCAAACAGGTATTAACATTGTTCGCCGTGCTCTTGAAGAACCAGTTCGTCAAATTGCTGCCAATGCAGGATATGAAGGTTCAGTTATCATTGATAAACTTCGTTCAGAAGAAGTAGGTACAGGATTCAATGCTGCAACTGGTCAATGGGTTAATATGATTGAAGAAGGAATTGTTGACCCTGCAAAAGTAACTCGTTCAGCTTTGCAAAACGCGGCTTCTGTTGCTGGTTTAATTTTGACTACTGAAGCAGTAGTTGCTAATAA
>groEL_Lcl-039
ATGTCAAAAGAAATTAAATTTTCAAGTGATGCTAGAACAGCGATGATGCGCGGAATTGATATTCTTGCCGATACAGTAAAAACAACCCTTGGGCCAAAAGGGCGTAATGTTGTTCTTGAAAAATCATATGGTTCACCTTTAATTACAAATGATGGTGTTACAATTGCCAAAGAGATTGAACTTGAAGACCATTTTGAAAATATGGGAGCTAAACTTGTTTCGGAAGTTGCTTCAAAAACAAATGATATTGCAGGTGATGGAACAACAACAGCGACAGTTTTGACACAAGCTATTGTTCGTGAAGGATTGAAAAATGTTACTGCAGGTGCAAATCCAGTTGGTATTCGCCGAGGAATTGAACTCGCAGCTGAAACAGCAGTTGCTTCAATTAAAGAAATGGCAATTCCTGTTCACGATAAATCAGCAATCGCTCAAGTTGCTACCGTTTCATCACGTAGTGAAAAAGTTGGGGAATATATTTCTGACGCAATGGAGCGTGTAGGTTCTGACGGAGTTATCACAATCGAAGAATCAAAAGGAATGCAAACAGAGCTTGATGTTGTTGAAGGAATGCAATTTGACCGTGGATACTTGAGTCAATATATGGTTTCTAATACAGAGAAAATGGTTGCTGAGTTAGATAATCCTTATATTCTGATTACGGATAAAAAAATCTCAAATATTCAAGAAATTTTACCGCTTCTTGAACAAATTTTGAAAACAAATCGTCCACTTTTAATTGTTGCTGATGATGTTGATGGAGAAGCATTGCCAACTCTTGTTCTTAATAAGATTAAAGGGGTCTTCAACGTAGTCGCTGTAAAAGCACCGGGATTTGGTGACCGCCGTAAAGCTCAATTGGAAGATTTAGCTATCTTGACAGGTGGTACAGTAATTACTGAAGAACTTGGCCTTGATCTTAAAGATGCTACACTAGAAGCTTTAGGACAAGCTGCTAAAGCAACTGTTGATAAAGACCATACAACAATTGTTGAAGGTGCTGGTTCTGTTGGTGCCATTTCTGATCGTGTGGCTATCATCAAAGCACAAATCGAAAAAATAACTTCTGATTTTGACCGTGAAAAATTGCAAGAGCGCTTAGCGAAATTAGCTGGCGGAGTTGCGGTAGTTAAAGTAGGAGCCGCAACAGAAACAGAACTTAAAGCAATGAAACTTTTGATTGAAGACGCACTTAATGCAACACGTGCTGCTGTTGAAGAAGGTATCGTTTCTGGTGGTGGTACAGCTCTTGTTAATGCCATCGCAGCTTTGGATAAACTTTCAGAAGAAGGCGACATTCAAACAGGAATTAACATCGTTCGCCGTGCCCTTGAAGAACCAGTTCGTCAAATCGCGGCCAATGCAGGATATGAAGGTTCAGTTATCATTGATAAACTTCGTTCAGAAAAAGTTGGTACAGGATTTAATGCAGCGACAGGTCAATGGGTAAATATGATTGAAGAAGGAATCGTTGACCCGGCAAAAGTGACTCGTTCAGCTTTGCAAAATGCAGCTTCTGTTGCTGGATTAATCTTGACTACTGAAGCAGTTGTGGCTAATAA
>groEL_Lcl-040
ATGTCAAAAGATATTAAATTTTCAAGTGATGCTAGAACAGCGATGATGCGTGGGATTGATATTCTTGCTGATACAGTAAAAACAACCCTTGGACCAAAAGGTCGCAATGTTGTTCTTGAAAAATCATATGGATCACCTTTAATTACAAACGATGGTGTAACGATTGCCAAAGAGATTGAACTTGAAGATCATTTTGAAAATATGGGAGCTAAACTTGTTTCAGAAGTTGCTTCAAAAACAAATGATATCGCAGGTGACGGTACAACAACAGCGACAGTTTTGACACAAGCTATCGTTCGTGAAGGTTTAAAAAATGTTACCGCAGGTGCAAATCCAGTTGGTATTCGCCGAGGAATTGAACTTGCTGCTGAAACAGCTGTTGCGTCAATTAAAGAGATGGCAATTCCTGTCCACGATAAATCAGCAATTGCGCAAGTAGCTACCGTTTCATCACGTAGTGAAAAAGTGGGTGAGTATATTTCTGATGCAATGGAACGTGTAGGTTCTGACGGAGTTATCACCATTGAAGAATCAAAAGGGATGCAAACTGAACTCGATGTTGTTGAAGGAATGCAATTTGACCGTGGATATTTGAGTCAATATATGGTTTCTAATACAGAAAAAATGGTTGCTGAATTAGATAATCCTTATATTCTTATTACCGACAAAAAAATCTCAAACATTCAAGAAATTTTACCGCTCCTTGAACAAATCTTGAAAACAAATCGTCCACTTCTTATTGTAGCTGATGATGTTGATGGAGAAGCATTGCCAACGCTTGTTCTTAATAAGATTAAAGGTGTCTTCAATGTTGTAGCTGTAAAAGCACCAGGATTTGGTGATCGTCGTAAAGCTCAATTGGAAGATTTGGCTATCTTGACAGGTGGTACAGTAATTACTGAAGAACTTGGTCTTGATCTTAAAGATGCTACTCTTGAAGCTTTAGGACAAGCAGCTAAGGCAACTGTGGATAAAGACCACACAACAATTGTTGAAGGTGCTGGTTCTGCTGATGCTATTTCTGATCGTGTAGCTATTATTAAAGCGCAAATTGAAAAAACAACTTCTGATTTTGATCGTGAAAAATTACAAGAACGTCTTGCAAAATTAGCTGGTGGTGTTGCAGTTGTTAAAGTTGGTGCTGCAACTGAAACAGAGCTCAAAGCAATGAAACTCTTGATTGAAGATGCACTTAATGCAACACGTGCAGCCGTTGAGGAAGGTATTGTTTCTGGTGGTGGTACAGCACTTGTTAATGCTATTGCTGCTTTGGATAAACTTTCAGAAGAAGGAGATATTCAAACAGGTATTAACATTGTTCGCCGTGCTCTTGAAGAACCAGTTCGTCAAATTGCTGCCAATGCAGGATATGAAGGTTCAGTTATCATTGATAAACTTCGTTCAGAAGAAGTAGGTACAGGATTCAATGCTGCAACTGGTCAATGGGTTAATATGATTGAAGAAGGAATTGTTGACCCTGCAAAAGTAACTCGTTCAGCTTTGCAAAACGCGGCTTCTGTTGCTGGTTTAATTTTGACTACTGAAGCAGTAGTTGCTAATAA
>groEL_Lcl-041
ATGTCAAAAGAAATTAAATTTTCAAGTGATGCTAGAACAGCGATGATGCGCGGAATTGATATTCTTGCCGATACAGTAAAAACAACCCTTGGGCCAAAAGGGCGTAATGTTGTTCTTGAAAAATCATATGGTTCACCTTTAATTACAAATGATGGTGTTACAATTGCCAAAGAGATTGAACTTGAAGACCATTTTGAAAATATGGGAGCTAAACTTGTTTCGGAAGTTGCTTCAAAAACAAATGATATTGCAGGTGATGGAACAACAACAGCGACAGTTTTGACACAAGCTATTGTTCGTGAAGGATTGAAAAATGTTACTGCAGGTGCAAATCCAGTTGGTATTCGCCGAGGAATTGAACTCGCAGCTGAAACAGCAGTTGCTTCAATTAAAGAAATGGCAATTCCTGTTCATGATAAATCAGCAATCGCTCAAGTTGCTACCGTTTCATCACGTAGTGAAAAAGTTGGGGAATATATTTCTGACGCAATGGAGCGTGTAGGTTCTGACGGAGTTATCACAATCGAAGAATCAAAAGGAATGCAAACAGAGCTTGATGTTGTTGAAGGAATGCAATTTGACCGTGGATACTTGAGTCAATATATGGTTTCTAATACAGAGAAAATGGTTGCTGAGTTAGATAATCCTTATATTCTGATTACGGATAAAAAAATCTCAAATATTCAAGAAATTTTACCGCTTCTTGAACAAATTTTGAAAACAAATCGTCCACTTTTAATTGTTGCTGATGATGTTGATGGAGAAGCATTGCCAACTCTTGTTCTTAATAAGATTAAAGGGGTCTTCAACGTAGTCGCTGTAAAAGCACCGGGATTTGGTGACCGCCGTAAAGCTCAATTGGAAGATTTAGCTATCTTGACAGGTGGTACAGTAATTACTGAAGAACTAGGCCTTGATCTCAAAGATGCTACACTAGAAGCTTTAGGACAAGCTGCTAAAGCAACTGTTGATAAAGACCATACAACAATTGTTGAAGGTGCTGGTTCTGTTGATGCCATTTCTGATCGTGTGGCTATCATCAAAGCACAAATCGAAAAAACAACTTCTGATTTTGACCGTGAAAAATTGCAAGAGCGCTTAGCAAAATTATCTGGTGGAGTTGCGGTAGTTAAAGTAGGAGCCGCAACAGAAACAGAACTTAAAGCAATGAAACTTTTGATTGAAGACGCACTTAATGCAACACGTGCTGCTGTTGAAGAAGGTATCGTTTCTGGTGGTGGTACAGCTCTTGTTAATGCCATCGCAGCTTTGGATAAACTTTCAGAAGAAGGCGACATTCAAACAGGAATTAACATCGTTCGCCGTGCGCTTGAAGAACCAGTTCGTCAAATCGCGGCCAATGCAGGATATGAAGGTTCAGTTATCATTGATAAACTTCGTTCAGAAAAAGTTGGTACAGGATTTAATGCAGCGACAGGTCAATGGGTAAATATGATTGAAGAAGGAATCGTTGACCCGGCAAAAGTGACTCGTTCAGCTTTGCAAAATGCAGCTTCTGTTGCTGGATTAATCTTGACTACTGAAGCAGTTGTGGCTAATAA
>groEL_Lcl-042
ATGTCAAAAGAAATTAAATTTTCAAGTGATGCTAGAACAGCGATGATGCGCGGAATTGATATTCTTGCCGATACAGTAAAAACAACCCTTGGGCCAAAAGGGCGTAATGTTGTTCTTGAAAAATCATATGGTTCACCTTTAATTACAAATGATGGTGTTACAATTGCCAAAGAGATTGAACTTGAAGACCATTTTGAAAATATGGGAGCTAAACTTGTTTCGGAAGTTGCTTCAAAAACAAATGATATTGCAGGTGATGGAACAACAACAGCGACAGTTTTGACACAAGCTATTGTTCGTGAAGGATTGAAAAATGTTACTGCAGGTGCAAATCCAGTTGGTATTCGCCGAGGAATTGAACTCGCAGCTGAAACAGCAGTTGCTTCAATTAAAGAAATGGCAATTCCTGTTCATGATAAATCAGCAATCGCTCAAGTTGCTACCGTTTCATCACGTAGTGAAAAAGTTGGGGAATATATTTCTGACGCAATGGAGCGTGTAGGTTCTGACGGAGTTATCACAATCGAAGAATCAAAAGGAATGCAAACAGAGCTTGATGTTGTTGAAGGAATGCAATTTGACCGTGGATACTTGAGTCAATATATGGTTTCTAATACAGAGAAAATGGTTGCTGAGTTAGATAATCCTTATATTCTGATTACGGATAAAAAAATCTCAAATATTCAAGAAATTTTACCGCTTCTTGAACAAATTTTGAAAACAAATCGTCCACTTTTAATTGTTGCTGATGATGTTGATGGAGAAGCATTGCCAACTCTTGTTCTTAATAAGATTAAAGGGGTCTTCAACGTAGTCGCTGTAAAAGCACCGGGATTTGGTGACCGCCGTAAAGCTCAATTGGAAGATTTAGCTATCTTGACAGGTGGTACAGTAATTACTGAAGAACTAGGCCTTGATCTCAAAGATGCTACACTAGAAGCTTTAGGACAAGCTGCTAAAGCAACTGTTGATAAAGACCATACAACAATTGTTGAAGGTGCTGGTTCTGTTGATGCCATTTCTGATCGTGTGGCTATCATCAAAGCACAAATCGAAAAAACAACTTCTGATTTTGACCGTGAAAAATTGCAAGAGCGCTTAGCAAAATTATCTGGTGGAGTTGCGGTAGTTAAAGTAGGAGCCGCAACAGAAACAGAACTTAAAGCAATGAAACTTTTGATTGAAGACGCACTTAATGCAACACGTGCTGCTGTTGAAGAAGGTATCGTTTCTGGTGGTGGTACAGCTCTTGTTAATGCCATCGCAGCTTTGGATAAACTTTCAGAAGAAGGCGACATTCAAACAGGAATTAACATCGTTCGCCGTGCGCTTGAAGAACCAGTTCGTCAAATCGCGGCCAATGCAGGATATGAAGGTTCAGTTATCATTGATAAACTTCGTTCAGAAAAAGTTGGTACAGGATTTAATGCAGCGACAGGTCAATGGGTAAATATGATTGAAGAAGGAATCGTTGACCCGGCAAAAGTGACTCGTTCAGCTTTGCAAAATGCAGCTTCTGTTGCTGGATTAATCTTGACTACTGAAGCAGTTGTGGCTAATAA
>groEL_Lcl-043
ATGTCAAAAGAAATTAAATTTTCAAGTGATGCTAGAACAGCGATGATGCGCGGAATTGATATTCTTGCCGATACAGTAAAAACAACCCTTGGGCCAAAAGGGCGTAATGTTGTTCTTGAAAAATCATATGGTTCACCTTTAATTACAAATGATGGTGTTACAATTGCCAAAGAGATTGAACTTGAAGACCATTTTGAAAATATGGGAGCTAAACTTGTTTCGGAAGTTGCTTCAAAAACAAATGATATTGCAGGTGATGGAACAACAACAGCGACAGTTTTGACACAAGCTATTGTTCGTGAAGGATTGAAAAATGTTACTGCAGGTGCAAATCCAGTTGGTATTCGCCGAGGAATTGAACTCGCAGCTGAAACAGCAGTTGCTTCAATTAAAGAAATGGCAATTCCTGTTCACGATAAATCAGCAATCGCTCAAGTTGCTACCGTTTCATCACGTAGTGAAAAAGTTGGGGAATATATTTCTGACGCAATGGAGCGTGTAGGTTCTGACGGAGTTATCACAATCGAAGAATCAAAAGGAATGCAAACAGAGCTTGATGTTGTTGAAGGAATGCAATTTGACCGTGGATACTTGAGTCAATATATGGTTTCTAATACAGAGAAAATGGTTGCTGAGTTAGATAATCCTTATATTCTGATTACGGATAAAAAAATCTCAAATATTCAAGAAATTTTACCGCTTCTTGAACAAATTTTGAAAACAAATCGTCCACTTTTAATTGTTGCTGATGATGTTGATGGAGAAGCATTGCCAACTCTTGTTCTTAATAAGATTAAAGGGGTCTTCAACGTAGTCGCTGTAAAAGCACCGGGATTTGGTGACCGCCGTAAAGCTCAATTGGAAGATTTAGCTATCTTGACAGGTGGTACAGTAATTACTGAAGAACTTGGCCTTGATCTTAAAGATGCTACACTAGAAGCTTTAGGACAAGCTGCTAAAGCAACTGTTGATAAAGACCATACAACAATTGTTGAAGGTGCTGGTTCTGTTGGTGCCATTTCTGATCGTGTGGCTATCATCAAAGCACAAATCGAAAAAATAACTTCTGATTTTGACCGTGAAAAATTGCAAGAGCGCTTAGCGAAATTAGCTGGCGGAGTTGCGGTAGTTAAAGTAGGAGCCGCAACAGAAACAGAACTTAAAGCAATGAAACTTTTGATTGAAGACGCACTTAATGCAACACGTGCTGCTGTTGAAGAAGGTATCGTTTCTGGTGGTGGTACAGCTCTTGTTAATGCCATCGCAGCTTTGGATAAACTTTCAGAAGAAGGCGACATTCAAACAGGAATTAACATCGTTCGCCGTGCCCTTGAAGAACCAGTTCGTCAAATCGCGGCCAATGCAGGATATGAAGGTTCAGTTATCATTGATAAACTTCGTTCAGAAAAAGTTGGTACAGGATTTAATGCAGCGACAGGTCAATGGGTAAATATGATTGAAGAAGGAATCGTTGACCCGGCAAAAGTGACTCGTTCAGCTTTGCAAAATGCAGCTTCTGTTGCTGGATTAATCTTGACTACTGAAGCAGTTGTGGCTAATAA
>groEL_Lcl-044
ATGTCAAAAGATATTAAATTTTCAAGTGATGCTAGAACAGCGATGATGCGTGGGATTGATATTCTTGCTGATACAGTAAAAACAACCCTTGGACCAAAAGGTCGCAATGTTGTTCTTGAAAAATCATATGGATCACCTTTAATTACAAACGATGGTGTAACGATTGCCAAAGAGATTGAACTTGAAGATCATTTTGAAAATATGGGAGCTAAACTTGTTTCAGAAGTTGCTTCAAAAACAAATGATATCGCAGGTGACGGTACAACAACAGCGACAGTTTTGACACAAGCTATCGTTCGTGAAGGTTTAAAAAATGTTACCGCAGGTGCAAATCCAGTTGGTATTCGCCGAGGAATTGAACTTGCTGCTGAAACAGCTGTTGCGTCAATTAAAGAGATGGCAATTCCTGTCCACGATAAATCAGCAATTGCGCAAGTAGCTACCGTTTCATCACGTAGTGAAAAAGTGGGTGAGTATATTTCTGATGCAATGGAACGTGTAGGTTCTGACGGAGTTATCACCATTGAAGAATCAAAAGGGATGCAAACTGAACTCGATGTTGTTGAAGGAATGCAATTTGACCGTGGATATTTGAGTCAATATATGGTTTCTAATACAGAAAAAATGGTTGCTGAATTAGATAATCCTTATATTCTTATTACCGACAAAAAAATCTCAAACATTCAAGAAATTTTACCGCTCCTTGAACAAATCTTGAAAACAAATCGTCCACTTCTTATTGTAGCTGATGATGTTGATGGAGAAGCATTGCCAACGCTTGTTCTTAATAAGATTAAAGGTGTCTTCAATGTTGTAGCTGTAAAAGCACCAGGATTTGGTGATCGTCGTAAAGCTCAATTGGAAGATTTGGCTATCTTGACAGGTGGTACAGTAATTACTGAAGAACTTGGTCTTGATCTTAAAGATGCTACTCTTGAAGCTTTAGGACAAGCAGCTAAGGCAACTGTGGATAAAGACCACACAACAATTGTTGAAGGTGCTGGTTCTGCTGATGCTATTTCTGATCGTGTAGCTATTATTAAAGCGCAAATTGAAAAAACAACTTCTGATTTTGATCGTGAAAAATTACAAGAACGTCTTGCAAAATTAGCTGGTGGTGTTGCAGTTGTTAAAGTTGGTGCTGCAACTGAAACAGAGCTCAAAGCAATGAAACTCTTGATTGAAGATGCACTTAATGCAACACGTGCAGCCGTTGAGGAAGGTATTGTTTCTGGTGGTGGTACAGCACTTGTTAATGCTATTGCTGCTTTGGATAAACTTTCAGAAGAAGGAGATATTCAAACAGGTATTAACATTGTTCGCCGTGCTCTTGAAGAACCAGTTCGTCAAATTGCTGCCAATGCAGGATATGAAGGTTCAGTTATCATTGATAAACTTCGTTCAGAAGAAGTAGGTTCAGGATTCAATGCTGCAACTGGTCAATGGGTTAATATGATTGAAGAAGGAATTGTTGACCCTGCAAAAGTAACTCGTTCAGCTTTGCAAAACGCGGCTTCTGTTGCTGGTTTAATTTTGACTACTGAAGCAGTAGTTGCTAATAA
>groEL_Lcl-045
ATGTCAAAAGAAATTAAATTTTCAAGTGATGCTAGAACAGCGATGATGCGCGGAATTGATATTCTTGCCGATACAGTAAAAACAACCCTTGGGCCAAAAGGGCGTAATGTTGTTCTTGAAAAATCATATGGTTCACCTTTAATTACAAATGATGGTGTTACAATTGCCAAAGAGATTGAACTTGAAGACCATTTTGAAAATATGGGAGCTAAACTTGTTTCGGAAGTTGCTTCAAAAACAAATGATATTGCAGGTGATGGAACAACAACAGCGACAGTTTTGACACAAGCTATTGTTCGTGAAGGATTGAAAAATGTTACTGCAGGTGCAAATCCAGTTGGTATTCGCCGAGGAATTGAACTCGCAGCTGAAACAGCAGTTGCTTCAATTAAAGAAATGGCAATTCCTGTTCATGATAAATCAGCAATCGCTCAAGTTGCTACCGTTTCATCACGTAGTGAAAAAGTTGGGGAATATATTTCTGACGCAATGGAGCGTGTAGGTTCTGACGGAGTTATCACAATCGAAGAATCAAAAGGAATGCAAACAGAGCTTGATGTTGTTGAAGGAATGCAATTTGACCGTGGATACTTGAGTCAATATATGGTTTCTAATACAGAGAAAATGGTTGCTGAGTTAGATAATCCTTATATTCTGATTACGGATAAAAAAATCTCAAATATTCAAGAAATTTTACCGCTTCTTGAACAAATTTTGAAAACAAATCGTCCACTTTTAATTGTTGCTGATGATGTTGATGGAGAAGCATTGCCAACTCTTGTTCTTAATAAGATTAAAGGAGTCTTCAACGTAGTCGCTGTAAAAGCACCGGGATTTGGTGACCGCCGTAAAGCTCAATTGGAAGATTTAGCTATCTTGACAGGTGGTACAGTAATTACTGAAGAACTAGGCCTTGATCTTAAAGATGCTACACTAGAAGCTTTAGGACAAGCTGCTAAAGCAACTGTTGATAAAGACCATACAACAATTGTTGAAGGTGCTGGTTCTGTTGATGCCATTTCTGATCGTGTGGCTATCATCAAAGCACAAATCGAAAAAACAACTTCTGATTTTGACCGTGAAAAATTGCAAGAGCGCTTAGCAAAATTAGCTGGTGGAGTTGCGGTAGTTAAAGTAGGAGCCGCAACAGAAACAGAACTTAAAGCAATGAAACTTTTGATTGAAGACGCACTTAATGCAACACGTGCTGCTGTTGAAGAAGGTATCGTTTCTGGTGGTGGTACAGCTCTTGTTAATGCCATCGCAGCTTTGGATAAACTTTCAGAAGAAGGCGACATTCAAACAGGAATTAACATCGTTCGCCGTGCGCTTGAAGAACCAGTTCGTCAAATCGCGGCCAATGCAGGATATGAAGGTTCAGTTATCATTGATAAACTTCGTTCAGAAAAAGTTGGTACAGGATTTAATGCAGCGACAGGTCAATGGGTAAATATGATTGAAGAAGGAATCGTTGACCCGGCAAAAGTGACTCGTTCAGCTTTGCAAAATGCAGCTTCTGTTGCTGGATTAATCTTGACTACTGAAGCAGTTGTGGCTAATAA
>groEL_Lcl-046
ATGTCAAAAGAAATTAAATTTTCAAGTGATGCTAGAACAGCGATGATGCGCGGAATTGATATTCTTGCCGATACAGTAAAAACAACCCTTGGGCCAAAAGGGCGTAATGTTGTTCTTGAAAAATCATATGGTTCACCTTTAATTACAAATGATGGTGTTACAATTGCCAAAGAGATTGAACTTGAAGACCATTTTGAAAATATGGGAGCTAAACTTGTTTCGGAAGTTGCTTCAAAAACAAATGATATTGCAGGTGATGGAACAACAACAGCGACAGTTTTGACACAAGCTATTGTTCGTGAAGGATTGAAAAATGTTACTGCAGGTGCAAATCCAGTTGGTATTCGCCGAGGAATTGAACTCGCAGCTGAAACAGCAGTTGCTTCAATTAAAGAAATGGCAATTCCTGTTCACGATAAATCAGCAATCGCTCAAGTTGCTACCGTTTCATCACGTAGTGAAAAAGTTGGGGAATATATTTCTGACGCAATGGAGCGTGTAGGTTCTGACGGAGTTATCACAATCGAAGAATCAAAAGGAATGCAAACAGAGCTTGATGTTGTTGAAGGAATGCAATTTGACCGTGGATACTTGAGTCAATATATGGTTTCTAATACAGAGAAAATGGTTGCTGAGTTAGATAATCCTTATATTCTGATTACGGATAAAAAAATCTCAAATATTCAAGAAATTTTACCGCTTCTTGAACAAATTTTGAAAACAAATCGTCCACTTTTAATTGTTGCTGATGATGTTGATGGAGAAGCATTGCCAACTCTTGTTCTTAATAAGATTAAAGGGGTCTTCAACGTAGTCGCTGTAAAAGCACCGGGATTTGGTGACCGCCGTAAAGCTCAATTGGAAGATTTAGCTATCTTGACAGGTGGTACAGTAATTACTGAAGAACTTGGCCTTGATCTTAAAGATGCTACACTAGAAGCTTTAGGACAAGCTGCTAAAGCAACTGTTGATAAAGACCATACAACAATTGTTGAAGGTGCTGGTTCTGTTGGTGCCATTTCTGATCGTGTGGCTATCATCAAAGCACAAATCGAAAAAATAACTTCTGATTTTGACCGTGAAAAATTGCAAGAGCGCTTAGCGAAATTAGCTGGCGGAGTTGCGGTAGTTAAAGTAGGAGCCGCAACAGAAACAGAACTTAAAGCAATGAAACTTTTGATTGAAGACGCACTTAATGCAACACGTGCTGCTGTTGAAGAAGGTATCGTTTCTGGTGGTGGTACAGCTCTTGTTAATGCCATCGCAGCTTTGGATAAACTTTCAGAAGAAGGCGACATTCAAACAGGAATTAACATCGTTCGCCGTGCCCTTGAAGAACCAGTTCGTCAAATCGCGGCCAATGCAGGATATGAAGGTTCAGTTATCATTGATAAACTTCGTTCAGAAAAAGTTGGTACAGGATTTAATGCAGCGACAGGTCAATGGGTAAATATGATTGAAGAAGGAATCGTTGACCCGGCAAAAGTGACTCGTTCAGCTTTGCAAAATGCAGCTTCTGTTGCTGGATTAATCTTGACTACTGAAGCAGTTGTGGCTAATAA
>groEL_Lcl-047
ATGTCAAAAGATATTAAATTTTCAAGTGATGCTAGAACAGCGATGATGCGTGGGATTGATATTCTTGCTGATACAGTAAAAACAACCCTTGGACCAAAAGGTCGCAATGTTGTTCTTGAAAAATCATATGGATCACCTTTAATTACAAACGATGGTGTAACGATTGCCAAAGAGATTGAACTTGAAGATCATTTTGAAAATATGGGAGCTAAACTTGTTTCAGAAGTTGCTTCAAAAACAAATGATATCGCAGGTGACGGTACAACAACAGCGACAGTTTTGACACAAGCTATCGTTCGTGAAGGTTTAAAAAATGTTACCGCAGGTGCAAATCCAGTTGGTATTCGCCGAGGAATTGAACTTGCTGCTGAAACAGCTGTTGCGTCAATTAAAGAGATGGCAATTCCTGTCCACGATAAATCAGCAATTGCGCAAGTAGCTACCGTTTCATCACGTAGTGAAAAAGTGGGTGAGTATATTTCTGATGCAATGGAACGTGTAGGTTCTGACGGAGTTATCACCATTGAAGAATCAAAAGGGATGCAAACTGAACTCGATGTTGTTGAAGGAATGCAATTTGACCGTGGATATTTGAGTCAATATATGGTTTCTAATACAGAAAAAATGGTTGCTGAATTAGATAATCCTTATATTCTTATTACCGACAAAAAAATCTCAAACATTCAAGAAATTTTACCGCTCCTTGAACAAATCTTGAAAACAAATCGTCCACTTCTTATTGTAGCTGATGATGTTGATGGAGAAGCATTGCCAACGCTTGTTCTTAATAAGATTAAAGGTGTCTTCAATGTTGTAGCTGTAAAAGCACCAGGATTTGGTGATCGTCGTAAAGCTCAATTGGAAGATTTGGCTATCTTGACAGGTGGTACAGTAATTACTGAAGAACTTGGTCTTGATCTTAAAGATGCTACTCTTGAAGCTTTAGGACAAGCAGCTAAGGCAACTGTGGATAAAGACCACACAACAATTGTTGAAGGTGCTGGTTCTGCTGATGCTATTTCTGATCGTGTAGCTATTATTAAAGCGCAAATTGAAAAAACAACTTCTGATTTTGATCGTGAAAAATTACAAGAACGTCTTGCAAAATTAGCTGGTGGTGTTGCAGTTGTTAAAGTTGGTGCTGCAACTGAAACAGAGCTCAAAGCAATGAAACTCTTGATTGAAGATGCACTTAATGCAACACGTGCAGCCGTTGAGGAAGGTATTGTTTCTGGTGGTGGTACAGCACTTGTTAATGCTATTGCTGCTTTGGATAAACTTTCAGAAGAAGGAGATATTCAAACAGGTATTAACATTGTTCGCCGTGCTCTTGAAGAACCAGTTCGTCAAATTGCTGCCAATGCAGGATATGAAGGTTCAGTTATCATTGATAAACTTCGTTCAGAAGAAGTAGGTACAGGATTCAATGCTGCAACTGGTCAATGGGTTAATATGATTGAAGAAGGAATTGTTGACCCTGCAAAAGTAACTCGTTCAGCTTTGCAAAACGCGGCTTCTGTTGCTGGTTTAATTTTGACTACTGAAGCAGTAGTTGCTAATAA
>groEL_Lcl-048
ATGTCAAAAGAAATTAAATTTTCAAGTGATGCTAGAACAGCGATGATGCGCGGAATTGATATTCTTGCCGATACAGTAAAAACAACCCTTGGGCCAAAAGGGCGTAATGTTGTTCTTGAAAAATCATATGGTTCACCTTTAATTACAAATGATGGTGTTACAATTGCCAAAGAGATTGAACTTGAAGACCATTTTGAAAATATGGGAGCTAAACTTGTTTCGGAAGTTGCTTCAAAAACAAATGATATTGCAGGTGATGGAACAACAACAGCGACAGTTTTGACACAAGCTATTGTTCGTGAAGGATTGAAAAATGTTACTGCAGGTGCAAATCCAGTTGGTATTCGCCGAGGAATTGAACTCGCAGCTGAAACAGCAGTTGCTTCAATTAAAGAAATGGCAATTCCTGTTCACGATAAATCAGCAATCGCTCAAGTTGCTACCGTTTCATCACGTAGTGAAAAAGTTGGGGAATATATTTCTGACGCAATGGAGCGTGTAGGTTCTGACGGAGTTATCACAATCGAAGAATCAAAAGGAATGCAAACAGAGCTTGATGTTGTTGAAGGAATGCAATTTGACCGTGGATACTTGAGTCAATATATGGTTTCTAATACAGAGAAAATGGTTGCTGAGTTAGATAATCCTTATATTCTGATTACGGATAAAAAAATCTCAAATATTCAAGAAATTTTACCGCTTCTTGAACAAATTTTGAAAACAAATCGTCCACTTTTAATTGTTGCTGATGATGTTGATGGAGAAGCATTGCCAACTCTTGTTCTTAATAAGATTAAAGGGGTCTTCAACGTAGTCGCTGTAAAAGCACCGGGATTTGGTGACCGCCGTAAAGCTCAATTGGAAGATTTAGCTATCTTGACAGGTGGTACAGTAATTACTGAAGAACTTGGCCTTGATCTTAAAGATGCTACACTAGAAGCTTTAGGACAAGCTGCTAAAGCAACTGTTGATAAAGACCATACAACAATTGTTGAAGGTGCTGGTTCTGTTGGTGCCATTTCTGATCGTGTGGCTATCATCAAAGCACAAATCGAAAAAATAACTTCTGATTTTGACCGTGAAAAATTGCAAGAGCGCTTAGCGAAATTAGCTGGCGGAGTTGCGGTAGTTAAAGTAGGAGCCGCAACAGAAACAGAACTTAAAGCAATGAAACTTTTGATTGAAGACGCACTTAATGCAACACGTGCTGCTGTTGAAGAAGGTATCGTTTCTGGTGGTGGTACAGCTCTTGTTAATGCCATCGCAGCTTTGGATAAACTTTCAGAAGAAGGCGACATTCAAACAGGAATTAACATCGTTCGCCGTGCCCTTGAAGAACCAGTTCGTCAAATCGCGGCCAATGCAGGATATGAAGGTTCAGTTATCATTGATAAACTTCGTTCAGAAAAAGTTGGTACAGGATTTAATGCAGCGACAGGTCAATGGGTAAATATGATTGAAGAAGGAATCGTTGACCCGGCAAAAGTGACTCGTTCAGCTTTGCAAAATGCAGCTTCTGTTGCTGGATTAATCTTGACTACTGAAGCAGTTGTGGCTAATAA
>groEL_Lcl-049
ATGTCAAAAGATATTAAATTTTCAAGTGATGCTAGAACAGCGATGATGCGTGGGATTGATATTCTTGCTGATACAGTAAAAACAACCCTTGGACCAAAAGGTCGCAATGTTGTTCTTGAAAAATCATATGGATCACCTTTAATTACAAACGATGGTGTAACGATTGCCAAAGAGATTGAACTTGAAGATCATTTTGAAAATATGGGAGCTAAACTTGTTTCAGAAGTTGCTTCAAAAACAAATGATATCGCAGGTGACGGTACAACAACAGCGACAGTTTTGACACAAGCTATCGTTCGTGAAGGTTTAAAAAATGTTACCGCAGGTGCAAATCCAGTTGGTATTCGCCGAGGAATTGAACTTGCTGCTGAAACAGCTGTTGCGTCAATTAAAGAGATGGCAATTCCTGTCCACGATAAATCAGCAATTGCGCAAGTAGCTACCGTTTCATCACGTAGTGAAAAAGTGGGTGAGTATATTTCTGATGCAATGGAACGTGTAGGTTCTGACGGAGTTATCACCATTGAAGAATCAAAAGGGATGCAAACTGAACTCGATGTTGTTGAAGGAATGCAATTTGACCGTGGATATTTGAGTCAATATATGGTTTCTAATACAGAAAAAATGGTTGCTGAATTAGATAATCCTTATATTCTTATTACCGACAAAAAAATCTCAAACATTCAAGAAATTTTACCGCTCCTTGAACAAATCTTGAAAACAAATCGTCCACTTCTTATTGTAGCTGATGATGTTGATGGAGAAGCATTGCCAACGCTTGTTCTTAATAAGATTAAAGGTGTCTTCAATGTTGTAGCTGTAAAAGCACCAGGATTTGGTGATCGTCGTAAAGCTCAATTGGAAGATTTGGCTATCTTGACAGGTGGTACAGTAATTACTGAAGAACTTGGTCTTGATCTTAAAGATGCTACTCTTGAAGCTTTAGGACAAGCAGCTAAGGCAACTGTGGATAAAGACCACACAACAATTGTTGAAGGTGCTGGTTCTGCTGATGCTATTTCTGATCGTGTAGCTATTATTAAAGCGCAAATTGAAAAAACAACTTCTGATTTTGATCGTGAAAAATTACAAGAACGTCTTGCAAAATTAGCTGGTGGTGTTGCAGTTGTTAAAGTTGGTGCTGCAACTGAAACAGAGCTCAAAGCAATGAAACTCTTGATTGAAGATGCACTTAATGCAACACGTGCAGCCGTTGAGGAAGGTATTGTTTCTGGTGGTGGTACAGCACTTGTTAATGCTATTGCTGCTTTGGATAAACTTTCAGAAGAAGGAGATATTCAAACAGGTATTAACATTGTTCGCCGTGCTCTTGAAGAACCAGTTCGTCAAATTGCTGCCAATGCAGGATATGAAGGTTCAGTTATCATTGATAAACTTCGTTCAGAAGAAGTAGGTACAGGATTCAATGCTGCAACTGGTCAATGGGTTAATATGATTGAAGAAGGAATTGTTGACCCTGCAAAAGTAACTCGTTCAGCTTTGCAAAACGCGGCTTCTGTTGCTGGTTTAATTTTGACTACTGAAGCAGTAGTTGCTAATAA
>groEL_Lcl-050
ATGTCAAAAGATATTAAATTTTCAAGTGATGCTAGAACAGCGATGATGCGTGGGATTGATATTCTTGCTGATACAGTAAAAACAACCCTTGGACCAAAAGGTCGCAATGTTGTTCTTGAAAAATCATATGGATCACCTTTAATTACAAACGATGGTGTAACGATTGCCAAAGAGATTGAACTTGAAGATCATTTTGAAAATATGGGAGCTAAACTTGTTTCAGAAGTTGCTTCAAAAACAAATGATATCGCAGGTGACGGTACAACAACAGCGACAGTTTTGACACAAGCTATCGTTCGTGAAGGTTTAAAAAATGTTACCGCAGGTGCAAATCCAGTTGGTATTCGCCGAGGAATTGAACTTGCTGCTGAAACAGCTGTTGCGTCAATTAAAGAGATGGCAATTCCTGTCCACGATAAATCAGCAATTGCGCAAGTAGCTACCGTTTCATCACGTAGTGAAAAAGTGGGTGAGTATATTTCTGATGCAATGGAACGTGTAGGTTCTGACGGAGTTATCACCATTGAAGAATCAAAAGGGATGCAAACTGAACTCGATGTTGTTGAAGGAATGCAATTTGACCGTGGATATTTGAGTCAATATATGGTTTCTAATACAGAAAAAATGGTTGCTGAATTAGATAATCCTTATATTCTTATTACCGACAAAAAAATCTCAAACATTCAAGAAATTTTACCGCTCCTTGAACAAATCTTGAAAACAAATCGTCCACTTCTTATTGTAGCTGATGATGTTGATGGAGAAGCATTGCCAACGCTTGTTCTTAATAAGATTAAAGGTGTCTTCAATGTTGTAGCTGTAAAAGCACCAGGATTTGGTGATCGTCGTAAAGCTCAATTGGAAGATTTGGCTATCTTGACAGGTGGTACAGTAATTACTGAAGAACTTGGTCTTGATCTTAAAGATGCTACTCTTGAAGCTTTAGGACAAGCAGCTAAGGCAACTGTGGATAAAGACCACACAACAATTGTTGAAGGTGCTGGTTCTGCTGATGCTATTTCTGATCGTGTAGCTATTATTAAAGCGCAAATTGAAAAAACAACTTCTGATTTTGATCGTGAAAAATTACAAGAACGTCTTGCAAAATTAGCTGGTGGTGTTGCAGTTGTTAAAGTTGGTGCTGCAACTGAAACAGAGCTCAAAGCAATGAAACTCTTGATTGAAGATGCACTTAATGCAACACGTGCAGCCGTTGAGGAAGGTATTGTTTCTGGTGGTGGTACAGCACTTGTTAATGCTATTGCTGCTTTGGATAAACTTTCAGAAGAAGGAGATATTCAAACAGGTATTAACATTGTTCGCCGTGCTCTTGAAGAACCAGTTCGTCAAATTGCTGCCAATGCAGGATATGAAGGTTCAGTTATCATTGATAAACTTCGTTCAGAAGAAGTAGGTACAGGATTCAATGCTGCAACTGGTCAATGGGTTAATATGATTGAAGAAGGAATTGTTGACCCTGCAAAAGTAACTCGTTCAGCTTTGCAAAACGCGGCTTCTGTTGCTGGTTTAATTTTGACTACTGAAGCAGTAGTTGCTAATAA
>groEL_Lcl-051
ATGTCAAAAGAAATTAAATTTTCAAGTGATGCTAGAACAGCGATGATGCGCGGAATTGATATTCTTGCCGATACAGTAAAAACAACCCTTGGGCCAAAAGGGCGTAATGTTGTTCTTGAAAAATCATATGGTTCACCTTTAATTACAAATGATGGTGTTACAATTGCCAAAGAGATTGAACTTGAAGACCATTTTGAAAATATGGGAGCTAAACTTGTTTCGGAAGTTGCTTCAAAAACAAATGATATTGCAGGTGATGGAACAACAACAGCGACAGTTTTGACACAAGCTATTGTTCGTGAAGGATTGAAAAATGTTACTGCAGGTGCAAATCCAGTTGGTATTCGCCGAGGAATTGAACTCGCAGCTGAAACAGCAGTTGCTTCAATTAAAGAAATGGCAATTCCTGTTCATGATAAATCAGCAATCGCTCAAGTTGCTACCGTTTCATCACGTAGTGAAAAAGTTGGGGAATATATTTCTGACGCAATGGAGCGTGTAGGTTCTGACGGAGTTATCACAATCGAAGAATCAAAAGGAATGCAAACAGAGCTTGATGTTGTTGAAGGAATGCAATTTGACCGTGGATACTTGAGTCAATATATGGTTTCTAATACAGAGAAAATGGTTGCTGAGTTAGATAATCCTTATATTCTGATTACGGATAAAAAAATCTCAAATATTCAAGAAATTTTACCGCTTCTTGAACAAATTTTGAAAACAAATCGTCCACTTTTAATTGTTGCTGATGATGTTGATGGAGAAGCATTGCCAACTCTTGTTCTTAATAAGATTAAAGGGGTCTTCAACGTAGTCGCTGTAAAAGCACCGGGATTTGGTGACCGCCGTAAAGCTCAATTGGAAGATTTAGCTATCTTGACAGGTGGTACAGTAATTACTGAAGAACTAGGCCTTGATCTCAAAGATGCTACACTAGAAGCTTTAGGACAAGCTGCTAAAGCAACTGTTGATAAAGACCATACAACAATTGTTGAAGGTGCTGGTTCTGTTGATGCCATTTCTGATCGTGTGGCTATCATCAAAGCACAAATCGAAAAAACAACTTCTGATTTTGACCGTGAAAAATTGCAAGAGCGCTTAGCAAAATTATCTGGTGGAGTTGCGGTAGTTAAAGTAGGAGCCGCAACAGAAACAGAACTTAAAGCAATGAAACTTTTGATTGAAGACGCACTTAATGCAACACGTGCTGCTGTTGAAGAAGGTATCGTTTCTGGTGGTGGTACAGCTCTTGTTAATGCCATCGCAGCTTTGGATAAACTTTCAGAAGAAGGCGACATTCAAACAGGAATTAACATCGTTCGCCGTGCGCTTGAAGAACCAGTTCGTCAAATCGCGGCCAATGCAGGATATGAAGGTTCAGTTATCATTGATAAACTTCGTTCAGAAAAAGTTGGTACAGGATTTAATGCAGCGACAGGTCAATGGGTAAATATGATTGAAGAAGGAATCGTTGACCCGGCAAAAGTGACTCGTTCAGCTTTGCAAAATGCAGCTTCTGTTGCTGGATTAATCTTGACTACTGAAGCAGTTGTGGCTAATAA
>groEL_Lcl-052
ATGTCAAAAGAAATTAAATTTTCAAGTGATGCTAGAACAGCGATGATGCGCGGAATTGATATTCTTGCCGATACAGTAAAAACAACCCTTGGGCCAAAAGGGCGTAATGTTGTTCTTGAAAAATCATATGGTTCACCTTTAATTACAAATGATGGTGTTACAATTGCCAAAGAGATTGAACTTGAAGACCATTTTGAAAATATGGGAGCTAAACTTGTTTCGGAAGTTGCTTCAAAAACAAATGATATTGCAGGTGATGGAACAACAACAGCGACAGTTTTGACACAAGCTATTGTTCGTGAAGGATTGAAAAATGTTACTGCAGGTGCAAATCCAGTTGGTATTCGCCGAGGAATTGAACTCGCAGCTGAAACAGCAGTTGCTTCAATTAAAGAAATGGCAATTCCTGTTCACGATAAATCAGCAATCGCTCAAGTTGCTACCGTTTCATCACGTAGTGAAAAAGTTGGGGAATATATTTCTGACGCAATGGAGCGTGTAGGTTCTGACGGAGTTATCACAATCGAAGAATCAAAAGGAATGCAAACAGAGCTTGATGTTGTTGAAGGAATGCAATTTGACCGTGGATACTTGAGTCAATATATGGTTTCTAATACAGAGAAAATGGTTGCTGAGTTAGATAATCCTTATATTCTGATTACGGATAAAAAAATCTCAAATATTCAAGAAATTTTACCGCTTCTTGAACAAATTTTGAAAACAAATCGTCCACTTTTAATTGTTGCTGATGATGTTGATGGAGAAGCATTGCCAACTCTTGTTCTTAATAAGATTAAAGGGGTCTTCAACGTAGTCGCTGTAAAAGCACCGGGATTTGGTGACCGCCGTAAAGCTCAATTGGAAGATTTAGCTATCTTGACAGGTGGTACAGTAATTACTGAAGAACTTGGCCTTGATCTTAAAGATGCTACACTAGAAGCTTTAGGACAAGCTGCTAAAGCAACTGTTGATAAAGACCATACAACAATTGTTGAAGGTGCTGGTTCTGTTGGTGCCATTTCTGATCGTGTGGCTATCATCAAAGCACAAATCGAAAAAATAACTTCTGATTTTGACCGTGAAAAATTGCAAGAGCGCTTAGCGAAATTAGCTGGCGGAGTTGCGGTAGTTAAAGTAGGAGCCGCAACAGAAACAGAACTTAAAGCAATGAAACTTTTGATTGAAGACGCACTTAATGCAACACGTGCTGCTGTTGAAGAAGGTATCGTTTCTGGTGGTGGTACAGCTCTTGTTAATGCCATCGCAGCTTTGGATAAACTTTCAGAAGAAGGCGACATTCAAACAGGAATTAACATCGTTCGCCGTGCCCTTGAAGAACCAGTTCGTCAAATCGCGGCCAATGCAGGATATGAAGGTTCAGTTATCATTGATAAACTTCGTTCAGAAAAAGTTGGTACAGGATTTAATGCAGCGACAGGTCAATGGGTAAATATGATTGAAGAAGGAATCGTTGACCCGGCAAAAGTGACTCGTTCAGCTTTGCAAAATGCAGCTTCTGTTGCTGGATTAATCTTGACTACTGAAGCAGTTGTGGCTAATAA
>groEL_Lcl-053
ATGTCAAAAGATATTAAATTTTCAAGTGATGCTAGAACAGCGATGATGCGTGGGATTGATATTCTTGCTGATACAGTAAAAACAACCCTTGGACCAAAAGGTCGCAATGTTGTTCTTGAAAAATCATATGGATCACCTTTAATTACAAACGATGGTGTAACGATTGCCAAAGAGATTGAACTTGAAGATCATTTTGAAAATATGGGAGCTAAACTTGTTTCAGAAGTTGCTTCAAAAACAAATGATATCGCAGGTGACGGTACAACAACAGCGACAGTTTTGACACAAGCTATCGTTCGTGAAGGTTTAAAAAATGTTACCGCAGGTGCAAATCCAGTTGGTATTCGCCGAGGAATTGAACTTGCTGCTGAAACAGCTGTTGCGTCAATTAAAGAGATGGCAATTCCTGTCCACGATAAATCAGCAATTGCGCAAGTAGCTACCGTTTCATCACGTAGTGAAAAAGTGGGTGAGTATATTTCTGATGCAATGGAACGTGTAGGTTCTGACGGAGTTATCACCATTGAAGAATCAAAAGGGATGCAAACTGAACTCGATGTTGTTGAAGGAATGCAATTTGACCGTGGATATTTGAGTCAATATATGGTTTCTAATACAGAAAAAATGGTTGCTGAATTAGATAATCCTTATATTCTTATTACCGACAAAAAAATCTCAAACATTCAAGAAATTTTACCGCTCCTTGAACAAATCTTGAAAACAAATCGTCCACTTCTTATTGTAGCTGATGATGTTGATGGAGAAGCATTGCCAACGCTTGTTCTTAATAAGATTAAAGGTGTCTTCAATGTTGTAGCTGTAAAAGCACCAGGATTTGGTGATCGTCGTAAAGCTCAATTGGAAGATTTGGCTATCTTGACAGGTGGTACAGTAATTACTGAAGAACTTGGTCTTGATCTTAAAGATGCTACTCTTGAAGCTTTAGGACAAGCAGCTAAAGCAACTGTGGATAAAGACCACACAACAATTGTTGAAGGTGCTGGTTCTGCTGATGCTATTTCTGATCGTGTAGCTATTATTAAAGCGCAAATTGAAAAAACAACTTCTGATTTTGACCGTGAAAAATTACAAGAACGTCTTGCAAAATTAGCTGGTGGTGTTGCAGTTGTTAAAGTTGGTGCTGCAACTGAAACAGAGCTCAAAGCAATGAAACTCTTGATTGAAGATGCACTTAATGCAACACGTGCAGCCGTTGAGGAAGGTATTGTTTCTGGTGGTGGTACAGCACTTGTTAATGCTATTGCTGCTTTGGATAAACTTTCAGAAGAAGGAGATATTCAAACAGGTATTAACATTGTTCGCCGTGCTCTTGAAGAACCAGTTCGTCAAATTGCTGCCAATGCAGGATATGAAGGTTCAGTTATCATTGATAAGCTTCGTTCAGAAGAAGTAGGTACAGGTTTCAATGCTGCAACTGGTCAATGGGTTAATATGATTGAAGAAGGAATTGTTGACCCTGCAAAAGTAACTCGTTCAGCTTTGCAAAACGCGGCTTCTGTTGCTGGTTTAATTTTGACTACTGAAGCAGTAGTTGCTAATAA
>groEL_Lcl-054
ATGTCAAAAGAAATTAAATTTTCAAGTGATGCTAGAACAGCGATGATGCGCGGAATTGATATTCTTGCCGATACAGTAAAAACAACCCTTGGGCCAAAAGGGCGTAATGTTGTTCTTGAAAAATCATATGGTTCACCTTTAATTACAAATGATGGTGTTACAATTGCCAAAGAGATTGAACTTGAAGACCATTTTGAAAATATGGGAGCTAAACTTGTTTCGGAAGTTGCTTCAAAAACAAATGATATTGCAGGTGATGGAACAACAACAGCGACAGTTTTGACACAAGCTATTGTTCGTGAAGGATTGAAAAATGTTACTGCAGGTGCAAATCCAGTTGGTATTCGCCGAGGAATTGAACTCGCAGCTGAAACAGCAGTTGCTTCAATTAAAGAAATGGCAATTCCTGTTCACGATAAATCAGCAATCGCTCAAGTTGCTACCGTTTCATCACGTAGTGAAAAAGTTGGGGAATATATTTCTGACGCAATGGAGCGTGTAGGTTCTGACGGAGTTATCACAATCGAAGAATCAAAAGGAATGCAAACAGAGCTTGATGTTGTTGAAGGAATGCAATTTGACCGTGGATACTTGAGTCAATATATGGTTTCTAATACAGAGAAAATGGTTGCTGAGTTAGATAATCCTTATATTCTGATTACGGATAAAAAAATCTCAAATATTCAAGAAATTTTACCGCTTCTTGAACAAATTTTGAAAACAAATCGTCCACTTTTAATTGTTGCTGATGATGTTGATGGAGAAGCATTGCCAACTCTTGTTCTTAATAAGATTAAAGGGGTCTTCAACGTAGTCGCTGTAAAAGCACCGGGATTTGGTGACCGCCGTAAAGCTCAATTGGAAGATTTAGCTATCTTGACAGGTGGTACAGTAATTACTGAAGAACTTGGCCTTGATCTTAAAGATGCTACACTAGAAGCTTTAGGACAAGCTGCTAAAGCAACTGTTGATAAAGACCATACAACAATTGTTGAAGGTGCTGGTTCTGTTGGTGCCATTTCTGATCGTGTGGCTATCATCAAAGCACAAATCGAAAAAATAACTTCTGATTTTGACCGTGAAAAATTGCAAGAGCGCTTAGCGAAATTAGCTGGCGGAGTTGCGGTAGTTAAAGTAGGAGCCGCAACAGAAACAGAACTTAAAGCAATGAAACTTTTGATTGAAGACGCACTTAATGCAACACGTGCTGCTGTTGAAGAAGGTATCGTTTCTGGTGGTGGTACAGCTCTTGTTAATGCCATCGCAGCTTTGGATAAACTTTCAGAAGAAGGCGACATTCAAACAGGAATTAACATCGTTCGCCGTGCCCTTGAAGAACCAGTTCGTCAAATCGCGGCCAATGCAGGATATGAAGGTTCAGTTATCATTGATAAACTTCGTTCAGAAAAAGTTGGTACAGGATTTAATGCAGCGACAGGTCAATGGGTAAATATGATTGAAGAAGGAATCGTTGACCCGGCAAAAGTGACTCGTTCAGCTTTGCAAAATGCAGCTTCTGTTGCTGGATTAATCTTGACTACTGAAGCAGTTGTGGCTAATAA
>groEL_Lcl-055
ATGTCAAAAGATATTAAATTTTCAAGTGATGCTAGAACAGCGATGATGCGCGGGATTGATATTCTTGCTGATACAGTAAAAACAACCCTTGGACCAAAAGGTCGCAATGTTGTGCTTGAAAAATCATATGGGTCACCTTTAATTACAAACGATGGTGTAACGATTGCTAAAGAGATTGAACTTGAAGATCATTTTGAAAATATGGGAGCTAAACTTGTTTCAGAAGTTGCTTCAAAAACAAATGATATCGCAGGTGATGGAACAACAACAGCGACAGTTTTGACACAAGCTATTGTTCGTGAAGGGTTAAAAAATGTTACCGCAGGTGCAAATCCAGTTGGTATTCGTCGAGGAATTGAGCTTGCTGCTGAAACAGCTGTTGCTTCAATTAAGGAAATGGCAATTCCTGTCCACGATAAATCAGCAATTGCGCAAGTAGCTACTGTTTCATCACGTAGTGAAAAAGTTGGTGAGTATATTTCTGATGCAATGGAACGTGTAGGTTCTGACGGAGTTATCACCATTGAAGAATCAAAGGGAATGCAAACTGAACTTGATGTTGTTGAAGGAATGCAGTTTGACCGTGGATATTTGAGTCAATATATGGTTTCTAATACAGAAAAAATGGTTGCTGAGTTAGATAATCCTTATATTCTTATTACCGACAAAAAAATCTCAAATATTCAAGAAATTTTACCGCTCCTTGAACAAATCTTGAAAACAAATCGTCCACTTCTTATTGTTGCTGATGATGTTGATGGAGAAGCATTGCCAACGCTTGTTCTTAATAAGATTAAAGGAGTCTTCAATGTCGTAGCTGTAAAAGCGCCAGGATTTGGTGATCGTCGTAAAGCTCAATTGGAAGATTTGGCTATCTTAACAGGTGGTACAGTAATTACTGAGGAACTTGGTCTCGATCTTAAAGATGCTACTCTTGAAGCTTTAGGACAAGCAGCTAAAGCAACAGTGGATAAAGACCACACAACAATTGTTGAAGGAGCTGGTTCTGCTGATGCTATTTCTGATCGTGTAGCTATTATCAAAGCGCAAATTGAAAAAACAACTTCTGATTTTGACCGTGAAAAATTACAAGAGCGTCTTGCAAAATTAGCTGGTGGTGTTGCAGTGGTTAAAGTTGGTGCTGCAACTGAAACAGAACTCAAAGCAATGAAACTCTTGATTGAAGATGCACTTAATGCAACACGTGCAGCCGTTGAGGAAGGTATTGTTTCTGGTGGTGGTACAGCACTTGTTAATGCTATTGCGGCTTTGGATAAACTTTCAGAAGAAGGAGATATCCAAACAGGAATTAACATTGTTCGCCGTGCTCTTGAAGAACCAGTTCGTCAAATTGCTGCCAATGCAGGATACGAAGGTTCAGTTATCATTGATAAACTTCGTTCAGAAGAAGTAGGTACAGGTTTCAATGCTGCAACTGGTCAATGGGTTAATATGATTGAAGAAGGAATTGTTGACCCTGCAAAAGTAACTCGTTCAGCTTTGCAAAACGCGGCTTCTGTTGCTGGGTTGATTTTGACTACTGAAGCAGTAGTTGCTAATAA
>groEL_Lcl-056
ATGTCAAAAGATATTAAATTTTCAAGTGATGCTAGAACAGCGATGATGCGTGGGATTGATATTCTTGCTGATACAGTAAAAACAACCCTTGGACCAAAAGGTCGCAATGTTGTTCTTGAAAAATCATATGGATCACCTTTAATTACAAACGATGGTGTAACGATTGCCAAAGAGATTGAACTTGAAGATCATTTTGAAAATATGGGAGCTAAACTTGTTTCAGAAGTTGCTTCAAAAACAAATGATATCGCAGGTGACGGTACAACAACAGCGACAGTTTTGACACAAGCTATCGTTCGTGAAGGTTTAAAAAATGTTACCGCAGGTGCAAATCCAGTTGGTATTCGCCGAGGAATTGAACTTGCTGCTGAAACAGCTGTTGCGTCAATTAAAGAGATGGCAATTCCTGTCCACGATAAATCAGCAATTGCGCAAGTAGCTACCGTTTCATCACGTAGTGAAAAAGTGGGTGAGTATATTTCTGATGCAATGGAACGTGTAGGTTCTGACGGAGTTATCACCATTGAAGAATCAAAAGGGATGCAAACTGAACTCGATGTTGTTGAAGGAATGCAATTTGACCGTGGATATTTGAGTCAATATATGGTTTCTAATACAGAAAAAATGGTTGCTGAATTAGATAATCCTTATATTCTTATTACCGACAAAAAAATCTCAAACATTCAAGAAATTTTACCGCTCCTTGAACAAATCTTGAAAACAAATCGTCCACTTCTTATTGTAGCTGATGATGTTGATGGAGAAGCATTGCCAACGCTTGTTCTTAATAAGATTAAAGGTGTCTTCAATGTTGTAGCTGTAAAAGCACCAGGATTTGGTGATCGTCGTAAAGCTCAATTGGAAGATTTGGCTATCTTGACAGGTGGTACAGTAATTACTGAAGAACTTGGTCTTGATCTTAAAGATGCTACTCTTGAAGCTTTAGGACAAGCAGCTAAGGCAACTGTGGATAAAGACCACACAACAATTGTTGAAGGTGCTGGTTCTGCTGATGCTATTTCTGATCGTGTAGCTATTATTAAAGCGCAAATTGAAAAAACAACTTCTGATTTTGATCGTGAAAAATTACAAGAACGTCTTGCAAAATTAGCTGGTGGTGTTGCAGTTGTTAAAGTTGGTGCTGCAACTGAAACAGAGCTCAAAGCAATGAAACTCTTGATTGAAGATGCACTTAATGCAACACGTGCAGCCGTTGAGGAAGGTATTGTTTCTGGTGGTGGTACAGCACTTGTTAATGCTATTGCTGCTTTGGATAAACTTTCAGAAGAAGGAGATATTCAAACAGGTATTAACATTGTTCGCCGTGCTCTTGAAGAACCAGTTCGTCAAATTGCTGCCAATGCAGGATATGAAGGTTCAGTTATCATTGATAAACTTCGTTCAGAAGAAGTAGGTTCAGGATTCAATGCTGCAACTGGTCAATGGGTTAATATGATTGAAGAAGGAATTGTTGACCCTGCAAAAGTAACTCGTTCAGCTTTGCAAAACGCGGCTTCTGTTGCTGGTTTAATTTTGACTACTGAAGCAGTAGTTGCTAATAA
>groEL_Lcl-057
ATGTCAAAAGATATTAAATTTTCAAGTGATGCTAGAACAGCGATGATGCGTGGGATTGATATTCTTGCTGATACAGTAAAAACAACCCTTGGACCAAAAGGTCGCAATGTTGTTCTTGAAAAATCATATGGATCACCTTTAATTACAAACGATGGTGTAACGATTGCCAAAGAGATTGAACTTGAAGATCATTTTGAAAATATGGGAGCTAAACTTGTTTCAGAAGTTGCTTCAAAAACAAATGATATCGCAGGTGACGGTACAACAACAGCGACAGTTTTGACACAAGCTATCGTTCGTGAAGGTTTAAAAAATGTTACCGCAGGTGCAAATCCAGTTGGTATTCGCCGAGGAATTGAACTTGCTGCTGAAACAGCTGTTGCGTCAATTAAAGAGATGGCAATTCCTGTCCACGATAAATCAGCAATTGCGCAAGTAGCTACCGTTTCATCACGTAGTGAAAAAGTGGGTGAGTATATTTCTGATGCAATGGAACGTGTAGGTTCTGACGGAGTTATCACCATTGAAGAATCAAAAGGGATGCAAACTGAACTCGATGTTGTTGAAGGAATGCAATTTGACCGTGGATATTTGAGTCAATATATGGTTTCTAATACAGAAAAAATGGTTGCTGAATTAGATAATCCTTATATTCTTATTACCGACAAAAAAATCTCAAACATTCAAGAAATTTTACCGCTCCTTGAACAAATCTTGAAAACAAATCGTCCACTTCTTATTGTAGCTGATGATGTTGATGGAGAAGCATTGCCAACGCTTGTTCTTAATAAGATTAAAGGTGTCTTCAATGTTGTAGCTGTAAAAGCACCAGGATTTGGTGATCGTCGTAAAGCTCAATTGGAAGATTTGGCTATCTTGACAGGTGGTACAGTAATTACTGAAGAACTTGGTCTTGATCTTAAAGATGCTACTCTTGAAGCTTTAGGACAAGCAGCTAAGGCAACTGTGGATAAAGACCACACAACAATTGTTGAAGGTGCTGGTTCTGCTGATGCTATTTCTGATCGTGTAGCTATTATTAAAGCGCAAATTGAAAAAACAACTTCTGATTTTGATCGTGAAAAATTACAAGAACGTCTTGCAAAATTAGCTGGTGGTGTTGCAGTTGTTAAAGTTGGTGCTGCAACTGAAACAGAGCTCAAAGCAATGAAACTCTTGATTGAAGATGCACTTAATGCAACACGTGCAGCCGTTGAGGAAGGTATTGTTTCTGGTGGTGGTACAGCACTTGTTAATGCTATTGCTGCTTTGGATAAACTTTCAGAAGAAGGAGATATTCAAACAGGTATTAACATTGTTCGCCGTGCTCTTGAAGAACCAGTTCGTCAAATTGCTGCCAATGCAGGATATGAAGGTTCAGTTATCATTGATAAACTTCGTTCAGAAGAAGTAGGTACAGGATTCAATGCTGCAACTGGTCAATGGGTTAATATGATTGAAGAAGGAATTGTTGACCCTGCAAAAGTAACTCGTTCAGCTTTGCAAAACGCGGCTTCTGTTGCTGGTTTAATTTTGACTACTGAAGCAGTAGTTGCTAATAA
>groEL_Lcl-058
ATGTCAAAAGATATTAAATTTTCAAGTGATGCTAGAACAGCGATGATGCGTGGGATTGATATTCTTGCTGATACAGTAAAAACAACCCTTGGACCAAAAGGTCGCAATGTTGTTCTTGAAAAATCATATGGATCACCTTTAATTACAAACGATGGTGTAACGATTGCCAAAGAGATTGAACTTGAAGATCATTTTGAAAATATGGGAGCTAAACTTGTTTCAGAAGTTGCTTCAAAAACAAATGATATCGCAGGTGACGGTACAACAACAGCGACAGTTTTGACACAAGCTATCGTTCGTGAAGGTTTAAAAAATGTTACCGCAGGTGCAAATCCAGTTGGTATTCGCCGAGGAATTGAACTTGCTGCTGAAACAGCTGTTGCGTCAATTAAAGAGATGGCAATTCCTGTCCACGATAAATCAGCAATTGCGCAAGTAGCTACCGTTTCATCACGTAGTGAAAAAGTGGGTGAGTATATTTCTGATGCAATGGAACGTGTAGGTTCTGACGGAGTTATCACCATTGAAGAATCAAAAGGGATGCAAACTGAACTCGATGTTGTTGAAGGAATGCAATTTGACCGTGGATATTTGAGTCAATATATGGTTTCTAATACAGAAAAAATGGTTGCTGAATTAGATAATCCTTATATTCTTATTACCGACAAAAAAATCTCAAACATTCAAGAAATTTTACCGCTCCTTGAACAAATCTTGAAAACAAATCGTCCACTTCTTATTGTAGCTGATGATGTTGATGGAGAAGCATTGCCAACGCTTGTTCTTAATAAGATTAAAGGTGTCTTCAATGTTGTAGCTGTAAAAGCACCAGGATTTGGTGATCGTCGTAAAGCTCAATTGGAAGATTTGGCTATCTTGACAGGTGGTACAGTAATTACTGAAGAACTTGGTCTTGATCTTAAAGATGCTACTCTTGAAGCTTTAGGACAAGCAGCTAAGGCAACTGTGGATAAAGACCACACAACAATTGTTGAAGGTGCTGGTTCTGCTGATGCTATTTCTGATCGTGTAGCTATTATTAAAGCGCAAATTGAAAAAACAACTTCTGATTTTGATCGTGAAAAATTACAAGAACGTCTTGCAAAATTAGCTGGTGGTGTTGCAGTTGTTAAAGTTGGTGCTGCAACTGAAACAGAGCTCAAAGCAATGAAACTCTTGATTGAAGATGCACTTAATGCAACACGTGCAGCCGTTGAGGAAGGTATTGTTTCTGGTGGTGGTACAGCACTTGTTAATGCTATTGCTGCTTTGGATAAACTTTCAGAAGAAGGAGATATTCAAACAGGTATTAACATTGTTCGCCGTGCTCTTGAAGAACCAGTTCGTCAAATTGCTGCCAATGCAGGATATGAAGGTTCAGTTATCATTGATAAACTTCGTTCAGAAGAAGTAGGTACAGGATTCAATGCTGCAACTGGTCAATGGGTTAATATGATTGAAGAAGGAATTGTTGACCCTGCAAAAGTAACTCGTTCAGCTTTGCAAAACGCGGCTTCTGTTGCTGGTTTAATTTTGACTACTGAAGCAGTAGTTGCTAATAA
>groEL_Lcl-059
ATGTCAAAAGATATTAAATTTTCAAGTGATGCTAGAACAGCGATGATGCGTGGGATTGATATTCTTGCTGATACAGTAAAAACAACCCTTGGACCAAAAGGTCGCAATGTTGTTCTTGAAAAATCATATGGATCACCTTTAATTACAAACGATGGTGTAACGATTGCCAAAGAGATTGAACTTGAAGATCATTTTGAAAATATGGGAGCTAAACTTGTTTCAGAAGTTGCTTCAAAAACAAATGATATCGCAGGTGACGGTACAACAACAGCGACAGTTTTGACACAAGCTATCGTTCGTGAAGGTTTAAAAAATGTTACCGCAGGTGCAAATCCAGTTGGTATTCGCCGAGGAATTGAACTTGCTGCTGAAACAGCTGTTGCGTCAATTAAAGAGATGGCAATTCCTGTCCACGATAAATCAGCAATTGCGCAAGTAGCTACCGTTTCATCACGTAGTGAAAAAGTGGGTGAGTATATTTCTGATGCAATGGAACGTGTAGGTTCTGACGGAGTTATCACCATTGAAGAATCAAAAGGGATGCAAACTGAACTCGATGTTGTTGAAGGAATGCAATTTGACCGTGGATATTTGAGTCAATATATGGTTTCTAATACAGAAAAAATGGTTGCTGAATTAGATAATCCTTATATTCTTATTACCGACAAAAAAATCTCAAACATTCAAGAAATTTTACCGCTCCTTGAACAAATCTTGAAAACAAATCGTCCACTTCTTATTGTAGCTGATGATGTTGATGGAGAAGCATTGCCAACGCTTGTTCTTAATAAGATTAAAGGTGTCTTCAATGTTGTAGCTGTAAAAGCACCAGGATTTGGTGATCGTCGTAAAGCTCAATTGGAAGATTTGGCTATCTTGACAGGTGGTACAGTAATTACTGAAGAACTTGGTCTTGATCTTAAAGATGCTACTCTTGAAGCTTTAGGACAAGCAGCTAAGGCAACTGTGGATAAAGACCACACAACAATTGTTGAAGGTGCTGGTTCTGCTGATGCTATTTCTGATCGTGTAGCTATTATTAAAGCGCAAATTGAAAAAACAACTTCTGATTTTGATCGTGAAAAATTACAAGAACGTCTTGCAAAATTAGCTGGTGGTGTTGCAGTTGTTAAAGTTGGTGCTGCAACTGAAACAGAGCTCAAAGCAATGAAACTCTTGATTGAAGATGCACTTAATGCAACACGTGCAGCCGTTGAGGAAGGTATTGTTTCTGGTGGTGGTACAGCACTTGTTAATGCTATTGCTGCTTTGGATAAACTTTCAGAAGAAGGAGATATTCAAACAGGTATTAACATTGTTCGCCGTGCTCTTGAAGAACCAGTTCGTCAAATTGCTGCCAATGCAGGATATGAAGGTTCAGTTATCATTGATAAACTTCGTTCAGAAGAAGTAGGTACAGGATTCAATGCTGCAACTGGTCAATGGGTTAATATGATTGAAGAAGGAATTGTTGACCCTGCAAAAGTAACTCGTTCAGCTTTGCAAAACGCGGCTTCTGTTGCTGGTTTAATTTTGACTACTGAAGCAGTAGTTGCTAATAA
>groEL_Lcl-060
ATGTCAAAAGAAATTAAATTTTCAAGTGATGCTAGAACAGCGATGATGCGCGGAATTGATATTCTTGCCGATACAGTAAAAACAACCCTTGGGCCAAAAGGGCGTAATGTTGTTCTTGAAAAATCATATGGTTCACCTTTAATTACAAATGATGGTGTTACAATTGCCAAAGAGATTGAACTTGAAGACCATTTTGAAAATATGGGAGCTAAACTTGTTTCGGAAGTTGCTTCAAAAACAAATGATATTGCAGGTGATGGAACAACAACAGCGACAGTTTTGACACAAGCTATTGTTCGTGAAGGATTGAAAAATGTTACTGCAGGTGCAAATCCAGTTGGTATTCGCCGAGGAATTGAACTCGCAGCTGAAACAGCAGTTGCTTCAATTAAAGAAATGGCAATTCCTGTTCATGATAAATCAGCAATCGCTCAAGTTGCTACCGTTTCATCACGTAGTGAAAAAGTTGGGGAATATATTTCTGACGCAATGGAGCGTGTAGGTTCTGACGGAGTTATCACAATCGAAGAATCAAAAGGAATGCAAACAGAGCTTGATGTTGTTGAAGGAATGCAATTTGACCGTGGATACTTGAGTCAATATATGGTTTCTAATACAGAGAAAATGGTTGCTGAGTTAGATAATCCTTATATTCTGATTACGGATAAAAAAATCTCAAATATTCAAGAAATTTTACCGCTTCTTGAACAAATTTTGAAAACAAATCGTCCACTTTTAATTGTTGCTGATGATGTTGATGGAGAAGCATTGCCAACTCTTGTTCTTAATAAGATTAAAGGGGTCTTCAACGTAGTCGCTGTAAAAGCACCGGGATTTGGTGACCGCCGTAAAGCTCAATTGGAAGATTTAGCTATCTTGACAGGTGGTACAGTAATTACTGAAGAACTAGGCCTTGATCTCAAAGATGCTACACTAGAAGCTTTAGGACAAGCTGCTAAAGCAACTGTTGATAAAGACCATACAACAATTGTTGAAGGTGCTGGTTCTGTTGATGCCATTTCTGATCGTGTGGCTATCATCAAAGCACAAATCGAAAAAACAACTTCTGATTTTGACCGTGAAAAATTGCAAGAGCGCTTAGCAAAATTATCTGGTGGAGTTGCGGTAGTTAAAGTAGGAGCCGCAACAGAAACAGAACTTAAAGCAATGAAACTTTTGATTGAAGACGCACTTAATGCAACACGTGCTGCTGTTGAAGAAGGTATCGTTTCTGGTGGTGGTACAGCTCTTGTTAATGCCATCGCAGCTTTGGATAAACTTTCAGAAGAAGGCGACATTCAAACAGGAATTAACATCGTTCGCCGTGCGCTTGAAGAACCAGTTCGTCAAATCGCGGCCAATGCAGGATATGAAGGTTCAGTTATCATTGATAAACTTCGTTCAGAAAAAGTTGGTACAGGATTTAATGCAGCGACAGGTCAATGGGTAAATATGATTGAAGAAGGAATCGTTGACCCGGCAAAAGTGACTCGTTCAGCTTTGCAAAATGCAGCTTCTGTTGCTGGATTAATCTTGACTACTGAAGCAGTTGTGGCTAATAA
>groEL_Lcl-061
ATGTCAAAAGATATTAAATTTTCAAGTGATGCTAGAACAGCGATGATGCGTGGGATTGATATTCTTGCTGATACAGTAAAAACAACCCTTGGACCAAAAGGTCGCAATGTTGTTCTTGAAAAATCATATGGATCACCTTTAATTACAAACGATGGTGTAACGATTGCCAAAGAGATTGAACTTGAAGATCATTTTGAAAATATGGGAGCTAAACTTGTTTCAGAAGTTGCTTCAAAAACAAATGATATCGCAGGTGACGGTACAACAACAGCGACAGTTTTGACACAAGCTATCGTTCGTGAAGGTTTAAAAAATGTTACCGCAGGTGCAAATCCAGTTGGTATTCGCCGAGGAATTGAACTTGCTGCTGAAACAGCTGTTGCGTCAATTAAAGAGATGGCAATTCCTGTCCACGATAAATCAGCAATTGCGCAAGTAGCTACCGTTTCATCACGTAGTGAAAAAGTGGGTGAGTATATTTCTGATGCAATGGAACGTGTAGGTTCTGACGGAGTTATCACCATTGAAGAATCAAAAGGGATGCAAACTGAACTCGATGTTGTTGAAGGAATGCAATTTGACCGTGGATATTTGAGTCAATATATGGTTTCTAATACAGAAAAAATGGTTGCTGAATTAGATAATCCTTATATTCTTATTACCGACAAAAAAATCTCAAACATTCAAGAAATTTTACCGCTCCTTGAACAAATCTTGAAAACAAATCGTCCACTTCTTATTGTAGCTGATGATGTTGATGGAGAAGCATTGCCAACGCTTGTTCTTAATAAGATTAAAGGTGTCTTTAATGTTGTAGCTGTAAAAGCACCAGGATTTGGTGATCGTCGTAAAGCTCAATTGGAAGATTTGGCTATCTTGACAGGTGGTACAGTAATTACTGAAGAACTTGGTCTTGATCTTAAAGATGCTACTCTTGAAGCTTTAGGACAAGCAGCTAAAGCAACTGTGGATAAAGACCACACAACAATTGTTGAAGGTGCTGGTTCTGCTGATGCTATTTCTGATCGTGTAGCTATTATTAAAGCGCAAATTGAAAAAACAACTTCTGATTTTGACCGTGAAAAATTACAAGAACGTCTTGCAAAATTAGCTGGTGGTGTTGCAGTTGTTAAAGTTGGTGCTGCAACTGAAACAGAGCTCAAAGCAATGAAACTCTTGATTGAAGATGCACTTAATGCAACACGTGCAGCCGTTGAGGAAGGTATTGTTTCTGGTGGTGGTACAGCACTTGTTAATGCTATTGCTGCTTTGGATAAACTTTCAGAAGAAGGAGATATTCAAACAGGTATTAACATTGTTCGCCGTGCTCTTGAAGAACCAGTTCGTCAAATTGCTGCCAATGCAGGATATGAAGGTTCAGTTATCATTGATAAACTTCGTTCAGAAGAAGTAGGTACAGGATTCAATGCTGCAACTGGTCTATGGGTTAATATGATTGAAGAAGGAATTGTTGACCCCGCAAAAGTAACTCGTTCAGCTTTGCAAAACGCGGCTTCTGTTGCTGGTTTAATTTTGACTACTGAAGCAGTAGTTGCTAATAA
>groEL_Lcl-062
ATGTCAAAAGATATTAAATTTTCAAGTGATGCTAGAACAGCGATGATGCGTGGGATTGATATTCTTGCTGATACAGTAAAAACAACCCTTGGACCAAAAGGTCGCAATGTTGTTCTTGAAAAATCATATGGATCACCTTTAATTACAAACGATGGTGTAACGATTGCCAAAGAGATTGAACTTGAAGATCATTTTGAAAATATGGGAGCTAAACTTGTTTCAGAAGTTGCTTCAAAAACAAATGATATCGCAGGTGACGGTACAACAACAGCGACAGTTTTGACACAAGCTATCGTTCGTGAAGGTTTAAAAAATGTTACCGCAGGTGCAAATCCAGTTGGTATTCGCCGAGGAATTGAACTTGCTGCTGAAACAGCTGTTGCGTCAATTAAAGAGATAGCAATTCCTATCCACGATAAATCAGCAATTGCGCAAGTAGCTACCGTTTCATCACGTAGTGAAAAAGTGGGTGAGTATATTTCTGATGCAATGGAACGTGTAGGTTCTGACGGAGTTATCACCATTGAAGAATCAAAAGGGATGCAAACTGAACTCGATGTTGTTGAAGGAATGCAATTTGACCGTGGATATTTGAGTCAATATATGGTTTCTAATACAGAAAAAATGGTTGCTGAATTAGATAATCCTTATATTCTTATTACCGACAAAAAAATCTCAAACATTCAAGAAATTTTACCGCTCCTTGAACAAATCTTGAAAACAAATCGTCCACTTCTTATTGTAGCTGATGATGTTGATGGAGAAGCATTGCCAACGCTTGTTCTTAATAAGATTAAAGGTGTCTTCAATGTTGTAGCTGTAAAAGCACCAGGATTTGGTGATCGTCGTAAAGCTCAATTGGAAGATTTGGCTATCTTGACAGGTGGTACAGTAATTACTGAAGAACTTGGTCTTGATCTTAAAGATGCTACTCTTGAAGCTTTAGGACAAGCAGCTAAAGCAACTGTGGATAAAGACCACACAACAATTGTTGAAGGTGCTGGTTCTGCTGATGCTATTTCTGATCGTGTAGCTATTATTAAAGCGCAAATTGAAAAAACAACTTCTGATTTTGACCGTGAAAAATTACAAGAACGTCTTGCAAAATTAGCTGGTGGTGTTGCAGTTGTTAAAGTTGGTGCTGCAACTGAAACAGAGCTCAAAGCAATGAAACTCTTGATTGAAGATGCACTTAATGCAACACGTGCAGCCGTTGAGGAAGGTATTGTTTCTGGTGGTGGTACAGCACTTGTTAATGCTATTGCTGCTTTGGATAAACTTTCAGAAGAAGGAGATATTCAAACAGGTATTAACATTGTTCGCCGTGCTCTTGAAGAACCAGTTCGTCAAATTGCTGCCAATGCAGGATATGAAGGTTCAGTTATCATTGATAAGCTTCGTTCAGAAGAAGTAGGTACAGGTTTCAATGCTGCAACTGGTCAATGGGTTAATATGATTGAAGAAGGAATTGTTGACCCTGCAAAAGTAACTCGTTCAGCTTTGCAAAACGCGGCTTCTGTTGCTGGTTTAATTTTGACTACTGAAGCAGTAGTTGCTAATAA
>groEL_Lcl-063
ATGTCAAAAGATATTAAATTTTCAAGTGATGCTAGAACAGCGATGATGCGTGGGATTGATATTCTTGCTGATACAGTAAAAACAACCCTTGGACCAAAAGGTCGCAATGTTGTTCTTGAAAAATCATATGGATCACCTTTAATTACAAACGATGGTGTAACGATTGCCAAAGAGATTGAACTTGAAGATCATTTTGAAAATATGGGAGCTAAACTTGTTTCAGAAGTTGCTTCAAAAACAAATGATATCGCAGGTGACGGTACAACAACAGCGACAGTTTTGACACAAGCTATCGTTCGTGAAGGTTTAAAAAATGTTACCGCAGGTGCAAATCCAGTTGGTATTCGCCGAGGAATTGAACTTGCTGCTGAAACAGCTGTTGCGTCAATTAAAGAGATGGCAATTCCTGTCCACGATAAATCAGCAATTGCGCAAGTAGCTACCGTTTCATCACGTAGTGAAAAAGTGGGTGAGTATATTTCTGATGCAATGGAACGTGTAGGTTCTGACGGAGTTATCACCATTGAAGAATCAAAAGGGATGCAAACTGAACTCGATGTTGTTGAAGGAATGCAATTTGACCGTGGATATTTGAGTCAATATATGGTTTCTAATACAGAAAAAATGGTTGCTGAATTAGATAATCCTTATATTCTTATTACCGACAAAAAAATCTCAAACATTCAAGAAATTTTACCGCTCCTTGAACAAATCTTGAAAACAAATCGTCCACTTCTTATTGTAGCTGATGATGTTGATGGAGAAGCATTGCCAACGCTTGTTCTTAATAAGATTAAAGGTGTCTTCAATGTTGTAGCTGTAAAAGCACCAGGATTTGGTGATCGTCGTAAAGCTCAATTGGAAGATTTGGCTATCTTGACAGGTGGTACAGTAATTACTGAAGAACTTGGTCTTGATCTTAAAGATGCTACTCTTGAAGCTTTAGGACAAGCAGCTAAGGCAACTGTGGATAAAGACCACACAACAATTGTTGAAGGTGCTGGTTCTGCTGATGCTATTTCTGATCGTGTAGCTATTATTAAAGCGCAAATTGAAAAAACAACTTCTGATTTTGATCGTGAAAAATTACAAGAACGTCTTGCAAAATTAGCTGGTGGTGTTGCAGTTGTTAAAGTTGGTGCTGCAACTGAAACAGAGCTCAAAGCAATGAAACTCTTGATTGAAGATGCACTTAATGCAACACGTGCAGCCGTTGAGGAAGGTATTGTTTCTGGTGGTGGTACAGCACTTGTTAATGCTATTGCTGCTTTGGATAAACTTTCAGAAGAAGGAGATATTCAAACAGGTATTAACATTGTTCGCCGTGCTCTTGAAGAACCAGTTCGTCAAATTGCTGCCAATGCAGGATATGAAGGTTCAGTTATCATTGATAAACTTCGTTCAGAAGAAGTAGGTACAGGATTCAATGCTGCAACTGGTCAATGGGTTAATATGATTGAAGAAGGAATTGTTGACCCTGCAAAAGTAACTCGTTCAGCTTTGCAAAACGCGGCTTCTGTTGCTGGTTTAATTTTGACTACTGAAGCAGTAGTTGCTAATAA
>groEL_Lcl-064
ATGTCAAAAGATATTAAATTTTCAAGTGATGCTAGAACAGCGATGATGCGTGGGATTGATATTCTTGCTGATACAGTAAAAACAACCCTTGGACCAAAAGGTCGCAATGTTGTTCTTGAAAAATCATATGGATCACCTTTAATTACAAACGATGGTGTAACGATTGCCAAAGAGATTGAACTTGAAGATCATTTTGAAAATATGGGAGCTAAACTTGTTTCAGAAGTTGCTTCAAAAACAAATGATATCGCAGGTGACGGTACAACAACAGCGACAGTTTTGACACAAGCTATCGTTCGTGAAGGTTTAAAAAATGTTACCGCAGGTGCAAATCCAGTTGGTATTCGCCGAGGAATTGAACTTGCTGCTGAAACAGCTGTTGCGTCAATTAAAGAGATAGCAATTCCTATCCACGATAAATCAGCAATTGCGCAAGTAGCTACCGTTTCATCACGTAGTGAAAAAGTGGGTGAGTATATTTCTGATGCAATGGAACGTGTAGGTTCTGACGGAGTTATCACCATTGAAGAATCAAAAGGGATGCAAACTGAACTCGATGTTGTTGAAGGAATGCAATTTGACCGTGGATATTTGAGTCAATATATGGTTTCTAATACAGAAAAAATGGTTGCTGAATTAGATAATCCTTATATTCTTATTACCGACAAAAAAATCTCAAACATTCAAGAAATTTTACCGCTCCTTGAACAAATCTTGAAAACAAATCGTCCACTTCTTATTGTAGCTGATGATGTTGATGGAGAAGCATTGCCAACGCTTGTTCTTAATAAGATTAAAGGTGTCTTCAATGTTGTAGCTGTAAAAGCACCAGGATTTGGTGATCGTCGTAAAGCTCAATTGGAAGATTTGGCTATCTTGACAGGTGGTACAGTAATTACTGAAGAACTTGGTCTTGATCTTAAAGATGCTACTCTTGAAGCTTTAGGACAAGCAGCTAAAGCAACTGTGGATAAAGACCACACAACAATTGTTGAAGGTGCTGGTTCTGCTGATGCTATTTCTGATCGTGTAGCTATTATTAAAGCGCAAATTGAAAAAACAACTTCTGATTTTGACCGTGAAAAATTACAAGAACGTCTTGCAAAATTAGCTGGTGGTGTTGCAGTTGTTAAAGTTGGTGCTGCAACTGAAACAGAGCTCAAAGCAATGAAACTCTTGATTGAAGATGCACTTAATGCAACACGTGCAGCCGTTGAGGAAGGTATTGTTTCTGGTGGTGGTACAGCACTTGTTAATGCTATTGCTGCTTTGGATAAACTTTCAGAAGAAGGAGATATTCAAACAGGTATTAACATTGTTCGCCGTGCTCTTGAAGAACCAGTTCGTCAAATTGCTGCCAATGCAGGATATGAAGGTTCAGTTATCATTGATAAGCTTCGTTCAGAAGAAGTAGGTACAGGTTTCAATGCTGCAACTGGTCAATGGGTTAATATGATTGAAGAAGGAATTGTTGACCCTGCAAAAGTAACTCGTTCAGCTTTGCAAAACGCGGCTTCTGTTGCTGGTTTAATTTTGACTACTGAAGCAGTAGTTGCTAATAA
>groEL_Lcl-065
ATGTCAAAAGATATTAAATTTTCAAGTGATGCTAGAACAGCGATGATGCGTGGGATTGATATTCTTGCTGATACAGTAAAAACAACCCTTGGACCAAAAGGTCGCAATGTTGTTCTTGAAAAATCATATGGATCACCTTTAATTACAAACGATGGTGTAACGATTGCCAAAGAGATTGAACTTGAAGATCATTTTGAAAATATGGGAGCTAAACTTGTTTCAGAAGTTGCTTCAAAAACAAATGATATCGCAGGTGACGGTACAACAACAGCGACAGTTTTGACACAAGCTATCGTTCGTGAAGGTTTAAAAAATGTTACCGCAGGTGCAAATCCAGTTGGTATTCGCCGAGGAATTGAACTTGCTGCTGAAACAGCTGTTGCGTCAATTAAAGAGATGGCAATTCCTGTCCACGATAAATCAGCAATTGCGCAAGTAGCTACCGTTTCATCACGTAGTGAAAAAGTGGGTGAGTATATTTCTGATGCAATGGAACGTGTAGGTTCTGACGGAGTTATCACCATTGAAGAATCAAAAGGGATGCAAACTGAACTCGATGTTGTTGAAGGAATGCAATTTGACCGTGGATATTTGAGTCAATATATGGTTTCTAATACAGAAAAAATGGTTGCTGAATTAGATAATCCTTATATTCTTATTACCGACAAAAAAATCTCAAACATTCAAGAAATTTTACCGCTCCTTGAACAAATCTTGAAAACAAATCGTCCACTTCTTATTGTAGCTGATGATGTTGATGGAGAAGCATTGCCAACGCTTGTTCTTAATAAGATTAAAGGTGTCTTCAATGTTGTAGCTGTAAAAGCACCAGGATTTGGTGATCGTCGTAAAGCTCAATTGGAAGATTTGGCTATCTTGACAGGTGGTACAGTAATTACTGAAGAACTTGGTCTTGATCTTAAAGATGCTACTCTTGAAGCTTTAGGACAAGCAGCTAAAGCAACTGTGGATAAAGACCACACAACAATTGTTGAAGGTGCTGGTTCTGCTGATGCTATTTCTGATCGTGTAGCTATTATTAAAGCGCAAATTGAAAAAACAACTTCTGATTTTGACCGTGAAAAATTACAAGAACGTCTTGCAAAATTAGCTGGTGGTGTTGCAGTTGTTAAAGTTGGTGCTGCAACTGAAACAGAGCTCAAAGCAATGAAACTCTTGATTGAAGATGCACTTAATGCAACACGTGCAGCCGTTGAGGAAGGTATTGTTTCTGGTGGTGGTACAGCACTTGTTAATGCTATTGCTGCTTTGGATAAACTTTCAGAAGAAGGAGATATTCAAACAGGAATTAACATTGTTCGCCGTGCTCTTGAAGAACCTGTTCGTCAAATTGCTGCCAATGCAGGATATGAAGGTTCAGTTATCATTGATAAACTTCGTTCAGAAGAAGTAGGTACAGGATTCAATGCTGCAACTGGTCAATGGGTTAATATGATTGAAGAAGGAATTGTTGACCCTGCAAAAGTAACTCGTTCAGCTTTGCAAAACGCGGCTTCTGTTGCTGGTTTAATTTTGACTACTGAAGCAGTAGTTGCTAATAA
>groEL_Lcl-066
ATGTCAAAAGATATTAAATTTTCAAGTGATGCTAGAACAGCGATGATGCGTGGGATTGATATTCTTGCTGATACAGTAAAAACAACCCTTGGACCAAAAGGTCGCAATGTTGTTCTTGAAAAATCATATGGATCACCTTTAATTACAAACGATGGTGTAACGATTGCCAAAGAGATTGAACTTGAAGATCATTTTGAAAATATGGGAGCTAAACTTGTTTCAGAAGTTGCTTCAAAAACAAATGATATCGCAGGTGACGGTACAACAACAGCGACAGTTTTGACACAAGCTATCGTTCGTGAAGGTTTAAAAAATGTTACCGCAGGTGCAAATCCAGTTGGTATTCGCCGAGGAATTGAACTTGCTGCTGAAACAGCTGTTGCGTCAATTAAAGAGATGGCAATTCCTGTCCACGATAAATCAGCAATTGCGCAAGTAGCTACCGTTTCATCACGTAGTGAAAAAGTGGGTGAGTATATTTCTGATGCAATGGAACGTGTAGGTTCTGACGGAGTTATCACCATTGAAGAATCAAAAGGGATGCAAACTGAACTCGATGTTGTTGAAGGAATGCAATTTGACCGTGGATATTTGAGTCAATATATGGTTTCTAATACAGAAAAAATGGTTGCTGAATTAGATAATCCTTATATTCTTATTACCGACAAAAAAATCTCAAACATTCAAGAAATTTTACCGCTCCTTGAACAAATCTTGAAAACAAATCGTCCACTTCTTATTGTAGCTGATGATGTTGATGGAGAAGCATTGCCAACGCTTGTTCTTAATAAGATTAAAGGTGTCTTCAATGTTGTAGCTGTAAAAGCACCAGGATTTGGTGATCGTCGTAAAGCTCAATTGGAAGATTTGGCTATCTTGACAGGTGGTACAGTAATTACTGAAGAACTTGGTCTTGATCTTAAAGATGCTACTCTTGAAGCTTTAGGACAAGCAGCTAAGGCAACTGTGGATAAAGACCACACAACAATTGTTGAAGGTGCTGGTTCTGCTGATGCTATTTCTGATCGTGTAGCTATTATTAAAGCGCAAATTGAAAAAACAACTTCTGATTTTGATCGTGAAAAATTACAAGAACGTCTTGCAAAATTAGCTGGTGGTGTTGCAGTTGTTAAAGTTGGTGCTGCAACTGAAACAGAGCTCAAAGCAATGAAACTCTTGATTGAAGATGCACTTAATGCAACACGTGCAGCCGTTGAGGAAGGTATTGTTTCTGGTGGTGGTACAGCACTTGTTAATGCTATTGCTGCTTTGGATAAACTTTCAGAAGAAGGAGATATTCAAACAGGTATTAACATTGTTCGCCGTGCTCTTGAAGAACCAGTTCGTCAAATTGCTGCCAATGCAGGATATGAAGGTTCAGTTATCATTGATAAACTTCGTTCAGAAGAAGTAGGTACAGGATTCAATGCTGCAACTGGTCAATGGGTTAATATGATTGAAGAAGGAATTGTTGACCCTGCAAAAGTAACTCGTTCAGCTTTGCAAAACGCGGCTTCTGTTGCTGGTTTAATTTTGACTACTGAAGCAGTAGTTGCTAATAA
>groEL_Lcl-067
ATGTCAAAAGATATTAAATTTTCAAGTGATGCTAGAACAGCGATGATGCGTGGGATTGATATTCTTGCTGATACAGTAAAAACAACCCTTGGACCAAAAGGTCGCAATGTTGTTCTTGAAAAATCATATGGATCACCTTTAATTACAAACGATGGTGTAACGATTGCCAAAGAGATTGAACTTGAAGATCATTTTGAAAATATGGGAGCTAAACTTGTTTCAGAAGTTGCTTCAAAAACAAATGATATCGCAGGTGACGGTACAACAACAGCGACAGTTTTGACACAAGCTATCGTTCGTGAAGGTTTAAAAAATGTTACCGCAGGTGCAAATCCAGTTGGTATTCGCCGAGGAATTGAACTTGCTGCTGAAACAGCTGTTGCGTCAATTAAAGAGATGGCAATTCCTGTCCACGATAAATCAGCAATTGCGCAAGTAGCTACCGTTTCATCACGTAGTGAAAAAGTGGGTGAGTATATTTCTGATGCAATGGAACGTGTAGGTTCTGACGGAGTTATCACCATTGAAGAATCAAAAGGGATGCAAACTGAACTCGATGTTGTTGAAGGAATGCAATTTGACCGTGGATATTTGAGTCAATATATGGTTTCTAATACAGAAAAAATGGTTGCTGAATTAGATAATCCTTATATTCTTATTACCGACAAAAAAATCTCAAACATTCAAGAAATTTTACCGCTCCTTGAACAAATCTTGAAAACAAATCGTCCACTTCTTATTGTAGCTGATGATGTTGATGGAGAAGCATTGCCAACGCTTGTTCTTAATAAGATTAAAGGTGTCTTCAATGTTGTAGCTGTAAAAGCACCAGGATTTGGTGATCGTCGTAAAGCTCAATTGGAAGATTTGGCTATCTTGACAGGTGGTACAGTAATTACTGAAGAACTTGGTCTTGATCTTAAAGATGCTACTCTTGAAGCTTTAGGACAAGCAGCTAAGGCAACTGTGGATAAAGACCACACAACAATTGTTGAAGGTGCTGGTTCTGCTGATGCTATTTCTGATCGTGTAGCTATTATTAAAGCGCAAATTGAAAAAACAACTTCTGATTTTGATCGTGAAAAATTACAAGAACGTCTTGCAAAATTAGCTGGTGGTGTTGCAGTTGTTAAAGTTGGTGCTGCAACTGAAACAGAGCTCAAAGCAATGAAACTCTTGATTGAAGATGCACTTAATGCAACACGTGCAGCCGTTGAGGAAGGTATTGTTTCTGGTGGTGGTACAGCACTTGTTAATGCTATTGCTGCTTTGGATAAACTTTCAGAAGAAGGAGATATTCAAACAGGTATTAACATTGTTCGCCGTGCTCTTGAAGAACCAGTTCGTCAAATTGCTGCCAATGCAGGATATGAAGGTTCAGTTATCATTGATAAACTTCGTTCAGAAGAAGTAGGTACAGGATTCAATGCTGCAACTGGTCAATGGGTTAATATGATTGAAGAAGGAATTGTTGACCCTGCAAAAGTAACTCGTTCAGCTTTGCAAAACGCGGCTTCTGTTGCTGGTTTAATTTTGACTACTGAAGCAGTAGTTGCTAATAA
>groEL_Lcl-068
ATGTCAAAAGAAATTAAATTTTCAAGTGATGCTAGAACAGCGATGATGCGCGGAATTGATATTCTTGCCGATACAGTAAAAACAACCCTTGGGCCAAAAGGGCGTAATGTTGTTCTTGAAAAATCATATGGTTCACCTTTAATTACAAATGATGGTGTTACAATTGCCAAAGAGATTGAACTTGAAGACCATTTTGAAAATATGGGAGCTAAACTTGTTTCGGAAGTTGCTTCAAAAACAAATGATATTGCAGGTGATGGAACAACAACAGCGACAGTTTTGACACAAGCTATTGTTCGTGAAGGATTGAAAAATGTTACTGCAGGTGCAAATCCAGTTGGTATTCGCCGAGGAATTGAACTCGCAGCTGAAACAGCAGTTGCTTCAATTAAAGAAATGGCAATTCCTGTTCACGATAAATCAGCAATCGCTCAAGTTGCTACCGTTTCATCACGTAGTGAAAAAGTTGGGGAATATATTTCTGACGCAATGGAGCGTGTAGGTTCTGACGGAGTTATCACAATCGAAGAATCAAAAGGAATGCAAACAGAGCTTGATGTTGTTGAAGGAATGCAATTTGACCGTGGATACTTGAGTCAATATATGGTTTCTAATACAGAGAAAATGGTTGCTGAGTTAGATAATCCTTATATTCTGATTACGGATAAAAAAATCTCAAATATTCAAGAAATTTTACCGCTTCTTGAACAAATTTTGAAAACAAATCGTCCACTTTTAATTGTTGCTGATGATGTTGATGGAGAAGCATTGCCAACTCTTGTTCTTAATAAGATTAAAGGGGTCTTCAACGTAGTCGCTGTAAAAGCACCGGGATTTGGTGACCGCCGTAAAGCTCAATTGGAAGATTTAGCTATCTTGACAGGTGGTACAGTAATTACTGAAGAACTTGGCCTTGATCTTAAAGATGCTACACTAGAAGCTTTAGGACAAGCTGCTAAAGCAACTGTTGATAAAGACCATACAACAATTGTTGAAGGTGCTGGTTCTGTTGGTGCCATTTCTGATCGTGTGGCTATCATCAAAGCACAAATCGAAAAAACAACTTCTGATTTTGACCGTGAAAAATTGCAAGAGCGCTTAGCGAAATTAGCTGGCGGAGTTGCGGTAGTTAAAGTAGGAGCCGCAACAGAAACAGAACTTAAAGCAATGAAACTTTTGATTGAAGACGCACTTAATGCAACACGTGCTGCTGTTGAAGAAGGTATCGTTTCTGGTGGTGGTACAGCTCTTGTTAATGCCATCGCAGCTTTGGATAAACTTTCAGAAGAAGGCGACATTCAAACAGGAATTAACATCGTTCGCCGTGCCCTTGAAGAACCAGTTCGTCAAATCGCGGCCAATGCAGGATATGAAGGTTCAGTTATCATTGATAAACTTCGTTCAGAAAAAGTTGGTACAGGATTTAATGCAGCGACAGGTCAATGGGTAAATATGATTGAAGAAGGAATCGTTGACCCGGCAAAAGTGACTCGTTCAGCTTTGCAAAATGCAGCTTCTGTTGCTGGATTAATCTTGACTACTGAAGCAGTTGTGGCTAATAA
>groEL_Lcl-069
ATGTCAAAAGATATTAAATTTTCAAGTGATGCTAGAACAGCGATGATGCGTGGGATTGATATTCTTGCTGATACAGTAAAAACAACCCTTGGACCAAAAGGTCGCAATGTTGTTCTTGAAAAATCATATGGATCACCTTTAATTACAAACGATGGTGTAACGATTGCCAAAGAGATTGAACTTGAAGATCATTTTGAAAATATGGGAGCTAAACTTGTTTCAGAAGTTGCTTCAAAAACAAATGATATCGCAGGTGACGGTACAACAACAGCGACAGTTTTGACACAAGCTATCGTTCGTGAAGGTTTAAAAAATGTTACCGCAGGTGCAAATCCAGTTGGTATTCGCCGAGGAATTGAACTTGCTGCTGAAACAGCTGTTGCGTCAATTAAAGAGATGGCAATTCCTGTCCACGATAAATCAGCAATTGCGCAAGTAGCTACCGTTTCATCACGTAGTGAAAAAGTGGGTGAGTATATTTCTGATGCAATGGAACGTGTAGGTTCTGACGGAGTTATCACCATTGAAGAATCAAAAGGGATGCAAACTGAACTCGATGTTGTTGAAGGAATGCAATTTGACCGTGGATATTTGAGTCAATATATGGTTTCTAATACAGAAAAAATGGTTGCTGAATTAGATAATCCTTATATTCTTATTACCGACAAAAAAATCTCAAACATTCAAGAAATTTTACCGCTCCTTGAACAAATCTTGAAAACAAATCGTCCACTTCTTATTGTAGCTGATGATGTTGATGGAGAAGCATTGCCAACGCTTGTTCTTAATAAGATTAAAGGTGTCTTCAATGTTGTAGCTGTAAAAGCACCAGGATTTGGTGATCGTCGTAAAGCTCAATTGGAAGATTTGGCTATCTTGACAGGTGGTACAGTAATTACTGAAGAACTTGGTCTTGATCTTAAAGATGCTACTCTTGAAGCTTTAGGACAAGCAGCTAAGGCAACTGTGGATAAAGACCACACAACAATTGTTGAAGGTGCTGGTTCTGCTGATGCTATTTCTGATCGTGTAGCTATTATTAAAGCGCAAATTGAAAAAACAACTTCTGATTTTGATCGTGAAAAATTACAAGAACGTCTTGCAAAATTAGCTGGTGGTGTTGCAGTTGTTAAAGTTGGTGCTGCAACTGAAACAGAGCTCAAAGCAATGAAACTCTTGATTGAAGATGCACTTAATGCAACACGTGCAGCCGTTGAGGAAGGTATTGTTTCTGGTGGTGGTACAGCACTTGTTAATGCTATTGCTGCTTTGGATAAACTTTCAGAAGAAGGAGATATTCAAACAGGTATTAACATTGTTCGCCGTGCTCTTGAAGAACCAGTTCGTCAAATTGCTGCCAATGCAGGATATGAAGGTTCAGTTATCATTGATAAACTTCGTTCAGAAGAAGTAGGTACAGGATTCAATGCTGCAACTGGTCAATGGGTTAATATGATTGAAGAAGGAATTGTTGACCCTGCAAAAGTAACTCGTTCAGCTTTGCAAAACGCGGCTTCTGTTGCTGGTTTAATTTTGACTACTGAAGCAGTAGTTGCTAATAA
>groEL_Lcl-070
ATGTCAAAAGATATTAAATTTTCAAGTGATGCTAGAACAGCGATGATGCGTGGGATTGATATTCTTGCTGATACAGTAAAAACAACCCTTGGACCAAAAGGTCGCAATGTTGTTCTTGAAAAATCATATGGATCACCTTTAATTACAAACGATGGTGTAACGATTGCCAAAGAGATTGAACTTGAAGATCATTTTGAAAATATGGGAGCTAAACTTGTTTCAGAAGTTGCTTCAAAAACAAATGATATCGCAGGTGACGGTACAACAACAGCGACAGTTTTGACACAAGCTATCGTTCGTGAAGGTTTAAAAAATGTTACCGCAGGTGCAAATCCAGTTGGTATTCGCCGAGGAATTGAACTTGCTGCTGAAACAGCTGTTGCGTCAATTAAAGAGATGGCAATTCCTGTCCACGATAAATCAGCAATTGCGCAAGTAGCTACCGTTTCATCACGTAGTGAAAAAGTGGGTGAGTATATTTCTGATGCAATGGAACGTGTAGGTTCTGACGGAGTTATCACCATTGAAGAATCAAAAGGGATGCAAACTGAACTCGATGTTGTTGAAGGAATGCAATTTGACCGTGGATATTTGAGTCAATATATGGTTTCTAATACAGAAAAAATGGTTGCTGAATTAGATAATCCTTATATTCTTATTACCGACAAAAAAATCTCAAACATTCAAGAAATTTTACCGCTCCTTGAACAAATCTTGAAAACAAATCGTCCACTTCTTATTGTAGCTGATGATGTTGATGGAGAAGCATTGCCAACGCTTGTTCTTAATAAGATTAAAGGTGTCTTCAATGTTGTAGCTGTAAAAGCACCAGGATTTGGTGATCGTCGTAAAGCTCAATTGGAAGATTTGGCTATCTTGACAGGTGGTACAGTAATTACTGAAGAACTTGGTCTTGATCTTAAAGATGCTACTCTTGAAGCTTTAGGACAAGCAGCTAAGGCAACTGTGGATAAAGACCACACAACAATTGTTGAAGGTGCTGGTTCTGCTGATGCTATTTCTGATCGTGTAGCTATTATTAAAGCGCAAATTGAAAAAACAACTTCTGATTTTGATCGTGAAAAATTACAAGAACGTCTTGCAAAATTAGCTGGTGGTGTTGCAGTTGTTAAAGTTGGTGCTGCAACTGAAACAGAGCTCAAAGCAATGAAACTCTTGATTGAAGATGCACTTAATGCAACACGTGCAGCCGTTGAGGAAGGTATTGTTTCTGGTGGTGGTACAGCACTTGTTAATGCTATTGCTGCTTTGGATAAACTTTCAGAAGAAGGAGATATTCAAACAGGTATTAACATTGTTCGCCGTGCTCTTGAAGAACCAGTTCGTCAAATTGCTGCCAATGCAGGATATGAAGGTTCAGTTATCATTGATAAACTTCGTTCAGAAGAAGTAGGTACAGGATTCAATGCTGCAACTGGTCAATGGGTTAATATGATTGAAGAAGGAATTGTTGACCCTGCAAAAGTAACTCGTTCAGCTTTGCAAAACGCGGCTTCTGTTGCTGGTTTAATTTTGACTACTGAAGCAGTAGTTGCTAATAA
>groEL_Lcl-071
ATGTCAAAAGATATTAAATTTTCAAGTGATGCTAGAACAGCGATGATGCGTGGGATTGATATTCTTGCTGATACAGTAAAAACAACCCTTGGACCAAAAGGTCGCAATGTTGTTCTTGAAAAATCATATGGATCACCTTTAATTACAAACGATGGTGTAACGATTGCCAAAGAGATTGAACTTGAAGATCATTTTGAAAATATGGGAGCTAAACTTGTTTCAGAAGTTGCTTCAAAAACAAATGATATCGCAGGTGACGGTACAACAACAGCGACAGTTTTGACACAAGCTATCGTTCGTGAAGGTTTAAAAAATGTTACCGCAGGTGCAAATCCAGTTGGTATTCGCCGAGGAATTGAACTTGCTGCTGAAACAGCTGTTGCGTCAATTAAAGAGATGGCAATTCCTGTCCACGATAAATCAGCAATTGCGCAAGTAGCTACCGTTTCATCACGTAGTGAAAAAGTGGGTGAGTATATTTCTGATGCAATGGAACGTGTAGGTTCTGACGGAGTTATCACCATTGAAGAATCAAAAGGGATGCAAACTGAACTCGATGTTGTTGAAGGAATGCAATTTGACCGTGGATATTTGAGTCAATATATGGTTTCTAATACAGAAAAAATGGTTGCTGAATTAGATAATCCTTATATTCTTATTACCGACAAAAAAATCTCAAACATTCAAGAAATTTTACCGCTCCTTGAACAAATCTTGAAAACAAATCGTCCACTTCTTATTGTAGCTGATGATGTTGATGGAGAAGCATTGCCAACGCTTGTTCTTAATAAGATTAAAGGTGTCTTCAATGTTGTAGCTGTAAAAGCACCAGGATTTGGTGATCGTCGTAAAGCTCAATTGGAAGATTTGGCTATCTTGACAGGTGGTACAGTAATTACTGAAGAACTTGGTCTTGATCTTAAAGATGCTACTCTTGAAGCTTTAGGACAAGCAGCTAAGGCAACTGTGGATAAAGACCACACAACAATTGTTGAAGGTGCTGGTTCTGCTGATGCTATTTCTGATCGTGTAGCTATTATTAAAGCGCAAATTGAAAAAACAACTTCTGATTTTGATCGTGAAAAATTACAAGAACGTCTTGCAAAATTAGCTGGTGGTGTTGCAGTTGTTAAAGTTGGTGCTGCAACTGAAACAGAGCTCAAAGCAATGAAACTCTTGATTGAAGATGCACTTAATGCAACACGTGCAGCCGTTGAGGAAGGTATTGTTTCTGGTGGTGGTACAGCACTTGTTAATGCTATTGCTGCTTTGGATAAACTTTCAGAAGAAGGAGATATTCAAACAGGTATTAACATTGTTCGCCGTGCTCTTGAAGAACCAGTTCGTCAAATTGCTGCCAATGCAGGATATGAAGGTTCAGTTATCATTGATAAACTTCGTTCAGAAGAAGTAGGTACAGGATTCAATGCTGCAACTGGTCAATGGGTTAATATGATTGAAGAAGGAATTGTTGACCCTGCAAAAGTAACTCGTTCAGCTTTGCAAAACGCGGCTTCTGTTGCTGGTTTAATTTTGACTACTGAAGCAGTAGTTGCTAATAA
>groEL_Lcl-072
ATGTCAAAAGATATTAAATTTTCAAGTGATGCTAGAACAGCGATGATGCGTGGGATTGATATTCTTGCTGATACAGTAAAAACAACCCTTGGACCAAAAGGTCGCAATGTTGTTCTTGAAAAATCATATGGATCACCTTTAATTACAAACGATGGTGTAACGATTGCCAAAGAGATTGAACTTGAAGATCATTTTGAAAATATGGGAGCTAAACTTGTTTCAGAAGTTGCTTCAAAAACAAATGATATCGCAGGTGACGGTACAACAACAGCGACAGTTTTGACACAAGCTATCGTTCGTGAAGGTTTAAAAAATGTTACCGCAGGTGCAAATCCAGTTGGTATTCGCCGAGGAATTGAACTTGCTGCTGAAACAGCTGTTGCGTCAATTAAAGAGATGGCAATTCCTGTCCACGATAAATCAGCAATTGCGCAAGTAGCTACCGTTTCATCACGTAGTGAAAAAGTGGGTGAGTATATTTCTGATGCAATGGAACGTGTAGGTTCTGACGGAGTTATCACCATTGAAGAATCAAAAGGGATGCAAACTGAACTCGATGTTGTTGAAGGAATGCAATTTGACCGTGGATATTTGAGTCAATATATGGTTTCTAATACAGAAAAAATGGTTGCTGAATTAGATAATCCTTATATTCTTATTACCGACAAAAAAATCTCAAACATTCAAGAAATTTTACCGCTCCTTGAACAAATCTTGAAAACAAATCGTCCACTTCTTATTGTAGCTGATGATGTTGATGGAGAAGCATTGCCAACGCTTGTTCTTAATAAGATTAAAGGTGTCTTCAATGTTGTAGCTGTAAAAGCACCAGGATTTGGTGATCGTCGTAAAGCTCAATTGGAAGATTTGGCTATCTTGACAGGTGGTACAGTAATTACTGAAGAACTTGGTCTTGATCTTAAAGATGCTACTCTTGAAGCTTTAGGACAAGCAGCTAAGGCAACTGTGGATAAAGACCACACAACAATTGTTGAAGGTGCTGGTTCTGCTGATGCTATTTCTGATCGTGTAGCTATTATTAAAGCGCAAATTGAAAAAACAACTTCTGATTTTGATCGTGAAAAATTACAAGAACGTCTTGCAAAATTAGCTGGTGGTGTTGCAGTTGTTAAAGTTGGTGCTGCAACTGAAACAGAGCTCAAAGCAATGAAACTCTTGATTGAAGATGCACTTAATGCAACACGTGCAGCCGTTGAGGAAGGTATTGTTTCTGGTGGTGGTACAGCACTTGTTAATGCTATTGCTGCTTTGGATAAACTTTCAGAAGAAGGAGATATTCAAACAGGTATTAACATTGTTCGCCGTGCTCTTGAAGAACCAGTTCGTCAAATTGCTGCCAATGCAGGATATGAAGGTTCAGTTATCATTGATAAACTTCGTTCAGAAGAAGTAGGTACAGGATTCAATGCTGCAACTGGTCAATGGGTTAATATGATTGAAGAAGGAATTGTTGACCCTGCAAAAGTAACTCGTTCAGCTTTGCAAAACGCGGCTTCTGTTGCTGGTTTAATTTTGACTACTGAAGCAGTAGTTGCTAATAA
>groEL_Lcl-073
ATGTCAAAAGATATTAAATTTTCAAGTGATGCTAGAACAGCGATGATGCGTGGGATTGATATTCTTGCTGATACAGTAAAAACAACCCTTGGACCAAAAGGTCGCAATGTTGTTCTTGAAAAATCATATGGATCACCTTTAATTACAAACGATGGTGTAACGATTGCCAAAGAGATTGAACTTGAAGATCATTTTGAAAATATGGGAGCTAAACTTGTTTCAGAAGTTGCTTCAAAAACAAATGATATCGCAGGTGACGGTACAACAACAGCGACAGTTTTGACACAAGCTATCGTTCGTGAAGGTTTAAAAAATGTTACCGCAGGTGCAAATCCAGTTGGTATTCGCCGAGGAATTGAACTTGCTGCTGAAACAGCTGTTGCGTCAATTAAAGAGATGGCAATTCCTGTCCACGATAAATCAGCAATTGCGCAAGTAGCTACCGTTTCATCACGTAGTGAAAAAGTGGGTGAGTATATTTCTGATGCAATGGAACGTGTAGGTTCTGACGGAGTTATCACCATTGAAGAATCAAAAGGGATGCAAACTGAACTCGATGTTGTTGAAGGAATGCAATTTGACCGTGGATATTTGAGTCAATATATGGTTTCTAATACAGAAAAAATGGTTGCTGAATTAGATAATCCTTATATTCTTATTACCGACAAAAAAATCTCAAACATTCAAGAAATTTTACCGCTCCTTGAACAAATCTTGAAAACAAATCGTCCACTTCTTATTGTAGCTGATGATGTTGATGGAGAAGCATTGCCAACGCTTGTTCTTAATAAGATTAAAGGTGTCTTCAATGTTGTAGCTGTAAAAGCACCAGGATTTGGTGATCGTCGTAAAGCTCAATTGGAAGATTTGGCTATCTTGACAGGTGGTACAGTAATTACTGAAGAACTTGGTCTTGATCTTAAAGATGCTACTCTTGAAGCTTTAGGACAAGCAGCTAAGGCAACTGTGGATAAAGACCACACAACAATTGTTGAAGGTGCTGGTTCTGCTGATGCTATTTCTGATCGTGTAGCTATTATTAAAGCGCAAATTGAAAAAACAACTTCTGATTTTGATCGTGAAAAATTACAAGAACGTCTTGCAAAATTAGCTGGTGGTGTTGCAGTTGTTAAAGTTGGTGCTGCAACTGAAACAGAGCTCAAAGCAATGAAACTCTTGATTGAAGATGCACTTAATGCAACACGTGCAGCCGTTGAGGAAGGTATTGTTTCTGGTGGTGGTACAGCACTTGTTAATGCTATTGCTGCTTTGGATAAACTTTCAGAAGAAGGAGATATTCAAACAGGTATTAACATTGTTCGCCGTGCTCTTGAAGAACCAGTTCGTCAAATTGCTGCCAATGCAGGATATGAAGGTTCAGTTATCATTGATAAACTTCGTTCAGAAGAAGTAGGTACAGGATTCAATGCTGCAACTGGTCAATGGGTTAATATGATTGAAGAAGGAATTGTTGACCCTGCAAAAGTAACTCGTTCAGCTTTGCAAAACGCGGCTTCTGTTGCTGGTTTAATTTTGACTACTGAAGCAGTAGTTGCTAATAA
>groEL_Lcl-074
ATGTCAAAAGATATTAAATTTTCAAGTGATGCTAGAACAGCGATGATGCGTGGGATTGATATTCTTGCTGATACAGTAAAAACAACCCTTGGACCAAAAGGTCGCAATGTTGTTCTTGAAAAATCATATGGATCACCTTTAATTACAAACGATGGTGTAACGATTGCCAAAGAGATTGAACTTGAAGATCATTTTGAAAATATGGGAGCTAAACTTGTTTCAGAAGTTGCTTCAAAAACAAATGATATCGCAGGTGACGGTACAACAACAGCGACAGTTTTGACACAAGCTATCGTTCGTGAAGGTTTAAAAAATGTTACCGCAGGTGCAAATCCAGTTGGTATTCGCCGAGGAATTGAACTTGCTGCTGAAACAGCTGTTGCGTCAATTAAAGAGATAGCAATTCCTATCCACGATAAATCAGCAATTGCGCAAGTAGCTACCGTTTCATCACGTAGTGAAAAAGTGGGTGAGTATATTTCTGATGCAATGGAACGTGTAGGTTCTGACGGAGTTATCACCATTGAAGAATCAAAAGGGATGCAAACTGAACTCGATGTTGTTGAAGGAATGCAATTTGACCGTGGATATTTGAGTCAATATATGGTTTCTAATACAGAAAAAATGGTTGCTGAATTAGATAATCCTTATATTCTTATTACCGACAAAAAAATCTCAAACATTCAAGAAATTTTACCGCTCCTTGAACAAATCTTGAAAACAAATCGTCCACTTCTTATTGTAGCTGATGATGTTGATGGAGAAGCATTGCCAACGCTTGTTCTTAATAAGATTAAAGGTGTCTTCAATGTTGTAGCTGTAAAAGCACCAGGATTTGGTGATCGTCGTAAAGCTCAATTGGAAGATTTGGCTATCTTGACAGGTGGTACAGTAATTACTGAAGAACTTGGTCTTGATCTTAAAGATGCTACTCTTGAAGCTTTAGGACAAGCAGCTAAAGCAACTGTGGATAAAGACCACACAACAATTGTTGAAGGTGCTGGTTCTGCTGATGCTATTTCTGATCGTGTAGCTATTATTAAAGCGCAAATTGAAAAAACAACTTCTGATTTTGACCGTGAAAAATTACAAGAACGTCTTGCAAAATTAGCTGGTGGTGTTGCAGTTGTTAAAGTTGGTGCTGCAACTGAAACAGAGCTCAAAGCAATGAAACTCTTGATTGAAGATGCACTTAATGCAACACGTGCAGCCGTTGAGGAAGGTATTGTTTCTGGTGGTGGTACAGCACTTGTTAATGCTATTGCTGCTTTGGATAAACTTTCAGAAGAAGGAGATATTCAAACAGGTATTAACATTGTTCGCCGTGCTCTTGAAGAACCAGTTCGTCAAATTGCTGCCAATGCAGGATATGAAGGTTCAGTTATCATTGATAAGCTTCGTTCAGAAGAAGTAGGTACAGGTTTCAATGCTGCAACTGGTCAATGGGTTAATATGATTGAAGAAGGAATTGTTGACCCTGCAAAAGTAACTCGTTCAGCTTTGCAAAACGCGGCTTCTGTTGCTGGTTTAATTTTGACTACTGAAGCAGTAGTTGCTAATAA
>groEL_Lcl-075
ATGTCAAAAGAAATTAAATTTTCAAGTGATGCTAGAACAGCGATGATGCGCGGAATTGATATTCTTGCCGATACAGTAAAAACAACCCTTGGGCCAAAAGGGCGTAATGTTGTTCTTGAAAAATCATATGGTTCACCTTTAATTACAAATGATGGTGTTACAATTGCCAAAGAGATTGAACTTGAAGACCATTTTGAAAATATGGGAGCTAAACTTGTTTCGGAAGTTGCTTCAAAAACAAATGATATTGCAGGTGATGGAACAACAACAGCGACAGTTTTGACACAAGCTATTGTTCGTGAAGGATTGAAAAATGTTACTGCAGGTGCAAATCCAGTTGGTATTCGCCGAGGAATTGAACTCGCAGCTGAAACAGCAGTTGCTTCAATTAAAGAAATGGCAATTCCTGTTCACGATAAATCAGCAATCGCTCAAGTTGCTACCGTTTCATCACGTAGTGAAAAAGTTGGGGAATATATTTCTGACGCAATGGAGCGTGTAGGTTCTGACGGAGTTATCACAATCGAAGAATCAAAAGGAATGCAAACAGAGCTTGATGTTGTTGAAGGAATGCAATTTGACCGTGGATACTTGAGTCAATATATGGTTTCTAATACAGAGAAAATGGTTGCTGAGTTAGATAATCCTTATATTCTGATTACGGATAAAAAAATCTCAAATATTCAAGAAATTTTACCGCTTCTTGAACAAATTTTGAAAACAAATCGTCCACTTTTAATTGTTGCTGATGATGTTGATGGAGAAGCATTGCCAACTCTTGTTCTTAATAAGATTAAAGGGGTCTTCAACGTAGTCGCTGTAAAAGCACCGGGATTTGGTGACCGCCGTAAAGCTCAATTGGAAGATTTAGCTATCTTGACAGGTGGTACAGTAATTACTGAAGAACTTGGCCTTGATCTTAAAGATGCTACACTAGAAGCTTTAGGACAAGCTGCTAAAGCAACTGTTGATAAAGACCATACAACAATTGTTGAAGGTGCTGGTTCTGTTGGTGCCATTTCTGATCGTGTGGCTATCATCAAAGCACAAATCGAAAAAATAACTTCTGATTTTGACCGTGAAAAATTGCAAGAGCGCTTAGCGAAATTAGCTGGCGGAGTTGCGGTAGTTAAAGTAGGAGCCGCAACAGAAACAGAACTTAAAGCAATGAAACTTTTGATTGAAGACGCACTTAATGCAACACGTGCTGCTGTTGAAGAAGGTATCGTTTCTGGTGGTGGTACAGCTCTTGTTAATGCCATCGCAGCTTTGGATAAACTTTCAGAAGAAGGCGACATTCAAACAGGAATTAACATCGTTCGCCGTGCCCTTGAAGAACCAGTTCGTCAAATCGCGGCCAATGCAGGATATGAAGGTTCAGTTATCATTGATAAACTTCGTTCAGAAAAAGTTGGTACAGGATTTAATGCAGCGACAGGTCAATGGGTAAATATGATTGAAGAAGGAATCGTTGACCCGGCAAAAGTGACTCGTTCAGCTTTGCAAAATGCAGCTTCTGTTGCTGGATTAATCTTGACTACTGAAGCAGTTGTGGCTAATAA
>groEL_Lcl-076
ATGTCAAAAGATATTAAATTTTCAAGTGATGCTAGAACAGCGATGATGCGTGGGATTGATATTCTTGCTGATACAGTAAAAACAACCCTTGGACCAAAAGGTCGCAATGTTGTTCTTGAAAAATCATATGGATCACCTTTAATTACAAACGATGGTGTAACGATTGCCAAAGAGATTGAACTTGAAGATCATTTTGAAAATATGGGAGCTAAACTTGTTTCAGAAGTTGCTTCAAAAACAAATGATATCGCAGGTGACGGTACAACAACAGCGACAGTTTTGACACAAGCTATCGTTCGTGAAGGTTTAAAAAATGTTACCGCAGGTGCAAATCCAGTTGGTATTCGCCGAGGAATTGAACTTGCTGCTGAAACAGCTGTTGCGTCAATTAAAGAGATGGCAATTCCTGTCCACGATAAATCAGCAATTGCGCAAGTAGCTACCGTTTCATCACGTAGTGAAAAAGTGGGTGAGTATATTTCTGATGCAATGGAACGTGTAGGTTCTGACGGAGTTATCACCATTGAAGAATCAAAAGGGATGCAAACTGAACTCGATGTTGTTGAAGGAATGCAATTTGACCGTGGATATTTGAGTCAATATATGGTTTCTAATACAGAAAAAATGGTTGCTGAATTAGATAATCCTTATATTCTTATTACCGACAAAAAAATCTCAAACATTCAAGAAATTTTACCGCTCCTTGAACAAATCTTGAAAACAAATCGTCCACTTCTTATTGTAGCTGATGATGTTGATGGAGAAGCATTGCCAACGCTTGTTCTTAATAAGATTAAAGGTGTCTTCAATGTTGTAGCTGTAAAAGCACCAGGATTTGGTGATCGTCGTAAAGCTCAATTGGAAGATTTGGCTATCTTGACAGGTGGTACAGTAATTACTGAAGAACTTGGTCTTGATCTTAAAGATGCTACTCTTGAAGCTTTAGGACAAGCAGCTAAGGCAACTGTGGATAAAGACCACACAACAATTGTTGAAGGTGCTGGTTCTGCTGATGCTATTTCTGATCGTGTAGCTATTATTAAAGCGCAAATTGAAAAAACAACTTCTGATTTTGATCGTGAAAAATTACAAGAACGTCTTGCAAAATTAGCTGGTGGTGTTGCAGTTGTTAAAGTTGGTGCTGCAACTGAAACAGAGCTCAAAGCAATGAAACTCTTGATTGAAGATGCACTTAATGCAACACGTGCAGCCGTTGAGGAAGGTATTGTTTCTGGTGGTGGTACAGCACTTGTTAATGCTATTGCTGCTTTGGATAAACTTTCAGAAGAAGGAGATATTCAAACAGGTATTAACATTGTTCGCCGTGCTCTTGAAGAACCAGTTCGTCAAATTGCTGCCAATGCAGGATATGAAGGTTCAGTTATCATTGATAAACTTCGTTCAGAAGAAGTAGGTACAGGATTCAATGCTGCAACTGGTCAATGGGTTAATATGATTGAAGAAGGAATTGTTGACCCTGCAAAAGTAACTCGTTCAGCTTTGCAAAACGCGGCTTCTGTTGCTGGTTTAATTTTGACTACTGAAGCAGTAGTTGCTAATAA
>groEL_Lcl-077
ATGTCAAAAGATATTAAATTTTCAAGTGATGCTAGAACAGCGATGATGCGTGGGATTGATATTCTTGCTGATACAGTAAAAACAACCCTTGGACCAAAAGGTCGCAATGTTGTTCTTGAAAAATCATATGGATCACCTTTAATTACAAACGATGGTGTAACGATTGCCAAAGAGATTGAACTTGAAGATCATTTTGAAAATATGGGAGCTAAACTTGTTTCAGAAGTTGCTTCAAAAACAAATGATATCGCAGGTGACGGTACAACAACAGCGACAGTTTTGACACAAGCTATCGTTCGTGAAGGTTTAAAAAATGTTACCGCAGGTGCAAATCCAGTTGGTATTCGCCGAGGAATTGAACTTGCTGCTGAAACAGCTGTTGCGTCAATTAAAGAGATGGCAATTCCTGTCCACGATAAATCAGCAATTGCGCAAGTAGCTACCGTTTCATCACGTAGTGAAAAAGTGGGTGAGTATATTTCTGATGCAATGGAACGTGTAGGTTCTGACGGAGTTATCACCATTGAAGAATCAAAAGGGATGCAAACTGAACTCGATGTTGTTGAAGGAATGCAATTTGACCGTGGATATTTGAGTCAATATATGGTTTCTAATACAGAAAAAATGGTTGCTGAATTAGATAATCCTTATATTCTTATTACCGACAAAAAAATCTCAAACATTCAAGAAATTTTACCGCTCCTTGAACAAATCTTGAAAACAAATCGTCCACTTCTTATTGTAGCTGATGATGTTGATGGAGAAGCATTGCCAACGCTTGTTCTTAATAAGATTAAAGGTGTCTTCAATGTTGTAGCTGTAAAAGCACCAGGATTTGGTGATCGTCGTAAAGCTCAATTGGAAGATTTGGCTATCTTGACAGGTGGTACAGTAATTACTGAAGAACTTGGTCTTGATCTTAAAGATGCTACTCTTGAAGCTTTAGGACAAGCAGCTAAGGCAACTGTGGATAAAGACCACACAACAATTGTTGAAGGTGCTGGTTCTGCTGATGCTATTTCTGATCGTGTAGCTATTATTAAAGCGCAAATTGAAAAAACAACTTCTGATTTTGATCGTGAAAAATTACAAGAACGTCTTGCAAAATTAGCTGGTGGTGTTGCAGTTGTTAAAGTTGGTGCTGCAACTGAAACAGAGCTCAAAGCAATGAAACTCTTGATTGAAGATGCACTTAATGCAACACGTGCAGCCGTTGAGGAAGGTATTGTTTCTGGTGGTGGTACAGCACTTGTTAATGCTATTGCTGCTTTGGATAAACTTTCAGAAGAAGGAGATATTCAAACAGGTATTAACATTGTTCGCCGTGCTCTTGAAGAACCAGTTCGTCAAATTGCTGCCAATGCAGGATATGAAGGTTCAGTTATCATTGATAAACTTCGTTCAGAAGAAGTAGGTACAGGATTCAATGCTGCAACTGGTCAATGGGTTAATATGATTGAAGAAGGAATTGTTGACCCTGCAAAAGTAACTCGTTCAGCTTTGCAAAACGCGGCTTCTGTTGCTGGTTTAATTTTGACTACTGAAGCAGTAGTTGCTAATAA
>groEL_Lcl-078
ATGTCAAAAGATATTAAATTTTCAAGTGATGCTAGAACAGCGATGATGCGTGGGATTGATATTCTTGCTGATACAGTAAAAACAACCCTTGGACCAAAAGGTCGCAATGTTGTTCTTGAAAAATCATATGGATCACCTTTAATTACAAACGATGGTGTAACGATTGCCAAAGAGATTGAACTTGAAGATCATTTTGAAAATATGGGAGCTAAACTTGTTTCAGAAGTTGCTTCAAAAACAAATGATATCGCAGGTGACGGTACAACAACAGCGACAGTTTTGACACAAGCTATTGTTCGTGAAGGTTTAAAAAATGTTACCGCAGGTGCAAATCCAGTTGGTATTCGCCGAGGAATTGAGCTTGCTGCTGAGACAGCTGTTGCGTCAATTAAAGAGATGGCAATTCCTGTCCACGATAAATCAGCAATTGCGCAAGTAGCTACCGTTTCATCACGTAGTGAAAAAGTGGGTGAGTATATTTCTGATGCAATGGAACGTGTAGGTTCTGACGGAGTTATCACCATTGAAGAGTCAAAAGGAATGCAAACTGAACTCGATGTTGTTGAAGGAATGCAATTTGACCGTGGATATTTGAGTCAATATATGGTTTCTAATACAGAAAAAATGGTTGCTGAGTTAGATAATCCTTATATTCTTATTACCGACAAAAAAATCTCAAACATTCAAGAAATTTTACCTCTCCTTGAACAAATCTTGAAAACAAATCGTCCACTTCTTATTGTAGCTGATGATGTTGATGGAGAAGCATTGCCAACGCTTGTTCTTAATAAGATTAAAGGTGTTTTCAATGTTGTAGCTGTAAAAGCACCAGGATTTGGTGATCGTCGTAAAGCTCAATTGGAAGATTTGGCTATCTTGACAGGTGGTACAGTAATTACTGAAGAACTTGGTCTTGATCTTAAAGATGCTACTCTTGAAGCTTTAGGACAAGCAGCTAAAGCAACTGTGGATAAAGACCACACAACAATTGTTGAAGGTGCTGGTTCTGCTGATGCTATTTCTGATCGTGTAGCTATTATTAAAGCGCAAATTGAAAAAACAACTTCTGATTTTGACCGTGAAAAATTACAAGAACGTCTTGCAAAATTAGCTGGTGGTGTTGCAGTTGTTAAAGTTGGTGCTGCAACTGAAACAGAGCTCAAAGCAATGAAACTCTTGATTGAGGATGCACTTAATGCAACACGTGCAGCCGTTGAGGAAGGTATTGTTTCTGGTGGTGGTACAGCACTTGTTAATGCTATTGCTGCTTTGGATAAACTTTCAGAAGAAGGAGATATTCAAACAGGAATTAACATTGTTCGCCGTGCTCTTGAAGAACCAGTTCGTCAAATTGCTGCCAATGCAGGATATGAAGGTTCAGTTATCATTGATAAACTTCGTTCAGAAAAAGTAGGTACAGGATTCAATGCTGCAACTGGTCAATGGGTTAATATGATTGAAGAAGGAATTGTTGACCCTGCGAAAGTAACTCGTTCAGCTCTGCAAAACGCGGCTTCTGTTGCTGGTTTAATTTTGACTACTGAAGCAGTAGTTGCTAATAA
>groEL_Lcl-079
ATGTCAAAAGATATTAAATTTTCAAGTGATGCTAGAACAGCGATGATGCGTGGGATTGATATTCTTGCTGATACAGTAAAAACAACCCTTGGACCAAAAGGTCGCAATGTTGTTCTTGAAAAATCATATGGATCACCTTTAATTACAAACGATGGTGTAACGATTGCCAAAGAGATTGAACTTGAAGATCATTTTGAAAATATGGGAGCTAAACTTGTTTCAGAAGTTGCTTCAAAAACAAATGATATCGCAGGTGACGGTACAACAACAGCGACAGTTTTGACACAAGCTATCGTTCGTGAAGGTTTAAAAAATGTTACCGCAGGTGCAAATCCAGTTGGTATTCGCCGAGGAATTGAACTTGCTGCTGAAACAGCTGTTGCGTCAATTAAAGAGATAGCAATTCCTATCCACGATAAATCAGCAATTGCGCAAGTAGCTACCGTTTCATCACGTAGTGAAAAAGTGGGTGAGTATATTTCTGATGCAATGGAACGTGTAGGTTCTGACGGAGTTATCACCATTGAAGAATCAAAAGGGATGCAAACTGAACTCGATGTTGTTGAAGGAATGCAATTTGACCGTGGATATTTGAGTCAATATATGGTTTCTAATACAGAAAAAATGGTTGCTGAATTAGATAATCCTTATATTCTTATTACCGACAAAAAAATCTCAAACATTCAAGAAATTTTACCGCTCCTTGAACAAATCTTGAAAACAAATCGTCCACTTCTTATTGTAGCTGATGATGTTGATGGAGAAGCATTGCCAACGCTTGTTCTTAATAAGATTAAAGGTGTCTTCAATGTTGTAGCTGTAAAAGCACCAGGATTTGGTGATCGTCGTAAAGCTCAATTGGAAGATTTGGCTATCTTGACAGGTGGTACAGTAATTACTGAAGAACTTGGTCTTGATCTTAAAGATGCTACTCTTGAAGCTTTAGGACAAGCAGCTAAAGCAACTGTGGATAAAGACCACACAACAATTGTTGAAGGTGCTGGTTCTGCTGATGCTATTTCTGATCGTGTAGCTATTATTAAAGCGCAAATTGAAAAAACAACTTCTGATTTTGACCGTGAAAAATTACAAGAACGTCTTGCAAAATTAGCTGGTGGTGTTGCAGTTGTTAAAGTTGGTGCTGCAACTGAAACAGAGCTCAAAGCAATGAAACTCTTGATTGAAGATGCACTTAATGCAACACGTGCAGCCGTTGAGGAAGGTATTGTTTCTGGTGGTGGTACAGCACTTGTTAATGCTATTGCTGCTTTGGATAAACTTTCAGAAGAAGGAGATATTCAAACAGGTATTAACATTGTTCGCCGTGCTCTTGAAGAACCAGTTCGTCAAATTGCTGCCAATGCAGGATATGAAGGTTCAGTTATCATTGATAAGCTTCGTTCAGAAGAAGTAGGTACAGGTTTCAATGCTGCAACTGGTCAATGGGTTAATATGATTGAAGAAGGAATTGTTGACCCTGCAAAAGTAACTCGTTCAGCTTTGCAAAACGCGGCTTCTGTTGCTGGTTTAATTTTGACTACTGAAGCAGTAGTTGCTAATAA
>groEL_Lcl-080
ATGTCAAAAGATATTAAATTTTCAAGTGATGCTAGAACAGCGATGATGCGTGGGATTGATATTCTTGCTGATACAGTAAAAACAACCCTTGGACCAAAAGGTCGCAATGTTGTTCTTGAAAAATCATATGGATCACCTTTAATTACAAACGATGGTGTAACGATTGCCAAAGAGATTGAACTTGAAGATCATTTTGAAAATATGGGAGCTAAACTTGTTTCAGAAGTTGCTTCAAAAACAAATGATATCGCAGGTGACGGTACAACAACAGCGACAGTTTTGACACAAGCTATCGTTCGTGAAGGTTTAAAAAATGTTACCGCAGGTGCAAATCCAGTTGGTATTCGCCGAGGAATTGAACTTGCTGCTGAAACAGCTGTTGCGTCAATTAAAGAGATAGCAATTCCTATCCACGATAAATCAGCAATTGCGCAAGTAGCTACCGTTTCATCACGTAGTGAAAAAGTGGGTGAGTATATTTCTGATGCAATGGAACGTGTAGGTTCTGACGGAGTTATCACCATTGAAGAATCAAAAGGGATGCAAACTGAACTCGATGTTGTTGAAGGAATGCAATTTGACCGTGGATATTTGAGTCAATATATGGTTTCTAATACAGAAAAAATGGTTGCTGAATTAGATAATCCTTATATTCTTATTACCGACAAAAAAATCTCAAACATTCAAGAAATTTTACCGCTCCTTGAACAAATCTTGAAAACAAATCGTCCACTTCTTATTGTAGCTGATGATGTTGATGGAGAAGCATTGCCAACGCTTGTTCTTAATAAGATTAAAGGTGTCTTCAATGTTGTAGCTGTAAAAGCACCAGGATTTGGTGATCGTCGTAAAGCTCAATTGGAAGATTTGGCTATCTTGACAGGTGGTACAGTAATTACTGAAGAACTTGGTCTTGATCTTAAAGATGCTACTCTTGAAGCTTTAGGACAAGCAGCTAAAGCAACTGTGGATAAAGACCACACAACAATTGTTGAAGGTGCTGGTTCTGCTGATGCTATTTCTGATCGTGTAGCTATTATTAAAGCGCAAATTGAAAAAACAACTTCTGATTTTGACCGTGAAAAATTACAAGAACGTCTTGCAAAATTAGCTGGTGGTGTTGCAGTTGTTAAAGTTGGTGCTGCAACTGAAACAGAGCTCAAAGCAATGAAACTCTTGATTGAAGATGCACTTAATGCAACACGTGCAGCCGTTGAGGAAGGTATTGTTTCTGGTGGTGGTACAGCACTTGTTAATGCTATTGCTGCTTTGGATAAACTTTCAGAAGAAGGAGATATTCAAACAGGTATTAACATTGTTCGCCGTGCTCTTGAAGAACCAGTTCGTCAAATTGCTGCCAATGCAGGATATGAAGGTTCAGTTATCATTGATAAGCTTCGTTCAGAAGAAGTAGGTACAGGTTTCAATGCTGCAACTGGTCAATGGGTTAATATGATTGAAGAAGGAATTGTTGACCCTGCAAAAGTAACTCGTTCAGCTTTGCAAAACGCGGCTTCTGTTGCTGGTTTAATTTTGACTACTGAAGCAGTAGTTGCTAATAA
>groEL_Lcl-081
ATGTCAAAAGATATTAAATTTTCAAGTGATGCTAGAACAGCGATGATGCGTGGGATTGATATTCTTGCTGATACAGTAAAAACAACCCTTGGACCAAAAGGTCGCAATGTTGTTCTTGAAAAATCATATGGATCACCTTTAATTACAAACGATGGTGTAACGATTGCCAAAGAGATTGAACTTGAAGATCATTTTGAAAATATGGGAGCTAAACTTGTTTCAGAAGTTGCTTCAAAAACAAATGATATCGCAGGTGACGGTACAACAACAGCGACAGTTTTGACACAAGCTATCGTTCGTGAAGGTTTAAAAAATGTTACCGCAGGTGCAAATCCAGTTGGTATTCGCCGAGGAATTGAACTTGCTGCTGAAACAGCTGTTGCGTCAATTAAAGAGATGGCAATTCCTGTCCACGATAAATCAGCAATTGCGCAAGTAGCTACCGTTTCATCACGTAGTGAAAAAGTGGGTGAGTATATTTCTGATGCAATGGAACGTGTAGGTTCTGACGGAGTTATCACCATTGAAGAATCAAAAGGGATGCAAACTGAACTCGATGTTGTTGAAGGAATGCAATTTGACCGTGGATATTTGAGTCAATATATGGTTTCTAATACAGAAAAAATGGTTGCTGAATTAGATAATCCTTATATTCTTATTACCGACAAAAAAATCTCAAACATTCAAGAAATTTTACCGCTCCTTGAACAAATCTTGAAAACAAATCGTCCACTTCTTATTGTAGCTGATGATGTTGATGGAGAAGCATTGCCAACGCTTGTTCTTAATAAGATTAAAGGTGTCTTCAATGTTGTAGCTGTAAAAGCACCAGGATTTGGTGATCGTCGTAAAGCTCAATTGGAAGATTTGGCTATCTTGACAGGTGGTACAGTAATTACTGAAGAACTTGGTCTTGATCTTAAAGATGCTACTCTTGAAGCTTTAGGACAAGCAGCTAAGGCAACTGTGGATAAAGACCACACAACAATTGTTGAAGGTGCTGGTTCTGCTGATGCTATTTCTGATCGTGTAGCTATTATTAAAGCGCAAATTGAAAAAACAACTTCTGATTTTGATCGTGAAAAATTACAAGAACGTCTTGCAAAATTAGCTGGTGGTGTTGCAGTTGTTAAAGTTGGTGCTGCAACTGAAACAGAGCTCAAAGCAATGAAACTCTTGATTGAAGATGCACTTAATGCAACACGTGCAGCCGTTGAGGAAGGTATTGTTTCTGGTGGTGGTACAGCACTTGTTAATGCTATTGCTGCTTTGGATAAACTTTCAGAAGAAGGAGATATTCAAACAGGTATTAACATTGTTCGCCGTGCTCTTGAAGAACCAGTTCGTCAAATTGCTGCCAATGCAGGATATGAAGGTTCAGTTATCATTGATAAACTTCGTTCAGAAGAAGTAGGTACAGGATTCAATGCTGCAACTGGTCAATGGGTTAATATGATTGAAGAAGGAATTGTTGACCCTGCAAAAGTAACTCGTTCAGCTTTGCAAAACGCGGCTTCTGTTGCTGGTTTAATTTTGACTACTGAAGCAGTAGTTGCTAATAA
>groEL_Lcl-082
ATGTCAAAAGATATTAAATTTTCAAGTGATGCTAGAACAGCGATGATGCGTGGGATTGATATTCTTGCTGATACAGTAAAAACAACCCTTGGACCAAAAGGTCGCAATGTTGTTCTTGAAAAATCATATGGATCACCTTTAATTACAAACGATGGTGTAACGATTGCCAAAGAGATCGAACTTGAAGATCATTTTGAAAATATGGGAGCTAAACTTGTTTCAGAAGTTGCTTCAAAAACAAATGATATCGCAGGTGACGGTACAACAACAGCGACAGTTTTGACACAAGCTATCGTTCGTGAAGGTTTAAAAAATGTTACCGCAGGTGCAAATCCAGTTGGTATTCGCCGAGGAATTGAACTTGCTGCTGAAACAGCTGTTGCGTCAATTAAAGAGATGGCAATTCCTGTCCACGATAAATCAGCAATTGCGCAAGTAGCTACCGTTTCATCACGTAGTGAAAAAGTGGGTGAGTATATTTCTGATGCAATGGAACGTGTAGGTTCTGACGGAGTTATCACCATTGAAGAATCAAAAGGGATGCAAACTGAACTCGATGTTGTTGAAGGAATGCAATTTGACCGTGGATATTTGAGTCAATATATGGTTTCTAATACAGAAAAAATGGTTGCTGAATTAGATAATCCTTATATTCTTATTACCGACAAAAAAATCTCAAACATTCAAGAAATTTTACCGCTCCTTGAACAAATCTTGAAAACAAATCGTCCACTTCTTATTGTAGCTGATGATGTTGATGGAGAAGCATTGCCAACGCTTGTTCTTAATAAGATTAAAGGTGTCTTCAATGTTGTAGCTGTAAAAGCACCAGGATTTGGTGATCGTCGTAAAGCTCAATTGGAAGATTTGGCTATCTTGACAGGTGGTACAGTAATTACTGAAGAACTTGGTCTTGATCTTAAAGATGCTACTCTTGAAGCTTTAGGACAAGCAGCTAAAGCAACTGTGGATAAAGACCACACAACAATTGTTGAAGGTGCTGGTTCTGCTGATGCTATTTCTGATCGTGTAGCTATTATTAAAGCGCAAATTGAAAAAACAACTTCTGATTTTGACCGTGAAAAATTACAAGAACGTCTTGCAAAATTAGCTGGTGGTGTTGCAGTTGTTAAAGTTGGTGCTGCAACTGAAACAGAGCTCAAAGCAATGAAACTCTTGATTGAAGATGCACTTAATGCAACACGTGCAGCCGTTGAGGAAGGTATTGTTTCTGGTGGTGGTACAGCACTTGTTAATGCTATTGCTGCTTTGGATAAACTTTCAGAAGAAGGAGATATTCAAACAGGTATTAACATTGTTCGCCGTGCTCTTGAAGAACCAGTTCGTCAAATTGCTGCCAATGCAGGATATGAAGGTTCAGTTATCATTGATAAACTTCGTTCAGAAGAAGTAGGTACAGGATTCAATGCTGCAACTGGTCAATGGGTTAATATGATTGAAGAAGGAATTGTTGACCCTGCAAAAGTAACTCGTTCAGCTTTGCAAAACGCGGCTTCTGTTGCTGGTTTAATTTTGACTACTGAAGCAGTAGTTGCTAATAA
>groEL_Lcl-083
ATGTCAAAAGATATTAAATTTTCAAGTGATGCTAGAACAGCGATGATGCGTGGGATTGATATTCTTGCTGATACAGTAAAAACAACCCTTGGACCAAAAGGTCGCAATGTTGTTCTTGAAAAATCATATGGATCACCTTTAATTACAAACGATGGTGTAACGATTGCCAAAGAGATCGAACTTGAAGATCATTTTGAAAATATGGGAGCTAAACTTGTTTCAGAAGTTGCTTCAAAAACAAATGATATCGCAGGTGACGGTACAACAACAGCGACAGTTTTGACACAAGCTATCGTTCGTGAAGGTTTAAAAAATGTTACCGCAGGTGCAAATCCAGTTGGTATTCGCCGAGGAATTGAACTTGCTGCTGAAACAGCTGTTGCGTCAATTAAAGAGATGGCAATTCCTGTCCACGATAAATCAGCAATTGCGCAAGTAGCTACCGTTTCATCACGTAGTGAAAAAGTGGGTGAGTATATTTCTGATGCAATGGAACGTGTAGGTTCTGACGGAGTTATCACCATTGAAGAATCAAAAGGGATGCAAACTGAACTCGATGTTGTTGAAGGAATGCAATTTGACCGTGGATATTTGAGTCAATATATGGTTTCTAATACAGAAAAAATGGTTGCTGAATTAGATAATCCTTATATTCTTATTACCGACAAAAAAATCTCAAACATTCAAGAAATTTTACCGCTCCTTGAACAAATCTTGAAAACAAATCGTCCACTTCTTATTGTAGCTGATGATGTTGATGGAGAAGCATTGCCAACGCTTGTTCTTAATAAGATTAAAGGTGTCTTCAATGTTGTAGCTGTAAAAGCACCAGGATTTGGTGATCGTCGTAAAGCTCAATTGGAAGATTTGGCTATCTTGACAGGTGGTACAGTAATTACTGAAGAACTTGGTCTTGATCTTAAAGATGCTACTCTTGAAGCTTTAGGACAAGCAGCTAAAGCAACTGTGGATAAAGACCACACAACAATTGTTGAAGGTGCTGGTTCTGCTGATGCTATTTCTGATCGTGTAGCTATTATTAAAGCGCAAATTGAAAAAACAACTTCTGATTTTGACCGTGAAAAATTACAAGAACGTCTTGCAAAATTAGCTGGTGGTGTTGCAGTTGTTAAAGTTGGTGCTGCAACTGAAACAGAGCTCAAAGCAATGAAACTCTTGATTGAAGATGCACTTAATGCAACACGTGCAGCCGTTGAGGAAGGTATTGTTTCTGGTGGTGGTACAGCACTTGTTAATGCTATTGCTGCTTTGGATAAACTTTCAGAAGAAGGAGATATTCAAACAGGTATTAACATTGTTCGCCGTGCTCTTGAAGAACCAGTTCGTCAAATTGCTGCCAATGCAGGATATGAAGGTTCAGTTATCATTGATAAACTTCGTTCAGAAGAAGTAGGTACAGGATTCAATGCTGCAACTGGTCAATGGGTTAATATGATTGAAGAAGGAATTGTTGACCCTGCAAAAGTAACTCGTTCAGCTTTGCAAAACGCGGCTTCTGTTGCTGGTTTAATTTTGACTACTGAAGCAGTAGTTGCTAATAA
>groEL_Lcl-084
ATGTCAAAAGATATTAAATTTTCAAGTGATGCTAGAACAGCGATGATGCGTGGGATTGATATTCTTGCTGATACAGTAAAAACAACCCTTGGACCAAAAGGTCGCAATGTTGTTCTTGAAAAATCATATGGATCACCTTTAATTACAAACGATGGTGTAACGATTGCCAAAGAGATTGAACTTGAAGATCATTTTGAAAATATGGGAGCTAAACTTGTTTCAGAAGTTGCTTCAAAAACAAATGATATCGCAGGTGACGGTACAACAACAGCGACAGTTTTGACACAAGCTATCGTTCGTGAAGGTTTAAAAAATGTTACCGCAGGTGCAAATCCAGTTGGTATTCGCCGAGGAATTGAACTTGCTGCTGAAACAGCTGTTGCGTCAATTAAAGAGATGGCAATTCCTGTCCACGATAAATCAGCAATTGCGCAAGTAGCTACCGTTTCATCACGTAGTGAAAAAGTGGGTGAGTATATTTCTGATGCAATGGAACGTGTAGGTTCTGACGGAGTTATCACCATTGAAGAATCAAAAGGGATGCAAACTGAACTCGATGTTGTTGAAGGAATGCAATTTGACCGTGGATATTTGAGTCAATATATGGTTTCTAATACAGAAAAAATGGTTGCTGAATTAGATAATCCTTATATTCTTATTACCGACAAAAAAATCTCAAACATTCAAGAAATTTTACCGCTCCTTGAACAAATCTTGAAAACAAATCGTCCACTTCTTATTGTAGCTGATGATGTTGATGGAGAAGCATTGCCAACGCTTGTTCTTAATAAGATTAAAGGTGTCTTCAATGTTGTAGCTGTAAAAGCACCAGGATTTGGTGATCGTCGTAAAGCTCAATTGGAAGATTTGGCTATCTTGACAGGTGGTACAGTAATTACTGAAGAACTTGGTCTTGATCTTAAAGATGCTACTCTTGAAGCTTTAGGACAAGCAGCTAAGGCAACTGTGGATAAAGACCACACAACAATTGTTGAAGGTGCTGGTTCTGCTGATGCTATTTCTGATCGTGTAGCTATTATTAAAGCGCAAATTGAAAAAACAACTTCTGATTTTGATCGTGAAAAATTACAAGAACGTCTTGCAAAATTAGCTGGTGGTGTTGCAGTTGTTAAAGTTGGTGCTGCAACTGAAACAGAGCTCAAAGCAATGAAACTCTTGATTGAAGATGCACTTAATGCAACACGTGCAGCCGTTGAGGAAGGTATTGTTTCTGGTGGTGGTACAGCACTTGTTAATGCTATTGCTGCTTTGGATAAACTTTCAGAAGAAGGAGATATTCAAACAGGTATTAACATTGTTCGCCGTGCTCTTGAAGAACCAGTTCGTCAAATTGCTGCCAATGCAGGATATGAAGGTTCAGTTATCATTGATAAACTTCGTTCAGAAGAAGTAGGTTCAGGATTCAATGCTGCAACTGGTCAATGGGTTAATATGATTGAAGAAGGAATTGTTGACCCTGCAAAAGTAACTCGTTCAGCTTTGCAAAACGCGGCTTCTGTTGCTGGTTTAATTTTGACTACTGAAGCAGTAGTTGCTAATAA
>groEL_Lcl-085
ATGTCAAAAGATATTAAATTTTCAAGTGATGCTAGAACAGCGATGATGCGTGGGATTGATATTCTTGCTGATACAGTAAAAACAACCCTTGGACCAAAAGGTCGCAATGTTGTTCTTGAAAAATCATATGGATCACCTTTAATTACAAACGATGGTGTAACGATTGCCAAAGAGATTGAACTTGAAGATCATTTTGAAAATATGGGAGCTAAACTTGTTTCAGAAGTTGCTTCAAAAACAAATGATATCGCAGGTGACGGTACAACAACAGCGACAGTTTTGACACAAGCTATCGTTCGTGAAGGTTTAAAAAATGTTACCGCAGGTGCAAATCCAGTTGGTATTCGCCGAGGAATTGAACTTGCTGCTGAAACAGCTGTTGCGTCAATTAAAGAGATGGCAATTCCTGTCCACGATAAATCAGCAATTGCGCAAGTAGCTACCGTTTCATCACGTAGTGAAAAAGTGGGTGAGTATATTTCTGATGCAATGGAACGTGTAGGTTCTGACGGAGTTATCACCATTGAAGAATCAAAAGGGATGCAAACTGAACTCGATGTTGTTGAAGGAATGCAATTTGACCGTGGATATTTGAGTCAATATATGGTTTCTAATACAGAAAAAATGGTTGCTGAATTAGATAATCCTTATATTCTTATTACCGACAAAAAAATCTCAAACATTCAAGAAATTTTACCGCTCCTTGAACAAATCTTGAAAACAAATCGTCCACTTCTTATTGTAGCTGATGATGTTGATGGAGAAGCATTGCCAACGCTTGTTCTTAATAAGATTAAAGGTGTCTTCAATGTTGTAGCTGTAAAAGCACCAGGATTTGGTGATCGTCGTAAAGCTCAATTGGAAGATTTGGCTATCTTGACAGGTGGTACAGTAATTACTGAAGAACTTGGTCTTGATCTTAAAGATGCTACTCTTGAAGCTTTAGGACAAGCAGCTAAGGCAACTGTGGATAAAGACCACACAACAATTGTTGAAGGTGCTGGTTCTGCTGATGCTATTTCTGATCGTGTAGCTATTATTAAAGCGCAAATTGAAAAAACAACTTCTGATTTTGATCGTGAAAAATTACAAGAACGTCTTGCAAAATTAGCTGGTGGTGTTGCAGTTGTTAAAGTTGGTGCTGCAACTGAAACAGAGCTCAAAGCAATGAAACTCTTGATTGAAGATGCACTTAATGCAACACGTGCAGCCGTTGAGGAAGGTATTGTTTCTGGTGGTGGTACAGCACTTGTTAATGCTATTGCTGCTTTGGATAAACTTTCAGAAGAAGGAGATATTCAAACAGGTATTAACATTGTTCGCCGTGCTCTTGAAGAACCAGTTCGTCAAATTGCTGCCAATGCAGGATATGAAGGTTCAGTTATCATTGATAAACTTCGTTCAGAAGAAGTAGGTACAGGATTCAATGCTGCAACTGGTCAATGGGTTAATATGATTGAAGAAGGAATTGTTGACCCTGCAAAAGTAACTCGTTCAGCTTTGCAAAACGCGGCTTCTGTTGCTGGTTTAATTTTGACTACTGAAGCAGTAGTTGCTAATAA
>groEL_Lcl-086
ATGTCAAAAGATATTAAATTTTCAAGTGATGCTAGAACAGCGATGATGCGTGGGATTGATATTCTTGCTGATACAGTAAAAACAACCCTTGGACCAAAAGGTCGCAATGTTGTTCTTGAAAAATCATATGGATCACCTTTAATTACAAACGATGGTGTAACGATTGCCAAAGAGATTGAACTTGAAGATCATTTTGAAAATATGGGAGCTAAACTTGTTTCAGAAGTTGCTTCAAAAACAAATGATATCGCAGGTGACGGTACAACAACAGCGACAGTTTTGACACAAGCTATTGTTCGTGAAGGTTTAAAAAATGTTACCGCAGGTGCAAATCCAGTTGGTATTCGCCGAGGAATTGAGCTTGCTGCTGAGACAGCTGTTGCGTCAATTAAAGAGATGGCAATTCCTGTCCACGATAAATCAGCAATTGCGCAAGTAGCTACCGTTTCATCACGTAGTGAAAAAGTGGGTGAGTATATTTCTGATGCAATGGAACGTGTAGGTTCTGACGGAGTTATCACCATTGAAGAGTCAAAAGGAATGCAAACTGAACTCGATGTTGTTGAAGGAATGCAATTTGACCGTGGATATTTGAGTCAATATATGGTTTCTAATACAGAAAAAATGGTTGCTGAGTTAGATAATCCTTATATTCTTATTACCGACAAAAAAATCTCAAACATTCAAGAAATTTTACCTCTCCTTGAACAAATCTTGAAAACAAATCGTCCACTTCTTATTGTAGCTGATGATGTTGATGGAGAAGCATTGCCAACGCTTGTTCTTAATAAGATTAAAGGTGTTTTCAATGTTGTAGCTGTAAAAGCACCAGGATTTGGTGATCGTCGTAAAGCTCAATTGGAAGATTTGGCTATCTTGACAGGTGGTACAGTAATTACTGAAGAACTTGGTCTTGATCTTAAAGATGCTACTCTTGAAGCTTTAGGACAAGCAGCTAAAGCAACTGTGGATAAAGACCACACAACAATTGTTGAAGGTGCTGGTTCTGCTGATGCTATTTCTGATCGTGTAGCTATTATTAAAGCGCAAATTGAAAAAACAACTTCTGATTTTGACCGTGAAAAATTACAAGAACGTCTTGCAAAATTAGCTGGTGGTGTTGCAGTTGTTAAAGTTGGTGCTGCAACTGAAACAGAGCTCAAAGCAATGAAACTCTTGATTGAGGATGCACTTAATGCAACACGTGCAGCCGTTGAGGAAGGTATTGTTTCTGGTGGTGGTACAGCACTTGTTAATGCTATTGCTGCTTTGGATAAACTTTCAGAAGAAGGAGATATTCAAACAGGAATTAACATTGTTCGCCGTGCTCTTGAAGAACCAGTTCGTCAAATTGCTGCCAATGCAGGATATGAAGGTTCAGTTATCATTGATAAACTTCGTTCAGAAAAAGTAGGTACAGGATTCAATGCTGCAACTGGTCAATGGGTTAATATGATTGAAGAAGGAATTGTTGACCCTGCGAAAGTAACTCGTTCAGCTCTGCAAAACGCGGCTTCTGTTGCTGGTTTAATTTTGACTACTGAAGCAGTAGTTGCTAATAA
>groEL_Lcl-087
ATGTCAAAAGATATTAAATTTTCAAGTGATGCTAGAACAGCGATGATGCGTGGGATTGATATTCTTGCTGATACAGTAAAAACAACCCTTGGACCAAAAGGTCGCAATGTTGTTCTTGAAAAATCATATGGATCACCTTTAATTACAAACGATGGTGTAACGATTGCCAAAGAGATTGAACTTGAAGATCATTTTGAAAATATGGGAGCTAAACTTGTTTCAGAAGTTGCTTCAAAAACAAATGATATCGCAGGTGACGGTACAACAACAGCGACAGTTTTGACACAAGCTATCGTTCGTGAAGGTTTAAAAAATGTTACCGCAGGTGCAAATCCAGTTGGTATTCGCCGAGGAATTGAACTTGCTGCTGAAACAGCTGTTGCGTCAATTAAAGAGATAGCAATTCCTATCCACGATAAATCAGCAATTGCGCAAGTAGCTACCGTTTCATCACGTAGTGAAAAAGTGGGTGAGTATATTTCTGATGCAATGGAACGTGTAGGTTCTGACGGAGTTATCACCATTGAAGAATCAAAAGGGATGCAAACTGAACTCGATGTTGTTGAAGGAATGCAATTTGACCGTGGATATTTGAGTCAATATATGGTTTCTAATACAGAAAAAATGGTTGCTGAATTAGATAATCCTTATATTCTTATTACCGACAAAAAAATCTCAAACATTCAAGAAATTTTACCGCTCCTTGAACAAATCTTGAAAACAAATCGTCCACTTCTTATTGTAGCTGATGATGTTGATGGAGAAGCATTGCCAACGCTTGTTCTTAATAAGATTAAAGGTGTCTTCAATGTTGTAGCTGTAAAAGCACCAGGATTTGGTGATCGTCGTAAAGCTCAATTGGAAGATTTGGCTATCTTGACAGGTGGTACAGTAATTACTGAAGAACTTGGTCTTGATCTTAAAGATGCTACTCTTGAAGCTTTAGGACAAGCAGCTAAAGCAACTGTGGATAAAGACCACACAACAATTGTTGAAGGTGCTGGTTCTGCTGATGCTATTTCTGATCGTGTAGCTATTATTAAAGCGCAAATTGAAAAAACAACTTCTGATTTTGACCGTGAAAAATTACAAGAACGTCTTGCAAAATTAGCTGGTGGTGTTGCAGTTGTTAAAGTTGGTGCTGCAACTGAAACAGAGCTCAAAGCAATGAAACTCTTGATTGAAGATGCACTTAATGCAACACGTGCAGCCGTTGAGGAAGGTATTGTTTCTGGTGGTGGTACAGCACTTGTTAATGCTATTGCTGCTTTGGATAAACTTTCAGAAGAAGGAGATATTCAAACAGGTATTAACATTGTTCGCCGTGCTCTTGAAGAACCAGTTCGTCAAATTGCTGCCAATGCAGGATATGAAGGTTCAGTTATCATTGATAAGCTTCGTTCAGAAGAAGTAGGTACAGGTTTCAATGCTGCAACTGGTCAATGGGTTAATATGATTGAAGAAGGAATTGTTGACCCTGCAAAAGTAACTCGTTCAGCTTTGCAAAACGCGGCTTCTGTTGCTGGTTTAATTTTGACTACTGAAGCAGTAGTTGCTAATAA
>groEL_Lcl-088
ATGTCAAAAGAAATTAAATTTTCAAGTGATGCTAGAACAGCGATGATGCGCGGAATTGATATTCTTGCCGATACAGTAAAAACAACCCTTGGGCCAAAAGGGCGTAATGTTGTTCTTGAAAAATCATATGGTTCACCTTTAATTACAAATGATGGTGTTACAATTGCCAAAGAGATTGAACTTGAAGACCATTTTGAAAATATGGGAGCTAAACTTGTTTCGGAAGTTGCTTCAAAAACAAATGATATTGCAGGTGATGGAACAACAACAGCGACAGTTTTGACACAAGCTATTGTTCGTGAAGGATTGAAAAATGTTACTGCAGGTGCAAATCCAGTTGGTATTCGCCGAGGAATTGAACTCGCAGCTGAAACAGCAGTTGCTTCAATTAAAGAAATGGCAATTCCTGTTCACGATAAATCAGCAATCGCTCAAGTTGCTACCGTTTCATCACGTAGTGAAAAAGTTGGGGAATATATTTCTGACGCAATGGAGCGTGTAGGTTCTGACGGAGTTATCACAATCGAAGAATCAAAAGGAATGCAAACAGAGCTTGATGTTGTTGAAGGAATGCAATTTGACCGTGGATACTTGAGTCAATATATGGTTTCTAATACAGAGAAAATGGTTGCTGAGTTAGATAATCCTTATATTCTGATTACGGATAAAAAAATCTCAAATATTCAAGAAATTTTACCGCTTCTTGAACAAATTTTGAAAACAAATCGTCCACTTTTAATTGTTGCTGATGATGTTGATGGAGAAGCATTGCCAACTCTTGTTCTTAATAAGATTAAAGGGGTCTTCAACGTAGTCGCTGTAAAAGCACCGGGATTTGGTGACCGCCGTAAAGCTCAATTGGAAGATTTAGCTATCTTGACAGGTGGTACAGTAATTACTGAAGAACTTGGCCTTGATCTTAAAGATGCTACACTAGAAGCTTTAGGACAAGCTGCTAAAGCAACTGTTGATAAAGACCATACAACAATTGTTGAAGGTGCTGGTTCTGTTGGTGCCATTTCTGATCGTGTGGCTATCATCAAAGCACAAATCGAAAAAACAACTTCTGATTTTGACCGTGAAAAATTGCAAGAGCGCTTAGCGAAATTAGCTGGCGGAGTTGCGGTAGTTAAAGTAGGAGCCGCAACAGAAACAGAACTTAAAGCAATGAAACTTTTGATTGAAGACGCACTTAATGCAACACGTGCTGCTGTTGAAGAAGGTATCGTTTCTGGTGGTGGTACAGCTCTTGTTAATGCCATCGCAGCTTTGGATAAACTTTCAGAAGAAGGCGACATTCAAACAGGAATTAACATCGTTCGCCGTGCCCTTGAAGAACCAGTTCGTCAAATCGCGGCCAATGCAGGATATGAAGGTTCAGTTATCATTGATAAACTTCGTTCAGAAAAAGTTGGTACAGGATTTAATGCAGCGACAGGTCAATGGGTAAATATGATTGAAGAAGGAATCGTTGACCCGGCAAAAGTGACTCGTTCAGCTTTGCAAAATGCAGCTTCTGTTGCTGGATTAATCTTGACTACTGAAGCAGTTGTGGCTAATAA
>groEL_Lcl-089
ATGTCAAAAGAAATTAAATTTTCAAGTGATGCTAGAACAGCGATGATGCGCGGAATTGATATTCTTGCTGATACAGTAAAAACAACCCTTGGGCCAAAAGGGCGTAATGTTGTTCTTGAAAAATCATATGGTTCACCTTTAATTACAAATGATGGTGTTACAATTGCCAAACAGATTGAACTTGAAGACCATTTTGAAAATATGGGAGCTAAACTTGTTTCGGAAGTTGCTTCAAAAACAAATGATATTGCAGGTGATGGAACAACAACAGCGACAGTTTTGACACAAGCTATTGTTCGTGAAGGATTGAAAAATGTTACTGCAGGTGCAAATCCAGTTGGTATTCGCCGAGGAATTGAACTCGCAGCTGAAACAGCAGTTGCTTCAATTAAAGAAATGGCAATTCCTGTTCATGATAAATCAGCAATCGCTCAAGTTGCTACCGTTTCATCACGTAGTGAAAAAGTTGGGGAATATATTTCTGACGCAATGGAGCGTGTAGGTTCTGACGGAGTTATCACAATCGAAGAATCAAAAGGAATGCAAACAGAGCTTGATGTTGTTGAAGGAATGCAATTTGACCGTGGATACTTGAGTCAATATATGGTTTCTAATACAGAGAAAATGGTTGCTGAGTTAGATAATCCTTATATTCTGATTACGGATAAAAAAATCTCAAATATTCAAGAAATTTTACCGCTTCTTGAACAAATTTTGAAAACAAATCGTCCACTTTTAATTGTTGCTGATGATGTTGATGGAGAAGCATTGCCAACTCTTGTTCTTAATAAGATTAAAGGGGTCTTCAACGTAGTCGCTGTAAAAGCACCGGGATTTGGTGACCGCCGTAAAGCTCAATTGGAAGATTTAGCTATCTTGACAGGTGGTACAGTAATTACTGAAGAACTTGGCCTTGATCTTAAAGATGCTACACTAGAAGCTTTAGGACAAGCTGCTAAAGCAACTGTTGATAAAGACCATACAACAATTGTTGAAGGTGCTGGTTCTGTTGATGCCATTTCTGATCGTGTGGCTATCATCAAAGCACAAATCGAAAAAACAACTTCTGATTTTGACCGTGAAAAATTGCAAGAGCGCTTAGCAAAATTAGCTGGTGGAGTTGCGGTAGTTAAAGTAGGAGCCGCAACAGAAACAGAACTTAAAGCAATGAAACTTTTGATTGAAGACGCACTTAATGCAACACGTGCTGCTGTTGAAGAAGGTATCGTTTCTGGTGGTGGTACAGCTCTTGTTAATGCCATCGCAGCTTTGGATAAACTTTCAGAAGAAGGCGACATTCAAACAGGAATTAACATCGTTCGCCGTGCGCTTGAAGAACCAGTTCGTCAAATCGCGGCCAATGCAGGATATGAAGGTTCAGTTATCATTGATAAACTTCGTTCAGAAAAAGTTGGTACAGGATTTAATGCAGCGACAGGTCAATGGGTAAATATGATTGAAGAAGGAATCGTTGACCCGGCAAAAGTGACTCGTTCAGCTTTGCAAAATGCAGCTTCTGTTGCTGGATTAATCTTGACTACTGAAGCAGTTGTGGCTAATAA
>groEL_Lcl-090
ATGTCAAAAGAAATTAAATTTTCAAGTGATGCTAGAACAGCGATGATGCGCGGAATTGATATTCTTGCCGATACAGTAAAAACAACCCTTGGGCCAAAAGGGCGTAATGTTGTTCTTGAAAAATCATATGGTTCACCTTTAATTACAAATGATGGTGTTACAATTGCCAAAGAGATTGAACTTGAAGACCATTTTGAAAATATGGGAGCTAAACTTGTTTCGGAAGTTGCTTCAAAAACAAATGATATTGCAGGTGATGGAACAACAACAGCGACAGTTTTGACACAAGCTATTGTTCGTGAAGGATTGAAAAATGTTACTGCAGGTGCAAATCCAGTTGGTATTCGCCGAGGAATTGAACTCGCAGCTGAAACAGCAGTTGCTTCAATTAAAGAAATGGCAATTCCTGTTCATGATAAATCAGCAATCGCTCAAGTTGCTACCGTTTCATCACGTAGTGAAAAAGTTGGGGAATATATTTCTGACGCAATGGAGCGTGTAGGTTCTGACGGAGTTATCACAATCGAAGAATCAAAAGGAATGCAAACAGAGCTTGATGTTGTTGAAGGAATGCAATTTGACCGTGGATACTTGAGTCAATATATGGTTTCTAATACAGAGAAAATGGTTGCTGAGTTAGATAATCCTTATATTCTGATTACGGATAAAAAAATCTCAAATATTCAAGAAATTTTACCGCTTCTTGAACAAATTTTGAAAACAAATCGTCCACTTTTAATTGTTGCTGATGATGTTGATGGAGAAGCATTGCCAACTCTTGTTCTTAATAAGATTAAAGGGGTCTTCAACGTAGTCGCTGTAAAAGCACCGGGATTTGGTGACCGCCGTAAAGCTCAATTGGAAGATTTAGCTATCTTGACAGGTGGTACAGTAATTACTGAAGAACTAGGCCTTGATCTTAAAGATGCTACACTAGAAGCTTTAGGACAAGCTGCTAAAGCAACTGTTGATAAAGACCATACAACAATTGTTGAAGGTGCTGGTTCTGTTGATGCCATTTCTGATCGTGTGGCTATCATCAAAGCACAAATCGAAAAAACAACTTCTGATTTTGACCGTGAAAAATTGCAAGAGCGCTTAGCAAAATTAGCTGGTGGAGTTGCGGTAGTTAAAGTAGGAGCCGCAACAGAAACAGAACTTAAAGCAATGAAACTTTTGATTGAAGACGCACTTAATGCAACACGTGCTGCTGTTGAAGAAGGTATCGTTTCTGGTGGTGGTACAGCTCTTGTTAATGCCATCGCAGCTTTGGATAAACTTTCAGAAGAAGGCGACATTCAAACAGGAATTAACATCGTTCGCCGTGCGCTTGAAGAACCAGTTCGTCAAATCGCGGCCAATGCAGGATATGAAGGTTCAGTTATCATTGATAAACTTCGTTCAGAAAAAGTTGGTACAGGATTTAATGCAGCGACAGGTCAATGGGTAAATATGATTGAAGAAGGAATCGTTGACCCGGCAAAAGTGACTCGTTCAGCTTTGCAAAATGCAGCTTCTGTTGCTGGATTAATCTTGACTACTGAAGCAGTTGTGGCTAATAA
>groEL_Lcl-091
ATGTCAAAAGAAATTAAATTTTCAAGTGATGCTAGAACAGCGATGATGCGCGGAATTGATATTCTTGCCGATACAGTAAAAACAACCCTTGGGCCAAAAGGGCGTAATGTTGTTCTTGAAAAATCATATGGTTCACCTTTAATTACAAATGATGGTGTTACAATTGCCAAAGAGATTGAACTTGAAGACCATTTTGAAAATATGGGAGCTAAACTTGTTTCGGAAGTTGCTTCAAAAACAAATGATATTGCAGGTGATGGAACAACAACAGCGACAGTTTTGACACAAGCTATTGTTCGTGAAGGATTGAAAAATGTTACTGCAGGTGCAAATCCAGTTGGTATTCGCCGAGGAATTGAACTCGCAGCTGAAACAGCAGTTGCTTCAATTAAAGAAATGGCAATTCCTGTTCATGATAAATCAGCAATCGCTCAAGTTGCTACCGTTTCATCACGTAGTGAAAAAGTTGGGGAATATATTTCTGACGCAATGGAGCGTGTAGGTTCTGACGGAGTTATCACAATCGAAGAATCAAAAGGAATGCAAACAGAGCTTGATGTTGTTGAAGGAATGCAATTTGACCGTGGATACTTGAGTCAATATATGGTTTCTAATACAGAGAAAATGGTTGCTGAGTTAGATAATCCTTATATTCTGATTACGGATAAAAAAATCTCAAATATTCAAGAAATTTTACCGCTTCTTGAACAAATTTTGAAAACAAATCGTCCACTTTTAATTGTTGCTGATGATGTTGATGGAGAAGCATTGCCAACTCTTGTTCTTAATAAGATTAAAGGGGTCTTCAACGTAGTCGCTGTAAAAGCACCGGGATTTGGTGACCGCCGTAAAGCTCAATTAGAAGATTTAGCTATCTTGACAGGTGGTACAGTAATTACTGAAGAACTAGGCCTTGATCTTAAAGATGCTACACTAGAAGCTTTAGGACAAGCTGCTAAAGCAACTGTTGATAAAGACCATACAACAATTGTTGAAGGTGCTGGTTCTGTTGATGCCATTTCTGATCGTGTGGCTATCATCAAAGCACAAATCGAAAAAACAACTTCTGATTTTGACCGTGAAAAATTGCAAGAGCGCTTAGCAAAATTAGCTGGTGGAGTTGCGGTAGTTAAAGTAGGAGCCGCAACAGAAACAGAACTTAAAGCAATGAAACTTTTGATTGAAGACGCACTTAATGCAACACGTGCTGCTGTTGAAGAAGGTATCGTTTCTGGTGGTGGTACAGCTCTTGTTAATGCCATCGCAGCTTTGGATAAACTTTCAGAAGAAGGCGACATTCAAACAGGAATTAACATCGTTCGCCGTGCGCTTGAAGAACCAGTTCGTCAAATCGCGGCCAATGCAGGATATGAAGGTTCAGTTATCATTGATAAACTTCGTTCAGAAAAAGTTGGTACAGGATTTAATGCAGCGACAGGTCAATGGGTAAATATGATTGAAGAAGGAATCGTTGACCCGGCAAAAGTGACTCGTTCAGCTTTGCAAAATGCAGCTTCTGTTGCTGGATTAATCTTGACTACTGAAGCAGTTGTGGCTAATAA
>groEL_Lcl-092
ATGTCAAAAGAAATTAAATTTTCAAGTGATGCTAGAACAGCGATGATGCGCGGAATTGATATTCTTGCCGATACAGTAAAAACAACCCTTGGGCCAAAAGGGCGTAATGTTGTTCTTGAAAAATCATATGGTTCACCTTTAATTACAAATGATGGTGTTACAATTGCCAAAGAGATTGAACTTGAAGACCATTTTGAAAATATGGGAGCTAAACTTGTTTCGGAAGTTGCTTCAAAAACAAATGATATTGCAGGTGATGGAACAACAACAGCGACAGTTTTGACACAAGCTATTGTTCGTGAAGGATTGAAAAATGTTACTGCAGGTGCAAATCCAGTTGGTATTCGCCGAGGAATTGAACTCGCAGCTGAAACAGCAGTTGCTTCAATTAAAGAAATGGCAATTCCTGTTCATGATAAATCAGCAATCGCTCAAGTTGCTACCGTTTCATCACGTAGTGAAAAAGTTGGGGAATATATTTCTGACGCAATGGAGCGTGTAGGTTCTGACGGAGTTATCACAATCGAAGAATCAAAAGGAATGCAAACAGAGCTTGATGTTGTTGAAGGAATGCAATTTGACCGTGGATACTTGAGTCAATATATGGTTTCTAATACAGAGAAAATGGTTGCTGAGTTAGATAATCCTTATATTCTGATTACGGATAAAAAAATCTCAAATATTCAAGAAATTTTACCGCTTCTTGAACAAATTTTGAAAACAAATCGTCCACTTTTAATTGTTGCTGATGATGTTGATGGAGAAGCATTGCCAACTCTTGTTCTTAATAAGATTAAAGGGGTCTTCAACGTAGTCGCTGTAAAAGCACCGGGATTTGGTGACCGCCGTAAAGCTCAATTGGAAGATTTAGCTATCTTGACAGGTGGTACAGTAATTACTGAAGAACTAGGCCTTGATCTTAAAGATGCTACACTAGAAGCTTTAGGACAAGCTGCTAAAGCAACTGTTGATAAAGACCATACAACAATTGTTGAAGGTGCTGGTTCTGTTGATGCCATTTCTGATCGTGTGGCTATCATCAAAGCACAAATCGAAAAAACAACTTCTGATTTTGACCGTGAAAAATTGCAAGAGCGCTTAGCAAAATTAGCTGGTGGAGTTGCGGTAGTTAAAGTAGGAGCCGCAACAGAAACAGAACTTAAAGCAATGAAACTTTTGATTGAAGACGCACTTAATGCAACACGTGCTGCTGTTGAAGAAGGTATCGTTTCTGGTGGTGGTACAGCTCTTGTTAATGCCATCGCAGCTTTGGATAAACTTTCAGAAGAAGGCGACATTCAAACAGGAATTAACATCGTTCGCCGTGCGCTTGAAGAACCAGTTCGTCAAATCGCGGCCAATGCAGGATATGAAGGTTCAGTTATCATTGATAAACTTCGTTCAGAAAAAGTTGGTACAGGATTTAATGCAGCGACAGGTCAATGGGTAAATATGATTGAAGAAGGAATCGTTGACCCGGCAAAAGTGACTCGTTCAGCTTTGCAAAATGCAGCTTCTGTTGCTGGATTAATCTTGACTACTGAAGCAGTTGTGGCTAATAA
>groEL_Lcl-093
ATGTCAAAAGAAATTAAATTTTCAAGTGATGCTAGAACAGCGATGATGCGCGGAATTGATATTCTTGCCGATACAGTAAAAACAACCCTTGGGCCAAAAGGGCGTAATGTTGTTCTTGAAAAATCATATGGTTCACCTTTAATTACAAATGATGGTGTTACAATTGCCAAAGAGATTGAACTTGAAGACCATTTTGAAAATATGGGAGCTAAACTTGTTTCGGAAGTTGCTTCAAAAACAAATGATATTGCAGGTGATGGAACAACAACAGCGACAGTTTTGACACAAGCTATTGTTCGTGAAGGATTGAAAAATGTTACTGCAGGTGCAAATCCAGTTGGTATTCGCCGAGGAATTGAACTCGCAGCTGAAACAGCAGTTGCTTCAATTAAAGAAATGGCAATTCCTGTTCATGATAAATCAGCAATCGCTCAAGTTGCTACCGTTTCATCACGTAGTGAAAAAGTTGGGGAATATATTTCTGACGCAATGGAGCGTGTAGGTTCTGACGGAGTTATCACAATCGAAGAATCAAAAGGAATGCAAACAGAGCTTGATGTTGTTGAAGGAATGCAATTTGACCGTGGATACTTGAGTCAATATATGGTTTCTAATACAGAGAAAATGGTTGCTGAGTTAGATAATCCTTATATTCTGATTACGGATAAAAAAATCTCAAATATTCAAGAAATTTTACCGCTTCTTGAACAAATTTTGAAAACAAATCGTCCACTTTTAATTGTTGCTGATGATGTTGATGGAGAAGCATTGCCAACTCTTGTTCTTAATAAGATTAAAGGGGTCTTCAACGTAGTCGCTGTAAAAGCACCGGGATTTGGTGACCGCCGTAAAGCTCAATTGGAAGATTTAGCTATCTTGACAGGTGGTACAGTAATTACTGAAGAACTAGGCCTTGATCTTAAAGATGCTACACTAGAAGCTTTAGGACAAGCTGCTAAAGCAACTGTTGATAAAGACCATACAACAATTGTTGAAGGTGCTGGTTCTGTTGATGCCATTTCTGATCGTGTGGCTATCATCAAAGCACAAATCGAAAAAACAACTTCTGATTTTGACCGTGAAAAATTGCAAGAGCGCTTAGCAAAATTAGCTGGTGGAGTTGCGGTAGTTAAAGTAGGAGCCGCAACAGAAACAGAACTTAAAGCAATGAAACTTTTGATTGAAGACGCACTTAATGCAACACGTGCTGCTGTTGAAGAAGGTATCGTTTCTGGTGGTGGTACAGCTCTTGTTAATGCCATCGCAGCTTTGGATAAACTTTCAGAAGAAGGCGACATTCAAACAGGAATTAACATCGTTCGCCGTGCGCTTGAAGAACCAGTTCGTCAAATCGCGGCCAATGCAGGATATGAAGGTTCAGTTATCATTGATAAACTTCGTTCAGAAAAAGTTGGTACAGGATTTAATGCAGCGACAGGTCAATGGGTAAATATGATTGAAGAAGGAATCGTTGACCCGGCAAAAGTGACTCGTTCAGCTTTGCAAAATGCAGCTTCTGTTGCTGGATTAATCTTGACTACTGAAGCAGTTGTGGCTAATAA
>groEL_Lcl-094
ATGTCAAAAGAAATTAAATTTTCAAGTGATGCTAGAACAGCGATGATGCGCGGAATTGATATTCTTGCCGATACAGTAAAAACAACCCTTGGGCCAAAAGGGCGTAATGTTGTTCTTGAAAAATCATATGGTTCACCTTTAATTACAAATGATGGTGTTACAATTGCCAAAGAGATTGAACTTGAAGACCATTTTGAAAATATGGGAGCTAAACTTGTTTCGGAAGTTGCTTCAAAAACAAATGATATTGCAGGTGATGGAACAACAACAGCGACAGTTTTGACACAAGCTATTGTTCGTGAAGGATTGAAAAATGTTACTGCAGGTGCAAATCCAGTTGGTATTCGCCGAGGAATTGAACTCGCAGCTGAAACAGCAGTTGCTTCAATTAAAGAAATGGCAATTCCTGTTCATGATAAATCAGCAATCGCTCAAGTTGCTACCGTTTCATCACGTAGTGAAAAAGTTGGGGAATATATTTCTGACGCAATGGAGCGTGTAGGTTCTGACGGAGTTATCACAATCGAAGAATCAAAAGGAATGCAAACAGAGCTTGATGTTGTTGAAGGAATGCAATTTGACCGTGGATACTTGAGTCAATATATGGTTTCTAATACAGAAAAAATGGTTGCTGAGTTAGATAATCCTTATATTCTGATTACGGATAAAAAAATCTCAAATATTCAAGAAATTTTACCGCTTCTTGAACAAATTTTGAAAACAAATCGTCCACTTTTAATTGTTGCTGATGATGTTGATGGAGAAGCATTGCCAACTCTTGTTCTTAATAAGATTAAAGGGGTCTTCAACGTAGTCGCTGTAAAAGCACCGGGATTTGGTGACCGCCGTAAAGCTCAATTGGAAGATTTAGCTATCTTGACAGGTGGTACAGTAATTACTGAAGAACTAGGCCTTGATCTCAAAGATGCTACACTAGAAGCTTTAGGACAAGCTGCTAAAGCAACTGTTGATAAAGACCATACAACAATTGTTGAAGGTGCTGGTTCTGTTGATGCCATTTCTGATCGTGTGGCTATCATCAAAGCACAAATCGAAAAAACAACTTCTGATTTTGACCGTGAAAAATTGCAAGAGCGCTTAGCAAAATTATCTGGTGGAGTTGCGGTAGTTAAAGTAGGAGCCGCAACAGAAACAGAACTTAAAGCAATGAAACTTTTGATTGAAGACGCACTTAATGCAACACGTGCTGCTGTTGAAGAAGGTATCGTTTCTGGTGGTGGTACAGCTCTTGTTAATGCCATCGCAGCTTTGGATAAACTTTCAGAAGAAGGCGACATTCAAACAGGAATTAACATCGTTCGCCGTGCGCTTGAAGAACCAGTTCGTCAAATCGCGGCCAATGCAGGATATGAAGGTTCAGTTATCATTGATAAACTTCGTTCAGAAAAAGTTGGTACAGGATTTAATGCAGCGACAGGTCAATGGGTAAATATGATTGAAGAAGGAATCGTTGACCCGGCAAAAGTGACTCGTTCAGCTTTGCAAAATGCAGCTTCTGTTGCTGGATTAATCTTGACTACTGAAGCAGTTGTGGCTAATAA
>groEL_Lcl-095
ATGTCAAAAGAAATTAAATTTTCAAGTGATGCTAGAACAGCGATGATGCGCGGAATTGATATTCTTGCCGATACAGTAAAAACAACCCTTGGGCCAAAAGGGCGTAATGTTGTTCTTGAAAAATCATATGGTTCACCTTTAATTACAAATGATGGTGTTACAATTGCCAAAGAGATTGAACTTGAAGACCATTTTGAAAATATGGGAGCTAAACTTGTTTCGGAAGTTGCTTCAAAAACAAATGATATTGCAGGTGATGGAACAACAACAGCGACAGTTTTGACACAAGCTATTGTTCGTGAAGGATTGAAAAATGTTACTGCAGGTGCAAATCCAGTTGGTATTCGCCGAGGAATTGAACTCGCAGCTGAAACAGCAGTTGCTTCAATTAAAGAAATGGCAATTCCTGTTCATGATAAATCAGCAATCGCTCAAGTTGCTACCGTTTCATCACGTAGTGAAAAAGTTGGGGAATATATTTCTGACGCAATGGAGCGTGTAGGTTCTGACGGAGTTATCACAATCGAAGAATCAAAAGGAATGCAAACAGAGCTTGATGTTGTTGAAGGAATGCAATTTGACCGTGGATACTTGAGTCAATATATGGTTTCTAATACAGAGAAAATGGTTGCTGAGTTAGATAATCCTTATATTCTGATTACGGATAAAAAAATCTCAAATATTCAAGAAATTTTACCGCTTCTTGAACAAATTTTGAAAACAAATCGTCCACTTTTAATTGTTGCTGATGATGTTGATGGAGAAGCATTGCCAACTCTTGTTCTTAATAAGATTAAAGGGGTCTTCAACGTAGTCGCTGTAAAAGCACCGGGATTTGGTGACCGCCGTAAAGCTCAATTGGAAGATTTAGCTATCTTGACAGGTGGTACAGTAATTACTGAAGAACTAGGCCTTGATCTTAAAGATGCTACACTAGAAGCTTTAGGACAAGCTGCTAAAGCAACTGTTGATAAAGACCATACAACAATTGTTGAAGGTGCTGGTTCTGTTGATGCCATTTCTGATCGTGTGGCTATCATCAAAGCACAAATCGAAAAAACAACTTCTGATTTTGACCGTGAAAAATTGCAAGAGCGCTTAGCAAAATTAGCTGGTGGAGTTGCGGTAGTTAAAGTAGGAGCCGCAACAGAAACAGAACTTAAAGCAATGAAACTTTTGATTGAAGACGCACTTAATGCAACACGTGCTGCTGTTGAAGAAGGTATCGTTTCTGGTGGTGGTACAGCTCTTGTTAATGCCATCGCAGCTTTGGATAAACTTTCAGAAGAAGGCGACATTCAAACAGGAATTAACATCGTTCGCCGTGCGCTTGAAGAACCAGTTCGTCAAATCGCGGCCAATGCAGGATATGAAGGTTCAGTTATCATTGATAAACTTCGTTCAGAAAAAGTTGGTACAGGATTTAATGCAGCGACAGGTCAATGGGTAAATATGATTGAAGAAGGAATCGTTGACCCGGCAAAAGTGACTCGTTCAGCTTTGCAAAATGCAGCTTCTGTTGCTGGATTAATCTTGACTACTGAAGCAGTTGTGGCTAATAA
>groEL_Lcl-096
ATGTCAAAAGATATTAAATTTTCAAGTGATGCTAGAACAGCGATGATGCGTGGGATTGATATTCTTGCTGATACAGTAAAAACAACCCTTGGACCAAAAGGTCGCAATGTTGTTCTTGAAAAATCATATGGATCACCTTTAATTACAAACGATGGTGTAACGATTGCCAAAGAGATTGAACTTGAAGATCATTTTGAAAATATGGGAGCTAAACTTGTTTCAGAAGTTGCTTCAAAAACAAATGATATCGCAGGTGACGGTACAACAACAGCGACAGTTTTGACACAAGCTATCGTTCGTGAAGGTTTAAAAAATGTTACCGCAGGTGCAAATCCAGTTGGTATTCGCCGAGGAATTGAACTTGCTGCTGAAACAGCTGTTGCGTCAATTAAAGAGATAGCAATTCCTATCCACGATAAATCAGCAATTGCGCAAGTAGCTACCGTTTCATCACGTAGTGAAAAAGTGGGTGAGTATATTTCTGATGCAATGGAACGTGTAGGTTCTGACGGAGTTATCACCATTGAAGAATCAAAAGGGATGCAAACTGAACTCGATGTTGTTGAAGGAATGCAATTTGACCGTGGATATTTGAGTCAATATATGGTTTCTAATACAGAAAAAATGGTTGCTGAATTAGATAATCCTTATATTCTTATTACCGACAAAAAAATCTCAAACATTCAAGAAATTTTACCGCTCCTTGAACAAATCTTGAAAACAAATCGTCCACTTCTTATTGTAGCTGATGATGTTGATGGAGAAGCATTGCCAACGCTTGTTCTTAATAAGATTAAAGGTGTCTTCAATGTTGTAGCTGTAAAAGCACCAGGATTTGGTGATCGTCGTAAAGCTCAATTGGAAGATTTGGCTATCTTGACAGGTGGTACAGTAATTACTGAAGAACTTGGTCTTGATCTTAAAGATGCTACTCTTGAAGCTTTAGGACAAGCAGCTAAAGCAACTGTGGATAAAGACCACACAACAATTGTTGAAGGTGCTGGTTCTGCTGATGCTATTTCTGATCGTGTAGCTATTATTAAAGCGCAAATTGAAAAAACAACTTCTGATTTTGACCGTGAAAAATTACAAGAACGTCTTGCAAAATTAGCTGGTGGTGTTGCAGTTGTTAAAGTTGGTGCTGCAACTGAAACAGAGCTCAAAGCAATGAAACTCTTGATTGAAGATGCACTTAATGCAACACGTGCAGCCGTTGAGGAAGGTATTGTTTCTGGTGGTGGTACAGCACTTGTTAATGCTATTGCTGCTTTGGATAAACTTTCAGAAGAAGGAGATATTCAAACAGGTATTAACATTGTTCGCCGTGCTCTTGAAGAACCAGTTCGTCAAATTGCTGCCAATGCAGGATATGAAGGTTCAGTTATCATTGATAAGCTTCGTTCAGAAGAAGTAGGTACAGGTTTCAATGCTGCAACTGGTCAATGGGTTAATATGATTGAAGAAGGAATTGTTGACCCTGCAAAAGTAACTCGTTCAGCTTTGCAAAACGCGGCTTCTGTTGCTGGTTTAATTTTGACTACTGAAGCAGTAGTTGCTAATAA
>groEL_Lcl-097
ATGTCAAAAGAAATTAAATTTTCAAGTGATGCTAGAACAGCGATGATGCGCGGAATTGATATTCTTGCCGATACAGTAAAAACAACCCTTGGGCCAAAAGGGCGTAATGTTGTTCTTGAAAAATCATATGGTTCACCTTTAATTACAAATGATGGTGTTACAATTGCCAAAGAGATTGAACTTGAAGACCATTTTGAAAATATGGGAGCTAAACTTGTTTCGGAAGTTGCTTCAAAAACAAATGATATTGCAGGTGATGGAACAACAACAGCGACAGTTTTGACACAAGCTATTGTTCGTGAAGGATTGAAAAATGTTACTGCAGGTGCAAATCCAGTTGGTATTCGCCGAGGAATTGAACTCGCAGCTGAAACAGCAGTTGCTTCAATTAAAGAAATGGCAATTCCTGTTCATGATAAATCAGCAATCGCTCAAGTTGCTACCGTTTCATCACGTAGTGAAAAAGTTGGGGAATATATTTCTGACGCAATGGAGCGTGTAGGTTCTGACGGAGTTATCACAATCGAAGAATCAAAAGGAATGCAAACAGAGCTTGATGTTGTTGAAGGAATGCAATTTGACCGTGGATACTTGAGTCAATATATGGTTTCTAATACAGAGAAAATGGTTGCTGAGTTAGATAATCCTTATATTCTGATTACGGATAAAAAAATCTCAAATATTCAAGAAATTTTACCGCTTCTTGAACAAATTTTGAAAACAAATCGTCCACTTTTAATTGTTGCTGATGATGTTGATGGAGAAGCATTGCCAACTCTTGTTCTTAATAAGATTAAAGGAGTCTTCAACGTAGTCGCTGTAAAAGCACCGGGATTTGGTGACCGCCGTAAAGCTCAATTGGAAGATTTAGCTATCTTGACAGGTGGTACAGTAATTACTGAAGAACTAGGCCTTGATCTTAAAGATGCTACACTAGAATCTTTAGGACAAGCTGCTAAAGCAACTGTTGATAAAGACCATACAACAATTGTTGAAGGTGCTGGTTCTGTTGATGCCATTTCTGATCGTGTGGCTATCATCAAAGCACAAATCGAAAAAACAACTTCTGATTTTGACCGTGAAAAATTGCAAGAGCGCTTAGCAAAATTAGCTGGTGGAGTTGCGGTAGTTAAAGTAGGAGCCGCAACAGAAACAGAACTTAAAGCAATGAAACTTTTGATTGAAGACGCACTTAATGCAACACGTGCTGCTGTTGAAGAAGGTATCGTTTCTGGTGGTGGTACAGCTCTTGTTAATGCCATCGCAGCTTTGGATAAACTTTCAGAAGAAGGCGACATTCAAACAGGAATTAACATCGTTCGCCGTGCGCTTGAAGAACCAGTTCGTCAAATCGCGGCCAATGCAGGATATGAAGGTTCAGTTATCATTGATAAACTTCGTTCAGAAAAAGTTGGTACAGGATTTAATGCAGCGACAGGTCAATGGGTAAATATGATTGAAGAAGGAATCGTTGACCCGGCAAAAGTGACTCGTTCAGCTTTGCAAAATGCAGCTTCTGTTGCTGGATTAATCTTGACTACTGAAGCAGTTGTGGCTAATAA
>groEL_Lcl-098
ATGTCAAAAGAAATTAAATTTTCAAGTGATGCTAGAACAGCGATGATGCGCGGAATTGATATTCTTGCCGATACAGTAAAAACAACCCTTGGGCCAAAAGGGCGTAATGTTGTTCTTGAAAAATCATATGGTTCACCTTTAATTACAAATGATGGTGTTACAATTGCCAAAGAGATTGAACTTGAAGACCATTTTGAAAATATGGGAGCTAAACTTGTTTCGGAAGTTGCTTCAAAAACAAATGATATTGCAGGTGATGGAACAACAACAGCGACAGTTTTGACACAAGCTATTGTTCGTGAAGGATTGAAAAATGTTACTGCAGGTGCAAATCCAGTTGGTATTCGCCGAGGAATTGAACTCGCAGCTGAAACAGCAGTTGCTTCAATTAAAGAAATGGCAATTCCTGTTCATGATAAATCAGCAATCGCTCAAGTTGCTACCGTTTCATCACGTAGTGAAAAAGTTGGGGAATATATTTCTGACGCAATGGAGCGTGTAGGTTCTGACGGAGTTATCACAATCGAAGAATCAAAAGGAATGCAAACAGAGCTTGATGTTGTTGAAGGAATGCAATTTGACCGTGGATACTTGAGTCAATATATGGTTTCTAATACAGAGAAAATGGTTGCTGAGTTAGATAATCCTTATATTCTGATTACGGATAAAAAAATCTCAAATATTCAAGAAATTTTACCGCTTCTTGAACAAATTTTGAAAACAAATCGTCCACTTTTAATTGTTGCTGATGATGTTGATGGAGAAGCATTGCCAACTCTTGTTCTTAATAAGATTAAAGGGGTCTTCAACGTAGTCGCTGTAAAAGCACCGGGATTTGGTGACCGCCGTAAAGCTCAATTGGAAGATTTAGCTATCTTGACAGGTGGTACAGTAATTACTGAAGAACTAGGCCTTGATCTTAAAGATGCTACACTAGAAGCTTTAGGACAAGCTGCTAAAGCAACTGTTGATAAAGACCATACAACAATTGTTGAAGGTGCTGGTTCTGTTGATGCCATTTCTGATCGTGTGGCTATCATCAAAGCACAAATCGAAAAAACAACTTCTGATTTTGACCGTGAAAAATTGCAAGAGCGCTTAGCAAAATTAGCTGGTGGAGTTGCGGTAGTTAAAGTAGGAGCCGCAACAGAAACAGAACTTAAAGCAATGAAACTTTTGATTGAAGACGCACTTAATGCAACACGTGCTGCTGTTGAAGAAGGTATCGTTTCTGGTGGTGGTACAGCTCTTGTTAATGCCATCGCAGCTTTGGATAAACTTTCAGAAGAAGGCGACATTCAAACAGGAATTAACATCGTTCGCCGTGCGCTTGAAGAACCAGTTCGTCAAATCGCGGCCAATGCAGGATATGAAGGTTCAGTTATCATTGATAAACTTCGTTCAGAAAAAGTTGGTACAGGATTTAATGCAGCGACAGGTCAATGGGTAAATATGATTGAAGAAGGAATCGTTGACCCGGCAAAAGTGACTCGTTCAGCTTTGCAAAATGCAGCTTCTGTTGCTGGATTAATCTTGACTACTGAAGCAGTTGTGGCTAATAA
>groEL_Lcl-099
ATGTCAAAAGATATTAAATTTTCAAGTGATGCTAGAACAGCGATGATGCGTGGGATTGATATTCTTGCTGATACAGTAAAAACAACCCTTGGACCAAAAGGTCGCAATGTTGTTCTTGAAAAATCATATGGATCACCTTTAATTACAAACGATGGTGTAACGATTGCCAAAGAGATTGAACTTGAAGATCATTTTGAAAATATGGGAGCTAAACTTGTTTCAGAAGTTGCTTCAAAAACAAATGATATCGCAGGTGACGGTACAACAACAGCGACAGTTTTGACACAAGCTATCGTTCGTGAAGGTTTAAAAAATGTTACCGCAGGTGCAAATCCAGTTGGTATTCGCCGAGGAATTGAACTTGCTGCTGAAACAGCTGTTGCGTCAATTAAAGAGATGGCAATTCCTGTCCACGATAAATCAGCAATTGCGCAAGTAGCTACCGTTTCATCACGTAGTGAAAAAGTGGGTGAGTATATTTCTGATGCAATGGAACGTGTAGGTTCTGACGGAGTTATCACCATTGAAGAATCAAAAGGGATGCAAACTGAACTCGATGTTGTTGAAGGAATGCAATTTGACCGTGGATATTTGAGTCAATATATGGTTTCTAATACAGAAAAAATGGTTGCTGAATTAGATAATCCTTATATTCTTATTACCGACAAAAAAATCTCAAACATTCAAGAAATTTTACCGCTCCTTGAACAAATCTTGAAAACAAATCGTCCACTTCTTATTGTAGCTGATGATGTTGATGGAGAAGCATTGCCAACGCTTGTTCTTAATAAGATTAAAGGTGTCTTCAATGTTGTAGCTGTAAAAGCACCAGGATTTGGTGATCGTCGTAAAGCTCAATTGGAAGATTTGGCTATCTTGACAGGTGGTACAGTAATTACTGAAGAACTTGGTCTTGATCTTAAAGATGCTACTCTTGAAGCTTTAGGACAAGCAGCTAAGGCAACTGTGGATAAAGACCACACAACAATTGTTGAAGGTGCTGGTTCTGCTGATGCTATTTCTGATCGTGTAGCTATTATTAAAGCGCAAATTGAAAAAACAACTTCTGATTTTGATCGTGAAAAATTACAAGAACGTCTTGCAAAATTAGCTGGTGGTGTTGCAGTTGTTAAAGTTGGTGCTGCAACTGAAACAGAGCTCAAAGCAATGAAACTCTTGATTGAAGATGCACTTAATGCAACACGTGCAGCCGTTGAGGAAGGTATTGTTTCTGGTGGTGGTACAGCACTTGTTAATGCTATTGCTGCTTTGGATAAACTTTCAGAAGAAGGAGATATTCAAACAGGTATTAACATTGTTCGCCGTGCTCTTGAAGAACCAGTTCGTCAAATTGCTGCCAATGCAGGATATGAAGGTTCAGTTATCATTGATAAACTTCGTTCAGAAGAAGTAGGTACAGGATTCAATGCTGCAACTGGTCAATGGGTTAATATGATTGAAGAAGGAATTGTTGACCCTGCAAAAGTAACTCGTTCAGCTTTGCAAAACGCGGCTTCTGTTGCTGGTTTAATTTTGACTACTGAAGCAGTAGTTGCTAATAA
>groEL_Lcl-100
ATGTCAAAAGAAATTAAATTTTCAAGTGATGCTAGAACAGCGATGATGCGCGGAATTGATATTCTTGCCGATACAGTAAAAACAACCCTTGGGCCAAAAGGGCGTAATGTTGTTCTTGAAAAATCATATGGTTCACCTTTAATTACAAATGATGGTGTTACAATTGCCAAAGAGATTGAACTTGAAGACCATTTTGAAAATATGGGAGCTAAACTTGTTTCGGAAGTTGCTTCAAAAACAAATGATATTGCAGGTGATGGAACAACAACAGCGACAGTTTTGACACAAGCTATTGTTCGTGAAGGATTGAAAAATGTTACTGCAGGTGCAAATCCAGTTGGTATTCGCCGAGGAATTGAACTCGCAGCTGAAACAGCAGTTGCTTCAATTAAAGAAATGGCAATTCCTGTTCATGATAAATCAGCAATCGCTCAAGTTGCTACCGTTTCATCACGTAGTGAAAAAGTTGGGGAATATATTTCTGACGCAATGGAGCGTGTAGGTTCTGACGGAGTTATCACAATCGAAGAATCAAAAGGAATGCAAACAGAGCTTGATGTTGTTGAAGGAATGCAATTTGACCGTGGATACTTGAGTCAATATATGGTTTCTAATACAGAGAAAATGGTTGCTGAGTTAGATAATCCTTATATTCTGATTACGGATAAAAAAATCTCAAATATTCAAGAAATTTTACCGCTTCTTGAACAAATTTTGAAAACAAATCGTCCACTTTTAATTGTTGCTGATGATGTTGATGGAGAAGCATTGCCAACTCTTGTTCTTAATAAGATTAAAGGGGTCTTCAACGTAGTCGCTGTAAAAGCACCGGGATTTGGTGACCGCCGTAAAGCTCAATTGGAAGATTTAGCTATCTTGACAGGTGGTACAGTAATTACTGAAGAACTAGGCCTTGATCTTAAAGATGCTACACTAGAAGCTTTAGGACAAGCTGCTAAAGCAACTGTTGATAAAGACCATACAACAATTGTTGAAGGTGCTGGTTCTGTTGATGCCATTTCTGATCGTGTGGCTATCATCAAAGCACAAATCGAAAAAACAACTTCTGATTTTGACCGTGAAAAATTGCAAGAGCGCTTAGCAAAATTAGCTGGTGGAGTTGCGGTAGTTAAAGTAGGAGCCGCAACAGAAACAGAACTTAAAGCAATGAAACTTTTGATTGAAGACGCACTTAATGCAACACGTGCTGCTGTTGAAGAAGGTATCGTTTCTGGTGGTGGTACAGCTCTTGTTAATGCCATCGCAGCTTTGGATAAACTTTCAGAAGAAGGCGACATTCAAACAGGAATTAACATCGTTCGCCGTGCGCTTGAAGAACCAGTTCGTCAAATCGCGGCCAATGCAGGATATGAAGGTTCAGTTATCATTGATAAACTTCGTTCAGAAAAAGTTGGTACAGGATTTAATGCAGCGACAGGTCAATGGGTAAATATGATTGAAGAAGGAATCGTTGACCCGGCAAAAGTGACTCGTTCAGCTTTGCAAAATGCAGCTTCTGTTGCTGGATTAATCTTGACTACTGAAGCAGTTGTGGCTAATAA
>groEL_Lcl-101
ATGTCAAAAGAAATTAAATTTTCAAGTGATGCTAGAACAGCGATGATGCGCGGAATTGATATTCTTGCCGATACAGTAAAAACAACCCTTGGGCCAAAAGGGCGTAATGTTGTTCTTGAAAAATCATATGGTTCACCTTTAATTACAAATGATGGTGTTACAATTGCCAAAGAGATTGAACTTGAAGACCATTTTGAAAATATGGGAGCTAAACTTGTTTCGGAAGTTGCTTCAAAAACAAATGATATTGCAGGTGATGGAACAACAACAGCGACAGTTTTGACACAAGCTATTGTTCGTGAAGGATTGAAAAATGTTACTGCAGGTGCAAATCCAGTTGGTATTCGCCGAGGAATTGAACTCGCAGCTGAAACAGCAGTTGCTTCAATTAAAGAAATGGCAATTCCTGTTCATGATAAATCAGCAATCGCTCAAGTTGCTACCGTTTCATCACGTAGTGAAAAAGTTGGGGAATATATTTCTGACGCAATGGAGCGTGTAGGTTCTGACGGAGTTATCACAATCGAAGAATCAAAAGGAATGCAAACAGAGCTTGATGTTGTTGAAGGAATGCAATTTGACCGTGGATACTTGAGTCAATATATGGTTTCTAATACAGAGAAAATGGTTGCTGAGTTAGATAATCCTTATATTCTGATTACGGATAAAAAAATCTCAAATATTCAAGAAATTTTACCGCTTCTTGAACAAATTTTGAAAACAAATCGTCCACTTTTAATTGTTGCTGATGATGTTGATGGAGAAGCATTGCCAACTCTTGTTCTTAATAAGATTAAAGGGGTCTTCAACGTAGTCGCTGTAAAAGCACCGGGATTTGGTGACCGCCGTAAAGCTCAATTGGAAGATTTAGCTATCTTGACAGGTGGTACAGTAATTACTGAAGAACTAGGCCTTGATCTTAAAGATGCTACACTAGAAGCTTTAGGACAAGCTGCTAAAGCAACTGTTGATAAAGACCATACAACAATTGTTGAAGGTGCTGGTTCTGTTGATGCCATTTCTGATCGTGTGGCTATCATCAAAGCACAAATCGAAAAAACAACTTCTGATTTTGACCGTGAAAAATTGCAAGAGCGCTTAGCAAAATTAGCTGGTGGAGTTGCGGTAGTTAAAGTAGGAGCCGCAACAGAAACAGAACTTAAAGCAATGAAACTTTTGATTGAAGACGCACTTAATGCAACACGTGCTGCTGTTGAAGAAGGTATCGTTTCTGGTGGTGGTACAGCTCTTGTTAATGCCATCGCAGCTTTGGATAAACTTTCAGAAGAAGGCGACATTCAAACAGGAATTAACATCGTTCGCCGTGCGCTTGAAGAACCAGTTCGTCAAATCGCGGCCAATGCAGGATATGAAGGTTCAGTTATCATTGATAAACTTCGTTCAGAAAAAGTTGGTACAGGATTTAATGCAGCGACAGGTCAATGGGTAAATATGATTGAAGAAGGAATCGTTGACCCGGCAAAAGTGACTCGTTCAGCTTTGCAAAATGCAGCATCTGTTGCTGGATTAATCTTGACTACTGAAGCAGTTGTGGCTAATAA
>groEL_Lcl-102
ATGTCAAAAGAAATTAAATTTTCAAGTGATGCTAGAACAGCGATGATGCGCGGAATTGATATTCTTGCCGATACAGTAAAAACAACCCTTGGGCCAAAAGGGCGTAATGTTGTTCTTGAAAAATCATATGGTTCACCTTTAATTACAAATGATGGTGTTACAATTGCCAAAGAGATTGAACTTGAAGACCATTTTGAAAATATGGGAGCTAAACTTGTTTCGGAAGTTGCTTCAAAAACAAATGATATTGCAGGTGATGGAACAACAACAGCGACAGTTTTGACACAAGCTATTGTTCGTGAAGGATTGAAAAATGTTACTGCAGGTGCAAATCCAGTTGGTATTCGCCGAGGAATTGAACTCGCAGCTGAAACAGCAGTTGCTTCAATTAAAGAAATGGCAATTCCTGTTCATGATAAATCAGCAATCGCTCAAGTTGCTACCGTTTCATCACGTAGTGAAAAAGTTGGGGAATATATTTCTGACGCAATGGAGCGTGTAGGTTCTGACGGAGTTATCACAATCGAAGAATCAAAAGGAATGCAAACAGAGCTTGATGTTGTTGAAGGAATGCAATTTGACCGTGGATACTTGAGTCAATATATGGTTTCTAATACAGAGAAAATGGTTGCTGAGTTAGATAATCCTTATATTCTGATTACGGATAAAAAAATCTCAAATATTCAAGAAATTTTACCGCTTCTTGAACAAATTTTGAAAACAAATCGTCCACTTTTAATTGTTGCTGATGATGTTGATGGAGAAGCATTGCCAACTCTTGTTCTTAATAAGATTAAAGGGGTCTTCAACGTAGTCGCTGTAAAAGCACCGGGATTTGGTGACCGCCGTAAAGCTCAATTGGAAGATTTAGCTATCTTGACAGGTGGTACAGTAATTACTGAAGAACTAGGCCTTGATCTTAAAGATGCTACACTAGAAGCTTTAGGACAAGCTGCTAAAGCAACTGTTGATAAAGACCATACAACAATTGTTGAAGGTGCTGGTTCTGTTGATGCCATTTCTGATCGTGTGGCTATCATCAAAGCACAAATCGAAAAAACAACTTCTGATTTTGACCGTGAAAAATTGCAAGAGCGCTTAGCAAAATTAGCTGGTGGAGTTGCGGTAGTTAAAGTAGGAGCCGCAACAGAAACAGAACTTAAAGCAATGAAACTTTTGATTGAAGACGCACTTAATGCAACACGTGCTGCTGTTGAAGAAGGTATCGTTTCTGGTGGTGGTACAGCTCTTGTTAATGCCATCGCAGCTTTGGATAAACTTTCAGAAGAAGGCGACATTCAAACAGGAATTAACATCGTTCGCCGTGCGCTTGAAGAACCAGTTCGTCAAATCGCGGCCAATGCAGGATATGAAGGTTCAGTTATCATTGATAAACTTCGTTCAGAAAAAGTTGGTACAGGATTTAATGCAGCGACAGGTCAATGGGTAAATATGATTGAAGAAGGAATCGTTGACCCGGCAAAAGTGACTCGTTCAGCTTTGCAAAATGCAGCTTCTGTTGCTGGATTAATCTTGACTACTGAAGCAGTTGTGGCTAATAA
>groEL_Lcl-103
ATGTCAAAAGATATTAAATTTTCAAGTGATGCTAGAACAGCGATGATGCGTGGGATTGATATTCTTGCTGATACAGTAAAAACAACCCTTGGACCAAAAGGTCGCAATGTTGTTCTTGAAAAATCATATGGATCACCTTTAATTACAAACGATGGTGTAACGATTGCCAAAGAGATTGAACTTGAAGATCATTTTGAAAATATGGGAGCTAAACTTGTTTCAGAAGTTGCTTCAAAAACAAATGATATCGCAGGTGACGGTACAACAACAGCGACAGTTTTGACACAAGCTATCGTTCGTGAAGGTTTAAAAAATGTTACCGCAGGTGCAAATCCAGTTGGTATTCGCCGAGGAATTGAACTTGCTGCTGAAACAGCTGTTGCGTCAATTAAAGAGATGGCAATTCCTGTCCACGATAAATCAGCAATTGCGCAAGTAGCTACCGTTTCATCACGTAGTGAAAAAGTGGGTGAGTATATTTCTGATGCAATGGAACGTGTAGGTTCTGACGGAGTTATCACCATTGAAGAATCAAAAGGGATGCAAACTGAACTCGATGTTGTTGAAGGAATGCAATTTGACCGTGGATATTTGAGTCAATATATGGTTTCTAATACAGAAAAAATGGTTGCTGAATTAGATAATCCTTATATTCTTATTACCGACAAAAAAATCTCAAACATTCAAGAAATTTTACCGCTCCTTGAACAAATCTTGAAAACAAATCGTCCACTTCTTATTGTAGCTGATGATGTTGATGGAGAAGCATTGCCAACGCTTGTTCTTAATAAGATTAAAGGTGTCTTCAATGTTGTAGCTGTAAAAGCACCAGGATTTGGTGATCGTCGTAAAGCTCAATTGGAAGATTTGGCTATCTTGACAGGTGGTACAGTAATTACTGAAGAACTTGGTCTTGATCTTAAAGATGCTACTCTTGAAGCTTTAGGACAAGCAGCTAAGGCAACTGTGGATAAAGACCACACAACAATTGTTGAAGGTGCTGGTTCTGCTGATGCTATTTCTGATCGTGTAGCTATTATTAAAGCGCAAATTGAAAAAACAACTTCTGATTTTGATCGTGAAAAATTACAAGAACGTCTTGCAAAATTAGCTGGTGGTGTTGCAGTTGTTAAAGTTGGTGCTGCAACTGAAACAGAGCTCAAAGCAATGAAACTCTTGATTGAAGATGCACTTAATGCAACACGTGCAGCCGTTGAGGAAGGTATTGTTTCTGGTGGTGGTACAGCACTTGTTAATGCTATTGCTGCTTTGGATAAACTTTCAGAAGAAGGAGATATTCAAACAGGTATTAACATTGTTCGCCGTGCTCTTGAAGAACCAGTTCGTCAAATTGCTGCCAATGCAGGATATGAAGGTTCAGTTATCATTGATAAACTTCGTTCAGAAGAAGTAGGTACAGGATTCAATGCTGCAACTGGTCAATGGGTTAATATGATTGAAGAAGGAATTGTTGACCCTGCAAAAGTAACTCGTTCAGCTTTGCAAAACGCGGCTTCTGTTGCTGGTTTAATTTTGACTACTGAAGCAGTAGTTGCTAATAA
>groEL_Lcl-104
ATGTCAAAAGATATTAAATTTTCAAGTGATGCTAGAACAGCGATGATGCGTGGGATTGATATTCTTGCTGATACAGTAAAAACAACCCTTGGACCAAAAGGTCGCAATGTTGTTCTTGAAAAATCATATGGATCACCTTTAATTACAAACGATGGTGTAACGATTGCCAAAGAGATTGAACTTGAAGATCATTTTGAAAATATGGGAGCTAAACTTGTTTCAGAAGTTGCTTCAAAAACAAATGATATCGCAGGTGACGGTACAACAACAGCGACAGTTTTGACACAAGCTATCGTTCGTGAAGGTTTAAAAAATGTTACCGCAGGTGCAAATCCAGTTGGTATTCGCCGAGGAATTGAACTTGCTGCTGAAACAGCTGTTGCGTCAATTAAAGAGATGGCAATTCCTGTCCACGATAAATCAGCAATTGCGCAAGTAGCTACCGTTTCATCACGTAGTGAAAAAGTGGGTGAGTATATTTCTGATGCAATGGAACGTGTAGGTTCTGACGGAGTTATCACCATTGAAGAATCAAAAGGGATGCAAACTGAACTCGATGTTGTTGAAGGAATGCAATTTGACCGTGGATATTTGAGTCAATATATGGTTTCTAATACAGAAAAAATGGTTGCTGAATTAGATAATCCTTATATTCTTATTACCGACAAAAAAATCTCAAACATTCAAGAAATTTTACCGCTCCTTGAACAAATCTTGAAAACAAATCGTCCACTTCTTATTGTAGCTGATGATGTTGATGGAGAAGCATTGCCAACGCTTGTTCTTAATAAGATTAAAGGTGTCTTCAATGTTGTAGCTGTAAAAGCACCAGGATTTGGTGATCGTCGTAAAGCTCAATTGGAAGATTTGGCTATCTTGACAGGTGGTACAGTAATTACTGAAGAACTTGGTCTTGATCTTAAAGATGCTACTCTTGAAGCTTTAGGACAAGCAGCTAAAGCAACTGTGGATAAAGACCACACAACAATTGTTGAAGGTGCTGGTTCTGCTGATGCTATTTCTGATCGTGTAGCTATTATTAAAGCGCAAATTGAAAAAACAACTTCTGATTTTGACCGTGAAAAATTACAAGAACGTCTTGCAAAATTAGCTGGTGGTGTTGCAGTTGTTAAAGTTGGTGCTGCAACTGAAACAGAGCTCAAAGCAATGAAACTCTTGATTGAAGATGCACTTAATGCAACACGTGCAGCCGTTGAGGAAGGTATTGTTTCTGGTGGTGGTACAGCACTTGTTAATGCTATTGCTGCTTTGGATAAACTTTCAGAAGAAGGAGATATTCAAACAGGTATTAACATTGTTCGCCGTGCTCTTGAAGAACCAGTTCGTCAAATTGCTGCCAATGCAGGATATGAAGGTTCAGTTATCATTGATAAGCTTCGTTCAGAAGAAGTAGGTACAGGTTTCAATGCTGCAACTGGTCAATGGGTTAATATGATTGAAGAAGGAATTGTTGACCCTGCAAAAGTAACTCGTTCAGCTTTGCAAAACGCGGCTTCTGTTGCTGGTTTAATTTTGACTACTGAAGCAGTAGTTGCTAATAA
>groEL_Lcl-105
ATGTCAAAAGATATTAAATTTTCAAGTGATGCTAGAACAGCGATGATGCGTGGGATTGATATTCTTGCTGATACAGTAAAAACAACCCTTGGACCAAAAGGTCGCAATGTTGTTCTTGAAAAATCATATGGATCACCTTTAATTACAAACGATGGTGTAACGATTGCCAAAGAGATTGAACTTGAAGATCATTTTGAAAATATGGGAGCTAAACTTGTTTCAGAAGTTGCTTCAAAAACAAATGATATCGCAGGTGACGGTACAACAACAGCGACAGTTTTGACACAAGCTATCGTTCGTGAAGGTTTAAAAAATGTTACCGCAGGTGCAAATTCAGTTGGTATTCGCCGAGGAATTGAACTTGCTGCTGAAACAGCTGTTGCGTCAATTAAAGAGATGGCAATTCCTGTCCACGATAAATCAGCAATTGCGCAAGTAGCTACCGTTTCATCACGTAGTGAAAAAGTGGGTGAGTATATTTCTGATGCAATGGAACGTGTAGGTTCTGACGGAGTTATCACCATTGAAGAATCAAAAGGGATGCAAACTGAACTCGATGTTGTTGAAGGAATGCAATTTGACCGTGGATATTTGAGTCAATATATGGTTTCTAATACAGAAAAAATGGTTGCTGAATTAGATAATCCTTATATTCTTATTACCGACAAAAAAATCTCAAACATTCAAGAAATTTTACCGCTCCTTGAACAAATCTTGAAAACAAATCGTCCACTTCTTATTGTAGCTGATGATGTTGATGGAGAAGCATTGCCAACGCTTGTTCTTAATAAGATTAAAGGTGTCTTCAATGTTGTAGCTGTAAAAGCACCAGGATTTGGTGATCGTCGTAAAGCTCAATTGGAAGATTTGGCTATCTTGACAGGTGGTACAGTAATTACTGAAGAACTTGGTCTTGATCTTAAAGATGCTACTCTTGAAGCTTTAGGACAAGCAGCTAAGGCAACTGTGGATAAAGACCACACAACAATTGTTGAAGGTGCTGGTTCTGCTGATGCTATTTCTGATCGTGTAGCTATTATTAAAGCGCAAATTGAAAAAACAACTTCTGATTTTGATCGTGAAAAATTACAAGAACGTCTTGCAAAATTAGCTGGTGGTGTTGCAGTTGTTAAAGTTGGTGCTGCAACTGAAACAGAGCTCAAAGCAATGAAACTCTTGATTGAAGATGCACTTAATGCAACACGTGCAGCCGTTGAGGAAGGTATTGTTTCTGGTGGTGGTACAGCACTTGTTAATGCTATTGCTGCTTTGGATAAACTTTCAGAAGAAGGAGATATTCAAACAGGTATTAACATTGTTCGCCGTGCTCTTGAAGAACCAGTTCGTCAAATTGCTGCCAATGCAGGATATGAAGGTTCAGTTATCATTGATAAACTTCGTTCAGAAGAAGTAGGTACAGGATTCAATGCTGCAACTGGTCAATGGGTTAATATGATTGAAGAAGGAATTGTTGACCCTGCAAAAGTAACTCGTTCAGCTTTGCAAAACGCGGCTTCTGTTGCTGGTTTAATTTTGACTACTGAAGCAGTAGTTGCTAATAA
>groEL_Lcl-106
ATGTCAAAAGATATTAAATTTTCAAGTGATGCTAGAACAGCGATGATGCGTGGGATTGATATTCTTGCTGATACAGTAAAAACAACCCTTGGACCAAAAGGTCGCAATGTTGTTCTTGAAAAATCATATGGATCACCTTTAATTACAAACGATGGTGTAACGATTGCCAAAGAGATTGAACTTGAAGATCATTTTGAAAATATGGGAGCTAAACTTGTTTCAGAAGTTGCTTCAAAAACAAATGATATCGCAGGTGACGGTACAACAACAGCGACAGTTTTGACACAAGCTATCGTTCGTGAAGGTTTAAAAAATGTTACCGCAGGTGCAAATCCAGTTGGTATTCGCCGAGGAATTGAACTTGCTGCTGAAACAGCTGTTGCGTCAATTAAAGAGATGGCAATTCCTGTCCACGATAAATCAGCAATTGCGCAAGTAGCTACCGTTTCATCACGTAGTGAAAAAGTGGGTGAGTATATTTCTGATGCAATGGAACGTGTAGGTTCTGACGGAGTTATCACCATTGAAGAATCAAAAGGGATGCAAACTGAACTCGATGTTGTTGAAGGAATGCAATTTGACCGTGGATATTTGAGTCAATATATGGTTTCTAATACAGAAAAAATGGTTGCTGAATTAGATAATCCTTATATTCTTATTACCGACAAAAAAATCTCAAACATTCAAGAAATTTTACCGCTCCTTGAACAAATCTTGAAAACAAATCGTCCACTTCTTATTGTAGCTGATGATGTTGATGGAGAAGCATTGCCAACGCTTGTTCTTAATAAGATTAAAGGTGTCTTCAATGTTGTAGCTGTAAAAGCACCAGGATTTGGTGATCGTCGTAAAGCTCAATTGGAAGATTTGGCTATCTTGACAGGTGGTACAGTAATTACTGAAGAACTTGGTCTTGATCTTAAAGATGCTACTCTTGAAGCTTTAGGACAAGCAGCTAAAGCAACTGTGGATAAAGACCACACAACAATTGTTGAAGGTGCTGGTTCTGCTGATGCTATTTCTGATCGTGTAGCTATTATTAAAGCGCAAATTGAAAAAACAACTTCTGATTTTGACCGTGAAAAATTACAAGAACGTCTTGCAAAATTAGCTGGTGGTGTTGCAGTTGTTAAAGTTGGTGCTGCAACTGAAACAGAGCTCAAAGCAATGAAACTCTTGATTGAAGATGCACTTAATGCAACACGTGCAGCCGTTGAGGAAGGTATTGTTTCTGGTGGTGGTACAGCACTTGTTAATGCTATTGCTGCTTTGGATAAACTTTCAGAAGAAGGAGATATTCAAACAGGTATTAACATTGTTCGCCGTGCTCTTGAAGAACCAGTTCGTCAAATTGCTGCCAATGCAGGATATGAAGGTTCAGTTATCATTGATAAGCTTCGTTCAGAAGAAGTAGGTACAGGTTTCAATGCTGCAACTGGTCAATGGGTTAATATGATTGAAGAAGGAATTGTTGACCCTGCAAAAGTAACTCGTTCAGCTTTGCAAAACGCGGCTTCTGTTGCTGGTTTAATTTTGACTACTGAAGCAGTAGTTGCTAATAA
>groEL_Lcl-107
ATGTCAAAAGATATTAAATTTTCAAGTGATGCTAGAACAGCGATGATGCGTGGGATTGATATTCTTGCTGATACAGTAAAAACAACCCTTGGACCAAAAGGTCGCAATGTTGTTCTTGAAAAATCATATGGATCACCTTTAATTACAAACGATGGTGTAACGATTGCCAAAGAGATTGAACTTGAAGATCATTTTGAAAATATGGGAGCTAAACTTGTTTCAGAAGTTGCTTCAAAAACAAATGATATCGCAGGTGACGGTACAACAACAGCGACAGTTTTGACACAAGCTATCGTTCGTGAAGGTTTAAAAAATGTTACCGCAGGTGCAAATCCAGTTGGTATTCGCCGAGGAATTGAACTTGCTGCTGAAACAGCTGTTGCGTCAATTAAAGAGATGGCAATTCCTGTCCACGATAAATCAGCAATTGCGCAAGTAGCTACCGTTTCATCACGTAGTGAAAAAGTGGGTGAGTATATTTCTGATGCAATGGAACGTGTAGGTTCTGACGGAGTTATCACCATTGAAGAATCAAAAGGGATGCAAACTGAACTCGATGTTGTTGAAGGAATGCAATTTGACCGTGGATATTTGAGTCAATATATGGTTTCTAATACAGAAAAAATGGTTGCTGAATTAGATAATCCTTATATTCTTATTACCGACAAAAAAATCTCAAACATTCAAGAAATTTTACCGCTCCTTGAACAAATCTTGAAAACAAATCGTCCACTTCTTATTGTAGCTGATGATGTTGATGGAGAAGCATTGCCAACGCTTGTTCTTAATAAGATTAAAGGTGTCTTCAATGTTGTAGCTGTAAAAGCACCAGGATTTGGTGATCGTCGTAAAGCTCAATTGGAAGATTTGGCTATCTTGACAGGTGGTACAGTAATTACTGAAGAACTTGGTCTTGATCTTAAAGATGCTACTCTTGAAGCTTTAGGACAAGCAGCTAAAGCAACTGTGGATAAAGACCACACAACAATTGTTGAAGGTGCTGGTTCTGCTGATGCTATTTCTGATCGTGTAGCTATTATTAAAGCGCAAATTGAAAAAACAACTTCTGATTTTGACCGTGAAAAATTACAAGAACGTCTTGCAAAATTAGCTGGTGGTGTTGCAGTTGTTAAAGTTGGTGCTGCAACTGAAACAGAGCTCAAAGCAATGAAACTCTTGATTGAAGATGCACTTAATGCAACACGTGCAGCCGTTGAGGAAGGTATTGTTTCTGGTGGTGGTACAGCACTTGTTAATGCTATTGCTGCTTTGGATAAACTTTCAGAAGAAGGAGATATTCAAACAGGTATTAACATTGTTCGCCGTGCTCTTGAAGAACCAGTTCGTCAAATTGCTGCCAATGCAGGATATGAAGGTTCAGTTATCATTGATAAGCTTCGTTCAGAAGAAGTAGGTACAGGTTTCAATGCTGCAACTGGTCAATGGGTTAATATGATTGAAGAAGGAATTGTTGACCCTGCAAAAGTAACTCGTTCAGCTTTGCAAAACGCGGCTTCTGTTGCTGGTTTAATTTTGACTACTGAAGCAGTAGTTGCTAATAA
>groEL_Lcl-108
ATGTCAAAAGATATTAAATTTTCAAGTGATGCTAGAACAGCGATGATGCGTGGGATTGATATTCTTGCTGATACAGTAAAAACAACCCTTGGACCAAAAGGTCGCAATGTTGTTCTTGAAAAATCATATGGATCACCTTTAATTACAAACGATGGTGTAACGATTGCCAAAGAGATTGAACTTGAAGATCATTTTGAAAATATGGGAGCTAAACTTGTTTCAGAAGTTGCTTCAAAAACAAATGATATCGCAGGTGACGGTACAACAACAGCGACAGTTTTGACACAAGCTATCGTTCGTGAAGGTTTAAAAAATGTTACCGCAGGTGCAAATCCAGTTGGTATTCGCCGAGGAATTGAACTTGCTGCTGAAACAGCTGTTGCGTCAATTAAAGAGATGGCAATTCCTGTCCACGATAAATCAGCAATTGCGCAAGTAGCTACCGTTTCATCACGTAGTGAAAAAGTGGGTGAGTATATTTCTGATGCAATGGAACGTGTAGGTTCTGACGGAGTTATCACCATTGAAGAATCAAAAGGGATGCAAACTGAACTCGATGTTGTTGAAGGAATGCAATTTGACCGTGGATATTTGAGTCAATATATGGTTTCTAATACAGAAAAAATGGTTGCTGAATTAGATAATCCTTATATTCTTATTACCGACAAAAAAATCTCAAACATTCAAGAAATTTTACCGCTCCTTGAACAAATCTTGAAAACAAATCGTCCACTTCTTATTGTAGCTGATGATGTTGATGGAGAAGCATTGCCAACGCTTGTTCTTAATAAGATTAAAGGTGTCTTCAATGTTGTAGCTGTAAAAGCACCAGGATTTGGTGATCGTCGTAAAGCTCAATTGGAAGATTTGGCTATCTTGACAGGTGGTACAGTAATTACTGAAGAACTTGGTCTTGATCTTAAAGATGCTACTCTTGAAGCTTTAGGACAAGCAGCTAAGGCAACTGTGGATAAAGACCACACAACAATTGTTGAAGGTGCTGGTTCTGCTGATGCTATTTCTGATCGTGTAGCTATTATTAAAGCGCAAATTGAAAAAACAACTTCTGATTTTGATCGTGAAAAATTACAAGAACGTCTTGCAAAATTAGCTGGTGGTGTTGCAGTTGTTAAAGTTGGTGCTGCAACTGAAACAGAGCTCAAAGCAATGAAACTCTTGATTGAAGATGCACTTAATGCAACACGTGCAGCCGTTGAGGAAGGTATTGTTTCTGGTGGTGGTACAGCACTTGTTAATGCTATTGCTGCTTTGGATAAACTTTCAGAAGAAGGAGATATTCAAACAGGTATTAACATTGTTCGCCGTGCTCTTGAAGAACCAGTTCGTCAAATTGCTGCCAATGCAGGATATGAAGGTTCAGTTATCATTGATAAACTTCGTTCAGAAGAAGTAGGTACAGGATTCAATGCTGCAACTGGTCAATGGGTTAATATGATTGAAGAAGGAATTGTTGACCCTGCAAAAGTAACTCGTTCAGCTTTGCAAAACGCGGCTTCTGTTGCTGGTTTAATTTTGACTACTGAAGCAGTAGTTGCTAATAA
>groEL_Lcl-109
ATGTCAAAAGATATTAAATTTTCAAGTGATGCTAGAACAGCGATGATGCGTGGGATTGATATTCTTGCTGATACAGTAAAAACAACCCTTGGACCAAAAGGTCGCAATGTTGTTCTTGAAAAATCATATGGATCACCTTTAATTACAAACGATGGTGTAACGATTGCCAAAGAGATTGAACTTGAAGATCATTTTGAAAATATGGGAGCTAAACTTGTTTCAGAAGTTGCTTCAAAAACAAATGATATCGCAGGTGACGGTACAACAACAGCGACAGTTTTGACACAAGCTATCGTTCGTGAAGGTTTAAAAAATGTTACCGCAGGTGCAAATCCAGTTGGTATTCGCCGAGGAATTGAACTTGCTGCTGAAACAGCTGTTGCGTCAATTAAAGAGATGGCAATTCCTGTCCACGATAAATCAGCAATTGCGCAAGTAGCTACCGTTTCATCACGTAGTGAAAAAGTGGGTGAGTATATTTCTGATGCAATGGAACGTGTAGGTTCTGACGGAGTTATCACCATTGAAGAATCAAAAGGGATGCAAACTGAACTCGATGTTGTTGAAGGAATGCAATTTGACCGTGGATATTTGAGTCAATATATGGTTTCTAATACAGAAAAAATGGTTGCTGAATTAGATAATCCTTATATTCTTATTACCGACAAAAAAATCTCAAACATTCAAGAAATTTTACCGCTCCTTGAACAAATCTTGAAAACAAATCGTCCACTTCTTATTGTAGCTGATGATGTTGATGGAGAAGCATTGCCAACGCTTGTTCTTAATAAGATTAAAGGTGTCTTCAATGTTGTAGCTGTAAAAGCACCAGGATTTGGTGATCGTCGTAAAGCTCAATTGGAAGATTTGGCTATCTTGACAGGTGGTACAGTAATTACTGAAGAACTTGGTCTTGATCTTAAAGATGCTACTCTTGAAGCTTTAGGACAAGCAGCTAAAGCAACTGTGGATAAAGACCACACAACAATTGTTGAAGGTGCTGGTTCTGCTGATGCTATTTCTGATCGTGTAGCTATTATTAAAGCGCAAATTGAAAAAACAACTTCTGATTTTGACCGTGAAAAATTACAAGAACGTCTTGCAAAATTAGCTGGTGGTGTTGCAGTTGTTAAAGTTGGTGCTGCAACTGAAACAGAGCTCAAAGCAATGAAACTCTTGATTGAAGATGCACTTAATGCAACACGTGCAGCCGTTGAGGAAGGTATTGTTTCTGGTGGTGGTACAGCACTTGTTAATGCTATTGCTGCTTTGGATAAACTTTCAGAAGAAGGAGATATTCAAACAGGTATTAACATTGTTCGCCGTGCTCTTGAAGAACCAGTTCGTCAAATTGCTGCCAATGCAGGATATGAAGGTTCAGTTATCATTGATAAGCTTCGTTCAGAAGAAGTAGGTACAGGTTTCAATGCTGCAACTGGTCAATGGGTTAATATGATTGAAGAAGGAATTGTTGACCCTGCAAAAGTAACTCGTTCAGCTTTGCAAAACGCGGCTTCTGTTGCTGGTTTAATTTTGACTACTGAAGCAGTAGTTGCTAATAA
>groEL_Lcl-110
ATGTCAAAAGATATTAAATTTTCAAGTGATGCTAGAACAGCGATGATGCGTGGGATTGATATTCTTGCTGATACAGTAAAAACAACCCTTGGACCAAAAGGTCGCAATGTTGTTCTTGAAAAATCATATGGATCACCTTTAATTACAAACGATGGTGTAACGATTGCCAAAGAGATTGAACTTGAAGATCATTTTGAAAATATGGGAGCTAAACTTGTTTCAGAAGTTGCTTCAAAAACAAATGATATCGCAGGTGACGGTACAACAACAGCGACAGTTTTGACACAAGCTATCGTTCGTGAAGGTTTAAAAAATGTTACCGCAGGTGCAAATCCAGTTGGTATTCGCCGAGGAATTGAACTTGCTGCTGAAACAGCTGTTGCGTCAATTAAAGAGATGGCAATTCCTGTCCACGATAAATCAGCAATTGCGCAAGTAGCTACCGTTTCATCACGTAGTGAAAAAGTGGGTGAGTATATTTCTGATGCAATGGAACGTGTAGGTTCTGACGGAGTTATCACCATTGAAGAATCAAAAGGGATGCAAACTGAACTCGATGTTGTTGAAGGAATGCAATTTGACCGTGGATATTTGAGTCAATATATGGTTTCTAATACAGAAAAAATGGTTGCTGAATTAGATAATCCTTATATTCTTATTACCGACAAAAAAATCTCAAACATTCAAGAAATTTTACCGCTCCTTGAACAAATCTTGAAAACAAATCGTCCACTTCTTATTGTAGCTGATGATGTTGATGGAGAAGCATTGCCAACGCTTGTTCTTAATAAGATTAAAGGTGTCTTCAATGTTGTAGCTGTAAAAGCACCAGGATTTGGTGATCGTCGTAAAGCTCAATTGGAAGATTTGGCTATCTTGACAGGTGGTACAGTAATTACTGAAGAACTTGGTCTTGATCTTAAAGATGCTACTCTTGAAGCTTTAGGACAAGCAGCTAAAGCAACTGTGGATAAAGACCACACAACAATTGTTGAAGGTGCTGGTTCTGCTGATGCTATTTCTGATCGTGTAGCTATTATTAAAGCGCAAATTGAAAAAACAACTTCTGATTTTGACCGTGAAAAATTACAAGAACGTCTTGCAAAATTAGCTGGTGGTGTTGCAGTTGTTAAAGTTGGTGCTGCAACTGAAACAGAGCTCAAAGCAATGAAACTCTTGATTGAAGATGCACTTAATGCAACACGTGCAGCCGTTGAGGAAGGTATTGTTTCTGGTGGTGGTACAGCACTTGTTAATGCTATTGCTGCTTTGGATAAACTTTCAGAAGAAGGAGATATTCAAACAGGTATTAACATTGTTCGCCGTGCTCTTGAAGAACCAGTTCGTCAAATTGCTGCCAATGCAGGATATGAAGGTTCAGTTATCATTGATAAGCTTCGTTCAGAAGAAGTAGGTACAGGTTTCAATGCTGCAACTGGTCAATGGGTTAATATGATTGAAGAAGGAATTGTTGACCCTGCAAAAGTAACTCGTTCAGCTTTGCAAAACGCGGCTTCTGTTGCTGGTTTAATTTTGACTACTGAAGCAGTAGTTGCTAATAA
>groEL_Lcl-111
ATGTCAAAAGATATTAAATTTTCAAGTGATGCTAGAACAGCGATGATGCGTGGGATTGATATTCTTGCTGATACAGTAAAAACAACCCTTGGACCAAAAGGTCGCAATGTTGTTCTTGAAAAATCATATGGATCACCTTTAATTACAAACGATGGTGTAACGATTGCCAAAGAGATTGAACTTGAAGATCATTTTGAAAATATGGGAGCTAAACTTGTTTCAGAAGTTGCTTCAAAAACAAATGATATCGCAGGTGACGGTACAACAACAGCGACAGTTTTGACACAAGCTATCGTTCGTGAAGGTTTAAAAAATGTTACCGCAGGTGCAAATCCAGTTGGTATTCGCCGAGGAATTGAACTTGCTGCTGAAACAGCTGTTGCGTCAATTAAAGAGATGGCAATTCCTGTCCACGATAAATCAGCAATTGCGCAAGTAGCTACCGTTTCATCACGTAGTGAAAAAGTGGGTGAGTATATTTCTGATGCAATGGAACGTGTAGGTTCTGACGGAGTTATCACCATTGAAGAATCAAAAGGGATGCAAACTGAACTCGATGTTGTTGAAGGAATGCAATTTGACCGTGGATATTTGAGTCAATATATGGTTTCTAATACAGAAAAAATGGTTGCTGAATTAGATAATCCTTATATTCTTATTACCGACAAAAAAATCTCAAACATTCAAGAAATTTTACCGCTCCTTGAACAAATCTTGAAAACAAATCGTCCACTTCTTATTGTAGCTGATGATGTTGATGGAGAAGCATTGCCAACGCTTGTTCTTAATAAGATTAAAGGTGTCTTCAATGTTGTAGCTGTAAAAGCACCAGGATTTGGTGATCGTCGTAAAGCTCAATTGGAAGATTTGGCTATCTTGACAGGTGGTACAGTAATTACTGAAGAACTTGGTCTTGATCTTAAAGATGCTACTCTTGAAGCTTTAGGACAAGCAGCTAAGGCAACTGTGGATAAAGACCACACAACAATTGTTGAAGGTGCTGGTTCTGCTGATGCTATTTCTGATCGTGTAGCTATTATTAAAGCGCAAATTGAAAAAACAACTTCTGATTTTGATCGTGAAAAATTACAAGAACGTCTTGCAAAATTAGCTGGTGGTGTTGCAGTTGTTAAAGTTGGTGCTGCAACTGAAACAGAGCTCAAAGCAATGAAACTCTTGATTGAAGATGCACTTAATGCAACACGTGCAGCCGTTGAGGAAGGTATTGTTTCTGGTGGTGGTACAGCACTTGTTAATGCTATTGCTGCTTTGGATAAACTTTCAGAAGAAGGAGATATTCAAACAGGTATTAACATTGTTCGCCGTGCTCTTGAAGAACCAGTTCGTCAAATTGCTGCCAATGCAGGATATGAAGGTTCAGTTATCATTGATAAACTTCGTTCAGAAGAAGTAGGTACAGGATTCAATGCTGCAACTGGTCAATGGGTTAATATGATTGAAGAAGGAATTGTTGACCCTGCAAAAGTAACTCGTTCAGCTTTGCAAAACGCGGCTTCTGTTGCTGGTTTAATTTTGACTACTGAAGCAGTAGTTGCTAATAA
>groEL_Lcl-112
ATGTCAAAAGATATTAAATTTTCAAGTGATGCTAGAACAGCGATGATGCGTGGGATTGATATTCTTGCTGATACAGTAAAAACAACCCTTGGACCAAAAGGTCGCAATGTTGTTCTTGAAAAATCATATGGATCACCTTTAATTACAAACGATGGTGTAACGATTGCCAAAGAGATTGAACTTGAAGATCATTTTGAAAATATGGGAGCTAAACTTGTTTCAGAAGTTGCTTCAAAAACAAATGATATCGCAGGTGACGGTACAACAACAGCGACAGTTTTGACACAAGCTATCGTTCGTGAAGGTTTAAAAAATGTTACCGCAGGTGCAAATCCAGTTGGTATTCGCCGAGGAATTGAACTTGCTGCTGAAACAGCTGTTGCGTCAATTAAAGAGATGGCAATTCCTGTCCACGATAAATCAGCAATTGCGCAAGTAGCTACCGTTTCATCACGTAGTGAAAAAGTGGGTGAGTATATTTCTGATGCAATGGAACGTGTAGGTTCTGACGGAGTTATCACCATTGAAGAATCAAAAGGGATGCAAACTGAACTCGATGTTGTTGAAGGAATGCAATTTGACCGTGGATATTTGAGTCAATATATGGTTTCTAATACAGAAAAAATGGTTGCTGAATTAGATAATCCTTATATTCTTATTACCGACAAAAAAATCTCAAACATTCAAGAAATTTTACCGCTCCTTGAACAAATCTTGAAAACAAATCGTCCACTTCTTATTGTAGCTGATGATGTTGATGGAGAAGCATTGCCAACGCTTGTTCTTAATAAGATTAAAGGTGTCTTCAATGTTGTAGCTGTAAAAGCACCAGGATTTGGTGATCGTCGTAAAGCTCAATTGGAAGATTTGGCTATCTTGACAGGTGGTACAGTAATTACTGAAGAACTTGGTCTTGATCTTAAAGATGCTACTCTTGAAGCTTTAGGACAAGCAGCTAAAGCAACTGTGGATAAAGACCACACAACAATTGTTGAAGGTGCTGGTTCTGCTGATGCTATTTCTGATCGTGTAGCTATTATTAAAGCGCAAATTGAAAAAACAACTTCTGATTTTGACCGTGAAAAATTACAAGAACGTCTTGCAAAATTAGCTGGTGGTGTTGCAGTTGTTAAAGTTGGTGCTGCAACTGAAACAGAGCTCAAAGCAATGAAACTCTTGATTGAAGATGCACTTAATGCAACACGTGCAGCCGTTGAGGAAGGTATTGTTTCTGGTGGTGGTACAGCACTTGTTAATGCTATTGCTGCTTTGGATAAACTTTCAGAAGAAGGAGATATTCAAACAGGTATTAACATTGTTCGCCGTGCTCTTGAAGAACCAGTTCGTCAAATTGCTGCCAATGCAGGATATGAAGGTTCAGTTATCATTGATAAGCTTCGTTCAGAAGAAGTAGGTACAGGTTTCAATGCTGCAACTGGTCAATGGGTTAATATGATTGAAGAAGGAATTGTTGACCCTGCAAAAGTAACTCGTTCAGCTTTGCAAAACGCGGCTTCTGTTGCTGGTTTAATTTTGACTACTGAAGCAGTAGTTGCTAATAA
>groEL_Lcl-113
ATGTCAAAAGATATTAAATTTTCAAGTGATGCTAGAACAGCGATGATGCGTGGGATTGATATTCTTGCTGATACAGTAAAAACAACCCTTGGACCAAAAGGTCGCAATGTTGTTCTTGAAAAATCATATGGATCACCTTTAATTACAAACGATGGTGTAACGATTGCCAAAGAGATTGAACTTGAAGATCATTTTGAAAATATGGGAGCTAAACTTGTTTCAGAAGTTGCTTCAAAAACAAATGATATCGCAGGTGACGGTACAACAACAGCGACAGTTTTGACACAAGCTATCGTTCGTGAAGGTTTAAAAAATGTTACCGCAGGTGCAAATCCAGTTGGTATTCGCCGAGGAATTGAACTTGCTGCTGAAACAGCTGTTGCGTCAATTAAAGAGATGGCAATTCCTGTCCACGATAAATCAGCAATTGCGCAAGTAGCTACCGTTTCATCACGTAGTGAAAAAGTGGGTGAGTATATTTCTGATGCAATGGAACGTGTAGGTTCTGACGGAGTTATCACCATTGAAGAATCAAAAGGGATGCAAACTGAACTCGATGTTGTTGAAGGAATGCAATTTGACCGTGGATATTTGAGTCAATATATGGTTTCTAATACAGAAAAAATGGTTGCTGAATTAGATAATCCTTATATTCTTATTACCGACAAAAAAATCTCAAACATTCAAGAAATTTTACCGCTCCTTGAACAAATCTTGAAAACAAATCGTCCACTTCTTATTGTAGCTGATGATGTTGATGGAGAAGCATTGCCAACGCTTGTTCTTAATAAGATTAAAGGTGTCTTCAATGTTGTAGCTGTAAAAGCACCAGGATTTGGTGATCGTCGTAAAGCTCAATTGGAAGATTTGGCTATCTTGACAGGTGGTACAGTAATTACTGAAGAACTTGGTCTTGATCTTAAAGATGCTACTCTTGAAGCTTTAGGACAAGCAGCTAAGGCAACTGTGGATAAAGACCACACAACAATTGTTGAAGGTGCTGGTTCTGCTGATGCTATTTCTGATCGTGTAGCTATTATTAAAGCGCAAATTGAAAAAACAACTTCTGATTTTGATCGTGAAAAATTACAAGAACGTCTTGCAAAATTAGCTGGTGGTGTTGCAGTTGTTAAAGTTGGTGCTGCAACTGAAACAGAGCTCAAAGCAATGAAACTCTTGATTGAAGATGCACTTAATGCAACACGTGCAGCCGTTGAGGAAGGTATTGTTTCTGGTGGTGGTACAGCACTTGTTAATGCTATTGCTGCTTTGGATAAACTTTCAGAAGAAGGAGATATTCAAACAGGTATTAACATTGTTCGCCGTGCTCTTGAAGAACCAGTTCGTCAAATTGCTGCCAATGCAGGATATGAAGGTTCAGTTATCATTGATAAACTTCGTTCAGAAGAAGTAGGTACAGGATTCAATGCTGCAACTGGTCAATGGGTTAATATGATTGAAGAAGGAATTGTTGACCCTGCAAAAGTAACTCGTTCAGCTTTGCAAAACGCGGCTTCTGTTGCTGGTTTAATTTTGACTACTGAAGCAGTAGTTGCTAATAA
>groEL_Lcl-114
ATGTCAAAAGATATTAAATTTTCAAGTGATGCTAGAACAGCGATGATGCGTGGGATTGATATTCTTGCTGATACAGTAAAAACAACCCTTGGACCAAAAGGTCGCAATGTTGTTCTTGAAAAATCATATGGATCACCTTTAATTACAAACGATGGTGTAACGATTGCCAAAGAGATTGAACTTGAAGATCATTTTGAAAATATGGGAGCTAAACTTGTTTCAGAAGTTGCTTCAAAAACAAATGATATCGCAGGTGACGGTACAACAACAGCGACAGTTTTGACACAAGCTATCGTTCGTGAAGGTTTAAAAAATGTTACCGCAGGTGCAAATCCAGTTGGTATTCGCCGAGGAATTGAACTTGCTGCTGAAACAGCTGTTGCGTCAATTAAAGAGATGGCAATTCCTGTCCACGATAAATCAGCAATTGCGCAAGTAGCTACCGTTTCATCACGTAGTGAAAAAGTGGGTGAGTATATTTCTGATGCAATGGAACGTGTAGGTTCTGACGGAGTTATCACCATTGAAGAATCAAAAGGGATGCAAACTGAACTCGATGTTGTTGAAGGAATGCAATTTGACCGTGGATATTTGAGTCAATATATGGTTTCTAATACAGAAAAAATGGTTGCTGAATTAGATAATCCTTATATTCTTATTACCGACAAAAAAATCTCAAACATTCAAGAAATTTTACCGCTCCTTGAACAAATCTTGAAAACAAATCGTCCACTTCTTATTGTAGCTGATGATGTTGATGGAGAAGCATTGCCAACGCTTGTTCTTAATAAGATTAAAGGTGTCTTCAATGTTGTAGCTGTAAAAGCACCAGGATTTGGTGATCGTCGTAAAGCTCAATTGGAAGATTTGGCTATCTTGACAGGTGGTACAGTAATTACTGAAGAACTTGGTCTTGATCTTAAAGATGCTACTCTTGAAGCTTTAGGACAAGCAGCTAAGGCAACTGTGGATAAAGACCACACAACAATTGTTGAAGGTGCTGGTTCTGCTGATGCTATTTCTGATCGTGTAGCTATTATTAAAGCGCAAATTGAAAAAACAACTTCTGATTTTGATCGTGAAAAATTACAAGAACGTCTTGCAAAATTAGCTGGTGGTGTTGCAGTTGTTAAAGTTGGTGCTGCAACTGAAACAGAGCTCAAAGCAATGAAACTCTTGATTGAAGATGCACTTAATGCAACACGTGCAGCCGTTGAGGAAGGTATTGTTTCTGGTGGTGGTACAGCACTTGTTAATGCTATTGCTGCTTTGGATAAACTTTCAGAAGAAGGAGATATTCAAACAGGTATTAACATTGTTCGCCGTGCTCTTGAAGAACCAGTTCGTCAAATTGCTGCCAATGCAGGATATGAAGGTTCAGTTATCATTGATAAACTTCGTTCAGAAGAAGTAGGTACAGGATTCAATGCTGCAACTGGTCAATGGGTTAATATGATTGAAGAAGGAATTGTTGACCCTGCAAAAGTAACTCGTTCAGCTTTGCAAAACGCGGCTTCTGTTGCTGGTTTAATTTTGACTACTGAAGCAGTAGTTGCTAATAA
>groEL_Lcl-115
ATGTCAAAAGATATTAAATTTTCAAGTGATGCTAGAACAGCGATGATGCGTGGGATTGATATTCTTGCTGATACAGTAAAAACAACCCTTGGACCAAAAGGTCGCAATGTTGTTCTTGAAAAATCATATGGATCACCTTTAATTACAAACGATGGTGTAACGATTGCCAAAGAGATTGAACTTGAAGATCATTTTGAAAATATGGGAGCTAAACTTGTTTCAGAAGTTGCTTCAAAAACAAATGATATCGCAGGTGACGGTACAACAACAGCGACAGTTTTGACACAAGCTATCGTTCGTGAAGGTTTAAAAAATGTTACCGCAGGTGCAAATCCAGTTGGTATTCGCCGAGGAATTGAACTTGCTGCTGAAACAGCTGTTGCGTCAATTAAAGAGATGGCAATTCCTGTCCACGATAAATCAGCAATTGCGCAAGTAGCTACCGTTTCATCACGTAGTGAAAAAGTGGGTGAGTATATTTCTGATGCAATGGAACGTGTAGGTTCTGACGGAGTTATCACCATTGAAGAATCAAAAGGGATGCAAACTGAACTCGATGTTGTTGAAGGAATGCAATTTGACCGTGGATATTTGAGTCAATATATGGTTTCTAATACAGAAAAAATGGTTGCTGAATTAGATAATCCTTATATTCTTATTACCGACAAAAAAATCTCAAACATTCAAGAAATTTTACCGCTCCTTGAACAAATCTTGAAAACAAATCGTCCACTTCTTATTGTAGCTGATGATGTTGATGGAGAAGCATTGCCAACGCTTGTTCTTAATAAGATTAAAGGTGTCTTCAATGTTGTAGCTGTAAAAGCACCAGGATTTGGTGATCGTCGTAAAGCTCAATTGGAAGATTTGGCTATCTTGACAGGTGGTACAGTAATTACTGAAGAACTTGGTCTTGATCTTAAAGATGCTACTCTTGAAGCTTTAGGACAAGCAGCTAAGGCAACTGTGGATAAAGACCACACAACAATTGTTGAAGGTGCTGGTTCTGCTGATGCTATTTCTGATCGTGTAGCTATTATTAAAGCGCAAATTGAAAAAACAACTTCTGATTTTGATCGTGAAAAATTACAAGAACGTCTTGCAAAATTAGCTGGTGGTGTTGCAGTTGTTAAAGTTGGTGCTGCAACTGAAACAGAGCTCAAAGCAATGAAACTCTTGATTGAAGATGCACTTAATGCAACACGTGCAGCCGTTGAGGAAGGTATTGTTTCTGGTGGTGGTACAGCACTTGTTAATGCTATTGCTGCTTTGGATAAACTTTCAGAAGAAGGAGATATTCAAACAGGTATTAACATTGTTCGCCGTGCTCTTGAAGAACCAGTTCGTCAAATTGCTGCCAATGCAGGATATGAAGGTTCAGTTATCATTGATAAACTTCGTTCAGAAGAAGTAGGTACAGGATTCAATGCTGCAACTGGTCAATGGGTTAATATGATTGAAGAAGGAATTGTTGACCCTGCAAAAGTAACTCGTTCAGCTTTGCAAAACGCGGCTTCTGTTGCTGGTTTAATTTTGACTACTGAAGCAGTAGTTGCTAATAA
>groEL_Lcl-116
ATGTCAAAAGATATTAAATTTTCAAGTGATGCTAGAACAGCGATGATGCGTGGGATTGATATTCTTGCTGATACAGTAAAAACAACCCTTGGACCAAAAGGTCGCAATGTTGTTCTTGAAAAATCATATGGATCACCTTTAATTACAAACGATGGTGTAACGATTGCCAAAGAGATTGAACTTGAAGATCATTTTGAAAATATGGGAGCTAAACTTGTTTCAGAAGTTGCTTCAAAAACAAATGATATCGCAGGTGACGGTACAACAACAGCGACAGTTTTGACACAAGCTATCGTTCGTGAAGGTTTAAAAAATGTTACCGCAGGTGCAAATTCAGTTGGTATTCGCCGAGGAATTGAACTTGCTGCTGAAACAGCTGTTGCGTCAATTAAAGAGATGGCAATTCCTGTCCACGATAAATCAGCAATTGCGCAAGTAGCTACCGTTTCATCACGTAGTGAAAAAGTGGGTGAGTATATTTCTGATGCAATGGAACGTGTAGGTTCTGACGGAGTTATCACCATTGAAGAATCAAAAGGGATGCAAACTGAACTCGATGTTGTTGAAGGAATGCAATTTGACCGTGGATATTTGAGTCAATATATGGTTTCTAATACAGAAAAAATGGTTGCTGAATTAGATAATCCTTATATTCTTATTACCGACAAAAAAATCTCAAACATTCAAGAAATTTTACCGCTCCTTGAACAAATCTTGAAAACAAATCGTCCACTTCTTATTGTAGCTGATGATGTTGATGGAGAAGCATTGCCAACGCTTGTTCTTAATAAGATTAAAGGTGTCTTCAATGTTGTAGCTGTAAAAGCACCAGGATTTGGTGATCGTCGTAAAGCTCAATTGGAAGATTTGGCTATCTTGACAGGTGGTACAGTAATTACTGAAGAACTTGGTCTTGATCTTAAAGATGCTACTCTTGAAGCTTTAGGACAAGCAGCTAAGGCAACTGTGGATAAAGACCACACAACAATTGTTGAAGGTGCTGGTTCTGCTGATGCTATTTCTGATCGTGTAGCTATTATTAAAGCGCAAATTGAAAAAACAACTTCTGATTTTGATCGTGAAAAATTACAAGAACGTCTTGCAAAATTAGCTGGTGGTGTTGCAGTTGTTAAAGTTGGTGCTGCAACTGAAACAGAGCTCAAAGCAATGAAACTCTTGATTGAAGATGCACTTAATGCAACACGTGCAGCCGTTGAGGAAGGTATTGTTTCTGGTGGTGGTACAGCACTTGTTAATGCTATTGCTGCTTTGGATAAACTTTCAGAAGAAGGAGATATTCAAACAGGTATTAACATTGTTCGCCGTGCTCTTGAAGAACCAGTTCGTCAAATTGCTGCCAATGCAGGATATGAAGGTTCAGTTATCATTGATAAACTTCGTTCAGAAGAAGTAGGTACAGGATTCAATGCTGCAACTGGTCAATGGGTTAATATGATTGAAGAAGGAATTGTTGACCCTGCAAAAGTAACTCGTTCAGCTTTGCAAAACGCGGCTTCTGTTGCTGGTTTAATTTTGACTACTGAAGCAGTAGTTGCTAATAA
>groEL_Lcl-117
ATGTCAAAAGATATTAAATTTTCAAGTGATGCTAGAACAGCGATGATGCGTGGGATTGATATTCTTGCTGATACAGTAAAAACAACCCTTGGACCAAAAGGTCGCAATGTTGTTCTTGAAAAATCATATGGATCACCTTTAATTACAAACGATGGTGTAACGATTGCCAAAGAGATTGAACTTGAAGATCATTTTGAAAATATGGGAGCTAAACTTGTTTCAGAAGTTGCTTCAAAAACAAATGATATCGCAGGTGACGGTACAACAACAGCGACAGTTTTGACACAAGCTATCGTTCGTGAAGGTTTAAAAAATGTTACCGCAGGTGCAAATCCAGTTGGTATTCGCCGAGGAATTGAACTTGCTGCTGAAACAGCTGTTGCGTCAATTAAAGAGATGGCAATTCCTGTCCACGATAAATCAGCAATTGCGCAAGTAGCTACCGTTTCATCACGTAGTGAAAAAGTGGGTGAGTATATTTCTGATGCAATGGAACGTGTAGGTTCTGACGGAGTTATCACCATTGAAGAATCAAAAGGGATGCAAACTGAACTCGATGTTGTTGAAGGAATGCAATTTGACCGTGGATATTTGAGTCAATATATGGTTTCTAATACAGAAAAAATGGTTGCTGAATTAGATAATCCTTATATTCTTATTACCGACAAAAAAATCTCAAACATTCAAGAAATTTTACCGCTCCTTGAACAAATCTTGAAAACAAATCGTCCACTTCTTATTGTAGCTGATGATGTTGATGGAGAAGCATTGCCAACGCTTGTTCTTAATAAGATTAAAGGTGTCTTCAATGTTGTAGCTGTAAAAGCACCAGGATTTGGTGATCGTCGTAAAGCTCAATTGGAAGATTTGGCTATCTTGACAGGTGGTACAGTAATTACTGAAGAACTTGGTCTTGATCTTAAAGATGCTACTCTTGAAGCTTTAGGACAAGCAGCTAAAGCAACTGTGGATAAAGACCACACAACAATTGTTGAAGGTGCTGGTTCTGCTGATGCTATTTCTGATCGTGTAGCTATTATTAAAGCGCAAATTGAAAAAACAACTTCTGATTTTGACCGTGAAAAATTACAAGAACGTCTTGCAAAATTAGCTGGTGGTGTTGCAGTTGTTAAAGTTGGTGCTGCAACTGAAACAGAGCTCAAAGCAATGAAACTCTTGATTGAAGATGCACTTAATGCAACACGTGCAGCCGTTGAGGAAGGTATTGTTTCTGGTGGTGGTACAGCACTTGTTAATGCTATTGCTGCTTTGGATAAACTTTCAGAAGAAGGAGATATTCAAACAGGTATTAACATTGTTCGCCGTGCTCTTGAAGAACCAGTTCGTCAAATTGCTGCCAATGCAGGATATGAAGGTTCAGTTATCATTGATAAGCTTCGTTCAGAAGAAGTAGGTACAGGTTTCAATGCTGCAACTGGTCAATGGGTTAATATGATTGAAGAAGGAATTGTTGACCCTGCAAAAGTAACTCGTTCAGCTTTGCAAAACGCGGCTTCTGTTGCTGGTTTAATTTTGACTACTGAAGCAGTAGTTGCTAATAA
>groEL_Lcl-118
ATGTCAAAAGATATTAAATTTTCAAGTGATGCTAGAACAGCGATGATGCGTGGGATTGATATTCTTGCTGATACAGTAAAAACAACCCTTGGACCAAAAGGTCGCAATGTTGTTCTTGAAAAATCATATGGATCACCTTTAATTACAAACGATGGTGTAACGATTGCCAAAGAGATTGAACTTGAAGATCATTTTGAAAATATGGGAGCTAAACTTGTTTCAGAAGTTGCTTCAAAAACAAATGATATCGCAGGTGACGGTACAACAACAGCGACAGTTTTGACACAAGCTATCGTTCGTGAAGGTTTAAAAAATGTTACCGCAGGTGCAAATCCAGTTGGTATTCGCCGAGGAATTGAACTTGCTGCTGAAACAGCTGTTGCGTCAATTAAAGAGATGGCAATTCCTGTCCACGATAAATCAGCAATTGCGCAAGTAGCTACCGTTTCATCACGTAGTGAAAAAGTGGGTGAGTATATTTCTGATGCAATGGAACGTGTAGGTTCTGACGGAGTTATCACCATTGAAGAATCAAAAGGGATGCAAACTGAACTCGATGTTGTTGAAGGAATGCAATTTGACCGTGGATATTTGAGTCAATATATGGTTTCTAATACAGAAAAAATGGTTGCTGAATTAGATAATCCTTATATTCTTATTACCGACAAAAAAATCTCAAACATTCAAGAAATTTTACCGCTCCTTGAACAAATCTTGAAAACAAATCGTCCACTTCTTATTGTAGCTGATGATGTTGATGGAGAAGCATTGCCAACGCTTGTTCTTAATAAGATTAAAGGTGTCTTCAATGTTGTAGCTGTAAAAGCACCAGGATTTGGTGATCGTCGTAAAGCTCAATTGGAAGATTTGGCTATCTTGACAGGTGGTACAGTAATTACTGAAGAACTTGGTCTTGATCTTAAAGATGCTACTCTTGAAGCTTTAGGACAAGCAGCTAAGGCAACTGTGGATAAAGACCACACAACAATTGTTGAAGGTGCTGGTTCTGCTGATGCTATTTCTGATCGTGTAGCTATTATTAAAGCGCAAATTGAAAAAACAACTTCTGATTTTGATCGTGAAAAATTACAAGAACGTCTTGCAAAATTAGCTGGTGGTGTTGCAGTTGTTAAAGTTGGTGCTGCAACTGAAACAGAGCTCAAAGCAATGAAACTCTTGATTGAAGATGCACTTAATGCAACACGTGCAGCCGTTGAGGAAGGTATTGTTTCTGGTGGTGGTACAGCACTTGTTAATGCTATTGCTGCTTTGGATAAACTTTCAGAAGAAGGAGATATTCAAACAGGTATTAACATTGTTCGCCGTGCTCTTGAAGAACCAGTTCGTCAAATTGCTGCCAATGCAGGATATGAAGGTTCAGTTATCATTGATAAACTTCGTTCAGAAGAAGTAGGTACAGGATTCAATGCTGCAACTGGTCAATGGGTTAATATGATTGAAGAAGGAATTGTTGACCCTGTAAAAGTAACTCGTTCAGCTTTGCAAAACGCGGCTTCTGTTGCTGGTTTAATTTTGACTACTGAAGCAGTAGTTGCTAATAA
>groEL_Lcl-119
ATGTCAAAAGATATTAAATTTTCAAGTGATGCTAGAACAGCGATGATGCGTGGGATTGATATTCTTGCTGATACAGTAAAAACAACCCTTGGACCAAAAGGTCGCAATGTTGTTCTTGAAAAATCATATGGATCACCTTTAATTACAAACGATGGTGTAACGATTGCCAAAGAGATTGAACTTGAAGATCATTTTGAAAATATGGGAGCTAAACTTGTTTCAGAAGTTGCTTCAAAAACAAATGATATCGCAGGTGACGGTACAACAACAGCGACAGTTTTGACACAAGCTATCGTTCGTGAAGGTTTAAAAAATGTTACCGCAGGTGCAAATCCAGTTGGTATTCGCCGAGGAATTGAACTTGCTGCTGAAACAGCTGTTGCGTCAATTAAAGAGATGGCAATTCCTGTCCACGATAAATCAGCAATTGCGCAAGTAGCTACCGTTTCATCACGTAGTGAAAAAGTGGGTGAGTATATTTCTGATGCAATGGAACGTGTAGGTTCTGACGGAGTTATCACCATTGAAGAATCAAAAGGGATGCAAACTGAACTCGATGTTGTTGAAGGAATGCAATTTGACCGTGGATATTTGAGTCAATATATGGTTTCTAATACAGAAAAAATGGTTGCTGAATTAGATAATCCTTATATTCTTATTACTGACAAAAAAATCTCAAACATTCAAGAAATTTTACCGCTCCTTGAACAAATCTTGAAAACAAATCGTCCACTTCTTATTGTAGCTGATGATGTTGATGGAGAAGCATTGCCAACGCTTGTTCTTAATAAGATTAAAGGTGTCTTCAATGTTGTAGCTGTAAAAGCACCAGGATTTGGTGATCGTCGTAAAGCTCAATTGGAAGATTTGGCTATCTTGACAGGTGGTACAGTAATTACTGAAGAACTTGGTCTTGATCTTAAAGATGCTACTCTTGAAGCTTTAGGACAAGCAGCTAAGGCAACTGTGGATAAAGACCACACAACAATTGTTGAAGGTGCTGGTTCTGCTGATGCTATTTCTGATCGTGTAGCTATTATTAAAGCGCAAATTGAAAAAACAACTTCTGATTTTGATCGTGAAAAATTACAAGAACGTCTTGCAAAATTAGCTGGTGGTGTTGCAGTTGTTAAAGTTGGTGCTGCAACTGAAACAGAGCTCAAAGCAATGAAACTCTTGATTGAAGATGCACTTAATGCAACACGTGCAGCCGTTGAGGAAGGTATTGTTTCTGGTGGTGGTACAGCACTTGTTAATGCTATTGCTGCTTTGGATAAACTTTCAGAAGAAGGAGATATTCAAACAGGTATTAACATTGTTCGCCGTGCTCTTGAAGAACCAGTTCGTCAAATTGCTGCCAATGCAGGATATGAAGGTTCAGTTATCATTGATAAACTTCGTTCAGAAGAAGTAGGTACAGGATTCAATGCTGCAACTGGTCAATGGGTTAATATGATTGAAGAAGGAATTGTTGACCCTGCAAAAGTAACTCGTTCAGCTTTGCAAAACGCGGCTTCTGTTGCTGGTTTAATTTTGACTACTGAAGCAGTAGTTGCTAATAA
>groEL_Lcl-120
ATGTCAAAAGATATTAAATTTTCAAGTGATGCTAGAACAGCGATGATGCGTGGGATTGATATTCTTGCTGATACAGTAAAAACAACCCTTGGACCAAAAGGTCGCAATGTTGTTCTTGAAAAATCATATGGATCACCTTTAATTACAAACGATGGTGTAACGATTGCCAAAGAGATTGAACTTGAAGATCATTTTGAAAATATGGGAGCTAAACTTGTTTCAGAAGTTGCTTCAAAAACAAATGATATCGCAGGTGACGGTACAACAACAGCGACAGTTTTGACACAAGCTATCGTTCGTGAAGGTTTAAAAAATGTTACCGCAGGTGCAAATCCAGTTGGTATTCGCCGAGGAATTGAACTTGCTGCTGAAACAGCTGTTGCGTCAATTAAAGAGATGGCAATTCCTGTCCACGATAAATCAGCAATTGCGCAAGTAGCTACCGTTTCATCACGTAGTGAAAAAGTGGGTGAGTATATTTCTGATGCAATGGAACGTGTAGGTTCTGACGGAGTTATCACCATTGAAGAATCAAAAGGGATGCAAACTGAACTCGATGTTGTTGAAGGAATGCAATTTGACCGTGGATATTTGAGTCAATATATGGTTTCTAATACAGAAAAAATGGTTGCTGAATTAGATAATCCTTATATTCTTATTACCGACAAAAAAATCTCAAACATTCAAGAAATTTTACCGCTCCTTGAACAAATCTTGAAAACAAATCGTCCACTTCTTATTGTAGCTGATGATGTTGATGGAGAAGCATTGCCAACGCTTGTTCTTAATAAGATTAAAGGTGTCTTTAATGTTGTAGCTGTAAAAGCACCAGGATTTGGTGATCGTCGTAAAGCTCAATTGGAAGATTTGGCTATCTTGACAGGTGGTACAGTAATTACTGAAGAACTTGGTCTTGATCTTAAAGATGCTACTCTTGAAGCTTTAGGACAAGCAGCTAAAGCAACTGTGGATAAAGACCACACAACAATTGTTGAAGGTGCTGGTTCTGCTGATGCTATTTCTGATCGTGTAGCTATTATTAAAGCGCAAATTGAAAAAACAACTTCTGATTTTGACCGTGAAAAATTACAAGAACGTCTTGCAAAATTAGCTGGTGGTGTTGCAGTTGTTAAAGTTGGTGCTGCAACTGAAACAGAGCTCAAAGCAATGAAACTCTTGATTGAAGATGCACTTAATGCAACACGTGCAGCCGTTGAGGAAGGTATTGTTTCTGGTGGTGGTACAGCACTTGTTAATGCTATTGCTGCTTTGGATAAACTTTCAGAAGAAGGAGATATTCAAACAGGTATTAACATTGTTCGCCGTGCTCTTGAAGAACCAGTTCGTCAAATTGCTGCCAATGCAGGATATGAAGGTTCAGTTATCATTGATAAACTTCGTTCAGAAGAAGTAGGTACAGGATTCAATGCTGCAACTGGTCTATGGGTTAATATGATTGAAGAAGGAATTGTTGACCCCGCAAAAGTAACTCGTTCAGCTTTGCAAAACGCGGCTTCTGTTGCTGGTTTAATTTTGACTACTGAAGCAGTAGTTGCTAATAA
>groEL_Lcl-121
ATGTCAAAAGATATTAAATTTTCAAGTGATGCTAGAACAGCGATGATGCGTGGGATTGATATTCTTGCTGATACAGTAAAAACAACCCTTGGACCAAAAGGTCGCAATGTTGTTCTTGAAAAATCATATGGATCACCTTTAATTACAAACGATGGTGTAACGATTGCCAAAGAGATTGAACTTGAAGATCATTTTGAAAATATGGGAGCTAAACTTGTTTCAGAAGTTGCTTCAAAAACAAATGATATCGCAGGTGACGGTACAACAACAGCGACAGTTTTGACACAAGCTATCGTTCGTGAAGGTTTAAAAAATGTTACCGCAGGTGCAAATCCAGTTGGTATTCGCCGAGGAATTGAACTTGCTGCTGAAACAGCTGTTGCGTCAATTAAAGAGATGGCAATTCCTGTCCACGATAAATCAGCAATTGCGCAAGTAGCTACCGTTTCATCACGTAGTGAAAAAGTGGGTGAGTATATTTCTGATGCAATGGAACGTGTAGGTTCTGACGGAGTTATCACCATTGAAGAATCAAAAGGGATGCAAACTGAACTCGATGTTGTTGAAGGAATGCAATTTGACCGTGGATATTTGAGTCAATATATGGTTTCTAATACAGAAAAAATGGTTGCTGAATTAGATAATCCTTATATTCTTATTACTGACAAAAAAATCTCAAACATTCAAGAAATTTTACCGCTCCTTGAACAAATCTTGAAAACAAATCGTCCACTTCTTATTGTAGCTGATGATGTTGATGGAGAAGCATTGCCAACGCTTGTTCTTAATAAGATTAAAGGTGTCTTCAATGTTGTAGCTGTAAAAGCACCAGGATTTGGTGATCGTCGTAAAGCTCAATTGGAAGATTTGGCTATCTTGACAGGTGGTACAGTAATTACTGAAGAACTTGGTCTTGATCTTAAAGATGCTACTCTTGAAGCTTTAGGACAAGCAGCTAAGGCAACTGTGGATAAAGACCACACAACAATTGTTGAAGGTGCTGGTTCTGCTGATGCTATTTCTGATCGTGTAGCTATTATTAAAGCGCAAATTGAAAAAACAACTTCTGATTTTGATCGTGAAAAATTACAAGAACGTCTTGCAAAATTAGCTGGTGGTGTTGCAGTTGTTAAAGTTGGTGCTGCAACTGAAACAGAGCTCAAAGCAATGAAACTCTTGATTGAAGATGCACTTAATGCAACACGTGCAGCCGTTGAGGAAGGTATTGTTTCTGGTGGTGGTACAGCACTTGTTAATGCTATTGCTGCTTTGGATAAACTTTCAGAAGAAGGAGATATTCAAACAGGTATTAACATTGTTCGCCGTGCTCTTGAAGAACCAGTTCGTCAAATTGCTGCCAATGCAGGATATGAAGGTTCAGTTATCATTGATAAACTTCGTTCAGAAGAAGTAGGTACAGGATTCAATGCTGCAACTGGTCAATGGGTTAATATGATTGAAGAAGGAATTGTTGACCCTGCAAAAGTAACTCGTTCAGCTTTGCAAAACGCGGCTTCTGTTGCTGGTTTAATTTTGACTACTGAAGCAGTAGTTGCTAATAA
>groEL_Lcl-122
ATGTCAAAAGATATTAAATTTTCAAGTGATGCTAGAACAGCGATGATGCGTGGGATTGATATTCTTGCTGATACAGTAAAAACAACCCTTGGACCAAAAGGTCGCAATGTTGTTCTTGAAAAATCATATGGATCACCTTTAATTACAAACGATGGTGTAACGATTGCCAAAGAGATTGAACTTGAAGATCATTTTGAAAATATGGGAGCTAAACTTGTTTCAGAAGTTGCTTCAAAAACAAATGATATCGCAGGTGACGGTACAACAACAGCGACAGTTTTGACACAAGCTATCGTTCGTGAAGGTTTAAAAAATGTTACCGCAGGTGCAAATCCAGTTGGTATTCGCCGAGGAATTGAACTTGCTGCTGAAACAGCTGTTGCGTCAATTAAAGAGATGGCAATTCCTGTCCACGATAAATCAGCAATTGCGCAAGTAGCTACCGTTTCATCACGTAGTGAAAAAGTGGGTGAGTATATTTCTGATGCAATGGAACGTGTAGGTTCTGACGGAGTTATCACCATTGAAGAATCAAAAGGGATGCAAACTGAACTCGATGTTGTTGAAGGAATGCAATTTGACCGTGGATATTTGAGTCAATATATGGTTTCTAATACAGAAAAAATGGTTGCTGAATTAGATAATCCTTATATTCTTATTACCGACAAAAAAATCTCAAACATTCAAGAAATTTTACCGCTCCTTGAACAAATCTTGAAAACAAATCGTCCACTTCTTATTGTAGCTGATGATGTTGATGGAGAAGCATTGCCAACGCTTGTTCTTAATAAGATTAAAGGTGTCTTCAATGTTGTAGCTGTAAAAGCACCAGGATTTGGTGATCGTCGTAAAGCTCAATTGGAAGATTTGGCTATCTTGACAGGTGGTACAGTAATTACTGAAGAACTTGGTCTTGATCTTAAAGATGCTACTCTTGAAGCTTTAGGACAAGCAGCTAAAGCAACTGTGGATAAAGACCACACAACAATTGTTGAAGGTGCTGGTTCTGCTGATGCTATTTCTGATCGTGTAGCTATTATTAAAGCGCAAATTGAAAAAACAACTTCTGATTTTGACCGTGAAAAATTACAAGAACGTCTTGCAAAATTAGCTGGTGGTGTTGCAGTTGTTAAAGTTGGTGCTGCAACTGAAACAGAGCTCAAAGCAATGAAACTCTTGATTGAAGATGCACTTAATGCAACACGTGCAGCCGTTGAGGAAGGTATTGTTTCTGGTGGTGGTACAGCACTTGTTAATGCTATTGCTGCTTTGGATAAGCTTTCAGAAGAAGGAGATATTCAAACAGGAATTAACATTGTTCGCCGTGCTCTTGAAGAACCAGTTCGTCAAATTGCTGCCAACGCAGGATATGAAGGTTCAGTTATCATTGATAAACTTCGTTCAGAAGAAGTAGGTACAGGATTCAATGCTGCAACTGGTCAATGGGTTAATATGATTGAAGAAGGAATTGTTGACCCTGCAAAAGTAACTCGTTCAGCTTTGCAAAACGCGGCTTCTGTTGCTGGTTTAATTTTGACTACTGAAGCAGTAGTTGCTAATAA
>groEL_Lcl-123
ATGTCAAAAGATATTAAATTTTCAAGTGATGCTAGAACAGCGATGATGCGTGGGATTGATATTCTTGCTGATACAGTAAAAACAACCCTTGGACCAAAAGGTCGCAATGTTGTTCTTGAAAAATCATATGGATCACCTTTAATTACAAACGATGGTGTAACGATTGCCAAAGAGATTGAACTTGAAGATCATTTTGAAAATATGGGAGCTAAACTTGTTTCAGAAGTTGCTTCAAAAACAAATGATATCGCAGGTGACGGTACAACAACAGCGACAGTTTTGACACAAGCTATCGTTCGTGAAGGTTTAAAAAATGTTACCGCAGGTGCAAATCCAGTTGGTATTCGCCGAGGAATTGAACTTGCTGCTGAAACAGCTGTTGCGTCAATTAAAGAGATGGCAATTCCTGTCCACGATAAATCAGCAATTGCGCAAGTAGCTACCGTTTCATCACGTAGTGAAAAAGTGGGTGAGTATATTTCTGATGCAATGGAACGTGTAGGTTCTGACGGAGTTATCACCATTGAAGAATCAAAAGGGATGCAAACTGAACTCGATGTTGTTGAAGGAATGCAATTTGACCGTGGATATTTGAGTCAATATATGGTTTCTAATACAGAAAAAATGGTTGCTGAATTAGATAATCCTTATATTCTTATTACCGACAAAAAAATCTCAAACATTCAAGAAATTTTACCGCTCCTTGAACAAATCTTGAAAACAAATCGTCCACTTCTTATTGTAGCTGATGATGTTGATGGAGAAGCATTGCCAACGCTTGTTCTTAATAAGATTAAAGGTGTCTTCAATGTTGTAGCTGTAAAAGCACCAGGATTTGGTGATCGTCGTAAAGCTCAATTGGAAGATTTGGCTATCTTGACAGGTGGTACAGTAATTACTGAAGAACTTGGTCTTGATCTTAAAGATGCTACTCTTGAAGCTTTAGGACAAGCAGCTAAGGCAACTGTGGATAAAGACCACACAACAATTGTTGAAGGTGCTGGTTCTGCTGATGCTATTTCTGATCGTGTAGCTATTATTAAAGCGCAAATTGAAAAAACAACTTCTGATTTTGATCGTGAAAAATTACAAGAACGTCTTGCAAAATTAGCTGGTGGTGTTGCAGTTGTTAAAGTTGGTGCTGCAACTGAAACAGAGCTCAAAGCAATGAAACTCTTGATTGAAGATGCACTTAATGCAACACGTGCAGCCGTTGAGGAAGGTATTGTTTCTGGTGGTGGTACAGCACTTGTTAATGCTATTGCTGCTTTGGATAAACTTTCAGAAGAAGGAGATATTCAAACAGGTATTAACATTGTTCGCCGTGCTCTTGAAGAACCAGTTCGTCAAATTGCTGCCAATGCAGGATATGAAGGTTCAGTTATCATTGATAAACTTCGTTCAGAAGAAGTAGGTTCAGGATTCAATGCTGCAACTGGTCAATGGGTTAATATGATTGAAGAAGGAATTGTTGACCCTGCAAAAGTAACTCGTTCAGCTTTGCAAAACGCGGCTTCTGTTGCTGGTTTAATTTTGACTACTGAAGCAGTAGTTGCTAATAA
>groEL_Lcl-124
ATGTCAAAAGATATTAAATTTTCAAGTGATGCTAGAACAGCGATGATGCGTGGGATTGATATTCTTGCTGATACAGTAAAAACAACCCTTGGACCAAAAGGTCGCAATGTTGTTCTTGAAAAATCATATGGATCACCTTTAATTACAAACGATGGTGTAACGATTGCCAAAGAGATTGAACTTGAAGATCATTTTGAAAATATGGGAGCTAAACTTGTTTCAGAAGTTGCTTCAAAAACAAATGATATCGCAGGTGACGGTACAACAACAGCGACAGTTTTGACACAAGCTATCGTTCGTGAAGGTTTAAAAAATGTTACCGCAGGTGCAAATCCAGTTGGTATTCGCCGAGGAATTGAACTTGCTGCTGAAACAGCTGTTGCGTCAATTAAAGAGATGGCAATTCCTGTCCACGATAAATCAGCAATTGCGCAAGTAGCTACCGTTTCATCACGTAGTGAAAAAGTGGGTGAGTATATTTCTGATGCAATGGAACGTGTAGGTTCTGACGGAGTTATCACCATTGAAGAATCAAAAGGGATGCAAACTGAACTCGATGTTGTTGAAGGAATGCAATTTGACCGTGGATATTTGAGTCAATATATGGTTTCTAATACAGAAAAAATGGTTGCTGAATTAGATAATCCTTATATTCTTATTACCGACAAAAAAATCTCAAACATTCAAGAAATTTTACCGCTCCTTGAACAAATCTTGAAAACAAATCGTCCACTTCTTATTGTAGCTGATGATGTTGATGGAGAAGCATTGCCAACGCTTGTTCTTAATAAGATTAAAGGTGTCTTCAATGTTGTAGCTGTAAAAGCACCAGGATTTGGTGATCGTCGTAAAGCTCAATTGGAAGATTTGGCTATCTTGACAGGTGGTACAGTAATTACTGAAGAACTTGGTCTTGATCTTAAAGATGCTACTCTTGAAGCTTTAGGACAAGCAGCTAAGGCAACTGTGGATAAAGACCACACAACAATTGTTGAAGGTGCTGGTTCTGCTGATGCTATTTCTGATCGTGTAGCTATTATTAAAGCGCAAATTGAAAAAACAACTTCTGATTTTGATCGTGAAAAATTACAAGAACGTCTTGCAAAATTAGCTGGTGGTGTTGCAGTTGTTAAAGTTGGTGCTGCAACTGAAACAGAGCTCAAAGCAATGAAACTCTTGATTGAAGATGCACTTAATGCAACACGTGCAGCCGTTGAGGAAGGTATTGTTTCTGGTGGTGGTACAGCACTTGTTAATGCTATTGCTGCTTTGGATAAACTTTCAGAAGAAGGAGATATTCAAACAGGTATTAACATTGTTCGCCGTGCTCTTGAAGAACCAGTTCGTCAAATTGCTGCCAATGCAGGATATGAAGGTTCAGTTATCATTGATAAACTTCGTTCAGAAGAAGTAGGTTCAGGATTCAATGCTGCAACTGGTCAATGGGTTAATATGATTGAAGAAGGAATTGTTGACCCTGCAAAAGTAACTCGTTCAGCTTTGCAAAACGCGGCTTCTGTTGCTGGTTTAATTTTGACTACTGAAGCAGTAGTTGCTAATAA
>groEL_Lcl-125
ATGTCAAAAGATATTAAATTTTCAAGTGATGCTAGAACAGCGATGATGCGTGGGATTGATATTCTTGCTGATACAGTAAAAACAACCCTTGGACCAAAAGGTCGCAATGTTGTTCTTGAAAAATCATATGGATCACCTTTAATTACAAACGATGGTGTAACGATTGCCAAAGAGATTGAACTTGAAGATCATTTTGAAAATATGGGAGCTAAACTTGTTTCAGAAGTTGCTTCAAAAACAAATGATATCGCAGGTGACGGTACAACAACAGCGACAGTTTTGACACAAGCTATCGTTCGTGAAGGTTTAAAAAATGTTACCGCAGGTGCAAATCCAGTTGGTATTCGCCGAGGAATTGAACTTGCTGCTGAAACAGCTGTTGCGTCAATTAAAGAGATGGCAATTCCTGTCCACGATAAATCAGCAATTGCGCAAGTAGCTACCGTTTCATCACGTAGTGAAAAAGTGGGTGAGTATATTTCTGATGCAATGGAACGTGTAGGTTCTGACGGAGTTATCACCATTGAAGAATCAAAAGGGATGCAAACTGAACTCGATGTTGTTGAAGGAATGCAATTTGACCGTGGATATTTGAGTCAATATATGGTTTCTAATACAGAAAAAATGGTTGCTGAATTAGATAATCCTTATATTCTTATTACCGACAAAAAAATCTCAAACATTCAAGAAATTTTACCGCTCCTTGAACAAATCTTGAAAACAAATCGTCCACTTCTTATTGTAGCTGATGATGTTGATGGAGAAGCATTGCCAACGCTTGTTCTTAATAAGATTAAAGGTGTCTTCAATGTTGTAGCTGTAAAAGCACCAGGATTTGGTGATCGTCGTAAAGCTCAATTGGAAGATTTGGCTATCTTGACAGGTGGTACAGTAATTACTGAAGAACTTGGTCTTGATCTTAAAGATGCTACTCTTGAAGCTTTAGGACAAGCAGCTAAGGCAACTGTGGATAAAGACCACACAACAATTGTTGAAGGTGCTGGTTCTGCTGATGCTATTTCTGATCGTGTAGCTATTATTAAAGCGCAAATTGAAAAAACAACTTCTGATTTTGATCGTGAAAAATTACAAGAACGTCTTGCAAAATTAGCTGGTGGTGTTGCAGTTGTTAAAGTTGGTGCTGCAACTGAAACAGAGCTCAAAGCAATGAAACTCTTGATTGAAGATGCACTTAATGCAACACGTGCAGCCGTTGAGGAAGGTATTGTTTCTGGTGGTGGTACAGCACTTGTTAATGCTATTGCTGCTTTGGATAAACTTTCAGAAGAAGGAGATATTCAAACAGGTATTAACATTGTTCGCCGTGCTCTTGAAGAACCAGTTCGTCAAATTGCTGCCAATGCAGGATATGAAGGTTCAGTTATCATTGATAAACTTCGTTCAGAAGAAGTAGGTTCAGGATTCAATGCTGCAACTGGTCAATGGGTTAATATGATTGAAGAAGGAATTGTTGACCCTGCAAAAGTAACTCGTTCAGCTTTGCAAAACGCGGCTTCTGTTGCTGGTTTAATTTTGACTACTGAAGCAGTAGTTGCTAATAA
>groEL_Lcl-126
ATGTCAAAAGATATTAAATTTTCAAGTGATGCTAGAACAGCGATGATGCGTGGGATTGATATTCTTGCTGATACAGTAAAAACAACCCTTGGACCAAAAGGTCGCAATGTTGTTCTTGAAAAATCATATGGATCACCTTTAATTACAAACGATGGTGTAACGATTGCCAAAGAGATTGAACTTGAAGATCATTTTGAAAATATGGGAGCTAAACTTGTTTCAGAAGTTGCTTCAAAAACAAATGATATCGCAGGTGACGGTACAACAACAGCGACAGTTTTGACACAAGCTATCGTTCGTGAAGGTTTAAAAAATGTTACCGCAGGTGCAAATCCAGTTGGTATTCGCCGAGGAATTGAACTTGCTGCTGAAACAGCTGTTGCGTCAATTAAAGAGATGGCAATTCCTGTCCACGATAAATCAGCAATTGCGCAAGTAGCTACCGTTTCATCACGTAGTGAAAAAGTGGGTGAGTATATTTCTGATGCAATGGAACGTGTAGGTTCTGACGGAGTTATCACCATTGAAGAATCAAAAGGGATGCAAACTGAACTCGATGTTGTTGAAGGAATGCAATTTGACCGTGGATATTTGAGTCAATATATGGTTTCTAATACAGAAAAAATGGTTGCTGAATTAGATAATCCTTATATTCTTATTACCGACAAAAAAATCTCAAACATTCAAGAAATTTTACCGCTCCTTGAACAAATCTTGAAAACAAATCGTCCACTTCTTATTGTAGCTGATGATGTTGATGGAGAAGCATTGCCAACGCTTGTTCTTAATAAGATTAAAGGTGTCTTCAATGTTGTAGCTGTAAAAGCACCAGGATTTGGTGATCGTCGTAAAGCTCAATTGGAAGATTTGGCTATCTTGACAGGTGGTACAGTAATTACTGAAGAACTTGGTCTTGATCTTAAAGATGCTACTCTTGAAGCTTTAGGACAAGCAGCTAAGGCAACTGTGGATAAAGACCACACAACAATTGTTGAAGGTGCTGGTTCTGCTGATGCTATTTCTGATCGTGTAGCTATTATTAAAGCGCAAATTGAAAAAACAACTTCTGATTTTGATCGTGAAAAATTACAAGAACGTCTTGCAAAATTAGCTGGTGGTGTTGCAGTTGTTAAAGTTGGTGCTGCAACTGAAACAGAGCTCAAAGCAATGAAACTCTTGATTGAAGATGCACTTAATGCAACACGTGCAGCCGTTGAGGAAGGTATTGTTTCTGGTGGTGGTACAGCACTTGTTAATGCTATTGCTGCTTTGGATAAACTTTCAGAAGAAGGAGATATTCAAACAGGTATTAACATTGTTCGCCGTGCTCTTGAAGAACCAGTTCGTCAAATTGCTGCCAATGCAGGATATGAAGGTTCAGTTATCATTGATAAACTTCGTTCAGAAGAAGTAGGTACAGGATTCAATGCTGCAACTGGTCAATGGGTTAATATGATTGAAGAAGGAATTGTTGACCCTGCAAAAGTAACTCGTTCAGCTTTGCAAAACGCGGCTTCTGTTGCTGGTTTAATTTTGACTACTGAAGCAGTAGTTGCTAATAA
>groEL_Lcl-127
ATGTCAAAAGAAATTAAATTTTCAAGTGATGCTAGAACAGCGATGATGCGCGGAATTGATATTCTTGCCGATACAGTAAAAACAACCCTTGGGCCAAAAGGGCGTAATGTTGTTCTTGAAAAATCATATGGTTCACCTTTAATTACAAATGATGGTGTTACAATTGCCAAAGAGATTGAACTTGAAGACCATTTTGAAAATATGGGAGCTAAACTTGTTTCGGAAGTTGCTTCAAAAACAAATGATATTGCAGGTGATGGAACAACAACAGCGACAGTTTTGACACAAGCTATTGTTCGTGAAGGATTGAAAAATGTTACTGCAGGTGCAAATCCAGTTGGTATTCGCCGAGGAATTGAACTCGCAGCTGAAACAGCAGTTGCTTCAATTAAAGAAATGGCAATTCCTGTTCATGATAAATCAGCAATCGCTCAAGTTGCTACCGTTTCATCACGTAGTGAAAAAGTTGGGGAATATATTTCTGACGCAATGGAGCGTGTAGGTTCTGACGGAGTTATCACAATCGAAGAATCAAAAGGAATGCAAACAGAGCTTGATGTTGTTGAAGGAATGCAATTTGACCGTGGATACTTGAGTCAATATATGGTTTCTAATACAGAAAAAATGGTTGCTGAGTTAGATAATCCTTATATTCTGATTACGGATAAAAAAATCTCAAATATTCAAGAAATTTTACCGCTTCTTGAACAAATTTTGAAAACAAATCGTCCACTTTTAATTGTTGCTGATGATGTTGATGGAGAAGCATTGCCAACTCTTGTTCTTAATAAGATTAAAGGGGTCTTCAACGTAGTCGCTGTAAAAGCACCGGGATTTGGTGACCGCCGTAAAGCTCAATTGGAAGATTTAGCTATCTTGACAGGTGGTACAGTAATTACTGAAGAACTAGGCCTTGATCTCAAAGATGCTACACTAGAAGCTTTAGGACAAGCTGCTAAAGCAACTGTTGATAAAGACCATACAACAATTGTTGAAGGTGCTGGTTCTGTTGATGCCATTTCTGATCGTGTGGCTATCATCAAAGCACAAATCGAAAAAACAACTTCTGATTTTGACCGTGAAAAATTGCAAGAGCGCTTAGCAAAATTATCTGGTGGAGTTGCGGTAGTTAAAGTAGGAGCCGCAACAGAAACAGAACTTAAAGCAATGAAACTTTTGATTGAAGACGCACTTAATGCAACACGTGCTGCTGTTGAAGAAGGTATCGTTTCTGGTGGTGGTACAGCTCTTGTTAATGCCATCGCAGCTTTGGATAAACTTTCAGAAGAAGGCGACATTCAAACAGGAATTAACATCGTTCGCCGTGCGCTTGAAGAACCAGTTCGTCAAATCGCGGCCAATGCAGGATATGAAGGTTCAGTTATCATTGATAAACTTCGTTCAGAAAAAGTTGGTACAGGATTTAATGCAGCGACAGGTCAATGGGTAAATATGATTGAAGAAGGAATCGTTGACCCGGCAAAAGTGACTCGTTCAGCTTTGCAAAATGCAGCTTCTGTTGCTGGATTAATCTTGACTACTGAAGCAGTTGTGGCTAATAA
>groEL_Lcl-128
ATGTCAAAAGAAATTAAATTTTCAAGTGATGCTAGAACAGCGATGATGCGCGGAATTGATATTCTTGCCGATACAGTAAAAACAACCCTTGGGCCAAAAGGGCGTAATGTTGTTCTTGAAAAATCATATGGTTCACCTTTAATTACAAATGATGGTGTTACAATTGCCAAAGAGATTGAACTTGAAGACCATTTTGAAAATATGGGAGCTAAACTTGTTTCGGAAGTTGCTTCAAAAACAAATGATATTGCAGGTGATGGAACAACAACAGCGACAGTTTTGACACAAGCTATTGTTCGTGAAGGATTGAAAAATGTTACTGCAGGTGCAAATCCAGTTGGTATTCGCCGAGGAATTGAACTCGCAGCTGAAACAGCAGTTGCTTCAATTAAAGAAATGGCAATTCCTGTTCATGATAAATCAGCAATCGCTCAAGTTGCTACCGTTTCATCACGTAGTGAAAAAGTTGGGGAATATATTTCTGACGCAATGGAGCGTGTAGGTTCTGACGGAGTTATCACAATCGAAGAATCAAAAGGAATGCAAACAGAGCTTGATGTTGTTGAAGGAATGCAATTTGACCGTGGATACTTGAGTCAATATATGGTTTCTAATACAGAGAAAATGGTTGCTGAGTTAGATAATCCTTATATTCTGATTACGGATAAAAAAATCTCAAATATTCAAGAAATTTTACCGCTTCTTGAACAAATTTTGAAAACAAATCGTCCACTTTTAATTGTTGCTGATGATGTTGATGGAGAAGCATTGCCAACTCTTGTTCTTAATAAGATTAAAGGGGTCTTCAACGTAGTCGCTGTAAAAGCACCGGGATTTGGTGACCGCCGTAAAGCTCAATTGGAAGATTTAGCTATCTTGACAGGTGGTACAGTAATTACTGAAGAACTAGGCCTTGATCTTAAAGATGCTACACTAGAAGCTTTAGGACAAGCTGCTAAAGCAACTGTTGATAAAGACCATACAACAATTGTTGAAGGTGCTGGTTCTGTTGATGCCATTTCTGATCGTGTGGCTATCATCAAAGCACAAATCGAAAAAACAACTTCTGATTTTGACCGTGAAAAATTGCAAGAGCGCTTAGCAAAATTAGCTGGTGGAGTTGCGGTAGTTAAAGTAGGAGCCGCAACAGAAACAGAACTTAAAGCAATGAAACTTTTGATTGAAGACGCACTTAATGCAACACGTGCTGCTGTTGAAGAAGGTATCGTTTCTGGTGGTGGTACAGCTCTTGTTAATGCCATCGCAGCTTTGGATAAACTTTCAGAAGAAGGCGACATTCAAACAGGAATTAACATCGTTCGCCGTGCGCTTGAAGAACCAGTTCGTCAAATCGCGGCCAATGCAGGATATGAAGGTTCAGTTATCATTGATAAACTTCGTTCAGAAAAAGTTGGTACAGGATTTAATGCAGCGACAGGTCAATGGGTAAATATGATTGAAGAAGGAATCGTTGACCCGGCAAAAGTGACTCGTTCAGCTTTGCAAAATGCAGCTTCTGTTGCTGGATTAATCTTGACTACTGAAGCAGTTGTGGCTAATAA
>groEL_Lcl-129
ATGTCAAAAGAAATTAAATTTTCAAGTGATGCTAGAACAGCGATGATGCGCGGAATTGATATTCTTGCCGATACAGTAAAAACAACCCTTGGGCCAAAAGGGCGTAATGTTGTTCTTGAAAAATCATATGGTTCACCTTTAATTACAAATGATGGTGTTACAATTGCCAAAGAGATTGAACTTGAAGACCATTTTGAAAATATGGGAGCTAAACTTGTTTCGGAAGTTGCTTCAAAAACAAATGATATTGCAGGTGATGGAACAACAACAGCGACAGTTTTGACACAAGCTATTGTTCGTGAAGGATTGAAAAATGTTACTGCAGGTGCAAATCCAGTTGGTATTCGCCGAGGAATTGAACTCGCAGCTGAAACAGCAGTTGCTTCAATTAAAGAAATGGCAATTCCTGTTCACGATAAATCAGCAATCGCTCAAGTTGCTACCGTTTCATCACGTAGTGAAAAAGTTGGGGAATATATTTCTGACGCAATGGAGCGTGTAGGTTCTGACGGAGTTATCACAATCGAAGAATCAAAAGGAATGCAAACAGAGCTTGATGTTGTTGAAGGAATGCAATTTGACCGTGGATACTTGAGTCAATATATGGTTTCTAATACAGAGAAAATGGTTGCTGAGTTAGATAATCCTTATATTCTGATTACGGATAAAAAAATCTCAAATATTCAAGAAATTTTACCGCTTCTTGAACAAATTTTGAAAACAAATCGTCCACTTTTAATTGTTGCTGATGATGTTGATGGAGAAGCATTGCCAACTCTTGTTCTTAATAAGATTAAAGGGGTCTTCAACGTAGTCGCTGTAAAAGCACCGGGATTTGGTGACCGCCGTAAAGCTCAATTGGAAGATTTAGCTATCTTGACAGGTGGTACAGTAATTACTGAAGAACTTGGCCTTGATCTTAAAGATGCTACACTAGAAGCTTTAGGACAAGCTGCTAAAGCAACTGTTGATAAAGACCATACAACAATTGTTGAAGGTGCTGGTTCTGTTGGTGCCATTTCTGATCGTGTGGCTATCATCAAAGCACAAATCGAAAAAATAACTTCTGATTTTGACCGTGAAAAATTGCAAGAGCGCTTAGCGAAATTAGCTGGCGGAGTTGCGGTAGTTAAAGTAGGAGCCGCAACAGAAACAGAACTTAAAGCAATGAAACTTTTGATTGAAGACGCACTTAATGCAACACGTGCTGCTGTTGAAGAAGGTATCGTTTCTGGTGGTGGTACAGCTCTTGTTAATGCCATCGCAGCTTTGGATAAACTTTCAGAAGAAGGCGACATTCAAACAGGAATTAACATCGTTCGCCGTGCCCTTGAAGAACCAGTTCGTCAAATCGCGGCCAATGCAGGATATGAAGGTTCAGTTATCATTGATAAACTTCGTTCAGAAAAAGTTGGTACAGGATTTAATGCAGCGACAGGTCAATGGGTAAATATGATTGAAGAAGGAATCGTTGACCCGGCAAAAGTGACTCGTTCAGCTTTGCAAAATGCAGCTTCTGTTGCTGGATTAATCTTGACTACTGAAGCAGTTGTGGCTAATAA
>groEL_Lcl-130
ATGTCAAAAGAAATTAAATTTTCAAGTGATGCTAGAACAGCGATGATGCGCGGAATTGATATTCTTGCCGATACAGTAAAAACAACCCTTGGGCCAAAAGGGCGTAATGTTGTTCTTGAAAAATCATATGGTTCACCTTTAATTACAAATGATGGTGTTACAATTGCCAAAGAGATTGAACTTGAAGACCATTTTGAAAATATGGGAGCTAAACTTGTTTCGGAAGTTGCTTCAAAAACAAATGATATTGCAGGTGATGGAACAACAACAGCGACAGTTTTGACACAAGCTATTGTTCGTGAAGGATTGAAAAATGTTACTGCAGGTGCAAATCCAGTTGGTATTCGCCGAGGAATTGAACTCGCAGCTGAAACAGCAGTTGCTTCAATTAAAGAAATGGCAATTCCTGTTCATGATAAATCAGCAATCGCTCAAGTTGCTACCGTTTCATCACGTAGTGAAAAAGTTGGGGAATATATTTCTGACGCAATGGAGCGTGTAGGTTCTGACGGAGTTATCACAATCGAAGAATCAAAAGGAATGCAAACAGAGCTTGATGTTGTTGAAGGAATGCAATTTGACCGTGGATACTTGAGTCAATATATGGTTTCTAATACAGAGAAAATGGTTGCTGAGTTAGATAATCCTTATATTCTGATTACGGATAAAAAAATCTCAAATATTCAAGAAATTTTACCGCTTCTTGAACAAATTTTGAAAACAAATCGTCCACTTTTAATTGTTGCTGATGATGTTGATGGAGAAGCATTGCCAACTCTTGTTCTTAATAAGATTAAAGGGGTCTTCAACGTAGTCGCTGTAAAAGCACCGGGATTTGGTGACCGCCGTAAAGCTCAATTGGAAGATTTAGCTATCTTGACAGGTGGTACAGTAATTACTGAAGAACTAGGCCTTGATCTTAAAGATGCTACACTAGAAGCTTTAGGACAAGCTGCTAAAGCAACTGTTGATAAAGACCATACAACAATTGTTGAAGGTGCTGGTTCTGTTGATGCCATTTCTGATCGTGTGGCTATCATCAAAGCACAAATCGAAAAAACAACTTCTGATTTTGACCGTGAAAAATTGCAAGAGCGCTTAGCAAAATTAGCTGGTGGAGTTGCGGTAGTTAAAGTAGGAGCCGCAACAGAAACAGAACTTAAAGCAATGAAACTTTTGATTGAAGACGCACTTAATGCAACACGTGCTGCTGTTGAAGAAGGTATCGTTTCTGGTGGTGGTACAGCTCTTGTTAATGCCATCGCAGCTTTGGATAAACTTTCAGAAGAAGGCGACATTCAAACAGGAATTAACATCGTTCGCCGTGCGCTTGAAGAACCAGTTCGTCAAATCGCGGCCAATGCAGGATATGAAGGTTCAGTTATCATTGATAAACTTCGTTCAGAAAAAGTTGGTACAGGATTTAATGCAGCGACAGGTCAATGGGTAAATATGATTGAAGAAGGAATCGTTGACCCGGCAAAAGTGACTCGTTCAGCTTTGCAAAATGCAGCTTCTGTTGCTGGATTAATCTTGACTACTGAAGCAGTTGTGGCTAATAA
>groEL_Lcl-131
ATGTCAAAAGAAATTAAATTTTCAAGTGATGCTAGAACAGCGATGATGCGCGGAATTGATATTCTTGCCGATACAGTAAAAACAACCCTTGGGCCAAAAGGGCGTAATGTTGTTCTTGAAAAATCATATGGTTCACCTTTAATTACAAATGATGGTGTTACAATTGCCAAAGAGATTGAACTTGAAGACCATTTTGAAAATATGGGAGCTAAACTTGTTTCGGAAGTTGCTTCAAAAACAAATGATATTGCAGGTGATGGAACAACAACAGCGACAGTTTTGACACAAGCTATTGTTCGTGAAGGATTGAAAAATGTTACTGCAGGTGCAAATCCAGTTGGTATTCGCCGAGGAATTGAACTCGCAGCTGAAACAGCAGTTGCTTCAATTAAAGAAATGGCAATTCCTGTTCATGATAAATCAGCAATCGCTCAAGTTGCTACCGTTTCATCACGTAGTGAAAAAGTTGGGGAATATATTTCTGACGCAATGGAGCGTGTAGGTTCTGACGGAGTTATCACAATCGAAGAATCAAAAGGAATGCAAACAGAGCTTGATGTTGTTGAAGGAATGCAATTTGACCGTGGATACTTGAGTCAATATATGGTTTCTAATACAGAGAAAATGGTTGCTGAGTTAGATAATCCTTATATTCTGATTACGGATAAAAAAATCTCAAATATTCAAGAAATTTTACCGCTTCTTGAACAAATTTTGAAAACAAATCGTCCACTTTTAATTGTTGCTGATGATGTTGATGGAGAAGCATTGCCAACTCTTGTTCTTAATAAGATTAAAGGGGTCTTCAACGTAGTCGCTGTAAAAGCACCGGGATTTGGTGACCGCCGTAAAGCTCAATTGGAAGATTTAGCTATCTTGACAGGTGGTACAGTAATTACTGAAGAACTAGGCCTTGATCTTAAAGATGCTACACTAGAAGCTTTAGGACAAGCTGCTAAAGCAACTGTTGATAAAGACCATACAACAATTGTTGAAGGTGCTGGTTCTGTTGATGCCATTTCTGATCGTGTGGCTATCATCAAAGCACAAATCGAAAAAACAACTTCTGATTTTGACCGTGAAAAATTGCAAGAGCGCTTAGCAAAATTAGCTGGTGGAGTTGCGGTAGTTAAAGTAGGAGCCGCAACAGAAACAGAACTTAAAGCAATGAAACTTTTGATTGAAGACGCACTTAATGCAACACGTGCTGCTGTTGAAGAAGGTATCGTTTCTGGTGGTGGTACAGCTCTTGTTAATGCCATCGCAGCTTTGGATAAACTTTCAGAAGAAGGCGACATTCAAACAGGAATTAACATCGTTCGCCGTGCGCTTGAAGAACCAGTTCGTCAAATCGCGGCCAATGCAGGATATGAAGGTTCAGTTATCATTGATAAACTTCGTTCAGAAAAAGTTGGTACAGGATTTAATGCAGCGACAGGTCAATGGGTAAATATGATTGAAGAAGGAATCGTTGACCCGGCAAAAGTGACTCGTTCAGCTTTGCAAAATGCAGCTTCTGTTGCTGGATTAATCTTGACTACTGAAGCAGTTGTGGCTAATAA
>groEL_Lcl-132
ATGTCAAAAGAAATTAAATTTTCAAGTGATGCTAGAACAGCGATGATGCGCGGAATTGATATTCTTGCCGATACAGTAAAAACAACCCTTGGGCCAAAAGGGCGTAATGTTGTTCTTGAAAAATCATATGGTTCACCTTTAATTACAAATGATGGTGTTACAATTGCCAAAGAGATTGAACTTGAAGACCATTTTGAAAATATGGGAGCTAAACTTGTTTCGGAAGTTGCTTCAAAAACAAATGATATTGCAGGTGATGGAACAACAACAGCGACAGTTTTGACACAAGCTATTGTTCGTGAAGGATTGAAAAATGTTACTGCAGGTGCAAATCCAGTTGGTATTCGCCGAGGAATTGAACTCGCAGCTGAAACAGCAGTTGCTTCAATTAAAGAAATGGCAATTCCTGTTCATGATAAATCAGCAATCGCTCAAGTTGCTACCGTTTCATCACGTAGTGAAAAAGTTGGGGAATATATTTCTGACGCAATGGAGCGTGTAGGTTCTGACGGAGTTATCACAATCGAAGAATCAAAAGGAATGCAAACAGAGCTTGATGTTGTTGAAGGAATGCAATTTGACCGTGGATACTTGAGTCAATATATGGTTTCTAATACAGAGAAAATGGTTGCTGAGTTAGATAATCCTTATATTCTGATTACGGATAAAAAAATCTCAAATATTCAAGAAATTTTACCGCTTCTTGAACAAATTTTGAAAACAAATCGTCCACTTTTAATTGTTGCTGATGATGTTGATGGAGAAGCATTGCCAACTCTTGTTCTTAATAAGATTAAAGGGGTCTTCAACGTAGTCGCTGTAAAAGCACCGGGATTTGGTGACCGCCGTAAAGCTCAATTAGAAGATTTAGCTATCTTGACAGGTGGTACAGTAATTACTGAAGAACTAGGCCTTGATCTTAAAGATGCTACACTAGAAGCTTTAGGACAAGCTGCTAAAGCAACTGTTGATAAAGACCATACAACAATTGTTGAAGGTGCTGGTTCTGTTGATGCCATTTCTGATCGTGTGGCTATCATCAAAGCACAAATCGAAAAAACAACTTCTGATTTTGACCGTGAAAAATTGCAAGAGCGCTTAGCAAAATTAGCTGGTGGAGTTGCGGTAGTTAAAGTAGGAGCCGCAACAGAAACAGAACTTAAAGCAATGAAACTTTTGATTGAAGACGCACTTAATGCAACACGTGCTGCTGTTGAAGAAGGTATCGTTTCTGGTGGTGGTACAGCTCTTGTTAATGCCATCGCAGCTTTGGATAAACTTTCAGAAGAAGGCGACATTCAAACAGGAATTAACATCGTTCGCCGTGCGCTTGAAGAACCAGTTCGTCAAATCGCGGCCAATGCAGGATATGAAGGTTCAGTTATCATTGATAAACTTCGTTCAGAAAAAGTTGGTACAGGATTTAATGCAGCGACAGGTCAATGGGTAAATATGATTGAAGAAGGAATCGTTGACCCGGCAAAAGTGACTCGTTCAGCTTTGCAAAATGCAGCTTCTGTTGCTGGATTAATCTTGACTACTGAAGCAGTTGTGGCTAATAA
>groEL_Lcl-133
ATGTCAAAAGAAATTAAATTTTCAAGTGATGCTAGAACAGCGATGATGCGCGGAATTGATATTCTTGCCGATACAGTAAAAACAACCCTTGGGCCAAAAGGGCGTAATGTTGTTCTTGAAAAATCATATGGTTCACCTTTAATTACAAATGATGGTGTTACAATTGCCAAAGAGATTGAACTTGAAGACCATTTTGAAAATATGGGAGCTAAACTTGTTTCGGAAGTTGCTTCAAAAACAAATGATATTGCAGGTGATGGAACAACAACAGCGACAGTTTTGACACAAGCTATTGTTCGTGAAGGATTGAAAAATGTTACTGCAGGTGCAAATCCAGTTGGTATTCGCCGAGGAATTGAACTCGCAGCTGAAACAGCAGTTGCTTCAATTAAAGAAATGGCAATTCCTGTTCATGATAAATCAGCAATCGCTCAAGTTGCTACCGTTTCATCACGTAGTGAAAAAGTTGGGGAATATATTTCTGACGCAATGGAGCGTGTAGGTTCTGACGGAGTTATCACAATCGAAGAATCAAAAGGAATGCAAACAGAGCTTGATGTTGTTGAAGGAATGCAATTTGACCGTGGATACTTGAGTCAATATATGGTTTCTAATACAGAGAAAATGGTTGCTGAGTTAGATAATCCTTATATTCTGATTACGGATAAAAAAATCTCAAATATTCAAGAAATTTTACCGCTTCTTGAACAAATTTTGAAAACAAATCGTCCACTTTTAATTGTTGCTGATGATGTTGATGGAGAAGCATTGCCAACTCTTGTTCTTAATAAGATTAAAGGGGTCTTCAACGTAGTCGCTGTAAAAGCACCGGGATTTGGTGACCGCCGTAAAGCTCAATTGGAAGATTTAGCTATCTTGACAGGTGGTACAGTAATTACTGAAGAACTAGGCCTTGATCTTAAAGATGCTACACTAGAAGCTTTAGGACAAGCTGCTAAAGCAACTGTTGATAAAGACCATACAACAATTGTTGAAGGTGCTGGTTCTGTTGATGCCATTTCTGATCGTGTGGCTATCATCAAAGCACAAATCGAAAAAACAACTTCTGATTTTGACCGTGAAAAATTGCAAGAGCGCTTAGCAAAATTAGCTGGTGGAGTTGCGGTAGTTAAAGTAGGAGCCGCAACAGAAACAGAACTTAAAGCAATGAAACTTTTGATTGAAGACGCACTTAATGCAACACGTGCTGCTGTTGAAGAAGGTATCGTTTCTGGTGGTGGTACAGCTCTTGTTAATGCCATCGCAGCTTTGGATAAACTTTCAGAAGAAGGCGACATTCAAACAGGAATTAACATCGTTCGCCGTGCGCTTGAAGAACCAGTTCGTCAAATCGCGGCCAATGCAGGATATGAAGGTTCAGTTATCATTGATAAACTTCGTTCAGAAAAAGTTGGTACAGGATTTAATGCAGCGACAGGTCAATGGGTAAATATGATTGAAGAAGGAATCGTTGACCCGGCAAAAGTGACTCGTTCAGCTTTGCAAAATGCAGCTTCTGTTGCTGGATTAATCTTGACTACTGAAGCAGTTGTGGCTAATAA
>groEL_Lcl-134
ATGTCAAAAGAAATTAAATTTTCAAGTGATGCTAGAACAGCGATGATGCGCGGAATTGATATTCTTGCCGATACAGTAAAAACAACCCTTGGGCCAAAAGGGCGTAATGTTGTTCTTGAAAAATCATATGGTTCACCTTTAATTACAAATGATGGTGTTACAATTGCCAAAGAGATTGAACTTGAAGACCATTTTGAAAATATGGGAGCTAAACTTGTTTCGGAAGTTGCTTCAAAAACAAATGATATTGCAGGTGATGGAACAACAACAGCGACAGTTTTGACACAAGCTATTGTTCGTGAAGGATTGAAAAATGTTACTGCAGGTGCAAATCCAGTTGGTATTCGCCGAGGAATTGAACTCGCAGCTGAAACAGCAGTTGCTTCAATTAAAGAAATGGCAATTCCTGTTCATGATAAATCAGCAATCGCTCAAGTTGCTACCGTTTCATCACGTAGTGAAAAAGTTGGGGAATATATTTCTGACGCAATGGAGCGTGTAGGTTCTGACGGAGTTATCACAATCGAAGAATCAAAAGGAATGCAAACAGAGCTTGATGTTGTTGAAGGAATGCAATTTGACCGTGGATACTTGAGTCAATATATGGTTTCTAATACAGAAAAAATGGTTGCTGAGTTAGATAATCCTTATATTCTGATTACGGATAAAAAAATCTCAAATATTCAAGAAATTTTACCGCTTCTTGAACAAATTTTGAAAACAAATCGTCCACTTTTAATTGTTGCTGATGATGTTGATGGAGAAGCATTGCCAACTCTTGTTCTTAATAAGATTAAAGGGGTCTTCAACGTAGTCGCTGTAAAAGCACCGGGATTTGGTGACCGCCGTAAAGCTCAATTGGAAGATTTAGCTATCTTGACAGGTGGTACAGTAATTACTGAAGAACTAGGCCTTGATCTCAAAGATGCTACACTAGAAGCTTTAGGACAAGCTGCTAAAGCAACTGTTGATAAAGACCATACAACAATTGTTGAAGGTGCTGGTTCTGTTGATGCCATTTCTGATCGTGTGGCTATCATCAAAGCACAAATCGAAAAAACAACTTCTGATTTTGACCGTGAAAAATTGCAAGAGCGCTTAGCAAAATTATCTGGTGGAGTTGCGGTAGTTAAAGTAGGAGCCGCAACAGAAACAGAACTTAAAGCAATGAAACTTTTGATTGAAGACGCACTTAATGCAACACGTGCTGCTGTTGAAGAAGGTATCGTTTCTGGTGGTGGTACAGCTCTTGTTAATGCCATCGCAGCTTTGGATAAACTTTCAGAAGAAGGCGACATTCAAACAGGAATTAACATCGTTCGCCGTGCGCTTGAAGAACCAGTTCGTCAAATCGCGGCCAATGCAGGATATGAAGGTTCAGTTATCATTGATAAACTTCGTTCAGAAAAAGTTGGTACAGGATTTAATGCAGCGACAGGTCAATGGGTAAATATGATTGAAGAAGGAATCGTTGACCCGGCAAAAGTGACTCGTTCAGCTTTGCAAAATGCAGCTTCTGTTGCTGGATTAATCTTGACTACTGAAGCAGTTGTGGCTAATAA
>groEL_Lcl-135
ATGTCAAAAGAAATTAAATTTTCAAGTGATGCTAGAACAGCGATGATGCGCGGAATTGATATTCTTGCCGATACAGTAAAAACAACCCTTGGGCCAAAAGGGCGTAATGTTGTTCTTGAAAAATCATATGGTTCACCTTTAATTACAAATGATGGTGTTACAATTGCCAAAGAGATTGAACTTGAAGACCATTTTGAAAATATGGGAGCTAAACTTGTTTCGGAAGTTGCTTCAAAAACAAATGATATTGCAGGTGATGGAACAACAACAGCGACAGTTTTGACACAAGCTATTGTTCGTGAAGGATTGAAAAATGTTACTGCAGGTGCAAATCCAGTTGGTATTCGCCGAGGAATTGAACTCGCAGCTGAAACAGCAGTTGCTTCAATTAAAGAAATGGCAATTCCTGTTCATGATAAATCAGCAATCGCTCAAGTTGCTACCGTTTCATCACGTAGTGAAAAAGTTGGGGAATATATTTCTGACGCAATGGAGCGTGTAGGTTCTGACGGAGTTATCACAATCGAAGAATCAAAAGGAATGCAAACAGAGCTTGATGTTGTTGAAGGAATGCAATTTGACCGTGGATACTTGAGTCAATATATGGTTTCTAATACAGAGAAAATGGTTGCTGAGTTAGATAATCCTTATATTCTGATTACGGATAAAAAAATCTCAAATATTCAAGAAATTTTACCGCTTCTTGAACAAATTTTGAAAACAAATCGTCCACTTTTAATTGTTGCTGATGATGTTGATGGAGAAGCATTGCCAACTCTTGTTCTTAATAAGATTAAAGGGGTCTTCAACGTAGTCGCTGTAAAAGCACCGGGATTTGGTGACCGCCGTAAAGCTCAATTGGAAGATTTAGCTATCTTGACAGGTGGTACAGTAATTACTGAAGAACTAGGCCTTGATCTTAAAGATGCTACACTAGAAGCTTTAGGACAAGCTGCTAAAGCAACTGTTGATAAAGACCATACAACAATTGTTGAAGGTGCTGGTTCTGTTGATGCCATTTCTGATCGTGTGGCTATCATCAAAGCACAAATCGAAAAAACAACTTCTGATTTTGACCGTGAAAAATTGCAAGAGCGCTTAGCAAAATTAGCTGGTGGAGTTGCGGTAGTTAAAGTAGGAGCCGCAACAGAAACAGAACTTAAAGCAATGAAACTTTTGATTGAAGACGCACTTAATGCAACACGTGCTGCTGTTGAAGAAGGTATCGTTTCTGGTGGTGGTACAGCTCTTGTTAATGCCATCGCAGCTTTGGATAAACTTTCAGAAGAAGGCGACATTCAAACAGGAATTAACATCGTTCGCCGTGCGCTTGAAGAACCAGTTCGTCAAATCGCGGCCAATGCAGGATATGAAGGTTCAGTTATCATTGATAAACTTCGTTCAGAAAAAGTTGGTACAGGATTTAATGCAGCGACAGGTCAATGGGTAAATATGATTGAAGAAGGAATCGTTGACCCGGCAAAAGTGACTCGTTCAGCTTTGCAAAATGCAGCTTCTGTTGCTGGATTAATCTTGACTACTGAAGCAGTTGTGGCTAATAA
>groEL_Lcl-136
ATGTCAAAAGAAATTAAATTTTCAAGTGATGCTAGAACAGCGATGATGCGCGGAATTGATATTCTTGCCGATACAGTAAAAACAACCCTTGGGCCAAAAGGGCGTAATGTTGTTCTTGAAAAATCATATGGTTCACCTTTAATTACAAATGATGGTGTTACAATTGCCAAAGAGATTGAACTTGAAGACCATTTTGAAAATATGGGAGCTAAACTTGTTTCGGAAGTTGCTTCAAAAACAAATGATATTGCAGGTGATGGAACAACAACAGCGACAGTTTTGACACAAGCTATTGTTCGTGAAGGATTGAAAAATGTTACTGCAGGTGCAAATCCAGTTGGTATTCGCCGAGGAATTGAACTCGCAGCTGAAACAGCAGTTGCTTCAATTAAAGAAATGGCAATTCCTGTTCATGATAAATCAGCAATCGCTCAAGTTGCTACCGTTTCATCACGTAGTGAAAAAGTTGGGGAATATATTTCTGACGCAATGGAGCGTGTAGGTTCTGACGGAGTTATCACAATCGAAGAATCAAAAGGAATGCAAACAGAGCTTGATGTTGTTGAAGGAATGCAATTTGACCGTGGATACTTGAGTCAATATATGGTTTCTAATACAGAGAAAATGGTTGCTGAGTTAGATAATCCTTATATTCTGATTACGGATAAAAAAATCTCAAATATTCAAGAAATTTTACCGCTTCTTGAACAAATTTTGAAAACAAATCGTCCACTTTTAATTGTTGCTGATGATGTTGATGGAGAAGCATTGCCAACTCTTGTTCTTAATAAGATTAAAGGGGTCTTCAACGTAGTCGCTGTAAAAGCACCGGGATTTGGTGACCGCCGTAAAGCTCAATTGGAAGATTTAGCTATCTTGACAGGTGGTACAGTAATTACTGAAGAACTAGGCCTTGATCTTAAAGATGCTACACTAGAAGCTTTAGGACAAGCTGCTAAAGCAACTGTTGATAAAGACCATACAACAATTGTTGAAGGTGCTGGTTCTGTTGATGCCATTTCTGATCGTGTGGCTATCATCAAAGCACAAATCGAAAAAACAACTTCTGATTTTGACCGTGAAAAATTGCAAGAGCGCTTAGCAAAATTAGCTGGTGGAGTTGCGGTAGTTAAAGTAGGAGCCGCAACAGAAACAGAACTTAAAGCAATGAAACTTTTGATTGAAGACGCACTTAATGCAACACGTGCTGCTGTTGAAGAAGGTATCGTTTCTGGTGGTGGTACAGCTCTTGTTAATGCCATCGCAGCTTTGGATAAACTTTCAGAAGAAGGCGACATTCAAACAGGAATTAACATCGTTCGCCGTGCGCTTGAAGAACCAGTTCGTCAAATCGCGGCCAATGCAGGATATGAAGGTTCAGTTATCATTGATAAACTTCGTTCAGAAAAAGTTGGTACAGGATTTAATGCAGCGACAGGTCAATGGGTAAATATGATTGAAGAAGGAATCGTTGACCCGGCAAAAGTGACTCGTTCAGCTTTGCAAAATGCAGCTTCTGTTGCTGGATTAATCTTGACTACTGAAGCAGTTGTGGCTAATAA
>groEL_Lcl-137
ATGTCAAAAGAAATTAAATTTTCAAGTGATGCTAGAACAGCGATGATGCGCGGAATTGATATTCTTGCCGATACAGTAAAAACAACCCTTGGGCCAAAAGGGCGTAATGTTGTTCTTGAAAAATCATATGGTTCACCTTTAATTACAAATGATGGTGTTACAATTGCCAAAGAGATTGAACTTGAAGACCATTTTGAAAATATGGGAGCTAAACTTGTTTCGGAAGTTGCTTCAAAAACAAATGATATTGCAGGTGATGGAACAACAACAGCGACAGTTTTGACACAAGCTATTGTTCGTGAAGGATTGAAAAATGTTACTGCAGGTGCAAATCCAGTTGGTATTCGCCGAGGAATTGAACTCGCAGCTGAAACAGCAGTTGCTTCAATTAAAGAAATGGCAATTCCTGTTCATGATAAATCAGCAATCGCTCAAGTTGCTACCGTTTCATCACGTAGTGAAAAAGTTGGGGAATATATTTCTGACGCAATGGAGCGTGTAGGTTCTGACGGAGTTATCACAATCGAAGAATCAAAAGGAATGCAAACAGAGCTTGATGTTGTTGAAGGAATGCAATTTGACCGTGGATACTTGAGTCAATATATGGTTTCTAATACAGAAAAAATGGTTGCTGAGTTAGATAATCCTTATATTCTGATTACGGATAAAAAAATCTCAAATATTCAAGAAATTTTACCGCTTCTTGAACAAATTTTGAAAACAAATCGTCCACTTTTAATTGTTGCTGATGATGTTGATGGAGAAGCATTGCCAACTCTTGTTCTTAATAAGATTAAAGGGGTCTTCAACGTAGTCGCTGTAAAAGCACCGGGATTTGGTGACCGCCGTAAAGCTCAATTGGAAGATTTAGCTATCTTGACAGGTGGTACAGTAATTACTGAAGAACTAGGCCTTGATCTCAAAGATGCTACACTAGAAGCTTTAGGACAAGCTGCTAAAGCAACTGTTGATAAAGACCATACAACAATTGTTGAAGGTGCTGGTTCTGTTGATGCCATTTCTGATCGTGTGGCTATCATCAAAGCACAAATCGAAAAAACAACTTCTGATTTTGACCGTGAAAAATTGCAAGAGCGCTTAGCAAAATTATCTGGTGGAGTTGCGGTAGTTAAAGTAGGAGCCGCAACAGAAACAGAACTTAAAGCAATGAAACTTTTGATTGAAGACGCACTTAATGCAACACGTGCTGCTGTTGAAGAAGGTATCGTTTCTGGTGGTGGTACAGCTCTTGTTAATGCCATCGCAGCTTTGGATAAACTTTCAGAAGAAGGCGACATTCAAACAGGAATTAACATCGTTCGCCGTGCGCTTGAAGAACCAGTTCGTCAAATCGCGGCCAATGCAGGATATGAAGGTTCAGTTATCATTGATAAACTTCGTTCAGAAAAAGTTGGTACAGGATTTAATGCAGCGACAGGTCAATGGGTAAATATGATTGAAGAAGGAATCGTTGACCCGGCAAAAGTGACTCGTTCAGCTTTGCAAAATGCAGCTTCTGTTGCTGGATTAATCTTGACTACTGAAGCAGTTGTGGCTAATAA
>groEL_Lcl-138
ATGTCAAAAGAAATTAAATTTTCAAGTGATGCTAGAACAGCGATGATGCGCGGAATTGATATTCTTGCCGATACAGTAAAAACAACCCTTGGGCCAAAAGGGCGTAATGTTGTTCTTGAAAAATCATATGGTTCACCTTTAATTACAAATGATGGTGTTACAATTGCCAAAGAGATTGAACTTGAAGACCATTTTGAAAATATGGGAGCTAAACTTGTTTCGGAAGTTGCTTCAAAAACAAATGATATTGCAGGTGATGGAACAACAACAGCGACAGTTTTGACACAAGCTATTGTTCGTGAAGGATTGAAAAATGTTACTGCAGGTGCAAATCCAGTTGGTATTCGCCGAGGAATTGAACTCGCAGCTGAAACAGCAGTTGCTTCAATTAAAGAAATGGCAATTCCTGTTCATGATAAATCAGCAATCGCTCAAGTTGCTACCGTTTCATCACGTAGTGAAAAAGTTGGGGAATATATTTCTGACGCAATGGAGCGTGTAGGTTCTGACGGAGTTATCACAATCGAAGAATCAAAAGGAATGCAAACAGAGCTTGATGTTGTTGAAGGAATGCAATTTGACCGTGGATACTTGAGTCAATATATGGTTTCTAATACAGAGAAAATGGTTGCTGAGTTAGATAATCCTTATATTCTGATTACGGATAAAAAAATCTCAAATATTCAAGAAATTTTACCGCTTCTTGAACAAATTTTGAAAACAAATCGTCCACTTTTAATTGTTGCTGATGATGTTGATGGAGAAGCATTGCCAACTCTTGTTCTTAATAAGATTAAAGGGGTCTTCAACGTAGTCGCTGTAAAAGCACCGGGATTTGGTGACCGCCGTAAAGCTCAATTGGAAGATTTAGCTATCTTGACAGGTGGTACAGTAATTACTGAAGAACTAGGCCTTGATCTTAAAGATGCTACACTAGAAGCTTTAGGACAAGCTGCTAAAGCAACTGTTGATAAAGACCATACAACAATTGTTGAAGGTGCTGGTTCTGTTGATGCCATTTCTGATCGTGTGGCTATCATCAAAGCACAAATCGAAAAAACAACTTCTGATTTTGACCGTGAAAAATTGCAAGAGCGCTTAGCAAAATTAGCTGGTGGAGTTGCGGTAGTTAAAGTAGGAGCCGCAACAGAAACAGAACTTAAAGCAATGAAACTTTTGATTGAAGACGCACTTAATGCAACACGTGCTGCTGTTGAAGAAGGTATCGTTTCTGGTGGTGGTACAGCTCTTGTTAATGCCATCGCAGCTTTGGATAAACTTTCAGAAGAAGGCGACATTCAAACAGGAATTAACATCGTTCGCCGTGCGCTTGAAGAACCAGTTCGTCAAATCGCGGCCAATGCAGGATATGAAGGTTCAGTTATCATTGATAAACTTCGTTCAGAAAAAGTTGGTACAGGATTTAATGCAGCGACAGGTCAATGGGTAAATATGATTGAAGAAGGAATCGTTGACCCGGCAAAAGTGACTCGTTCAGCTTTGCAAAATGCAGCTTCTGTTGCTGGATTAATCTTGACTACTGAAGCAGTTGTGGCTAATAA
>groEL_Lcl-139
ATGTCAAAAGAAATTAAATTTTCAAGTGATGCTAGAACAGCGATGATGCGCGGAATTGATATTCTTGCCGATACAGTAAAAACAACCCTTGGGCCAAAAGGGCGTAATGTTGTTCTTGAAAAATCATATGGTTCACCTTTAATTACAAATGATGGTGTTACAATTGCCAAAGAGATTGAACTTGAAGACCATTTTGAAAATATGGGAGCTAAACTTGTTTCGGAAGTTGCTTCAAAAACAAATGATATTGCAGGTGATGGAACAACAACAGCGACAGTTTTGACACAAGCTATTGTTCGTGAAGGATTGAAAAATGTTACTGCAGGTGCAAATCCAGTTGGTATTCGCCGAGGAATTGAACTCGCAGCTGAAACAGCAGTTGCTTCAATTAAAGAAATGGCAATTCCTGTTCATGATAAATCAGCAATCGCTCAAGTTGCTACCGTTTCATCACGTAGTGAAAAAGTTGGGGAATATATTTCTGACGCAATGGAGCGTGTAGGTTCTGACGGAGTTATCACAATCGAAGAATCAAAAGGAATGCAAACAGAGCTTGATGTTGTTGAAGGAATGCAATTTGACCGTGGATACTTGAGTCAATATATGGTTTCTAATACAGAGAAAATGGTTGCTGAGTTAGATAATCCTTATATTCTGATTACGGATAAAAAAATCTCAAATATTCAAGAAATTTTACCGCTTCTTGAACAAATTTTGAAAACAAATCGTCCACTTTTAATTGTTGCTGATGATGTTGATGGAGAAGCATTGCCAACTCTTGTTCTTAATAAGATTAAAGGAGTCTTCAACGTAGTCGCTGTAAAAGCACCGGGATTTGGTGACCGCCGTAAAGCTCAATTGGAAGATTTAGCTATCTTGACAGGTGGTACAGTAATTACTGAAGAACTAGGCCTTGATCTTAAAGATGCTACACTAGAAGCTTTAGGACAAGCTGCTAAAGCAACTGTTGATAAAGACCATACAACAATTGTTGAAGGTGCTGGTTCTGTTGATGCCATTTCTGATCGTGTGGCTATCATCAAAGCACAAATCGAAAAAACAACTTCTGATTTTGACCGTGAAAAATTGCAAGAGCGCTTAGCAAAATTAGCTGGTGGAGTTGCGGTAGTTAAAGTAGGAGCCGCAACAGAAACAGAACTTAAAGCAATGAAACTTTTGATTGAAGACGCACTTAATGCAACACGTGCTGCTGTTGAAGAAGGTATCGTTTCTGGTGGTGGTACAGCTCTTGTTAATGCCATCGCAGCTTTGGATAAACTTTCAGAAGAAGGCGACATTCAAACAGGAATTAACATCGTTCGCCGTGCGCTTGAAGAACCAGTTCGTCAAATCGCGGCCAATGCAGGATATGAAGGTTCAGTTATCATTGATAAACTTCGTTCAGAAAAAGTTGGTACAGGATTTAATGCAGCGACAGGTCAATGGGTAAATATGATTGAAGAAGGAATCGTTGACCCGGCAAAAGTGACTCGTTCAGCTTTGCAAAATGCAGCTTCTGTTGCTGGATTAATCTTGACTACTGAAGCAGTTGTGGCTAATAA
>groEL_Lcl-140
ATGTCAAAAGAAATTAAATTTTCAAGTGATGCTAGAACAGCGATGATGCGCGGAATTGATATTCTTGCCGATACAGTAAAAACAACCCTTGGGCCAAAAGGGCGTAATGTTGTTCTTGAAAAATCATATGGTTCACCTTTAATTACAAATGATGGTGTTACAATTGCCAAAGAGATTGAACTTGAAGACCATTTTGAAAATATGGGAGCTAAACTTGTTTCGGAAGTTGCTTCAAAAACAAATGATATTGCAGGTGATGGAACAACAACAGCGACAGTTTTGACACAAGCTATTGTTCGTGAAGGATTGAAAAATGTTACTGCAGGTGCAAATCCAGTTGGTATTCGTCGAGGAATTGAACTCGCAGCTGAAACAGCAGTTGCTTCAATTAAAGAAATGGCAATTCCTGTTCATGATAAATCAGCAATCGCTCAAGTTGCTACCGTTTCATCACGTAGTGAAAAAGTTGGGGAATATATTTCTGACGCAATGGAGCGTGTAGGTTCTGATGGAGTTATCACAATCGAAGAATCAAAAGGAATGCAAACAGAGCTTGATGTTGTTGAAGGAATGCAATTTGACCGTGGATACTTGAGTCAATATATGGTTTCTAATACAGAGAAAATGGTTGCTGAGTTAGATAATCCTTATATTCTGATTACGGATAAAAAAATCTCAAATATTCAAGAAATTTTACCGCTTCTTGAACAAATTTTGAAAACAAATCGTCCACTTTTAATTGTTGCTGATGATGTTGATGGAGAAGCATTGCCAACTCTTGTTCTTAATAAGATTAAAGGGGTCTTCAACGTAGTCGCTGTAAAAGCACCGGGATTTGGTGACCGCCGTAAAGCTCAATTGGAAGATTTAGCTATCTTGACAGGTGGTACAGTAATTACTGAAGAACTAGGCCTTGATCTTAAAGATGCTACACTAGAAGCTTTAGGACAAGCTGCTAAAGCAACTGTTGATAAAGACCATACAACAATTGTTGAAGGTGCTGGTTCTGTTGATGCCATTTCTGATCGTGTGGCTATCATCAAAGCACAAATCGAAAAAACAACTTCTGATTTTGACCGTGAAAAATTGCAAGAGCGCTTAGCAAAATTAGCTGGTGGAGTTGCGGTAGTTAAAGTAGGAGCCGCAACAGAAACAGAACTTAAAGCAATGAAACTTTTGATTGAAGACGCACTTAATGCAACACGTGCTGCTGTTGAAGAAGGTATCGTTTCTGGTGGTGGTACAGCTCTTGTTAATGCCATCGCAGCTTTGGATAAACTTTCAGAAGAAGGCGACATTCAAACAGGAATTAACATTGTTCGCCGTGCGCTTGAAGAACCAGTTCGTCAAATCGCGGCCAATGCAGGATATGAAGGTTCAGTTATCATTGATAAACTTCGTTCAGAAAAAGTTGGTACAGGATTTAATGCAGCGACAGGTCAATGGGTAAATATGATTGAAGAAGGAATCGTTGACCCGGCAAAAGTGACTCGTTCAGCTTTGCAAAATGCAGCTTCTGTTGCTGGATTAATCTTGACTACTGAAGCAGTTGTGGCTAATAA
>groEL_Lcl-141
ATGTCAAAAGATATTAAATTTTCAAGTGATGCTAGAACAGCGATGATGCGTGGGATTGATATTCTTGCTGATACAGTAAAAACAACCCTTGGACCAAAAGGTCGCAATGTTGTTCTTGAAAAATCATATGGATCACCTTTAATTACAAACGATGGTGTAACGATTGCCAAAGAGATTGAACTTGAAGATCATTTTGAAAATATGGGAGCTAAACTTGTTTCAGAAGTTGCTTCAAAAACAAATGATATCGCAGGTGACGGTACAACAACAGCGACAGTTTTGACACAAGCTATCGTTCGTGAAGGTTTAAAAAATGTTACCGCAGGTGCAAATCCAGTTGGTATTCGCCGAGGAATTGAACTTGCTGCTGAAACAGCTGTTGCGTCAATTAAAGAGATGGCAATTCCTGTCCACGATAAATCAGCAATTGCGCAAGTAGCTACCGTTTCATCACGTAGTGAAAAAGTGGGTGAGTATATTTCTGATGCAATGGAACGTGTAGGTTCTGACGGAGTTATCACCATTGAAGAATCAAAAGGGATGCAAACTGAACTCGATGTTGTTGAAGGAATGCAATTTGACCGTGGATATTTGAGTCAATATATGGTTTCTAATACAGAAAAAATGGTTGCTGAATTAGATAATCCTTATATTCTTATTACCGACAAAAAAATCTCAAACATTCAAGAAATTTTACCGCTCCTTGAACAAATCTTGAAAACAAATCGTCCACTTCTTATTGTAGCTGATGATGTTGATGGAGAAGCATTGCCAACGCTTGTTCTTAATAAGATTAAAGGTGTCTTCAATGTTGTAGCTGTAAAAGCACCAGGATTTGGTGATCGTCGTAAAGCTCAATTGGAAGATTTGGCTATCTTGACAGGTGGTACAGTAATTACTGAAGAACTTGGTCTTGATCTTAAAGATGCTACTCTTGAAGCTTTAGGACAAGCAGCTAAGGCAACTGTGGATAAAGACCACACAACAATTGTTGAAGGTGCTGGTTCTGCTGATGCTATTTCTGATCGTGTAGCTATTATTAAAGCGCAAATTGAAAAAACAACTTCTGATTTTGATCGTGAAAAATTACAAGAACGTCTTGCAAAATTAGCTGGTGGTGTTGCAGTTGTTAAAGTTGGTGCTGCAACTGAAACAGAGCTCAAAGCAATGAAACTCTTGATTGAAGATGCACTTAATGCAACACGTGCAGCCGTTGAGGAAGGTATTGTTTCTGGTGGTGGTACAGCACTTGTTAATGCTATTGCTGCTTTGGATAAACTTTCAGAAGAAGGAGATATTCAAACAGGTATTAACATTGTTCGCCGTGCTCTTGAAGAACCAGTTCGTCAAATTGCTGCCAATGCAGGATATGAAGGTTCAGTTATCATTGATAAACTTCGTTCAGAAGAAGTAGGTACAGGATTCAATGCTGCAACTGGTCAATGGGTTAATATGATTGAAGAAGGAATTGTTGACCCTGCAAAAGTAACTCGTTCAGCTTTGCAAAACGCGGCTTCTGTTGCTGGTTTAATTTTGACTACTGAAGCAGTAGTTGCTAATAA
>groEL_Lcl-142
ATGTCAAAAGATATTAAATTTTCAAGTGATGCTAGAACAGCGATGATGCGTGGGATTGATATTCTTGCTGATACAGTAAAAACAACCCTTGGACCAAAAGGTCGCAATGTTGTTCTTGAAAAATCATATGGATCACCTTTAATTACAAACGATGGTGTAACGATTGCCAAAGAGATTGAACTTGAAGATCATTTTGAAAATATGGGAGCTAAACTTGTTTCAGAAGTTGCTTCAAAAACAAATGATATCGCAGGTGACGGTACAACAACAGCGACAGTTTTGACACAAGCTATTGTTCGTGAAGGTTTAAAAAATGTTACCGCAGGTGCAAATCCAGTTGGTATTCGCCGAGGAATTGAGCTTGCTGCTGAGACAGCTGTTGCGTCAATTAAAGAGATGGCAATTCCTGTCCACGATAAATCAGCAATTGCGCAAGTAGCTACCGTTTCATCACGTAGTGAAAAAGTGGGTGAGTATATTTCTGATGCAATGGAACGTGTAGGTTCTGACGGAGTTATCACCATTGAAGAGTCAAAAGGAATGCAAACTGAACTCGATGTTGTTGAAGGAATGCAATTTGACCGTGGATATTTGAGTCAATATATGGTTTCTAATACAGAAAAAATGGTTGCTGAGTTAGATAATCCTTATATTCTTATTACCGACAAAAAAATCTCAAACATTCAAGAAATTTTACCTCTCCTTGAACAAATCTTGAAAACAAATCGTCCACTTCTTATTGTAGCTGATGATGTTGATGGAGAAGCATTGCCAACGCTTGTTCTTAATAAGATTAAAGGTGTTTTCAATGTTGTAGCTGTAAAAGCACCAGGATTTGGTGATCGTCGTAAAGCTCAATTGGAAGATTTGGCTATCTTGACAGGTGGTACAGTAATTACTGAAGAACTTGGTCTTGATCTTAAAGATGCTACTCTTGAAGCTTTAGGACAAGCAGCTAAAGCAACTGTGGATAAAGACCACACAACAATTGTTGAAGGTGCTGGTTCTGCTGATGCTATTTCTGATCGTGTAGCTATTATTAAAGCGCAAATTGAAAAAACAACTTCTGATTTTGACCGTGAAAAATTACAAGAACGTCTTGCAAAATTAGCTGGTGGTGTTGCAGTTGTTAAAGTTGGTGCTGCAACTGAAACAGAGCTCAAAGCAATGAAACTCTTGATTGAGGATGCACTTAATGCAACACGTGCAGCCGTTGAGGAAGGTATTGTTTCTGGTGGTGGTACAGCACTTGTTAATGCTATTGCTGCTTTGGATAAACTTTCAGAAGAAGGAGATATTCAAACAGGAATTAACATTGTTCGCCGTGCTCTTGAAGAACCAGTTCGTCAAATTGCTGCCAATGCAGGATATGAAGGTTCAGTTATCATTGATAAACTTCGTTCAGAAAAAGTAGGTACAGGATTCAATGCTGCAACTGGTCAATGGGTTAATATGATTGAAGAAGGAATTGTTGACCCTGCGAAAGTAACTCGTTCAGCTCTGCAAAACGCGGCTTCTGTTGCTGGTTTAATTTTGACTACTGAAGCAGTAGTTGCTAATAA
>groEL_Lcl-143
ATGTCAAAAGATATTAAATTTTCAAGTGATGCTAGAACAGCGATGATGCGTGGGATTGATATTCTTGCTGATACAGTAAAAACAACCCTTGGACCAAAAGGTCGCAATGTTGTTCTTGAAAAATCATATGGATCACCTTTAATTACAAACGATGGTGTAACGATTGCCAAAGAGATTGAACTTGAAGATCATTTTGAAAATATGGGAGCTAAACTTGTTTCAGAAGTTGCTTCAAAAACAAATGATATCGCAGGTGACGGTACAACAACAGCGACAGTTTTGACACAAGCTATTGTTCGTGAAGGTTTAAAAAATGTTACCGCAGGTGCAAATCCAGTTGGTATTCGCCGAGGAATTGAGCTTGCTGCTGAGACAGCTGTTGCGTCAATTAAAGAGATGGCAATTCCTGTCCACGATAAATCAGCAATTGCGCAAGTAGCTACCGTTTCATCACGTAGTGAAAAAGTGGGTGAGTATATTTCTGATGCAATGGAACGTGTAGGTTCTGACGGAGTTATCACCATTGAAGAGTCAAAAGGAATGCAAACTGAACTCGATGTTGTTGAAGGAATGCAATTTGACCGTGGATATTTGAGTCAATATATGGTTTCTAATACAGAAAAAATGGTTGCTGAGTTAGATAATCCTTATATTCTTATTACCGACAAAAAAATCTCAAACATTCAAGAAATTTTACCTCTCCTTGAACAAATCTTGAAAACAAATCGTCCACTTCTTATTGTAGCTGATGATGTTGATGGAGAAGCATTGCCAACGCTTGTTCTTAATAAGATTAAAGGTGTTTTCAATGTTGTAGCTGTAAAAGCACCAGGATTTGGTGATCGTCGTAAAGCTCAATTGGAAGATTTGGCTATCTTGACAGGTGGTACAGTAATTACTGAAGAACTTGGTCTTGATCTTAAAGATGCTACTCTTGAAGCTTTAGGACAAGCAGCTAAAGCAACTGTGGATAAAGACCACACAACAATTGTTGAAGGTGCTGGTTCTGCTGATGCTATTTCTGATCGTGTAGCTATTATTAAAGCGCAAATTGAAAAAACAACTTCTGATTTTGACCGTGAAAAATTACAAGAACGTCTTGCAAAATTAGCTGGTGGTGTTGCAGTTGTTAAAGTTGGTGCTGCAACTGAAACAGAGCTCAAAGCAATGAAACTCTTGATTGAGGATGCACTTAATGCAACACGTGCAGCCGTTGAGGAAGGTATTGTTTCTGGTGGTGGTACAGCACTTGTTAATGCTATTGCTGCTTTGGATAAACTTTCAGAAGAAGGAGATATTCAAACAGGAATTAACATTGTTCGCCGTGCTCTTGAAGAACCAGTTCGTCAAATTGCTGCCAATGCAGGATATGAAGGTTCAGTTATCATTGATAAACTTCGTTCAGAAAAAGTAGGTACAGGATTCAATGCTGCAACTGGTCAATGGGTTAATATGATTGAAGAAGGAATTGTTGACCCTGCGAAAGTAACTCGTTCAGCTCTGCAAAACGCGGCTTCTGTTGCTGGTTTAATTTTGACTACTGAAGCAGTAGTTGCTAATAA
>groEL_Lcl-144
ATGTCAAAAGATATTAAATTTTCAAGTGATGCTAGAACAGCGATGATGCGTGGGATTGATATTCTTGCTGATACAGTAAAAACAACCCTTGGACCAAAAGGTCGCAATGTTGTTCTTGAAAAATCATATGGATCACCTTTAATTACAAACGATGGTGTAACGATTGCCAAAGAGATTGAACTTGAAGATCATTTTGAAAATATGGGAGCTAAACTTGTTTCAGAAGTTGCTTCAAAAACAAATGATATCGCAGGTGACGGTACAACAACAGCGACAGTTTTGACACAAGCTATTGTTCGTGAAGGTTTAAAAAATGTTACCGCAGGTGCAAATCCAGTTGGTATTCGCCGAGGAATTGAGCTTGCTGCTGAGACAGCTGTTGCGTCAATTAAAGAGATGGCAATTCCTGTCCACGATAAATCAGCAATTGCGCAAGTAGCTACCGTTTCATCACGTAGTGAAAAAGTGGGTGAGTATATTTCTGATGCAATGGAACGTGTAGGTTCTGACGGAGTTATCACCATTGAAGAGTCAAAAGGAATGCAAACTGAACTCGATGTTGTTGAAGGAATGCAATTTGACCGTGGATATTTGAGTCAATATATGGTTTCTAATACAGAAAAAATGGTTGCTGAGTTAGATAATCCTTATATTCTTATTACCGACAAAAAAATCTCAAACATTCAAGAAATTTTACCTCTCCTTGAACAAATCTTGAAAACAAATCGTCCACTTCTTATTGTAGCTGATGATGTTGATGGAGAAGCATTGCCAACGCTTGTTCTTAATAAGATTAAAGGTGTTTTCAATGTTGTAGCTGTAAAAGCACCAGGATTTGGTGATCGTCGTAAAGCTCAATTGGAAGATTTGGCTATCTTGACAGGTGGTACAGTAATTACTGAAGAACTTGGTCTTGATCTTAAAGATGCTACTCTTGAAGCTTTAGGACAAGCAGCTAAAGCAACTGTGGATAAAGACCACACAACAATTGTTGAAGGTGCTGGTTCTGCTGATGCTATTTCTGATCGTGTAGCTATTATTAAAGCGCAAATTGAAAAAACAACTTCTGATTTTGACCGTGAAAAATTACAAGAACGTCTTGCAAAATTAGCTGGTGGTGTTGCAGTTGTTAAAGTTGGTGCTGCAACTGAAACAGAGCTCAAAGCAATGAAACTCTTGATTGAGGATGCACTTAATGCAACACGTGCAGCCGTTGAGGAAGGTATTGTTTCTGGTGGTGGTACAGCACTTGTTAATGCTATTGCTGCTTTGGATAAACTTTCAGAAGAAGGAGATATTCAAACAGGAATTAACATTGTTCGCCGTGCTCTTGAAGAACCAGTTCGTCAAATTGCTGCCAATGCAGGATATGAAGGTTCAGTTATCATTGATAAACTTCGTTCAGAAAAAGTAGGTACAGGATTCAATGCTGCAACTGGTCAATGGGTTAATATGATTGAAGAAGGAATTGTTGACCCTGCGAAAGTAACTCGTTCAGCTCTGCAAAACGCGGCTTCTGTTGCTGGTTTAATTTTGACTACTGAAGCAGTAGTTGCTAATAA
>groEL_Lcl-145
ATGTCAAAAGATATTAAATTTTCAAGTGATGCTAGAACAGCGATGATGCGTGGGATTGATATTCTTGCTGATACAGTAAAAACAACCCTTGGACCAAAAGGTCGCAATGTTGTTCTTGAAAAATCATATGGATCACCTTTAATTACAAACGATGGTGTAACGATTGCCAAAGAGATTGAACTTGAAGATCATTTTGAAAATATGGGAGCTAAACTTGTTTCAGAAGTTGCTTCAAAAACAAATGATATCGCAGGTGACGGTACAACAACAGCGACAGTTTTGACACAAGCTATCGTTCGTGAAGGTTTAAAAAATGTTACCGCAGGTGCAAATCCAGTTGGTATTCGCCGAGGAATTGAACTTGCTGCTGAAACAGCTGTTGCGTCAATTAAAGAGATGGCAATTCCTGTCCACGATAAATCAGCAATTGCGCAAGTAGCTACCGTTTCATCACGTAGTGAAAAAGTGGGTGAGTATATTTCTGATGCAATGGAACGTGTAGGTTCTGACGGAGTTATCACCATTGAAGAATCAAAAGGGATGCAAACTGAACTCGATGTTGTTGAAGGAATGCAATTTGACCGTGGATATTTGAGTCAATATATGGTTTCTAATACAGAAAAAATGGTTGCTGAATTAGATAATCCTTATATTCTTATTACCGACAAAAAAATCTCAAACATTCAAGAAATTTTACCGCTCCTTGAACAAATCTTGAAAACAAATCGTCCACTTCTTATTGTAGCTGATGATGTTGATGGAGAAGCATTGCCAACGCTTGTTCTTAATAAGATTAAAGGTGTCTTCAATGTTGTAGCTGTAAAAGCACCAGGATTTGGTGATCGTCGTAAAGCTCAATTGGAAGATTTGGCTATCTTGACAGGTGGTACAGTAATTACTGAAGAACTTGGTCTTGATCTTAAAGATGCTACTCTTGAAGCTTTAGGACAAGCAGCTAAGGCAACTGTGGATAAAGACCACACAACAATTGTTGAAGGTGCTGGTTCTGCTGATGCTATTTCTGATCGTGTAGCTATTATTAAAGCGCAAATTGAAAAAACAACTTCTGATTTTGATCGTGAAAAATTACAAGAACGTCTTGCAAAATTAGCTGGTGGTGTTGCAGTTGTTAAAGTTGGTGCTGCAACTGAAACAGAGCTCAAAGCAATGAAACTCTTGATTGAAGATGCACTTAATGCAACACGTGCAGCCGTTGAGGAAGGTATTGTTTCTGGTGGTGGTACAGCACTTGTTAATGCTATTGCTGCTTTGGATAAACTTTCAGAAGAAGGAGATATTCAAACAGGTATTAACATTGTTCGCCGTGCTCTTGAAGAACCAGTTCGTCAAATTGCTGCCAATGCAGGATATGAAGGTTCAGTTATCATTGATAAACTTCGTTCAGAAGAAGTAGGTACAGGATTCAATGCTGCAACTGGTCAATGGGTTAATATGATTGAAGAAGGAATTGTTGACCCTGCAAAAGTAACTCGTTCAGCTTTGCAAAACGCGGCTTCTGTTGCTGGTTTAATTTTGACTACTGAAGCAGTAGTTGCTAATAA
>groEL_Lcl-146
ATGTCAAAAGATATTAAATTTTCAAGTGATGCTAGAACAGCGATGATGCGTGGGATTGATATTCTTGCTGATACAGTAAAAACAACCCTTGGACCAAAAGGTCGCAATGTTGTTCTTGAAAAATCATATGGATCACCTTTAATTACAAACGATGGTGTAACGATTGCCAAAGAGATTGAACTTGAAGATCATTTTGAAAATATGGGAGCTAAACTTGTTTCAGAAGTTGCTTCAAAAACAAATGATATCGCAGGTGACGGTACAACAACAGCGACAGTTTTGACACAAGCTATTGTTCGTGAAGGTTTAAAAAATGTTACCGCAGGTGCAAATCCAGTTGGTATTCGCCGAGGAATTGAGCTTGCTGCTGAGACAGCTGTTGCGTCAATTAAAGAGATGGCAATTCCTGTCCACGATAAATCAGCAATTGCGCAAGTAGCTACCGTTTCATCACGTAGTGAAAAAGTGGGTGAGTATATTTCTGATGCAATGGAACGTGTAGGTTCTGACGGAGTTATCACCATTGAAGAGTCAAAAGGAATGCAAACTGAACTCGATGTTGTTGAAGGAATGCAATTTGACCGTGGATATTTGAGTCAATATATGGTTTCTAATACAGAAAAAATGGTTGCTGAGTTAGATAATCCTTATATTCTTATTACCGACAAAAAAATCTCAAACATTCAAGAAATTTTACCTCTCCTTGAACAAATCTTGAAAACAAATCGTCCACTTCTTATTGTAGCTGATGATGTTGATGGAGAAGCATTGCCAACGCTTGTTCTTAATAAGATTAAAGGTGTTTTCAATGTTGTAGCTGTAAAAGCACCAGGATTTGGTGATCGTCGTAAAGCTCAATTGGAAGATTTGGCTATCTTGACAGGTGGTACAGTAATTACTGAAGAACTTGGTCTTGATCTTAAAGATGCTACTCTTGAAGCTTTAGGACAAGCAGCTAAAGCAACTGTGGATAAAGACCACACAACAATTGTTGAAGGTGCTGGTTCTGCTGATGCTATTTCTGATCGTGTAGCTATTATTAAAGCGCAAATTGAAAAAACAACTTCTGATTTTGACCGTGAAAAATTACAAGAACGTCTTGCAAAATTAGCTGGTGGTGTTGCAGTTGTTAAAGTTGGTGCTGCAACTGAAACAGAGCTCAAAGCAATGAAACTCTTGATTGAGGATGCACTTAATGCAACACGTGCAGCCGTTGAGGAAGGTATTGTTTCTGGTGGTGGTACAGCACTTGTTAATGCTATTGCTGCTTTGGATAAACTTTCAGAAGAAGGAGATATTCAAACAGGAATTAACATTGTTCGCCGTGCTCTTGAAGAACCAGTTCGTCAAATTGCTGCCAATGCAGGATATGAAGGTTCAGTTATCATTGATAAACTTCGTTCAGAAAAAGTAGGTACAGGATTCAATGCTGCAACTGGTCAATGGGTTAATATGATTGAAGAAGGAATTGTTGACCCTGCGAAAGTAACTCGTTCAGCTCTGCAAAACGCGGCTTCTGTTGCTGGTTTAATTTTGACTACTGAAGCAGTAGTTGCTAATAA
>groEL_Lcl-147
ATGTCAAAAGATATTAAATTTTCAAGTGATGCTAGAACAGCGATGATGCGTGGGATTGATATTCTTGCTGATACAGTAAAAACAACCCTTGGACCAAAAGGTCGCAATGTTGTTCTTGAAAAATCATATGGATCACCTTTAATTACAAACGATGGTGTAACGATTGCCAAAGAGATTGAACTTGAAGATCATTTTGAAAATATGGGAGCTAAACTTGTTTCAGAAGTTGCTTCAAAAACAAATGATATCGCAGGTGACGGTACAACAACAGCGACAGTTTTGACACAAGCTATCGTTCGTGAAGGTTTAAAAAATGTTACCGCAGGTGCAAATCCAGTTGGTATTCGCCGAGGAATTGAACTTGCTGCTGAAACAGCTGTTGCGTCAATTAAAGAGATGGCAATTCCTGTCCACGATAAATCAGCAATTGCGCAAGTAGCTACCGTTTCATCACGTAGTGAAAAAGTGGGTGAGTATATTTCTGATGCAATGGAACGTGTAGGTTCTGACGGAGTTATCACCATTGAAGAATCAAAAGGGATGCAAACTGAACTCGATGTTGTTGAAGGAATGCAATTTGACCGTGGATATTTGAGTCAATATATGGTTTCTAATACAGAAAAAATGGTTGCTGAATTAGATAATCCTTATATTCTTATTACCGACAAAAAAATCTCAAACATTCAAGAAATTTTACCGCTCCTTGAACAAATCTTGAAAACAAATCGTCCACTTCTTATTGTAGCTGATGATGTTGATGGAGAAGCATTGCCAACGCTTGTTCTTAATAAGATTAAAGGTGTCTTCAATGTTGTAGCTGTAAAAGCACCAGGATTTGGTGATCGTCGTAAAGCTCAATTGGAAGATTTGGCTATCTTGACAGGTGGTACAGTAATTACTGAAGAACTTGGTCTTGATCTTAAAGATGCTACTCTTGAAGCTTTAGGACAAGCAGCTAAGGCAACTGTGGATAAAGACCACACAACAATTGTTGAAGGTGCTGGTTCTGCTGATGCTATTTCTGATCGTGTAGCTATTATTAAAGCGCAAATTGAAAAAACAACTTCTGATTTTGATCGTGAAAAATTACAAGAACGTCTTGCAAAATTAGCTGGTGGTGTTGCAGTTGTTAAAGTTGGTGCTGCAACTGAAACAGAGCTCAAAGCAATGAAACTCTTGATTGAAGATGCACTTAATGCAACACGTGCAGCCGTTGAGGAAGGTATTGTTTCTGGTGGTGGTACAGCACTTGTTAATGCTATTGCTGCTTTGGATAAACTTTCAGAAGAAGGAGATATTCAAACAGGTATTAACATTGTTCGCCGTGCTCTTGAAGAACCAGTTCGTCAAATTGCTGCCAATGCAGGATATGAAGGTTCAGTTATCATTGATAAACTTCGTTCAGAAGAAGTAGGTACAGGATTCAATGCTGCAACTGGTCAATGGGTTAATATGATTGAAGAAGGAATTGTTGACCCTGCAAAAGTAACTCGTTCAGCTTTGCAAAACGCGGCTTCTGTTGCTGGTTTAATTTTGACTACTGAAGCAGTAGTTGCTAATAA
>groEL_Lcl-148
ATGTCAAAAGATATTAAATTTTCAAGTGATGCTAGAACAGCGATGATGCGTGGGATTGATATTCTTGCTGATACAGTAAAAACAACCCTTGGACCAAAAGGTCGCAATGTTGTTCTTGAAAAATCATATGGATCACCTTTAATTACAAACGATGGTGTAACGATTGCCAAAGAGATTGAACTTGAAGATCATTTTGAAAATATGGGAGCTAAACTTGTTTCAGAAGTTGCTTCAAAAACAAATGATATCGCAGGTGACGGTACAACAACAGCGACAGTTTTGACACAAGCTATCGTTCGTGAAGGTTTAAAAAATGTTACCGCAGGTGCAAATCCAGTTGGTATTCGCCGAGGAATTGAACTTGCTGCTGAAACAGCTGTTGCGTCAATTAAAGAGATGGCAATTCCTGTCCACGATAAATCAGCAATTGCGCAAGTAGCTACCGTTTCATCACGTAGTGAAAAAGTGGGTGAGTATATTTCTGATGCAATGGAACGTGTAGGTTCTGACGGAGTTATCACCATTGAAGAATCAAAAGGGATGCAAACTGAACTCGATGTTGTTGAAGGAATGCAATTTGACCGTGGATATTTGAGTCAATATATGGTTTCTAATACAGAAAAAATGGTTGCTGAATTAGATAATCCTTATATTCTTATTACCGACAAAAAAATCTCAAACATTCAAGAAATTTTACCGCTCCTTGAACAAATCTTGAAAACAAATCGTCCACTTCTTATTGTAGCTGATGATGTTGATGGAGAAGCATTGCCAACGCTTGTTCTTAATAAGATTAAAGGTGTCTTCAATGTTGTAGCTGTAAAAGCACCAGGATTTGGTGATCGTCGTAAAGCTCAATTGGAAGATTTGGCTATCTTGACAGGTGGTACAGTAATTACTGAAGAACTTGGTCTTGATCTTAAAGATGCTACTCTTGAAGCTTTAGGACAAGCAGCTAAGGCAACTGTGGATAAAGACCACACAACAATTGTTGAAGGTGCTGGTTCTGCTGATGCTATTTCTGATCGTGTAGCTATTATTAAAGCGCAAATTGAAAAAACAACTTCTGATTTTGATCGTGAAAAATTACAAGAACGTCTTGCAAAATTAGCTGGTGGTGTTGCAGTTGTTAAAGTTGGTGCTGCAACTGAAACAGAGCTCAAAGCAATGAAACTCTTGATTGAAGATGCACTTAATGCAACACGTGCAGCCGTTGAGGAAGGTATTGTTTCTGGTGGTGGTACAGCACTTGTTAATGCTATTGCTGCTTTGGATAAACTTTCAGAAGAAGGAGATATTCAAACAGGTATTAACATTGTTCGCCGTGCTCTTGAAGAACCAGTTCGTCAAATTGCTGCCAATGCAGGATATGAAGGTTCAGTTATCATTGATAAACTTCGTTCAGAAGAAGTAGGTACAGGATTCAATGCTGCAACTGGTCAATGGGTTAATATGATTGAAGAAGGAATTGTTGACCCTGCAAAAGTAACTCGTTCAGCTTTGCAAAACGCGGCTTCTGTTGCTGGTTTAATTTTGACTACCGAAGCAGTAGTTGCTAATAA
>groEL_Lcl-149
ATGTCAAAAGATATTAAATTTTCAAGTGATGCTAGAACAGCGATGATGCGTGGGATTGATATTCTTGCTGATACAGTAAAAACAACCCTTGGACCAAAAGGTCGCAATGTTGTTCTTGAAAAATCATATGGATCACCTTTAATTACAAACGATGGTGTAACGATTGCCAAAGAGATTGAACTTGAAGATCATTTTGAAAATATGGGAGCTAAACTTGTTTCAGAAGTTGCTTCAAAAACAAATGATATCGCAGGTGACGGTACAACAACAGCGACAGTTTTGACACAAGCTATCGTTCGTGAAGGTTTAAAAAATGTTACCGCAGGTGCAAATCCAGTTGGTATTCGCCGAGGAATTGAACTTGCTGCTGAAACAGCTGTTGCGTCAATTAAAGAGATGGCAATTCCTGTCCACGATAAATCAGCAATTGCGCAAGTAGCTACCGTTTCATCACGTAGTGAAAAAGTGGGTGAGTATATTTCTGATGCAATGGAACGTGTAGGTTCTGACGGAGTTATCACCATTGAAGAATCAAAAGGGATGCAAACTGAACTCGATGTTGTTGAAGGAATGCAATTTGACCGTGGATATTTGAGTCAATATATGGTTTCTAATACAGAAAAAATGGTTGCTGAATTAGATAATCCTTATATTCTTATTACCGACAAAAAAATCTCAAACATTCAAGAAATTTTACCGCTCCTTGAACAAATCTTGAAAACAAATCGTCCACTTCTTATTGTAGCTGATGATGTTGATGGAGAAGCATTGCCAACGCTTGTTCTTAATAAGATTAAAGGTGTCTTCAATGTTGTAGCTGTAAAAGCACCAGGATTTGGTGATCGTCGTAAAGCTCAATTGGAAGATTTGGCTATCTTGACAGGTGGTACAGTAATTACTGAAGAACTTGGTCTTGATCTTAAAGATGCTACTCTTGAAGCTTTAGGACAAGCAGCTAAGGCAACTGTGGATAAAGACCACACAACAATTGTTGAAGGTGCTGGTTCTGCTGATGCTATTTCTGATCGTGTAGCTATTATTAAAGCGCAAATTGAAAAAACAACTTCTGATTTTGATCGTGAAAAATTACAAGAACGTCTTGCAAAATTAGCTGGTGGTGTTGCAGTTGTTAAAGTTGGTGCTGCAACTGAAACAGAGCTCAAAGCAATGAAACTCTTGATTGAAGATGCACTTAATGCAACACGTGCAGCCGTTGAGGAAGGTATTGTTTCTGGTGGTGGTACAGCACTTGTTAATGCTATTGCTGCTTTGGATAAACTTTCAGAAGAAGGAGATATTCAAACAGGTATTAACATTGTTCGCCGTGCTCTTGAAGAACCAGTTCGTCAAATTGCTGCCAATGCAGGATATGAAGGTTCAGTTATCATTGATAAACTTCGTTCAGAAGAAGTAGGTTCAGGATTCAATGCTGCAACTGGTCAATGGGTTAATATGATTGAAGAAGGAATTGTTGACCCTGCAAAAGTAACTCGTTCAGCTTTGCAAAACGCGGCTTCTGTTGCTGGTTTAATTTTGACTACTGAAGCAGTAGTTGCTAATAA
>groEL_Lcl-150
ATGTCAAAAGATATTAAATTTTCAAGTGATGCTAGAACAGCGATGATGCGTGGGATTGATATTCTTGCTGATACAGTAAAAACAACCCTTGGACCAAAAGGTCGCAATGTTGTTCTTGAAAAATCATATGGATCACCTTTAATTACAAACGATGGTGTAACGATTGCCAAAGAGATTGAACTTGAAGATCATTTTGAAAATATGGGAGCTAAACTTGTTTCAGAAGTTGCTTCAAAAACAAATGATATCGCAGGTGACGGTACAACAACAGCGACAGTTTTGACACAAGCTATCGTTCGTGAAGGTTTAAAAAATGTTACCGCAGGTGCAAATCCAGTTGGTATTCGCCGAGGAATTGAACTTGCTGCTGAAACAGCTGTTGCGTCAATTAAAGAGATGGCAATTCCTGTCCACGATAAATCAGCAATTGCGCAAGTAGCTACCGTTTCATCACGTAGTGAAAAAGTGGGTGAGTATATTTCTGATGCAATGGAACGTGTAGGTTCTGACGGAGTTATCACCATTGAAGAATCAAAAGGGATGCAAACTGAACTCGATGTTGTTGAAGGAATGCAATTTGACCGTGGATATTTGAGTCAATATATGGTTTCTAATACAGAAAAAATGGTTGCTGAATTAGATAATCCTTATATTCTTATTACCGACAAAAAAATCTCAAACATTCAAGAAATTTTACCGCTCCTTGAACAAATCTTGAAAACAAATCGTCCACTTCTTATTGTAGCTGATGATGTTGATGGAGAAGCATTGCCAACGCTTGTTCTTAATAAGATTAAAGGTGTCTTCAATGTTGTAGCTGTAAAAGCACCAGGATTTGGTGATCGTCGTAAAGCTCAATTGGAAGATTTGGCTATCTTGACAGGTGGTACAGTAATTACTGAAGAACTTGGTCTTGATCTTAAAGATGCTACTCTTGAAGCTTTAGGACAAGCAGCTAAGGCAACTGTGGATAAAGACCACACAACAATTGTTGAAGGTGCTGGTTCTGCTGATGCTATTTCTGATCGTGTAGCTATTATTAAAGCGCAAATTGAAAAAACAACTTCTGATTTTGATCGTGAAAAATTACAAGAACGTCTTGCAAAATTAGCTGGTGGTGTTGCAGTTGTTAAAGTTGGTGCTGCAACTGAAACAGAGCTCAAAGCAATGAAACTCTTGATTGAAGATGCACTTAATGCAACACGTGCAGCCGTTGAGGAAGGTATTGTTTCTGGTGGTGGTACAGCACTTGTTAATGCTATTGCTGCTTTGGATAAACTTTCAGAAGAAGGAGATATTCAAACAGGTATTAACATTGTTCGCCGTGCTCTTGAAGAACCAGTTCGTCAAATTGCTGCCAATGCAGGATATGAAGGTTCAGTTATCATTGATAAACTTCGTTCAGAAGAAGTAGGTACAGGATTCAATGCTGCAACTGGTCAATGGGTTAATATGATTGAAGAAGGAATTGTTGACCCTGCAAAAGTAACTCGTTCAGCTTTGCAAAACGCGGCTTCTGTTGCTGGTTTAATTTTGACTACCGAAGCAGTAGTTGCTAATAA
>groEL_Lcl-151
ATGTCAAAAGATATTAAATTTTCAAGTGATGCTAGAACAGCGATGATGCGTGGGATTGATATTCTTGCTGATACAGTAAAAACAACCCTTGGACCAAAAGGTCGCAATGTTGTTCTTGAAAAATCATATGGATCACCTTTAATTACAAACGATGGTGTAACGATTGCCAAAGAGATTGAACTTGAAGATCATTTTGAAAATATGGGAGCTAAACTTGTTTCAGAAGTTGCTTCAAAAACAAATGATATCGCAGGTGACGGTACAACAACAGCGACAGTTTTGACACAAGCTATCGTTCGTGAAGGTTTAAAAAATGTTACCGCAGGTGCAAATCCAGTTGGTATTCGCCGAGGAATTGAACTTGCTGCTGAAACAGCTGTTGCGTCAATTAAAGAGATGGCAATTCCTGTCCACGATAAATCAGCAATTGCGCAAGTAGCTACCGTTTCATCACGTAGTGAAAAAGTGGGTGAGTATATTTCTGATGCAATGGAACGTGTAGGTTCTGACGGAGTTATCACCATTGAAGAATCAAAAGGGATGCAAACTGAACTCGATGTTGTTGAAGGAATGCAATTTGACCGTGGATATTTGAGTCAATATATGGTTTCTAATACAGAAAAAATGGTTGCTGAATTAGATAATCCTTATATTCTTATTACCGACAAAAAAATCTCAAACATTCAAGAAATTTTACCGCTCCTTGAACAAATCTTGAAAACAAATCGTCCACTTCTTATTGTAGCTGATGATGTTGATGGAGAAGCATTGCCAACGCTTGTTCTTAATAAGATTAAAGGTGTCTTCAATGTTGTAGCTGTAAAAGCACCAGGATTTGGTGATCGTCGTAAAGCTCAATTGGAAGATTTGGCTATCTTGACAGGTGGTACAGTAATTACTGAAGAACTTGGTCTTGATCTTAAAGATGCTACTCTTGAAGCTTTAGGACAAGCAGCTAAGGCAACTGTGGATAAAGACCACACAACAATTGTTGAAGGTGCTGGTTCTGCTGATGCTATTTCTGATCGTGTAGCTATTATTAAAGCGCAAATTGAAAAAACAACTTCTGATTTTGATCGTGAAAAATTACAAGAACGTCTTGCAAAATTAGCTGGTGGTGTTGCAGTTGTTAAAGTTGGTGCTGCAACTGAAACAGAGCTCAAAGCAATGAAACTCTTGATTGAAGATGCACTTAATGCAACACGTGCAGCCGTTGAGGAAGGTATTGTTTCTGGTGGTGGTACAGCACTTGTTAATGCTATTGCTGCTTTGGATAAACTTTCAGAAGAAGGAGATATTCAAACAGGTATTAACATTGTTCGCCGTGCTCTTGAAGAACCAGTTCGTCAAATTGCTGCCAATGCAGGATATGAAGGTTCAGTTATCATTGATAAACTTCGTTCAGAAGAAGTAGGTACAGGATTCAATGCTGCAACTGGTCAATGGGTTAATATGATTGAAGAAGGAATTGTTGACCCTGCAAAAGTAACTCGTTCAGCTTTGCAAAACGCGGCTTCTGTTGCTGGTTTAATTTTGACTACTGAAGCAGTAGTTGCTAATAA
>groEL_Lcl-152
ATGTCAAAAGATATTAAATTTTCAAGTGATGCTAGAACAGCGATGATGCGTGGGATTGATATTCTTGCTGATACAGTAAAAACAACCCTTGGACCAAAAGGTCGCAATGTTGTTCTTGAAAAATCATATGGATCACCTTTAATTACAAACGATGGTGTAACGATTGCCAAAGAGATTGAACTTGAAGATCATTTTGAAAATATGGGAGCTAAACTTGTTTCAGAAGTTGCTTCAAAAACAAATGATATCGCAGGTGACGGTACAACAACAGCGACAGTTTTGACACAAGCTATCGTTCGTGAAGGTTTAAAAAATGTTACCGCAGGTGCAAATCCAGTTGGTATTCGCCGAGGAATTGAACTTGCTGCTGAAACAGCTGTTGCGTCAATTAAAGAGATGGCAATTCCTGTCCACGATAAATCAGCAATTGCGCAAGTAGCTACCGTTTCATCACGTAGTGAAAAAGTGGGTGAGTATATTTCTGATGCAATGGAACGTGTAGGTTCTGACGGAGTTATCACCATTGAAGAATCAAAAGGGATGCAAACTGAACTCGATGTTGTTGAAGGAATGCAATTTGACCGTGGATATTTGAGTCAATATATGGTTTCTAATACAGAAAAAATGGTTGCTGAATTAGATAATCCTTATATTCTTATTACCGACAAAAAAATCTCAAACATTCAAGAAATTTTACCGCTCCTTGAACAAATCTTGAAAACAAATCGTCCACTTCTTATTGTAGCTGATGATGTTGATGGAGAAGCATTGCCAACGCTTGTTCTTAATAAGATTAAAGGTGTCTTCAATGTTGTAGCTGTAAAAGCACCAGGATTTGGTGATCGTCGTAAAGCTCAATTGGAAGATTTGGCTATCTTGACAGGTGGTACAGTAATTACTGAAGAACTTGGTCTTGATCTTAAAGATGCTACTCTTGAAGCTTTAGGACAAGCAGCTAAGGCAACTGTGGATAAAGACCACACAACAATTGTTGAAGGTGCTGGTTCTGCTGATGCTATTTCTGATCGTGTAGCTATTATTAAAGCGCAAATTGAAAAAACAACTTCTGATTTTGATCGTGAAAAATTACAAGAACGTCTTGCAAAATTAGCTGGTGGTGTTGCAGTTGTTAAAGTTGGTGCTGCAACTGAAACAGAGCTCAAAGCAATGAAACTCTTGATTGAAGATGCACTTAATGCAACACGTGCAGCCGTTGAGGAAGGTATTGTTTCTGGTGGTGGTACAGCACTTGTTAATGCTATTGCTGCTTTGGATAAACTTTCAGAAGAAGGAGATATTCAAACAGGTATTAACATTGTTCGCCGTGCTCTTGAAGAACCAGTTCGTCAAATTGCTGCCAATGCAGGATATGAAGGTTCAGTTATCATTGATAAACTTCGTTCAGAAGAAGTAGGTACAGGATTCAATGCTGCAACTGGTCAATGGGTTAATATGATTGAAGAAGGAATTGTTGACCCTGCAAAAGTAACTCGTTCAGCTTTGCAAAACGCGGCTTCTGTTGCTGGTTTAATTTTGACTACTGAAGCAGTAGTTGCTAATAA
>groEL_Lcl-153
ATGTCAAAAGATATTAAATTTTCAAGTGATGCTAGAACAGCGATGATGCGTGGGATTGATATTCTTGCTGATACAGTAAAAACAACCCTTGGACCAAAAGGTCGCAATGTTGTTCTTGAAAAATCATATGGATCACCTTTAATTACAAACGATGGTGTAACGATTGCCAAAGAGATTGAACTTGAAGATCATTTTGAAAATATGGGAGCTAAACTTGTTTCAGAAGTTGCTTCAAAAACAAATGATATCGCAGGTGACGGTACAACAACAGCGACAGTTTTGACACAAGCTATCGTTCGTGAAGGTTTAAAAAATGTTACCGCAGGTGCAAATCCAGTTGGTATTCGCCGAGGAATTGAACTTGCTGCTGAAACAGCTGTTGCGTCAATTAAAGAGATGGCAATTCCTGTCCACGATAAATCAGCAATTGCGCAAGTAGCTACCGTTTCATCACGTAGTGAAAAAGTGGGTGAGTATATTTCTGATGCAATGGAACGTGTAGGTTCTGACGGAGTTATCACCATTGAAGAATCAAAAGGGATGCAAACTGAACTCGATGTTGTTGAAGGAATGCAATTTGACCGTGGATATTTGAGTCAATATATGGTTTCTAATACAGAAAAAATGGTTGCTGAATTAGATAATCCTTATATTCTTATTACCGACAAAAAAATCTCAAACATTCAAGAAATTTTACCGCTCCTTGAACAAATCTTGAAAACAAATCGTCCACTTCTTATTGTAGCTGATGATGTTGATGGAGAAGCATTGCCAACGCTTGTTCTTAATAAGATTAAAGGTGTCTTCAATGTTGTAGCTGTAAAAGCACCAGGATTTGGTGATCGTCGTAAAGCTCAATTGGAAGATTTGGCTATCTTGACAGGTGGTACAGTAATTACTGAAGAACTTGGTCTTGATCTTAAAGATGCTACTCTTGAAGCTTTAGGACAAGCAGCTAAGGCAACTGTGGATAAAGACCACACAACAATTGTTGAAGGTGCTGGTTCTGCTGATGCTATTTCTGATCGTGTAGCTATTATTAAAGCGCAAATTGAAAAAACAACTTCTGATTTTGATCGTGAAAAATTACAAGAACGTCTTGCAAAATTAGCTGGTGGTGTTGCAGTTGTTAAAGTTGGTGCTGCAACTGAAACAGAGCTCAAAGCAATGAAACTCTTGATTGAAGATGCACTTAATGCAACACGTGCAGCCGTTGAGGAAGGTATTGTTTCTGGTGGTGGTACAGCACTTGTTAATGCTATTGCTGCTTTGGATAAACTTTCAGAAGAAGGAGATATTCAAACAGGTATTAACATTGTTCGCCGTGCTCTTGAAGAACCAGTTCGTCAAATTGCTGCCAATGCAGGATATGAAGGTTCAGTTATCATTGATAAACTTCGTTCAGAAGAAGTAGGTACAGGATTCAATGCTGCAACTGGTCAATGGGTTAATATGATTGAAGAAGGAATTGTTGACCCTGCAAAAGTAACTCGTTCAGCTTTGCAAAACGCGGCTTCTGTTGCTGGTTTAATTTTGACTACTGAAGCAGTAGTTGCTAATAA
>groEL_Lcl-154
ATGTCAAAAGATATTAAATTTTCAAGTGATGCTAGAACAGCGATGATGCGTGGGATTGATATTCTTGCTGATACAGTAAAAACAACCCTTGGACCAAAAGGTCGCAATGTTGTTCTTGAAAAATCATATGGATCACCTTTAATTACAAACGATGGTGTAACGATTGCCAAAGAGATTGAACTTGAAGATCATTTTGAAAATATGGGAGCTAAACTTGTTTCAGAAGTTGCTTCAAAAACAAATGATATCGCAGGTGACGGTACAACAACAGCGACAGTTTTGACACAAGCTATCGTTCGTGAAGGTTTAAAAAATGTTACCGCAGGTGCAAATCCAGTTGGTATTCGCCGAGGAATTGAACTTGCTGCTGAAACAGCTGTTGCGTCAATTAAAGAGATGGCAATTCCTGTCCACGATAAATCAGCAATTGCGCAAGTAGCTACCGTTTCATCACGTAGTGAAAAAGTGGGTGAGTATATTTCTGATGCAATGGAACGTGTAGGTTCTGACGGAGTTATCACCATTGAAGAATCAAAAGGGATGCAAACTGAACTCGATGTTGTTGAAGGAATGCAATTTGACCGTGGATATTTGAGTCAATATATGGTTTCTAATACAGAAAAAATGGTTGCTGAATTAGATAATCCTTATATTCTTATTACCGACAAAAAAATCTCAAACATTCAAGAAATTTTACCGCTCCTTGAACAAATCTTGAAAACAAATCGTCCACTTCTTATTGTAGCTGATGATGTTGATGGAGAAGCATTGCCAACGCTTGTTCTTAATAAGATTAAAGGTGTCTTCAATGTTGTAGCTGTAAAAGCACCAGGATTTGGTGATCGTCGTAAAGCTCAATTGGAAGATTTGGCTATCTTGACAGGTGGTACAGTAATTACTGAAGAACTTGGTCTTGATCTTAAAGATGCTACTCTTGAAGCTTTAGGACAAGCAGCTAAGGCAACTGTGGATAAAGACCACACAACAATTGTTGAAGGTGCTGGTTCTGCTGATGCTATTTCTGATCGTGTAGCTATTATTAAAGCGCAAATTGAAAAAACAACTTCTGATTTTGATCGTGAAAAATTACAAGAACGTCTTGCAAAATTAGCTGGTGGTGTTGCAGTTGTTAAAGTTGGTGCTGCAACTGAAACAGAGCTCAAAGCAATGAAACTCTTGATTGAAGATGCACTTAATGCAACACGTGCAGCCGTTGAGGAAGGTATTGTTTCTGGTGGTGGTACAGCACTTGTTAATGCTATTGCTGCTTTGGATAAACTTTCAGAAGAAGGAGATATTCAAACAGGTATTAACATTGTTCGCCGTGCTCTTGAAGAACCAGTTCGTCAAATTGCTGCCAATGCAGGATATGAAGGTTCAGTTATCATTGATAAACTTCGTTCAGAAGAAGTAGGTTCAGGATTCAATGCTGCAACTGGTCAATGGGTTAATATGATTGAAGAAGGAATTGTTGACCCTGCAAAAGTAACTCGTTCAGCTTTGCAAAACGCGGCTTCTGTTGCTGGTTTAATTTTGACTACTGAAGCAGTAGTTGCTAATAA
>groEL_Lcl-155
ATGTCAAAAGAAATTAAATTTTCAAGTGATGCTAGAACAGCGATGATGCGCGGAATTGATATTCTTGCCGATACAGTAAAAACAACCCTTGGGCCAAAAGGGCGTAATGTTGTTCTTGAAAAATCATATGGTTCACCTTTAATTACAAATGATGGTGTTACAATTGCCAAAGAGATTGAACTTGAAGACCATTTTGAAAATATGGGAGCTAAACTTGTTTCGGAAGTTGCTTCAAAAACAAATGATATTGCAGGTGATGGAACAACAACAGCGACAGTTTTGACACAAGCTATTGTTCGTGAAGGATTGAAAAATGTTACTGCAGGTGCAAATCCAGTTGGTATTCGCCGAGGAATTGAACTCGCAGCTGAAACAGCAGTTGCTTCAATTAAAGAAATGGCAATTCCTGTTCACGATAAATCAGCAATCGCTCAAGTTGCTACCGTTTCATCACGTAGTGAAAAAGTTGGGGAATATATTTCTGACGCAATGGAGCGTGTAGGTTCTGACGGAGTTATCACAATCGAAGAATCAAAAGGAATGCAAACAGAGCTTGATGTTGTTGAAGGAATGCAATTTGACCGTGGATACTTGAGTCAATATATGGTTTCTAATACAGAGAAAATGGTTGCTGAGTTAGATAATCCTTATATTCTGATTACGGATAAAAAAATCTCAAATATTCAAGAAATTTTACCGCTTCTTGAACAAATTTTGAAAACAAATCGTCCACTTTTAATTGTTGCTGATGATGTTGATGGAGAAGCATTGCCAACTCTTGTTCTTAATAAGATTAAAGGGGTCTTCAACGTAGTCGCTGTAAAAGCACCGGGATTTGGTGACCGCCGTAAAGCTCAATTGGAAGATTTAGCTATCTTGACAGGTGGTACAGTAATTACTGAAGAACTTGGCCTTGATCTTAAAGATGCTACACTAGAAGCTTTAGGACAAGCTGCTAAAGCAACTGTTGATAAAGACCATACAACAATTGTTGAAGGTGCTGGTTCTGTTGGTGCCATTTCTGATCGTGTGGCTATCATCAAAGCACAAATCGAAAAAATAACTTCTGATTTTGACCGTGAAAAATTGCAAGAGCGCTTAGCGAAATTAGCTGGCGGAGTTGCGGTAGTTAAAGTAGGAGCCGCAACAGAAACAGAACTTAAAGCAATGAAACTTTTGATTGAAGACGCACTTAATGCAACACGTGCTGCTGTTGAAGAAGGTATCGTTTCTGGTGGTGGTACAGCTCTTGTTAATGCCATCGCAGCTTTGGATAAACTTTCAGAAGAAGGCGACATTCAAACAGGAATTAACATCGTTCGCCGTGCCCTTGAAGAACCAGTTCGTCAAATCGCGGCCAATGCAGGATATGAAGGTTCAGTTATCATTGATAAACTTCGTTCAGAAAAAGTTGGTACAGGATTTAATGCAGCGACAGGTCAATGGGTAAATATGATTGAAGAAGGAATCGTTGACCCGGCAAAAGTGACTCGTTCAGCTTTGCAAAATGCAGCTTCTGTTGCTGGATTAATCTTGACTACTGAAGCAGTTGTGGCTAATAA
>groEL_Lcl-156
ATGTCAAAAGAAATTAAATTTTCAAGTGATGCTAGAACAGCGATGATGCGCGGAATTGATATTCTTGCCGATACAGTAAAAACAACCCTTGGGCCAAAAGGGCGTAATGTTGTTCTTGAAAAATCATATGGTTCACCTTTAATTACAAATGATGGTGTTACAATTGCCAAAGAGATTGAACTTGAAGACCATTTTGAAAATATGGGAGCTAAACTTGTTTCGGAAGTTGCTTCAAAAACAAATGATATTGCAGGTGATGGAACAACAACAGCGACAGTTTTGACACAAGCTATTGTTCGTGAAGGATTGAAAAATGTTACTGCAGGTGCAAATCCAGTTGGTATTCGCCGAGGAATTGAACTCGCAGCTGAAACAGCAGTTGCTTCAATTAAAGAAATGGCAATTCCTGTTCATGATAAATCAGCAATCGCTCAAGTTGCTACCGTTTCATCACGTAGTGAAAAAGTTGGGGAATATATTTCTGACGCAATGGAGCGTGTAGGTTCTGACGGAGTTATCACAATCGAAGAATCAAAAGGAATGCAAACAGAGCTTGATGTTGTTGAAGGAATGCAATTTGACCGTGGATACTTGAGTCAATATATGGTTTCTAATACAGAGAAAATGGTTGCTGAGTTAGATAATCCTTATATTCTGATTACGGATAAAAAAATCTCAAATATTCAAGAAATTTTACCGCTTCTTGAACAAATTTTGAAAACAAATCGTCCACTTTTAATTGTTGCTGATGATGTTGATGGAGAAGCATTGCCAACTCTTGTTCTTAATAAGATTAAAGGGGTCTTCAACGTAGTCGCTGTAAAAGCACCGGGATTTGGTGACCGCCGTAAAGCTCAATTGGAAGATTTAGCTATCTTGACAGGTGGTACAGTAATTACTGAAGAACTAGGCCTTGATCTTAAAGATGCTACACTAGAAGCTTTAGGACAAGCTGCTAAAGCAACTGTTGATAAAGACCATACAACAATTGTTGAAGGTGCTGGTTCTGTTGATGCCATTTCTGATCGTGTGGCTATCATCAAAGCACAAATCGAAAAAACAACTTCTGATTTTGACCGTGAAAAATTGCAAGAGCGCTTAGCAAAATTAGCTGGTGGAGTTGCGGTAGTTAAAGTAGGAGCCGCAACAGAAACAGAACTTAAAGCAATGAAACTTTTGATTGAAGACGCACTTAATGCAACACGTGCTGCTGTTGAAGAAGGTATCGTTTCTGGTGGTGGTACAGCTCTTGTTAATGCCATCGCAGCTTTGGATAAACTTTCAGAAGAAGGCGACATTCAAACAGGAATTAACATCGTTCGCCGTGCGCTTGAAGAACCAGTTCGTCAAATCGCGGCCAATGCAGGATATGAAGGTTCAGTTATCATTGATAAACTTCGTTCAGAAAAAGTTGGTACAGGATTTAATGCAGCGACAGGTCAATGGGTAAATATGATTGAAGAAGGAATCGTTGACCCGGCAAAAGTGACTCGTTCAGCTTTGCAAAATGCAGCTTCTGTTGCTGGATTAATCTTGACTACTGAAGCAGTTGTGGCTAATAA
>groEL_Lcl-157
ATGTCAAAAGATATTAAATTTTCAAGTGATGCTAGAACAGCGATGATGCGTGGGATTGATATTCTTGCTGATACAGTAAAAACAACCCTTGGACCAAAAGGTCGCAATGTTGTTCTTGAAAAATCATATGGATCACCTTTAATTACAAACGATGGTGTAACGATTGCCAAAGAGATTGAACTTGAAGATCATTTTGAAAATATGGGAGCTAAACTTGTTTCAGAAGTTGCTTCAAAAACAAATGATATCGCAGGTGACGGTACAACAACAGCGACAGTTTTGACACAAGCTATCGTTCGTGAAGGTTTAAAAAATGTTACCGCAGGTGCAAATCCAGTTGGTATTCGCCGAGGAATTGAACTTGCTGCTGAAACAGCTGTTGCGTCAATTAAAGAGATGGCAATTCCTGTCCACGATAAATCAGCAATTGCGCAAGTAGCTACCGTTTCATCACGTAGTGAAAAAGTGGGTGAGTATATTTCTGATGCAATGGAACGTGTAGGTTCTGACGGAGTTATCACCATTGAAGAATCAAAAGGGATGCAAACTGAACTCGATGTTGTTGAAGGAATGCAATTTGACCGTGGATATTTGAGTCAATATATGGTTTCTAATACAGAAAAAATGGTTGCTGAATTAGATAATCCTTATATTCTTATTACCGACAAAAAAATCTCAAACATTCAAGAAATTTTACCGCTCCTTGAACAAATCTTGAAAACAAATCGTCCACTTCTTATTGTAGCTGATGATGTTGATGGAGAAGCATTGCCAACGCTTGTTCTTAATAAGATTAAAGGTGTCTTCAATGTTGTAGCTGTAAAAGCACCAGGATTTGGTGATCGTCGTAAAGCTCAATTGGAAGATTTGGCTATCTTGACAGGTGGTACAGTAATTACTGAAGAACTTGGTCTTGATCTTAAAGATGCTACTCTTGAAGCTTTAGGACAAGCAGCTAAGGCAACTGTGGATAAAGACCACACAACAATTGTTGAAGGTGCTGGTTCTGCTGATGCTATTTCTGATCGTGTAGCTATTATTAAAGCGCAAATTGAAAAAACAACTTCTGATTTTGATCGTGAAAAATTACAAGAACGTCTTGCAAAATTAGCTGGTGGTGTTGCAGTTGTTAAAGTTGGTGCTGCAACTGAAACAGAGCTCAAAGCAATGAAACTCTTGATTGAAGATGCACTTAATGCAACACGTGCAGCCGTTGAGGAAGGTATTGTTTCTGGTGGTGGTACAGCACTTGTTAATGCTATTGCTGCTTTGGATAAACTTTCAGAAGAAGGAGATATTCAAACAGGTATTAACATTGTTCGCCGTGCTCTTGAAGAACCAGTTCGTCAAATTGCTGCCAATGCAGGATATGAAGGTTCAGTTATCATTGATAAACTTCGTTCAGAAGAAGTAGGTACAGGATTCAATGCTGCAACTGGTCAATGGGTTAATATGATTGAAGAAGGAATTGTTGACCCTGCAAAAGTAACTCGTTCAGCTTTGCAAAACGCGGCTTCTGTTGCTGGTTTAATTTTGACTACTGAAGCAGTAGTTGCTAATAA
>groEL_Lcl-158
ATGTCAAAAGATATTAAATTTTCAAGTGATGCTAGAACAGCGATGATGCGTGGGATTGATATTCTTGCTGATACAGTAAAAACAACCCTTGGACCAAAAGGTCGCAATGTTGTTCTTGAAAAATCATATGGATCACCTTTAATTACAAACGATGGTGTAACGATTGCCAAAGAGATTGAACTTGAAGATCATTTTGAAAATATGGGAGCTAAACTTGTTTCAGAAGTTGCTTCAAAAACAAATGATATCGCAGGTGACGGTACAACAACAGCGACAGTTTTGACACAAGCTATCGTTCGTGAAGGTTTAAAAAATGTTACCGCAGGTGCAAATCCAGTTGGTATTCGCCGAGGAATTGAACTTGCTGCTGAAACAGCTGTTGCGTCAATTAAAGAGATGGCAATTCCTGTCCACGATAAATCAGCAATTGCGCAAGTAGCTACCGTTTCATCACGTAGTGAAAAAGTGGGTGAGTATATTTCTGATGCAATGGAACGTGTAGGTTCTGACGGAGTTATCACCATTGAAGAATCAAAAGGGATGCAAACTGAACTCGATGTTGTTGAAGGAATGCAATTTGACCGTGGATATTTGAGTCAATATATGGTTTCTAATACAGAAAAAATGGTTGCTGAATTAGATAATCCTTATATTCTTATTACCGACAAAAAAATCTCAAACATTCAAGAAATTTTACCGCTCCTTGAACAAATCTTGAAAACAAATCGTCCACTTCTTATTGTAGCTGATGATGTTGATGGAGAAGCATTGCCAACGCTTGTTCTTAATAAGATTAAAGGTGTCTTCAATGTTGTAGCTGTAAAAGCACCAGGATTTGGTGATCGTCGTAAAGCTCAATTGGAAGATTTGGCTATCTTGACAGGTGGTACAGTAATTACTGAAGAACTTGGTCTTGATCTTAAAGATGCTACTCTTGAAGCTTTAGGACAAGCAGCTAAGGCAACTGTGGATAAAGACCACACAACAATTGTTGAAGGTGCTGGTTCTGCTGATGCTATTTCTGATCGTGTAGCTATTATTAAAGCGCAAATTGAAAAAACAACTTCTGATTTTGATCGTGAAAAATTACAAGAACGTCTTGCAAAATTAGCTGGTGGTGTTGCAGTTGTTAAAGTTGGTGCTGCAACTGAAACAGAGCTCAAAGCAATGAAACTCTTGATTGAAGATGCACTTAATGCAACACGTGCAGCCGTTGAGGAAGGTATTGTTTCTGGTGGTGGTACAGCACTTGTTAATGCTATTGCTGCTTTGGATAAACTTTCAGAAGAAGGAGATATTCAAACAGGTATTAACATTGTTCGCCGTGCTCTTGAAGAACCAGTTCGTCAAATTGCTGCCAATGCAGGATATGAAGGTTCAGTTATCATTGATAAACTTCGTTCAGAAGAAGTAGGTACAGGATTCAATGCTGCAACTGGTCAATGGGTTAATATGATTGAAGAAGGAATTGTTGACCCTGCAAAAGTAACTCGTTCAGCTTTGCAAAACGCGGCTTCTGTTGCTGGTTTAATTTTGACTACTGAAGCAGTAGTTGCTAATAA
>groEL_Lcl-159
ATGTCAAAAGATATTAAATTTTCAAGTGATGCTAGAACAGCGATGATGCGTGGGATTGATATTCTTGCTGATACAGTAAAAACAACCCTTGGACCAAAAGGTCGCAATGTTGTTCTTGAAAAATCATATGGATCACCTTTAATTACAAACGATGGTGTAACGATTGCCAAAGAGATTGAACTTGAAGATCATTTTGAAAATATGGGAGCTAAACTTGTTTCAGAAGTTGCTTCAAAAACAAATGATATCGCAGGTGACGGTACAACAACAGCGACAGTTTTGACACAAGCTATCGTTCGTGAAGGTTTAAAAAATGTTACCGCAGGTGCAAATCCAGTTGGTATTCGCCGAGGAATTGAACTTGCTGCTGAAACAGCTGTTGCGTCAATTAAAGAGATGGCAATTCCTGTCCACGATAAATCAGCAATTGCGCAAGTAGCTACCGTTTCATCACGTAGTGAAAAAGTGGGTGAGTATATTTCTGATGCAATGGAACGTGTAGGTTCTGACGGAGTTATCACCATTGAAGAATCAAAAGGGATGCAAACTGAACTCGATGTTGTTGAAGGAATGCAATTTGACCGTGGATATTTGAGTCAATATATGGTTTCTAATACAGAAAAAATGGTTGCTGAATTAGATAATCCTTATATTCTTATTACCGACAAAAAAATCTCAAACATTCAAGAAATTTTACCGCTCCTTGAACAAATCTTGAAAACAAATCGTCCACTTCTTATTGTAGCTGATGATGTTGATGGAGAAGCATTGCCAACGCTTGTTCTTAATAAGATTAAAGGTGTCTTCAATGTTGTAGCTGTAAAAGCACCAGGATTTGGTGATCGTCGTAAAGCTCAATTGGAAGATTTGGCTATCTTGACAGGTGGTACAGTAATTACTGAAGAACTTGGTCTTGATCTTAAAGATGCTACTCTTGAAGCTTTAGGACAAGCAGCTAAGGCAACTGTGGATAAAGACCACACAACAATTGTTGAAGGTGCTGGTTCTGCTGATGCTATTTCTGATCGTGTAGCTATTATTAAAGCGCAAATTGAAAAAACAACTTCTGATTTTGATCGTGAAAAATTACAAGAACGTCTTGCAAAATTAGCTGGTGGTGTTGCAGTTGTTAAAGTTGGTGCTGCAACTGAAACAGAGCTCAAAGCAATGAAACTCTTGATTGAAGATGCACTTAATGCAACACGTGCAGCCGTTGAGGAAGGTATTGTTTCTGGTGGTGGTACAGCACTTGTTAATGCTATTGCTGCTTTGGATAAACTTTCAGAAGAAGGAGATATTCAAACAGGTATTAACATTGTTCGCCGTGCTCTTGAAGAACCAGTTCGTCAAATTGCTGCCAATGCAGGATATGAAGGTTCAGTTATCATTGATAAACTTCGTTCAGAAGAAGTAGGTACAGGATTCAATGCTGCAACTGGTCAATGGGTTAATATGATTGAAGAAGGAATTGTTGACCCTGCAAAAGTAACTCGTTCAGCTTTGCAAAACGCGGCTTCTGTTGCTGGTTTAATTTTGACTACTGAAGCAGTAGTTGCTAATAA
>groEL_Lcl-160
ATGTCAAAAGATATTAAATTTTCAAGTGATGCTAGAACAGCGATGATGCGTGGGATTGATATTCTTGCTGATACAGTAAAAACAACCCTTGGACCAAAAGGTCGCAATGTTGTTCTTGAAAAATCATATGGATCACCTTTAATTACAAACGATGGTGTAACGATTGCCAAAGAGATTGAACTTGAAGATCATTTTGAAAATATGGGAGCTAAACTTGTTTCAGAAGTTGCTTCAAAAACAAATGATATCGCAGGTGACGGTACAACAACAGCGACAGTTTTGACACAAGCTATCGTTCGTGAAGGTTTAAAAAATGTTACCGCAGGTGCAAATCCAGTTGGTATTCGCCGAGGAATTGAACTTGCTGCTGAAACAGCTGTTGCGTCAATTAAAGAGATGGCAATTCCTGTCCACGATAAATCAGCAATTGCGCAAGTAGCTACCGTTTCATCACGTAGTGAAAAAGTGGGTGAGTATATTTCTGATGCAATGGAACGTGTAGGTTCTGACGGAGTTATCACCATTGAAGAATCAAAAGGGATGCAAACTGAACTCGATGTTGTTGAAGGAATGCAATTTGACCGTGGATATTTGAGTCAATATATGGTTTCTAATACAGAAAAAATGGTTGCTGAATTAGATAATCCTTATATTCTTATTACCGACAAAAAAATCTCAAACATTCAAGAAATTTTACCGCTCCTTGAACAAATCTTGAAAACAAATCGTCCACTTCTTATTGTAGCTGATGATGTTGATGGAGAAGCATTGCCAACGCTTGTTCTTAATAAGATTAAAGGTGTCTTCAATGTTGTAGCTGTAAAAGCACCAGGATTTGGTGATCGTCGTAAAGCTCAATTGGAAGATTTGGCTATCTTGACAGGTGGTACAGTAATTACTGAAGAACTTGGTCTTGATCTTAAAGATGCTACTCTTGAAGCTTTAGGACAAGCAGCTAAGGCAACTGTGGATAAAGACCACACAACAATTGTTGAAGGTGCTGGTTCTGCTGATGCTATTTCTGATCGTGTAGCTATTATTAAAGCGCAAATTGAAAAAACAACTTCTGATTTTGATCGTGAAAAATTACAAGAACGTCTTGCAAAATTAGCTGGTGGTGTTGCAGTTGTTAAAGTTGGTGCTGCAACTGAAACAGAGCTCAAAGCAATGAAACTCTTGATTGAAGATGCACTTAATGCAACACGTGCAGCCGTTGAGGAAGGTATTGTTTCTGGTGGTGGTACAGCACTTGTTAATGCTATTGCTGCTTTGGATAAACTTTCAGAAGAAGGAGATATTCAAACAGGTATTAACATTGTTCGCCGTGCTCTTGAAGAACCAGTTCGTCAAATTGCTGCCAATGCAGGATATGAAGGTTCAGTTATCATTGATAAACTTCGTTCAGAAGAAGTAGGTACAGGATTCAATGCTGCAACTGGTCAATGGGTTAATATGATTGAAGAAGGAATTGTTGACCCTGCAAAAGTAACTCGTTCAGCTTTGCAAAACGCGGCTTCTGTTGCTGGTTTAATTTTGACTACTGAAGCAGTAGTTGCTAATAA
>groEL_Lcl-161
ATGTCAAAAGAAATTAAATTTTCAAGTGATGCTAGAACAGCGATGATGCGCGGAATTGATATTCTTGCCGATACAGTAAAAACAACCCTTGGGCCAAAAGGGCGTAATGTTGTTCTTGAAAAATCATATGGTTCACCTTTAATTACAAATGATGGTGTTACAATTGCCAAAGAGATTGAACTTGAAGACCATTTTGAAAATATGGGAGCTAAACTTGTTTCGGAAGTTGCTTCAAAAACAAATGATATTGCAGGTGATGGAACAACAACAGCGACAGTTTTGACACAAGCTATTGTTCGTGAAGGATTGAAAAATGTTACTGCAGGTGCAAATCCAGTTGGTATTCGCCGAGGAATTGAACTCGCAGCTGAAACAGCAGTTGCTTCAATTAAAGAAATGGCAATTCCTGTTCATGATAAATCAGCAATCGCTCAAGTTGCTACCGTTTCATCACGTAGTGAAAAAGTTGGGGAATATATTTCTGACGCAATGGAGCGTGTAGGTTCTGACGGAGTTATCACAATCGAAGAATCAAAAGGAATGCAAACAGAGCTTGATGTTGTTGAAGGAATGCAATTTGACCGTGGATACTTGAGTCAATATATGGTTTCTAATACAGAGAAAATGGTTGCTGAGTTAGATAATCCTTATATTCTGATTACGGATAAAAAAATCTCAAATATTCAAGAAATTTTACCGCTTCTTGAACAAATTTTGAAAACAAATCGTCCACTTTTAATTGTTGCTGATGATGTTGATGGAGAAGCATTGCCAACTCTTGTTCTTAATAAGATTAAAGGGGTCTTCAACGTAGTCGCTGTAAAAGCACCGGGATTTGGTGACCGCCGTAAAGCTCAATTGGAAGATTTAGCTATCTTGACAGGTGGTACAGTAATTACTGAAGAACTAGGCCTTGATCTCAAAGATGCTACACTAGAAGCTTTAGGACAAGCTGCTAAAGCAACTGTTGATAAAGACCATACAACAATTGTTGAAGGTGCTGGTTCTGTTGATGCCATTTCTGATCGTGTGGCTATCATCAAAGCACAAATCGAAAAAACAACTTCTGATTTTGACCGTGAAAAATTGCAAGAGCGCTTAGCAAAATTATCTGGTGGAGTTGCGGTAGTTAAAGTAGGAGCCGCAACAGAAACAGAACTTAAAGCAATGAAACTTTTGATTGAAGACGCACTTAATGCAACACGTGCTGCTGTTGAAGAAGGTATCGTTTCTGGTGGTGGTACAGCTCTTGTTAATGCCATCGCAGCTTTGGATAAACTTTCAGAAGAAGGCGACATTCAAACAGGAATTAACATCGTTCGCCGTGCGCTTGAAGAACCAGTTCGTCAAATCGCGGCCAATGCAGGATATGAAGGTTCAGTTATCATTGATAAACTTCGTTCAGAAAAAGTTGGTACAGGATTTAATGCAGCGACAGGTCAATGGGTAAATATGATTGAAGAAGGAATCGTTGACCCGGCAAAAGTGACTCGTTCAGCTTTGCAAAATGCAGCTTCTGTTGCTGGATTAATCTTGACTACTGAAGCAGTTGTGGCTAATAA
>groEL_Lcl-162
ATGTCAAAAGATATTAAATTTTCAAGTGATGCTAGAACAGCGATGATGCGTGGGATTGATATTCTTGCTGATACAGTAAAAACAACCCTTGGACCAAAAGGTCGCAATGTTGTTCTTGAAAAATCATATGGATCACCTTTAATTACAAACGATGGTGTAACGATTGCCAAAGAGATTGAACTTGAAGATCATTTTGAAAATATGGGAGCTAAACTTGTTTCAGAAGTTGCTTCAAAAACAAATGATATCGCAGGTGACGGTACAACAACAGCGACAGTTTTGACACAAGCTATCGTTCGTGAAGGTTTAAAAAATGTTACCGCAGGTGCAAATCCAGTTGGTATTCGCCGAGGAATTGAACTTGCTGCTGAAACAGCTGTTGCGTCAATTAAAGAGATGGCAATTCCTGTCCACGATAAATCAGCAATTGCGCAAGTAGCTACCGTTTCATCACGTAGTGAAAAAGTGGGTGAGTATATTTCTGATGCAATGGAACGTGTAGGTTCTGACGGAGTTATCACCATTGAAGAATCAAAAGGGATGCAAACTGAACTCGATGTTGTTGAAGGAATGCAATTTGACCGTGGATATTTGAGTCAATATATGGTTTCTAATACAGAAAAAATGGTTGCTGAATTAGATAATCCTTATATTCTTATTACCGACAAAAAAATCTCAAACATTCAAGAAATTTTACCGCTCCTTGAACAAATCTTGAAAACAAATCGTCCACTTCTTATTGTAGCTGATGATGTTGATGGAGAAGCATTGCCAACGCTTGTTCTTAATAAGATTAAAGGTGTCTTCAATGTTGTAGCTGTAAAAGCACCAGGATTTGGTGATCGTCGTAAAGCTCAATTGGAAGATTTGGCTATCTTGACAGGTGGTACAGTAATTACTGAAGAACTTGGTCTTGATCTTAAAGATGCTACTCTTGAAGCTTTAGGACAAGCAGCTAAGGCAACTGTGGATAAAGACCACACAACAATTGTTGAAGGTGCTGGTTCTGCTGATGCTATTTCTGATCGTGTAGCTATTATTAAAGCGCAAATTGAAAAAACAACTTCTGATTTTGATCGTGAAAAATTACAAGAACGTCTTGCAAAATTAGCTGGTGGTGTTGCAGTTGTTAAAGTTGGTGCTGCAACTGAAACAGAGCTCAAAGCAATGAAACTCTTGATTGAAGATGCACTTAATGCAACACGTGCAGCCGTTGAGGAAGGTATTGTTTCTGGTGGTGGTACAGCACTTGTTAATGCTATTGCTGCTTTGGATAAACTTTCAGAAGAAGGAGATATTCAAACAGGTATTAACATTGTTCGCCGTGCTCTTGAAGAACCAGTTCGTCAAATTGCTGCCAATGCAGGATATGAAGGTTCAGTTATCATTGATAAACTTCGTTCAGAAGAAGTAGGTACAGGATTCAATGCTGCAACTGGTCAATGGGTTAATATGATTGAAGAAGGAATTGTTGACCCTGCAAAAGTAACTCGTTCAGCTTTGCAAAACGCGGCTTCTGTTGCTGGTTTAATTTTGACTACTGAAGCAGTAGTTGCTAATAA
>groEL_Lcl-163
ATGTCAAAAGATATTAAATTTTCAAGTGATGCTAGAACAGCGATGATGCGTGGGATTGATATTCTTGCTGATACAGTAAAAACAACCCTTGGACCAAAAGGTCGCAATGTTGTTCTTGAAAAATCATATGGATCACCTTTAATTACAAACGATGGTGTAACGATTGCCAAAGAGATTGAACTTGAAGATCATTTTGAAAATATGGGAGCTAAACTTGTTTCAGAAGTTGCTTCAAAAACAAATGATATCGCAGGTGACGGTACAACAACAGCGACAGTTTTGACACAAGCTATTGTTCGTGAAGGTTTAAAAAATGTTACCGCAGGTGCAAATCCAGTTGGTATTCGCCGAGGAATTGAGCTTGCTGCTGAGACAGCTGTTGCGTCAATTAAAGAGATGGCAATTCCTGTCCACGATAAATCAGCAATTGCGCAAGTAGCTACCGTTTCATCACGTAGTGAAAAAGTGGGTGAGTATATTTCTGATGCAATGGAACGTGTAGGTTCTGACGGAGTTATCACCATTGAAGAGTCAAAAGGAATGCAAACTGAACTCGATGTTGTTGAAGGAATGCAATTTGACCGTGGATATTTGAGTCAATATATGGTTTCTAATACAGAAAAAATGGTTGCTGAGTTAGATAATCCTTATATTCTTATTACCGACAAAAAAATCTCAAACATTCAAGAAATTTTACCTCTCCTTGAACAAATCTTGAAAACAAATCGTCCACTTCTTATTGTAGCTGATGATGTTGATGGAGAAGCATTGCCAACGCTTGTTCTTAATAAGATTAAAGGTGTTTTCAATGTTGTAGCTGTAAAAGCACCAGGATTTGGTGATCGTCGTAAAGCTCAATTGGAAGATTTGGCTATCTTGACAGGTGGTACAGTAATTACTGAAGAACTTGGTCTTGATCTTAAAGATGCTACTCTTGAAGCTTTAGGACAAGCAGCTAAAGCAACTGTGGATAAAGACCACACAACAATTGTTGAAGGTGCTGGTTCTGCTGATGCTATTTCTGATCGTGTAGCTATTATTAAAGCGCAAATTGAAAAAACAACTTCTGATTTTGACCGTGAAAAATTACAAGAACGTCTTGCAAAATTAGCTGGTGGTGTTGCAGTTGTTAAAGTTGGTGCTGCAACTGAAACAGAGCTCAAAGCAATGAAACTCTTGATTGAGGATGCACTTAATGCAACACGTGCAGCCGTTGAGGAAGGTATTGTTTCTGGTGGTGGTACAGCACTTGTTAATGCTATTGCTGCTTTGGATAAACTTTCAGAAGAAGGAGATATTCAAACAGGAATTAACATTGTTCGCCGTGCTCTTGAAGAACCAGTTCGTCAAATTGCTGCCAATGCAGGATATGAAGGTTCAGTTATCATTGATAAACTTCGTTCAGAAAAAGTAGGTACAGGATTCAATGCTGCAACTGGTCAATGGGTTAATATGATTGAAGAAGGAATTGTTGACCCTGCGAAAGTAACTCGTTCAGCTCTGCAAAACGCGGCTTCTGTTGCTGGTTTAATTTTGACTACTGAAGCAGTAGTTGCTAATAA
>groEL_Lcl-164
ATGTCAAAAGATATTAAATTTTCAAGTGATGCTAGAACAGCGATGATGCGTGGGATTGATATTCTTGCTGATACAGTAAAAACAACCCTTGGACCAAAAGGTCGCAATGTTGTTCTTGAAAAATCATATGGATCACCTTTAATTACAAACGATGGTGTAACGATTGCCAAAGAGATTGAACTTGAAGATCATTTTGAAAATATGGGAGCTAAACTTGTTTCAGAAGTTGCTTCAAAAACAAATGATATCGCAGGTGACGGTACAACAACAGCGACAGTTTTGACACAAGCTATTGTTCGTGAAGGTTTAAAAAATGTTACCGCAGGTGCAAATCCAGTTGGTATTCGCCGAGGAATTGAGCTTGCTGCTGAGACAGCTGTTGCGTCAATTAAAGAGATGGCAATTCCTGTCCACGATAAATCAGCAATTGCGCAAGTAGCTACCGTTTCATCACGTAGTGAAAAAGTGGGTGAGTATATTTCTGATGCAATGGAACGTGTAGGTTCTGACGGAGTTATCACCATTGAAGAGTCAAAAGGAATGCAAACTGAACTCGATGTTGTTGAAGGAATGCAATTTGACCGTGGATATTTGAGTCAATATATGGTTTCTAATACAGAAAAAATGGTTGCTGAGTTAGATAATCCTTATATTCTTATTACCGACAAAAAAATCTCAAACATTCAAGAAATTTTACCTCTCCTTGAACAAATCTTGAAAACAAATCGTCCACTTCTTATTGTAGCTGATGATGTTGATGGAGAAGCATTGCCAACGCTTGTTCTTAATAAGATTAAAGGTGTTTTCAATGTTGTAGCTGTAAAAGCACCAGGATTTGGTGATCGTCGTAAAGCTCAATTGGAAGATTTGGCTATCTTGACAGGTGGTACAGTAATTACTGAAGAACTTGGTCTTGATCTTAAAGATGCTACTCTTGAAGCTTTAGGACAAGCAGCTAAAGCAACTGTGGATAAAGACCACACAACAATTGTTGAAGGTGCTGGTTCTGCTGATGCTATTTCTGATCGTGTAGCTATTATTAAAGCGCAAATTGAAAAAACAACTTCTGATTTTGACCGTGAAAAATTACAAGAACGTCTTGCAAAATTAGCTGGTGGTGTTGCAGTTGTTAAAGTTGGTGCTGCAACTGAAACAGAGCTCAAAGCAATGAAACTCTTGATTGAGGATGCACTTAATGCAACACGTGCAGCCGTTGAGGAAGGTATTGTTTCTGGTGGTGGTACAGCACTTGTTAATGCTATTGCTGCTTTGGATAAACTTTCAGAAGAAGGAGATATTCAAACAGGAATTAACATTGTTCGCCGTGCTCTTGAAGAACCAGTTCGTCAAATTGCTGCCAATGCAGGATATGAAGGTTCAGTTATCATTGATAAACTTCGTTCAGAAAAAGTAGGTACAGGATTCAATGCTGCAACTGGTCAATGGGTTAATATGATTGAAGAAGGAATTGTTGACCCTGCGAAAGTAACTCGTTCAGCTCTGCAAAACGCGGCTTCTGTTGCTGGTTTAATTTTGACTACTGAAGCAGTAGTTGCTAATAA
>groEL_Lcl-165
ATGTCAAAAGATATTAAATTTTCAAGTGATGCTAGAACAGCGATGATGCGTGGGATTGATATTCTTGCTGATACAGTAAAAACAACCCTTGGACCAAAAGGTCGCAATGTTGTTCTTGAAAAATCATATGGATCACCTTTAATTACAAACGATGGTGTAACGATTGCCAAAGAGATTGAACTTGAAGATCATTTTGAAAATATGGGAGCTAAACTTGTTTCAGAAGTTGCTTCAAAAACAAATGATATCGCAGGTGACGGTACAACAACAGCGACAGTTTTGACACAAGCTATCGTTCGTGAAGGTTTAAAAAATGTTACCGCAGGTGCAAATCCAGTTGGTATTCGCCGAGGAATTGAACTTGCTGCTGAAACAGCTGTTGCGTCAATTAAAGAGATGGCAATTCCTGTCCACGATAAATCAGCAATTGCGCAAGTAGCTACCGTTTCATCACGTAGTGAAAAAGTGGGTGAGTATATTTCTGATGCAATGGAACGTGTAGGTTCTGACGGAGTTATCACCATTGAAGAATCAAAAGGGATGCAAACTGAACTCGATGTTGTTGAAGGAATGCAATTTGACCGTGGATATTTGAGTCAATATATGGTTTCTAATACAGAAAAAATGGTTGCTGAATTAGATAATCCTTATATTCTTATTACCGACAAAAAAATCTCAAACATTCAAGAAATTTTACCGCTCCTTGAACAAATCTTGAAAACAAATCGTCCACTTCTTATTGTAGCTGATGATGTTGATGGAGAAGCATTGCCAACGCTTGTTCTTAATAAGATTAAAGGTGTCTTCAATGTTGTAGCTGTAAAAGCACCAGGATTTGGTGATCGTCGTAAAGCTCAATTGGAAGATTTGGCTATCTTGACAGGTGGTACAGTAATTACTGAAGAACTTGGTCTTGATCTTAAAGATGCTACTCTTGAAGCTTTAGGACAAGCAGCTAAGGCAACTGTGGATAAAGACCACACAACAATTGTTGAAGGTGCTGGTTCTGCTGATGCTATTTCTGATCGTGTAGCTATTATTAAAGCGCAAATTGAAAAAACAACTTCTGATTTTGATCGTGAAAAATTACAAGAACGTCTTGCAAAATTAGCTGGTGGTGTTGCAGTTGTTAAAGTTGGTGCTGCAACTGAAACAGAGCTCAAAGCAATGAAACTCTTGATTGAAGATGCACTTAATGCAACACGTGCAGCCGTTGAGGAAGGTATTGTTTCTGGTGGTGGTACAGCACTTGTTAATGCTATTGCTGCTTTGGATAAACTTTCAGAAGAAGGAGATATTCAAACAGGTATTAACATTGTTCGCCGTGCTCTTGAAGAACCAGTTCGTCAAATTGCTGCCAATGCAGGATATGAAGGTTCAGTTATCATTGATAAACTTCGTTCAGAAGAAGTAGGTACAGGATTCAATGCTGCAACTGGTCAATGGGTTAATATGATTGAAGAAGGAATTGTTGACCCTGCAAAAGTAACTCGTTCAGCTTTGCAAAACGCGGCTTCTGTTGCTGGTTTAATTTTGACTACTGAAGCAGTAGTTGCTAATAA
>groEL_Lcl-166
ATGTCAAAAGATATTAAATTTTCAAGTGATGCTAGAACAGCGATGATGCGTGGGATTGATATTCTTGCTGATACAGTAAAAACAACCCTTGGACCAAAAGGTCGCAATGTTGTTCTTGAAAAATCATATGGATCACCTTTAATTACAAACGATGGTGTAACGATTGCCAAAGAGATTGAACTTGAAGATCATTTTGAAAATATGGGAGCTAAACTTGTTTCAGAAGTTGCTTCAAAAACAAATGATATCGCAGGTGACGGTACAACAACAGCGACAGTTTTGACACAAGCTATCGTTCGTGAAGGTTTAAAAAATGTTACCGCAGGTGCAAATCCAGTTGGTATTCGCCGAGGAATTGAACTTGCTGCTGAAACAGCTGTTGCGTCAATTAAAGAGATGGCAATTCCTGTCCACGATAAATCAGCAATTGCGCAAGTAGCTACCGTTTCATCACGTAGTGAAAAAGTGGGTGAGTATATTTCTGATGCAATGGAACGTGTAGGTTCTGACGGAGTTATCACCATTGAAGAATCAAAAGGGATGCAAACTGAACTCGATGTTGTTGAAGGAATGCAATTTGACCGTGGATATTTGAGTCAATATATGGTTTCTAATACAGAAAAAATGGTTGCTGAATTAGATAATCCTTATATTCTTATTACCGACAAAAAAATCTCAAACATTCAAGAAATTTTACCGCTCCTTGAACAAATCTTGAAAACAAATCGTCCACTTCTTATTGTAGCTGATGATGTTGATGGAGAAGCATTGCCAACGCTTGTTCTTAATAAGATTAAAGGTGTCTTCAATGTTGTAGCTGTAAAAGCACCAGGATTTGGTGATCGTCGTAAAGCTCAATTGGAAGATTTGGCTATCTTGACAGGTGGTACAGTAATTACTGAAGAACTTGGTCTTGATCTTAAAGATGCTACTCTTGAAGCTTTAGGACAAGCAGCTAAGGCAACTGTGGATAAAGACCACACAACAATTGTTGAAGGTGCTGGTTCTGCTGATGCTATTTCTGATCGTGTAGCTATTATTAAAGCGCAAATTGAAAAAACAACTTCTGATTTTGATCGTGAAAAATTACAAGAACGTCTTGCAAAATTAGCTGGTGGTGTTGCAGTTGTTAAAGTTGGTGCTGCAACTGAAACAGAGCTCAAAGCAATGAAACTCTTGATTGAAGATGCACTTAATGCAACACGTGCAGCCGTTGAGGAAGGTATTGTTTCTGGTGGTGGTACAGCACTTGTTAATGCTATTGCTGCTTTGGATAAACTTTCAGAAGAAGGAGATATTCAAACAGGTATTAACATTGTTCGCCGTGCTCTTGAAGAACCAGTTCGTCAAATTGCTGCCAATGCAGGATATGAAGGTTCAGTTATCATTGATAAACTTCGTTCAGAAGAAGTAGGTTCAGGATTCAATGCTGCAACTGGTCAATGGGTTAATATGATTGAAGAAGGAATTGTTGACCCTGCAAAAGTAACTCGTTCAGCTTTGCAAAACGCGGCTTCTGTTGCTGGTTTAATTTTGACTACTGAAGCAGTAGTTGCTAATAA
>groEL_Lcl-167
ATGTCAAAAGATATTAAATTTTCAAGTGATGCTAGAACAGCGATGATGCGTGGGATTGATATTCTTGCTGATACAGTAAAAACAACCCTTGGACCAAAAGGTCGCAATGTTGTTCTTGAAAAATCATATGGATCACCTTTAATTACAAACGATGGTGTAACGATTGCCAAAGAGATTGAACTTGAAGATCATTTTGAAAATATGGGAGCTAAACTTGTTTCAGAAGTTGCTTCAAAAACAAATGATATCGCAGGTGACGGTACAACAACAGCGACAGTTTTGACACAAGCTATCGTTCGTGAAGGTTTAAAAAATGTTACCGCAGGTGCAAATCCAGTTGGTATTCGCCGAGGAATTGAACTTGCTGCTGAAACAGCTGTTGCGTCAATTAAAGAGATGGCAATTCCTGTCCACGATAAATCAGCAATTGCGCAAGTAGCTACCGTTTCATCACGTAGTGAAAAAGTGGGTGAGTATATTTCTGATGCAATGGAACGTGTAGGTTCTGACGGAGTTATCACCATTGAAGAATCAAAAGGGATGCAAACTGAACTCGATGTTGTTGAAGGAATGCAATTTGACCGTGGATATTTGAGTCAATATATGGTTTCTAATACAGAAAAAATGGTTGCTGAATTAGATAATCCTTATATTCTTATTACCGACAAAAAAATCTCAAACATTCAAGAAATTTTACCGCTCCTTGAACAAATCTTGAAAACAAATCGTCCACTTCTTATTGTAGCTGATGATGTTGATGGAGAAGCATTGCCAACGCTTGTTCTTAATAAGATTAAAGGTGTCTTCAATGTTGTAGCTGTAAAAGCACCAGGATTTGGTGATCGTCGTAAAGCTCAATTGGAAGATTTGGCTATCTTGACAGGTGGTACAGTAATTACTGAAGAACTTGGTCTTGATCTTAAAGATGCTACTCTTGAAGCTTTAGGACAAGCAGCTAAGGCAACTGTGGATAAAGACCACACAACAATTGTTGAAGGTGCTGGTTCTGCTGATGCTATTTCTGATCGTGTAGCTATTATTAAAGCGCAAATTGAAAAAACAACTTCTGATTTTGATCGTGAAAAATTACAAGAACGTCTTGCAAAATTAGCTGGTGGTGTTGCAGTTGTTAAAGTTGGTGCTGCAACTGAAACAGAGCTCAAAGCAATGAAACTCTTGATTGAAGATGCACTTAATGCAACACGTGCAGCCGTTGAGGAAGGTATTGTTTCTGGTGGTGGTACAGCACTTGTTAATGCTATTGCTGCTTTGGATAAACTTTCAGAAGAAGGAGATATTCAAACAGGTATTAACATTGTTCGCCGTGCTCTTGAAGAACCAGTTCGTCAAATTGCTGCCAATGCAGGATATGAAGGTTCAGTTATCATTGATAAACTTCGTTCAGAAGAAGTAGGTTCAGGATTCAATGCTGCAACTGGTCAATGGGTTAATATGATTGAAGAAGGAATTGTTGACCCTGCAAAAGTAACTCGTTCAGCTTTGCAAAACGCGGCTTCTGTTGCTGGTTTAATTTTGACTACTGAAGCAGTAGTTGCTAATAA
>groEL_Lcl-168
ATGTCAAAAGATATTAAATTTTCAAGTGATGCTAGAACAGCGATGATGCGTGGGATTGATATTCTTGCTGATACAGTAAAAACAACCCTTGGACCAAAAGGTCGCAATGTTGTTCTTGAAAAATCATATGGATCACCTTTAATTACAAACGATGGTGTAACGATTGCCAAAGAGATTGAACTTGAAGATCATTTTGAAAATATGGGAGCTAAACTTGTTTCAGAAGTTGCTTCAAAAACAAATGATATCGCAGGTGACGGTACAACAACAGCGACAGTTTTGACACAAGCTATCGTTCGTGAAGGTTTAAAAAATGTTACCGCAGGTGCAAATCCAGTTGGTATTCGCCGAGGAATTGAACTTGCTGCTGAAACAGCTGTTGCGTCAATTAAAGAGATGGCAATTCCTGTCCACGATAAATCAGCAATTGCGCAAGTAGCTACCGTTTCATCACGTAGTGAAAAAGTGGGTGAGTATATTTCTGATGCAATGGAACGTGTAGGTTCTGACGGAGTTATCACCATTGAAGAATCAAAAGGGATGCAAACTGAACTCGATGTTGTTGAAGGAATGCAATTTGACCGTGGATATTTGAGTCAATATATGGTTTCTAATACAGAAAAAATGGTTGCTGAATTAGATAATCCTTATATTCTTATTACCGACAAAAAAATCTCAAACATTCAAGAAATTTTACCGCTCCTTGAACAAATCTTGAAAACAAATCGTCCACTTCTTATTGTAGCTGATGATGTTGATGGAGAAGCATTGCCAACGCTTGTTCTTAATAAGATTAAAGGTGTCTTCAATGTTGTAGCTGTAAAAGCACCAGGATTTGGTGATCGTCGTAAAGCTCAATTGGAAGATTTGGCTATCTTGACAGGTGGTACAGTAATTACTGAAGAACTTGGTCTTGATCTTAAAGATGCTACTCTTGAAGCTTTAGGACAAGCAGCTAAGGCAACTGTGGATAAAGACCACACAACAATTGTTGAAGGTGCTGGTTCTGCTGATGCTATTTCTGATCGTGTAGCTATTATTAAAGCGCAAATTGAAAAAACAACTTCTGATTTTGATCGTGAAAAATTACAAGAACGTCTTGCAAAATTAGCTGGTGGTGTTGCAGTTGTTAAAGTTGGTGCTGCAACTGAAACAGAGCTCAAAGCAATGAAACTCTTGATTGAAGATGCACTTAATGCAACACGTGCAGCCGTTGAGGAAGGTATTGTTTCTGGTGGTGGTACAGCACTTGTTAATGCTATTGCTGCTTTGGATAAACTTTCAGAAGAAGGAGATATTCAAACAGGTATTAACATTGTTCGCCGTGCTCTTGAAGAACCAGTTCGTCAAATTGCTGCCAATGCAGGATATGAAGGTTCAGTTATCATTGATAAACTTCGTTCAGAAGAAGTAGGTTCAGGATTCAATGCTGCAACTGGTCAATGGGTTAATATGATTGAAGAAGGAATTGTTGACCCTGCAAAAGTAACTCGTTCAGCTTTGCAAAACGCGGCTTCTGTTGCTGGTTTAATTTTGACTACTGAAGCAGTAGTTGCTAATAA
>groEL_Lcl-169
ATGTCAAAAGATATTAAATTTTCAAGTGATGCTAGAACAGCGATGATGCGTGGGATTGATATTCTTGCTGATACAGTAAAAACAACCCTTGGACCAAAAGGTCGCAATGTTGTTCTTGAAAAATCATATGGATCACCTTTAATTACAAACGATGGTGTAACGATTGCCAAAGAGATTGAACTTGAAGATCATTTTGAAAATATGGGAGCTAAACTTGTTTCAGAAGTTGCTTCAAAAACAAATGATATCGCAGGTGACGGTACAACAACAGCGACAGTTTTGACACAAGCTATCGTTCGTGAAGGTTTAAAAAATGTTACCGCAGGTGCAAATCCAGTTGGTATTCGCCGAGGAATTGAACTTGCTGCTGAAACAGCTGTTGCGTCAATTAAAGAGATGGCAATTCCTGTCCACGATAAATCAGCAATTGCGCAAGTAGCTACCGTTTCATCACGTAGTGAAAAAGTGGGTGAGTATATTTCTGATGCAATGGAACGTGTAGGTTCTGACGGAGTTATCACCATTGAAGAATCAAAAGGGATGCAAACTGAACTCGATGTTGTTGAAGGAATGCAATTTGACCGTGGATATTTGAGTCAATATATGGTTTCTAATACAGAAAAAATGGTTGCTGAATTAGATAATCCTTATATTCTTATTACCGACAAAAAAATCTCAAACATTCAAGAAATTTTACCGCTCCTTGAACAAATCTTGAAAACAAATCGTCCACTTCTTATTGTAGCTGATGATGTTGATGGAGAAGCATTGCCAACGCTTGTTCTTAATAAGATTAAAGGTGTCTTCAATGTTGTAGCTGTAAAAGCACCAGGATTTGGTGATCGTCGTAAAGCTCAATTGGAAGATTTGGCTATCTTGACAGGTGGTACAGTAATTACTGAAGAACTTGGTCTTGATCTTAAAGATGCTACTCTTGAAGCTTTAGGACAAGCAGCTAAGGCAACTGTGGATAAAGACCACACAACAATTGTTGAAGGTGCTGGTTCTGCTGATGCTATTTCTGATCGTGTAGCTATTATTAAAGCGCAAATTGAAAAAACAACTTCTGATTTTGATCGTGAAAAATTACAAGAACGTCTTGCAAAATTAGCTGGTGGTGTTGCAGTTGTTAAAGTTGGTGCTGCAACTGAAACAGAGCTCAAAGCAATGAAACTCTTGATTGAAGATGCACTTAATGCAACACGTGCAGCCGTTGAGGAAGGTATTGTTTCTGGTGGTGGTACAGCACTTGTTAATGCTATTGCTGCTTTGGATAAACTTTCAGAAGAAGGAGATATTCAAACAGGTATTAACATTGTTCGCCGTGCTCTTGAAGAACCAGTTCGTCAAATTGCTGCCAATGCAGGATATGAAGGTTCAGTTATCATTGATAAACTTCGTTCAGAAGAAGTAGGTTCAGGATTCAATGCTGCAACTGGTCAATGGGTTAATATGATTGAAGAAGGAATTGTTGACCCTGCAAAAGTAACTCGTTCAGCTTTGCAAAACGCGGCTTCTGTTGCTGGTTTAATTTTGACTACTGAAGCAGTAGTTGCTAATAA
>groEL_Lcl-170
ATGTCAAAAGATATTAAATTTTCAAGTGATGCTAGAACAGCGATGATGCGTGGGATTGATATTCTTGCTGATACAGTAAAAACAACCCTTGGACCAAAAGGTCGCAATGTTGTTCTTGAAAAATCATATGGATCACCTTTAATTACAAACGATGGTGTAACGATTGCCAAAGAGATTGAACTTGAAGATCATTTTGAAAATATGGGAGCTAAACTTGTTTCAGAAGTTGCTTCAAAAACAAATGATATCGCAGGTGACGGTACAACAACAGCGACAGTTTTGACACAAGCTATCGTTCGTGAAGGTTTAAAAAATGTTACCGCAGGTGCAAATCCAGTTGGTATTCGCCGAGGAATTGAACTTGCTGCTGAAACAGCTGTTGCGTCAATTAAAGAGATGGCAATTCCTGTCCACGATAAATCAGCAATTGCGCAAGTAGCTACCGTTTCATCACGTAGTGAAAAAGTGGGTGAGTATATTTCTGATGCAATGGAACGTGTAGGTTCTGACGGAGTTATCACCATTGAAGAATCAAAAGGGATGCAAACTGAACTCGATGTTGTTGAAGGAATGCAATTTGACCGTGGATATTTGAGTCAATATATGGTTTCTAATACAGAAAAAATGGTTGCTGAATTAGATAATCCTTATATTCTTATTACCGACAAAAAAATCTCAAACATTCAAGAAATTTTACCGCTCCTTGAACAAATCTTGAAAACAAATCGTCCACTTCTTATTGTAGCTGATGATGTTGATGGAGAAGCATTGCCAACGCTTGTTCTTAATAAGATTAAAGGTGTCTTCAATGTTGTAGCTGTAAAAGCACCAGGATTTGGTGATCGTCGTAAAGCTCAATTGGAAGATTTGGCTATCTTGACAGGTGGTACAGTAATTACTGAAGAACTTGGTCTTGATCTTAAAGATGCTACTCTTGAAGCTTTAGGACAAGCAGCTAAGGCAACTGTGGATAAAGACCACACAACAATTGTTGAAGGTGCTGGTTCTGCTGATGCTATTTCTGATCGTGTAGCTATTATTAAAGCGCAAATTGAAAAAACAACTTCTGATTTTGATCGTGAAAAATTACAAGAACGTCTTGCAAAATTAGCTGGTGGTGTTGCAGTTGTTAAAGTTGGTGCTGCAACTGAAACAGAGCTCAAAGCAATGAAACTCTTGATTGAAGATGCACTTAATGCAACACGTGCAGCCGTTGAGGAAGGTATTGTTTCTGGTGGTGGTACAGCACTTGTTAATGCTATTGCTGCTTTGGATAAACTTTCAGAAGAAGGAGATATTCAAACAGGTATTAACATTGTTCGCCGTGCTCTTGAAGAACCAGTTCGTCAAATTGCTGCCAATGCAGGATATGAAGGTTCAGTTATCATTGATAAACTTCGTTCAGAAGAAGTAGGTACAGGATTCAATGCTGCAACTGGTCAATGGGTTAATATGATTGAAGAAGGAATTGTTGACCCTGCAAAAGTAACTCGTTCAGCTTTGCAAAACGCGGCTTCTGTTGCTGGTTTAATTTTGACTACCGAAGCAGTAGTTGCTAATAA
>groEL_Lcl-171
ATGTCAAAAGATATTAAATTTTCAAGTGATGCTAGAACAGCGATGATGCGTGGGATTGATATTCTTGCTGATACAGTAAAAACAACCCTTGGACCAAAAGGTCGCAATGTTGTTCTTGAAAAATCATATGGATCACCTTTAATTACAAACGATGGTGTAACGATTGCCAAAGAGATTGAACTTGAAGATCATTTTGAAAATATGGGAGCTAAACTTGTTTCAGAAGTTGCTTCAAAAACAAATGATATCGCAGGTGACGGTACAACAACAGCGACAGTTTTGACACAAGCTATCGTTCGTGAAGGTTTAAAAAATGTTACCGCAGGTGCAAATCCAGTTGGTATTCGCCGAGGAATTGAACTTGCTGCTGAAACAGCTGTTGCGTCAATTAAAGAGATGGCAATTCCTGTCCACGATAAATCAGCAATTGCGCAAGTAGCTACCGTTTCATCACGTAGTGAAAAAGTGGGTGAGTATATTTCTGATGCAATGGAACGTGTAGGTTCTGACGGAGTTATCACCATTGAAGAATCAAAAGGGATGCAAACTGAACTCGATGTTGTTGAAGGAATGCAATTTGACCGTGGATATTTGAGTCAATATATGGTTTCTAATACAGAAAAAATGGTTGCTGAATTAGATAATCCTTATATTCTTATTACCGACAAAAAAATCTCAAACATTCAAGAAATTTTACCGCTCCTTGAACAAATCTTGAAAACAAATCGTCCACTTCTTATTGTAGCTGATGATGTTGATGGAGAAGCATTGCCAACGCTTGTTCTTAATAAGATTAAAGGTGTCTTCAATGTTGTAGCTGTAAAAGCACCAGGATTTGGTGATCGTCGTAAAGCTCAATTGGAAGATTTGGCTATCTTGACAGGTGGTACAGTAATTACTGAAGAACTTGGTCTTGATCTTAAAGATGCTACTCTTGAAGCTTTAGGACAAGCAGCTAAGGCAACTGTGGATAAAGACCACACAACAATTGTTGAAGGTGCTGGTTCTGCTGATGCTATTTCTGATCGTGTAGCTATTATTAAAGCGCAAATTGAAAAAACAACTTCTGATTTTGATCGTGAAAAATTACAAGAACGTCTTGCAAAATTAGCTGGTGGTGTTGCAGTTGTTAAAGTTGGTGCTGCAACTGAAACAGAGCTCAAAGCAATGAAACTCTTGATTGAAGATGCACTTAATGCAACACGTGCAGCCGTTGAGGAAGGTATTGTTTCTGGTGGTGGTACAGCACTTGTTAATGCTATTGCTGCTTTGGATAAACTTTCAGAAGAAGGAGATATTCAAACAGGTATTAACATTGTTCGCCGTGCTCTTGAAGAACCAGTTCGTCAAATTGCTGCCAATGCAGGATATGAAGGTTCAGTTATCATTGATAAACTTCGTTCAGAAGAAGTAGGTACAGGATTCAATGCTGCAACTGGTCAATGGGTTAATATGATTGAAGAAGGAATTGTTGACCCTGCAAAAGTAACTCGTTCAGCTTTGCAAAACGCGGCTTCTGTTGCTGGTTTAATTTTGACTACCGAAGCAGTAGTTGCTAATAA
>groEL_Lcl-172
ATGTCAAAAGATATTAAATTTTCAAGTGATGCTAGAACAGCGATGATGCGTGGGATTGATATTCTTGCTGATACAGTAAAAACAACCCTTGGACCAAAAGGTCGCAATGTTGTTCTTGAAAAATCATATGGATCACCTTTAATTACAAACGATGGTGTAACGATTGCCAAAGAGATTGAACTTGAAGATCATTTTGAAAATATGGGAGCTAAACTTGTTTCAGAAGTTGCTTCAAAAACAAATGATATCGCAGGTGACGGTACAACAACAGCGACAGTTTTGACACAAGCTATCGTTCGTGAAGGTTTAAAAAATGTTACCGCAGGTGCAAATCCAGTTGGTATTCGCCGAGGAATTGAACTTGCTGCTGAAACAGCTGTTGCGTCAATTAAAGAGATGGCAATTCCTGTCCACGATAAATCAGCAATTGCGCAAGTAGCTACCGTTTCATCACGTAGTGAAAAAGTGGGTGAGTATATTTCTGATGCAATGGAACGTGTAGGTTCTGACGGAGTTATCACCATTGAAGAATCAAAAGGGATGCAAACTGAACTCGATGTTGTTGAAGGAATGCAATTTGACCGTGGATATTTGAGTCAATATATGGTTTCTAATACAGAAAAAATGGTTGCTGAATTAGATAATCCTTATATTCTTATTACCGACAAAAAAATCTCAAACATTCAAGAAATTTTACCGCTCCTTGAACAAATCTTGAAAACAAATCGTCCACTTCTTATTGTAGCTGATGATGTTGATGGAGAAGCATTGCCAACGCTTGTTCTTAATAAGATTAAAGGTGTCTTCAATGTTGTAGCTGTAAAAGCACCAGGATTTGGTGATCGTCGTAAAGCTCAATTGGAAGATTTGGCTATCTTGACAGGTGGTACAGTAATTACTGAAGAACTTGGTCTTGATCTTAAAGATGCTACTCTTGAAGCTTTAGGACAAGCAGCTAAGGCAACTGTGGATAAAGACCACACAACAATTGTTGAAGGTGCTGGTTCTGCTGATGCTATTTCTGATCGTGTAGCTATTATTAAAGCGCAAATTGAAAAAACAACTTCTGATTTTGATCGTGAAAAATTACAAGAACGTCTTGCAAAATTAGCTGGTGGTGTTGCAGTTGTTAAAGTTGGTGCTGCAACTGAAACAGAGCTCAAAGCAATGAAACTCTTGATTGAAGATGCACTTAATGCAACACGTGCAGCCGTTGAGGAAGGTATTGTTTCTGGTGGTGGTACAGCACTTGTTAATGCTATTGCTGCTTTGGATAAACTTTCAGAAGAAGGAGATATTCAAACAGGTATTAACATTGTTCGCCGTGCTCTTGAAGAACCAGTTCGTCAAATTGCTGCCAATGCAGGATATGAAGGTTCAGTTATCATTGATAAACTTCGTTCAGAAGAAGTAGGTACAGGATTCAATGCTGCAACTGGTCAATGGGTTAATATGATTGAAGAAGGAATTGTTGACCCTGCAAAAGTAACTCGTTCAGCTTTGCAAAACGCGGCTTCTGTTGCTGGTTTAATTTTGACTACCGAAGCAGTAGTTGCTAATAA
>groEL_Lcl-173
ATGTCAAAAGAAATTAAATTTTCAAGTGATGCTAGAACAGCGATGATGCGCGGAATTGATATTCTTGCCGATACAGTAAAAACAACCCTTGGGCCAAAAGGGCGTAATGTTGTTCTTGAAAAATCATATGGTTCACCTTTAATTACAAATGATGGTGTTACAATTGCCAAAGAGATTGAACTTGAAGACCATTTTGAAAATATGGGAGCTAAACTTGTTTCGGAAGTTGCTTCAAAAACAAATGATATTGCAGGTGATGGAACAACAACAGCGACAGTTTTGACACAAGCTATTGTTCGTGAAGGATTGAAAAATGTTACTGCAGGTGCAAATCCAGTTGGTATTCGCCGAGGAATTGAACTCGCAGCTGAAACAGCAGTTGCTTCAATTAAAGAAATGGCAATTCCTGTTCACGATAAATCAGCAATCGCTCAAGTTGCTACCGTTTCATCACGTAGTGAAAAAGTTGGGGAATATATTTCTGACGCAATGGAGCGTGTAGGTTCTGACGGAGTTATCACAATCGAAGAATCAAAAGGAATGCAAACAGAGCTTGATGTTGTTGAAGGAATGCAATTTGACCGTGGATACTTGAGTCAATATATGGTTTCTAATACAGAGAAAATGGTTGCTGAGTTAGATAATCCTTATATTCTGATTACGGATAAAAAAATCTCAAATATTCAAGAAATTTTACCGCTTCTTGAACAAATTTTGAAAACAAATCGTCCACTTTTAATTGTTGCTGATGATGTTGATGGAGAAGCATTGCCAACTCTTGTTCTTAATAAGATTAAAGGGGTCTTCAACGTAGTCGCTGTAAAAGCACCGGGATTTGGTGACCGCCGTAAAGCTCAATTGGAAGATTTAGCTATCTTGACAGGTGGTACAGTAATTACTGAAGAACTTGGCCTTGATCTTAAAGATGCTACACTAGAAGCTTTAGGACAAGCTGCTAAAGCAACTGTTGATAAAGACCATACAACAATTGTTGAAGGTGCTGGTTCTGTTGGTGCCATTTCTGATCGTGTGGCTATCATCAAAGCACAAATCGAAAAAATAACTTCTGATTTTGACCGTGAAAAATTGCAAGAGCGCTTAGCGAAATTAGCTGGCGGAGTTGCGGTAGTTAAAGTAGGAGCCGCAACAGAAACAGAACTTAAAGCAATGAAACTTTTGATTGAAGACGCACTTAATGCAACACGTGCTGCTGTTGAAGAAGGTATCGTTTCTGGTGGTGGTACAGCTCTTGTTAATGCCATCGCAGCTTTGGATAAACTTTCAGAAGAAGGCGACATTCAAACAGGAATTAACATCGTTCGCCGTGCCCTTGAAGAACCAGTTCGTCAAATCGCGGCCAATGCAGGATATGAAGGTTCAGTTATCATTGATAAACTTCGTTCAGAAAAAGTTGGTACAGGATTTAATGCAGCGACAGGTCAATGGGTAAATATGATTGAAGAAGGAATCGTTGACCCGGCAAAAGTGACTCGTTCAGCTTTGCAAAATGCAGCTTCTGTTGCTGGATTAATCTTGACTACTGAAGCAGTTGTGGCTAATAA
>groEL_Lcl-174
ATGTCAAAAGAAATTAAATTTTCAAGTGATGCTAGAACAGCGATGATGCGCGGAATTGATATTCTTGCCGATACAGTAAAAACAACCCTTGGGCCAAAAGGGCGTAATGTTGTTCTTGAAAAATCATATGGTTCACCTTTAATTACAAATGATGGTGTTACAATTGCCAAAGAGATTGAACTTGAAGACCATTTTGAAAATATGGGAGCTAAACTTGTTTCGGAAGTTGCTTCAAAAACAAATGATATTGCAGGTGATGGAACAACAACAGCGACAGTTTTGACACAAGCTATTGTTCGTGAAGGATTGAAAAATGTTACTGCAGGTGCAAATCCAGTTGGTATTCGCCGAGGAATTGAACTCGCAGCTGAAACAGCAGTTGCTTCAATTAAAGAAATGGCAATTCCTGTTCACGATAAATCAGCAATCGCTCAAGTTGCTACCGTTTCATCACGTAGTGAAAAAGTTGGGGAATATATTTCTGACGCAATGGAGCGTGTAGGTTCTGACGGAGTTATCACAATCGAAGAATCAAAAGGAATGCAAACAGAGCTTGATGTTGTTGAAGGAATGCAATTTGACCGTGGATACTTGAGTCAATATATGGTTTCTAATACAGAGAAAATGGTTGCTGAGTTAGATAATCCTTATATTCTGATTACGGATAAAAAAATCTCAAATATTCAAGAAATTTTACCGCTTCTTGAACAAATTTTGAAAACAAATCGTCCACTTTTAATTGTTGCTGATGATGTTGATGGAGAAGCATTGCCAACTCTTGTTCTTAATAAGATTAAAGGGGTCTTCAACGTAGTCGCTGTAAAAGCACCGGGATTTGGTGACCGCCGTAAAGCTCAATTGGAAGATTTAGCTATCTTGACAGGTGGTACAGTAATTACTGAAGAACTTGGCCTTGATCTTAAAGATGCTACACTAGAAGCTTTAGGACAAGCTGCTAAAGCAACTGTTGATAAAGACCATACAACAATTGTTGAAGGTGCTGGTTCTGTTGGTGCCATTTCTGATCGTGTGGCTATCATCAAAGCACAAATCGAAAAAATAACTTCTGATTTTGACCGTGAAAAATTGCAAGAGCGCTTAGCGAAATTAGCTGGCGGAGTTGCGGTAGTTAAAGTAGGAGCCGCAACAGAAACAGAACTTAAAGCAATGAAACTTTTGATTGAAGACGCACTTAATGCAACACGTGCTGCTGTTGAAGAAGGTATCGTTTCTGGTGGTGGTACAGCTCTTGTTAATGCCATCGCAGCTTTGGATAAACTTTCAGAAGAAGGCGACATTCAAACAGGAATTAACATCGTTCGCCGTGCCCTTGAAGAACCAGTTCGTCAAATCGCGGCCAATGCAGGATATGAAGGTTCAGTTATCATTGATAAACTTCGTTCAGAAAAAGTTGGTACAGGATTTAATGCAGCGACAGGTCAATGGGTAAATATGATTGAAGAAGGAATCGTTGACCCGGCAAAAGTGACTCGTTCAGCTTTGCAAAATGCAGCTTCTGTTGCTGGATTAATCTTGACTACTGAAGCAGTTGTGGCTAATAA
>groEL_Lcl-175
ATGTCAAAAGAAATTAAATTTTCAAGTGATGCTAGAACAGCGATGATGCGCGGAATTGATATTCTTGCCGATACAGTAAAAACAACCCTTGGGCCAAAAGGGCGTAATGTTGTTCTTGAAAAATCATATGGTTCACCTTTAATTACAAATGATGGTGTTACAATTGCCAAAGAGATTGAACTTGAAGACCATTTTGAAAATATGGGAGCTAAACTTGTTTCGGAAGTTGCTTCAAAAACAAATGATATTGCAGGTGATGGAACAACAACAGCGACAGTTTTGACACAAGCTATTGTTCGTGAAGGATTGAAAAATGTTACTGCAGGTGCAAATCCAGTTGGTATTCGCCGAGGAATTGAACTCGCAGCTGAAACAGCAGTTGCTTCAATTAAAGAAATGGCAATTCCTGTTCACGATAAATCAGCAATCGCTCAAGTTGCTACCGTTTCATCACGTAGTGAAAAAGTTGGGGAATATATTTCTGACGCAATGGAGCGTGTAGGTTCTGACGGAGTTATCACAATCGAAGAATCAAAAGGAATGCAAACAGAGCTTGATGTTGTTGAAGGAATGCAATTTGACCGTGGATACTTGAGTCAATATATGGTTTCTAATACAGAGAAAATGGTTGCTGAGTTAGATAATCCTTATATTCTGATTACGGATAAAAAAATCTCAAATATTCAAGAAATTTTACCGCTTCTTGAACAAATTTTGAAAACAAATCGTCCACTTTTAATTGTTGCTGATGATGTTGATGGAGAAGCATTGCCAACTCTTGTTCTTAATAAGATTAAAGGGGTCTTCAACGTAGTCGCTGTAAAAGCACCGGGATTTGGTGACCGCCGTAAAGCTCAATTGGAAGATTTAGCTATCTTGACAGGTGGTACAGTAATTACTGAAGAACTTGGCCTTGATCTTAAAGATGCTACACTAGAAGCTTTAGGACAAGCTGCTAAAGCAACTGTTGATAAAGACCATACAACAATTGTTGAAGGTGCTGGTTCTGTTGGTGCCATTTCTGATCGTGTGGCTATCATCAAAGCACAAATCGAAAAAATAACTTCTGATTTTGACCGTGAAAAATTGCAAGAGCGCTTAGCGAAATTAGCTGGCGGAGTTGCGGTAGTTAAAGTAGGAGCCGCAACAGAAACAGAACTTAAAGCAATGAAACTTTTGATTGAAGACGCACTTAATGCAACACGTGCTGCTGTTGAAGAAGGTATCGTTTCTGGTGGTGGTACAGCTCTTGTTAATGCCATCGCAGCTTTGGATAAACTTTCAGAAGAAGGCGACATTCAAACAGGAATTAACATCGTTCGCCGTGCCCTTGAAGAACCAGTTCGTCAAATCGCGGCCAATGCAGGATATGAAGGTTCAGTTATCATTGATAAACTTCGTTCAGAAAAAGTTGGTACAGGATTTAATGCAGCGACAGGTCAATGGGTAAATATGATTGAAGAAGGAATCGTTGACCCGGCAAAAGTGACTCGTTCAGCTTTGCAAAATGCAGCTTCTGTTGCTGGATTAATCTTGACTACTGAAGCAGTTGTGGCTAATAA
>groEL_Lcl-176
ATGTCAAAAGAAATTAAATTTTCAAGTGATGCTAGAACAGCGATGATGCGCGGAATTGATATTCTTGCCGATACAGTAAAAACAACCCTTGGGCCAAAAGGGCGTAATGTTGTTCTTGAAAAATCATATGGTTCACCTTTAATTACAAATGATGGTGTTACAATTGCCAAAGAGATTGAACTTGAAGACCATTTTGAAAATATGGGAGCTAAACTTGTTTCGGAAGTTGCTTCAAAAACAAATGATATTGCAGGTGATGGAACAACAACAGCGACAGTTTTGACACAAGCTATTGTTCGTGAAGGATTGAAAAATGTTACTGCAGGTGCAAATCCAGTTGGTATTCGCCGAGGAATTGAACTCGCAGCTGAAACAGCAGTTGCTTCAATTAAAGAAATGGCAATTCCTGTTCACGATAAATCAGCAATCGCTCAAGTTGCTACCGTTTCATCACGTAGTGAAAAAGTTGGGGAATATATTTCTGACGCAATGGAGCGTGTAGGTTCTGACGGAGTTATCACAATCGAAGAATCAAAAGGAATGCAAACAGAGCTTGATGTTGTTGAAGGAATGCAATTTGACCGTGGATACTTGAGTCAATATATGGTTTCTAATACAGAGAAAATGGTTGCTGAGTTAGATAATCCTTATATTCTGATTACGGATAAAAAAATCTCAAATATTCAAGAAATTTTACCGCTTCTTGAACAAATTTTGAAAACAAATCGTCCACTTTTAATTGTTGCTGATGATGTTGATGGAGAAGCATTGCCAACTCTTGTTCTTAATAAGATTAAAGGGGTCTTCAACGTAGTCGCTGTAAAAGCACCGGGATTTGGTGACCGCCGTAAAGCTCAATTGGAAGATTTAGCTATCTTGACAGGTGGTACAGTAATTACTGAAGAACTTGGCCTTGATCTTAAAGATGCTACACTAGAAGCTTTAGGACAAGCTGCTAAAGCAACTGTTGATAAAGACCATACAACAATTGTTGAAGGTGCTGGTTCTGTTGGTGCCATTTCTGATCGTGTGGCTATCATCAAAGCACAAATCGAAAAAATAACTTCTGATTTTGACCGTGAAAAATTGCAAGAGCGCTTAGCGAAATTAGCTGGCGGAGTTGCGGTAGTTAAAGTAGGAGCCGCAACAGAAACAGAACTTAAAGCAATGAAACTTTTGATTGAAGACGCACTTAATGCAACACGTGCTGCTGTTGAAGAAGGTATCGTTTCTGGTGGTGGTACAGCTCTTGTTAATGCCATCGCAGCTTTGGATAAACTTTCAGAAGAAGGCGACATTCAAACAGGAATTAACATCGTTCGCCGTGCCCTTGAAGAACCAGTTCGTCAAATCGCGGCCAATGCAGGATATGAAGGTTCAGTTATCATTGATAAACTTCGTTCAGAAAAAGTTGGTACAGGATTTAATGCAGCGACAGGTCAATGGGTAAATATGATTGAAGAAGGAATCGTTGACCCGGCAAAAGTGACTCGTTCAGCTTTGCAAAATGCAGCTTCTGTTGCTGGATTAATCTTGACTACTGAAGCAGTTGTGGCTAATAA
>groEL_Lcl-177
ATGTCAAAAGAAATTAAATTTTCAAGTGATGCTAGAACAGCGATGATGCGCGGAATTGATATTCTTGCCGATACAGTAAAAACAACCCTTGGGCCAAAAGGGCGTAATGTTGTTCTTGAAAAATCATATGGTTCACCTTTAATTACAAATGATGGTGTTACAATTGCCAAAGAGATTGAACTTGAAGACCATTTTGAAAATATGGGAGCTAAACTTGTTTCGGAAGTTGCTTCAAAAACAAATGATATTGCAGGTGATGGAACAACAACAGCGACAGTTTTGACACAAGCTATTGTTCGTGAAGGATTGAAAAATGTTACTGCAGGTGCAAATCCAGTTGGTATTCGCCGAGGAATTGAACTCGCAGCTGAAACAGCAGTTGCTTCAATTAAAGAAATGGCAATTCCTGTTCACGATAAATCAGCAATCGCTCAAGTTGCTACCGTTTCATCACGTAGTGAAAAAGTTGGGGAATATATTTCTGACGCAATGGAGCGTGTAGGTTCTGACGGAGTTATCACAATCGAAGAATCAAAAGGAATGCAAACAGAGCTTGATGTTGTTGAAGGAATGCAATTTGACCGTGGATACTTGAGTCAATATATGGTTTCTAATACAGAGAAAATGGTTGCTGAGTTAGATAATCCTTATATTCTGATTACGGATAAAAAAATCTCAAATATTCAAGAAATTTTACCGCTTCTTGAACAAATTTTGAAAACAAATCGTCCACTTTTAATTGTTGCTGATGATGTTGATGGAGAAGCATTGCCAACTCTTGTTCTTAATAAGATTAAAGGGGTCTTCAACGTAGTCGCTGTAAAAGCACCGGGATTTGGTGACCGCCGTAAAGCTCAATTGGAAGATTTAGCTATCTTGACAGGTGGTACAGTAATTACTGAAGAACTTGGCCTTGATCTTAAAGATGCTACACTAGAAGCTTTAGGACAAGCTGCTAAAGCAACTGTTGATAAAGACCATACAACAATTGTTGAAGGTGCTGGTTCTGTTGGTGCCATTTCTGATCGTGTGGCTATCATCAAAGCACAAATCGAAAAAATAACTTCTGATTTTGACCGTGAAAAATTGCAAGAGCGCTTAGCGAAATTAGCTGGCGGAGTTGCGGTAGTTAAAGTAGGAGCCGCAACAGAAACAGAACTTAAAGCAATGAAACTTTTGATTGAAGACGCACTTAATGCAACACGTGCTGCTGTTGAAGAAGGTATCGTTTCTGGTGGTGGTACAGCTCTTGTTAATGCCATCGCAGCTTTGGATAAACTTTCAGAAGAAGGCGACATTCAAACAGGAATTAACATCGTTCGCCGTGCCCTTGAAGAACCAGTTCGTCAAATCGCGGCCAATGCAGGATATGAAGGTTCAGTTATCATTGATAAACTTCGTTCAGAAAAAGTTGGTACAGGATTTAATGCAGCGACAGGTCAATGGGTAAATATGATTGAAGAAGGAATCGTTGACCCGGCAAAAGTGACTCGTTCAGCTTTGCAAAATGCAGCTTCTGTTGCTGGATTAATCTTGACTACTGAAGCAGTTGTGGCTAATAA
>groEL_Lcl-178
ATGTCAAAAGATATTAAATTTTCAAGTGATGCTAGAACAGCGATGATGCGTGGGATTGATATTCTTGCTGATACAGTAAAAACAACCCTTGGACCAAAAGGTCGCAATGTTGTTCTTGAAAAATCATATGGATCACCTTTAATTACAAACGATGGTGTAACGATTGCCAAAGAGATTGAACTTGAAGATCATTTTGAAAATATGGGAGCTAAACTTGTTTCAGAAGTTGCTTCAAAAACAAATGATATCGCAGGTGACGGTACAACAACAGCGACAGTTTTGACACAAGCTATCGTTCGTGAAGGTTTAAAAAATGTTACCGCAGGTGCAAATCCAGTTGGTATTCGCCGAGGAATTGAACTTGCTGCTGAAACAGCTGTTGCGTCAATTAAAGAGATGGCAATTCCTGTCCACGATAAATCAGCAATTGCGCAAGTAGCTACCGTTTCATCACGTAGTGAAAAAGTGGGTGAGTATATTTCTGATGCAATGGAACGTGTAGGTTCTGACGGAGTTATCACCATTGAAGAATCAAAAGGGATGCAAACTGAACTCGATGTTGTTGAAGGAATGCAATTTGACCGTGGATATTTGAGTCAATATATGGTTTCTAATACAGAAAAAATGGTTGCTGAATTAGATAATCCTTATATTCTTATTACCGACAAAAAAATCTCAAACATTCAAGAAATTTTACCGCTCCTTGAACAAATCTTGAAAACAAATCGTCCACTTCTTATTGTAGCTGATGATGTTGATGGAGAAGCATTGCCAACGCTTGTTCTTAATAAGATTAAAGGTGTCTTCAATGTTGTAGCTGTAAAAGCACCAGGATTTGGTGATCGTCGTAAAGCTCAATTGGAAGATTTGGCTATCTTGACAGGTGGTACAGTAATTACTGAAGAACTTGGTCTTGATCTTAAAGATGCTACTCTTGAAGCTTTAGGACAAGCAGCTAAGGCAACTGTGGATAAAGACCACACAACAATTGTTGAAGGTGCTGGTTCTGCTGATGCTATTTCTGATCGTGTAGCTATTATTAAAGCGCAAATTGAAAAAACAACTTCTGATTTTGATCGTGAAAAATTACAAGAACGTCTTGCAAAATTAGCTGGTGGTGTTGCAGTTGTTAAAGTTGGTGCTGCAACTGAAACAGAGCTCAAAGCAATGAAACTCTTGATTGAAGATGCACTTAATGCAACACGTGCAGCCGTTGAGGAAGGTATTGTTTCTGGTGGTGGTACAGCACTTGTTAATGCTATTGCTGCTTTGGATAAACTTTCAGAAGAAGGAGATATTCAAACAGGTATTAACATTGTTCGCCGTGCTCTTGAAGAACCAGTTCGTCAAATTGCTGCCAATGCAGGATATGAAGGTTCAGTTATCATTGATAAACTTCGTTCAGAAGAAGTAGGTACAGGATTCAATGCTGCAACTGGTCAATGGGTTAATATGATTGAAGAAGGAATTGTTGACCCTGCAAAAGTAACTCGTTCAGCTTTGCAAAACGCGGCTTCTGTTGCTGGTTTAATTTTGACTACTGAAGCAGTAGTTGCTAATAA
>groEL_Lcl-179
ATGTCAAAAGAAATTAAATTTTCAAGTGATGCTAGAACAGCGATGATGCGCGGAATTGATATTCTTGCCGATACAGTAAAAACAACCCTTGGGCCAAAAGGGCGTAATGTTGTTCTTGAAAAATCATATGGTTCACCTTTAATTACAAATGATGGTGTTACAATTGCCAAAGAGATTGAACTTGAAGACCATTTTGAAAATATGGGAGCTAAACTTGTTTCGGAAGTTGCTTCAAAAACAAATGATATTGCAGGTGATGGAACAACAACAGCGACAGTTTTGACACAAGCTATTGTTCGTGAAGGATTGAAAAATGTTACTGCAGGTGCAAATCCAGTTGGTATTCGCCGAGGAATTGAACTCGCAGCTGAAACAGCAGTTGCTTCAATTAAAGAAATGGCAATTCCTGTTCATGATAAATCAGCAATCGCTCAAGTTGCTACCGTTTCATCACGTAGTGAAAAAGTTGGGGAATATATTTCTGACGCAATGGAGCGTGTAGGTTCTGACGGAGTTATCACAATCGAAGAATCAAAAGGAATGCAAACAGAGCTTGATGTTGTTGAAGGAATGCAATTTGACCGTGGATACTTGAGTCAATATATGGTTTCTAATACAGAGAAAATGGTTGCTGAGTTAGATAATCCTTATATTCTGATTACGGATAAAAAAATCTCAAATATTCAAGAAATTTTACCGCTTCTTGAACAAATTTTGAAAACAAATCGTCCACTTTTAATTGTTGCTGATGATGTTGATGGAGAAGCATTGCCAACTCTTGTTCTTAATAAGATTAAAGGGGTCTTCAACGTAGTCGCTGTAAAAGCACCGGGATTTGGTGACCGCCGTAAAGCTCAATTGGAAGATTTAGCTATCTTGACAGGTGGTACAGTAATTACTGAAGAACTAGGCCTTGATCTCAAAGATGCTACACTAGAAGCTTTAGGACAAGCTGCTAAAGCAACTGTTGATAAAGACCATACAACAATTGTTGAAGGTGCTGGTTCTGTTGATGCCATTTCTGATCGTGTGGCTATCATCAAAGCACAAATCGAAAAAACAACTTCTGATTTTGACCGTGAAAAATTGCAAGAGCGCTTAGCAAAATTATCTGGTGGAGTTGCGGTAGTTAAAGTAGGAGCCGCAACAGAAACAGAACTTAAAGCAATGAAACTTTTGATTGAAGACGCACTTAATGCAACACGTGCTGCTGTTGAAGAAGGTATCGTTTCTGGTGGTGGTACAGCTCTTGTTAATGCCATCGCAGCTTTGGATAAACTTTCAGAAGAAGGCGACATTCAAACAGGAATTAACATCGTTCGCCGTGCGCTTGAAGAACCAGTTCGTCAAATCGCGGCCAATGCAGGATATGAAGGTTCAGTTATCATTGATAAACTTCGTTCAGAAAAAGTTGGTACAGGATTTAATGCAGCGACAGGTCAATGGGTAAATATGATTGAAGAAGGAATCGTTGACCCGGCAAAAGTGACTCGTTCAGCTTTGCAAAATGCAGCTTCTGTTGCTGGATTAATCTTGACTACTGAAGCAGTTGTGGCTAATAA
>groEL_Lcl-180
ATGTCAAAAGATATTAAATTTTCAAGTGATGCTAGAACAGCGATGATGCGTGGGATTGATATTCTTGCTGATACAGTAAAAACAACCCTTGGACCAAAAGGTCGCAATGTTGTTCTTGAAAAATCATATGGATCACCTTTAATTACAAACGATGGTGTAACGATTGCCAAAGAGATTGAACTTGAAGATCATTTTGAAAATATGGGAGCTAAACTTGTTTCAGAAGTTGCTTCAAAAACAAATGATATCGCAGGTGACGGTACAACAACAGCGACAGTTTTGACACAAGCTATCGTTCGTGAAGGTTTAAAAAATGTTACCGCAGGTGCAAATCCAGTTGGTATTCGCCGAGGAATTGAACTTGCTGCTGAAACAGCTGTTGCGTCAATTAAAGAGATGGCAATTCCTGTCCACGATAAATCAGCAATTGCGCAAGTAGCTACCGTTTCATCACGTAGTGAAAAAGTGGGTGAGTATATTTCTGATGCAATGGAACGTGTAGGTTCTGACGGAGTTATCACCATTGAAGAATCAAAAGGGATGCAAACTGAACTCGATGTTGTTGAAGGAATGCAATTTGACCGTGGATATTTGAGTCAATATATGGTTTCTAATACAGAAAAAATGGTTGCTGAATTAGATAATCCTTATATTCTTATTACCGACAAAAAAATCTCAAACATTCAAGAAATTTTACCGCTCCTTGAACAAATCTTGAAAACAAATCGTCCACTTCTTATTGTAGCTGATGATGTTGATGGAGAAGCATTGCCAACGCTTGTTCTTAATAAGATTAAAGGTGTCTTCAATGTTGTAGCTGTAAAAGCACCAGGATTTGGTGATCGTCGTAAAGCTCAATTGGAAGATTTGGCTATCTTGACAGGTGGTACAGTAATTACTGAAGAACTTGGTCTTGATCTTAAAGATGCTACTCTTGAAGCTTTAGGACAAGCAGCTAAAGCAACTGTGGATAAAGACCACACAACAATTGTTGAAGGTGCTGGTTCTGCTGATGCTATTTCTGATCGTGTAGCTATTATTAAAGCGCAAATTGAAAAAACAACTTCTGATTTTGACCGTGAAAAATTACAAGAACGTCTTGCAAAATTAGCTGGTGGTGTTGCAGTTGTTAAAGTTGGTGCTGCAACTGAAACAGAGCTCAAAGCAATGAAACTCTTGATTGAAGATGCACTTAATGCAACACGTGCAGCCGTTGAGGAAGGTATTGTTTCTGGTGGTGGTACAGCACTTGTTAATGCTATTGCTGCTTTGGATAAACTTTCAGAAGAAGGAGATATTCAAACAGGTATTAACATTGTTCGCCGTGCTCTTGAAGAACCAGTTCGTCAAATTGCTGCCAATGCAGGATATGAAGGTTCAGTTATCATTGATAAGCTTCGTTCAGAAGAAGTAGGTACAGGTTTCAATGCTGCAACTGGTCAATGGGTTAATATGATTGAAGAAGGAATTGTTGACCCTGCAAAAGTAACTCGTTCAGCTTTGCAAAACGCGGCTTCTGTTGCTGGTTTAATTTTGACTACTGAAGCAGTAGTTGCTAATAA
>groEL_Lcl-181
ATGTCAAAAGATATTAAATTTTCAAGTGATGCTAGAACAGCGATGATGCGTGGGATTGATATTCTTGCTGATACAGTAAAAACAACCCTTGGACCAAAAGGTCGCAATGTTGTTCTTGAAAAATCATATGGATCACCTTTAATTACAAACGATGGTGTAACGATTGCCAAAGAGATTGAACTTGAAGATCATTTTGAAAATATGGGAGCTAAACTTGTTTCAGAAGTTGCTTCAAAAACAAATGATATCGCAGGTGACGGTACAACAACAGCGACAGTTTTGACACAAGCTATCGTTCGTGAAGGTTTAAAAAATGTTACCGCAGGTGCAAATCCAGTTGGTATTCGCCGAGGAATTGAACTTGCTGCTGAAACAGCTGTTGCGTCAATTAAAGAGATGGCAATTCCTGTCCACGATAAATCAGCAATTGCGCAAGTAGCTACCGTTTCATCACGTAGTGAAAAAGTGGGTGAGTATATTTCTGATGCAATGGAACGTGTAGGTTCTGACGGAGTTATCACCATTGAAGAATCAAAAGGGATGCAAACTGAACTCGATGTTGTTGAAGGAATGCAATTTGACCGTGGATATTTGAGTCAATATATGGTTTCTAATACAGAAAAAATGGTTGCTGAATTAGATAATCCTTATATTCTTATTACCGACAAAAAAATCTCAAACATTCAAGAAATTTTACCGCTCCTTGAACAAATCTTGAAAACAAATCGTCCACTTCTTATTGTAGCTGATGATGTTGATGGAGAAGCATTGCCAACGCTTGTTCTTAATAAGATTAAAGGTGTCTTCAATGTTGTAGCTGTAAAAGCACCAGGATTTGGTGATCGTCGTAAAGCTCAATTGGAAGATTTGGCTATCTTGACAGGTGGTACAGTAATTACTGAAGAACTTGGTCTTGATCTTAAAGATGCTACTCTTGAAGCTTTAGGACAAGCAGCTAAGGCAACTGTGGATAAAGACCACACAACAATTGTTGAAGGTGCTGGTTCTGCTGATGCTATTTCTGATCGTGTAGCTATTATTAAAGCGCAAATTGAAAAAACAACTTCTGATTTTGATCGTGAAAAATTACAAGAACGTCTTGCAAAATTAGCTGGTGGTGTTGCAGTTGTTAAAGTTGGTGCTGCAACTGAAACAGAGCTCAAAGCAATGAAACTCTTGATTGAAGATGCACTTAATGCAACACGTGCAGCCGTTGAGGAAGGTATTGTTTCTGGTGGTGGTACAGCACTTGTTAATGCTATTGCTGCTTTGGATAAACTTTCAGAAGAAGGAGATATTCAAACAGGTATTAACATTGTTCGCCGTGCTCTTGAAGAACCAGTTCGTCAAATTGCTGCCAATGCAGGATATGAAGGTTCAGTTATCATTGATAAACTTCGTTCAGAAGAAGTAGGTACAGGATTCAATGCTGCAACTGGTCAATGGGTTAATATGATTGAAGAAGGAATTGTTGACCCTGCAAAAGTAACTCGTTCAGCTTTGCAAAACGCGGCTTCTGTTGCTGGTTTAATTTTGACTACTGAAGCAGTAGTTGCTAATAA
>groEL_Lcl-182
ATGTCAAAAGAAATTAAATTTTCAAGTGATGCTAGAACAGCGATGATGCGCGGAATTGATATTCTTGCCGATACAGTAAAAACAACCCTTGGGCCAAAAGGGCGTAATGTTGTTCTTGAAAAATCATATGGTTCACCTTTAATTACAAATGATGGTGTTACAATTGCCAAAGAGATTGAACTTGAAGACCATTTTGAAAATATGGGAGCTAAACTTGTTTCGGAAGTTGCTTCAAAAACAAATGATATTGCAGGTGATGGAACAACAACAGCGACAGTTTTGACACAAGCTATTGTTCGTGAAGGATTGAAAAATGTTACTGCAGGTGCAAATCCAGTTGGTATTCGCCGAGGAATTGAACTCGCAGCTGAAACAGCAGTTGCTTCAATTAAAGAAATGGCAATTCCTGTTCATGATAAATCAGCAATCGCTCAAGTTGCTACCGTTTCATCACGTAGTGAAAAAGTTGGGGAATATATTTCTGACGCAATGGAGCGTGTAGGTTCTGACGGAGTTATCACAATCGAAGAATCAAAAGGAATGCAAACAGAGCTTGATGTTGTTGAAGGAATGCAATTTGACCGTGGATACTTGAGTCAATATATGGTTTCTAATACAGAAAAAATGGTTGCTGAGTTAGATAATCCTTATATTCTGATTACGGATAAAAAAATCTCAAATATTCAAGAAATTTTACCGCTTCTTGAACAAATTTTGAAAACAAATCGTCCACTTTTAATTGTTGCTGATGATGTTGATGGAGAAGCATTGCCAACTCTTGTTCTTAATAAGATTAAAGGGGTCTTCAACGTAGTCGCTGTAAAAGCACCGGGATTTGGTGACCGCCGTAAAGCTCAATTGGAAGATTTAGCTATCTTGACAGGTGGTACAGTAATTACTGAAGAACTAGGCCTTGATCTCAAAGATGCTACACTAGAAGCTTTAGGACAAGCTGCTAAAGCAACTGTTGATAAAGACCATACAACAATTGTTGAAGGTGCTGGTTCTGTTGATGCCATTTCTGATCGTGTGGCTATCATCAAAGCACAAATCGAAAAAACAACTTCTGATTTTGACCGTGAAAAATTGCAAGAGCGCTTAGCAAAATTATCTGGTGGAGTTGCGGTAGTTAAAGTAGGAGCCGCAACAGAAACAGAACTTAAAGCAATGAAACTTTTGATTGAAGACGCACTTAATGCAACACGTGCTGCTGTTGAAGAAGGTATCGTTTCTGGTGGTGGTACAGCTCTTGTTAATGCCATCGCAGCTTTGGATAAACTTTCAGAAGAAGGCGACATTCAAACAGGAATTAACATCGTTCGCCGTGCGCTTGAAGAACCAGTTCGTCAAATCGCGGCCAATGCAGGATATGAAGGTTCAGTTATCATTGATAAACTTCGTTCAGAAAAAGTTGGTACAGGATTTAATGCAGCGACAGGTCAATGGGTAAATATGATTGAAGAAGGAATCGTTGACCCGGCAAAAGTGACTCGTTCAGCTTTGCAAAATGCAGCTTCTGTTGCTGGATTAATCTTGACTACTGAAGCAGTTGTGGCTAATAA
>groEL_Lcl-183
ATGTCAAAAGATATTAAATTTTCAAGTGATGCTAGAACAGCGATGATGCGTGGGATTGATATTCTTGCTGATACAGTAAAAACAACCCTTGGACCAAAAGGTCGCAATGTTGTTCTTGAAAAATCATATGGATCACCTTTAATTACAAACGATGGTGTAACGATTGCCAAAGAGATTGAACTTGAAGATCATTTTGAAAATATGGGAGCTAAACTTGTTTCAGAAGTTGCTTCAAAAACAAATGATATCGCAGGTGACGGTACAACAACAGCGACAGTTTTGACACAAGCTATCGTTCGTGAAGGTTTAAAAAATGTTACCGCAGGTGCAAATCCAGTTGGTATTCGCCGAGGAATTGAACTTGCTGCTGAAACAGCTGTTGCGTCAATTAAAGAGATGGCAATTCCTGTCCACGATAAATCAGCAATTGCGCAAGTAGCTACCGTTTCATCACGTAGTGAAAAAGTGGGTGAGTATATTTCTGATGCAATGGAACGTGTAGGTTCTGACGGAGTTATCACCATTGAAGAATCAAAAGGGATGCAAACTGAACTCGATGTTGTTGAAGGAATGCAATTTGACCGTGGATATTTGAGTCAATATATGGTTTCTAATACAGAAAAAATGGTTGCTGAATTAGATAATCCTTATATTCTTATTACCGACAAAAAAATCTCAAACATTCAAGAAATTTTACCGCTCCTTGAACAAATCTTGAAAACAAATCGTCCACTTCTTATTGTAGCTGATGATGTTGATGGAGAAGCATTGCCAACGCTTGTTCTTAATAAGATTAAAGGTGTCTTCAATGTTGTAGCTGTAAAAGCACCAGGATTTGGTGATCGTCGTAAAGCTCAATTGGAAGATTTGGCTATCTTGACAGGTGGTACAGTAATTACTGAAGAACTTGGTCTTGATCTTAAAGATGCTACTCTTGAAGCTTTAGGACAAGCAGCTAAGGCAACTGTGGATAAAGACCACACAACAATTGTTGAAGGTGCTGGTTCTGCTGATGCTATTTCTGATCGTGTAGCTATTATTAAAGCGCAAATTGAAAAAACAACTTCTGATTTTGATCGTGAAAAATTACAAGAACGTCTTGCAAAATTAGCTGGTGGTGTTGCAGTTGTTAAAGTTGGTGCTGCAACTGAAACAGAGCTCAAAGCAATGAAACTCTTGATTGAAGATGCACTTAATGCAACACGTGCAGCCGTTGAGGAAGGTATTGTTTCTGGTGGTGGTACAGCACTTGTTAATGCTATTGCTGCTTTGGATAAACTTTCAGAAGAAGGAGATATTCAAACAGGTATTAACATTGTTCGCCGTGCTCTTGAAGAACCAGTTCGTCAAATTGCTGCCAATGCAGGATATGAAGGTTCAGTTATCATTGATAAACTTCGTTCAGAAGAAGTAGGTACAGGATTCAATGCTGCAACTGGTCAATGGGTTAATATGATTGAAGAAGGAATTGTTGACCCTGCAAAAGTAACTCGTTCAGCTTTGCAAAACGCGGCTTCTGTTGCTGGTTTAATTTTGACTACTGAAGCAGTAGTTGCTAATAA
>groEL_Lcl-184
ATGTCAAAAGAAATTAAATTTTCAAGTGATGCTAGAACAGCGATGATGCGCGGAATTGATATTCTTGCCGATACAGTAAAAACAACCCTTGGGCCAAAAGGGCGTAATGTTGTTCTTGAAAAATCATATGGTTCACCTTTAATTACAAATGATGGTGTTACAATTGCCAAAGAGATTGAACTTGAAGACCATTTTGAAAATATGGGAGCTAAACTTGTTTCGGAAGTTGCTTCAAAAACAAATGATATTGCAGGTGATGGAACAACAACAGCGACAGTTTTGACACAAGCTATTGTTCGTGAAGGATTGAAAAATGTTACTGCAGGTGCAAATCCAGTTGGTATTCGCCGAGGAATTGAACTCGCAGCTGAAACAGCAGTTGCTTCAATTAAAGAAATGGCAATTCCTGTTCACGATAAATCAGCAATCGCTCAAGTTGCTACCGTTTCATCACGTAGTGAAAAAGTTGGGGAATATATTTCTGACGCAATGGAGCGTGTAGGTTCTGACGGAGTTATCACAATCGAAGAATCAAAAGGAATGCAAACAGAGCTTGATGTTGTTGAAGGAATGCAATTTGACCGTGGATACTTGAGTCAATATATGGTTTCTAATACAGAGAAAATGGTTGCTGAGTTAGATAATCCTTATATTCTGATTACGGATAAAAAAATCTCAAATATTCAAGAAATTTTACCGCTTCTTGAACAAATTTTGAAAACAAATCGTCCACTTTTAATTGTTGCTGATGATGTTGATGGAGAAGCATTGCCAACTCTTGTTCTTAATAAGATTAAAGGGGTCTTCAACGTAGTCGCTGTAAAAGCACCGGGATTTGGTGACCGCCGTAAAGCTCAATTGGAAGATTTAGCTATCTTGACAGGTGGTACAGTAATTACTGAAGAACTTGGCCTTGATCTTAAAGATGCTACACTAGAAGCTTTAGGACAAGCTGCTAAAGCAACTGTTGATAAAGACCATACAACAATTGTTGAAGGTGCTGGTTCTGTTGGTGCCATTTCTGATCGTGTGGCTATCATCAAAGCACAAATCGAAAAAATAACTTCTGATTTTGACCGTGAAAAATTGCAAGAGCGCTTAGCGAAATTAGCTGGCGGAGTTGCGGTAGTTAAAGTAGGAGCCGCAACAGAAACAGAACTTAAAGCAATGAAACTTTTGATTGAAGACGCACTTAATGCAACACGTGCTGCTGTTGAAGAAGGTATCGTTTCTGGTGGTGGTACAGCTCTTGTTAATGCCATCGCAGCTTTGGATAAACTTTCAGAAGAAGGCGACATTCAAACAGGAATTAACATCGTTCGCCGTGCCCTTGAAGAACCAGTTCGTCAAATCGCGGCCAATGCAGGATATGAAGGTTCAGTTATCATTGATAAACTTCGTTCAGAAAAAGTTGGTACAGGATTTAATGCAGCGACAGGTCAATGGGTAAATATGATTGAAGAAGGAATCGTTGACCCGGCAAAAGTGACTCGTTCAGCTTTGCAAAATGCAGCTTCTGTTGCTGGATTAATCTTGACTACTGAAGCAGTTGTGGCTAATAA
>groEL_Lcl-185
ATGTCAAAAGATATTAAATTTTCAAGTGATGCTAGAACAGCGATGATGCGTGGGATTGATATTCTTGCTGATACAGTAAAAACAACCCTTGGACCAAAAGGTCGCAATGTTGTTCTTGAAAAATCATATGGATCACCTTTAATTACAAACGATGGTGTAACGATTGCCAAAGAGATTGAACTTGAAGATCATTTTGAAAATATGGGAGCTAAACTTGTTTCAGAAGTTGCTTCAAAAACAAATGATATCGCAGGTGACGGTACAACAACAGCGACAGTTTTGACACAAGCTATCGTTCGTGAAGGTTTAAAAAATGTTACCGCAGGTGCAAATCCAGTTGGTATTCGCCGAGGAATTGAACTTGCTGCTGAAACAGCTGTTGCGTCAATTAAAGAGATGGCAATTCCTGTCCACGATAAATCAGCAATTGCGCAAGTAGCTACCGTTTCATCACGTAGTGAAAAAGTGGGTGAGTATATTTCTGATGCAATGGAACGTGTAGGTTCTGACGGAGTTATCACCATTGAAGAATCAAAAGGGATGCAAACTGAACTCGATGTTGTTGAAGGAATGCAATTTGACCGTGGATATTTGAGTCAATATATGGTTTCTAATACAGAAAAAATGGTTGCTGAATTAGATAATCCTTATATTCTTATTACCGACAAAAAAATCTCAAACATTCAAGAAATTTTACCGCTCCTTGAACAAATCTTGAAAACAAATCGTCCACTTCTTATTGTAGCTGATGATGTTGATGGAGAAGCATTGCCAACGCTTGTTCTTAATAAGATTAAAGGTGTCTTCAATGTTGTAGCTGTAAAAGCACCAGGATTTGGTGATCGTCGTAAAGCTCAATTGGAAGATTTGGCTATCTTGACAGGTGGTACAGTAATTACTGAAGAACTTGGTCTTGATCTTAAAGATGCTACTCTTGAAGCTTTAGGACAAGCAGCTAAGGCAACTGTGGATAAAGACCACACAACAATTGTTGAAGGTGCTGGTTCTGCTGATGCTATTTCTGATCGTGTAGCTATTATTAAAGCGCAAATTGAAAAAACAACTTCTGATTTTGATCGTGAAAAATTACAAGAACGTCTTGCAAAATTAGCTGGTGGTGTTGCAGTTGTTAAAGTTGGTGCTGCAACTGAAACAGAGCTCAAAGCAATGAAACTCTTGATTGAAGATGCACTTAATGCAACACGTGCAGCCGTTGAGGAAGGTATTGTTTCTGGTGGTGGTACAGCACTTGTTAATGCTATTGCTGCTTTGGATAAACTTTCAGAAGAAGGAGATATTCAAACAGGTATTAACATTGTTCGCCGTGCTCTTGAAGAACCAGTTCGTCAAATTGCTGCCAATGCAGGATATGAAGGTTCAGTTATCATTGATAAACTTCGTTCAGAAGAAGTAGGTACAGGATTCAATGCTGCAACTGGTCAATGGGTTAATATGATTGAAGAAGGAATTGTTGACCCTGCAAAAGTAACTCGTTCAGCTTTGCAAAACGCGGCTTCTGTTGCTGGTTTAATTTTGACTACTGAAGCAGTAGTTGCTAATAA
>groEL_Lcl-186
ATGTCAAAAGAAATTAAATTTTCAAGTGATGCTAGAACAGCGATGATGCGCGGAATTGATATTCTTGCCGATACAGTAAAAACAACCCTTGGGCCAAAAGGGCGTAATGTTGTTCTTGAAAAATCATATGGTTCACCTTTAATTACAAATGATGGTGTTACAATTGCCAAAGAGATTGAACTTGAAGACCATTTTGAAAATATGGGAGCTAAACTTGTTTCGGAAGTTGCTTCAAAAACAAATGATATTGCAGGTGATGGAACAACAACAGCGACAGTTTTGACACAAGCTATTGTTCGTGAAGGATTGAAAAATGTTACTGCAGGTGCAAATCCAGTTGGTATTCGCCGAGGAATTGAACTCGCAGCTGAAACAGCAGTTGCTTCAATTAAAGAAATGGCAATTCCTGTTCACGATAAATCAGCAATCGCTCAAGTTGCTACCGTTTCATCACGTAGTGAAAAAGTTGGGGAATATATTTCTGACGCAATGGAGCGTGTAGGTTCTGACGGAGTTATCACAATCGAAGAATCAAAAGGAATGCAAACAGAGCTTGATGTTGTTGAAGGAATGCAATTTGACCGTGGATACTTGAGTCAATATATGGTTTCTAATACAGAGAAAATGGTTGCTGAGTTAGATAATCCTTATATTCTGATTACGGATAAAAAAATCTCAAATATTCAAGAAATTTTACCGCTTCTTGAACAAATTTTGAAAACAAATCGTCCACTTTTAATTGTTGCTGATGATGTTGATGGAGAAGCATTGCCAACTCTTGTTCTTAATAAGATTAAAGGGGTCTTCAACGTAGTCGCTGTAAAAGCACCGGGATTTGGTGACCGCCGTAAAGCTCAATTGGAAGATTTAGCTATCTTGACAGGTGGTACAGTAATTACTGAAGAACTTGGCCTTGATCTTAAAGATGCTACACTAGAAGCTTTAGGACAAGCTGCTAAAGCAACTGTTGATAAAGACCATACAACAATTGTTGAAGGTGCTGGTTCTGTTGGTGCCATTTCTGATCGTGTGGCTATCATCAAAGCACAAATCGAAAAAATAACTTCTGATTTTGACCGTGAAAAATTGCAAGAGCGCTTAGCGAAATTAGCTGGCGGAGTTGCGGTAGTTAAAGTAGGAGCCGCAACAGAAACAGAACTTAAAGCAATGAAACTTTTGATTGAAGACGCACTTAATGCAACACGTGCTGCTGTTGAAGAAGGTATCGTTTCTGGTGGTGGTACAGCTCTTGTTAATGCCATCGCAGCTTTGGATAAACTTTCAGAAGAAGGCGACATTCAAACAGGAATTAACATCGTTCGCCGTGCCCTTGAAGAACCAGTTCGTCAAATCGCGGCCAATGCAGGATATGAAGGTTCAGTTATCATTGATAAACTTCGTTCAGAAAAAGTTGGTACAGGATTTAATGCAGCGACAGGTCAATGGGTAAATATGATTGAAGAAGGAATCGTTGACCCGGCAAAAGTGACTCGTTCAGCTTTGCAAAATGCAGCTTCTGTTGCTGGATTAATCTTGACTACTGAAGCAGTTGTGGCTAATAA
>groEL_Lcl-187
ATGTCAAAAGATATTAAATTTTCAAGTGATGCTAGAACAGCGATGATGCGTGGGATTGATATTCTTGCTGATACAGTAAAAACAACCCTTGGACCAAAAGGTCGCAATGTTGTTCTTGAAAAATCATATGGATCACCTTTAATTACAAACGATGGTGTAACGATTGCCAAAGAGATTGAACTTGAAGATCATTTTGAAAATATGGGAGCTAAACTTGTTTCAGAAGTTGCTTCAAAAACAAATGATATCGCAGGTGACGGTACAACAACAGCGACAGTTTTGACACAAGCTATCGTTCGTGAAGGTTTAAAAAATGTTACCGCAGGTGCAAATCCAGTTGGTATTCGCCGAGGAATTGAACTTGCTGCTGAAACAGCTGTTGCGTCAATTAAAGAGATGGCAATTCCTGTCCACGATAAATCAGCAATTGCGCAAGTAGCTACCGTTTCATCACGTAGTGAAAAAGTGGGTGAGTATATTTCTGATGCAATGGAACGTGTAGGTTCTGACGGAGTTATCACCATTGAAGAATCAAAAGGGATGCAAACTGAACTCGATGTTGTTGAAGGAATGCAATTTGACCGTGGATATTTGAGTCAATATATGGTTTCTAATACAGAAAAAATGGTTGCTGAATTAGATAATCCTTATATTCTTATTACCGACAAAAAAATCTCAAACATTCAAGAAATTTTACCGCTCCTTGAACAAATCTTGAAAACAAATCGTCCACTTCTTATTGTAGCTGATGATGTTGATGGAGAAGCATTGCCAACGCTTGTTCTTAATAAGATTAAAGGTGTCTTCAATGTTGTAGCTGTAAAAGCACCAGGATTTGGTGATCGTCGTAAAGCTCAATTGGAAGATTTGGCTATCTTGACAGGTGGTACAGTAATTACTGAAGAACTTGGTCTTGATCTTAAAGATGCTACTCTTGAAGCTTTAGGACAAGCAGCTAAAGCAACTGTGGATAAAGACCACACAACAATTGTTGAAGGTGCTGGTTCTGCTGATGCTATTTCTGATCGTGTAGCTATTATTAAAGCGCAAATTGAAAAAACAACTTCTGATTTTGACCGTGAAAAATTACAAGAACGTCTTGCAAAATTAGCTGGTGGTGTTGCAGTTGTTAAAGTTGGTGCTGCAACTGAAACAGAGCTCAAAGCAATGAAACTCTTGATTGAAGATGCACTTAATGCAACACGTGCAGCCGTTGAGGAAGGTATTGTTTCTGGTGGTGGTACAGCACTTGTTAATGCTATTGCTGCTTTGGATAAACTTTCAGAAGAAGGAGATATTCAAACAGGTATTAACATTGTTCGCCGTGCTCTTGAAGAACCAGTTCGTCAAATTGCTGCCAATGCAGGATATGAAGGTTCAGTTATCATTGATAAGCTTCGTTCAGAAGAAGTAGGTACAGGTTTCAATGCTGCAACTGGTCAATGGGTTAATATGATTGAAGAAGGAATTGTTGACCCTGCAAAAGTAACTCGTTCAGCTTTGCAAAACGCGGCTTCTGTTGCTGGTTTAATTTTGACTACTGAAGCAGTAGTTGCTAATAA
>groEL_Lcl-188
ATGTCAAAAGATATTAAATTTTCAAGTGATGCTAGAACAGCGATGATGCGTGGGATTGATATTCTTGCTGATACAGTAAAAACAACCCTTGGACCAAAAGGTCGCAATGTTGTTCTTGAAAAATCATATGGATCACCTTTAATTACAAACGATGGTGTAACGATTGCCAAAGAGATTGAACTTGAAGATCATTTTGAAAATATGGGAGCTAAACTTGTTTCAGAAGTTGCTTCAAAAACAAATGATATCGCAGGTGACGGTACAACAACAGCGACAGTTTTGACACAAGCTATCGTTCGTGAAGGTTTAAAAAATGTTACCGCAGGTGCAAATCCAGTTGGTATTCGCCGAGGAATTGAACTTGCTGCTGAAACAGCTGTTGCGTCAATTAAAGAGATGGCAATTCCTGTCCACGATAAATCAGCAATTGCGCAAGTAGCTACCGTTTCATCACGTAGTGAAAAAGTGGGTGAGTATATTTCTGATGCAATGGAACGTGTAGGTTCTGACGGAGTTATCACCATTGAAGAATCAAAAGGGATGCAAACTGAACTCGATGTTGTTGAAGGAATGCAATTTGACCGTGGATATTTGAGTCAATATATGGTTTCTAATACAGAAAAAATGGTTGCTGAATTAGATAATCCTTATATTCTTATTACCGACAAAAAAATCTCAAACATTCAAGAAATTTTACCGCTCCTTGAACAAATCTTGAAAACAAATCGTCCACTTCTTATTGTAGCTGATGATGTTGATGGAGAAGCATTGCCAACGCTTGTTCTTAATAAGATTAAAGGTGTCTTCAATGTTGTAGCTGTAAAAGCACCAGGATTTGGTGATCGTCGTAAAGCTCAATTGGAAGATTTGGCTATCTTGACAGGTGGTACAGTAATTACTGAAGAACTTGGTCTTGATCTTAAAGATGCTACTCTTGAAGCTTTAGGACAAGCAGCTAAAGCAACTGTGGATAAAGACCACACAACAATTGTTGAAGGTGCTGGTTCTGCTGATGCTATTTCTGATCGTGTAGCTATTATTAAAGCGCAAATTGAAAAAACAACTTCTGATTTTGACCGTGAAAAATTACAAGAACGTCTTGCAAAATTAGCTGGTGGTGTTGCAGTTGTTAAAGTTGGTGCTGCAACTGAAACAGAGCTCAAAGCAATGAAACTCTTGATTGAAGATGCACTTAATGCAACACGTGCAGCCGTTGAGGAAGGTATTGTTTCTGGTGGTGGTACAGCACTTGTTAATGCTATTGCTGCTTTGGATAAACTTTCAGAAGAAGGAGATATTCAAACAGGTATTAACATTGTTCGCCGTGCTCTTGAAGAACCAGTTCGTCAAATTGCTGCCAATGCAGGATATGAAGGTTCAGTTATCATTGATAAGCTTCGTTCAGAAGAAGTAGGTACAGGTTTCAATGCTGCAACTGGTCAATGGGTTAATATGATTGAAGAAGGAATTGTTGACCCTGCAAAAGTAACTCGTTCAGCTTTGCAAAACGCGGCTTCTGTTGCTGGTTTAATTTTGACTACTGAAGCAGTAGTTGCTAATAA
>groEL_Lcl-189
ATGTCAAAAGAAATTAAATTTTCAAGTGATGCTAGAACAGCGATGATGCGCGGAATTGATATTCTTGCCGATACAGTAAAAACAACCCTTGGGCCAAAAGGGCGTAATGTTGTTCTTGAAAAATCATATGGTTCACCTTTAATTACAAATGATGGTGTTACAATTGCCAAAGAGATTGAACTTGAAGACCATTTTGAAAATATGGGAGCTAAACTTGTTTCGGAAGTTGCTTCAAAAACAAATGATATTGCAGGTGATGGAACAACAACAGCGACAGTTTTGACACAAGCTATTGTTCGTGAAGGATTGAAAAATGTTACTGCAGGTGCAAATCCAGTTGGTATTCGCCGAGGAATTGAACTCGCAGCTGAAACAGCAGTTGCTTCAATTAAAGAAATGGCAATTCCTGTTCACGATAAATCAGCAATCGCTCAAGTTGCTACCGTTTCATCACGTAGTGAAAAAGTTGGGGAATATATTTCTGACGCAATGGAGCGTGTAGGTTCTGACGGAGTTATCACAATCGAAGAATCAAAAGGAATGCAAACAGAGCTTGATGTTGTTGAAGGAATGCAATTTGACCGTGGATACTTGAGTCAATATATGGTTTCTAATACAGAGAAAATGGTTGCTGAGTTAGATAATCCTTATATTCTGATTACGGATAAAAAAATCTCAAATATTCAAGAAATTTTACCGCTTCTTGAACAAATTTTGAAAACAAATCGTCCACTTTTAATTGTTGCTGATGATGTTGATGGAGAAGCATTGCCAACTCTTGTTCTTAATAAGATTAAAGGGGTCTTCAACGTAGTCGCTGTAAAAGCACCGGGATTTGGTGACCGCCGTAAAGCTCAATTGGAAGATTTAGCTATCTTGACAGGTGGTACAGTAATTACTGAAGAACTTGGCCTTGATCTTAAAGATGCTACACTAGAAGCTTTAGGACAAGCTGCTAAAGCAACTGTTGATAAAGACCATACAACAATTGTTGAAGGTGCTGGTTCTGTTGGTGCCATTTCTGATCGTGTGGCTATCATCAAAGCACAAATCGAAAAAATAACTTCTGATTTTGACCGTGAAAAATTGCAAGAGCGCTTAGCGAAATTAGCTGGCGGAGTTGCGGTAGTTAAAGTAGGAGCCGCAACAGAAACAGAACTTAAAGCAATGAAACTTTTGATTGAAGACGCACTTAATGCAACACGTGCTGCTGTTGAAGAAGGTATCGTTTCTGGTGGTGGTACAGCTCTTGTTAATGCCATCGCAGCTTTGGATAAACTTTCAGAAGAAGGCGACATTCAAACAGGAATTAACATCGTTCGCCGTGCCCTTGAAGAACCAGTTCGTCAAATCGCGGCCAATGCAGGATATGAAGGTTCAGTTATCATTGATAAACTTCGTTCAGAAAAAGTTGGTACAGGATTTAATGCAGCGACAGGTCAATGGGTAAATATGATTGAAGAAGGAATCGTTGACCCGGCAAAAGTGACTCGTTCAGCTTTGCAAAATGCAGCTTCTGTTGCTGGATTAATCTTGACTACTGAAGCAGTTGTGGCTAATAA
>groEL_Lcl-190
ATGTCAAAAGAAATTAAATTTTCAAGTGATGCTAGAACAGCGATGATGCGCGGAATTGATATTCTTGCCGATACAGTAAAAACAACCCTTGGGCCAAAAGGGCGTAATGTTGTTCTTGAAAAATCATATGGTTCACCTTTAATTACAAATGATGGTGTTACAATTGCCAAAGAGATTGAACTTGAAGACCATTTTGAAAATATGGGAGCTAAACTTGTTTCGGAAGTTGCTTCAAAAACAAATGATATTGCAGGTGATGGAACAACAACAGCGACAGTTTTGACACAAGCTATTGTTCGTGAAGGATTGAAAAATGTTACTGCAGGTGCAAATCCAGTTGGTATTCGCCGAGGAATTGAACTCGCAGCTGAAACAGCAGTTGCTTCAATTAAAGAAATGGCAATTCCTGTTCACGATAAATCAGCAATCGCTCAAGTTGCTACCGTTTCATCACGTAGTGAAAAAGTTGGGGAATATATTTCTGACGCAATGGAGCGTGTAGGTTCTGACGGAGTTATCACAATCGAAGAATCAAAAGGAATGCAAACAGAGCTTGATGTTGTTGAAGGAATGCAATTTGACCGTGGATACTTGAGTCAATATATGGTTTCTAATACAGAGAAAATGGTTGCTGAGTTAGATAATCCTTATATTCTGATTACGGATAAAAAAATCTCAAATATTCAAGAAATTTTACCGCTTCTTGAACAAATTTTGAAAACAAATCGTCCACTTTTAATTGTTGCTGATGATGTTGATGGAGAAGCATTGCCAACTCTTGTTCTTAATAAGATTAAAGGGGTCTTCAACGTAGTCGCTGTAAAAGCACCGGGATTTGGTGACCGCCGTAAAGCTCAATTGGAAGATTTAGCTATCTTGACAGGTGGTACAGTAATTACTGAAGAACTTGGCCTTGATCTTAAAGATGCTACACTAGAAGCTTTAGGACAAGCTGCTAAAGCAACTGTTGATAAAGACCATACAACAATTGTTGAAGGTGCTGGTTCTGTTGGTGCCATTTCTGATCGTGTGGCTATCATCAAAGCACAAATCGAAAAAATAACTTCTGATTTTGACCGTGAAAAATTGCAAGAGCGCTTAGCGAAATTAGCTGGCGGAGTTGCGGTAGTTAAAGTAGGAGCCGCAACAGAAACAGAACTTAAAGCAATGAAACTTTTGATTGAAGACGCACTTAATGCAACACGTGCTGCTGTTGAAGAAGGTATCGTTTCTGGTGGTGGTACAGCTCTTGTTAATGCCATCGCAGCTTTGGATAAACTTTCAGAAGAAGGCGACATTCAAACAGGAATTAACATCGTTCGCCGTGCCCTTGAAGAACCAGTTCGTCAAATCGCGGCCAATGCAGGATATGAAGGTTCAGTTATCATTGATAAACTTCGTTCAGAAAAAGTTGGTACAGGATTTAATGCAGCGACAGGTCAATGGGTAAATATGATTGAAGAAGGAATCGTTGACCCGGCAAAAGTGACTCGTTCAGCTTTGCAAAATGCAGCTTCTGTTGCTGGATTAATCTTGACTACTGAAGCAGTTGTGGCTAATAA
>groEL_Lcl-191
ATGTCAAAAGAAATTAAATTTTCAAGTGATGCTAGAACAGCGATGATGCGCGGAATTGATATTCTTGCCGATACAGTAAAAACAACCCTTGGGCCAAAAGGGCGTAATGTTGTTCTTGAAAAATCATATGGTTCACCTTTAATTACAAATGATGGTGTTACAATTGCCAAAGAGATTGAACTTGAAGACCATTTTGAAAATATGGGAGCTAAACTTGTTTCGGAAGTTGCTTCAAAAACAAATGATATTGCAGGTGATGGAACAACAACAGCGACAGTTTTGACACAAGCTATTGTTCGTGAAGGATTGAAAAATGTTACTGCAGGTGCAAATCCAGTTGGTATTCGCCGAGGAATTGAACTCGCAGCTGAAACAGCAGTTGCTTCAATTAAAGAAATGGCAATTCCTGTTCACGATAAATCAGCAATCGCTCAAGTTGCTACCGTTTCATCACGTAGTGAAAAAGTTGGGGAATATATTTCTGACGCAATGGAGCGTGTAGGTTCTGACGGAGTTATCACAATCGAAGAATCAAAAGGAATGCAAACAGAGCTTGATGTTGTTGAAGGAATGCAATTTGACCGTGGATACTTGAGTCAATATATGGTTTCTAATACAGAGAAAATGGTTGCTGAGTTAGATAATCCTTATATTCTGATTACGGATAAAAAAATCTCAAATATTCAAGAAATTTTACCGCTTCTTGAACAAATTTTGAAAACAAATCGTCCACTTTTAATTGTTGCTGATGATGTTGATGGAGAAGCATTGCCAACTCTTGTTCTTAATAAGATTAAAGGGGTCTTCAACGTAGTCGCTGTAAAAGCACCGGGATTTGGTGACCGCCGTAAAGCTCAATTGGAAGATTTAGCTATCTTGACAGGTGGTACAGTAATTACTGAAGAACTTGGCCTTGATCTTAAAGATGCTACACTAGAAGCTTTAGGACAAGCTGCTAAAGCAACTGTTGATAAAGACCATACAACAATTGTTGAAGGTGCTGGTTCTGTTGGTGCCATTTCTGATCGTGTGGCTATCATCAAAGCACAAATCGAAAAAATAACTTCTGATTTTGACCGTGAAAAATTGCAAGAGCGCTTAGCGAAATTAGCTGGCGGAGTTGCGGTAGTTAAAGTAGGAGCCGCAACAGAAACAGAACTTAAAGCAATGAAACTTTTGATTGAAGACGCACTTAATGCAACACGTGCTGCTGTTGAAGAAGGTATCGTTTCTGGTGGTGGTACAGCTCTTGTTAATGCCATCGCAGCTTTGGATAAACTTTCAGAAGAAGGCGACATTCAAACAGGAATTAACATCGTTCGCCGTGCCCTTGAAGAACCAGTTCGTCAAATCGCGGCCAATGCAGGATATGAAGGTTCAGTTATCATTGATAAACTTCGTTCAGAAAAAGTTGGTACAGGATTTAATGCAGCGACAGGTCAATGGGTAAATATGATTGAAGAAGGAATCGTTGACCCGGCAAAAGTGACTCGTTCAGCTTTGCAAAATGCAGCTTCTGTTGCTGGATTAATCTTGACTACTGAAGCAGTTGTGGCTAATAA
>groEL_Lcl-192
ATGTCAAAAGATATTAAATTTTCAAGTGATGCTAGAACAGCGATGATGCGTGGGATTGATATTCTTGCTGATACAGTAAAAACAACCCTTGGACCAAAAGGTCGCAATGTTGTTCTTGAAAAATCATATGGATCACCTTTAATTACAAACGATGGTGTAACGATTGCCAAAGAGATTGAACTTGAAGATCATTTTGAAAATATGGGAGCTAAACTTGTTTCAGAAGTTGCTTCAAAAACAAATGATATCGCAGGTGACGGTACAACAACAGCGACAGTTTTGACACAAGCTATCGTTCGTGAAGGTTTAAAAAATGTTACCGCAGGTGCAAATCCAGTTGGTATTCGCCGAGGAATTGAACTTGCTGCTGAAACAGCTGTTGCGTCAATTAAAGAGATGGCAATTCCTGTCCACGATAAATCAGCAATTGCGCAAGTAGCTACCGTTTCATCACGTAGTGAAAAAGTGGGTGAGTATATTTCTGATGCAATGGAACGTGTAGGTTCTGACGGAGTTATCACCATTGAAGAATCAAAAGGGATGCAAACTGAACTCGATGTTGTTGAAGGAATGCAATTTGACCGTGGATATTTGAGTCAATATATGGTTTCTAATACAGAAAAAATGGTTGCTGAATTAGATAATCCTTATATTCTTATTACCGACAAAAAAATCTCAAACATTCAAGAAATTTTACCGCTCCTTGAACAAATCTTGAAAACAAATCGTCCACTTCTTATTGTAGCTGATGATGTTGATGGAGAAGCATTGCCAACGCTTGTTCTTAATAAGATTAAAGGTGTCTTCAATGTTGTAGCTGTAAAAGCACCAGGATTTGGTGATCGTCGTAAAGCTCAATTGGAAGATTTGGCTATCTTGACAGGTGGTACAGTAATTACTGAAGAACTTGGTCTTGATCTTAAAGATGCTACTCTTGAAGCTTTAGGACAAGCAGCTAAGGCAACTGTGGATAAAGACCACACAACAATTGTTGAAGGTGCTGGTTCTGCTGATGCTATTTCTGATCGTGTAGCTATTATTAAAGCGCAAATTGAAAAAACAACTTCTGATTTTGATCGTGAAAAATTACAAGAACGTCTTGCAAAATTAGCTGGTGGTGTTGCAGTTGTTAAAGTTGGTGCTGCAACTGAAACAGAGCTCAAAGCAATGAAACTCTTGATTGAAGATGCACTTAATGCAACACGTGCAGCCGTTGAGGAAGGTATTGTTTCTGGTGGTGGTACAGCACTTGTTAATGCTATTGCTGCTTTGGATAAACTTTCAGAAGAAGGAGATATTCAAACAGGTATTAACATTGTTCGCCGTGCTCTTGAAGAACCAGTTCGTCAAATTGCTGCCAATGCAGGATATGAAGGTTCAGTTATCATTGATAAACTTCGTTCAGAAGAAGTAGGTACAGGATTCAATGCTGCAACTGGTCAATGGGTTAATATGATTGAAGAAGGAATTGTTGACCCTGCAAAAGTAACTCGTTCAGCTTTGCAAAACGCGGCTTCTGTTGCTGGTTTAATTTTGACTACTGAAGCAGTAGTTGCTAATAA
>groEL_Lcl-193
ATGTCAAAAGATATTAAATTTTCAAGTGATGCTAGAACAGCGATGATGCGTGGGATTGATATTCTTGCTGATACAGTAAAAACAACCCTTGGACCAAAAGGTCGCAATGTTGTTCTTGAAAAATCATATGGATCACCTTTAATTACAAACGATGGTGTAACGATTGCCAAAGAGATTGAACTTGAAGATCATTTTGAAAATATGGGAGCTAAACTTGTTTCAGAAGTTGCTTCAAAAACAAATGATATCGCAGGTGACGGTACAACAACAGCGACAGTTTTGACACAAGCTATCGTTCGTGAAGGTTTAAAAAATGTTACCGCAGGTGCAAATCCAGTTGGTATTCGCCGAGGAATTGAACTTGCTGCTGAAACAGCTGTTGCGTCAATTAAAGAGATGGCAATTCCTGTCCACGATAAATCAGCAATTGCGCAAGTAGCTACCGTTTCATCACGTAGTGAAAAAGTGGGTGAGTATATTTCTGATGCAATGGAACGTGTAGGTTCTGACGGAGTTATCACCATTGAAGAATCAAAAGGGATGCAAACTGAACTCGATGTTGTTGAAGGAATGCAATTTGACCGTGGATATTTGAGTCAATATATGGTTTCTAATACAGAAAAAATGGTTGCTGAATTAGATAATCCTTATATTCTTATTACCGACAAAAAAATCTCAAACATTCAAGAAATTTTACCGCTCCTTGAACAAATCTTGAAAACAAATCGTCCACTTCTTATTGTAGCTGATGATGTTGATGGAGAAGCATTGCCAACGCTTGTTCTTAATAAGATTAAAGGTGTCTTCAATGTTGTAGCTGTAAAAGCACCAGGATTTGGTGATCGTCGTAAAGCTCAATTGGAAGATTTGGCTATCTTGACAGGTGGTACAGTAATTACTGAAGAACTTGGTCTTGATCTTAAAGATGCTACTCTTGAAGCTTTAGGACAAGCAGCTAAGGCAACTGTGGATAAAGACCACACAACAATTGTTGAAGGTGCTGGTTCTGCTGATGCTATTTCTGATCGTGTAGCTATTATTAAAGCGCAAATTGAAAAAACAACTTCTGATTTTGATCGTGAAAAATTACAAGAACGTCTTGCAAAATTAGCTGGTGGTGTTGCAGTTGTTAAAGTTGGTGCTGCAACTGAAACAGAGCTCAAAGCAATGAAACTCTTGATTGAAGATGCACTTAATGCAACACGTGCAGCCGTTGAGGAAGGTATTGTTTCTGGTGGTGGTACAGCACTTGTTAATGCTATTGCTGCTTTGGATAAACTTTCAGAAGAAGGAGATATTCAAACAGGTATTAACATTGTTCGCCGTGCTCTTGAAGAACCAGTTCGTCAAATTGCTGCCAATGCAGGATATGAAGGTTCAGTTATCATTGATAAACTTCGTTCAGAAGAAGTAGGTACAGGATTCAATGCTGCAACTGGTCAATGGGTTAATATGATTGAAGAAGGAATTGTTGACCCTGCAAAAGTAACTCGTTCAGCTTTGCAAAACGCGGCTTCTGTTGCTGGTTTAATTTTGACTACTGAAGCAGTAGTTGCTAATAA
>groEL_Lcl-194
ATGTCAAAAGAAATTAAATTTTCAAGTGATGCTAGAACAGCGATGATGCGCGGAATTGATATTCTTGCCGATACAGTAAAAACAACCCTTGGGCCAAAAGGGCGTAATGTTGTTCTTGAAAAATCATATGGTTCACCTTTAATTACAAATGATGGTGTTACAATTGCCAAAGAGATTGAACTTGAAGACCATTTTGAAAATATGGGAGCTAAACTTGTTTCGGAAGTTGCTTCAAAAACAAATGATATTGCAGGTGATGGAACAACAACAGCGACAGTTTTGACACAAGCTATTGTTCGTGAAGGATTGAAAAATGTTACTGCAGGTGCAAATCCAGTTGGTATTCGCCGAGGAATTGAACTCGCAGCTGAAACAGCAGTTGCTTCAATTAAAGAAATGGCAATTCCTGTTCATGATAAATCAGCAATCGCTCAAGTTGCTACCGTTTCATCACGTAGTGAAAAAGTTGGGGAATATATTTCTGACGCAATGGAGCGTGTAGGTTCTGACGGAGTTATCACAATCGAAGAATCAAAAGGAATGCAAACAGAGCTTGATGTTGTTGAAGGAATGCAATTTGACCGTGGATACTTGAGTCAATATATGGTTTCTAATACAGAGAAAATGGTTGCTGAGTTAGATAATCCTTATATTCTGATTACGGATAAAAAAATCTCAAATATTCAAGAAATTTTACCGCTTCTTGAACAAATTTTGAAAACAAATCGTCCACTTTTAATTGTTGCTGATGATGTTGATGGAGAAGCATTGCCAACTCTTGTTCTTAATAAGATTAAAGGGGTCTTCAACGTAGTCGCTGTAAAAGCACCGGGATTTGGTGACCGCCGTAAAGCTCAATTGGAAGATTTAGCTATCTTGACAGGTGGTACAGTAATTACTGAAGAACTAGGCCTTGATCTCAAAGATGCTACACTAGAAGCTTTAGGACAAGCTGCTAAAGCAACTGTTGATAAAGACCATACAACAATTGTTGAAGGTGCTGGTTCTGTTGATGCCATTTCTGATCGTGTGGCTATCATCAAAGCACAAATCGAAAAAACAACTTCTGATTTTGACCGTGAAAAATTGCAAGAGCGCTTAGCAAAATTATCTGGTGGAGTTGCGGTAGTTAAAGTAGGAGCCGCAACAGAAACAGAACTTAAAGCAATGAAACTTTTGATTGAAGACGCACTTAATGCAACACGTGCTGCTGTTGAAGAAGGTATCGTTTCTGGTGGTGGTACAGCTCTTGTTAATGCCATCGCAGCTTTGGATAAACTTTCAGAAGAAGGCGACATTCAAACAGGAATTAACATCGTTCGCCGTGCGCTTGAAGAACCAGTTCGTCAAATCGCGGCCAATGCAGGATATGAAGGTTCAGTTATCATTGATAAACTTCGTTCAGAAAAAGTTGGTACAGGATTTAATGCAGCGACAGGTCAATGGGTAAATATGATTGAAGAAGGAATCGTTGACCCGGCAAAAGTGACTCGTTCAGCTTTGCAAAATGCAGCTTCTGTTGCTGGATTAATCTTGACTACTGAAGCAGTTGTGGCTAATAA
>groEL_Lcl-195
ATGTCAAAAGAAATTAAATTTTCAAGTGATGCTAGAACAGCGATGATGCGCGGAATTGATATTCTTGCCGATACAGTAAAAACAACCCTTGGGCCAAAAGGGCGTAATGTTGTTCTTGAAAAATCATATGGTTCACCTTTAATTACAAATGATGGTGTTACAATTGCCAAAGAGATTGAACTTGAAGACCATTTTGAAAATATGGGAGCTAAACTTGTTTCGGAAGTTGCTTCAAAAACAAATGATATTGCAGGTGATGGAACAACAACAGCGACAGTTTTGACACAAGCTATTGTTCGTGAAGGATTGAAAAATGTTACTGCAGGTGCAAATCCAGTTGGTATTCGCCGAGGAATTGAACTCGCAGCTGAAACAGCAGTTGCTTCAATTAAAGAAATGGCAATTCCTGTTCATGATAAATCAGCAATCGCTCAAGTTGCTACCGTTTCATCACGTAGTGAAAAAGTTGGGGAATATATTTCTGACGCAATGGAGCGTGTAGGTTCTGACGGAGTTATCACAATCGAAGAATCAAAAGGAATGCAAACAGAGCTTGATGTTGTTGAAGGAATGCAATTTGACCGTGGATACTTGAGTCAATATATGGTTTCTAATACAGAGAAAATGGTTGCTGAGTTAGATAATCCTTATATTCTGATTACGGATAAAAAAATCTCAAATATTCAAGAAATTTTACCGCTTCTTGAACAAATTTTGAAAACAAATCGTCCACTTTTAATTGTTGCTGATGATGTTGATGGAGAAGCATTGCCAACTCTTGTTCTTAATAAGATTAAAGGGGTCTTCAACGTAGTCGCTGTAAAAGCACCGGGATTTGGTGACCGCCGTAAAGCTCAATTGGAAGATTTAGCTATCTTGACAGGTGGTACAGTAATTACTGAAGAACTAGGCCTTGATCTCAAAGATGCTACACTAGAAGCTTTAGGACAAGCTGCTAAAGCAACTGTTGATAAAGACCATACAACAATTGTTGAAGGTGCTGGTTCTGTTGATGCCATTTCTGATCGTGTGGCTATCATCAAAGCACAAATCGAAAAAACAACTTCTGATTTTGACCGTGAAAAATTGCAAGAGCGCTTAGCAAAATTATCTGGTGGAGTTGCGGTAGTTAAAGTAGGAGCCGCAACAGAAACAGAACTTAAAGCAATGAAACTTTTGATTGAAGACGCACTTAATGCAACACGTGCTGCTGTTGAAGAAGGTATCGTTTCTGGTGGTGGTACAGCTCTTGTTAATGCCATCGCAGCTTTGGATAAACTTTCAGAAGAAGGCGACATTCAAACAGGAATTAACATCGTTCGCCGTGCGCTTGAAGAACCAGTTCGTCAAATCGCGGCCAATGCAGGATATGAAGGTTCAGTTATCATTGATAAACTTCGTTCAGAAAAAGTTGGTACAGGATTTAATGCAGCGACAGGTCAATGGGTAAATATGATTGAAGAAGGAATCGTTGACCCGGCAAAAGTGACTCGTTCAGCTTTGCAAAATGCAGCTTCTGTTGCTGGATTAATCTTGACTACTGAAGCAGTTGTGGCTAATAA
>groEL_Lcl-196
ATGTCAAAAGATATTAAATTTTCAAGTGATGCTAGAACAGCGATGATGCGTGGGATTGATATTCTTGCTGATACAGTAAAAACAACCCTTGGACCAAAAGGTCGCAATGTTGTTCTTGAAAAATCATATGGATCACCTTTAATTACAAACGATGGTGTAACGATTGCCAAAGAGATTGAACTTGAAGATCATTTTGAAAATATGGGAGCTAAACTTGTTTCAGAAGTTGCTTCAAAAACAAATGATATCGCAGGTGACGGTACAACAACAGCGACAGTTTTGACACAAGCTATCGTTCGTGAAGGTTTAAAAAATGTTACCGCAGGTGCAAATCCAGTTGGTATTCGCCGAGGAATTGAACTTGCTGCTGAAACAGCTGTTGCGTCAATTAAAGAGATGGCAATTCCTGTCCACGATAAATCAGCAATTGCGCAAGTAGCTACCGTTTCATCACGTAGTGAAAAAGTGGGTGAGTATATTTCTGATGCAATGGAACGTGTAGGTTCTGACGGAGTTATCACCATTGAAGAATCAAAAGGGATGCAAACTGAACTCGATGTTGTTGAAGGAATGCAATTTGACCGTGGATATTTGAGTCAATATATGGTTTCTAATACAGAAAAAATGGTTGCTGAATTAGATAATCCTTATATTCTTATTACCGACAAAAAAATCTCAAACATTCAAGAAATTTTACCGCTCCTTGAACAAATCTTGAAAACAAATCGTCCACTTCTTATTGTAGCTGATGATGTTGATGGAGAAGCATTGCCAACGCTTGTTCTTAATAAGATTAAAGGTGTCTTCAATGTTGTAGCTGTAAAAGCACCAGGATTTGGTGATCGTCGTAAAGCTCAATTGGAAGATTTGGCTATCTTGACAGGTGGTACAGTAATTACTGAAGAACTTGGTCTTGATCTTAAAGATGCTACTCTTGAAGCTTTAGGACAAGCAGCTAAGGCAACTGTGGATAAAGACCACACAACAATTGTTGAAGGTGCTGGTTCTGCTGATGCTATTTCTGATCGTGTAGCTATTATTAAAGCGCAAATTGAAAAAACAACTTCTGATTTTGATCGTGAAAAATTACAAGAACGTCTTGCAAAATTAGCTGGTGGTGTTGCAGTTGTTAAAGTTGGTGCTGCAACTGAAACAGAGCTCAAAGCAATGAAACTCTTGATTGAAGATGCACTTAATGCAACACGTGCAGCCGTTGAGGAAGGTATTGTTTCTGGTGGTGGTACAGCACTTGTTAATGCTATTGCTGCTTTGGATAAACTTTCAGAAGAAGGAGATATTCAAACAGGTATTAACATTGTTCGCCGTGCTCTTGAAGAACCAGTTCGTCAAATTGCTGCCAATGCAGGATATGAAGGTTCAGTTATCATTGATAAACTTCGTTCAGAAGAAGTAGGTACAGGATTCAATGCTGCAACTGGTCAATGGGTTAATATGATTGAAGAAGGAATTGTTGACCCTGCAAAAGTAACTCGTTCAGCTTTGCAAAACGCGGCTTCTGTTGCTGGTTTAATTTTGACTACTGAAGCAGTAGTTGCTAATAA
>groEL_Lcl-197
ATGTCAAAAGATATTAAATTTTCAAGTGATGCTAGAACAGCGATGATGCGTGGGATTGATATTCTTGCTGATACAGTAAAAACAACCCTTGGACCAAAAGGTCGCAATGTTGTTCTTGAAAAATCATATGGATCACCTTTAATTACAAACGATGGTGTAACGATTGCCAAAGAGATTGAACTTGAAGATCATTTTGAAAATATGGGAGCTAAACTTGTTTCAGAAGTTGCTTCAAAAACAAATGATATCGCAGGTGACGGTACAACAACAGCGACAGTTTTGACACAAGCTATCGTTCGTGAAGGTTTAAAAAATGTTACCGCAGGTGCAAATCCAGTTGGTATTCGCCGAGGAATTGAACTTGCTGCTGAAACAGCTGTTGCGTCAATTAAAGAGATGGCAATTCCTGTCCACGATAAATCAGCAATTGCGCAAGTAGCTACCGTTTCATCACGTAGTGAAAAAGTGGGTGAGTATATTTCTGATGCAATGGAACGTGTAGGTTCTGACGGAGTTATCACCATTGAAGAATCAAAAGGGATGCAAACTGAACTCGATGTTGTTGAAGGAATGCAATTTGACCGTGGATATTTGAGTCAATATATGGTTTCTAATACAGAAAAAATGGTTGCTGAATTAGATAATCCTTATATTCTTATTACCGACAAAAAAATCTCAAACATTCAAGAAATTTTACCGCTCCTTGAACAAATCTTGAAAACAAATCGTCCACTTCTTATTGTAGCTGATGATGTTGATGGAGAAGCATTGCCAACGCTTGTTCTTAATAAGATTAAAGGTGTCTTCAATGTTGTAGCTGTAAAAGCACCAGGATTTGGTGATCGTCGTAAAGCTCAATTGGAAGATTTGGCTATCTTGACAGGTGGTACAGTAATTACTGAAGAACTTGGTCTTGATCTTAAAGATGCTACTCTTGAAGCTTTAGGACAAGCAGCTAAGGCAACTGTGGATAAAGACCACACAACAATTGTTGAAGGTGCTGGTTCTGCTGATGCTATTTCTGATCGTGTAGCTATTATTAAAGCGCAAATTGAAAAAACAACTTCTGATTTTGATCGTGAAAAATTACAAGAACGTCTTGCAAAATTAGCTGGTGGTGTTGCAGTTGTTAAAGTTGGTGCTGCAACTGAAACAGAGCTCAAAGCAATGAAACTCTTGATTGAAGATGCACTTAATGCAACACGTGCAGCCGTTGAGGAAGGTATTGTTTCTGGTGGTGGTACAGCACTTGTTAATGCTATTGCTGCTTTGGATAAACTTTCAGAAGAAGGAGATATTCAAACAGGTATTAACATTGTTCGCCGTGCTCTTGAAGAACCAGTTCGTCAAATTGCTGCCAATGCAGGATATGAAGGTTCAGTTATCATTGATAAACTTCGTTCAGAAGAAGTAGGTACAGGATTCAATGCTGCAACTGGTCAATGGGTTAATATGATTGAAGAAGGAATTGTTGACCCTGCAAAAGTAACTCGTTCAGCTTTGCAAAACGCGGCTTCTGTTGCTGGTTTAATTTTGACTACTGAAGCAGTAGTTGCTAATAA
>groEL_Lcl-198
ATGTCAAAAGAAATTAAATTTTCAAGTGATGCTAGAACAGCGATGATGCGCGGAATTGATATTCTTGCCGATACAGTAAAAACAACCCTTGGGCCAAAAGGGCGTAATGTTGTTCTTGAAAAATCATATGGTTCACCTTTAATTACAAATGATGGTGTTACAATTGCCAAAGAGATTGAACTTGAAGACCATTTTGAAAATATGGGAGCTAAACTTGTTTCGGAAGTTGCTTCAAAAACAAATGATATTGCAGGTGATGGAACAACAACAGCGACAGTTTTGACACAAGCTATTGTTCGTGAAGGATTGAAAAATGTTACTGCAGGTGCAAATCCAGTTGGTATTCGCCGAGGAATTGAACTCGCAGCTGAAACAGCAGTTGCTTCAATTAAAGAAATGGCAATTCCTGTTCATGATAAATCAGCAATCGCTCAAGTTGCTACCGTTTCATCACGTAGTGAAAAAGTTGGGGAATATATTTCTGACGCAATGGAGCGTGTAGGTTCTGACGGAGTTATCACAATCGAAGAATCAAAAGGAATGCAAACAGAGCTTGATGTTGTTGAAGGAATGCAATTTGACCGTGGATACTTGAGTCAATATATGGTTTCTAATACAGAGAAAATGGTTGCTGAGTTAGATAATCCTTATATTCTGATTACGGATAAAAAAATCTCAAATATTCAAGAAATTTTACCGCTTCTTGAACAAATTTTGAAAACAAATCGTCCACTTTTAATTGTTGCTGATGATGTTGATGGAGAAGCATTGCCAACTCTTGTTCTTAATAAGATTAAAGGGGTCTTCAACGTAGTCGCTGTAAAAGCACCGGGATTTGGTGACCGCCGTAAAGCTCAATTGGAAGATTTAGCTATCTTGACAGGTGGTACAGTAATTACTGAAGAACTAGGCCTTGATCTTAAAGATGCTACACTAGAAGCTTTAGGACAAGCTGCTAAAGCAACTGTTGATAAAGACCATACAACAATTGTTGAAGGTGCTGGTTCTGTTGATGACATTTCTGATCGTGTGGCTATCATCAAAGCACAAATCGAAAAAACAACTTCTGATTTTGACCGTGAAAAATTGCAAGAGCGCTTAGCAAAATTAGCTGGTGGAGTTGCGGTAGTTAAAGTAGGAGCCGCAACAGAAACAGAACTTAAAGCAATGAAACTTTTGATTGAAGACGCACTTAATGCAACACGTGCTGCTGTTGAAGAAGGTATCGTTTCTGGTGGTGGTACAGCTCTTGTTAATGCCATCGCAGCTTTGGATAAACTTTCAGAAGAAGGCGACATTCAAACAGGAATTAACATCGTTCGCCGTGCGCTTGAAGAACCAGTTCGTCAAATCGCGGCCAATGCAGGATATGAAGGTTCAGTTATCATTGATAAACTTCGTTCAGAAAAAGTTGGTACAGGATTTAATGCAGCGACAGGTCAATGGGTAAATATGATTGAAGAAGGAATCGTTGACCCGGCAAAAGTGACTCGTTCAGCTTTGCAAAATGCAGCTTCTGTTGCTGGATTAATCTTGACTACTGAAGCAGTTGTGGCTAATAA
>groEL_Lcl-199
ATGTCAAAAGAAATTAAATTTTCAAGTGATGCTAGAACAGCGATGATGCGCGGAATTGATATTCTTGCCGATACAGTAAAAACAACCCTTGGGCCAAAAGGGCGTAATGTTGTTCTTGAAAAATCATATGGTTCACCTTTAATTACAAATGATGGTGTTACAATTGCCAAAGAGATTGAACTTGAAGACCATTTTGAAAATATGGGAGCTAAACTTGTTTCGGAAGTTGCTTCAAAAACAAATGATATTGCAGGTGATGGAACAACAACAGCGACAGTTTTGACACAAGCTATTGTTCGTGAAGGATTGAAAAATGTTACTGCAGGTGCAAATCCAGTTGGTATTCGCCGAGGAATTGAACTCGCAGCTGAAACAGCAGTTGCTTCAATTAAAGAAATGGCAATTCCTGTTCATGATAAATCAGCAATCGCTCAAGTTGCTACCGTTTCATCACGTAGTGAAAAAGTTGGGGAATATATTTCTGACGCAATGGAGCGTGTAGGTTCTGACGGAGTTATCACAATCGAAGAATCAAAAGGAATGCAAACAGAGCTTGATGTTGTTGAAGGAATGCAATTTGACCGTGGATACTTGAGTCAATATATGGTTTCTAATACAGAAAAAATGGTTGCTGAGTTAGATAATCCTTATATTCTGATTACGGATAAAAAAATCTCAAATATTCAAGAAATTTTACCGCTTCTTGAACAAATTTTGAAAACAAATCGTCCACTTTTAATTGTTGCTGATGATGTTGATGGAGAAGCATTGCCAACTCTTGTTCTTAATAAGATTAAAGGGGTCTTCAACGTAGTCGCTGTAAAAGCACCGGGATTTGGTGACCGCCGTAAAGCTCAATTGGAAGATTTAGCTATCTTGACAGGTGGTACAGTAATTACTGAAGAACTAGGCCTTGATCTCAAAGATGCTACACTAGAAGCTTTAGGACAAGCTGCTAAAGCAACTGTTGATAAAGACCATACAACAATTGTTGAAGGTGCTGGTTCTGTTGATGCCATTTCTGATCGTGTGGCTATCATCAAAGCACAAATCGAAAAAACAACTTCTGATTTTGACCGTGAAAAATTGCAAGAGCGCTTAGCAAAATTATCTGGTGGAGTTGCGGTAGTTAAAGTAGGAGCCGCAACAGAAACAGAACTTAAAGCAATGAAACTTTTGATTGAAGACGCACTTAATGCAACACGTGCTGCTGTTGAAGAAGGTATCGTTTCTGGTGGTGGTACAGCTCTTGTTAATGCCATCGCAGCTTTGGATAAACTTTCAGAAGAAGGCGACATTCAAACAGGAATTAACATCGTTCGCCGTGCGCTTGAAGAACCAGTTCGTCAAATCGCGGCCAATGCAGGATATGAAGGTTCAGTTATCATTGATAAACTTCGTTCAGAAAAAGTTGGTACAGGATTTAATGCAGCGACAGGTCAATGGGTAAATATGATTGAAGAAGGAATCGTTGACCCGGCAAAAGTGACTCGTTCAGCTTTGCAAAATGCAGCTTCTGTTGCTGGATTAATCTTGACTACTGAAGCAGTTGTGGCTAATAA
>groEL_Lcl-200
ATGTCAAAAGAAATTAAATTTTCAAGTGATGCTAGAACAGCGATGATGCGCGGAATTGATATTCTTGCCGATACAGTAAAAACAACCCTTGGGCCAAAAGGGCGTAATGTTGTTCTTGAAAAATCATATGGTTCACCTTTAATTACAAATGATGGTGTTACAATTGCCAAAGAGATTGAACTTGAAGACCATTTTGAAAATATGGGAGCTAAACTTGTTTCGGAAGTTGCTTCAAAAACAAATGATATTGCAGGTGATGGAACAACAACAGCGACAGTTTTGACACAAGCTATTGTTCGTGAAGGATTGAAAAATGTTACTGCAGGTGCAAATCCAGTTGGTATTCGCCGAGGAATTGAACTCGCAGCTGAAACAGCAGTTGCTTCAATTAAAGAAATGGCAATTCCTGTTCATGATAAATCAGCAATCGCTCAAGTTGCTACCGTTTCATCACGTAGTGAAAAAGTTGGGGAATATATTTCTGACGCAATGGAGCGTGTAGGTTCTGACGGAGTTATCACAATCGAAGAATCAAAAGGAATGCAAACAGAGCTTGATGTTGTTGAAGGAATGCAATTTGACCGTGGATACTTGAGTCAATATATGGTTTCTAATACAGAAAAAATGGTTGCTGAGTTAGATAATCCTTATATTCTGATTACGGATAAAAAAATCTCAAATATTCAAGAAATTTTACCGCTTCTTGAACAAATTTTGAAAACAAATCGTCCACTTTTAATTGTTGCTGATGATGTTGATGGAGAAGCATTGCCAACTCTTGTTCTTAATAAGATTAAAGGGGTCTTCAACGTAGTCGCTGTAAAAGCACCGGGATTTGGTGACCGCCGTAAAGCTCAATTGGAAGATTTAGCTATCTTGACAGGTGGTACAGTAATTACTGAAGAACTAGGCCTTGATCTCAAAGATGCTACACTAGAAGCTTTAGGACAAGCTGCTAAAGCAACTGTTGATAAAGACCATACAACAATTGTTGAAGGTGCTGGTTCTGTTGATGCCATTTCTGATCGTGTGGCTATCATCAAAGCACAAATCGAAAAAACAACTTCTGATTTTGACCGTGAAAAATTGCAAGAGCGCTTAGCAAAATTATCTGGTGGAGTTGCGGTAGTTAAAGTAGGAGCCGCAACAGAAACAGAACTTAAAGCAATGAAACTTTTGATTGAAGACGCACTTAATGCAACACGTGCTGCTGTTGAAGAAGGTATCGTTTCTGGTGGTGGTACAGCTCTTGTTAATGCCATCGCAGCTTTGGATAAACTTTCAGAAGAAGGCGACATTCAAACAGGAATTAACATCGTTCGCCGTGCGCTTGAAGAACCAGTTCGTCAAATCGCGGCCAATGCAGGATATGAAGGTTCAGTTATCATTGATAAACTTCGTTCAGAAAAAGTTGGTACAGGATTTAATGCAGCGACAGGTCAATGGGTAAATATGATTGAAGAAGGAATCGTTGACCCGGCAAAAGTGACTCGTTCAGCTTTGCAAAATGCAGCTTCTGTTGCTGGATTAATCTTGACTACTGAAGCAGTTGTGGCTAATAA
>groEL_Lcl-201
ATGTCAAAAGAAATTAAATTTTCAAGTGATGCTAGAACAGCGATGATGCGCGGAATTGATATTCTTGCCGATACAGTAAAAACAACCCTTGGGCCAAAAGGGCGTAATGTTGTTCTTGAAAAATCATATGGTTCACCTTTAATTACAAATGATGGTGTTACAATTGCCAAAGAGATTGAACTTGAAGACCATTTTGAAAATATGGGAGCTAAACTTGTTTCGGAAGTTGCTTCAAAAACAAATGATATTGCAGGTGATGGAACAACAACAGCGACAGTTTTGACACAAGCTATTGTTCGTGAAGGATTGAAAAATGTTACTGCAGGTGCAAATCCAGTTGGTATTCGCCGAGGAATTGAACTCGCAGCTGAAACAGCAGTTGCTTCAATTAAAGAAATGGCAATTCCTGTTCATGATAAATCAGCAATCGCTCAAGTTGCTACCGTTTCATCACGTAGTGAAAAAGTTGGGGAATATATTTCTGACGCAATGGAGCGTGTAGGTTCTGACGGAGTTATCACAATCGAAGAATCAAAAGGAATGCAAACAGAGCTTGATGTTGTTGAAGGAATGCAATTTGACCGTGGATACTTGAGTCAATATATGGTTTCTAATACAGAGAAAATGGTTGCTGAGTTAGATAATCCTTATATTCTGATTACGGATAAAAAAATCTCAAATATTCAAGAAATTTTACCGCTTCTTGAACAAATTTTGAAAACAAATCGTCCACTTTTAATTGTTGCTGATGATGTTGATGGAGAAGCATTGCCAACTCTTGTTCTTAATAAGATTAAAGGGGTCTTCAACGTAGTCGCTGTAAAAGCACCGGGATTTGGTGACCGCCGTAAAGCTCAATTGGAAGATTTAGCTATCTTGACAGGTGGTACAGTAATTACTGAAGAACTAGGCCTTGATCTCAAAGATGCTACACTAGAAGCTTTAGGACAAGCTGCTAAAGCAACTGTTGATAAAGACCATACAACAATTGTTGAAGGTGCTGGTTCTGTTGATGCCATTTCTGATCGTGTGGCTATCATCAAAGCACAAATCGAAAAAACAACTTCTGATTTTGACCGTGAAAAATTGCAAGAGCGCTTAGCAAAATTATCTGGTGGAGTTGCGGTAGTTAAAGTAGGAGCCGCAACAGAAACAGAACTTAAAGCAATGAAACTTTTGATTGAAGACGCACTTAATGCAACACGTGCTGCTGTTGAAGAAGGTATCGTTTCTGGTGGTGGTACAGCTCTTGTTAATGCCATCGCAGCTTTGGATAAACTTTCAGAAGAAGGCGACATTCAAACAGGAATTAACATCGTTCGCCGTGCGCTTGAAGAACCAGTTCGTCAAATCGCGGCCAATGCAGGATATGAAGGTTCAGTTATCATTGATAAACTTCGTTCAGAAAAAGTTGGTACAGGATTTAATGCAGCGACAGGTCAATGGGTAAATATGATTGAAGAAGGAATCGTTGACCCGGCAAAAGTGACTCGTTCAGCTTTGCAAAATGCAGCTTCTGTTGCTGGATTAATCTTGACTACTGAAGCAGTTGTGGCTAATAA
>groEL_Lcl-202
ATGTCAAAAGAAATTAAATTTTCAAGTGATGCTAGAACAGCGATGATGCGCGGAATTGATATTCTTGCCGATACAGTAAAAACAACCCTTGGGCCAAAAGGGCGTAATGTTGTTCTTGAAAAATCATATGGTTCACCTTTAATTACAAATGATGGTGTTACAATTGCCAAAGAGATTGAACTTGAAGACCATTTTGAAAATATGGGAGCTAAACTTGTTTCGGAAGTTGCTTCAAAAACAAATGATATTGCAGGTGACGGAACAACAACAGCGACAGTTTTGACACAAGCTATTGTTCGTGAAGGATTGAAAAATGTTACTGCAGGTGCAAATCCAGTTGGTATTCGCCGAGGAATTGAACTCGCAGCTGAAACAGCAGTTGCTTCAATTAAAGAAATGGCAATTCCTGTTCATGATAAATCAGCAATCGCTCAAGTTGCTACCGTTTCATCACGTAGTGAAAAAGTTGGGGAATATATTTCTGACGCAATGGAGCGTGTAGGTTCTGACGGAGTTATCACAATCGAAGAATCAAAAGGAATGCAAACAGAGCTTGATGTTGTTGAAGGAATGCAATTTGACCGTGGATACTTGAGTCAATATATGGTTTCTAATACAGAGAAAATGGTTGCTGAGTTAGATAATCCTTATATTCTGATTACGGATAAAAAAATCTCAAATATTCAAGAAATTTTACCGCTTCTTGAACAAATTTTGAAAACAAATCGTCCACTTTTAATTGTTGCTGATGATGTTGATGGAGAAGCATTGCCAACTCTTGTTCTTAATAAGATTAAAGGGGTCTTCAACGTAGTCGCTGTAAAAGCACCGGGATTTGGTGACCGCCGTAAAGCTCAATTGGAAGATTTAGCTATCTTGACAGGTGGTACAGTAATTACTGAAGAACTAGGCCTTGATCTTAAAGATGCTACACTAGAAGCTTTAGGACAAGCTGCTAAAGCAACTGTTGATAAAGACCATACAACAATTGTTGAAGGTGCTGGTTCTGTTGATGCCATTTCTGATCGTGTGGCTATCATCAAAGCACAAATCGAAAAAACAACTTCTGATTTTGACCGTGAAAAATTGCAAGAGCGCTTAGCAAAATTAGCTGGTGGAGTTGCGGTAGTTAAAGTAGGAGCCGCAACAGAAACAGAACTTAAAGCAATGAAACTTTTGATTGAAGACGCACTTAATGCAACACGTGCTGCTGTTGAAGAAGGTATCGTTTCTGGTGGTGGTACAGCTCTTGTTAATGCCATCGCAGCTTTGGATAAACTTTCAGAAGAAGGCGACATTCAAACAGGAATTAACATCGTTCGCCGTGCGCTTGAAGAACCAGTTCGTCAAATCGCGGCCAATGCAGGATATGAAGGTTCAGTTATCATTGATAAACTTCGTTCAGAAAAAGTTGGTACAGGATTTAATGCAGCGACAGGTCAATGGGTAAATATGATTGAAGAAGGAATCGTTGACCCGGCAAAAGTGACTCGTTCAGCTTTGCAAAATGCAGCTTCTGTTGCTGGATTAATCTTGACTACTGAAGCAGTTGTGGCTAATAA
>groEL_Lcl-203
ATGTCAAAAGAAATTAAATTTTCAAGTGATGCTAGAACAGCGATGATGCGCGGAATTGATATTCTTGCCGATACAGTAAAAACAACCCTTGGGCCAAAAGGGCGTAATGTTGTTCTTGAAAAATCATATGGTTCACCTTTAATTACAAATGATGGTGTTACAATTGCCAAAGAGATTGAACTTGAAGACCATTTTGAAAATATGGGAGCTAAACTTGTTTCGGAAGTTGCTTCAAAAACAAATGATATTGCAGGTGATGGAACAACAACAGCGACAGTTTTGACACAAGCTATTGTTCGTGAAGGATTGAAAAATGTTACTGCAGGTGCAAATCCAGTTGGTATTCGCCGAGGAATTGAACTCGCAGCTGAAACAGCAGTTGCTTCAATTAAAGAAATGGCAATTCCTGTTCATGATAAATCAGCAATCGCTCAAGTTGCTACCGTTTCATCACGTAGTGAAAAAGTTGGGGAATATATTTCTGACGCAATGGAGCGTGTAGGTTCTGACGGAGTTATCACAATCGAAGAATCAAAAGGAATGCAAACAGAGCTTGATGTTGTTGAAGGAATGCAATTTGACCGTGGATACTTGAGTCAATATATGGTTTCTAATACAGAGAAAATGGTTGCTGAGTTAGATAATCCTTATATTCTGATTACGGATAAAAAAATCTCAAATATTCAAGAAATTTTACCGCTTCTTGAACAAATTTTGAAAACAAATCGTCCACTTTTAATTGTTGCTGATGATGTTGATGGAGAAGCATTGCCAACTCTTGTTCTTAATAAGATTAAAGGGGTCTTCAACGTAGTCGCTGTAAAAGCACCGGGATTTGGTGACCGCCGTAAAGCTCAATTGGAAGATTTAGCTATCTTGACAGGTGGTACAGTAATTACTGAAGAACTAGGCCTTGATCTCAAAGATGCTACACTAGAAGCTTTAGGACAAGCTGCTAAAGCAACTGTTGATAAAGACCATACAACAATTGTTGAAGGTGCTGGTTCTGTTGATGCCATTTCTGATCGTGTGGCTATCATCAAAGCACAAATCGAAAAAACAACTTCTGATTTTGACCGTGAAAAATTGCAAGAGCGCTTAGCAAAATTATCTGGTGGAGTTGCGGTAGTTAAAGTAGGAGCCGCAACAGAAACAGAACTTAAAGCAATGAAACTTTTGATTGAAGACGCACTTAATGCAACACGTGCTGCTGTTGAAGAAGGTATCGTTTCTGGTGGTGGTACAGCTCTTGTTAATGCCATCGCAGCTTTGGATAAACTTTCAGAAGAAGGCGACATTCAAACAGGAATTAACATCGTTCGCCGTGCGCTTGAAGAACCAGTTCGTCAAATCGCGGCCAATGCAGGATATGAAGGTTCAGTTATCATTGATAAACTTCGTTCAGAAAAAGTTGGTACAGGATTTAATGCAGCGACAGGTCAATGGGTAAATATGATTGAAGAAGGAATCGTTGACCCGGCAAAAGTGACTCGTTCAGCTTTGCAAAATGCAGCTTCTGTTGCTGGATTAATCTTGACTACTGAAGCAGTTGTGGCTAATAA
>groEL_Lcl-204
ATGTCAAAAGAAATTAAATTTTCAAGTGATGCTAGAACAGCGATGATGCGCGGAATTGATATTCTTGCCGATACAGTAAAAACAACCCTTGGGCCAAAAGGGCGTAATGTTGTTCTTGAAAAATCATATGGTTCACCTTTAATTACAAATGATGGTGTTACAATTGCCAAAGAGATTGAACTTGAAGACCATTTTGAAAATATGGGAGCTAAACTTGTTTCGGAAGTTGCTTCAAAAACAAATGATATTGCAGGTGATGGAACAACAACAGCGACAGTTTTGACACAAGCTATTGTTCGTGAAGGATTGAAAAATGTTACTGCAGGTGCAAATCCAGTTGGTATTCGCCGAGGAATTGAACTCGCAGCTGAAACAGCAGTTGCTTCAATTAAAGAAATGGCAATTCCTGTTCACGATAAATCAGCAATCGCTCAAGTTGCTACCGTTTCATCACGTAGTGAAAAAGTTGGGGAATATATTTCTGACGCAATGGAGCGTGTAGGTTCTGACGGAGTTATCACAATCGAAGAATCAAAAGGAATGCAAACAGAGCTTGATGTTGTTGAAGGAATGCAATTTGACCGTGGATACTTGAGTCAATATATGGTTTCTAATACAGAGAAAATGGTTGCTGAGTTAGATAATCCTTATATTCTGATTACGGATAAAAAAATCTCAAATATTCAAGAAATTTTACCGCTTCTTGAACAAATTTTGAAAACAAATCGTCCACTTTTAATTGTTGCTGATGATGTTGATGGAGAAGCATTGCCAACTCTTGTTCTTAATAAGATTAAAGGGGTCTTCAACGTAGTCGCTGTAAAAGCACCGGGATTTGGTGACCGCCGTAAAGCTCAATTGGAAGATTTAGCTATCTTGACAGGTGGTACAGTAATTACTGAAGAACTTGGCCTTGATCTTAAAGATGCTACACTAGAAGCTTTAGGACAAGCTGCTAAAGCAACTGTTGATAAAGACCATACAACAATTGTTGAAGGTGCTGGTTCTGTTGGTGCCATTTCTGATCGTGTGGCTATCATCAAAGCACAAATCGAAAAAATAACTTCTGATTTTGACCGTGAAAAATTGCAAGAGCGCTTAGCGAAATTAGCTGGCGGAGTTGCGGTAGTTAAAGTAGGAGCCGCAACAGAAACAGAACTTAAAGCAATGAAACTTTTGATTGAAGACGCACTTAATGCAACACGTGCTGCTGTTGAAGAAGGTATCGTTTCTGGTGGTGGTACAGCTCTTGTTAATGCCATCGCAGCTTTGGATAAACTTTCAGAAGAAGGCGACATTCAAACAGGAATTAACATCGTTCGCCGTGCCCTTGAAGAACCAGTTCGTCAAATCGCGGCCAATGCAGGATATGAAGGTTCAGTTATCATTGATAAACTTCGTTCAGAAAAAGTTGGTACAGGATTTAATGCAGCGACAGGTCAATGGGTAAATATGATTGAAGAAGGAATCGTTGACCCGGCAAAAGTGACTCGTTCAGCTTTGCAAAATGCAGCTTCTGTTGCTGGATTAATCTTGACTACTGAAGCAGTTGTGGCTAATAA
>groEL_Lcl-205
ATGTCAAAAGATATTAAATTTTCAAGTGATGCTAGAACAGCGATGATGCGTGGGATTGATATTCTTGCTGATACAGTAAAAACAACCCTTGGACCAAAAGGTCGCAATGTTGTTCTTGAAAAATCATATGGATCACCTTTAATTACAAACGATGGTGTAACGATTGCCAAAGAGATTGAACTTGAAGATCATTTTGAAAATATGGGAGCTAAACTTGTTTCAGAAGTTGCTTCAAAAACAAATGATATCGCAGGTGACGGTACAACAACAGCGACAGTTTTGACACAAGCTATCGTTCGTGAAGGTTTAAAAAATGTTACCGCAGGTGCAAATCCAGTTGGTATTCGCCGAGGAATTGAACTTGCTGCTGAAACAGCTGTTGCGTCAATTAAAGAGATGGCAATTCCTGTCCACGATAAATCAGCAATTGCGCAAGTAGCTACCGTTTCATCACGTAGTGAAAAAGTGGGTGAGTATATTTCTGATGCAATGGAACGTGTAGGTTCTGACGGAGTTATCACCATTGAAGAATCAAAAGGGATGCAAACTGAACTCGATGTTGTTGAAGGAATGCAATTTGACCGTGGATATTTGAGTCAATATATGGTTTCTAATACAGAAAAAATGGTTGCTGAATTAGATAATCCTTATATTCTTATTACCGACAAAAAAATCTCAAACATTCAAGAAATTTTACCGCTCCTTGAACAAATCTTGAAAACAAATCGTCCACTTCTTATTGTAGCTGATGATGTTGATGGAGAAGCATTGCCAACGCTTGTTCTTAATAAGATTAAAGGTGTCTTCAATGTTGTAGCTGTAAAAGCACCAGGATTTGGTGATCGTCGTAAAGCTCAATTGGAAGATTTGGCTATCTTGACAGGTGGTACAGTAATTACTGAAGAACTTGGTCTTGATCTTAAAGATGCTACTCTTGAAGCTTTAGGACAAGCAGCTAAGGCAACTGTGGATAAAGACCACACAACAATTGTTGAAGGTGCTGGTTCTGCTGATGCTATTTCTGATCGTGTAGCTATTATTAAAGCGCAAATTGAAAAAACAACTTCTGATTTTGATCGTGAAAAATTACAAGAACGTCTTGCAAAATTAGCTGGTGGTGTTGCAGTTGTTAAAGTTGGTGCTGCAACTGAAACAGAGCTCAAAGCAATGAAACTCTTGATTGAAGATGCACTTAATGCAACACGTGCAGCCGTTGAGGAAGGTATTGTTTCTGGTGGTGGTACAGCACTTGTTAATGCTATTGCTGCTTTGGATAAACTTTCAGAAGAAGGAGATATTCAAACAGGTATTAACATTGTTCGCCGTGCTCTTGAAGAACCAGTTCGTCAAATTGCTGCCAATGCAGGATATGAAGGTTCAGTTATCATTGATAAACTTCGTTCAGAAGAAGTAGGTACAGGATTCAATGCTGCAACTGGTCAATGGGTTAATATGATTGAAGAAGGAATTGTTGACCCTGCAAAAGTAACTCGTTCAGCTTTGCAAAACGCGGCTTCTGTTGCTGGTTTAATTTTGACTACTGAAGCAGTAGTTGCTAATAA
>groEL_Lcl-206
ATGTCAAAAGATATTAAATTTTCAAGTGATGCTAGAACAGCGATGATGCGTGGGATTGATATTCTTGCTGATACAGTAAAAACAACCCTTGGACCAAAAGGTCGCAATGTTGTTCTTGAAAAATCATATGGATCACCTTTAATTACAAACGATGGTGTAACGATTGCCAAAGAGATTGAACTTGAAGATCATTTTGAAAATATGGGAGCTAAACTTGTTTCAGAAGTTGCTTCAAAAACAAATGATATCGCAGGTGACGGTACAACAACAGCGACAGTTTTGACACAAGCTATCGTTCGTGAAGGTTTAAAAAATGTTACCGCAGGTGCAAATCCAGTTGGTATTCGCCGAGGAATTGAACTTGCTGCTGAAACAGCTGTTGCGTCAATTAAAGAGATGGCAATTCCTGTCCACGATAAATCAGCAATTGCGCAAGTAGCTACCGTTTCATCACGTAGTGAAAAAGTGGGTGAGTATATTTCTGATGCAATGGAACGTGTAGGTTCTGACGGAGTTATCACCATTGAAGAATCAAAAGGGATGCAAACTGAACTCGATGTTGTTGAAGGAATGCAATTTGACCGTGGATATTTGAGTCAATATATGGTTTCTAATACAGAAAAAATGGTTGCTGAATTAGATAATCCTTATATTCTTATTACCGACAAAAAAATCTCAAACATTCAAGAAATTTTACCGCTCCTTGAACAAATCTTGAAAACAAATCGTCCACTTCTTATTGTAGCTGATGATGTTGATGGAGAAGCATTGCCAACGCTTGTTCTTAATAAGATTAAAGGTGTCTTCAATGTTGTAGCTGTAAAAGCACCAGGATTTGGTGATCGTCGTAAAGCTCAATTGGAAGATTTGGCTATCTTGACAGGTGGTACAGTAATTACTGAAGAACTTGGTCTTGATCTTAAAGATGCTACTCTTGAAGCTTTAGGACAAGCAGCTAAGGCAACTGTGGATAAAGACCACACAACAATTGTTGAAGGTGCTGGTTCTGCTGATGCTATTTCTGATCGTGTAGCTATTATTAAAGCGCAAATTGAAAAAACAACTTCTGATTTTGATCGTGAAAAATTACAAGAACGTCTTGCAAAATTAGCTGGTGGTGTTGCAGTTGTTAAAGTTGGTGCTGCAACTGAAACAGAGCTCAAAGCAATGAAACTCTTGATTGAAGATGCACTTAATGCAACACGTGCAGCCGTTGAGGAAGGTATTGTTTCTGGTGGTGGTACAGCACTTGTTAATGCTATTGCTGCTTTGGATAAACTTTCAGAAGAAGGAGATATTCAAACAGGTATTAACATTGTTCGCCGTGCTCTTGAAGAACCAGTTCGTCAAATTGCTGCCAATGCAGGATATGAAGGTTCAGTTATCATTGATAAACTTCGTTCAGAAGAAGTAGGTACAGGATTCAATGCTGCAACTGGTCAATGGGTTAATATGATTGAAGAAGGAATTGTTGACCCTGCAAAAGTAACTCGTTCAGCTTTGCAAAACGCGGCTTCTGTTGCTGGTTTAATTTTGACTACTGAAGCAGTAGTTGCTAATAA
>groEL_Lcl-207
ATGTCAAAAGAAATTAAATTTTCAAGTGATGCTAGAACAGCGATGATGCGCGGAATTGATATTCTTGCCGATACAGTAAAAACAACCCTTGGGCCAAAAGGGCGTAATGTTGTTCTTGAAAAATCATATGGTTCACCTTTAATTACAAATGATGGTGTTACAATTGCCAAAGAGATTGAACTTGAAGACCATTTTGAAAATATGGGAGCTAAACTTGTTTCGGAAGTTGCTTCAAAAACAAATGATATTGCAGGTGATGGAACAACAACAGCGACAGTTTTGACACAAGCTATTGTTCGTGAAGGATTGAAAAATGTTACTGCAGGTGCAAATCCAGTTGGTATTCGCCGAGGAATTGAACTCGCAGCTGAAACAGCAGTTGCTTCAATTAAAGAAATGGCAATTCCTGTTCATGATAAATCAGCAATCGCTCAAGTTGCTACCGTTTCATCACGTAGTGAAAAAGTTGGGGAATATATTTCTGACGCAATGGAGCGTGTAGGTTCTGACGGAGTTATCACAATCGAAGAATCAAAAGGAATGCAAACAGAGCTTGATGTTGTTGAAGGAATGCAATTTGACCGTGGATACTTGAGTCAATATATGGTTTCTAATACAGAGAAAATGGTTGCTGAGTTAGATAATCCTTATATTCTGATTACGGATAAAAAAATCTCAAATATTCAAGAAATTTTACCGCTTCTTGAACAAATTTTGAAAACAAATCGTCCACTTTTAATTGTTGCTGATGATGTTGATGGAGAAGCATTGCCAACTCTTGTTCTTAATAAGATTAAAGGGGTCTTCAACGTAGTCGCTGTAAAAGCACCGGGATTTGGTGACCGCCGTAAAGCTCAATTGGAAGATTTAGCTATCTTGACAGGTGGTACAGTAATTACTGAAGAACTAGGCCTTGATCTCAAAGATGCTACACTAGAAGCTTTAGGACAAGCTGCTAAAGCAACTGTTGATAAAGACCATACAACAATTGTTGAAGGTGCTGGTTCTGTTGATGCCATTTCTGATCGTGTGGCTATCATCAAAGCACAAATCGAAAAAACAACTTCTGATTTTGACCGTGAAAAATTGCAAGAGCGCTTAGCAAAATTATCTGGTGGAGTTGCGGTAGTTAAAGTAGGAGCCGCAACAGAAACAGAACTTAAAGCAATGAAACTTTTGATTGAAGACGCACTTAATGCAACACGTGCTGCTGTTGAAGAAGGTATCGTTTCTGGTGGTGGTACAGCTCTTGTTAATGCCATCGCAGCTTTGGATAAACTTTCAGAAGAAGGCGACATTCAAACAGGAATTAACATCGTTCGCCGTGCGCTTGAAGAACCAGTTCGTCAAATCGCGGCCAATGCAGGATATGAAGGTTCAGTTATCATTGATAAACTTCGTTCAGAAAAAGTTGGTACAGGATTTAATGCAGCGACAGGTCAATGGGTAAATATGATTGAAGAAGGAATCGTTGACCCGGCAAAAGTGACTCGTTCAGCTTTGCAAAATGCAGCTTCTGTTGCTGGATTAATCTTGACTACTGAAGCAGTTGTGGCTAATAA
>groEL_Lcl-208
ATGTCAAAAGAAATTAAATTTTCAAGTGATGCTAGAACAGCGATGATGCGCGGAATTGATATTCTTGCCGATACAGTAAAAACAACCCTTGGGCCAAAAGGGCGTAATGTTGTTCTTGAAAAATCATATGGTTCACCTTTAATTACAAATGATGGTGTTACAATTGCCAAAGAGATTGAACTTGAAGACCATTTTGAAAATATGGGAGCTAAACTTGTTTCGGAAGTTGCTTCAAAAACAAATGATATTGCAGGTGATGGAACAACAACAGCGACAGTTTTGACACAAGCTATTGTTCGTGAAGGATTGAAAAATGTTACTGCAGGTGCAAATCCAGTTGGTATTCGCCGAGGAATTGAACTCGCAGCTGAAACAGCAGTTGCTTCAATTAAAGAAATGGCAATTCCTGTTCATGATAAATCAGCAATCGCTCAAGTTGCTACCGTTTCATCACGTAGTGAAAAAGTTGGGGAATATATTTCTGACGCAATGGAGCGTGTAGGTTCTGACGGAGTTATCACAATCGAAGAATCAAAAGGAATGCAAACAGAGCTTGATGTTGTTGAAGGAATGCAATTTGACCGTGGATACTTGAGTCAATATATGGTTTCTAATACAGAAAAAATGGTTGCTGAGTTAGATAATCCTTATATTCTGATTACGGATAAAAAAATCTCAAATATTCAAGAAATTTTACCGCTTCTTGAACAAATTTTGAAAACAAATCGTCCACTTTTAATTGTTGCTGATGATGTTGATGGAGAAGCATTGCCAACTCTTGTTCTTAATAAGATTAAAGGGGTCTTCAACGTAGTCGCTGTAAAAGCACCGGGATTTGGTGACCGCCGTAAAGCTCAATTGGAAGATTTAGCTATCTTGACAGGTGGTACAGTAATTACTGAAGAACTAGGCCTTGATCTCAAAGATGCTACACTAGAAGCTTTAGGACAAGCTGCTAAAGCAACTGTTGATAAAGACCATACAACAATTGTTGAAGGTGCTGGTTCTGTTGATGCCATTTCTGATCGTGTGGCTATCATCAAAGCACAAATCGAAAAAACAACTTCTGATTTTGACCGTGAAAAATTGCAAGAGCGCTTAGCAAAATTATCTGGTGGAGTTGCGGTAGTTAAAGTAGGAGCCGCAACAGAAACAGAACTTAAAGCAATGAAACTTTTGATTGAAGACGCACTTAATGCAACACGTGCTGCTGTTGAAGAAGGTATCGTTTCTGGTGGTGGTACAGCTCTTGTTAATGCCATCGCAGCTTTGGATAAACTTTCAGAAGAAGGCGACATTCAAACAGGAATTAACATCGTTCGCCGTGCGCTTGAAGAACCAGTTCGTCAAATCGCGGCCAATGCAGGATATGAAGGTTCAGTTATCATTGATAAACTTCGTTCAGAAAAAGTTGGTACAGGATTTAATGCAGCGACAGGTCAATGGGTAAATATGATTGAAGAAGGAATCGTTGACCCGGCAAAAGTGACTCGTTCAGCTTTGCAAAATGCAGCTTCTGTTGCTGGATTAATCTTGACTACTGAAGCAGTTGTGGCTAATAA
>groEL_Lcl-209
ATGTCAAAAGAAATTAAATTTTCAAGTGATGCTAGAACAGCGATGATGCGCGGAATTGATATTCTTGCCGATACAGTAAAAACAACCCTTGGGCCAAAAGGGCGTAATGTTGTTCTTGAAAAATCATATGGTTCACCTTTAATTACAAATGATGGTGTTACAATTGCCAAAGAGATTGAACTTGAAGACCATTTTGAAAATATGGGAGCTAAACTTGTTTCGGAAGTTGCTTCAAAAACAAATGATATTGCAGGTGATGGAACAACAACAGCGACAGTTTTGACACAAGCTATTGTTCGTGAAGGATTGAAAAATGTTACTGCAGGTGCAAATCCAGTTGGTATTCGCCGAGGAATTGAACTCGCAGCTGAAACAGCAGTTGCTTCAATTAAAGAAATGGCAATTCCTGTTCATGATAAATCAGCAATCGCTCAAGTTGCTACCGTTTCATCACGTAGTGAAAAAGTTGGGGAATATATTTCTGACGCAATGGAGCGTGTAGGTTCTGACGGAGTTATCACAATCGAAGAATCAAAAGGAATGCAAACAGAGCTTGATGTTGTTGAAGGAATGCAATTTGACCGTGGATACTTGAGTCAATATATGGTTTCTAATACAGAGAAAATGGTTGCTGAGTTAGATAATCCTTATATTCTGATTACGGATAAAAAAATCTCAAATATTCAAGAAATTTTACCGCTTCTTGAACAAATTTTGAAAACAAATCGTCCACTTTTAATTGTTGCTGATGATGTTGATGGAGAAGCATTGCCAACTCTTGTTCTTAATAAGATTAAAGGGGTCTTCAACGTAGTCGCTGTAAAAGCACCGGGATTTGGTGACCGCCGTAAAGCTCAATTGGAAGATTTAGCTATCTTGACAGGTGGTACAGTAATTACTGAAGAACTAGGCCTTGATCTCAAAGATGCTACACTAGAAGCTTTAGGACAAGCTGCTAAAGCAACTGTTGATAAAGACCATACAACAATTGTTGAAGGTGCTGGTTCTGTTGATGCCATTTCTGATCGTGTGGCTATCATCAAAGCACAAATCGAAAAAACAACTTCTGATTTTGACCGTGAAAAATTGCAAGAGCGCTTAGCAAAATTATCTGGTGGAGTTGCGGTAGTTAAAGTAGGAGCCGCAACAGAAACAGAACTTAAAGCAATGAAACTTTTGATTGAAGACGCACTTAATGCAACACGTGCTGCTGTTGAAGAAGGTATCGTTTCTGGTGGTGGTACAGCTCTTGTTAATGCCATCGCAGCTTTGGATAAACTTTCAGAAGAAGGCGACATTCAAACAGGAATTAACATCGTTCGCCGTGCGCTTGAAGAACCAGTTCGTCAAATCGCGGCCAATGCAGGATATGAAGGTTCAGTTATCATTGATAAACTTCGTTCAGAAAAAGTTGGTACAGGATTTAATGCAGCGACAGGTCAATGGGTAAATATGATTGAAGAAGGAATCGTTGACCCGGCAAAAGTGACTCGTTCAGCTTTGCAAAATGCAGCTTCTGTTGCTGGATTAATCTTGACTACTGAAGCAGTTGTGGCTAATAA
>groEL_Lcl-210
ATGTCAAAAGAAATTAAATTTTCAAGTGATGCTAGAACAGCGATGATGCGCGGAATTGATATTCTTGCCGATACAGTAAAAACAACCCTTGGGCCAAAAGGGCGTAATGTTGTTCTTGAAAAATCATATGGTTCACCTTTAATTACAAATGATGGTGTTACAATTGCCAAAGAGATTGAACTTGAAGACCATTTTGAAAATATGGGAGCTAAACTTGTTTCGGAAGTTGCTTCAAAAACAAATGATATTGCAGGTGATGGAACAACAACAGCGACAGTTTTGACACAAGCTATTGTTCGTGAAGGATTGAAAAATGTTACTGCAGGTGCAAATCCAGTTGGTATTCGCCGAGGAATTGAACTCGCAGCTGAAACAGCAGTTGCTTCAATTAAAGAAATGGCAATTCCTGTTCACGATAAATCAGCAATCGCTCAAGTTGCTACCGTTTCATCACGTAGTGAAAAAGTTGGGGAATATATTTCTGACGCAATGGAGCGTGTAGGTTCTGACGGAGTTATCACAATCGAAGAATCAAAAGGAATGCAAACAGAGCTTGATGTTGTTGAAGGAATGCAATTTGACCGTGGATACTTGAGTCAATATATGGTTTCTAATACAGAGAAAATGGTTGCTGAGTTAGATAATCCTTATATTCTGATTACGGATAAAAAAATCTCAAATATTCAAGAAATTTTACCGCTTCTTGAACAAATTTTGAAAACAAATCGTCCACTTTTAATTGTTGCTGATGATGTTGATGGAGAAGCATTGCCAACTCTTGTTCTTAATAAGATTAAAGGGGTCTTCAACGTAGTCGCTGTAAAAGCACCGGGATTTGGTGACCGCCGTAAAGCTCAATTGGAAGATTTAGCTATCTTGACAGGTGGTACAGTAATTACTGAAGAACTTGGCCTTGATCTTAAAGATGCTACACTAGAAGCTTTAGGACAAGCTGCTAAAGCAACTGTTGATAAAGACCATACAACAATTGTTGAAGGTGCTGGTTCTGTTGGTGCCATTTCTGATCGTGTGGCTATCATCAAAGCACAAATCGAAAAAATAACTTCTGATTTTGACCGTGAAAAATTGCAAGAGCGCTTAGCGAAATTAGCTGGCGGAGTTGCGGTAGTTAAAGTAGGAGCCGCAACAGAAACAGAACTTAAAGCAATGAAACTTTTGATTGAAGACGCACTTAATGCAACACGTGCTGCTGTTGAAGAAGGTATCGTTTCTGGTGGTGGTACAGCTCTTGTTAATGCCATCGCAGCTTTGGATAAACTTTCAGAAGAAGGCGACATTCAAACAGGAATTAACATCGTTCGCCGTGCCCTTGAAGAACCAGTTCGTCAAATCGCGGCCAATGCAGGATATGAAGGTTCAGTTATCATTGATAAACTTCGTTCAGAAAAAGTTGGTACAGGATTTAATGCAGCGACAGGTCAATGGGTAAATATGATTGAAGAAGGAATCGTTGACCCGGCAAAAGTGACTCGTTCAGCTTTGCAAAATGCAGCTTCTGTTGCTGGATTAATCTTGACTACTGAAGCAGTTGTGGCTAATAA
>groEL_Lcl-211
ATGTCAAAAGAAATTAAATTTTCAAGTGATGCTAGAACAGCGATGATGCGCGGAATTGATATTCTTGCCGATACAGTAAAAACAACCCTTGGGCCAAAAGGGCGTAATGTTGTTCTTGAAAAATCATATGGTTCACCTTTAATTACAAATGATGGTGTTACAATTGCCAAAGAGATTGAACTTGAAGACCATTTTGAAAATATGGGAGCTAAACTTGTTTCGGAAGTTGCTTCAAAAACAAATGATATTGCAGGTGATGGAACAACAACAGCGACAGTTTTGACACAAGCTATTGTTCGTGAAGGATTGAAAAATGTTACTGCAGGTGCAAATCCAGTTGGTATTCGCCGAGGAATTGAACTCGCAGCTGAAACAGCAGTTGCTTCAATTAAAGAAATGGCAATTCCTGTTCATGATAAATCAGCAATCGCTCAAGTTGCTACCGTTTCATCACGTAGTGAAAAAGTTGGGGAATATATTTCTGACGCAATGGAGCGTGTAGGTTCTGACGGAGTTATCACAATCGAAGAATCAAAAGGAATGCAAACAGAGCTTGATGTTGTTGAAGGAATGCAATTTGACCGTGGATACTTGAGTCAATATATGGTTTCTAATACAGAAAAAATGGTTGCTGAGTTAGATAATCCTTATATTCTGATTACGGATAAAAAAATCTCAAATATTCAAGAAATTTTACCGCTTCTTGAACAAATTTTGAAAACAAATCGTCCACTTTTAATTGTTGCTGATGATGTTGATGGAGAAGCATTGCCAACTCTTGTTCTTAATAAGATTAAAGGGGTCTTCAACGTAGTCGCTGTAAAAGCACCGGGATTTGGTGACCGCCGTAAAGCTCAATTGGAAGATTTAGCTATCTTGACAGGTGGTACAGTAATTACTGAAGAACTAGGCCTTGATCTCAAAGATGCTACACTAGAAGCTTTAGGACAAGCTGCTAAAGCAACTGTTGATAAAGACCATACAACAATTGTTGAAGGTGCTGGTTCTGTTGATGCCATTTCTGATCGTGTGGCTATCATCAAAGCACAAATCGAAAAAACAACTTCTGATTTTGACCGTGAAAAATTGCAAGAGCGCTTAGCAAAATTATCTGGTGGAGTTGCGGTAGTTAAAGTAGGAGCCGCAACAGAAACAGAACTTAAAGCAATGAAACTTTTGATTGAAGACGCACTTAATGCAACACGTGCTGCTGTTGAAGAAGGTATCGTTTCTGGTGGTGGTACAGCTCTTGTTAATGCCATCGCAGCTTTGGATAAACTTTCAGAAGAAGGCGACATTCAAACAGGAATTAACATCGTTCGCCGTGCGCTTGAAGAACCAGTTCGTCAAATCGCGGCCAATGCAGGATATGAAGGTTCAGTTATCATTGATAAACTTCGTTCAGAAAAAGTTGGTACAGGATTTAATGCAGCGACAGGTCAATGGGTAAATATGATTGAAGAAGGAATCGTTGACCCGGCAAAAGTGACTCGTTCAGCTTTGCAAAATGCAGCTTCTGTTGCTGGATTAATCTTGACTACTGAAGCAGTTGTGGCTAATAA
>groEL_Lcl-212
ATGTCAAAAGAAATTAAATTTTCAAGTGATGCTAGAACAGCGATGATGCGCGGAATTGATATTCTTGCCGATACAGTAAAAACAACCCTTGGGCCAAAAGGGCGTAATGTTGTTCTTGAAAAATCATATGGTTCACCTTTAATTACAAATGATGGTGTTACAATTGCCAAAGAGATTGAACTTGAAGACCATTTTGAAAATATGGGAGCTAAACTTGTTTCGGAAGTTGCTTCAAAAACAAATGATATTGCAGGTGATGGAACAACAACAGCGACAGTTTTGACACAAGCTATTGTTCGTGAAGGATTGAAAAATGTTACTGCAGGTGCAAATCCAGTTGGTATTCGCCGAGGAATTGAACTCGCAGCTGAAACAGCAGTTGCTTCAATTAAAGAAATGGCAATTCCTGTTCATGATAAATCAGCAATCGCTCAAGTTGCTACCGTTTCATCACGTAGTGAAAAAGTTGGGGAATATATTTCTGACGCAATGGAGCGTGTAGGTTCTGACGGAGTTATCACAATCGAAGAATCAAAAGGAATGCAAACAGAGCTTGATGTTGTTGAAGGAATGCAATTTGACCGTGGATACTTGAGTCAATATATGGTTTCTAATACAGAGAAAATGGTTGCTGAGTTAGATAATCCTTATATTCTGATTACGGATAAAAAAATCTCAAATATTCAAGAAATTTTACCGCTTCTTGAACAAATTTTGAAAACAAATCGTCCACTTTTAATTGTTGCTGATGATGTTGATGGAGAAGCATTGCCAACTCTTGTTCTTAATAAGATTAAAGGGGTCTTCAACGTAGTCGCTGTAAAAGCACCGGGATTTGGTGACCGCCGTAAAGCTCAATTGGAAGATTTAGCTATCTTGACAGGTGGTACAGTAATTACTGAAGAACTAGGCCTTGATCTCAAAGATGCTACACTAGAAGCTTTAGGACAAGCTGCTAAAGCAACTGTTGATAAAGACCATACAACAATTGTTGAAGGTGCTGGTTCTGTTGATGCCATTTCTGATCGTGTGGCTATCATCAAAGCACAAATCGAAAAAACAACTTCTGATTTTGACCGTGAAAAATTGCAAGAGCGCTTAGCAAAATTATCTGGTGGAGTTGCGGTAGTTAAAGTAGGAGCCGCAACAGAAACAGAACTTAAAGCAATGAAACTTTTGATTGAAGACGCACTTAATGCAACACGTGCTGCTGTTGAAGAAGGTATCGTTTCTGGTGGTGGTACAGCTCTTGTTAATGCCATCGCAGCTTTGGATAAACTTTCAGAAGAAGGCGACATTCAAACAGGAATTAACATCGTTCGCCGTGCGCTTGAAGAACCAGTTCGTCAAATCGCGGCCAATGCAGGATATGAAGGTTCAGTTATCATTGATAAACTTCGTTCAGAAAAAGTTGGTACAGGATTTAATGCAGCGACAGGTCAATGGGTAAATATGATTGAAGAAGGAATCGTTGACCCGGCAAAAGTGACTCGTTCAGCTTTGCAAAATGCAGCTTCTGTTGCTGGATTAATCTTGACTACTGAAGCAGTTGTGGCTAATAA
>groEL_Lcl-213
ATGTCAAAAGAAATTAAATTTTCAAGTGATGCTAGAACAGCGATGATGCGCGGAATTGATATTCTTGCCGATACAGTAAAAACAACCCTTGGGCCAAAAGGGCGTAATGTTGTTCTTGAAAAATCATATGGTTCACCTTTAATTACAAATGATGGTGTTACAATTGCCAAAGAGATTGAACTTGAAGACCATTTTGAAAATATGGGAGCTAAACTTGTTTCGGAAGTTGCTTCAAAAACAAATGATATTGCAGGTGACGGAACAACAACAGCGACAGTTTTGACACAAGCTATTGTTCGTGAAGGATTGAAAAATGTTACTGCAGGTGCAAATCCAGTTGGTATTCGCCGAGGAATTGAACTCGCAGCTGAAACAGCAGTTGCTTCAATTAAAGAAATGGCAATTCCTGTTCATGATAAATCAGCAATCGCTCAAGTTGCTACCGTTTCATCACGTAGTGAAAAAGTTGGGGAATATATTTCTGACGCAATGGAGCGTGTAGGTTCTGACGGAGTTATCACAATCGAAGAATCAAAAGGAATGCAAACAGAGCTTGATGTTGTTGAAGGAATGCAATTTGACCGTGGATACTTGAGTCAATATATGGTTTCTAATACAGAGAAAATGGTTGCTGAGTTAGATAATCCTTATATTCTGATTACGGATAAAAAAATCTCAAATATTCAAGAAATTTTACCGCTTCTTGAACAAATTTTGAAAACAAATCGTCCACTTTTAATTGTTGCTGATGATGTTGATGGAGAAGCATTGCCAACTCTTGTTCTTAATAAGATTAAAGGGGTCTTCAACGTAGTCGCTGTAAAAGCACCGGGATTTGGTGACCGCCGTAAAGCTCAATTGGAAGATTTAGCTATCTTGACAGGTGGTACAGTAATTACTGAAGAACTAGGCCTTGATCTTAAAGATGCTACACTAGAAGCTTTAGGACAAGCTGCTAAAGCAACTGTTGATAAAGACCATACAACAATTGTTGAAGGTGCTGGTTCTGTTGATGCCATTTCTGATCGTGTGGCTATCATCAAAGCACAAATCGAAAAAACAACTTCTGATTTTGACCGTGAAAAATTGCAAGAGCGCTTAGCAAAATTAGCTGGTGGAGTTGCGGTAGTTAAAGTAGGAGCCGCAACAGAAACAGAACTTAAAGCAATGAAACTTTTGATTGAAGACGCACTTAATGCAACACGTGCTGCTGTTGAAGAAGGTATCGTTTCTGGTGGTGGTACAGCTCTTGTTAATGCCATCGCAGCTTTGGATAAACTTTCAGAAGAAGGCGACATTCAAACAGGAATTAACATCGTTCGCCGTGCGCTTGAAGAACCAGTTCGTCAAATCGCGGCCAATGCAGGATATGAAGGTTCAGTTATCATTGATAAACTTCGTTCAGAAAAAGTTGGTACAGGATTTAATGCAGCGACAGGTCAATGGGTAAATATGATTGAAGAAGGAATCGTTGACCCGGCAAAAGTGACTCGTTCAGCTTTGCAAAATGCAGCTTCTGTTGCTGGATTAATCTTGACTACTGAAGCAGTTGTGGCTAATAA
>groEL_Lcl-214
ATGTCAAAAGAAATTAAATTTTCAAGTGATGCTAGAACAGCGATGATGCGCGGAATTGATATTCTTGCCGATACAGTAAAAACAACCCTTGGGCCAAAAGGGCGTAATGTTGTTCTTGAAAAATCATATGGTTCACCTTTAATTACAAATGATGGTGTTACAATTGCCAAAGAGATTGAACTTGAAGACCATTTTGAAAATATGGGAGCTAAACTTGTTTCGGAAGTTGCTTCAAAAACAAATGATATTGCAGGTGATGGAACAACAACAGCGACAGTTTTGACACAAGCTATTGTTCGTGAAGGATTGAAAAATGTTACTGCAGGTGCAAATCCAGTTGGTATTCGCCGAGGAATTGAACTCGCAGCTGAAACAGCAGTTGCTTCAATTAAAGAAATGGCAATTCCTGTTCATGATAAATCAGCAATCGCTCAAGTTGCTACCGTTTCATCACGTAGTGAAAAAGTTGGGGAATATATTTCTGACGCAATGGAGCGTGTAGGTTCTGACGGAGTTATCACAATCGAAGAATCAAAAGGAATGCAAACAGAGCTTGATGTTGTTGAAGGAATGCAATTTGACCGTGGATACTTGAGTCAATATATGGTTTCTAATACAGAAAAAATGGTTGCTGAGTTAGATAATCCTTATATTCTGATTACGGATAAAAAAATCTCAAATATTCAAGAAATTTTACCGCTTCTTGAACAAATTTTGAAAACAAATCGTCCACTTTTAATTGTTGCTGATGATGTTGATGGAGAAGCATTGCCAACTCTTGTTCTTAATAAGATTAAAGGGGTCTTCAACGTAGTCGCTGTAAAAGCACCGGGATTTGGTGACCGCCGTAAAGCTCAATTGGAAGATTTAGCTATCTTGACAGGTGGTACAGTAATTACTGAAGAACTAGGCCTTGATCTCAAAGATGCTACACTAGAAGCTTTAGGACAAGCTGCTAAAGCAACTGTTGATAAAGACCATACAACAATTGTTGAAGGTGCTGGTTCTGTTGATGCCATTTCTGATCGTGTGGCTATCATCAAAGCACAAATCGAAAAAACAACTTCTGATTTTGACCGTGAAAAATTGCAAGAGCGCTTAGCAAAATTATCTGGTGGAGTTGCGGTAGTTAAAGTAGGAGCCGCAACAGAAACAGAACTTAAAGCAATGAAACTTTTGATTGAAGACGCACTTAATGCAACACGTGCTGCTGTTGAAGAAGGTATCGTTTCTGGTGGTGGTACAGCTCTTGTTAATGCCATCGCAGCTTTGGATAAACTTTCAGAAGAAGGCGACATTCAAACAGGAATTAACATCGTTCGCCGTGCGCTTGAAGAACCAGTTCGTCAAATCGCGGCCAATGCAGGATATGAAGGTTCAGTTATCATTGATAAACTTCGTTCAGAAAAAGTTGGTACAGGATTTAATGCAGCGACAGGTCAATGGGTAAATATGATTGAAGAAGGAATCGTTGACCCGGCAAAAGTGACTCGTTCAGCTTTGCAAAATGCAGCTTCTGTTGCTGGATTAATCTTGACTACTGAAGCAGTTGTGGCTAATAA
>groEL_Lcl-215
ATGTCAAAAGAAATTAAATTTTCAAGTGATGCTAGAACAGCGATGATGCGCGGAATTGATATTCTTGCCGATACAGTAAAAACAACCCTTGGGCCAAAAGGGCGTAATGTTGTTCTTGAAAAATCATATGGTTCACCTTTAATTACAAATGATGGTGTTACAATTGCCAAAGAGATTGAACTTGAAGACCATTTTGAAAATATGGGAGCTAAACTTGTTTCGGAAGTTGCTTCAAAAACAAATGATATTGCAGGTGATGGAACAACAACAGCGACAGTTTTGACACAAGCTATTGTTCGTGAAGGATTGAAAAATGTTACTGCAGGTGCAAATCCAGTTGGTATTCGCCGAGGAATTGAACTCGCAGCTGAAACAGCAGTTGCTTCAATTAAAGAAATGGCAATTCCTGTTCATGATAAATCAGCAATCGCTCAAGTTGCTACCGTTTCATCACGTAGTGAAAAAGTTGGGGAATATATTTCTGACGCAATGGAGCGTGTAGGTTCTGACGGAGTTATCACAATCGAAGAATCAAAAGGAATGCAAACAGAGCTTGATGTTGTTGAAGGAATGCAATTTGACCGTGGATACTTGAGTCAATATATGGTTTCTAATACAGAAAAAATGGTTGCTGAGTTAGATAATCCTTATATTCTGATTACGGATAAAAAAATCTCAAATATTCAAGAAATTTTACCGCTTCTTGAACAAATTTTGAAAACAAATCGTCCACTTTTAATTGTTGCTGATGATGTTGATGGAGAAGCATTGCCAACTCTTGTTCTTAATAAGATTAAAGGGGTCTTCAACGTAGTCGCTGTAAAAGCACCGGGATTTGGTGACCGCCGTAAAGCTCAATTGGAAGATTTAGCTATCTTGACAGGTGGTACAGTAATTACTGAAGAACTAGGCCTTGATCTCAAAGATGCTACACTAGAAGCTTTAGGACAAGCTGCTAAAGCAACTGTTGATAAAGACCATACAACAATTGTTGAAGGTGCTGGTTCTGTTGATGCCATTTCTGATCGTGTGGCTATCATCAAAGCACAAATCGAAAAAACAACTTCTGATTTTGACCGTGAAAAATTGCAAGAGCGCTTAGCAAAATTATCTGGTGGAGTTGCGGTAGTTAAAGTAGGAGCCGCAACAGAAACAGAACTTAAAGCAATGAAACTTTTGATTGAAGACGCACTTAATGCAACACGTGCTGCTGTTGAAGAAGGTATCGTTTCTGGTGGTGGTACAGCTCTTGTTAATGCCATCGCAGCTTTGGATAAACTTTCAGAAGAAGGCGACATTCAAACAGGAATTAACATCGTTCGCCGTGCGCTTGAAGAACCAGTTCGTCAAATCGCGGCCAATGCAGGATATGAAGGTTCAGTTATCATTGATAAACTTCGTTCAGAAAAAGTTGGTACAGGATTTAATGCAGCGACAGGTCAATGGGTAAATATGATTGAAGAAGGAATCGTTGACCCGGCAAAAGTGACTCGTTCAGCTTTGCAAAATGCAGCTTCTGTTGCTGGATTAATCTTGACTACTGAAGCAGTTGTGGCTAATAA
>groEL_Lcl-216
ATGTCAAAAGAAATTAAATTTTCAAGTGATGCTAGAACAGCGATGATGCGCGGAATTGATATTCTTGCCGATACAGTAAAAACAACCCTTGGGCCAAAAGGGCGTAATGTTGTTCTTGAAAAATCATATGGTTCACCTTTAATTACAAATGATGGTGTTACAATTGCCAAAGAGATTGAACTTGAAGACCATTTTGAAAATATGGGAGCTAAACTTGTTTCGGAAGTTGCTTCAAAAACAAATGATATTGCAGGTGATGGAACAACAACAGCGACAGTTTTGACACAAGCTATTGTTCGTGAAGGATTGAAAAATGTTACTGCAGGTGCAAATCCAGTTGGTATTCGCCGAGGAATTGAACTCGCAGCTGAAACAGCAGTTGCTTCAATTAAAGAAATGGCAATTCCTGTTCATGATAAATCAGCAATCGCTCAAGTTGCTACCGTTTCATCACGTAGTGAAAAAGTTGGGGAATATATTTCTGACGCAATGGAGCGTGTAGGTTCTGACGGAGTTATCACAATCGAAGAATCAAAAGGAATGCAAACAGAGCTTGATGTTGTTGAAGGAATGCAATTTGACCGTGGATACTTGAGTCAATATATGGTTTCTAATACAGAAAAAATGGTTGCTGAGTTAGATAATCCTTATATTCTGATTACGGATAAAAAAATCTCAAATATTCAAGAAATTTTACCGCTTCTTGAACAAATTTTGAAAACAAATCGTCCACTTTTAATTGTTGCTGATGATGTTGATGGAGAAGCATTGCCAACTCTTGTTCTTAATAAGATTAAAGGGGTCTTCAACGTAGTCGCTGTAAAAGCACCGGGATTTGGTGACCGCCGTAAAGCTCAATTGGAAGATTTAGCTATCTTGACAGGTGGTACAGTAATTACTGAAGAACTAGGCCTTGATCTCAAAGATGCTACACTAGAAGCTTTAGGACAAGCTGCTAAAGCAACTGTTGATAAAGACCATACAACAATTGTTGAAGGTGCTGGTTCTGTTGATGCCATTTCTGATCGTGTGGCTATCATCAAAGCACAAATCGAAAAAACAACTTCTGATTTTGACCGTGAAAAATTGCAAGAGCGCTTAGCAAAATTATCTGGTGGAGTTGCGGTAGTTAAAGTAGGAGCCGCAACAGAAACAGAACTTAAAGCAATGAAACTTTTGATTGAAGACGCACTTAATGCAACACGTGCTGCTGTTGAAGAAGGTATCGTTTCTGGTGGTGGTACAGCTCTTGTTAATGCCATCGCAGCTTTGGATAAACTTTCAGAAGAAGGCGACATTCAAACAGGAATTAACATCGTTCGCCGTGCGCTTGAAGAACCAGTTCGTCAAATCGCGGCCAATGCAGGATATGAAGGTTCAGTTATCATTGATAAACTTCGTTCAGAAAAAGTTGGTACAGGATTTAATGCAGCGACAGGTCAATGGGTAAATATGATTGAAGAAGGAATCGTTGACCCGGCAAAAGTGACTCGTTCAGCTTTGCAAAATGCAGCTTCTGTTGCTGGATTAATCTTGACTACTGAAGCAGTTGTGGCTAATAA
>groEL_Lcl-217
ATGTCAAAAGAAATTAAATTTTCAAGTGATGCTAGAACAGCGATGATGCGCGGAATTGATATTCTTGCCGATACAGTAAAAACAACCCTTGGGCCAAAAGGGCGTAATGTTGTTCTTGAAAAATCATATGGTTCACCTTTAATTACAAATGATGGTGTTACAATTGCCAAAGAGATTGAACTTGAAGACCATTTTGAAAATATGGGAGCTAAACTTGTTTCGGAAGTTGCTTCAAAAACAAATGATATTGCAGGTGACGGAACAACAACAGCGACAGTTTTGACACAAGCTATTGTTCGTGAAGGATTGAAAAATGTTACTGCAGGTGCAAATCCAGTTGGTATTCGCCGAGGAATTGAACTCGCAGCTGAAACAGCAGTTGCTTCAATTAAAGAAATGGCAATTCCTGTTCATGATAAATCAGCAATCGCTCAAGTTGCTACCGTTTCATCACGTAGTGAAAAAGTTGGGGAATATATTTCTGACGCAATGGAGCGTGTAGGTTCTGACGGAGTTATCACAATCGAAGAATCAAAAGGAATGCAAACAGAGCTTGATGTTGTTGAAGGAATGCAATTTGACCGTGGATACTTGAGTCAATATATGGTTTCTAATACAGAGAAAATGGTTGCTGAGTTAGATAATCCTTATATTCTGATTACGGATAAAAAAATCTCAAATATTCAAGAAATTTTACCGCTTCTTGAACAAATTTTGAAAACAAATCGTCCACTTTTAATTGTTGCTGATGATGTTGATGGAGAAGCATTGCCAACTCTTGTTCTTAATAAGATTAAAGGGGTCTTCAACGTAGTCGCTGTAAAAGCACCGGGATTTGGTGACCGCCGTAAAGCTCAATTGGAAGATTTAGCTATCTTGACAGGTGGTACAGTAATTACTGAAGAACTAGGCCTTGATCTTAAAGATGCTACACTAGAAGCTTTAGGACAAGCTGCTAAAGCAACTGTTGATAAAGACCATACAACAATTGTTGAAGGTGCTGGTTCTGTTGATGCCATTTCTGATCGTGTGGCTATCATCAAAGCACAAATCGAAAAAACAACTTCTGATTTTGACCGTGAAAAATTGCAAGAGCGCTTAGCAAAATTAGCTGGTGGAGTTGCGGTAGTTAAAGTAGGAGCCGCAACAGAAACAGAACTTAAAGCAATGAAACTTTTGATTGAAGACGCACTTAATGCAACACGTGCTGCTGTTGAAGAAGGTATCGTTTCTGGTGGTGGTACAGCTCTTGTTAATGCCATCGCAGCTTTGGATAAACTTTCAGAAGAAGGCGACATTCAAACAGGAATTAACATCGTTCGCCGTGCGCTTGAAGAACCAGTTCGTCAAATCGCGGCCAATGCAGGATATGAAGGTTCAGTTATCATTGATAAACTTCGTTCAGAAAAAGTTGGTACAGGATTTAATGCAGCGACAGGTCAATGGGTAAATATGATTGAAGAAGGAATCGTTGACCCGGCAAAAGTGACTCGTTCAGCTTTGCAAAATGCAGCTTCTGTTGCTGGATTAATCTTGACTACTGAAGCAGTTGTGGCTAATAA
>groEL_Lcl-218
ATGTCAAAAGAAATTAAATTTTCAAGTGATGCTAGAACAGCGATGATGCGCGGAATTGATATTCTTGCCGATACAGTAAAAACAACCCTTGGGCCAAAAGGGCGTAATGTTGTTCTTGAAAAATCATATGGTTCACCTTTAATTACAAATGATGGTGTTACAATTGCCAAAGAGATTGAACTTGAAGACCATTTTGAAAATATGGGAGCTAAACTTGTTTCGGAAGTTGCTTCAAAAACAAATGATATTGCAGGTGATGGAACAACAACAGCGACAGTTTTGACACAAGCTATTGTTCGTGAAGGATTGAAAAATGTTACTGCAGGTGCAAATCCAGTTGGTATTCGCCGAGGAATTGAACTCGCAGCTGAAACAGCAGTTGCTTCAATTAAAGAAATGGCAATTCCTGTTCACGATAAATCAGCAATCGCTCAAGTTGCTACCGTTTCATCACGTAGTGAAAAAGTTGGGGAATATATTTCTGACGCAATGGAGCGTGTAGGTTCTGACGGAGTTATCACAATCGAAGAATCAAAAGGAATGCAAACAGAGCTTGATGTTGTTGAAGGAATGCAATTTGACCGTGGATACTTGAGTCAATATATGGTTTCTAATACAGAGAAAATGGTTGCTGAGTTAGATAATCCTTATATTCTGATTACGGATAAAAAAATCTCAAATATTCAAGAAATTTTACCGCTTCTTGAACAAATTTTGAAAACAAATCGTCCACTTTTAATTGTTGCTGATGATGTTGATGGAGAAGCATTGCCAACTCTTGTTCTTAATAAGATTAAAGGGGTCTTCAACGTAGTCGCTGTAAAAGCACCGGGATTTGGTGACCGCCGTAAAGCTCAATTGGAAGATTTAGCTATCTTGACAGGTGGTACAGTAATTACTGAAGAACTTGGCCTTGATCTTAAAGATGCTACACTAGAAGCTTTAGGACAAGCTGCTAAAGCAACTGTTGATAAAGACCATACAACAATTGTTGAAGGTGCTGGTTCTGTTGGTGCCATTTCTGATCGTGTGGCTATCATCAAAGCACAAATCGAAAAAATAACTTCTGATTTTGACCGTGAAAAATTGCAAGAGCGCTTAGCGAAATTAGCTGGCGGAGTTGCGGTAGTTAAAGTAGGAGCCGCAACAGAAACAGAACTTAAAGCAATGAAACTTTTGATTGAAGACGCACTTAATGCAACACGTGCTGCTGTTGAAGAAGGTATCGTTTCTGGTGGTGGTACAGCTCTTGTTAATGCCATCGCAGCTTTGGATAAACTTTCAGAAGAAGGCGACATTCAAACAGGAATTAACATCGTTCGCCGTGCCCTTGAAGAACCAGTTCGTCAAATCGCGGCCAATGCAGGATATGAAGGTTCAGTTATCATTGATAAACTTCGTTCAGAAAAAGTTGGTACAGGATTTAATGCAGCGACAGGTCAATGGGTAAATATGATTGAAGAAGGAATCGTTGACCCGGCAAAAGTGACTCGTTCAGCTTTGCAAAATGCAGCTTCTGTTGCTGGATTAATCTTGACTACTGAAGCAGTTGTGGCTAATAA
>groEL_Lcl-219
ATGTCAAAAGAAATTAAATTTTCAAGTGATGCTAGAACAGCGATGATGCGCGGAATTGATATTCTTGCCGATACAGTAAAAACAACCCTTGGGCCAAAAGGGCGTAATGTTGTTCTTGAAAAATCATATGGTTCACCTTTAATTACAAATGATGGTGTTACAATTGCCAAAGAGATTGAACTTGAAGACCATTTTGAAAATATGGGAGCTAAACTTGTTTCGGAAGTTGCTTCAAAAACAAATGATATTGCAGGTGATGGAACAACAACAGCGACAGTTTTGACACAAGCTATTGTTCGTGAAGGATTGAAAAATGTTACTGCAGGTGCAAATCCAGTTGGTATTCGCCGAGGAATTGAACTCGCAGCTGAAACAGCAGTTGCTTCAATTAAAGAAATGGCAATTCCTGTTCATGATAAATCAGCAATCGCTCAAGTTGCTACCGTTTCATCACGTAGTGAAAAAGTTGGGGAATATATTTCTGACGCAATGGAGCGTGTAGGTTCTGACGGAGTTATCACAATCGAAGAATCAAAAGGAATGCAAACAGAGCTTGATGTTGTTGAAGGAATGCAATTTGACCGTGGATACTTGAGTCAATATATGGTTTCTAATACAGAGAAAATGGTTGCTGAGTTAGATAATCCTTATATTCTGATTACGGATAAAAAAATCTCAAATATTCAAGAAATTTTACCGCTTCTTGAACAAATTTTGAAAACAAATCGTCCACTTTTAATTGTTGCTGATGATGTTGATGGAGAAGCATTGCCAACTCTTGTTCTTAATAAGATTAAAGGGGTCTTCAACGTAGTCGCTGTAAAAGCACCGGGATTTGGTGACCGCCGTAAAGCTCAATTGGAAGATTTAGCTATCTTGACAGGTGGTACAGTAATTACTGAAGAACTAGGCCTTGATCTCAAAGATGCTACACTAGAAGCTTTAGGACAAGCTGCTAAAGCAACTGTTGATAAAGACCATACAACAATTGTTGAAGGTGCTGGTTCTGTTGATGCCATTTCTGATCGTGTGGCTATCATCAAAGCACAAATCGAAAAAACAACTTCTGATTTTGACCGTGAAAAATTGCAAGAGCGCTTAGCAAAATTATCTGGTGGAGTTGCGGTAGTTAAAGTAGGAGCCGCAACAGAAACAGAACTTAAAGCAATGAAACTTTTGATTGAAGACGCACTTAATGCAACACGTGCTGCTGTTGAAGAAGGTATCGTTTCTGGTGGTGGTACAGCTCTTGTTAATGCCATCGCAGCTTTGGATAAACTTTCAGAAGAAGGCGACATTCAAACAGGAATTAACATCGTTCGCCGTGCGCTTGAAGAACCAGTTCGTCAAATCGCGGCCAATGCAGGATATGAAGGTTCAGTTATCATTGATAAACTTCGTTCAGAAAAAGTTGGTACAGGATTTAATGCAGCGACAGGTCAATGGGTAAATATGATTGAAGAAGGAATCGTTGACCCGGCAAAAGTGACTCGTTCAGCTTTGCAAAATGCAGCTTCTGTTGCTGGATTAATCTTGACTACTGAAGCAGTTGTGGCTAATAA
>groEL_Lcl-220
ATGTCAAAAGAAATTAAATTTTCAAGTGATGCTAGAACAGCGATGATGCGCGGAATTGATATTCTTGCCGATACAGTAAAAACAACCCTTGGGCCAAAAGGGCGTAATGTTGTTCTTGAAAAATCATATGGTTCACCTTTAATTACAAATGATGGTGTTACAATTGCCAAAGAGATTGAACTTGAAGACCATTTTGAAAATATGGGAGCTAAACTTGTTTCGGAAGTTGCTTCAAAAACAAATGATATTGCAGGTGATGGAACAACAACAGCGACAGTTTTGACACAAGCTATTGTTCGTGAAGGATTGAAAAATGTTACTGCAGGTGCAAATCCAGTTGGTATTCGCCGAGGAATTGAACTCGCAGCTGAAACAGCAGTTGCTTCAATTAAAGAAATGGCAATTCCTGTTCATGATAAATCAGCAATCGCTCAAGTTGCTACCGTTTCATCACGTAGTGAAAAAGTTGGGGAATATATTTCTGACGCAATGGAGCGTGTAGGTTCTGACGGAGTTATCACAATCGAAGAATCAAAAGGAATGCAAACAGAGCTTGATGTTGTTGAAGGAATGCAATTTGACCGTGGATACTTGAGTCAATATATGGTTTCTAATACAGAAAAAATGGTTGCTGAGTTAGATAATCCTTATATTCTGATTACGGATAAAAAAATCTCAAATATTCAAGAAATTTTACCGCTTCTTGAACAAATTTTGAAAACAAATCGTCCACTTTTAATTGTTGCTGATGATGTTGATGGAGAAGCATTGCCAACTCTTGTTCTTAATAAGATTAAAGGGGTCTTCAACGTAGTCGCTGTAAAAGCACCGGGATTTGGTGACCGCCGTAAAGCTCAATTGGAAGATTTAGCTATCTTGACAGGTGGTACAGTAATTACTGAAGAACTAGGCCTTGATCTCAAAGATGCTACACTAGAAGCTTTAGGACAAGCTGCTAAAGCAACTGTTGATAAAGACCATACAACAATTGTTGAAGGTGCTGGTTCTGTTGATGCCATTTCTGATCGTGTGGCTATCATCAAAGCACAAATCGAAAAAACAACTTCTGATTTTGACCGTGAAAAATTGCAAGAGCGCTTAGCAAAATTATCTGGTGGAGTTGCGGTAGTTAAAGTAGGAGCCGCAACAGAAACAGAACTTAAAGCAATGAAACTTTTGATTGAAGACGCACTTAATGCAACACGTGCTGCTGTTGAAGAAGGTATCGTTTCTGGTGGTGGTACAGCTCTTGTTAATGCCATCGCAGCTTTGGATAAACTTTCAGAAGAAGGCGACATTCAAACAGGAATTAACATCGTTCGCCGTGCGCTTGAAGAACCAGTTCGTCAAATCGCGGCCAATGCAGGATATGAAGGTTCAGTTATCATTGATAAACTTCGTTCAGAAAAAGTTGGTACAGGATTTAATGCAGCGACAGGTCAATGGGTAAATATGATTGAAGAAGGAATCGTTGACCCGGCAAAAGTGACTCGTTCAGCTTTGCAAAATGCAGCTTCTGTTGCTGGATTAATCTTGACTACTGAAGCAGTTGTGGCTAATAA
>groEL_Lcl-221
ATGTCAAAAGAAATTAAATTTTCAAGTGATGCTAGAACAGCGATGATGCGCGGAATTGATATTCTTGCCGATACAGTAAAAACAACCCTTGGGCCAAAAGGGCGTAATGTTGTTCTTGAAAAATCATATGGTTCACCTTTAATTACAAATGATGGTGTTACAATTGCCAAAGAGATTGAACTTGAAGACCATTTTGAAAATATGGGAGCTAAACTTGTTTCGGAAGTTGCTTCAAAAACAAATGATATTGCAGGTGATGGAACAACAACAGCGACAGTTTTGACACAAGCTATTGTTCGTGAAGGATTGAAAAATGTTACTGCAGGTGCAAATCCAGTTGGTATTCGCCGAGGAATTGAACTCGCAGCTGAAACAGCAGTTGCTTCAATTAAAGAAATGGCAATTCCTGTTCATGATAAATCAGCAATCGCTCAAGTTGCTACCGTTTCATCACGTAGTGAAAAAGTTGGGGAATATATTTCTGACGCAATGGAGCGTGTAGGTTCTGACGGAGTTATCACAATCGAAGAATCAAAAGGAATGCAAACAGAGCTTGATGTTGTTGAAGGAATGCAATTTGACCGTGGATACTTGAGTCAATATATGGTTTCTAATACAGAAAAAATGGTTGCTGAGTTAGATAATCCTTATATTCTGATTACGGATAAAAAAATCTCAAATATTCAAGAAATTTTACCGCTTCTTGAACAAATTTTGAAAACAAATCGTCCACTTTTAATTGTTGCTGATGATGTTGATGGAGAAGCATTGCCAACTCTTGTTCTTAATAAGATTAAAGGGGTCTTCAACGTAGTCGCTGTAAAAGCACCGGGATTTGGTGACCGCCGTAAAGCTCAATTGGAAGATTTAGCTATCTTGACAGGTGGTACAGTAATTACTGAAGAACTAGGCCTTGATCTCAAAGATGCTACACTAGAAGCTTTAGGACAAGCTGCTAAAGCAACTGTTGATAAAGACCATACAACAATTGTTGAAGGTGCTGGTTCTGTTGATGCCATTTCTGATCGTGTGGCTATCATCAAAGCACAAATCGAAAAAACAACTTCTGATTTTGACCGTGAAAAATTGCAAGAGCGCTTAGCAAAATTATCTGGTGGAGTTGCGGTAGTTAAAGTAGGAGCCGCAACAGAAACAGAACTTAAAGCAATGAAACTTTTGATTGAAGACGCACTTAATGCAACACGTGCTGCTGTTGAAGAAGGTATCGTTTCTGGTGGTGGTACAGCTCTTGTTAATGCCATCGCAGCTTTGGATAAACTTTCAGAAGAAGGCGACATTCAAACAGGAATTAACATCGTTCGCCGTGCGCTTGAAGAACCAGTTCGTCAAATCGCGGCCAATGCAGGATATGAAGGTTCAGTTATCATTGATAAACTTCGTTCAGAAAAAGTTGGTACAGGATTTAATGCAGCGACAGGACAATGGGTAAATATGATTGAAGAAGGAATCGTTGACCCGGCAAAAGTGACTCGTTCAGCTTTGCAAAATGCAGCTTCTGTTGCTGGATTAATCTTGACTACTGAAGCAGTTGTGGCTAATAA
>groEL_Lcl-222
ATGTCAAAAGAAATTAAATTTTCAAGTGATGCTAGAACAGCGATGATGCGCGGAATTGATATTCTTGCCGATACAGTAAAAACAACCCTTGGGCCAAAAGGGCGTAATGTTGTTCTTGAAAAATCATATGGTTCACCTTTAATTACAAATGATGGTGTTACAATTGCCAAAGAGATTGAACTTGAAGACCATTTTGAAAATATGGGAGCTAAACTTGTTTCGGAAGTTGCTTCAAAAACAAATGATATTGCAGGTGATGGAACAACAACAGCGACAGTTTTGACACAAGCTATTGTTCGTGAAGGATTGAAAAATGTTACTGCAGGTGCAAATCCAGTTGGTATTCGCCGAGGAATTGAACTCGCAGCTGAAACAGCAGTTGCTTCAATTAAAGAAATGGCAATTCCTGTTCATGATAAATCAGCAATCGCTCAAGTTGCTACCGTTTCATCACGTAGTGAAAAAGTTGGGGAATATATTTCTGACGCAATGGAGCGTGTAGGTTCTGACGGAGTTATCACAATCGAAGAATCAAAAGGAATGCAAACAGAGCTTGATGTTGTTGAAGGAATGCAATTTGACCGTGGATACTTGAGTCAATATATGGTTTCTAATACAGAGAAAATGGTTGCTGAGTTAGATAATCCTTATATTCTGATTACGGATAAAAAAATCTCAAATATTCAAGAAATTTTACCGCTTCTTGAACAAATTTTGAAAACAAATCGTCCACTTTTAATTGTTGCTGATGATGTTGATGGAGAAGCATTGCCAACTCTTGTTCTTAATAAGATTAAAGGAGTCTTCAACGTAGTCGCTGTAAAAGCACCGGGATTTGGTGACCGCCGTAAAGCTCAATTGGAAGATTTAGCTATCTTGACAGGTGGTACAGTAATTACTGAAGAACTAGGCCTTGATCTTAAAGATGCTACACTAGAAGCTTTAGGACAAGCTGCTAAAGCAACTGTTGATAAAGACCATACAACAATTGTTGAAGGTGCTGGTTCTGTTGATGCCATTTCTGATCGTGTGGCTATCATCAAAGCACAAATCGAAAAAACAACTTCTGATTTTGACCGTGAAAAATTGCAAGAGCGCTTAGCAAAATTAGCTGGTGGAGTTGCGGTAGTTAAAGTAGGAGCCGCAACAGAAACAGAACTTAAAGCAATGAAACTTTTGATTGAAGACGCACTTAATGCAACACGTGCTGCTGTTGAAGAAGGTATCGTTTCTGGTGGTGGTACAGCTCTTGTTAATGCCATCGCAGCTTTGGATAAACTTTCAGAAGAAGGCGACATTCAAACAGGAATTAACATCGTTCGCCGTGCGCTTGAAGAACCAGTTCGTCAAATCGCGGCCAATGCAGGATATGAAGGTTCAGTTATCATTGATAAACTTCGTTCAGAAAAAGTTGGTACAGGATTTAATGCAGCGACAGGTCAATGGGTAAATATGATTGAAGAAGGAATCGTTGACCCGGCAAAAGTGACTCGTTCAGCTTTGCAAAATGCAGCTTCTGTTGCTGGATTAATCTTGACTACTGAAGCAGTTGTGGCTAATAA
>groEL_Lcl-223
ATGTCAAAAGAAATTAAATTTTCAAGTGATGCTAGAACAGCGATGATGCGCGGAATTGATATTCTTGCCGATACAGTAAAAACAACCCTTGGGCCAAAAGGGCGTAATGTTGTTCTTGAAAAATCATATGGTTCACCTTTAATTACAAATGATGGTGTTACAATTGCCAAAGAGATTGAACTTGAAGACCATTTTGAAAATATGGGAGCTAAACTTGTTTCGGAAGTTGCTTCAAAAACAAATGATATTGCAGGTGATGGAACAACAACAGCGACAGTTTTGACACAAGCTATTGTTCGTGAAGGATTGAAAAATGTTACTGCAGGTGCAAATCCAGTTGGTATTCGCCGAGGAATTGAACTCGCAGCTGAAACAGCAGTTGCTTCAATTAAAGAAATGGCAATTCCTGTTCATGATAAATCAGCAATCGCTCAAGTTGCTACCGTTTCATCACGTAGTGAAAAAGTTGGGGAATATATTTCTGACGCAATGGAGCGTGTAGGTTCTGACGGAGTTATCACAATCGAAGAATCAAAAGGAATGCAAACAGAGCTTGATGTTGTTGAAGGAATGCAATTTGACCGTGGATACTTGAGTCAATATATGGTTTCTAATACAGAAAAAATGGTTGCTGAGTTAGATAATCCTTATATTCTGATTACGGATAAAAAAATCTCAAATATTCAAGAAATTTTACCGCTTCTTGAACAAATTTTGAAAACAAATCGTCCACTTTTAATTGTTGCTGATGATGTTGATGGAGAAGCATTGCCAACTCTTGTTCTTAATAAGATTAAAGGGGTCTTCAACGTAGTCGCTGTAAAAGCACCGGGATTTGGTGACCGCCGTAAAGCTCAATTGGAAGATTTAGCTATCTTGACAGGTGGTACAGTAATTACTGAAGAACTAGGCCTTGATCTCAAAGATGCTACACTAGAAGCTTTAGGACAAGCTGCTAAAGCAACTGTTGATAAAGACCATACAACAATTGTTGAAGGTGCTGGTTCTGTTGATGCCATTTCTGATCGTGTGGCTATCATCAAAGCACAAATCGAAAAAACAACTTCTGATTTTGACCGTGAAAAATTGCAAGAGCGCTTAGCAAAATTATCTGGTGGAGTTGCGGTAGTTAAAGTAGGAGCCGCAACAGAAACAGAACTTAAAGCAATGAAACTTTTGATTGAAGACGCACTTAATGCAACACGTGCTGCTGTTGAAGAAGGTATCGTTTCTGGTGGTGGTACAGCTCTTGTTAATGCCATCGCAGCTTTGGATAAACTTTCAGAAGAAGGCGACATTCAAACAGGAATTAACATCGTTCGCCGTGCGCTTGAAGAACCAGTTCGTCAAATCGCGGCCAATGCAGGATATGAAGGTTCAGTTATCATTGATAAACTTCGTTCAGAAAAAGTTGGTACAGGATTTAATGCAGCGACAGGTCAATGGGTAAATATGATTGAAGAAGGAATCGTTGACCCGGCAAAAGTGACTCGTTCAGCTTTGCAAAATGCAGCTTCTGTTGCTGGATTAATCTTGACTACTGAAGCAGTTGTGGCTAATAA
>groEL_Lcl-224
ATGTCAAAAGATATTAAATTTTCAAGTGATGCTAGAACAGCGATGATGCGTGGGATTGATATTCTTGCTGATACAGTAAAAACAACCCTTGGACCAAAAGGTCGCAATGTTGTTCTTGAAAAATCATATGGATCACCTTTAATTACAAACGATGGTGTAACGATTGCCAAAGAGATTGAACTTGAAGATCATTTTGAAAATATGGGAGCTAAACTTGTTTCAGAAGTTGCTTCAAAAACAAATGATATCGCAGGTGACGGTACAACAACAGCGACAGTTTTGACACAAGCTATCGTTCGTGAAGGTTTAAAAAATGTTACCGCAGGTGCAAATCCAGTTGGTATTCGCCGAGGAATTGAACTTGCTGCTGAAACAGCTGTTGCGTCAATTAAAGAGATGGCAATTCCTGTCCACGATAAATCAGCAATTGCGCAAGTAGCTACCGTTTCATCACGTAGTGAAAAAGTGGGTGAGTATATTTCTGATGCAATGGAACGTGTAGGTTCTGACGGAGTTATCACCATTGAAGAATCAAAAGGGATGCAAACTGAACTCGATGTTGTTGAAGGAATGCAATTTGACCGTGGATATTTGAGTCAATATATGGTTTCTAATACAGAAAAAATGGTTGCTGAATTAGATAATCCTTATATTCTTATTACCGACAAAAAAATCTCAAACATTCAAGAAATTTTACCGCTCCTTGAACAAATCTTGAAAACAAATCGTCCACTTCTTATTGTAGCTGATGATGTTGATGGAGAAGCATTGCCAACGCTTGTTCTTAATAAGATTAAAGGTGTCTTCAATGTTGTAGCTGTAAAAGCACCAGGATTTGGTGATCGTCGTAAAGCTCAATTGGAAGATTTGGCTATCTTGACAGGTGGTACAGTAATTACTGAAGAACTTGGTCTTGATCTTAAAGATGCTACTCTTGAAGCTTTAGGACAAGCAGCTAAGGCAACTGTGGATAAAGACCACACAACAATTGTTGAAGGTGCTGGTTCTGCTGATGCTATTTCTGATCGTGTAGCTATTATTAAAGCGCAAATTGAAAAAACAACTTCTGATTTTGATCGTGAAAAATTACAAGAACGTCTTGCAAAATTAGCTGGTGGTGTTGCAGTTGTTAAAGTTGGTGCTGCAACTGAAACAGAGCTCAAAGCAATGAAACTCTTGATTGAAGATGCACTTAATGCAACACGTGCAGCCGTTGAGGAAGGTATTGTTTCTGGTGGTGGTACAGCACTTGTTAATGCTATTGCTGCTTTGGATAAACTTTCAGAAGAAGGAGATATTCAAACAGGTATTAACATTGTTCGCCGTGCTCTTGAAGAACCAGTTCGTCAAATTGCTGCCAATGCAGGATATGAAGGTTCAGTTATCATTGATAAACTTCGTTCAGAAGAAGTAGGTACAGGATTCAATGCTGCAACTGGTCAATGGGTTAATATGATTGAAGAAGGAATTGTTGACCCTGCAAAAGTAACTCGTTCAGCTTTGCAAAACGCGGCTTCTGTTGCTGGTTTAATTTTGACTACTGAAGCAGTAGTTGCTAATAA
>groEL_Lcl-225
ATGTCAAAAGAAATTAAATTTTCAAGTGATGCTAGAACAGCGATGATGCGCGGAATTGATATTCTTGCCGATACAGTAAAAACAACCCTTGGGCCAAAAGGGCGTAATGTTGTTCTTGAAAAATCATATGGTTCACCTTTAATTACAAATGATGGTGTTACAATTGCCAAAGAGATTGAACTTGAAGACCATTTTGAAAATATGGGAGCTAAACTTGTTTCGGAAGTTGCTTCAAAAACAAATGATATTGCAGGTGATGGAACAACAACAGCGACAGTTTTGACACAAGCTATTGTTCGTGAAGGATTGAAAAATGTTACTGCAGGTGCAAATCCAGTTGGTATTCGCCGAGGAATTGAACTCGCAGCTGAAACAGCAGTTGCTTCAATTAAAGAAATGGCAATTCCTGTTCATGATAAATCAGCAATCGCTCAAGTTGCTACCGTTTCATCACGTAGTGAAAAAGTTGGGGAATATATTTCTGACGCAATGGAGCGTGTAGGTTCTGACGGAGTTATCACAATCGAAGAATCAAAAGGAATGCAAACAGAGCTTGATGTTGTTGAAGGAATGCAATTTGACCGTGGATACTTGAGTCAATATATGGTTTCTAATACAGAGAAAATGGTTGCTGAGTTAGATAATCCTTATATTCTGATTACGGATAAAAAAATCTCAAATATTCAAGAAATTTTACCGCTTCTTGAACAAATTTTGAAAACAAATCGTCCACTTTTAATTGTTGCTGATGATGTTGATGGAGAAGCATTGCCAACTCTTGTTCTTAATAAGATTAAAGGGGTCTTCAACGTAGTCGCTGTAAAAGCACCGGGATTTGGTGACCGCCGTAAAGCTCAATTGGAAGATTTAGCTATCTTGACAGGTGGTACAGTAATTACTGAAGAACTAGGCCTTGATCTTAAAGATGCTACACTAGAAGCTTTAGGACAAGCTGCTAAAGCAACTGTTGATAAAGACCATACAACAATTGTTGAAGGTGCTGGTTCTGTTGATGCCATTTCTGATCGTGTGGCTATCATCAAAGCACAAATCGAAAAAACAACTTCTGATTTTGACCGTGAAAAATTGCAAGAGCGCTTAGCAAAATTAGCTGGTGGAGTTGCGGTAGTTAAAGTAGGAGCCGCAACAGAAACAGAACTTAAAGCAATGAAACTTTTGATTGAAGACGCACTTAATGCAACACGTGCTGCTGTTGAAGAAGGTATCGTTTCTGGTGGTGGTACAGCTCTTGTTAATGCCATCGCAGCTTTGGATAAACTTTCAGAAGAAGGCGACATTCAAACAGGAATTAACATCGTTCGCCGTGCGCTTGAAGAACCAGTTCGTCAAATCGCGGCCAATGCAGGATATGAAGGTTCAGTTATCATTGATAAACTTCGTTCAGAAAAAGTTGGTACAGGATTTAATGCAGCGACAGGTCAATGGGTAAATATGATTGAAGAAGGAATCGTTGACCCGGCAAAAGTGACTCGTTCAGCTTTGCAAAATGCAGCTTCTGTTGCTGGATTAATCTTGACTACTGAAGCAGTTGTGGCTAATAA
>groEL_Lcl-226
ATGTCAAAAGAAATTAAATTTTCAAGTGATGCTAGAACAGCGATGATGCGCGGAATTGATATTCTTGCCGATACAGTAAAAACAACCCTTGGGCCAAAAGGGCGTAATGTTGTTCTTGAAAAATCATATGGTTCACCTTTAATTACAAATGATGGTGTTACAATTGCCAAAGAGATTGAACTTGAAGACCATTTTGAAAATATGGGAGCTAAACTTGTTTCGGAAGTTGCTTCAAAAACAAATGATATTGCAGGTGATGGAACAACAACAGCGACAGTTTTGACACAAGCTATTGTTCGTGAAGGATTGAAAAATGTTACTGCAGGTGCAAATCCAGTTGGTATTCGCCGAGGAATTGAACTCGCAGCTGAAACAGCAGTTGCTTCAATTAAAGAAATGGCAATTCCTGTTCATGATAAATCAGCAATCGCTCAAGTTGCTACCGTTTCATCACGTAGTGAAAAAGTTGGGGAATATATTTCTGACGCAATGGAGCGTGTAGGTTCTGACGGAGTTATCACAATCGAAGAATCAAAAGGAATGCAAACAGAGCTTGATGTTGTTGAAGGAATGCAATTTGACCGTGGATACTTGAGTCAATATATGGTTTCTAATACAGAGAAAATGGTTGCTGAGTTAGATAATCCTTATATTCTGATTACGGATAAAAAAATCTCAAATATTCAAGAAATTTTACCGCTTCTTGAACAAATTTTGAAAACAAATCGTCCACTTTTAATTGTTGCTGATGATGTTGATGGAGAAGCATTGCCAACTCTTGTTCTTAATAAGATTAAAGGGGTCTTCAACGTAGTCGCTGTAAAAGCACCGGGATTTGGTGACCGCCGTAAAGCTCAATTGGAAGATTTAGCTATCTTGACAGGTGGTACAGTAATTACTGAAGAACTAGGCCTTGATCTTAAAGATGCTACACTAGAAGCTTTAGGACAAGCTGCTAAAGCAACTGTTGATAAAGACCATACAACAATTGTTGAAGGTGCTGGTTCTGTTGATGCCATTTCTGATCGTGTGGCTATCATCAAAGCACAAATCGAAAAAACAACTTCTGATTTTGACCGTGAAAAATTGCAAGAGCGCTTAGCAAAATTAGCTGGTGGAGTTGCGGTAGTTAAAGTAGGAGCCGCAACAGAAACAGAACTTAAAGCAATGAAACTTTTGATTGAAGACGCACTTAATGCAACACGTGCTGCTGTTGAAGAAGGTATCGTTTCTGGTGGTGGTACAGCTCTTGTTAATGCCATCGCAGCTTTGGATAAACTTTCAGAAGAAGGCGACATTCAAACAGGAATTAACATCGTTCGCCGTGCGCTTGAAGAACCAGTTCGTCAAATCGCGGCCAATGCAGGATATGAAGGTTCAGTTATCATTGATAAACTTCGTTCAGAAAAAGTTGGTACAGGATTTAATGCAGCGACAGGTCAATGGGTAAATATGATTGAAGAAGGAATCGTTGACCCGGCAAAAGTGACTCGTTCAGCTTTGCAAAATGCAGCTTCTGTTGCTGGATTAATCTTGACTACTGAAGCAGTTGTGGCTAATAA
>groEL_Lcl-227
ATGTCAAAAGAAATTAAATTTTCAAGTGATGCTAGAACAGCGATGATGCGCGGAATTGATATTCTTGCCGATACAGTAAAAACAACCCTTGGGCCAAAAGGGCGTAATGTTGTTCTTGAAAAATCATATGGTTCACCTTTAATTACAAATGATGGTGTTACAATTGCCAAAGAGATTGAACTTGAAGACCATTTTGAAAATATGGGAGCTAAACTTGTTTCGGAAGTTGCTTCAAAAACAAATGATATTGCAGGTGATGGAACAACAACAGCGACAGTTTTGACACAAGCTATTGTTCGTGAAGGATTGAAAAATGTTACTGCAGGTGCAAATCCAGTTGGTATTCGCCGAGGAATTGAACTCGCAGCTGAAACAGCAGTTGCTTCAATTAAAGAAATGGCAATTCCTGTTCACGATAAATCAGCAATCGCTCAAGTTGCTACCGTTTCATCACGTAGTGAAAAAGTTGGGGAATATATTTCTGACGCAATGGAGCGTGTAGGTTCTGACGGAGTTATCACAATCGAAGAATCAAAAGGAATGCAAACAGAGCTTGATGTTGTTGAAGGAATGCAATTTGACCGTGGATACTTGAGTCAATATATGGTTTCTAATACAGAGAAAATGGTTGCTGAGTTAGATAATCCTTATATTCTGATTACGGATAAAAAAATCTCAAATATTCAAGAAATTTTACCGCTTCTTGAACAAATTTTGAAAACAAATCGTCCACTTTTAATTGTTGCTGATGATGTTGATGGAGAAGCATTGCCAACTCTTGTTCTTAATAAGATTAAAGGGGTCTTCAACGTAGTCGCTGTAAAAGCACCGGGATTTGGTGACCGCCGTAAAGCTCAATTGGAAGATTTAGCTATCTTGACAGGTGGTACAGTAATTACTGAAGAACTTGGCCTTGATCTTAAAGATGCTACACTAGAAGCTTTAGGACAAGCTGCTAAAGCAACTGTTGATAAAGACCATACAACAATTGTTGAAGGTGCTGGTTCTGTTGGTGCCATTTCTGATCGTGTGGCTATCATCAAAGCACAAATCGAAAAAATAACTTCTGATTTTGACCGTGAAAAATTGCAAGAGCGCTTAGCGAAATTAGCTGGCGGAGTTGCGGTAGTTAAAGTAGGAGCCGCAACAGAAACAGAACTTAAAGCAATGAAACTTTTGATTGAAGACGCACTTAATGCAACACGTGCTGCTGTTGAAGAAGGTATCGTTTCTGGTGGTGGTACAGCTCTTGTTAATGCCATCGCAGCTTTGGATAAACTTTCAGAAGAAGGCGACATTCAAACAGGAATTAACATCGTTCGCCGTGCCCTTGAAGAACCAGTTCGTCAAATCGCGGCCAATGCAGGATATGAAGGTTCAGTTATCATTGATAAACTTCGTTCAGAAAAAGTTGGTACAGGATTTAATGCAGCGACAGGTCAATGGGTAAATATGATTGAAGAAGGAATCGTTGACCCGGCAAAAGTGACTCGTTCAGCTTTGCAAAATGCAGCTTCTGTTGCTGGATTAATCTTGACTACTGAAGCAGTTGTGGCTAATAA
>groEL_Lcl-228
ATGTCAAAAGAAATTAAATTTTCAAGTGATGCTAGAACAGCGATGATGCGCGGAATTGATATTCTTGCCGATACAGTAAAAACAACCCTTGGGCCAAAAGGGCGTAATGTTGTTCTTGAAAAATCATATGGTTCACCTTTAATTACAAATGATGGTGTTACAATTGCCAAAGAGATTGAACTTGAAGACCATTTTGAAAATATGGGAGCTAAACTTGTTTCGGAAGTTGCTTCAAAAACAAATGATATTGCAGGTGATGGAACAACAACAGCGACAGTTTTGACACAAGCTATTGTTCGTGAAGGATTGAAAAATGTTACTGCAGGTGCAAATCCAGTTGGTATTCGCCGAGGAATTGAACTCGCAGCTGAAACAGCAGTTGCTTCAATTAAAGAAATGGCAATTCCTGTTCACGATAAATCAGCAATCGCTCAAGTTGCTACCGTTTCATCACGTAGTGAAAAAGTTGGGGAATATATTTCTGACGCAATGGAGCGTGTAGGTTCTGACGGAGTTATCACAATCGAAGAATCAAAAGGAATGCAAACAGAGCTTGATGTTGTTGAAGGAATGCAATTTGACCGTGGATACTTGAGTCAATATATGGTTTCTAATACAGAGAAAATGGTTGCTGAGTTAGATAATCCTTATATTCTGATTACGGATAAAAAAATCTCAAATATTCAAGAAATTTTACCGCTTCTTGAACAAATTTTGAAAACAAATCGTCCACTTTTAATTGTTGCTGATGATGTTGATGGAGAAGCATTGCCAACTCTTGTTCTTAATAAGATTAAAGGGGTCTTCAACGTAGTCGCTGTAAAAGCACCGGGATTTGGTGACCGCCGTAAAGCTCAATTGGAAGATTTAGCTATCTTGACAGGTGGTACAGTAATTACTGAAGAACTTGGCCTTGATCTTAAAGATGCTACACTAGAAGCTTTAGGACAAGCTGCTAAAGCAACTGTTGATAAAGACCATACAACAATTGTTGAAGGTGCTGGTTCTGTTGGTGCCATTTCTGATCGTGTGGCTATCATCAAAGCACAAATCGAAAAAATAACTTCTGATTTTGACCGTGAAAAATTGCAAGAGCGCTTAGCGAAATTAGCTGGCGGAGTTGCGGTAGTTAAAGTAGGAGCCGCAACAGAAACAGAACTTAAAGCAATGAAACTTTTGATTGAAGACGCACTTAATGCAACACGTGCTGCTGTTGAAGAAGGTATCGTTTCTGGTGGTGGTACAGCTCTTGTTAATGCCATCGCAGCTTTGGATAAACTTTCAGAAGAAGGCGACATTCAAACAGGAATTAACATCGTTCGCCGTGCCCTTGAAGAACCAGTTCGTCAAATCGCGGCCAATGCAGGATATGAAGGTTCAGTTATCATTGATAAACTTCGTTCAGAAAAAGTTGGTACAGGATTTAATGCAGCGACAGGTCAATGGGTAAATATGATTGAAGAAGGAATCGTTGACCCGGCAAAAGTGACTCGTTCAGCTTTGCAAAATGCAGCTTCTGTTGCTGGATTAATCTTGACTACTGAAGCAGTTGTGGCTAATAA
>groEL_Lcl-229
ATGTCAAAAGAAATTAAATTTTCAAGTGATGCTAGAACAGCGATGATGCGCGGAATTGATATTCTTGCCGATACAGTAAAAACAACCCTTGGGCCAAAAGGGCGTAATGTTGTTCTTGAAAAATCATATGGTTCACCTTTAATTACAAATGATGGTGTTACAATTGCCAAAGAGATTGAACTTGAAGACCATTTTGAAAATATGGGAGCTAAACTTGTTTCGGAAGTTGCTTCAAAAACAAATGATATTGCAGGTGATGGAACAACAACAGCGACAGTTTTGACACAAGCTATTGTTCGTGAAGGATTGAAAAATGTTACTGCAGGTGCAAATCCAGTTGGTATTCGCCGAGGAATTGAACTCGCAGCTGAAACAGCAGTTGCTTCAATTAAAGAAATGGCAATTCCTGTTCATGATAAATCAGCAATCGCTCAAGTTGCTACCGTTTCATCACGTAGTGAAAAAGTTGGGGAATATATTTCTGACGCAATGGAGCGTGTAGGTTCTGACGGAGTTATCACAATCGAAGAATCAAAAGGAATGCAAACAGAGCTTGATGTTGTTGAAGGAATGCAATTTGACCGTGGATACTTGAGTCAATATATGGTTTCTAATACAGAGAAAATGGTTGCTGAGTTAGATAATCCTTATATTCTGATTACGGATAAAAAAATCTCAAATATTCAAGAAATTTTACCGCTTCTTGAACAAATTTTGAAAACAAATCGTCCACTTTTAATTGTTGCTGATGATGTTGATGGAGAAGCATTGCCAACTCTTGTTCTTAATAAGATTAAAGGGGTCTTCAACGTAGTCGCTGTAAAAGCACCGGGATTTGGTGACCGCCGTAAAGCTCAATTGGAAGATTTAGCTATCTTGACAGGTGGTACAGTAATTACTGAAGAACTAGGCCTTGATCTCAAAGATGCTACACTAGAAGCTTTAGGACAAGCTGCTAAAGCAACTGTTGATAAAGACCATACAACAATTGTTGAAGGTGCTGGTTCTGTTGATGCCATTTCTGATCGTGTGGCTATCATCAAAGCACAAATCGAAAAAACAACTTCTGATTTTGACCGTGAAAAATTGCAAGAGCGCTTAGCAAAATTATCTGGTGGAGTTGCGGTAGTTAAAGTAGGAGCCGCAACAGAAACAGAACTTAAAGCAATGAAACTTTTGATTGAAGACGCACTTAATGCAACACGTGCTGCTGTTGAAGAAGGTATCGTTTCTGGTGGTGGTACAGCTCTTGTTAATGCCATCGCAGCTTTGGATAAACTTTCAGAAGAAGGCGACATTCAAACAGGAATTAACATCGTTCGCCGTGCGCTTGAAGAACCAGTTCGTCAAATCGCGGCCAATGCAGGATATGAAGGTTCAGTTATCATTGATAAACTTCGTTCAGAAAAAGTTGGTACAGGATTTAATGCAGCGACAGGTCAATGGGTAAATATGATTGAAGAAGGAATCGTTGACCCGGCAAAAGTGACTCGTTCAGCTTTGCAAAATGCAGCTTCTGTTGCTGGATTAATCTTGACTACTGAAGCAGTTGTGGCTAATAA
>groEL_Lcl-230
ATGTCAAAAGAAATTAAATTTTCAAGTGATGCTAGAACAGCGATGATGCGCGGAATTGATATTCTTGCCGATACAGTAAAAACAACCCTTGGGCCAAAAGGGCGTAATGTTGTTCTTGAAAAATCATATGGTTCACCTTTAATTACAAATGATGGTGTTACAATTGCCAAAGAGATTGAACTTGAAGACCATTTTGAAAATATGGGAGCTAAACTTGTTTCGGAAGTTGCTTCAAAAACAAATGATATTGCAGGTGATGGAACAACAACAGCGACAGTTTTGACACAAGCTATTGTTCGTGAAGGATTGAAAAATGTTACTGCAGGTGCAAATCCAGTTGGTATTCGCCGAGGAATTGAACTCGCAGCTGAAACAGCAGTTGCTTCAATTAAAGAAATGGCAATTCCTGTTCATGATAAATCAGCAATCGCTCAAGTTGCTACCGTTTCATCACGTAGTGAAAAAGTTGGGGAATATATTTCTGACGCAATGGAGCGTGTAGGTTCTGACGGAGTTATCACAATCGAAGAATCAAAAGGAATGCAAACAGAGCTTGATGTTGTTGAAGGAATGCAATTTGACCGTGGATACTTGAGTCAATATATGGTTTCTAATACAGAAAAAATGGTTGCTGAGTTAGATAATCCTTATATTCTGATTACGGATAAAAAAATCTCAAATATTCAAGAAATTTTACCGCTTCTTGAACAAATTTTGAAAACAAATCGTCCACTTTTAATTGTTGCTGATGATGTTGATGGAGAAGCATTGCCAACTCTTGTTCTTAATAAGATTAAAGGGGTCTTCAACGTAGTCGCTGTAAAAGCACCGGGATTTGGTGACCGCCGTAAAGCTCAATTGGAAGATTTAGCTATCTTGACAGGTGGTACAGTAATTACTGAAGAACTAGGCCTTGATCTCAAAGATGCTACACTAGAAGCTTTAGGACAAGCTGCTAAAGCAACTGTTGATAAAGACCATACAACAATTGTTGAAGGTGCTGGTTCTGTTGATGCCATTTCTGATCGTGTGGCTATCATCAAAGCACAAATCGAAAAAACAACTTCTGATTTTGACCGTGAAAAATTGCAAGAGCGCTTAGCAAAATTATCTGGTGGAGTTGCGGTAGTTAAAGTAGGAGCCGCAACAGAAACAGAACTTAAAGCAATGAAACTTTTGATTGAAGACGCACTTAATGCAACACGTGCTGCTGTTGAAGAAGGTATCGTTTCTGGTGGTGGTACAGCTCTTGTTAATGCCATCGCAGCTTTGGATAAACTTTCAGAAGAAGGCGACATTCAAACAGGAATTAACATCGTTCGCCGTGCGCTTGAAGAACCAGTTCGTCAAATCGCGGCCAATGCAGGATATGAAGGTTCAGTTATCATTGATAAACTTCGTTCAGAAAAAGTTGGTACAGGATTTAATGCAGCGACAGGTCAATGGGTAAATATGATTGAAGAAGGAATCGTTGACCCGGCAAAAGTGACTCGTTCAGCTTTGCAAAATGCAGCTTCTGTTGCTGGATTAATCTTGACTACTGAAGCAGTTGTGGCTAATAA
>groEL_Lcl-231
ATGTCAAAAGAAATTAAATTTTCAAGTGATGCTAGAACAGCGATGATGCGCGGAATTGATATTCTTGCCGATACAGTAAAAACAACCCTTGGGCCAAAAGGGCGTAATGTTGTTCTTGAAAAATCATATGGTTCACCTTTAATTACAAATGATGGTGTTACAATTGCCAAAGAGATTGAACTTGAAGACCATTTTGAAAATATGGGAGCTAAACTTGTTTCGGAAGTTGCTTCAAAAACAAATGATATTGCAGGTGATGGAACAACAACAGCGACAGTTTTGACACAAGCTATTGTTCGTGAAGGATTGAAAAATGTTACTGCAGGTGCAAATCCAGTTGGTATTCGCCGAGGAATTGAACTCGCAGCTGAAACAGCAGTTGCTTCAATTAAAGAAATGGCAATTCCTGTTCACGATAAATCAGCAATCGCTCAAGTTGCTACCGTTTCATCACGTAGTGAAAAAGTTGGGGAATATATTTCTGACGCAATGGAGCGTGTAGGTTCTGACGGAGTTATCACAATCGAAGAATCAAAAGGAATGCAAACAGAGCTTGATGTTGTTGAAGGAATGCAATTTGACCGTGGATACTTGAGTCAATATATGGTTTCTAATACAGAGAAAATGGTTGCTGAGTTAGATAATCCTTATATTCTGATTACGGATAAAAAAATCTCAAATATTCAAGAAATTTTACCGCTTCTTGAACAAATTTTGAAAACAAATCGTCCACTTTTAATTGTTGCTGATGATGTTGATGGAGAAGCATTGCCAACTCTTGTTCTTAATAAGATTAAAGGGGTCTTCAACGTAGTCGCTGTAAAAGCACCGGGATTTGGTGACCGCCGTAAAGCTCAATTGGAAGATTTAGCTATCTTGACAGGTGGTACAGTAATTACTGAAGAACTTGGCCTTGATCTTAAAGATGCTACACTAGAAGCTTTAGGACAAGCTGCTAAAGCAACTGTTGATAAAGACCATACAACAATTGTTGAAGGTGCTGGTTCTGTTGGTGCCATTTCTGATCGTGTGGCTATCATCAAAGCACAAATCGAAAAAATAACTTCTGATTTTGACCGTGAAAAATTGCAAGAGCGCTTAGCGAAATTAGCTGGCGGAGTTGCGGTAGTTAAAGTAGGAGCCGCAACAGAAACAGAACTTAAAGCAATGAAACTTTTGATTGAAGACGCACTTAATGCAACACGTGCTGCTGTTGAAGAAGGTATCGTTTCTGGTGGTGGTACAGCTCTTGTTAATGCCATCGCAGCTTTGGATAAACTTTCAGAAGAAGGCGACATTCAAACAGGAATTAACATCGTTCGCCGTGCCCTTGAAGAACCAGTTCGTCAAATCGCGGCCAATGCAGGATATGAAGGTTCAGTTATCATTGATAAACTTCGTTCAGAAAAAGTTGGTACAGGATTTAATGCAGCGACAGGTCAATGGGTAAATATGATTGAAGAAGGAATCGTTGACCCGGCAAAAGTGACTCGTTCAGCTTTGCAAAATGCAGCTTCTGTTGCTGGATTAATCTTGACTACTGAAGCAGTTGTGGCTAATAA
>groEL_Lcl-232
ATGTCAAAAGAAATTAAATTTTCAAGTGATGCTAGAACAGCGATGATGCGCGGAATTGATATTCTTGCCGATACAGTAAAAACAACCCTTGGGCCAAAAGGGCGTAATGTTGTTCTTGAAAAATCATATGGTTCACCTTTAATTACAAATGATGGTGTTACAATTGCCAAAGAGATTGAACTTGAAGACCATTTTGAAAATATGGGAGCTAAACTTGTTTCGGAAGTTGCTTCAAAAACAAATGATATTGCAGGTGATGGAACAACAACAGCGACAGTTTTGACACAAGCTATTGTTCGTGAAGGATTGAAAAATGTTACTGCAGGTGCAAATCCAGTTGGTATTCGCCGAGGAATTGAACTCGCAGCTGAAACAGCAGTTGCTTCAATTAAAGAAATGGCAATTCCTGTTCATGATAAATCAGCAATCGCTCAAGTTGCTACCGTTTCATCACGTAGTGAAAAAGTTGGGGAATATATTTCTGACGCAATGGAGCGTGTAGGTTCTGACGGAGTTATCACAATCGAAGAATCAAAAGGAATGCAAACAGAGCTTGATGTTGTTGAAGGAATGCAATTTGACCGTGGATACTTGAGTCAATATATGGTTTCTAATACAGAGAAAATGGTTGCTGAGTTAGATAATCCTTATATTCTGATTACGGATAAAAAAATCTCAAATATTCAAGAAATTTTACCGCTTCTTGAACAAATTTTGAAAACAAATCGTCCACTTTTAATTGTTGCTGATGATGTTGATGGAGAAGCATTGCCAACTCTTGTTCTTAATAAGATTAAAGGGGTCTTCAACGTAGTCGCTGTAAAAGCACCGGGATTTGGTGACCGCCGTAAAGCTCAATTGGAAGATTTAGCTATCTTGACAGGTGGTACAGTAATTACTGAAGAACTAGGCCTTGATCTCAAAGATGCTACACTAGAAGCTTTAGGACAAGCTGCTAAAGCAACTGTTGATAAAGACCATACAACAATTGTTGAAGGTGCTGGTTCTGTTGATGCCATTTCTGATCGTGTGGCTATCATCAAAGCACAAATCGAAAAAACAACTTCTGATTTTGACCGTGAAAAATTGCAAGAGCGCTTAGCAAAATTATCTGGTGGAGTTGCGGTAGTTAAAGTAGGAGCCGCAACAGAAACAGAACTTAAAGCAATGAAACTTTTGATTGAAGACGCACTTAATGCAACACGTGCTGCTGTTGAAGAAGGTATCGTTTCTGGTGGTGGTACAGCTCTTGTTAATGCCATCGCAGCTTTGGATAAACTTTCAGAAGAAGGCGACATTCAAACAGGAATTAACATCGTTCGCCGTGCGCTTGAAGAACCAGTTCGTCAAATCGCGGCCAATGCAGGATATGAAGGTTCAGTTATCATTGATAAACTTCGTTCAGAAAAAGTTGGTACAGGATTTAATGCAGCGACAGGTCAATGGGTAAATATGATTGAAGAAGGAATCGTTGACCCGGCAAAAGTGACTCGTTCAGCTTTGCAAAATGCAGCTTCTGTTGCTGGATTAATCTTGACTACTGAAGCAGTTGTGGCTAATAA
>groEL_Lcl-233
ATGTCAAAAGAAATTAAATTTTCAAGTGATGCTAGAACAGCGATGATGCGCGGAATTGATATTCTTGCCGATACAGTAAAAACAACCCTTGGGCCAAAAGGGCGTAATGTTGTTCTTGAAAAATCATATGGTTCACCTTTAATTACAAATGATGGTGTTACAATTGCCAAAGAGATTGAACTTGAAGACCATTTTGAAAATATGGGAGCTAAACTTGTTTCGGAAGTTGCTTCAAAAACAAATGATATTGCAGGTGATGGAACAACAACAGCGACAGTTTTGACACAAGCTATTGTTCGTGAAGGATTGAAAAATGTTACTGCAGGTGCAAATCCAGTTGGTATTCGCCGAGGAATTGAACTCGCAGCTGAAACAGCAGTTGCTTCAATTAAAGAAATGGCAATTCCTGTTCATGATAAATCAGCAATCGCTCAAGTTGCTACCGTTTCATCACGTAGTGAAAAAGTTGGGGAATATATTTCTGACGCAATGGAGCGTGTAGGTTCTGACGGAGTTATCACAATCGAAGAATCAAAAGGAATGCAAACAGAGCTTGATGTTGTTGAAGGAATGCAATTTGACCGTGGATACTTGAGTCAATATATGGTTTCTAATACAGAAAAAATGGTTGCTGAGTTAGATAATCCTTATATTCTGATTACGGATAAAAAAATCTCAAATATTCAAGAAATTTTACCGCTTCTTGAACAAATTTTGAAAACAAATCGTCCACTTTTAATTGTTGCTGATGATGTTGATGGAGAAGCATTGCCAACTCTTGTTCTTAATAAGATTAAAGGGGTCTTCAACGTAGTCGCTGTAAAAGCACCGGGATTTGGTGACCGCCGTAAAGCTCAATTGGAAGATTTAGCTATCTTGACAGGTGGTACAGTAATTACTGAAGAACTAGGCCTTGATCTCAAAGATGCTACACTGGAAGCTTTAGGACAAGCTGCTAAAGCAACTGTTGATAAAGACCATACAACAATTGTTGAAGGTGCTGGTTCTGTTGATGCCATTTCTGATCGTGTGGCTATCATCAAAGCACAAATCGAAAAAACAACTTCTGATTTTGACCGTGAAAAATTGCAAGAGCGCTTAGCAAAATTATCTGGTGGAGTTGCGGTAGTTAAAGTAGGAGCCGCAACAGAAACAGAACTTAAAGCAATGAAACTTTTGATTGAAGACGCACTTAATGCAACACGTGCTGCTGTTGAAGAAGGTATCGTTTCTGGTGGTGGTACAGCTCTTGTTAATGCCATCGCAGCTTTGGATAAACTTTCAGAAGAAGGCGACATTCAAACAGGAATTAACATCGTTCGCCGTGCGCTTGAAGAACCAGTTCGTCAAATCGCGGCCAATGCAGGATATGAAGGTTCAGTTATCATTGATAAACTTCGTTCAGAAAAAGTTGGTACAGGATTTAATGCAGCGACAGGTCAATGGGTAAATATGATTGAAGAAGGAATCGTTGACCCGGCAAAAGTGACTCGTTCAGCTTTGCAAAATGCAGCTTCTGTTGCTGGATTAATCTTGACTACTGAAGCAGTTGTGGCTAATAA
>groEL_Lcl-234
ATGTCAAAAGAAATTAAATTTTCAAGTGATGCTAGAACAGCGATGATGCGCGGAATTGATATTCTTGCCGATACAGTAAAAACAACCCTTGGGCCAAAAGGGCGTAATGTTGTTCTTGAAAAATCATATGGTTCACCTTTAATTACAAATGATGGTGTTACAATTGCCAAAGAGATTGAACTTGAAGACCATTTTGAAAATATGGGAGCTAAACTTGTTTCGGAAGTTGCTTCAAAAACAAATGATATTGCAGGTGATGGAACAACAACAGCGACAGTTTTGACACAAGCTATTGTTCGTGAAGGATTGAAAAATGTTACTGCAGGTGCAAATCCAGTTGGTATTCGCCGAGGAATTGAACTCGCAGCTGAAACAGCAGTTGCTTCAATTAAAGAAATGGCAATTCCTGTTCATGATAAATCAGCAATCGCTCAAGTTGCTACCGTTTCATCACGTAGTGAAAAAGTTGGGGAATATATTTCTGACGCAATGGAGCGTGTAGGTTCTGACGGAGTTATCACAATCGAAGAATCAAAAGGAATGCAAACAGAGCTTGATGTTGTTGAAGGAATGCAATTTGACCGTGGATACTTGAGTCAATATATGGTTTCTAATACAGAGAAAATGGTTGCTGAGTTAGATAATCCTTATATTCTGATTACGGATAAAAAAATCTCAAATATTCAAGAAATTTTACCGCTTCTTGAACAAATTTTGAAAACAAATCGTCCACTTTTAATTGTTGCTGATGATGTTGATGGAGAAGCATTGCCAACTCTTGTTCTTAATAAGATTAAAGGGGTCTTCAACGTAGTCGCTGTAAAAGCACCGGGATTTGGTGACCGCCGTAAAGCTCAATTGGAAGATTTAGCTATCTTGACAGGTGGTACAGTAATTACTGAAGAACTAGGCCTTGATCTCAAAGATGCTACACTAGAAGCTTTAGGACAAGCTGCTAAAGCAACTGTTGATAAAGACCATACAACAATTGTTGAAGGTGCTGGTTCTGTTGATGCCATTTCTGATCGTGTGGCTATCATCAAAGCACAAATCGAAAAAACAACTTCTGATTTTGACCGTGAAAAATTGCAAGAGCGCTTAGCAAAATTATCTGGTGGAGTTGCGGTAGTTAAAGTAGGAGCCGCAACAGAAACAGAACTTAAAGCAATGAAACTTTTGATTGAAGACGCACTTAATGCAACACGTGCTGCTGTTGAAGAAGGTATCGTTTCTGGTGGTGGTACAGCTCTTGTTAATGCCATCGCAGCTTTGGATAAACTTTCAGAAGAAGGCGACATTCAAACAGGAATTAACATCGTTCGCCGTGCGCTTGAAGAACCAGTTCGTCAAATCGCGGCCAATGCAGGATATGAAGGTTCAGTTATCATTGATAAACTTCGTTCAGAAAAAGTTGGTACAGGATTTAATGCAGCGACAGGTCAATGGGTAAATATGATTGAAGAAGGAATCGTTGACCCGGCAAAAGTGACTCGTTCAGCTTTGCAAAATGCAGCTTCTGTTGCTGGATTAATCTTGACTACTGAAGCAGTTGTGGCTAATAA
>groEL_Lcl-235
ATGTCAAAAGAAATTAAATTTTCAAGTGATGCTAGAACAGCGATGATGCGCGGAATTGATATTCTTGCCGATACAGTAAAAACAACCCTTGGGCCAAAAGGGCGTAATGTTGTTCTTGAAAAATCATATGGTTCACCTTTAATTACAAATGATGGTGTTACAATTGCCAAAGAGATTGAACTTGAAGACCATTTTGAAAATATGGGAGCTAAACTTGTTTCGGAAGTTGCTTCAAAAACAAATGATATTGCAGGTGATGGAACAACAACAGCGACAGTTTTGACACAAGCTATTGTTCGTGAAGGATTGAAAAATGTTACTGCAGGTGCAAATCCAGTTGGTATTCGCCGAGGAATTGAACTCGCAGCTGAAACAGCAGTTGCTTCAATTAAAGAAATGGCAATTCCTGTTCACGATAAATCAGCAATCGCTCAAGTTGCTACCGTTTCATCACGTAGTGAAAAAGTTGGGGAATATATTTCTGACGCAATGGAGCGTGTAGGTTCTGACGGAGTTATCACAATCGAAGAATCAAAAGGAATGCAAACAGAGCTTGATGTTGTTGAAGGAATGCAATTTGACCGTGGATACTTGAGTCAATATATGGTTTCTAATACAGAGAAAATGGTTGCTGAGTTAGATAATCCTTATATTCTGATTACGGATAAAAAAATCTCAAATATTCAAGAAATTTTACCGCTTCTTGAACAAATTTTGAAAACAAATCGTCCACTTTTAATTGTTGCTGATGATGTTGATGGAGAAGCATTGCCAACTCTTGTTCTTAATAAGATTAAAGGGGTCTTCAACGTAGTCGCTGTAAAAGCACCGGGATTTGGTGACCGCCGTAAAGCTCAATTGGAAGATTTAGCTATCTTGACAGGTGGTACAGTAATTACTGAAGAACTTGGCCTTGATCTTAAAGATGCTACACTAGAAGCTTTAGGACAAGCTGCTAAAGCAACTGTTGATAAAGACCATACAACAATTGTTGAAGGTGCTGGTTCTGTTGGTGCCATTTCTGATCGTGTGGCTATCATCAAAGCACAAATCGAAAAAATAACTTCTGATTTTGACCGTGAAAAATTGCAAGAGCGCTTAGCGAAATTAGCTGGCGGAGTTGCGGTAGTTAAAGTAGGAGCCGCAACAGAAACAGAACTTAAAGCAATGAAACTTTTGATTGAAGACGCACTTAATGCAACACGTGCTGCTGTTGAAGAAGGTATCGTTTCTGGTGGTGGTACAGCTCTTGTTAATGCCATCGCAGCTTTGGATAAACTTTCAGAAGAAGGCGACATTCAAACAGGAATTAACATCGTTCGCCGTGCCCTTGAAGAACCAGTTCGTCAAATCGCGGCCAATGCAGGATATGAAGGTTCAGTTATCATTGATAAACTTCGTTCAGAAAAAGTTGGTACAGGATTTAATGCAGCGACAGGTCAATGGGTAAATATGATTGAAGAAGGAATCGTTGACCCGGCAAAAGTGACTCGTTCAGCTTTGCAAAATGCAGCTTCTGTTGCTGGATTAATCTTGACTACTGAAGCAGTTGTGGCTAATAA
>groEL_Lcl-236
ATGTCAAAAGAAATTAAATTTTCAAGTGATGCTAGAACAGCGATGATGCGCGGAATTGATATTCTTGCCGATACAGTAAAAACAACCCTTGGGCCAAAAGGGCGTAATGTTGTTCTTGAAAAATCATATGGTTCACCTTTAATTACAAATGATGGTGTTACAATTGCCAAAGAGATTGAACTTGAAGACCATTTTGAAAATATGGGAGCTAAACTTGTTTCGGAAGTTGCTTCAAAAACAAATGATATTGCAGGTGATGGAACAACAACAGCGACAGTTTTGACACAAGCTATTGTTCGTGAAGGATTGAAAAATGTTACTGCAGGTGCAAATCCAGTTGGTATTCGCCGAGGAATTGAACTCGCAGCTGAAACAGCAGTTGCTTCAATTAAAGAAATGGCAATTCCTGTTCATGATAAATCAGCAATCGCTCAAGTTGCTACCGTTTCATCACGTAGTGAAAAAGTTGGGGAATATATTTCTGACGCAATGGAGCGTGTAGGTTCTGACGGAGTTATCACAATCGAAGAATCAAAAGGAATGCAAACAGAGCTTGATGTTGTTGAAGGAATGCAATTTGACCGTGGATACTTGAGTCAATATATGGTTTCTAATACAGAGAAAATGGTTGCTGAGTTAGATAATCCTTATATTCTGATTACGGATAAAAAAATCTCAAATATTCAAGAAATTTTACCGCTTCTTGAACAAATTTTGAAAACAAATCGTCCACTTTTAATTGTTGCTGATGATGTTGATGGAGAAGCATTGCCAACTCTTGTTCTTAATAAGATTAAAGGGGTCTTCAACGTAGTCGCTGTAAAAGCACCGGGATTTGGTGACCGCCGTAAAGCTCAATTGGAAGATTTAGCTATCTTGACAGGTGGTACAGTAATTACTGAAGAACTAGGCCTTGATCTCAAAGATGCTACACTAGAAGCTTTAGGACAAGCTGCTAAAGCAACTGTTGATAAAGACCATACAACAATTGTTGAAGGTGCTGGTTCTGTTGATGCCATTTCTGATCGTGTGGCTATCATCAAAGCACAAATCGAAAAAACAACTTCTGATTTTGACCGTGAAAAATTGCAAGAGCGCTTAGCAAAATTATCTGGTGGAGTTGCGGTAGTTAAAGTAGGAGCCGCAACAGAAACAGAACTTAAAGCAATGAAACTTTTGATTGAAGACGCACTTAATGCAACACGTGCTGCTGTTGAAGAAGGTATCGTTTCTGGTGGTGGTACAGCTCTTGTTAATGCCATCGCAGCTTTGGATAAACTTTCAGAAGAAGGCGACATTCAAACAGGAATTAACATCGTTCGCCGTGCGCTTGAAGAACCAGTTCGTCAAATCGCGGCCAATGCAGGATATGAAGGTTCAGTTATCATTGATAAACTTCGTTCAGAAAAAGTTGGTACAGGATTTAATGCAGCGACAGGTCAATGGGTAAATATGATTGAAGAAGGAATCGTTGACCCGGCAAAAGTGACTCGTTCAGCTTTGCAAAATGCAGCTTCTGTTGCTGGATTAATCTTGACTACTGAAGCAGTTGTGGCTAATAA
>groEL_Lcl-237
ATGTCAAAAGATATTAAATTTTCAAGTGATGCTAGAACAGCGATGATGCGTGGGATTGATATTCTTGCTGATACAGTAAAAACAACCCTTGGACCAAAAGGTCGCAATGTTGTTCTTGAAAAATCATATGGATCACCTTTAATTACAAACGATGGTGTAACGATTGCCAAAGAGATTGAACTTGAAGATCATTTTGAAAATATGGGAGCTAAACTTGTTTCAGAAGTTGCTTCAAAAACAAATGATATCGCAGGTGACGGTACAACAACAGCGACAGTTTTGACACAAGCTATCGTTCGTGAAGGTTTAAAAAATGTTACCGCAGGTGCAAATCCAGTTGGTATTCGCCGAGGAATTGAACTTGCTGCTGAAACAGCTGTTGCGTCAATTAAAGAGATGGCAATTCCTGTCCACGATAAATCAGCAATTGCGCAAGTAGCTACCGTTTCATCACGTAGTGAAAAAGTGGGTGAGTATATTTCTGATGCAATGGAACGTGTAGGTTCTGACGGAGTTATCACCATTGAAGAATCAAAAGGGATGCAAACTGAACTCGATGTTGTTGAAGGAATGCAATTTGACCGTGGATATTTGAGTCAATATATGGTTTCTAATACAGAAAAAATGGTTGCTGAATTAGATAATCCTTATATTCTTATTACCGACAAAAAAATCTCAAACATTCAAGAAATTTTACCGCTCCTTGAACAAATCTTGAAAACAAATCGTCCACTTCTTATTGTAGCTGATGATGTTGATGGAGAAGCATTGCCAACGCTTGTTCTTAATAAGATTAAAGGTGTCTTCAATGTTGTAGCTGTAAAAGCACCAGGATTTGGTGATCGTCGTAAAGCTCAATTGGAAGATTTGGCTATCTTGACAGGTGGTACAGTAATTACTGAAGAACTTGGTCTTGATCTTAAAGATGCTACTCTTGAAGCTTTAGGACAAGCAGCTAAGGCAACTGTGGATAAAGACCACACAACAATTGTTGAAGGTGCTGGTTCTGCTGATGCTATTTCTGATCGTGTAGCTATTATTAAAGCGCAAATTGAAAAAACAACTTCTGATTTTGATCGTGAAAAATTACAAGAACGTCTTGCAAAATTAGCTGGTGGTGTTGCAGTTGTTAAAGTTGGTGCTGCAACTGAAACAGAGCTCAAAGCAATGAAACTCTTGATTGAAGATGCACTTAATGCAACACGTGCAGCCGTTGAGGAAGGTATTGTTTCTGGTGGTGGTACAGCACTTGTTAATGCTATTGCTGCTTTGGATAAACTTTCAGAAGAAGGAGATATTCAAACAGGTATTAACATTGTTCGCCGTGCTCTTGAAGAACCAGTTCGTCAAATTGCTGCCAATGCAGGATATGAAGGTTCAGTTATCATTGATAAACTTCGTTCAGAAGAAGTAGGTACAGGATTCAATGCTGCAACTGGTCAATGGGTTAATATGATTGAAGAAGGAATTGTTGACCCTGCAAAAGTAACTCGTTCAGCTTTGCAAAACGCGGCTTCTGTTGCTGGTTTAATTTTGACTACTGAAGCAGTAGTTGCTAATAA
>groEL_Lcl-238
ATGTCAAAAGATATTAAATTTTCAAGTGATGCTAGAACAGCGATGATGCGTGGGATTGATATTCTTGCTGATACAGTAAAAACAACCCTTGGACCAAAAGGTCGCAATGTTGTTCTTGAAAAATCATATGGATCACCTTTAATTACAAACGATGGTGTAACGATTGCCAAAGAGATTGAACTTGAAGATCATTTTGAAAATATGGGAGCTAAACTTGTTTCAGAAGTTGCTTCAAAAACAAATGATATCGCAGGTGACGGTACAACAACAGCGACAGTTTTGACACAAGCTATCGTTCGTGAAGGTTTAAAAAATGTTACCGCAGGTGCAAATCCAGTTGGTATTCGCCGAGGAATTGAACTTGCTGCTGAAACAGCTGTTGCGTCAATTAAAGAGATGGCAATTCCTGTCCACGATAAATCAGCAATTGCGCAAGTAGCTACCGTTTCATCACGTAGTGAAAAAGTGGGTGAGTATATTTCTGATGCAATGGAACGTGTAGGTTCTGACGGAGTTATCACCATTGAAGAATCAAAAGGGATGCAAACTGAACTCGATGTTGTTGAAGGAATGCAATTTGACCGTGGATATTTGAGTCAATATATGGTTTCTAATACAGAAAAAATGGTTGCTGAATTAGATAATCCTTATATTCTTATTACCGACAAAAAAATCTCAAACATTCAAGAAATTTTACCGCTCCTTGAACAAATCTTGAAAACAAATCGTCCACTTCTTATTGTAGCTGATGATGTTGATGGAGAAGCATTGCCAACGCTTGTTCTTAATAAGATTAAAGGTGTCTTCAATGTTGTAGCTGTAAAAGCACCAGGATTTGGTGATCGTCGTAAAGCTCAATTGGAAGATTTGGCTATCTTGACAGGTGGTACAGTAATTACTGAAGAACTTGGTCTTGATCTTAAAGATGCTACTCTTGAAGCTTTAGGACAAGCAGCTAAGGCAACTGTGGATAAAGACCACACAACAATTGTTGAAGGTGCTGGTTCTGCTGATGCTATTTCTGATCGTGTAGCTATTATTAAAGCGCAAATTGAAAAAACAACTTCTGATTTTGATCGTGAAAAATTACAAGAACGTCTTGCAAAATTAGCTGGTGGTGTTGCAGTTGTTAAAGTTGGTGCTGCAACTGAAACAGAGCTCAAAGCAATGAAACTCTTGATTGAAGATGCACTTAATGCAACACGTGCAGCCGTTGAGGAAGGTATTGTTTCTGGTGGTGGTACAGCACTTGTTAATGCTATTGCTGCTTTGGATAAACTTTCAGAAGAAGGAGATATTCAAACAGGTATTAACATTGTTCGCCGTGCTCTTGAAGAACCAGTTCGTCAAATTGCTGCCAATGCAGGATATGAAGGTTCAGTTATCATTGATAAACTTCGTTCAGAAGAAGTAGGTACAGGATTCAATGCTGCAACTGGTCAATGGGTTAATATGATTGAAGAAGGAATTGTTGACCCTGCAAAAGTAACTCGTTCAGCTTTGCAAAACGCGGCTTCTGTTGCTGGTTTAATTTTGACTACTGAAGCAGTAGTTGCTAATAA
>groEL_Lcl-239
ATGTCAAAAGATATTAAATTTTCAAGTGATGCTAGAACAGCGATGATGCGTGGGATTGATATTCTTGCTGATACAGTAAAAACAACCCTTGGACCAAAAGGTCGCAATGTTGTTCTTGAAAAATCATATGGATCACCTTTAATTACAAACGATGGTGTAACGATTGCCAAAGAGATTGAACTTGAAGATCATTTTGAAAATATGGGAGCTAAACTTGTTTCAGAAGTTGCTTCAAAAACAAATGATATCGCAGGTGACGGTACAACAACAGCGACAGTTTTGACACAAGCTATCGTTCGTGAAGGTTTAAAAAATGTTACCGCAGGTGCAAATCCAGTTGGTATTCGCCGAGGAATTGAACTTGCTGCTGAAACAGCTGTTGCGTCAATTAAAGAGATGGCAATTCCTGTCCACGATAAATCAGCAATTGCGCAAGTAGCTACCGTTTCATCACGTAGTGAAAAAGTGGGTGAGTATATTTCTGATGCAATGGAACGTGTAGGTTCTGACGGAGTTATCACCATTGAAGAATCAAAAGGGATGCAAACTGAACTCGATGTTGTTGAAGGAATGCAATTTGACCGTGGATATTTGAGTCAATATATGGTTTCTAATACAGAAAAAATGGTTGCTGAATTAGATAATCCTTATATTCTTATTACCGACAAAAAAATCTCAAACATTCAAGAAATTTTACCGCTCCTTGAACAAATCTTGAAAACAAATCGTCCACTTCTTATTGTAGCTGATGATGTTGATGGAGAAGCATTGCCAACGCTTGTTCTTAATAAGATTAAAGGTGTCTTCAATGTTGTAGCTGTAAAAGCACCAGGATTTGGTGATCGTCGTAAAGCTCAATTGGAAGATTTGGCTATCTTGACAGGTGGTACAGTAATTACTGAAGAACTTGGTCTTGATCTTAAAGATGCTACTCTTGAAGCTTTAGGACAAGCAGCTAAGGCAACTGTGGATAAAGACCACACAACAATTGTTGAAGGTGCTGGTTCTGCTGATGCTATTTCTGATCGTGTAGCTATTATTAAAGCGCAAATTGAAAAAACAACTTCTGATTTTGATCGTGAAAAATTACAAGAACGTCTTGCAAAATTAGCTGGTGGTGTTGCAGTTGTTAAAGTTGGTGCTGCAACTGAAACAGAGCTCAAAGCAATGAAACTCTTGATTGAAGATGCACTTAATGCAACACGTGCAGCCGTTGAGGAAGGTATTGTTTCTGGTGGTGGTACAGCACTTGTTAATGCTATTGCTGCTTTGGATAAACTTTCAGAAGAAGGAGATATTCAAACAGGTATTAACATTGTTCGCCGTGCTCTTGAAGAACCAGTTCGTCAAATTGCTGCCAATGCAGGATATGAAGGTTCAGTTATCATTGATAAACTTCGTTCAGAAGAAGTAGGTACAGGATTCAATGCTGCAACTGGTCAATGGGTTAATATGATTGAAGAAGGAATTGTTGACCCTGCAAAAGTAACTCGTTCAGCTTTGCAAAACGCGGCTTCTGTTGCTGGTTTAATTTTGACTACTGAAGCAGTAGTTGCTAATAA
>groEL_Lcl-240
ATGTCAAAAGAAATTAAATTTTCAAGTGATGCTAGAACAGCGATGATGCGCGGAATTGATATTCTTGCCGATACAGTAAAAACAACCCTTGGGCCAAAAGGGCGTAATGTTGTTCTTGAAAAATCATATGGTTCACCTTTAATTACAAATGATGGTGTTACAATTGCCAAAGAGATTGAACTTGAAGACCATTTTGAAAATATGGGAGCTAAACTTGTTTCGGAAGTTGCTTCAAAAACAAATGATATTGCAGGTGATGGAACAACAACAGCGACAGTTTTGACACAAGCTATTGTTCGTGAAGGATTGAAAAATGTTACTGCAGGTGCAAATCCAGTTGGTATTCGCCGAGGAATTGAACTCGCAGCTGAAACAGCAGTTGCTTCAATTAAAGAAATGGCAATTCCTGTTCATGATAAATCAGCAATCGCTCAAGTTGCTACCGTTTCATCACGTAGTGAAAAAGTTGGGGAATATATTTCTGACGCAATGGAGCGTGTAGGTTCTGACGGAGTTATCACAATCGAAGAATCAAAAGGAATGCAAACAGAGCTTGATGTTGTTGAAGGAATGCAATTTGACCGTGGATACTTGAGTCAATATATGGTTTCTAATACAGAGAAAATGGTTGCTGAGTTAGATAATCCTTATATTCTGATTACGGATAAAAAAATCTCAAATATTCAAGAAATTTTACCGCTTCTTGAACAAATTTTGAAAACAAATCGTCCACTTTTAATTGTTGCTGATGATGTTGATGGAGAAGCATTGCCAACTCTTGTTCTTAATAAGATTAAAGGGGTCTTCAACGTAGTCGCTGTAAAAGCACCGGGATTTGGTGACCGCCGTAAAGCTCAATTGGAAGATTTAGCTATCTTGACAGGTGGTACAGTAATTACTGAAGAACTAGGCCTTGATCTCAAAGATGCTACACTAGAAGCTTTAGGACAAGCTGCTAAAGCAACTGTTGATAAAGACCATACAACAATTGTTGAAGGTGCTGGTTCTGTTGATGCCATTTCTGATCGTGTGGCTATCATCAAAGCACAAATCGAAAAAACAACTTCTGATTTTGACCGTGAAAAATTGCAAGAGCGCTTAGCAAAATTATCTGGTGGAGTTGCGGTAGTTAAAGTAGGAGCCGCAACAGAAACAGAACTTAAAGCAATGAAACTTTTGATTGAAGACGCACTTAATGCAACACGTGCTGCTGTTGAAGAAGGTATCGTTTCTGGTGGTGGTACAGCTCTTGTTAATGCCATCGCAGCTTTGGATAAACTTTCAGAAGAAGGCGACATTCAAACAGGAATTAACATCGTTCGCCGTGCGCTTGAAGAACCAGTTCGTCAAATCGCGGCCAATGCAGGATATGAAGGTTCAGTTATCATTGATAAACTTCGTTCAGAAAAAGTTGGTACAGGATTTAATGCAGCGACAGGTCAATGGGTAAATATGATTGAAGAAGGAATCGTTGACCCGGCAAAAGTGACTCGTTCAGCTTTGCAAAATGCAGCTTCTGTTGCTGGATTAATCTTGACTACTGAAGCAGTTGTGGCTAATAA
>groEL_Lcl-241
ATGTCAAAAGATATTAAATTTTCAAGTGATGCTAGAACAGCGATGATGCGTGGGATTGATATTCTTGCTGATACAGTAAAAACAACCCTTGGACCAAAAGGTCGCAATGTTGTTCTTGAAAAATCATATGGATCACCTTTAATTACAAACGATGGTGTAACGATTGCCAAAGAGATTGAACTTGAAGATCATTTTGAAAATATGGGAGCTAAACTTGTTTCAGAAGTTGCTTCAAAAACAAATGATATCGCAGGTGACGGTACAACAACAGCGACAGTTTTGACACAAGCTATCGTTCGTGAAGGTTTAAAAAATGTTACCGCAGGTGCAAATCCAGTTGGTATTCGCCGAGGAATTGAACTTGCTGCTGAAACAGCTGTTGCGTCAATTAAAGAGATGGCAATTCCTGTCCACGATAAATCAGCAATTGCGCAAGTAGCTACCGTTTCATCACGTAGTGAAAAAGTGGGTGAGTATATTTCTGATGCAATGGAACGTGTAGGTTCTGACGGAGTTATCACCATTGAAGAATCAAAAGGGATGCAAACTGAACTCGATGTTGTTGAAGGAATGCAATTTGACCGTGGATATTTGAGTCAATATATGGTTTCTAATACAGAAAAAATGGTTGCTGAATTAGATAATCCTTATATTCTTATTACCGACAAAAAAATCTCAAACATTCAAGAAATTTTACCGCTCCTTGAACAAATCTTGAAAACAAATCGTCCACTTCTTATTGTAGCTGATGATGTTGATGGAGAAGCATTGCCAACGCTTGTTCTTAATAAGATTAAAGGTGTCTTCAATGTTGTAGCTGTAAAAGCACCAGGATTTGGTGATCGTCGTAAAGCTCAATTGGAAGATTTGGCTATCTTGACAGGTGGTACAGTAATTACTGAAGAACTTGGTCTTGATCTTAAAGATGCTACTCTTGAAGCTTTAGGACAAGCAGCTAAGGCAACTGTGGATAAAGACCACACAACAATTGTTGAAGGTGCTGGTTCTGCTGATGCTATTTCTGATCGTGTAGCTATTATTAAAGCGCAAATTGAAAAAACAACTTCTGATTTTGATCGTGAAAAATTACAAGAACGTCTTGCAAAATTAGCTGGTGGTGTTGCAGTTGTTAAAGTTGGTGCTGCAACTGAAACAGAGCTCAAAGCAATGAAACTCTTGATTGAAGATGCACTTAATGCAACACGTGCAGCCGTTGAGGAAGGTATTGTTTCTGGTGGTGGTACAGCACTTGTTAATGCTATTGCTGCTTTGGATAAACTTTCAGAAGAAGGAGATATTCAAACAGGTATTAACATTGTTCGCCGTGCTCTTGAAGAACCAGTTCGTCAAATTGCTGCCAATGCAGGATATGAAGGTTCAGTTATCATTGATAAACTTCGTTCAGAAGAAGTAGGTACAGGATTCAATGCTGCAACTGGTCAATGGGTTAATATGATTGAAGAAGGAATTGTTGACCCTGCAAAAGTAACTCGTTCAGCTTTGCAAAACGCGGCTTCTGTTGCTGGTTTAATTTTGACTACTGAAGCAGTAGTTGCTAATAA
>groEL_Lcl-242
ATGTCAAAAGATATTAAATTTTCAAGTGATGCTAGAACAGCGATGATGCGTGGGATTGATATTCTTGCTGATACAGTAAAAACAACCCTTGGACCAAAAGGTCGCAATGTTGTTCTTGAAAAATCATATGGATCACCTTTAATTACAAACGATGGTGTAACGATTGCCAAAGAGATTGAACTTGAAGATCATTTTGAAAATATGGGAGCTAAACTTGTTTCAGAAGTTGCTTCAAAAACAAATGATATCGCAGGTGACGGTACAACAACAGCGACAGTTTTGACACAAGCTATCGTTCGTGAAGGTTTAAAAAATGTTACCGCAGGTGCAAATCCAGTTGGTATTCGCCGAGGAATTGAACTTGCTGCTGAAACAGCTGTTGCGTCAATTAAAGAGATGGCAATTCCTGTCCACGATAAATCAGCAATTGCGCAAGTAGCTACCGTTTCATCACGTAGTGAAAAAGTGGGTGAGTATATTTCTGATGCAATGGAACGTGTAGGTTCTGACGGAGTTATCACCATTGAAGAATCAAAAGGGATGCAAACTGAACTCGATGTTGTTGAAGGAATGCAATTTGACCGTGGATATTTGAGTCAATATATGGTTTCTAATACAGAAAAAATGGTTGCTGAATTAGATAATCCTTATATTCTTATTACCGACAAAAAAATCTCAAACATTCAAGAAATTTTACCGCTCCTTGAACAAATCTTGAAAACAAATCGTCCACTTCTTATTGTAGCTGATGATGTTGATGGAGAAGCATTGCCAACGCTTGTTCTTAATAAGATTAAAGGTGTCTTCAATGTTGTAGCTGTAAAAGCACCAGGATTTGGTGATCGTCGTAAAGCTCAATTGGAAGATTTGGCTATCTTGACAGGTGGTACAGTAATTACTGAAGAACTTGGTCTTGATCTTAAAGATGCTACTCTTGAAGCTTTAGGACAAGCAGCTAAGGCAACTGTGGATAAAGACCACACAACAATTGTTGAAGGTGCTGGTTCTGCTGATGCTATTTCTGATCGTGTAGCTATTATTAAAGCGCAAATTGAAAAAACAACTTCTGATTTTGATCGTGAAAAATTACAAGAACGTCTTGCAAAATTAGCTGGTGGTGTTGCAGTTGTTAAAGTTGGTGCTGCAACTGAAACAGAGCTCAAAGCAATGAAACTCTTGATTGAAGATGCACTTAATGCAACACGTGCAGCCGTTGAGGAAGGTATTGTTTCTGGTGGTGGTACAGCACTTGTTAATGCTATTGCTGCTTTGGATAAACTTTCAGAAGAAGGAGATATTCAAACAGGTATTAACATTGTTCGCCGTGCTCTTGAAGAACCAGTTCGTCAAATTGCTGCCAATGCAGGATATGAAGGTTCAGTTATCATTGATAAACTTCGTTCAGAAGAAGTAGGTACAGGATTCAATGCTGCAACTGGTCAATGGGTTAATATGATTGAAGAAGGAATTGTTGACCCTGCAAAAGTAACTCGTTCAGCTTTGCAAAACGCGGCTTCTGTTGCTGGTTTAATTTTGACTACTGAAGCAGTAGTTGCTAATAA
>groEL_Lcl-243
ATGTCAAAAGAAATTAAATTTTCAAGTGATGCTAGAACAGCGATGATGCGCGGAATTGATATTCTTGCCGATACAGTAAAAACAACCCTTGGGCCAAAAGGGCGTAATGTTGTTCTTGAAAAATCATATGGTTCACCTTTAATTACAAATGATGGTGTTACAATTGCCAAAGAGATTGAACTTGAAGACCATTTTGAAAATATGGGAGCTAAACTTGTTTCGGAAGTTGCTTCAAAAACAAATGATATTGCAGGTGATGGAACAACAACAGCGACAGTTTTGACACAAGCTATTGTTCGTGAAGGATTGAAAAATGTTACTGCAGGTGCAAATCCAGTTGGTATTCGCCGAGGAATTGAACTCGCAGCTGAAACAGCAGTTGCTTCAATTAAAGAAATGGCAATTCCTGTTCACGATAAATCAGCAATCGCTCAAGTTGCTACCGTTTCATCACGTAGTGAAAAAGTTGGGGAATATATTTCTGACGCAATGGAGCGTGTAGGTTCTGACGGAGTTATCACAATCGAAGAATCAAAAGGAATGCAAACAGAGCTTGATGTTGTTGAAGGAATGCAATTTGACCGTGGATACTTGAGTCAATATATGGTTTCTAATACAGAGAAAATGGTTGCTGAGTTAGATAATCCTTATATTCTGATTACGGATAAAAAAATCTCAAATATTCAAGAAATTTTACCGCTTCTTGAACAAATTTTGAAAACAAATCGTCCACTTTTAATTGTTGCTGATGATGTTGATGGAGAAGCATTGCCAACTCTTGTTCTTAATAAGATTAAAGGGGTCTTCAACGTAGTCGCTGTAAAAGCACCGGGATTTGGTGACCGCCGTAAAGCTCAATTGGAAGATTTAGCTATCTTGACAGGTGGTACAGTAATTACTGAAGAACTTGGCCTTGATCTTAAAGATGCTACACTAGAAGCTTTAGGACAAGCTGCTAAAGCAACTGTTGATAAAGACCATACAACAATTGTTGAAGGTGCTGGTTCTGTTGGTGCCATTTCTGATCGTGTGGCTATCATCAAAGCACAAATCGAAAAAATAACTTCTGATTTTGACCGTGAAAAATTGCAAGAGCGCTTAGCGAAATTAGCTGGCGGAGTTGCGGTAGTTAAAGTAGGAGCCGCAACAGAAACAGAACTTAAAGCAATGAAACTTTTGATTGAAGACGCACTTAATGCAACACGTGCTGCTGTTGAAGAAGGTATCGTTTCTGGTGGTGGTACAGCTCTTGTTAATGCCATCGCAGCTTTGGATAAACTTTCAGAAGAAGGCGACATTCAAACAGGAATTAACATCGTTCGCCGTGCCCTTGAAGAACCAGTTCGTCAAATCGCGGCCAATGCAGGATATGAAGGTTCAGTTATCATTGATAAACTTCGTTCAGAAAAAGTTGGTACAGGATTTAATGCAGCGACAGGTCAATGGGTAAATATGATTGAAGAAGGAATCGTTGACCCGGCAAAAGTGACTCGTTCAGCTTTGCAAAATGCAGCTTCTGTTGCTGGATTAATCTTGACTACTGAAGCAGTTGTGGCTAATAA
>groEL_Lcl-244
ATGTCAAAAGATATTAAATTTTCAAGTGATGCTAGAACAGCGATGATGCGTGGGATTGATATTCTTGCTGATACAGTAAAAACAACCCTTGGACCAAAAGGTCGCAATGTTGTTCTTGAAAAATCATATGGATCACCTTTAATTACAAACGATGGTGTAACGATTGCCAAAGAGATTGAACTTGAAGATCATTTTGAAAATATGGGAGCTAAACTTGTTTCAGAAGTTGCTTCAAAAACAAATGATATCGCAGGTGACGGTACAACAACAGCGACAGTTTTGACACAAGCTATCGTTCGTGAAGGTTTAAAAAATGTTACCGCAGGTGCAAATCCAGTTGGTATTCGCCGAGGAATTGAACTTGCTGCTGAAACAGCTGTTGCGTCAATTAAAGAGATGGCAATTCCTGTCCACGATAAATCAGCAATTGCGCAAGTAGCTACCGTTTCATCACGTAGTGAAAAAGTGGGTGAGTATATTTCTGATGCAATGGAACGTGTAGGTTCTGACGGAGTTATCACCATTGAAGAATCAAAAGGGATGCAAACTGAACTCGATGTTGTTGAAGGAATGCAATTTGACCGTGGATATTTGAGTCAATATATGGTTTCTAATACAGAAAAAATGGTTGCTGAATTAGATAATCCTTATATTCTTATTACCGACAAAAAAATCTCAAACATTCAAGAAATTTTACCGCTCCTTGAACAAATCTTGAAAACAAATCGTCCACTTCTTATTGTAGCTGATGATGTTGATGGAGAAGCATTGCCAACGCTTGTTCTTAATAAGATTAAAGGTGTCTTCAATGTTGTAGCTGTAAAAGCACCAGGATTTGGTGATCGTCGTAAAGCTCAATTGGAAGATTTGGCTATCTTGACAGGTGGTACAGTAATTACTGAAGAACTTGGTCTTGATCTTAAAGATGCTACTCTTGAAGCTTTAGGACAAGCAGCTAAGGCAACTGTGGATAAAGACCACACAACAATTGTTGAAGGTGCTGGTTCTGCTGATGCTATTTCTGATCGTGTAGCTATTATTAAAGCGCAAATTGAAAAAACAACTTCTGATTTTGATCGTGAAAAATTACAAGAACGTCTTGCAAAATTAGCTGGTGGTGTTGCAGTTGTTAAAGTTGGTGCTGCAACTGAAACAGAGCTCAAAGCAATGAAACTCTTGATTGAAGATGCACTTAATGCAACACGTGCAGCCGTTGAGGAAGGTATTGTTTCTGGTGGTGGTACAGCACTTGTTAATGCTATTGCTGCTTTGGATAAACTTTCAGAAGAAGGAGATATTCAAACAGGTATTAACATTGTTCGCCGTGCTCTTGAAGAACCAGTTCGTCAAATTGCTGCCAATGCAGGATATGAAGGTTCAGTTATCATTGATAAACTTCGTTCAGAAGAAGTAGGTACAGGATTCAATGCTGCAACTGGTCAATGGGTTAATATGATTGAAGAAGGAATTGTTGACCCTGCAAAAGTAACTCGTTCAGCTTTGCAAAACGCGGCTTCTGTTGCTGGTTTAATTTTGACTACTGAAGCAGTAGTTGCTAATAA
>groEL_Lcl-245
ATGTCAAAAGATATTAAATTTTCAAGTGATGCTAGAACAGCGATGATGCGTGGGATTGATATTCTTGCTGATACAGTAAAAACAACCCTTGGACCAAAAGGTCGCAATGTTGTTCTTGAAAAATCATATGGATCACCTTTAATTACAAACGATGGTGTAACGATTGCCAAAGAGATTGAACTTGAAGATCATTTTGAAAATATGGGAGCTAAACTTGTTTCAGAAGTTGCTTCAAAAACAAATGATATCGCAGGTGACGGTACAACAACAGCGACAGTTTTGACACAAGCTATCGTTCGTGAAGGTTTAAAAAATGTTACCGCAGGTGCAAATCCAGTTGGTATTCGCCGAGGAATTGAACTTGCTGCTGAAACAGCTGTTGCGTCAATTAAAGAGATGGCAATTCCTGTCCACGATAAATCAGCAATTGCGCAAGTAGCTACCGTTTCATCACGTAGTGAAAAAGTGGGTGAGTATATTTCTGATGCAATGGAACGTGTAGGTTCTGACGGAGTTATCACCATTGAAGAATCAAAAGGGATGCAAACTGAACTCGATGTTGTTGAAGGAATGCAATTTGACCGTGGATATTTGAGTCAATATATGGTTTCTAATACAGAAAAAATGGTTGCTGAATTAGATAATCCTTATATTCTTATTACCGACAAAAAAATCTCAAACATTCAAGAAATTTTACCGCTCCTTGAACAAATCTTGAAAACAAATCGTCCACTTCTTATTGTAGCTGATGATGTTGATGGAGAAGCATTGCCAACGCTTGTTCTTAATAAGATTAAAGGTGTCTTCAATGTTGTAGCTGTAAAAGCACCAGGATTTGGTGATCGTCGTAAAGCTCAATTGGAAGATTTGGCTATCTTGACAGGTGGTACAGTAATTACTGAAGAACTTGGTCTTGATCTTAAAGATGCTACTCTTGAAGCTTTAGGACAAGCAGCTAAGGCAACTGTGGATAAAGACCACACAACAATTGTTGAAGGTGCTGGTTCTGCTGATGCTATTTCTGATCGTGTAGCTATTATTAAAGCGCAAATTGAAAAAACAACTTCTGATTTTGATCGTGAAAAATTACAAGAACGTCTTGCAAAATTAGCTGGTGGTGTTGCAGTTGTTAAAGTTGGTGCTGCAACTGAAACAGAGCTCAAAGCAATGAAACTCTTGATTGAAGATGCACTTAATGCAACACGTGCAGCCGTTGAGGAAGGTATTGTTTCTGGTGGTGGTACAGCACTTGTTAATGCTATTGCTGCTTTGGATAAACTTTCAGAAGAAGGAGATATTCAAACAGGTATTAACATTGTTCGCCGTGCTCTTGAAGAACCAGTTCGTCAAATTGCTGCCAATGCAGGATATGAAGGTTCAGTTATCATTGATAAACTTCGTTCAGAAGAAGTAGGTACAGGATTCAATGCTGCAACTGGTCAATGGGTTAATATGATTGAAGAAGGAATTGTTGACCCTGCAAAAGTAACTCGTTCAGCTTTGCAAAACGCGGCTTCTGTTGCTGGTTTAATTTTGACTACTGAAGCAGTAGTTGCTAATAA
>groEL_Lcl-246
ATGTCAAAAGAAATTAAATTTTCAAGTGATGCTAGAACAGCGATGATGCGCGGAATTGATATTCTTGCCGATACAGTAAAAACAACCCTTGGGCCAAAAGGGCGTAATGTTGTTCTTGAAAAATCATATGGTTCACCTTTAATTACAAATGATGGTGTTACAATTGCCAAAGAGATTGAACTTGAAGACCATTTTGAAAATATGGGAGCTAAACTTGTTTCGGAAGTTGCTTCAAAAACAAATGATATTGCAGGTGATGGAACAACAACAGCGACAGTTTTGACACAAGCTATTGTTCGTGAAGGATTGAAAAATGTTACTGCAGGTGCAAATCCAGTTGGTATTCGCCGAGGAATTGAACTCGCAGCTGAAACAGCAGTTGCTTCAATTAAAGAAATGGCAATTCCTGTTCATGATAAATCAGCAATCGCTCAAGTTGCTACCGTTTCATCACGTAGTGAAAAAGTTGGGGAATATATTTCTGACGCAATGGAGCGTGTAGGTTCTGACGGAGTTATCACAATCGAAGAATCAAAAGGAATGCAAACAGAGCTTGATGTTGTTGAAGGAATGCAATTTGACCGTGGATACTTGAGTCAATATATGGTTTCTAATACAGAAAAAATGGTTGCTGAGTTAGATAATCCTTATATTCTGATTACGGATAAAAAAATCTCAAATATTCAAGAAATTTTACCGCTTCTTGAACAAATTTTGAAAACAAATCGTCCACTTTTAATTGTTGCTGATGATGTTGATGGAGAAGCATTGCCAACTCTTGTTCTTAATAAGATTAAAGGGGTCTTCAACGTAGTCGCTGTAAAAGCACCGGGATTTGGTGACCGCCGTAAAGCTCAATTGGAAGATTTAGCTATCTTGACAGGTGGTACAGTAATTACTGAAGAACTAGGCCTTGATCTCAAAGATGCTACACTGGAAGCTTTAGGACAAGCTGCTAAAGCAACTGTTGATAAAGACCATACAACAATTGTTGAAGGTGCTGGTTCTGTTGATGCCATTTCTGATCGTGTGGCTATCATCAAAGCACAAATCGAAAAAACAACTTCTGATTTTGACCGTGAAAAATTGCAAGAGCGCTTAGCAAAATTATCTGGTGGAGTTGCGGTAGTTAAAGTAGGAGCCGCAACAGAAACAGAACTTAAAGCAATGAAACTTTTGATTGAAGACGCACTTAATGCAACACGTGCTGCTGTTGAAGAAGGTATCGTTTCTGGTGGTGGTACAGCTCTTGTTAATGCCATCGCAGCTTTGGATAAACTTTCAGAAGAAGGCGACATTCAAACAGGAATTAACATCGTTCGCCGTGCGCTTGAAGAACCAGTTCGTCAAATCGCGGCCAATGCAGGATATGAAGGTTCAGTTATCATTGATAAACTTCGTTCAGAAAAAGTTGGTACAGGATTTAATGCAGCGACAGGTCAATGGGTAAATATGATTGAAGAAGGAATCGTTGACCCGGCAAAAGTGACTCGTTCAGCTTTGCAAAATGCAGCTTCTGTTGCTGGATTAATCTTGACTACTGAAGCAGTTGTGGCTAATAA
>groEL_Lcl-247
ATGTCAAAAGATATTAAATTTTCAAGTGATGCTAGAACAGCGATGATGCGTGGGATTGATATTCTTGCTGATACAGTAAAAACAACCCTTGGACCAAAAGGTCGCAATGTTGTTCTTGAAAAATCATATGGATCACCTTTAATTACAAACGATGGTGTAACGATTGCCAAAGAGATTGAACTTGAAGATCATTTTGAAAATATGGGAGCTAAACTTGTTTCAGAAGTTGCTTCAAAAACAAATGATATCGCAGGTGACGGTACAACAACAGCGACAGTTTTGACACAAGCTATCGTTCGTGAAGGTTTAAAAAATGTTACCGCAGGTGCAAATCCAGTTGGTATTCGCCGAGGAATTGAACTTGCTGCTGAAACAGCTGTTGCGTCAATTAAAGAGATGGCAATTCCTGTCCACGATAAATCAGCAATTGCGCAAGTAGCTACCGTTTCATCACGTAGTGAAAAAGTGGGTGAGTATATTTCTGATGCAATGGAACGTGTAGGTTCTGACGGAGTTATCACCATTGAAGAATCAAAAGGGATGCAAACTGAACTCGATGTTGTTGAAGGAATGCAATTTGACCGTGGATATTTGAGTCAATATATGGTTTCTAATACAGAAAAAATGGTTGCTGAATTAGATAATCCTTATATTCTTATTACCGACAAAAAAATCTCAAACATTCAAGAAATTTTACCGCTCCTTGAACAAATCTTGAAAACAAATCGTCCACTTCTTATTGTAGCTGATGATGTTGATGGAGAAGCATTGCCAACGCTTGTTCTTAATAAGATTAAAGGTGTCTTCAATGTTGTAGCTGTAAAAGCACCAGGATTTGGTGATCGTCGTAAAGCTCAATTGGAAGATTTGGCTATCTTGACAGGTGGTACAGTAATTACTGAAGAACTTGGTCTTGATCTTAAAGATGCTACTCTTGAAGCTTTAGGACAAGCAGCTAAGGCAACTGTGGATAAAGACCACACAACAATTGTTGAAGGTGCTGGTTCTGCTGATGCTATTTCTGATCGTGTAGCTATTATTAAAGCGCAAATTGAAAAAACAACTTCTGATTTTGATCGTGAAAAATTACAAGAACGTCTTGCAAAATTAGCTGGTGGTGTTGCAGTTGTTAAAGTTGGTGCTGCAACTGAAACAGAGCTCAAAGCAATGAAACTCTTGATTGAAGATGCACTTAATGCAACACGTGCAGCCGTTGAGGAAGGTATTGTTTCTGGTGGTGGTACAGCACTTGTTAATGCTATTGCTGCTTTGGATAAACTTTCAGAAGAAGGAGATATTCAAACAGGTATTAACATTGTTCGCCGTGCTCTTGAAGAACCAGTTCGTCAAATTGCTGCCAATGCAGGATATGAAGGTTCAGTTATCATTGATAAACTTCGTTCAGAAGAAGTAGGTACAGGATTCAATGCTGCAACTGGTCAATGGGTTAATATGATTGAAGAAGGAATTGTTGACCCTGCAAAAGTAACTCGTTCAGCTTTGCAAAACGCGGCTTCTGTTGCTGGTTTAATTTTGACTACTGAAGCAGTAGTTGCTAATAA
>groEL_Lcl-248
ATGTCAAAAGAAATTAAATTTTCAAGTGATGCTAGAACAGCGATGATGCGCGGAATTGATATTCTTGCCGATACAGTAAAAACAACCCTTGGGCCAAAAGGGCGTAATGTTGTTCTTGAAAAATCATATGGTTCACCTTTAATTACAAATGATGGTGTTACAATTGCCAAAGAGATTGAACTTGAAGACCATTTTGAAAATATGGGAGCTAAACTTGTTTCGGAAGTTGCTTCAAAAACAAATGATATTGCAGGTGATGGAACAACAACAGCGACAGTTTTGACACAAGCTATTGTTCGTGAAGGATTGAAAAATGTTACTGCAGGTGCAAATCCAGTTGGTATTCGCCGAGGAATTGAACTCGCAGCTGAAACAGCAGTTGCTTCAATTAAAGAAATGGCAATTCCTGTTCATGATAAATCAGCAATCGCTCAAGTTGCTACCGTTTCATCACGTAGTGAAAAAGTTGGGGAATATATTTCTGACGCAATGGAGCGTGTAGGTTCTGACGGAGTTATCACAATCGAAGAATCAAAAGGAATGCAAACAGAGCTTGATGTTGTTGAAGGAATGCAATTTGACCGTGGATACTTGAGTCAATATATGGTTTCTAATACAGAAAAAATGGTTGCTGAGTTAGATAATCCTTATATTCTGATTACGGATAAAAAAATCTCAAATATTCAAGAAATTTTACCGCTTCTTGAACAAATTTTGAAAACAAATCGTCCACTTTTAATTGTTGCTGATGATGTTGATGGAGAAGCATTGCCAACTCTTGTTCTTAATAAGATTAAAGGGGTCTTCAACGTAGTCGCTGTAAAAGCACCGGGATTTGGTGACCGCCGTAAAGCTCAATTGGAAGATTTAGCTATCTTGACAGGTGGTACAGTAATTACTGAAGAACTAGGCCTTGATCTCAAAGATGCTACACTAGAAGCTTTAGGACAAGCTGCTAAAGCAACTGTTGATAAAGACCATACAACAATTGTTGAAGGTGCTGGTTCTGTTGATGCCATTTCTGATCGTGTGGCTATCATCAAAGCACAAATCGAAAAAACAACTTCTGATTTTGACCGTGAAAAATTGCAAGAGCGCTTAGCAAAATTATCTGGTGGAGTTGCGGTAGTTAAAGTAGGAGCCGCAACAGAAACAGAACTTAAAGCAATGAAACTTTTGATTGAAGACGCACTTAATGCAACACGTGCTGCTGTTGAAGAAGGTATCGTTTCTGGTGGTGGTACAGCTCTTGTTAATGCCATCGCAGCTTTGGATAAACTTTCAGAAGAAGGCGACATTCAAACAGGAATTAACATCGTTCGCCGTGCGCTTGAAGAACCAGTTCGTCAAATCGCGGCCAATGCAGGATATGAAGGTTCAGTTATCATTGATAAACTTCGTTCAGAAAAAGTTGGTACAGGATTTAATGCAGCGACAGGACAATGGGTAAATATGATTGAAGAAGGAATCGTTGACCCGGCAAAAGTGACTCGTTCAGCTTTGCAAAATGCAGCTTCTGTTGCTGGATTAATCTTGACTACTGAAGCAGTTGTGGCTAATAA
>groEL_Lcl-249
ATGTCAAAAGAAATTAAATTTTCAAGTGATGCTAGAACAGCGATGATGCGCGGAATTGATATTCTTGCCGATACAGTAAAAACAACCCTTGGGCCAAAAGGGCGTAATGTTGTTCTTGAAAAATCATATGGTTCACCTTTAATTACAAATGATGGTGTTACAATTGCCAAAGAGATTGAACTTGAAGACCATTTTGAAAATATGGGAGCTAAACTTGTTTCGGAAGTTGCTTCAAAAACAAATGATATTGCAGGTGATGGAACAACAACAGCGACAGTTTTGACACAAGCTATTGTTCGTGAAGGATTGAAAAATGTTACTGCAGGTGCAAATCCAGTTGGTATTCGCCGAGGAATTGAACTCGCAGCTGAAACAGCAGTTGCTTCAATTAAAGAAATGGCAATTCCTGTTCATGATAAATCAGCAATCGCTCAAGTTGCTACCGTTTCATCACGTAGTGAAAAAGTTGGGGAATATATTTCTGACGCAATGGAGCGTGTAGGTTCTGACGGAGTTATCACAATCGAAGAATCAAAAGGAATGCAAACAGAGCTTGATGTTGTTGAAGGAATGCAATTTGACCGTGGATACTTGAGTCAATATATGGTTTCTAATACAGAGAAAATGGTTGCTGAGTTAGATAATCCTTATATTCTGATTACGGATAAAAAAATCTCAAATATTCAAGAAATTTTACCGCTTCTTGAACAAATTTTGAAAACAAATCGTCCACTTTTAATTGTTGCTGATGATGTTGATGGAGAAGCATTGCCAACTCTTGTTCTTAATAAGATTAAAGGGGTCTTCAACGTAGTCGCTGTAAAAGCACCGGGATTTGGTGACCGCCGTAAAGCTCAATTGGAAGATTTAGCTATCTTGACAGGTGGTACAGTAATTACTGAAGAACTAGGCCTTGATCTCAAAGATGCTACACTAGAAGCTTTAGGACAAGCTGCTAAAGCAACTGTTGATAAAGACCATACAACAATTGTTGAAGGTGCTGGTTCTGTTGATGCCATTTCTGATCGTGTGGCTATCATCAAAGCACAAATCGAAAAAACAACTTCTGATTTTGACCGTGAAAAATTGCAAGAGCGCTTAGCAAAATTATCTGGTGGAGTTGCGGTAGTTAAAGTAGGAGCCGCAACAGAAACAGAACTTAAAGCAATGAAACTTTTGATTGAAGACGCACTTAATGCAACACGTGCTGCTGTTGAAGAAGGTATCGTTTCTGGTGGTGGTACAGCTCTTGTTAATGCCATCGCAGCTTTGGATAAACTTTCAGAAGAAGGCGACATTCAAACAGGAATTAACATCGTTCGCCGTGCGCTTGAAGAACCAGTTCGTCAAATCGCGGCCAATGCAGGATATGAAGGTTCAGTTATCATTGATAAACTTCGTTCAGAAAAAGTTGGTACAGGATTTAATGCAGCGACAGGTCAATGGGTAAATATGATTGAAGAAGGAATCGTTGACCCGGCAAAAGTGACTCGTTCAGCTTTGCAAAATGCAGCTTCTGTTGCTGGATTAATCTTGACTACTGAAGCAGTTGTGGCTAATAA
>groEL_Lcl-250
ATGTCAAAAGATATTAAATTTTCAAGTGATGCTAGAACAGCGATGATGCGTGGGATTGATATTCTTGCTGATACAGTAAAAACAACCCTTGGACCAAAAGGTCGCAATGTTGTTCTTGAAAAATCATATGGATCACCTTTAATTACAAACGATGGTGTAACGATTGCCAAAGAGATTGAACTTGAAGATCATTTTGAAAATATGGGAGCTAAACTTGTTTCAGAAGTTGCTTCAAAAACAAATGATATCGCAGGTGACGGTACAACAACAGCGACAGTTTTGACACAAGCTATCGTTCGTGAAGGTTTAAAAAATGTTACCGCAGGTGCAAATCCAGTTGGTATTCGCCGAGGAATTGAACTTGCTGCTGAAACAGCTGTTGCGTCAATTAAAGAGATGGCAATTCCTGTCCACGATAAATCAGCAATTGCGCAAGTAGCTACCGTTTCATCACGTAGTGAAAAAGTGGGTGAGTATATTTCTGATGCAATGGAACGTGTAGGTTCTGACGGAGTTATCACCATTGAAGAATCAAAAGGGATGCAAACTGAACTCGATGTTGTTGAAGGAATGCAATTTGACCGTGGATATTTGAGTCAATATATGGTTTCTAATACAGAAAAAATGGTTGCTGAATTAGATAATCCTTATATTCTTATTACCGACAAAAAAATCTCAAACATTCAAGAAATTTTACCGCTCCTTGAACAAATCTTGAAAACAAATCGTCCACTTCTTATTGTAGCTGATGATGTTGATGGAGAAGCATTGCCAACGCTTGTTCTTAATAAGATTAAAGGTGTCTTCAATGTTGTAGCTGTAAAAGCACCAGGATTTGGTGATCGTCGTAAAGCTCAATTGGAAGATTTGGCTATCTTGACAGGTGGTACAGTAATTACTGAAGAACTTGGTCTTGATCTTAAAGATGCTACTCTTGAAGCTTTAGGACAAGCAGCTAAGGCAACTGTGGATAAAGACCACACAACAATTGTTGAAGGTGCTGGTTCTGCTGATGCTATTTCTGATCGTGTAGCTATTATTAAAGCGCAAATTGAAAAAACAACTTCTGATTTTGATCGTGAAAAATTACAAGAACGTCTTGCAAAATTAGCTGGTGGTGTTGCAGTTGTTAAAGTTGGTGCTGCAACTGAAACAGAGCTCAAAGCAATGAAACTCTTGATTGAAGATGCACTTAATGCAACACGTGCAGCCGTTGAGGAAGGTATTGTTTCTGGTGGTGGTACAGCACTTGTTAATGCTATTGCTGCTTTGGATAAACTTTCAGAAGAAGGAGATATTCAAACAGGTATTAACATTGTTCGCCGTGCTCTTGAAGAACCAGTTCGTCAAATTGCTGCCAATGCAGGATATGAAGGTTCAGTTATCATTGATAAACTTCGTTCAGAAGAAGTAGGTACAGGATTCAATGCTGCAACTGGTCAATGGGTTAATATGATTGAAGAAGGAATTGTTGACCCTGCAAAAGTAACTCGTTCAGCTTTGCAAAACGCGGCTTCTGTTGCTGGTTTAATTTTGACTACTGAAGCAGTAGTTGCTAATAA
>groEL_Lcl-251
ATGTCAAAAGAAATTAAATTTTCAAGTGATGCTAGAACAGCGATGATGCGCGGAATTGATATTCTTGCCGATACAGTAAAAACAACCCTTGGGCCAAAAGGGCGTAATGTTGTTCTTGAAAAATCATATGGTTCACCTTTAATTACAAATGATGGTGTTACAATTGCCAAAGAGATTGAACTTGAAGACCATTTTGAAAATATGGGAGCTAAACTTGTTTCGGAAGTTGCTTCAAAAACAAATGATATTGCAGGTGATGGAACAACAACAGCGACAGTTTTGACACAAGCTATTGTTCGTGAAGGATTGAAAAATGTTACTGCAGGTGCAAATCCAGTTGGTATTCGCCGAGGAATTGAACTCGCAGCTGAAACAGCAGTTGCTTCAATTAAAGAAATGGCAATTCCTGTTCATGATAAATCAGCAATCGCTCAAGTTGCTACCGTTTCATCACGTAGTGAAAAAGTTGGGGAATATATTTCTGACGCAATGGAGCGTGTAGGTTCTGACGGAGTTATCACAATCGAAGAATCAAAAGGAATGCAAACAGAGCTTGATGTTGTTGAAGGAATGCAATTTGACCGTGGATACTTGAGTCAATATATGGTTTCTAATACAGAAAAAATGGTTGCTGAGTTAGATAATCCTTATATTCTGATTACGGATAAAAAAATCTCAAATATTCAAGAAATTTTACCGCTTCTTGAACAAATTTTGAAAACAAATCGTCCACTTTTAATTGTTGCTGATGATGTTGATGGAGAAGCATTGCCAACTCTTGTTCTTAATAAGATTAAAGGGGTCTTCAACGTAGTCGCTGTAAAAGCACCGGGATTTGGTGACCGCCGTAAAGCTCAATTGGAAGATTTAGCTATCTTGACAGGTGGTACAGTAATTACTGAAGAACTAGGCCTTGATCTCAAAGATGCTACACTAGAAGCTTTAGGACAAGCTGCTAAAGCAACTGTTGATAAAGACCATACAACAATTGTTGAAGGTGCTGGTTCTGTTGATGCCATTTCTGATCGTGTGGCTATCATCAAAGCACAAATCGAAAAAACAACTTCTGATTTTGACCGTGAAAAATTGCAAGAGCGCTTAGCAAAATTATCTGGTGGAGTTGCGGTAGTTAAAGTAGGAGCCGCAACAGAAACAGAACTTAAAGCAATGAAACTTTTGATTGAAGACGCACTTAATGCAACACGTGCTGCTGTTGAAGAAGGTATCGTTTCTGGTGGTGGTACAGCTCTTGTTAATGCCATCGCAGCTTTGGATAAACTTTCAGAAGAAGGCGACATTCAAACAGGAATTAACATCGTTCGCCGTGCGCTTGAAGAACCAGTTCGTCAAATCGCGGCCAATGCAGGATATGAAGGTTCAGTTATCATTGATAAACTTCGTTCAGAAAAAGTTGGTACAGGATTTAATGCAGCGACAGGTCAATGGGTAAATATGATTGAAGAAGGAATCGTTGACCCGGCAAAAGTGACTCGTTCAGCTTTGCAAAATGCAGCTTCTGTTGCTGGATTAATCTTGACTACTGAAGCAGTTGTGGCTAATAA
>groEL_Lcl-252
ATGTCAAAAGAAATTAAATTTTCAAGTGATGCTAGAACAGCGATGATGCGCGGAATTGATATTCTTGCCGATACAGTAAAAACAACCCTTGGGCCAAAAGGGCGTAATGTTGTTCTTGAAAAATCATATGGTTCACCTTTAATTACAAATGATGGTGTTACAATTGCCAAAGAGATTGAACTTGAAGACCATTTTGAAAATATGGGAGCTAAACTTGTTTCGGAAGTTGCTTCAAAAACAAATGATATTGCAGGTGATGGAACAACAACAGCGACAGTTTTGACACAAGCTATTGTTCGTGAAGGATTGAAAAATGTTACTGCAGGTGCAAATCCAGTTGGTATTCGCCGAGGAATTGAACTCGCAGCTGAAACAGCAGTTGCTTCAATTAAAGAAATGGCAATTCCTGTTCATGATAAATCAGCAATCGCTCAAGTTGCTACCGTTTCATCACGTAGTGAAAAAGTTGGGGAATATATTTCTGACGCAATGGAGCGTGTAGGTTCTGACGGAGTTATCACAATCGAAGAATCAAAAGGAATGCAAACAGAGCTTGATGTTGTTGAAGGAATGCAATTTGACCGTGGATACTTGAGTCAATATATGGTTTCTAATACAGAAAAAATGGTTGCTGAGTTAGATAATCCTTATATTCTGATTACGGATAAAAAAATCTCAAATATTCAAGAAATTTTACCGCTTCTTGAACAAATTTTGAAAACAAATCGTCCACTTTTAATTGTTGCTGATGATGTTGATGGAGAAGCATTGCCAACTCTTGTTCTTAATAAGATTAAAGGGGTCTTCAACGTAGTCGCTGTAAAAGCACCGGGATTTGGTGACCGCCGTAAAGCTCAATTGGAAGATTTAGCTATCTTGACAGGTGGTACAGTAATTACTGAAGAACTAGGCCTTGATCTCAAAGATGCTACACTAGAAGCTTTAGGACAAGCTGCTAAAGCAACTGTTGATAAAGACCATACAACAATTGTTGAAGGTGCTGGTTCTGTTGATGCCATTTCTGATCGTGTGGCTATCATCAAAGCACAAATCGAAAAAACAACTTCTGATTTTGACCGTGAAAAATTGCAAGAGCGCTTAGCAAAATTATCTGGTGGAGTTGCGGTAGTTAAAGTAGGAGCCGCAACAGAAACAGAACTTAAAGCAATGAAACTTTTGATTGAAGACGCACTTAATGCAACACGTGCTGCTGTTGAAGAAGGTATCGTTTCTGGTGGTGGTACAGCTCTTGTTAATGCCATCGCAGCTTTGGATAAACTTTCAGAAGAAGGCGACATTCAAACAGGAATTAACATCGTTCGCCGTGCGCTTGAAGAACCAGTTCGTCAAATCGCGGCCAATGCAGGATATGAAGGTTCAGTTATCATTGATAAACTTCGTTCAGAAAAAGTTGGTACAGGATTTAATGCAGCGACAGGTCAATGGGTAAATATGATTGAAGAAGGAATCGTTGACCCGGCAAAAGTGACTCGTTCAGCTTTGCAAAATGCAGCTTCTGTTGCTGGATTAATCTTGACTACTGAAGCAGTTGTGGCTAATAA
>groEL_Lcl-253
ATGTCAAAAGAAATTAAATTTTCAAGTGATGCTAGAACAGCGATGATGCGCGGAATTGATATTCTTGCCGATACAGTAAAAACAACCCTTGGGCCAAAAGGGCGTAATGTTGTTCTTGAAAAATCATATGGTTCACCTTTAATTACAAATGATGGTGTTACAATTGCCAAAGAGATTGAACTTGAAGACCATTTTGAAAATATGGGAGCTAAACTTGTTTCGGAAGTTGCTTCAAAAACAAATGATATTGCAGGTGATGGAACAACAACAGCGACAGTTTTGACACAAGCTATTGTTCGTGAAGGATTGAAAAATGTTACTGCAGGTGCAAATCCAGTTGGTATTCGCCGAGGAATTGAACTCGCAGCTGAAACAGCAGTTGCTTCAATTAAAGAAATGGCAATTCCTGTTCATGATAAATCAGCAATCGCTCAAGTTGCTACCGTTTCATCACGTAGTGAAAAAGTTGGGGAATATATTTCTGACGCAATGGAGCGTGTAGGTTCTGACGGAGTTATCACAATCGAAGAATCAAAAGGAATGCAAACAGAGCTTGATGTTGTTGAAGGAATGCAATTTGACCGTGGATACTTGAGTCAATATATGGTTTCTAATACAGAGAAAATGGTTGCTGAGTTAGATAATCCTTATATTCTGATTACGGATAAAAAAATCTCAAATATTCAAGAAATTTTACCGCTTCTTGAACAAATTTTGAAAACAAATCGTCCACTTTTAATTGTTGCTGATGATGTTGATGGAGAAGCATTGCCAACTCTTGTTCTTAATAAGATTAAAGGGGTCTTCAACGTAGTCGCTGTAAAAGCACCGGGATTTGGTGACCGCCGTAAAGCTCAATTGGAAGATTTAGCTATCTTGACAGGTGGTACAGTAATTACTGAAGAACTAGGCCTTGATCTCAAAGATGCTACACTAGAAGCTTTAGGACAAGCTGCTAAAGCAACTGTTGATAAAGACCATACAACAATTGTTGAAGGTGCTGGTTCTGTTGATGCCATTTCTGATCGTGTGGCTATCATCAAAGCACAAATCGAAAAAACAACTTCTGATTTTGACCGTGAAAAATTGCAAGAGCGCTTAGCAAAATTATCTGGTGGAGTTGCGGTAGTTAAAGTAGGAGCCGCAACAGAAACAGAACTTAAAGCAATGAAACTTTTGATTGAAGACGCACTTAATGCAACACGTGCTGCTGTTGAAGAAGGTATCGTTTCTGGTGGTGGTACAGCTCTTGTTAATGCCATCGCAGCTTTGGATAAACTTTCAGAAGAAGGCGACATTCAAACAGGAATTAACATCGTTCGCCGTGCGCTTGAAGAACCAGTTCGTCAAATCGCGGCCAATGCAGGATATGAAGGTTCAGTTATCATTGATAAACTTCGTTCAGAAAAAGTTGGTACAGGATTTAATGCAGCGACAGGTCAATGGGTAAATATGATTGAAGAAGGAATCGTTGACCCGGCAAAAGTGACTCGTTCAGCTTTGCAAAATGCAGCTTCTGTTGCTGGATTAATCTTGACTACTGAAGCAGTTGTGGCTAATAA
>groEL_Lcl-254
[truncated: 721,132 more chars]
