# Supplementary material for: Gene-Trait Matching and Prevalence of Nisin Tolerance Systems in Lactococus lactis
Source: Front Bioeng Biotechnol. 2021 Mar 3;9:622835. doi: 10.3389/fbioe.2021.622835 (PMC7965974; doi:10.3389/fbioe.2021.622835)
Supplement: Supplementary File 1 — Sequences of the 12 conserved genes (dnaK, fusA, groEL, gyrA, gyrB, ileS, lep, pheS, recA, rpoA, rpoB, and rpoC) for each of the 710 L. lactis strains, used for the MLST tree presented in Supplementary Figure 3. [file Data_Sheet_2.ZIP › MLST_sequences/gyrA.fa.txt]

>gyrA_Lcl-001
CAAGACAAAAATGTTATCAATGTCAATTTAGTTGAGGAGATGAAGACGTCATTTCGTGACTATGCAATGTCAGTTATCGTTGCACGGGCACTTCCTGATGTACGTGATGGTTTAAAACCCGTTCACCGTCGTATTCTCTACGGAATGAATGAACTTGGAAATACTCCAGATAAACCACATAAAAAATCGGCACGTATTGTCGGTGAAGTTATGGGTAAATATCACCCACACGGAGACAGTTCAATCTATGAAGCAATGGTACGTATGGCTCAATGGTGGTCTTATCGTCATATGCTTGCTGACGGACACGGTAACTTTGGTTCAATGGACGGTGACGGTGCCGCAGCGATGCGTTATACCGAAGCTCGTTTAAGTAAAATTGCCATGGAAATGTTGCGTGATATCAACAAAAATACCGTTGATTTCATGGACAATTTCGACGGTACTGAACGTGAACCGCTCGTTTTACCTGCTCGTTTTCCAAACCTTTTAGTTAATGGAACCACAGGGATTGCCGTTGGGATGGCAACAAACATTCCACCACATAATCTGGGTGAAACAATCGATGCAGTAGATATGCTCATGGAAAATCCAGAAGCATCAGTTACTGATTTAATGTCTGTGATTCCTGGACCTGACTTCCCAACAGGGGCTTTGGTTATGGGTAAATCTGGTATTCGCCGTGCTTATGAAACTGGTAAAGGTTCAATTACATTACGTGCAAAAACCCACATTGAAGAAATGGCTGGTGGGAAAGAACGTATTGTTGTGACTGAACTACCATATATGGTCAATAAAGCACGGTTGGTTGAACATATTGTTCGTTTAAACCATGAAAAACGAATTGAAGGATTGACTGCGGTTCGTGATGAATCCAACCGTGAAGGAATTCGCGTGGTTATCGAAGTTCGTCGTGACTTATCAGCACACGTTATCTTAAATAATCTGTTCAAACTAACAAGTTTGCAAACTTCATTTGGTTTCAATATGTTGGCTATCGAAAAAGGAATTCCTAAAATTCTTTCTTTGAAAGAAATCTTAGTTGATTATATTGAACATCAAATAGAAGTTGTTGAACGTCGTACAGCCTTTGATAAAGCACGTGCAGAAGCACGCGCACATATCTTGGAAGGTTTACGTATCGCTCTTGACAATATTGACCGTATCATTACAATTATCCGTGAATCACAAACGGATGCCATTGCACAAAAAACAATGATGGATGAATTCCTCCTCTCTGAAAAACAATCGCAAGCTATTCTTGATATGCGTTTGCGTCGTTTGACCGGATTGGAACGTGATAAAATTGAGGCAGAATATCAAGATTTAGTCGCTTTGATTGCTGACTTAGCCGATATTTTGGCAAAACCTGAACGTGTTAAGAAAATTATTCGTGAAGAATTAGAAGAAGTTAAACGTAAATTTGCTGACAAACGTCGAACAGAATTGTTAGTTGGTGAAGTTCTTACTCTTGAAGATGAAGATTTGATTGAGGAAGAAGATGTATTGATTACTTTATCAAATAAAGGATATATCAAACGTCTAGCTAATGACGAATTCCGTGCCCAAAATCGTGGTGGACGTGGTGTTCAAGGAATGGGAATGTCTGATGATGACTTTGTTCAACATTTGGTATCTACATCAACACATGATCATTTACTCTTCTTTACAAATCTTGGACGTGTTTACCGAATGAAAGGATATGAAATTCCTGAATACGGTCGGACAGCAAAAGGATTGCCAATTGTCAATCTCCTCAAGCTTGATGACGGTGAAAAAATTGCAACAATCATCAATGTTGACCGTGACCAAGCGGCGAAATATCTCTTCTTCACAACACGTAACGGAATTGTTAAACGAACTTCAACCAGTCAATTTAGCAATATTCGGACAAATGGTTTGAAGGCTTTGAAACTCCGAGATGGTGACGAACTGATTAATGTGCTTAGAACTTCGGGTGAAGATGAGGTGATTATCGGAACTCATTTGGGATACTCAGTTCGCTTTAAAGGTGCAGTTGTTCGTGATATGGGACGTGCAGCAGCCGGTGTTAAAGGGGTTAACCTCAGAGAAGGCGACTATGTTGTCGGAACTTCACGAATTGATGACAGTCAAGAAGTCCTTGTTATCTCAGAAAATGGTCTTGGTAAACGAACTCAGGCTTCAGAATATCCAACAAAAGGCCGTGGTGGTAAAGGGATGAAAGTCATGAATGTCACAGAAAGAACTGGTAAATTAGCTGGTTTAACTGCTGTCAATGGTGACGAAGATTTGATGGTTATTACAGATACAGGGGTTATTATCCGTACAAATGTGGCTAACATTTCTCAAACTGGTCGAGCTGCCCAAGGGGTTAAAGTAATGCGACTTGATGATGAAGCACAAATTGTAACCTTTGCACTTGTA
>gyrA_Lcl-002
CAAGACAAAAATGTTATCAATGTCAATTTAGTTGAGGAGATGAAGACGTCATTTCGTGACTATGCAATGTCAGTTATCGTTGCACGGGCACTTCCTGATGTACGTGATGGTTTAAAACCCGTTCACCGTCGTATTCTCTACGGAATGAATGAACTTGGAAATACTCCAGATAAACCACATAAAAAATCGGCACGTATTGTCGGTGAAGTTATGGGTAAATATCACCCACACGGAGACAGTTCAATCTATGAAGCAATGGTACGTATGGCTCAATGGTGGTCTTATCGTCATATGCTTGCTGACGGACACGGTAACTTTGGTTCAATGGACGGTGACGGTGCCGCAGCGATGCGTTATACCGAAGCTCGTTTAAGTAAAATTGCCATGGAAATGTTGCGTGATATCAACAAAAATACCGTTGATTTCATGGACAATTTCGACGGTACTGAACGTGAACCGCTCGTTTTACCTGCTCGTTTTCCAAACCTTTTAGTTAATGGAACCACAGGGATTGCCGTTGGGATGGCAACAAACATTCCACCACATAATCTGGGTGAAACAATCGATGCAGTAGATATGCTCATGGAAAATCCAGAAGCATCAGTTACTGATTTAATGTCTGTGATTCCTGGACCTGACTTCCCAACAGGGGCTTTGGTTATGGGTAAATCTGGTATTCGCCGTGCTTATGAAACTGGTAAAGGTTCAATTACATTACGTGCAAAAACCCACATTGAAGAAATGGCTGGTGGGAAAGAACGTATTGTTGTGACTGAACTACCATATATGGTCAATAAAGCACGGTTGGTTGAACATATTGTTCGTTTAAACCATGAAAAACGAATTGAAGGATTGACTGCGGTTCGTGATGAATCCAACCGTGAAGGAATTCGCGTGGTTATCGAAGTTCGTCGTGACTTATCAGCACACGTTATCTTAAATAATCTGTTCAAACTAACAAGTTTGCAAACTTCATTTGGTTTCAATATGTTGGCTATCGAAAAAGGAATTCCTAAAATTCTTTCTTTGAAAGAAATCTTAGTTGATTATATTGAACATCAAATAGAAGTTGTTGAACGTCGTACAGCCTTTGATAAAGCACGTGCAGAAGCACGCGCACATATCTTGGAAGGTTTACGTATCGCTCTTGACAATATTGACCGTATCATTACAATTATCCGTGAATCACAAACGGATGCCATTGCACAAAAAACAATGATGGATGAATTCCTCCTCTCTGAAAAACAATCGCAAGCTATTCTTGATATGCGTTTGCGTCGTTTGACCGGATTGGAACGTGATAAAATTGAGGCAGAATATCAAGATTTAGTCGCTTTGATTGCTGACTTAGCCGATATTTTGGCAAAACCTGAACGTGTTAAGAAAATTATTCGTGAAGAATTAGAAGAAGTTAAACGTAAATTTGCTGACAAACGTCGAACAGAATTGTTAGTTGGTGAAGTTCTTACTCTTGAAGATGAAGATTTGATTGAGGAAGAAGATGTATTGATTACTTTATCAAATAAAGGATATATCAAACGTCTAGCTAATGACGAATTCCGTGCCCAAAATCGTGGTGGACGTGGTGTTCAAGGAATGGGAATGTCTGATGATGACTTTGTTCAACATTTGGTATCTACATCAACACATGATCATTTACTCTTCTTTACAAATCTTGGACGTGTTTACCGAATGAAAGGATATGAAATTCCTGAATACGGTCGGACAGCAAAAGGATTGCCAATTGTCAATCTCCTCAAGCTTGATGACGGTGAAAAAATTGCAACAATCATCAATGTTGACCGTGACCAAGCGGCGAAATATCTCTTCTTCACAACACGTAACGGAATTGTTAAACGAACTTCAACCAGTCAATTTAGCAATATTCGGACAAATGGTTTGAAGGCTTTGAAACTCCGAGATGGTGACGAACTGATTAATGTGCTTAGAACTTCGGGTGAAGATGAGGTGATTATCGGAACTCATTTGGGATACTCAGTTCGCTTTAAAGGTGCAGTTGTTCGTGATATGGGACGTGCAGCAGCCGGTGTTAAAGGGGTTAACCTCAGAGAAGGCGACTATGTTGTCGGAACTTCACGAATTGATGACAGTCAAGAAGTCCTTGTTATCTCAGAAAATGGTCTTGGTAAACGAACTCAGGCTTCAGAATATCCAACAAAAGGCCGTGGTGGTAAAGGGATGAAAGTCATGAATGTCACAGAAAGAACTGGTAAATTAGCTGGTTTAACTGCTGTCAATGGTGACGAAGATTTGATGGTTATTACAGATACAGGGGTTATTATCCGTACAAATGTGGCTAACATTTCTCAAACTGGTCGAGCTGCCCAAGGGGTTAAAGTAATGCGACTTGATGATGAAGCACAAATTGTAACCTTTGCACTTGTA
>gyrA_Lcl-003
CAAGACAAAAATGTTATCAATGTCAATTTAGTTGAGGAGATGAAGACGTCATTTCGTGACTATGCAATGTCAGTTATCGTTGCACGGGCACTTCCTGATGTACGTGATGGTTTAAAACCCGTTCACCGTCGTATTCTCTACGGAATGAATGAACTTGGAAATACTCCAGATAAACCACATAAAAAATCGGCACGTATTGTCGGTGAAGTTATGGGTAAATATCACCCACACGGAGACAGTTCAATCTATGAAGCAATGGTACGTATGGCTCAATGGTGGTCTTATCGTCATATGCTTGCTGACGGACACGGTAACTTTGGTTCAATGGACGGTGACGGTGCCGCAGCGATGCGTTATACCGAAGCTCGTTTAAGTAAAATTGCCATGGAAATGTTGCGTGATATCAACAAAAATACCGTTGATTTCATGGACAATTTCGACGGTACTGAACGTGAACCGCTCGTTTTACCTGCTCGTTTTCCAAACCTTTTAGTTAATGGAACCACAGGGATTGCCGTTGGGATGGCAACAAACATTCCACCACATAATCTGGGTGAAACAATCGATGCAGTAGATATGCTCATGGAAAATCCAGAAGCATCAGTTACTGATTTAATGTCTGTGATTCCTGGACCTGACTTCCCAACAGGGGCTTTGGTTATGGGTAAATCTGGTATTCGCCGTGCTTATGAAACTGGTAAAGGTTCAATTACATTACGTGCAAAAACCCACATTGAAGAAATGGCTGGTGGGAAAGAACGTATTGTTGTGACTGAACTACCATATATGGTCAATAAAGCACGGTTGGTTGAACATATTGTTCGTTTAAACCATGAAAAACGAATTGAAGGATTGACTGCGGTTCGTGATGAATCCAACCGTGAAGGAATTCGCGTGGTTATCGAAGTTCGTCGTGACTTATCAGCACACGTTATCTTAAATAATCTGTTCAAACTAACAAGTTTGCAAACTTCATTTGGTTTCAATATGTTGGCTATCGAAAAAGGAATTCCTAAAATTCTTTCTTTGAAAGAAATCTTAGTTGATTATATTGAACATCAAATAGAAGTTGTTGAACGTCGTACAGCCTTTGATAAAGCACGTGCAGAAGCACGCGCACATATCTTGGAAGGTTTACGTATCGCTCTTGACAATATTGACCGTATCATTACAATTATCCGTGAATCACAAACGGATGCCATTGCACAAAAAACAATGATGGATGAATTCCTCCTCTCTGAAAAACAATCGCAAGCTATTCTTGATATGCGTTTGCGTCGTTTGACCGGATTGGAACGTGATAAAATTGAGGCAGAATATCAAGATTTAGTCGCTTTGATTGCTGACTTAGCCGATATTTTGGCAAAACCTGAACGTGTTAAGAAAATTATTCGTGAAGAATTAGAAGAAGTTAAACGTAAATTTGCTGACAAACGTCGAACAGAATTGTTAGTTGGTGAAGTTCTTACTCTTGAAGATGAAGATTTGATTGAGGAAGAAGATGTATTGATTACTTTATCAAATAAAGGATATATCAAACGTCTAGCTAATGACGAATTCCGTGCCCAAAATCGTGGTGGACGTGGTGTTCAAGGAATGGGAATGTCTGATGATGACTTTGTTCAACATTTGGTATCTACATCAACACATGATCATTTACTCTTCTTTACAAATCTTGGACGTGTTTACCGAATGAAAGGATATGAAATTCCTGAATACGGTCGGACAGCAAAAGGATTGCCAATTGTCAATCTCCTCAAGCTTGATGACGGTGAAAAAATTGCAACAATCATCAATGTTGACCGTGACCAAGCGGCGAAATATCTCTTCTTCACAACACGTAACGGAATTGTTAAACGAACTTCAACCAGTCAATTTAGCAATATTCGGACAAATGGTTTGAAGGCTTTGAAACTCCGAGATGGTGACGAACTGATTAATGTGCTTAGAACTTCGGGTGAAGATGAGGTGATTATCGGAACTCATTTGGGATACTCAGTTCGCTTTAAAGGTGCAGTTGTTCGTGATATGGGACGTGCAGCAGCCGGTGTTAAAGGGGTTAACCTCAGAGAAGGCGACTATGTTGTCGGAACTTCACGAATTGATGACAGTCAAGAAGTCCTTGTTATCTCAGAAAATGGTCTTGGTAAACGAACTCAGGCTTCAGAATATCCAACAAAAGGCCGTGGTGGTAAAGGGATGAAAGTCATGAATGTCACAGAAAGAACTGGTAAATTAGCTGGTTTAACTGCTGTCAATGGTGACGAAGATTTGATGGTTATTACAGATACAGGGGTTATTATCCGTACAAATGTGGCTAACATTTCTCAAACTGGTCGAGCTGCCCAAGGGGTTAAAGTAATGCGACTTGATGATGAAGCACAAATTGTAACCTTTGCACTTGTA
>gyrA_Lcl-004
CAAGACAAAAATGTTATCAATGTCAATTTAGTTGAGGAGATGAAGACGTCATTTCGTGACTATGCAATGTCAGTTATCGTTGCACGGGCACTTCCTGATGTACGTGATGGATTAAAACCCGTTCACCGTCGTATTCTCTACGGAATGAATGAACTGGGGAATACTCCAGATAAACCTCATAAAAAATCGGCTCGTATTGTCGGTGAAGTTATGGGTAAATATCACCCACATGGAGACAGTTCAATCTATGAAGCAATGGTACGTATGGCTCAATGGTGGTCTTATCGTCATATGCTTGCTGACGGACACGGTAACTTTGGTTCAATGGACGGCGACGGTGCCGCAGCAATGCGTTATACCGAAGCTCGTTTAAGTAAAATTGCAATGGAAATGTTGCGTGATATCAACAAAAATACCGTTGATTTCATGGACAATTTCGATGGAACTGAACGTGAACCACTCGTTTTACCTGCTCGTTTCCCAAATCTTTTAGTTAATGGAACCACAGGGATTGCCGTTGGGATGGCAACAAACATTCCACCGCATAACCTTGGTGAAACGATTGATGCAGTAGATATGCTTATGGAAAACCCAGAAGCTTCCGTTACTGATTTGATGTCTGTCATTCCTGGTCCTGACTTCCCAACAGGGGCTTTGGTTATGGGGAAATCCGGCATTCGTCGTGCTTATGAAACTGGTAAAGGTTCAATTACATTACGTGCAAAAACCCACATTGAAGAAATGGCTGGTGGAAAAGAACGCATCGTTGTGACTGAATTACCATACATGGTTAACAAGGCGCGCTTGGTTGAACATATTGTTCGTTTGAACCATGAAAAACGTATTGAAGGATTGACTGCAGTTCGTGATGAATCAAACCGTGAAGGAATTCGAGTGGTTATTGAAGTGCGTCGTGATTTATCAGCACACGTTATCCTAAATAATCTTTTCAAATTGACAAGTTTGCAAACTTCATTTGGTTTCAACATGTTGGCTATCGAAAAAGGAATTCCTAAAATTCTTTCTTTGAAAGAAATTTTAGTTGATTATATTGAACATCAAATAGAAGTTGTCGAACGTCGTACAGCCTTTGATAAAGCACGTGCAGAAGCACGTGCACATATCTTAGAAGGTTTACGTATCGCTCTTGATAATATTGACCGTATCATCACAATTATCCGTGAATCACAAACGGATGCTATTGCTCAAAAAACAATGATGGATGAATTCCTCTTGTCTGAGAAACAATCACAAGCCATTCTTGATATGCGTTTGCGTCGTTTGACAGGTTTGGAACGTGACAAAATTGAAGCTGAATATCAAGATTTAGTTGCTTTGATTGCTGACTTGACGGATATTTTAGCAAAACCTGAACGAGTTAAGAAAATTATTCGTGAAGAATTAGAAGAAGTTAAACGTAAATTTGCTGACAAACGTCGAACAGAATTGTTAGTTGGTGAGGTTCTTACTCTTGAAGATGAAGATTTGATTGAGGAAGAAGATGTATTGATTACTTTATCAAATAAAGGATATATCAAACGTTTGGCTAACGATGAATTCCGTGCTCAAAATCGCGGGGGACGTGGTGTTCAAGGAATGGGTATGTCTGATGATGACTTCGTTCAACATTTGGTATCTACATCAACACATGATCATTTACTCTTCTTTACAAATCTTGGACGTGTCTACCGAATGAAAGGATATGAAATTCCTGAATATGGTCGGACAGCTAAGGGCTTACCAATTGTCAATCTCTTAAAACTTGATGATGGTGAAAAAATTGCAACAATCATCAATGTTGATCGTGACCAAGCGGCGAAATATCTCTTCTTCACAACACGCAACGGGATTGTTAAACGAACTTCAACGAGTCAATTTAGCAATATTCGGACAAATGGTTTGAAGGCTTTGAAACTTCGTGATGGCGATGAGTTGATTAATGTGCTTAGAACTTCGGGTGAAGATGAGGTTATTATCGGGACTCACTTAGGTTACTCTGTTCGTTTCAAAGGTGCAATTGTTCGCGATATGGGACGTGCCGCAGCTGGGGTCAAAGGGGTTAACCTCCGAGAAGGGGACTTTGTTGTTGGAACTTCAAGAATTGATGACAGTCAAGAAGTCCTTGTTATCTCAGAAAATGGTCTTGGTAAACGAACTCAAGCTTCGGAATATCCAACAAAAGGCCGTGGTGGTAAAGGGATGAAAGTCATGAATGTCACAGAAAGAACTGGTAAATTAGCTGGTTTAACTGCAGTCAATGGTGACGAAGACTTGATGGTCATTACAGATACAGGGGTTATTATCCGTACAAATGTGGCTAATATTTCTCAAACTGGTCGTGCAGCCCAAGGGGTTAAAGTAATGCGACTTGATGATGAAGCACAAATTGTAACTTTTGCACTTGTA
>gyrA_Lcl-005
CAAGACAAAAATGTTATCAATGTCAATTTAGTTGAGGAGATGAAGACGTCATTTCGTGACTATGCAATGTCAGTTATCGTTGCACGGGCACTTCCTGATGTACGTGATGGTTTAAAACCCGTTCACCGTCGTATTCTCTACGGAATGAATGAACTTGGAAATACTCCAGATAAACCACATAAAAAATCGGCACGTATTGTCGGTGAAGTTATGGGTAAATATCACCCACACGGAGACAGTTCAATCTATGAAGCAATGGTACGTATGGCTCAATGGTGGTCTTATCGTCATATGCTTGCTGACGGACACGGTAACTTTGGTTCAATGGACGGTGACGGTGCCGCAGCGATGCGTTATACCGAAGCTCGTTTAAGTAAAATTGCCATGGAAATGTTGCGTGATATCAACAAAAATACCGTTGATTTCATGGACAATTTCGACGGTACTGAACGTGAACCGCTCGTTTTACCTGCTCGTTTTCCAAACCTTTTAGTTAATGGAACCACAGGGATTGCCGTTGGGATGGCAACAAACATTCCACCACATAATCTGGGTGAAACAATCGATGCAGTAGATATGCTCATGGAAAATCCAGAAGCATCAGTTACTGATTTAATGTCTGTGATTCCTGGACCTGACTTCCCAACAGGGGCTTTGGTTATGGGTAAATCTGGTATTCGCCGTGCTTATGAAACTGGTAAAGGTTCAATTACATTACGTGCAAAAACCCACATTGAAGAAATGGCTGGTGGGAAAGAACGTATTGTTGTGACTGAACTACCATATATGGTCAATAAAGCACGGTTGGTTGAACATATTGTTCGTTTAAACCATGAAAAACGAATTGAAGGATTGACTGCGGTTCGTGATGAATCCAACCGTGAAGGAATTCGCGTGGTTATCGAAGTTCGTCGTGACTTATCAGCACACGTTATCTTAAATAATCTGTTCAAACTAACAAGTTTGCAAACTTCATTTGGTTTCAATATGTTGGCTATCGAAAAAGGAATTCCTAAAATTCTTTCTTTGAAAGAAATCTTAGTTGATTATATTGAACATCAAATAGAAGTTGTTGAACGTCGTACAGCCTTTGATAAAGCACGTGCAGAAGCACGCGCACATATCTTGGAAGGTTTACGTATCGCTCTTGACAATATTGACCGTATCATTACAATTATCCGTGAATCACAAACGGATGCCATTGCACAAAAAACAATGATGGATGAATTCCTCCTCTCTGAAAAACAATCGCAAGCTATTCTTGATATGCGTTTGCGTCGTTTGACCGGATTGGAACGTGATAAAATTGAGGCAGAATATCAAGATTTAGTCGCTTTGATTGCTGACTTAGCCGATATTTTGGCAAAACCTGAACGTGTTAAGAAAATTATTCGTGAAGAATTAGAAGAAGTTAAACGTAAATTTGCTGACAAACGTCGAACAGAATTGTTAGTTGGTGAAGTTCTTACTCTTGAAGATGAAGATTTGATTGAGGAAGAAGATGTATTGATTACTTTATCAAATAAAGGATATATCAAACGTCTAGCTAATGACGAATTCCGTGCCCAAAATCGTGGTGGACGTGGTGTTCAAGGAATGGGAATGTCTGATGATGACTTTGTTCAACATTTGGTATCTACATCAACACATGATCATTTACTCTTCTTTACAAATCTTGGACGTGTTTACCGAATGAAAGGATATGAAATTCCTGAATACGGTCGGACAGCAAAAGGATTGCCAATTGTCAATCTCCTCAAGCTTGATGACGGTGAAAAAATTGCAACAATCATCAATGTTGACCGTGACCAAGCGGCGAAATATCTCTTCTTCACAACACGTAACGGAATTGTTAAACGAACTTCAACCAGTCAATTTAGCAATATTCGGACAAATGGTTTGAAGGCTTTGAAACTCCGAGATGGTGACGAACTGATTAATGTGCTTAGAACTTCGGGTGAAGATGAGGTGATTATCGGAACTCATTTGGGATACTCAGTTCGCTTTAAAGGTGCAGTTGTTCGTGATATGGGACGTGCAGCAGCCGGTGTTAAAGGGGTTAACCTCAGAGAAGGCGACTATGTTGTCGGAACTTCACGAATTGATGACAGTCAAGAAGTCCTTGTTATCTCAGAAAATGGTCTTGGTAAACGAACTCAGGCTTCAGAATATCCAACAAAAGGCCGTGGTGGTAAAGGGATGAAAGTCATGAATGTCACAGAAAGAACTGGTAAATTAGCTGGTTTAACTGCTGTCAATGGTGACGAAGATTTGATGGTTATTACAGATACAGGGGTTATTATCCGTACAAATGTGGCTAACATTTCTCAAACTGGTCGAGCTGCCCAAGGGGTTAAAGTAATGCGACTTGATGATGAAGCACAAATTGTAACCTTTGCACTTGTA
>gyrA_Lcl-006
CAAGACAAAAATGTTATCAATGTCAATTTAGTTGAGGAGATGAAGACGTCATTTCGTGACTATGCAATGTCAGTTATCGTTGCACGGGCACTTCCTGATGTACGTGATGGTTTAAAACCCGTTCACCGTCGTATTCTCTACGGAATGAATGAACTTGGAAATACTCCAGATAAACCACATAAAAAATCGGCACGTATTGTCGGTGAAGTTATGGGTAAATATCACCCACACGGAGACAGTTCAATCTATGAAGCAATGGTACGTATGGCTCAATGGTGGTCTTATCGTCATATGCTTGCTGACGGACACGGTAACTTTGGTTCAATGGACGGTGACGGTGCCGCAGCGATGCGTTATACCGAAGCTCGTTTAAGTAAAATTGCCATGGAAATGTTGCGTGATATCAACAAAAATACCGTTGATTTCATGGACAATTTCGACGGTACTGAACGTGAACCGCTCGTTTTACCTGCTCGTTTTCCAAACCTTTTAGTTAATGGAACCACAGGGATTGCCGTTGGGATGGCAACAAACATTCCACCACATAATCTGGGTGAAACAATCGATGCAGTAGATATGCTCATGGAAAATCCAGAAGCATCAGTTACTGATTTAATGTCTGTGATTCCTGGACCTGACTTCCCAACAGGGGCTTTGGTTATGGGTAAATCTGGTATTCGCCGTGCTTATGAAACTGGTAAAGGTTCAATTACATTACGTGCAAAAACCCACATTGAAGAAATGGCTGGTGGGAAAGAACGTATTGTTGTGACTGAACTACCATATATGGTCAATAAAGCACGGTTGGTTGAACATATTGTTCGTTTAAACCATGAAAAACGAATTGAAGGATTGACTGCGGTTCGTGATGAATCCAACCGTGAAGGAATTCGCGTGGTTATCGAAGTTCGTCGTGACTTATCAGCACACGTTATCTTAAATAATCTGTTCAAACTAACAAGTTTGCAAACTTCATTTGGTTTCAATATGTTGGCTATCGAAAAAGGAATTCCTAAAATTCTTTCTTTGAAAGAAATCTTAGTTGATTATATTGAACATCAAATAGAAGTTGTTGAACGTCGTACAGCCTTTGATAAAGCACGTGCAGAAGCACGCGCACATATCTTGGAAGGTTTACGTATCGCTCTTGACAATATTGACCGTATCATTACAATTATCCGTGAATCACAAACGGATGCCATTGCACAAAAAACAATGATGGATGAATTCCTCCTCTCTGAAAAACAATCGCAAGCTATTCTTGATATGCGTTTGCGTCGTTTGACCGGATTGGAACGTGATAAAATTGAGGCAGAATATCAAGATTTAGTCGCTTTGATTGCTGACTTAGCCGATATTTTGGCAAAACCTGAACGTGTTAAGAAAATTATTCGTGAAGAATTAGAAGAAGTTAAACGTAAATTTGCTGACAAACGTCGAACAGAATTGTTAGTTGGTGAAGTTCTTACTCTTGAAGATGAAGATTTGATTGAGGAAGAAGATGTATTGATTACTTTATCAAATAAAGGATATATCAAACGTCTAGCTAATGACGAATTCCGTGCCCAAAATCGTGGTGGACGTGGTGTTCAAGGAATGGGAATGTCTGATGATGACTTTGTTCAACATTTGGTATCTACATCAACACATGATCATTTACTCTTCTTTACAAATCTTGGACGTGTTTACCGAATGAAAGGATATGAAATTCCTGAATACGGTCGGACAGCAAAAGGATTGCCAATTGTCAATCTCCTCAAGCTTGATGACGGTGAAAAAATTGCAACAATCATCAATGTTGACCGTGACCAAGCGGCGAAATATCTCTTCTTCACAACACGTAACGGAATTGTTAAACGAACTTCAACCAGTCAATTTAGCAATATTCGGACAAATGGTTTGAAGGCTTTGAAACTCCGAGATGGTGACGAACTGATTAATGTGCTTAGAACTTCGGGTGAAGATGAGGTGATTATCGGAACTCATTTGGGATACTCAGTTCGCTTTAAAGGTGCAGTTGTTCGTGATATGGGACGTGCAGCAGCCGGTGTTAAAGGGGTTAACCTCAGAGAAGGCGACTATGTTGTCGGAACTTCACGAATTGATGACAGTCAAGAAGTCCTTGTTATCTCAGAAAATGGTCTTGGTAAACGAACTCAGGCTTCAGAATATCCAACAAAAGGCCGTGGTGGTAAAGGGATGAAAGTCATGAATGTCACAGAAAGAACTGGTAAATTAGCTGGTTTAACTGCTGTCAATGGTGACGAAGATTTGATGGTTATTACAGATACAGGGGTTATTATCCGTACAAATGTGGCTAACATTTCTCAAACTGGTCGAGCTGCCCAAGGGGTTAAAGTAATGCGACTTGATGATGAAGCACAAATTGTAACCTTTGCACTTGTA
>gyrA_Lcl-007
CAAGACAAAAATGTTATCAATGTCAATTTAGTTGAGGAGATGAAGACGTCATTTCGTGACTATGCAATGTCAGTTATCGTTGCACGGGCACTTCCTGATGTACGTGATGGTTTAAAACCCGTTCACCGTCGTATTCTCTACGGAATGAATGAACTTGGAAATACTCCAGATAAACCACATAAAAAATCGGCACGTATTGTCGGTGAAGTTATGGGTAAATATCACCCACACGGAGACAGTTCAATCTATGAAGCAATGGTACGTATGGCTCAATGGTGGTCTTATCGTCATATGCTTGCTGACGGACACGGTAACTTTGGTTCAATGGACGGTGACGGTGCCGCAGCGATGCGTTATACCGAAGCTCGTTTAAGTAAAATTGCCATGGAAATGTTGCGTGATATCAACAAAAATACCGTTGATTTCATGGACAATTTCGACGGTACTGAACGTGAACCGCTCGTTTTACCTGCTCGTTTTCCAAACCTTTTAGTTAATGGAACCACAGGGATTGCCGTTGGGATGGCAACAAACATTCCACCACATAATCTGGGTGAAACAATCGATGCAGTAGATATGCTCATGGAAAATCCAGAAGCATCAGTTACTGATTTAATGTCTGTGATTCCTGGACCTGACTTCCCAACAGGGGCTTTGGTTATGGGTAAATCTGGTATTCGCCGTGCTTATGAAACTGGTAAAGGTTCAATTACATTACGTGCAAAAACCCACATTGAAGAAATGGCTGGTGGGAAAGAACGTATTGTTGTGACTGAACTACCATATATGGTCAATAAAGCACGGTTGGTTGAACATATTGTTCGTTTAAACCATGAAAAACGAATTGAAGGATTGACTGCGGTTCGTGATGAATCCAACCGTGAAGGAATTCGCGTGGTTATCGAAGTTCGTCGTGACTTATCAGCACACGTTATCTTAAATAATCTGTTCAAACTAACAAGTTTGCAAACTTCATTTGGTTTCAATATGTTGGCTATCGAAAAAGGAATTCCTAAAATTCTTTCTTTGAAAGAAATCTTAGTTGATTATATTGAACATCAAATAGAAGTTGTTGAACGTCGTACAGCCTTTGATAAAGCACGTGCAGAAGCACGCGCACATATCTTGGAAGGTTTACGTATCGCTCTTGACAATATTGACCGTATCATTACAATTATCCGTGAATCACAAACGGATGCCATTGCACAAAAAACAATGATGGATGAATTCCTCCTCTCTGAAAAACAATCGCAAGCTATTCTTGATATGCGTTTGCGTCGTTTGACCGGATTGGAACGTGATAAAATTGAGGCAGAATATCAAGATTTAGTCGCTTTGATTGCTGACTTAGCCGATATTTTGGCAAAACCTGAACGTGTTAAGAAAATTATTCGTGAAGAATTAGAAGAAGTTAAACGTAAATTTGCTGACAAACGTCGAACAGAATTGTTAGTTGGTGAAGTTCTTACTCTTGAAGATGAAGATTTGATTGAGGAAGAAGATGTATTGATTACTTTATCAAATAAAGGATATATCAAACGTCTAGCTAATGACGAATTCCGTGCCCAAAATCGTGGTGGACGTGGTGTTCAAGGAATGGGAATGTCTGATGATGACTTTGTTCAACATTTGGTATCTACATCAACACATGATCATTTACTCTTCTTTACAAATCTTGGACGTGTTTACCGAATGAAAGGATATGAAATTCCTGAATACGGTCGGACAGCAAAAGGATTGCCAATTGTCAATCTCCTCAAGCTTGATGACGGTGAAAAAATTGCAACAATCATCAATGTTGACCGTGACCAAGCGGCGAAATATCTCTTCTTCACAACACGTAACGGAATTGTTAAACGAACTTCAACCAGTCAATTTAGCAATATTCGGACAAATGGTTTGAAGGCTTTGAAACTCCGAGATGGTGACGAACTGATTAATGTGCTTAGAACTTCGGGTGAAGATGAGGTGATTATCGGAACTCATTTGGGATACTCAGTTCGCTTTACAGGTGCAGTTGTTCGTGATATGGGACGTGCAGCAGCCGGTGTTAAAGGGGTTAACCTCAGAGAAGGCGACTATGTTGTCGGAACTTCACGAATTGATGACAGTCAAGAAGTCCTTGTTATCTCAGAAAATGGTCTTGGTAAACGAACTCAGGCTTCAGAATATCCAACAAAAGGCCGTGGTGGTAAAGGGATGAAAGTCATGAATGTCACAGAAAGAACTGGTAAATTAGCTGGTTTAACTGCTGTCAATGGTGACGAAGATTTGATGGTTATTACAGATACAGGGGTTATTATCCGTACAAATGTGGCTAACATTTCTCAAACTGGTCGAGCTGCCCAAGGGGTTAAAGTAATGCGACTTGATGATGAAGCACAAATTGTAACCTTTGCACTTGTA
>gyrA_Lcl-008
CAAGACAAAAATGTTATCAATGTCAATTTAGTTGAGGAGATGAAGACGTCATTTCGTGACTATGCAATGTCAGTTATCGTTGCACGGGCACTTCCTGATGTACGTGATGGTTTAAAACCCGTTCACCGTCGTATTCTCTACGGAATGAATGAACTTGGAAATACTCCAGATAAACCACATAAAAAATCGGCACGTATTGTCGGTGAAGTTATGGGTAAATATCACCCACACGGAGACAGTTCAATCTATGAAGCAATGGTACGTATGGCTCAATGGTGGTCTTATCGTCATATGCTTGCTGACGGACACGGTAACTTTGGTTCAATGGACGGTGACGGTGCCGCAGCGATGCGTTATACCGAAGCTCGTTTAAGTAAAATTGCCATGGAAATGTTGCGTGATATCAACAAAAATACCGTTGATTTCATGGACAATTTCGACGGTACTGAACGTGAACCGCTCGTTTTACCTGCTCGTTTTCCAAACCTTTTAGTTAATGGAACCACAGGGATTGCCGTTGGGATGGCAACAAACATTCCACCACATAATCTGGGTGAAACAATCGATGCAGTAGATATGCTCATGGAAAATCCAGAAGCATCAGTTACTGATTTAATGTCTGTGATTCCTGGACCTGACTTCCCAACAGGGGCTTTGGTTATGGGTAAATCTGGTATTCGCCGTGCTTATGAAACTGGTAAAGGTTCAATTACATTACGTGCAAAAACCCACATTGAAGAAATGGCTGGTGGGAAAGAACGTATTGTTGTGACTGAACTACCATATATGGTCAATAAAGCACGGTTGGTTGAACATATTGTTCGTTTAAACCATGAAAAACGAATTGAAGGATTGACTGCGGTTCGTGATGAATCCAACCGTGAAGGAATTCGCGTGGTTATCGAAGTTCGTCGTGACTTATCAGCACACGTTATCTTAAATAATCTGTTCAAACTAACAAGTTTGCAAACTTCATTTGGTTTCAATATGTTGGCTATCGAAAAAGGAATTCCTAAAATTCTTTCTTTGAAAGAAATCTTAGTTGATTATATTGAACATCAAATAGAAGTTGTTGAACGTCGTACAGCCTTTGATAAAGCACGTGCAGAAGCACGCGCACATATCTTGGAAGGTTTACGTATCGCTCTTGACAATATTGACCGTATCATTACAATTATCCGTGAATCACAAACGGATGCCATTGCACAAAAAACAATGATGGATGAATTCCTCCTCTCTGAAAAACAATCGCAAGCTATTCTTGATATGCGTTTGCGTCGTTTGACCGGATTGGAACGTGATAAAATTGAGGCAGAATATCAAGATTTAGTCGCTTTGATTGCTGACTTAGCCGATATTTTGGCAAAACCTGAACGTGTTAAGAAAATTATTCGTGAAGAATTAGAAGAAGTTAAACGTAAATTTGCTGACAAACGTCGAACAGAATTGTTAGTTGGTGAAGTTCTTACTCTTGAAGATGAAGATTTGATTGAGGAAGAAGATGTATTGATTACTTTATCAAATAAAGGATATATCAAACGTCTAGCTAATGACGAATTCCGTGCCCAAAATCGTGGTGGACGTGGTGTTCAAGGAATGGGAATGTCTGATGATGACTTTGTTCAACATTTGGTATCTACATCAACACATGATCATTTACTCTTCTTTACAAATCTTGGACGTGTTTACCGAATGAAAGGATATGAAATTCCTGAATACGGTCGGACAGCAAAAGGATTGCCAATTGTCAATCTCCTCAAGCTTGATGACGGTGAAAAAATTGCAACAATCATCAATGTTGACCGTGACCAAGCGGCGAAATATCTCTTCTTCACAACACGTAACGGAATTGTTAAACGAACTTCAACCAGTCAATTTAGCAATATTCGGACAAATGGTTTGAAGGCTTTGAAACTCCGAGATGGTGACGAACTGATTAATGTGCTTAGAACTTCGGGTGAAGATGAGGTGATTATCGGAACTCATTTGGGATACTCAGTTCGCTTTACAGGTGCAGTTGTTCGTGATATGGGACGTGCAGCAGCCGGTGTTAAAGGGGTTAACCTCAGAGAAGGCGACTATGTTGTCGGAACTTCACGAATTGATGACAGTCAAGAAGTCCTTGTTATCTCAGAAAATGGTCTTGGTAAACGAACTCAGGCTTCAGAATATCCAACAAAAGGCCGTGGTGGTAAAGGGATGAAAGTCATGAATGTCACAGAAAGAACTGGTAAATTAGCTGGTTTAACTGCTGTCAATGGTGACGAAGATTTGATGGTTATTACAGATACAGGGGTTATTATCCGTACAAATGTGGCTAACATTTCTCAAACTGGTCGAGCTGCCCAAGGGGTTAAAGTAATGCGACTTGATGATGAAGCACAAATTGTAACCTTTGCACTTGTA
>gyrA_Lcl-009
CAAGACAAAAATGTTATCAATGTCAATTTAGTTGAGGAGATGAAGACGTCATTTCGTGACTATGCAATGTCAGTTATCGTTGCACGGGCACTTCCTGATGTACGTGATGGTTTAAAACCCGTTCACCGTCGTATTCTCTACGGAATGAATGAACTTGGAAATACTCCAGATAAACCACATAAAAAATCGGCACGTATTGTCGGTGAAGTTATGGGTAAATATCACCCACACGGAGACAGTTCAATCTATGAAGCAATGGTACGTATGGCTCAATGGTGGTCTTATCGTCATATGCTTGCTGACGGACACGGTAACTTTGGTTCAATGGACGGTGACGGTGCCGCAGCGATGCGTTATACCGAAGCTCGTTTAAGTAAAATTGCCATGGAAATGTTGCGTGATATCAACAAAAATACCGTTGATTTCATGGACAATTTCGACGGTACTGAACGTGAACCGCTCGTTTTACCTGCTCGTTTTCCAAACCTTTTAGTTAATGGAACCACAGGGATTGCCGTTGGGATGGCAACAAACATTCCACCACATAATCTGGGTGAAACAATCGATGCAGTAGATATGCTCATGGAAAATCCAGAAGCATCAGTTACTGATTTAATGTCTGTGATTCCTGGACCTGACTTCCCAACAGGGGCTTTGGTTATGGGTAAATCTGGTATTCGCCGTGCTTATGAAACTGGTAAAGGTTCAATTACATTACGTGCAAAAACCCACATTGAAGAAATGGCTGGTGGGAAAGAACGTATTGTTGTGACTGAACTACCATATATGGTCAATAAAGCACGGTTGGTTGAACATATTGTTCGTTTAAACCATGAAAAACGAATTGAAGGATTGACTGCGGTTCGTGATGAATCCAACCGTGAAGGAATTCGCGTGGTTATCGAAGTTCGTCGTGACTTATCAGCACACGTTATCTTAAATAATCTGTTCAAACTAACAAGTTTGCAAACTTCATTTGGTTTCAATATGTTGGCTATCGAAAAAGGAATTCCTAAAATTCTTTCTTTGAAAGAAATCTTAGTTGATTATATTGAACATCAAATAGAAGTTGTTGAACGTCGTACAGCCTTTGATAAAGCACGTGCAGAAGCACGCGCACATATCTTGGAAGGTTTACGTATCGCTCTTGACAATATTGACCGTATCATTACAATTATCCGTGAATCACAAACGGATGCCATTGCACAAAAAACAATGATGGATGAATTCCTCCTCTCTGAAAAACAATCGCAAGCTATTCTTGATATGCGTTTGCGTCGTTTGACCGGATTGGAACGTGATAAAATTGAGGCAGAATATCAAGATTTAGTCGCTTTGATTGCTGACTTAGCCGATATTTTGGCAAAACCTGAACGTGTTAAGAAAATTATTCGTGAAGAATTAGAAGAAGTTAAACGTAAATTTGCTGACAAACGTCGAACAGAATTGTTAGTTGGTGAAGTTCTTACTCTTGAAGATGAAGATTTGATTGAGGAAGAAGATGTATTGATTACTTTATCAAATAAAGGATATATCAAACGTCTAGCTAATGACGAATTCCGTGCCCAAAATCGTGGTGGACGTGGTGTTCAAGGAATGGGAATGTCTGATGATGACTTTGTTCAACATTTGGTATCTACATCAACACATGATCATTTACTCTTCTTTACAAATCTTGGACGTGTTTACCGAATGAAAGGATATGAAATTCCTGAATACGGTCGGACAGCAAAAGGATTGCCAATTGTCAATCTCCTCAAGCTTGATGACGGTGAAAAAATTGCAACAATCATCAATGTTGACCGTGACCAAGCGGCGAAATATCTCTTCTTCACAACACGTAACGGAATTGTTAAACGAACTTCAACCAGTCAATTTAGCAATATTCGGACAAATGGTTTGAAGGCTTTGAAACTCCGAGATGGTGACGAACTGATTAATGTGCTTAGAACTTCGGGTGAAGATGAGGTGATTATCGGAACTCATTTGGGATACTCAGTTCGCTTTACAGGTGCAGTTGTTCGTGATATGGGACGTGCAGCAGCCGGTGTTAAAGGGGTTAACCTCAGAGAAGGCGACTATGTTGTCGGAACTTCACGAATTGATGACAGTCAAGAAGTCCTTGTTATCTCAGAAAATGGTCTTGGTAAACGAACTCAGGCTTCAGAATATCCAACAAAAGGCCGTGGTGGTAAAGGGATGAAAGTCATGAATGTCACAGAAAGAACTGGTAAATTAGCTGGTTTAACTGCTGTCAATGGTGACGAAGATTTGATGGTTATTACAGATACAGGGGTTATTATCCGTACAAATGTGGCTAACATTTCTCAAACTGGTCGAGCTGCCCAAGGGGTTAAAGTAATGCGACTTGATGATGAAGCACAAATTGTAACCTTTGCACTTGTA
>gyrA_Lcl-010
CAAGACAAAAATGTTATCAATGTCAATTTAGTTGAGGAGATGAAGACGTCATTTCGTGACTATGCAATGTCAGTTATCGTTGCACGGGCACTTCCTGATGTACGTGATGGTTTAAAACCCGTTCACCGTCGTATTCTCTACGGAATGAATGAACTTGGAAATACTCCAGATAAACCACATAAAAAATCGGCACGTATTGTCGGTGAAGTTATGGGTAAATATCACCCACACGGAGACAGTTCAATCTATGAAGCAATGGTACGTATGGCTCAATGGTGGTCTTATCGTCATATGCTTGCTGACGGACACGGTAACTTTGGTTCAATGGACGGTGACGGTGCCGCAGCGATGCGTTATACCGAAGCTCGTTTAAGTAAAATTGCCATGGAAATGTTGCGTGATATCAACAAAAATACCGTTGATTTCATGGACAATTTCGACGGTACTGAACGTGAACCGCTCGTTTTACCTGCTCGTTTTCCAAACCTTTTAGTTAATGGAACCACAGGGATTGCCGTTGGGATGGCAACAAACATTCCACCACATAATCTGGGTGAAACAATCGATGCAGTAGATATGCTCATGGAAAATCCAGAAGCATCAGTTACTGATTTAATGTCTGTGATTCCTGGACCTGACTTCCCAACAGGGGCTTTGGTTATGGGTAAATCTGGTATTCGCCGTGCTTATGAAACTGGTAAAGGTTCAATTACATTACGTGCAAAAACCCACATTGAAGAAATGGCTGGTGGGAAAGAACGTATTGTTGTGACTGAACTACCATATATGGTCAATAAAGCACGGTTGGTTGAACATATTGTTCGTTTAAACCATGAAAAACGAATTGAAGGATTGACTGCGGTTCGTGATGAATCCAACCGTGAAGGAATTCGCGTGGTTATCGAAGTTCGTCGTGACTTATCAGCACACGTTATCTTAAATAATCTGTTCAAACTAACAAGTTTGCAAACTTCATTTGGTTTCAATATGTTGGCTATCGAAAAAGGAATTCCTAAAATTCTTTCTTTGAAAGAAATCTTAGTTGATTATATTGAACATCAAATAGAAGTTGTTGAACGTCGTACAGCCTTTGATAAAGCACGTGCAGAAGCACGCGCACATATCTTGGAAGGTTTACGTATCGCTCTTGACAATATTGACCGTATCATTACAATTATCCGTGAATCACAAACGGATGCCATTGCACAAAAAACAATGATGGATGAATTCCTCCTCTCTGAAAAACAATCGCAAGCTATTCTTGATATGCGTTTGCGTCGTTTGACCGGATTGGAACGTGATAAAATTGAGGCAGAATATCAAGATTTAGTCGCTTTGATTGCTGACTTAGCCGATATTTTGGCAAAACCTGAACGTGTTAAGAAAATTATTCGTGAAGAATTAGAAGAAGTTAAACGTAAATTTGCTGACAAACGTCGAACAGAATTGTTAGTTGGTGAAGTTCTTACTCTTGAAGATGAAGATTTGATTGAGGAAGAAGATGTATTGATTACTTTATCAAATAAAGGATATATCAAACGTCTAGCTAATGACGAATTCCGTGCCCAAAATCGTGGTGGACGTGGTGTTCAAGGAATGGGAATGTCTGATGATGACTTTGTTCAACATTTGGTATCTACATCAACACATGATCATTTACTCTTCTTTACAAATCTTGGACGTGTTTACCGAATGAAAGGATATGAAATTCCTGAATACGGTCGGACAGCAAAAGGATTGCCAATTGTCAATCTCCTCAAGCTTGATGACGGTGAAAAAATTGCAACAATCATCAATGTTGACCGTGACCAAGCGGCGAAATATCTCTTCTTCACAACACGTAACGGAATTGTTAAACGAACTTCAACCAGTCAATTTAGCAATATTCGGACAAATGGTTTGAAGGCTTTGAAACTCCGAGATGGTGACGAACTGATTAATGTGCTTAGAACTTCGGGTGAAGATGAGGTGATTATCGGAACTCATTTGGGATACTCAGTTCGCTTTACAGGTGCAGTTGTTCGTGATATGGGACGTGCAGCAGCCGGTGTTAAAGGGGTTAACCTCAGAGAAGGCGACTATGTTGTCGGAACTTCACGAATTGATGACAGTCAAGAAGTCCTTGTTATCTCAGAAAATGGTCTTGGTAAACGAACTCAGGCTTCAGAATATCCAACAAAAGGCCGTGGTGGTAAAGGGATGAAAGTCATGAATGTCACAGAAAGAACTGGTAAATTAGCTGGTTTAACTGCTGTCAATGGTGACGAAGATTTGATGGTTATTACAGATACAGGGGTTATTATCCGTACAAATGTGGCTAACATTTCTCAAACTGGTCGAGCTGCCCAAGGGGTTAAAGTAATGCGACTTGATGATGAAGCACAAATTGTAACCTTTGCACTTGTA
>gyrA_Lcl-011
CAAGACAAAAATGTTATCAATGTCAATTTAGTTGAGGAGATGAAGACGTCATTTCGTGACTATGCAATGTCAGTTATCGTTGCACGGGCACTTCCTGATGTACGTGATGGATTAAAACCCGTTCACCGTCGTATTCTCTACGGAATGAATGAACTGGGGAATACTCCAGATAAACCTCATAAAAAATCGGCTCGTATTGTCGGTGAAGTTATGGGTAAATATCACCCACATGGAGACAGTTCAATCTATGAAGCAATGGTACGTATGGCTCAATGGTGGTCTTATCGTCATATGCTTGCTGACGGACACGGTAACTTTGGTTCAATGGACGGCGACGGTGCCGCAGCAATGCGTTATACCGAAGCTCGTTTAAGTAAAATTGCAATGGAAATGTTGCGTGATATCAACAAAAATACCGTTGATTTCATGGACAATTTCGATGGAACTGAACGTGAACCACTCGTTTTACCTGCTCGTTTCCCAAATCTTTTAGTTAATGGAACCACAGGGATTGCCGTTGGGATGGCAACAAACATTCCACCGCATAACCTTGGTGAAACGATTGATGCAGTAGATATGCTTATGGAAAACCCAGAAGCTTCCGTTACTGATTTGATGTCTGTCATTCCTGGTCCTGACTTCCCAACAGGGGCTTTGGTTATGGGGAAATCCGGCATTCGTCGTGCTTATGAAACTGGTAAAGGTTCAATTACATTACGTGCAAAAACCCACATTGAAGAAATGGCTGGTGGAAAAGAACGCATCGTTGTGACTGAATTACCATACATGGTTAACAAGGCGCGCTTGGTTGAACATATTGTTCGTTTGAACCATGAAAAACGTATTGAAGGATTGACTGCAGTTCGTGATGAATCAAACCGTGAAGGAATTCGAGTGGTTATTGAAGTGCGTCGTGATTTATCAGCACACGTTATCCTAAATAATCTTTTCAAACTGACAAGTTTGCAAACTTCATTTGGTTTCAACATGTTGGCTATCGAAAAAGGAATTCCTAAAATTCTTTCTTTGAAAGAAATTTTAGTTGATTATATTGAACATCAAATAGAAGTTGTCGAACGTCGTACAGCCTTTGATAAAGCACGTGCAGAAGCACGTGCACATATCTTAGAAGGTTTACGTATCGCTCTTGATAATATTGACCGTATCATCACAATTATCCGTGAATCACAAACGGATGCTATTGCTCAAAAAACAATGATGAATGAATTCCTCTTGTCTGAGAAACAATCACAAGCCATTCTTGATATGCGTTTGCGTCGTTTGACAGGTTTGGAACGTGACAAAATTGAAGCTGAATATCAAGATTTAGTTGCTTTGATTGCTGACTTGACGGATATTTTAGCAAAACCTGAACGAGTTAAGAAAATTATTCGTGAAGAATTAGAAGAAGTTAAACGTAAATTTGCTGACAAACGTCGAACAGAATTGTTAGTTGGTGAGGTTCTTACTCTTGAAGATGAAGATTTGATTGAGGAAGAAGATGTATTGATTACTTTATCAAATAAAGGATATATCAAACGTTTGGCTAACGATGAATTCCGTGCTCAAAATCGCGGCGGACGTGGTGTTCAAGGAATGGGTATGTCTGATGATGACTTCGTTCAACATTTGGTATCTACATCAACACATGATCATTTACTCTTCTTTACAAATCTTGGACGTGTCTACCGAATGAAAGGATATGAAATTCCTGAATATGGTCGGACAGCTAAGGGCTTACCAATTGTCAATCTCTTAAAACTTGATGATGGTGAAAAAATTGCAACAATCATCAATGTTGATCGTGACCAAGCGGCGAAATATCTCTTCTTCACAACACGCAACGGGATTGTTAAACGAACTTCAACGAGTCAATTTAGCAATATTCGGACAAATGGTTTGAAGGCTTTGAAACTTCGTGATGGCGATGAGTTGATTAATGTGCTTAGAACTTCGGGTGAAGATGAGGTTATTATCGGGACTCACTTAGGTTACTCTGTTCGTTTCAAAGGTGCAATTGTTCGCGATATGGGACGTGCCGCAGCTGGGGTCAAAGGGGTTAACCTCCGAGAAGGGGACTTTGTTGTTGGAACTTCAAGAATTGATGACAGTCAAGAAGTCCTTGTTATCTCAGAAAATGGTCTTGGTAAACGAACTCAAGCTTCGGAATATCCAACAAAAGGCCGTGGTGGTAAAGGGATGAAAGTCATGAATGTCACAGAAAGAACTGGTAAATTAGCTGGTTTAACTGCAGTCAATGGTGACGAAGACTTGATGGTCATTACAGATACAGGGGTTATTATCCGTACAAATGTGGCTAATATTTCTCAAACTGGTCGTGCAGCCCAAGGGGTTAAAGTAATGCGACTTGATGATGAAGCACAAATTGTAACTTTTGCACTTGTA
>gyrA_Lcl-012
CAAGACAAAAATGTTATCAATGTCAATTTAGTTGAGGAGATGAAGACGTCATTTCGTGACTATGCAATGTCAGTTATCGTTGCACGGGCACTTCCTGATGTACGTGATGGATTAAAACCCGTTCACCGTCGTATTCTCTACGGAATGAATGAACTGGGGAATACTCCAGATAAACCTCATAAAAAATCGGCTCGTATTGTCGGTGAAGTTATGGGTAAATATCACCCACATGGAGACAGTTCAATCTATGAAGCAATGGTACGTATGGCTCAATGGTGGTCTTATCGTCATATGCTTGCTGACGGACACGGTAACTTTGGTTCAATGGACGGCGACGGTGCCGCAGCAATGCGTTATACCGAAGCTCGTTTAAGTAAAATTGCAATGGAAATGTTGCGTGATATCAACAAAAATACCGTTGATTTCATGGACAATTTCGATGGAACTGAACGTGAACCACTCGTTTTACCTGCTCGTTTCCCAAATCTTTTAGTTAATGGAACCACAGGGATTGCCGTTGGGATGGCAACAAACATTCCACCGCATAACCTTGGTGAAACGATTGATGCAGTAGATATGCTTATGGAAAACCCAGAAGCTTCCGTTACTGATTTGATGTCTGTCATTCCTGGTCCTGACTTCCCAACAGGGGCTTTGGTTATGGGGAAATCCGGCATTCGTCGTGCTTATGAAACTGGTAAAGGTTCAATTACATTACGTGCAAAAACCCACATTGAAGAAATGGCTGGTGGAAAAGAACGCATCGTTGTGACTGAATTACCATACATGGTTAACAAGGCGCGCTTGGTTGAACATATTGTTCGTTTGAACCATGAAAAACGTATTGAAGGATTGACTGCAGTTCGTGATGAATCAAACCGTGAAGGAATTCGAGTGGTTATTGAAGTGCGTCGTGATTTATCAGCACACGTTATCCTAAATAATCTTTTCAAACTGACAAGTTTGCAAACTTCATTTGGTTTCAACATGTTGGCTATCGAAAAAGGAATTCCTAAAATTCTTTCTTTGAAAGAAATTTTAGTTGATTATATTGAACATCAAATAGAAGTTGTCGAACGTCGTACAGCCTTTGATAAAGCACGTGCAGAAGCACGTGCACATATCTTAGAAGGTTTACGTATCGCTCTTGATAATATTGACCGTATCATCACAATTATCCGTGAATCACAAACGGATGCTATTGCTCAAAAAACAATGATGAATGAATTCCTCTTGTCTGAGAAACAATCACAAGCCATTCTTGATATGCGTTTGCGTCGTTTGACAGGTTTGGAACGTGACAAAATTGAAGCTGAATATCAAGATTTAGTTGCTTTGATTGCTGACTTGACGGATATTTTAGCAAAACCTGAACGAGTTAAGAAAATTATTCGTGAAGAATTAGAAGAAGTTAAACGTAAATTTGCTGACAAACGTCGAACAGAATTGTTAGTTGGTGAGGTTCTTACTCTTGAAGATGAAGATTTGATTGAGGAAGAAGATGTATTGATTACTTTATCAAATAAAGGATATATCAAACGTTTGGCTAACGATGAATTCCGTGCTCAAAATCGCGGCGGACGTGGTGTTCAAGGAATGGGTATGTCTGATGATGACTTCGTTCAACATTTGGTATCTACATCAACACATGATCATTTACTCTTCTTTACAAATCTTGGACGTGTCTACCGAATGAAAGGATATGAAATTCCTGAATATGGTCGGACAGCTAAGGGCTTACCAATTGTCAATCTCTTAAAACTTGATGATGGTGAAAAAATTGCAACAATCATCAATGTTGATCGTGACCAAGCGGCGAAATATCTCTTCTTCACAACACGCAACGGGATTGTTAAACGAACTTCAACGAGTCAATTTAGCAATATTCGGACAAATGGTTTGAAGGCTTTGAAACTTCGTGATGGCGATGAGTTGATTAATGTGCTTAGAACTTCGGGTGAAGATGAGGTTATTATCGGGACTCACTTAGGTTACTCTGTTCGTTTCAAAGGTGCAATTGTTCGCGATATGGGACGTGCCGCAGCTGGGGTCAAAGGGGTTAACCTCCGAGAAGGGGACTTTGTTGTTGGAACTTCAAGAATTGATGACAGTCAAGAAGTCCTTGTTATCTCAGAAAATGGTCTTGGTAAACGAACTCAAGCTTCGGAATATCCAACAAAAGGCCGTGGTGGTAAAGGGATGAAAGTCATGAATGTCACAGAAAGAACTGGTAAATTAGCTGGTTTAACTGCAGTCAATGGTGACGAAGACTTGATGGTCATTACAGATACAGGGGTTATTATCCGTACAAATGTGGCTAATATTTCTCAAACTGGTCGTGCAGCCCAAGGGGTTAAAGTAATGCGACTTGATGATGAAGCACAAATTGTAACTTTTGCACTTGTA
>gyrA_Lcl-013
CAAGACAAAAATGTTATCAATGTCAATTTAGTTGAGGAGATGAAGACGTCATTTCGTGACTATGCAATGTCAGTTATCGTTGCACGGGCACTTCCTGATGTACGTGATGGATTAAAACCCGTTCACCGTCGTATTCTCTACGGAATGAATGAACTGGGGAATACTCCAGATAAACCTCATAAAAAATCGGCTCGTATTGTCGGTGAAGTTATGGGTAAATATCACCCACATGGAGACAGTTCAATCTATGAAGCAATGGTACGTATGGCTCAATGGTGGTCTTATCGTCATATGCTTGCTGACGGACACGGTAACTTTGGTTCAATGGACGGCGACGGTGCCGCAGCAATGCGTTATACCGAAGCTCGTTTAAGTAAAATTGCCATGGAAATGTTGCGAGATATCAACAAAAATACCGTTGATTTCATGGACAATTTCGATGGAACTGAACGTGAACCACTTGTTTTACCTGCTCGTTTCCCAAACCTTTTAGTTAATGGAACCACAGGGATTGCCGTTGGGATGGCAACAAACATTCCACCGCATAACCTTGGTGAAACGATTGATGCAGTAGATATGCTTATGGAAAACCCAGAAGCTTCCGTTACTGATTTGATGTCTGTCATTCCTGGTCCTGACTTCCCAACAGGGGCTTTGGTTATGGGTAAATCTGGGATTCGTCGTGCTTATGAAACTGGTAAAGGTTCAATTACATTACGTGCAAAAACCCACATTGAAGAAATGGCTGGTGGAAAAGAACGCATTGTTGTGACTGAATTACCATATATGGTTAACAAGGCGCGCTTGGTTGAACATATTGTTCGTTTGAACCATGAAAAACGTATTGAGGGCTTGACTGCGGTTCGTGATGAATCAAACCGTGAAGGAATTCGTGTGGTTATTGAAGTGCGTCGTGACTTATCAGCACACGTTATCCTAAATAATCTTTTCAAACTGACAAGTTTGCAAACTTCATTTGGTTTCAACATGTTGGCTATCGAAAAAGGAATTCCTAAAATTCTTTCTTTGAAAGAAATTTTAGTTGATTATATTGAACATCAAATAGAAGTTGTCGAACGTCGTACAGCCTTTGATAAAGCACGTGCAGAAGCACGGGCACATATCTTAGAAGGTTTACGTATCGCTCTTGATAATATTGACCGTATCATCACAATTATCCGTGAATCACAAACTGATGCTATTGCTCAAAAAACAATGATGGATGAATTCCTCTTGTCTGAGAAACAATCACAAGCCATTCTTGATATGCGTTTGCGTCGTTTGACAGGTTTGGAACGTGACAAAATTGAAGCTGAATATCAAGATTTAGTTGCTTTGATTGCTGACTTGACGGATATTTTAGCAAAACCTGAACGAGTTAAGAAAATTATTCGTGAAGAATTAGAAGAAGTTAAACGTAAATTTGCTGACAAACGTCGAACAGAATTGTTAGTTGGTGAGGTTCTTACTCTTGAAGATGAAGATTTGATTGAGGAAGAAGATGTATTGATTACTTTATCAAATAAAGGATATATCAAACGTTTGGCTAACGATGAATTCCGTGCTCAAAATCGCGGGGGACGTGGTGTTCAAGGAATGGGTATGTCCGATGATGACTTCGTTCAACATTTGGTATCTACATCAACACATGATCATTTACTCTTCTTTACAAATCTTGGACGTGTCTACCGAATGAAAGGATATGAAATTCCTGAATATGGTCGGACAGCTAAGGGCTTACCAATTGTCAATCTCTTAAAACTTGATGATGGTGAAAAAATTGCAACAATCATCAATGTTGACCGTGACCAAGCGGCGAAATATCTCTTCTTCACAACACGCAACGGAATTGTTAAACGAACTTCAACGAGTCAATTTAGCAATATTCGGACAAATGGTTTGAAGGCTTTGAAACTTCGTGATGGCGATGAGTTGATTAATGTGCTTAGAACTTCGGGTGAAGATGAGGTTATTATCGGGACTCACTTAGGTTACTCTGTTCGTTTCAAAGGTGCCATTGTTCGCGATATGGGCCGTGCTGCAGCTGGAGTCAAGGGGGTTAACCTCCGAGAAGGTGACTTTGTTGTTGGAACTTCAAGAATTGATGACAATCAAGAAGTCCTTGTTATCTCAGAAAATGGTCTTGGTAAACGAACTCAAGCTTCGGAATATCCAACAAAAGGCCGTGGTGGTAAAGGGATGAAAGTCATGAATGTCACAGAAAGAACTGGTAAATTAGCTGGTTTAACTGCAGTCAATGGTGACGAAGACTTGATGGTCATTACAGATACAGGGGTTATTATCCGTACAAATGTGGCTAATATTTCTCAAACTGGTCGTGCAGCCCAAGGGGTTAAAGTAATGCGACTTGATGATGAAGCACAAATTGTAACTTTTGCACTTGTA
>gyrA_Lcl-014
CAAGACAAAAATGTTATCAATGTCAATTTAGTTGAGGAGATGAAGACGTCATTTCGTGACTATGCAATGTCAGTTATCGTTGCACGGGCACTTCCTGATGTACGTGATGGATTAAAACCCGTTCACCGTCGTATTCTCTACGGAATGAATGAACTGGGGAATACTCCAGATAAACCTCATAAAAAATCGGCTCGTATTGTCGGTGAAGTTATGGGTAAATATCACCCACATGGAGACAGTTCAATCTATGAAGCAATGGTACGTATGGCTCAATGGTGGTCTTATCGTCATATGCTTGCTGACGGACACGGTAACTTTGGTTCAATGGACGGCGACGGTGCCGCAGCAATGCGTTATACCGAAGCTCGTTTAAGTAAAATTGCAATGGAAATGTTGCGTGATATCAACAAAAATACCGTTGATTTCATGGACAATTTCGATGGAACTGAACGTGAACCACTCGTTTTACCTGCTCGTTTCCCAAACCTTTTAGTTAATGGAACTACAGGGATTGCCGTTGGGATGGCAACAAACATTCCACCGCATAACCTTGGTGAAACGATTGATGCAGTAGATATGCTTATGGAAAACCCAGAAGCTTCCGTTACTGATTTGATGTCTGTCATTCCTGGTCCTGACTTCCCAACAGGGGCTTTGGTTATGGGGAAATCCGGCATTCGTCGTGCTTATGAAACTGGTAAAGGTTCAATTACATTACGTGCAAAAACCCACATTGAAGAAATGGCTGGTGGAAAAGAACGCATCGTTGTGACTGAATTACCATACATGGTTAACAAGGCGCGCTTGGTTGAACATATTGTTCGTTTGAACCATGAAAAACGTATTGAAGGATTGACTGCAGTTCGTGATGAATCAAACCGTGAAGGAATTCGAGTGGTTATTGAAGTGCGTCGTGATTTATCAGCACACGTTATCCTAAATAATCTTTTCAAACTGACAAGTTTGCAAACTTCATTTGGTTTCAACATGTTGGCTATCGAAAAAGGAATTCCTAAAATTCTTTCTTTGAAAGAAATTTTAGTTGATTATATTGAACATCAAATAGAAGTTGTCGAACGTCGTACAGCCTTTGATAAAGCACGTGCAGAAGCACGTGCACATATCTTAGAAGGTTTACGTATCGCTCTTGATAATATTGACCGTATCATCACAATTATCCGTGAATCACAAACGGATGCTATTGCTCAAAAAACAATGATGGATGAATTCCTCTTGTCTGAGAAACAATCACAAGCCATTCTTGATATGCGTTTGCGTCGTTTGACAGGTTTGGAACGTGACAAAATTGAAGCTGAATATCAAGATTTAGTTGCTTTGATTGCTGACTTGACGGATATTTTAGCAAAACCTGAACGAGTTAAGAAAATTATTCGTGAAGAATTAGAAGAAGTTAAACGTAAATTTGCTGACAAACGTCGAACAGAATTGTTAGTTGGTGAGGTTCTTACTCTTGAAGATGAAGATTTGATTGAGGAAGAAGATGTATTGATTACTTTATCAAATAAAGGATATATCAAACGTTTGGCTAACGATGAATTCCGTGCTCAAAATCGCGGGGGACGTGGTGTTCAAGGAATGGGTATGTCTGATGATGACTTCGTTCAACATTTGGTATCTACATCAACACATGATCATTTACTCTTCTTTACAAATCTTGGACGTGTCTACCGAATGAAAGGATATGAAATTCCTGAATATGGTCGGACAGCTAAGGGCTTACCAATTGTCAATCTCTTAAAACTTGATGATGGTGAAAAAATTGCAACAATCATCAATGTTGATCGTGACCAAGCGGCGAAATATCTCTTCTTCACAACACGCAACGGGATTGTTAAACGAACTTCAACGAGTCAATTTAGCAATATTCGGACAAATGGTTTGAAGGCTTTGAAACTTCGTGATGGCGATGAGTTGATTAATGTGCTTAGAACTTCGGGTGAAGATGAGGTTATTATCGGGACTCACTTAGGTTACTCTGTTCGTTTCAAAGGTGCAATTGTTCGCGATATGGGACGTGCCGCAGCTGGGGTCAAAGGGGTTAACCTCCGAGAAGGGGACTTTGTTGTTGGAACTTCAAGAATTGATGACAGTCAAGAAGTCCTTGTTATCTCAGAAAATGGTCTTGGTAAACGAACTCAAGCTTCGGAATATCCAACAAAAGGCCGTGGTGGTAAAGGGATGAAAGTCATGAATGTCACAGAAAGAACTGGTAAATTAGCTGGTTTAACTGCAGTCAATGGTGACGAAGACTTGATGGTCATTACAGATACAGGGGTTATTATCCGTACAAATGTGGCTAATATTTCTCAAACTGGTCGTGCAGCCCAAGGGGTTAAAGTAATGCGACTTGATGATGAAGCACAAATTGTAACTTTTGCACTTGTA
>gyrA_Lcl-015
CAAGACAAAAATGTTATCAATGTCAATTTAGTTGAGGAGATGAAGACGTCATTTCGTGACTATGCAATGTCAGTTATCGTTGCACGGGCACTTCCTGATGTACGTGATGGTTTAAAACCCGTTCACCGTCGTATTCTCTACGGAATGAATGAACTTGGAAATACTCCAGATAAACCACATAAAAAATCGGCACGTATTGTCGGTGAAGTTATGGGTAAATATCACCCACACGGAGACAGTTCAATCTATGAAGCAATGGTACGTATGGCTCAATGGTGGTCTTATCGTCATATGCTTGCTGACGGACACGGTAACTTTGGTTCAATGGACGGTGACGGTGCCGCAGCGATGCGTTATACCGAAGCTCGTTTAAGTAAAATTGCCATGGAAATGTTGCGTGATATCAACAAAAATACCGTTGATTTCATGGACAATTTCGACGGTACTGAACGTGAACCGCTCGTTTTACCTGCTCGTTTTCCAAACCTTTTAGTTAATGGAACCACAGGGATTGCCGTTGGGATGGCAACAAACATTCCACCACATAATCTGGGTGAAACAATCGATGCAGTAGATATGCTCATGGAAAATCCAGAAGCATCAGTTACTGATTTAATGTCTGTGATTCCTGGACCTGACTTCCCAACAGGGGCTTTGGTTATGGGTAAATCTGGTATTCGCCGTGCTTATGAAACTGGTAAAGGTTCAATTACATTACGTGCAAAAACCCACATTGAAGAAATGGCTGGTGGGAAAGAACGTATTGTTGTGACTGAACTACCATATATGGTCAATAAAGCACGGTTGGTTGAACATATTGTTCGTTTAAACCATGAAAAACGAATTGAAGGATTGACTGCGGTTCGTGATGAATCCAACCGTGAAGGAATTCGCGTGGTTATCGAAGTTCGTCGTGACTTATCAGCACACGTTATCTTAAATAATCTGTTCAAACTAACAAGTTTGCAAACTTCATTTGGTTTCAATATGTTGGCTATCGAAAAAGGAATTCCTAAAATTCTTTCTTTGAAAGAAATCTTAGTTGATTATATTGAACATCAAATAGAAGTTGTTGAACGTCGTACAGCCTTTGATAAAGCACGTGCAGAAGCACGCGCACATATCTTGGAAGGTTTACGTATCGCTCTTGACAATATTGACCGTATCATTACAATTATCCGTGAATCACAAACGGATGCCATTGCACAAAAAACAATGATGGATGAATTCCTCCTCTCTGAAAAACAATCGCAAGCTATTCTTGATATGCGTTTGCGTCGTTTGACCGGATTGGAACGTGATAAAATTGAGGCAGAATATCAAGATTTAGTCGCTTTGATTGCTGACTTAGCCGATATTTTGGCAAAACCTGAACGTGTTAAGAAAATTATTCGTGAAGAATTAGAAGAAGTTAAACGTAAATTTGCTGACAAACGTCGAACAGAATTGTTAGTTGGTGAAGTTCTTACTCTTGAAGATGAAGATTTGATTGAGGAAGAAGATGTATTGATTACTTTATCAAATAAAGGATATATCAAACGTCTAGCTAATGACGAATTCCGTGCCCAAAATCGTGGTGGACGTGGTGTTCAAGGAATGGGAATGTCTGATGATGACTTTGTTCAACATTTGGTATCTACATCAACACATGATCATTTACTCTTCTTTACAAATCTTGGACGTGTTTACCGAATGAAAGGATATGAAATTCCTGAATACGGTCGGACAGCAAAAGGATTGCCAATTGTCAATCTCCTCAAGCTTGATGACGGTGAAAAAATTGCAACAATCATCAATGTTGACCGTGACCAAGCGGCGAAATATCTCTTCTTCACAACACGTAACGGAATTGTTAAACGAACTTCAACCAGTCAATTTAGCAATATTCGGACAAATGGTTTGAAGGCTTTGAAACTCCGAGATGGTGACGAACTGATTAATGTGCTTAGAACTTCGGGTGAAGATGAGGTGATTATCGGAACTCATTTGGGATACTCAGTTCGCTTTACAGGTGCAGTTGTTCGTGATATGGGACGTGCAGCAGCCGGTGTTAAAGGGGTTAACCTCAGAGAAGGCGACTATGTTGTCGGAACTTCACGAATTGATGACAGTCAAGAAGTCCTTGTTATCTCAGAAAATGGTCTTGGTAAACGAACTCAGGCTTCAGAATATCCAACAAAAGGCCGTGGTGGTAAAGGGATGAAAGTCATGAATGTCACAGAAAGAACTGGTAAATTAGCTGGTTTAACTGCTGTCAATGGTGACGAAGATTTGATGGTTATTACAGATACAGGGGTTATTATCCGTACAAATGTGGCTAACATTTCTCAAACTGGTCGAGCTGCCCAAGGGGTTAAAGTAATGCGACTTGATGATGAAGCACAAATTGTAACCTTTGCACTTGTA
>gyrA_Lcl-016
CAAGACAAAAATGTTATCAATGTCAATTTAGTTGAGGAGATGAAGACGTCATTTCGTGACTATGCAATGTCAGTTATCGTTGCACGGGCACTTCCTGATGTACGTGATGGTTTAAAACCCGTTCACCGTCGTATTCTCTACGGAATGAATGAACTTGGAAATACTCCAGATAAACCACATAAAAAATCGGCACGTATTGTCGGTGAAGTTATGGGTAAATATCACCCACACGGAGACAGTTCAATCTATGAAGCAATGGTACGTATGGCTCAATGGTGGTCTTATCGTCATATGCTTGCTGACGGACACGGTAACTTTGGTTCAATGGACGGTGACGGTGCCGCAGCGATGCGTTATACCGAAGCTCGTTTAAGTAAAATTGCCATGGAAATGTTGCGTGATATCAACAAAAATACCGTTGATTTCATGGACAATTTCGACGGTACTGAACGTGAACCGCTCGTTTTACCTGCTCGTTTTCCAAACCTTTTAGTTAATGGAACCACAGGGATTGCCGTTGGGATGGCAACAAACATTCCACCACATAATCTGGGTGAAACAATCGATGCAGTAGATATGCTCATGGAAAATCCAGAAGCATCAGTTACTGATTTAATGTCTGTGATTCCTGGACCTGACTTCCCAACAGGGGCTTTGGTTATGGGTAAATCTGGTATTCGCCGTGCTTATGAAACTGGTAAAGGTTCAATTACATTACGTGCAAAAACCCACATTGAAGAAATGGCTGGTGGGAAAGAACGTATTGTTGTGACTGAACTACCATATATGGTCAATAAAGCACGGTTGGTTGAACATATTGTTCGTTTAAACCATGAAAAACGAATTGAAGGATTGACTGCGGTTCGTGATGAATCCAACCGTGAAGGAATTCGCGTGGTTATCGAAGTTCGTCGTGACTTATCAGCACACGTTATCTTAAATAATCTGTTCAAACTAACAAGTTTGCAAACTTCATTTGGTTTCAATATGTTGGCTATCGAAAAAGGAATTCCTAAAATTCTTTCTTTGAAAGAAATCTTAGTTGATTATATTGAACATCAAATAGAAGTTGTTGAACGTCGTACAGCCTTTGATAAAGCACGTGCAGAAGCACGCGCACATATCTTGGAAGGTTTACGTATCGCTCTTGACAATATTGACCGTATCATTACAATTATCCGTGAATCACAAACGGATGCCATTGCACAAAAAACAATGATGGATGAATTCCTCCTCTCTGAAAAACAATCGCAAGCTATTCTTGATATGCGTTTGCGTCGTTTGACCGGATTGGAACGTGATAAAATTGAGGCAGAATATCAAGATTTAGTCGCTTTGATTGCTGACTTAGCCGATATTTTGGCAAAACCTGAACGTGTTAAGAAAATTATTCGTGAAGAATTAGAAGAAGTTAAACGTAAATTTGCTGACAAACGTCGAACAGAATTGTTAGTTGGTGAAGTTCTTACTCTTGAAGATGAAGATTTGATTGAGGAAGAAGATGTATTGATTACTTTATCAAATAAAGGATATATCAAACGTCTAGCTAATGACGAATTCCGTGCCCAAAATCGTGGTGGACGTGGTGTTCAAGGAATGGGAATGTCTGATGATGACTTTGTTCAACATTTGGTATCTACATCAACACATGATCATTTACTCTTCTTTACAAATCTTGGACGTGTTTACCGAATGAAAGGATATGAAATTCCTGAATACGGTCGGACAGCAAAAGGATTGCCAATTGTCAATCTCCTCAAGCTTGATGACGGTGAAAAAATTGCAACAATCATCAATGTTGACCGTGACCAAGCGGCGAAATATCTCTTCTTCACAACACGTAACGGAATTGTTAAACGAACTTCAACCAGTCAATTTAGCAATATTCGGACAAATGGTTTGAAGGCTTTGAAACTCCGAGATGGTGACGAACTGATTAATGTGCTTAGAACTTCGGGTGAAGATGAGGTGATTATCGGAACTCATTTGGGATACTCAGTTCGCTTTAAAGGTGCAGTTGTTCGTGATATGGGACGTGCAGCAGCCGGTGTTAAAGGGGTTAACCTCAGAGAAGGCGACTATGTTGTCGGAACTTCACGAATTGATGACAGTCAAGAAGTCCTTGTTATCTCAGAAAATGGTCTTGGTAAACGAACTCAGGCTTCAGAATATCCAACAAAAGGCCGTGGTGGTAAAGGGATGAAAGTCATGAATGTCACAGAAAGAACTGGTAAATTAGCTGGTTTAACTGCTGTCAATGGTGACGAAGATTTGATGGTTATTACAGATACAGGGGTTATTATCCGTACAAATGTGGCTAACATTTCTCAAACTGGTCGAGCTGCCCAAGGGGTTAAAGTAATGCGACTTGATGATGAAGCACAAATTGTAACCTTTGCACTTGTA
>gyrA_Lcl-017
CAAGACAAAAATGTTATCAATGTCAATTTAGTTGAGGAGATGAAGACGTCATTTCGTGACTATGCAATGTCAGTTATCGTTGCACGGGCACTTCCTGATGTACGTGATGGATTAAAACCCGTTCACCGTCGTATTCTCTACGGAATGAATGAACTGGGGAATACTCCAGATAAACCTCATAAAAAATCGGCTCGTATTGTCGGTGAAGTTATGGGTAAATATCACCCACATGGAGACAGTTCAATCTATGAAGCAATGGTACGTATGGCTCAATGGTGGTCTTATCGTCATATGCTTGCTGACGGACACGGTAACTTTGGTTCAATGGACGGCGACGGTGCCGCAGCAATGCGTTATACCGAAGCTCGTTTAAGTAAAATTGCAATGGAAATGTTGCGTGATATCAACAAAAATACCGTTGATTTCATGGACAATTTCGATGGAACTGAACGTGAACCACTCGTTTTACCTGCTCGTTTCCCAAACCTTTTAGTTAATGGAACCACAGGGATTGCCGTTGGGATGGCAACAAACATTCCACCGCATAACCTTGGTGAAACGATTGATGCAGTAGATATGCTTATGGAAAACCCAGAAGCTTCCGTTACTGATTTGATGTCTGTCATTCCTGGTCCTGACTTCCCAACAGGGGCTTTGGTTATGGGGAAATCCGGCATTCGTCGTGCTTATGAAACTGGTAAAGGTTCAATTACATTACGTGCAAAAACCCACATTGAAGAAATGGCTGGTGGAAAAGAACGCATCGTTGTGACTGAATTACCATACATGGTTAACAAGGCGCGCTTGGTTGAACATATTGTTCGTTTGAACCATGAAAAACGTATTGAAGGATTGACTGCAGTTCGTGATGAATCAAACCGTGAAGGAATTCGAGTGGTTATTGAAGTGCGTCGTGATTTATCAGCACACGTTATCCTAAATAATCTTTTCAAACTGACAAGTTTGCAAACTTCATTTGGTTTCAACATGTTGGCTATCGAAAAAGGAATTCCTAAAATTCTTTCTTTGAAAGAAATTTTAGTTGATTATATTGAACATCAAATAGAAGTTGTCGAACGTCGTACAGCCTTTGATAAAGCACGTGCAGAAGCACGTGCACATATCTTAGAAGGTTTACGTATCGCTCTTGATAATATTGACCGTATCATCACAATTATCCGTGAATCACAAACGGATGCTATTGCTCAAAAAACAATGATGGATGAATTCCTCTTGTCTGAGAAACAATCACAAGCCATTCTTGATATGCGTTTGCGTCGTTTGACAGGTTTGGAACGTGACAAAATTGAAGCTGAATATCAAGATTTAGTTGCTTTGATTGCTGACTTGACGGATATTTTAGCAAAACCTGAACGAGTTAAGAAAATTATTCGTGAAGAATTAGAAGAAGTTAAACGTAAATTTGCTGACAAACGTCGAACAGAATTGTTAGTTGGTGAGGTTCTTACTCTTGAAGATGAAGATTTGATTGAGGAAGAAGATGTATTGATTACTTTATCAAATAAAGGATATATCAAACGTTTGGCTAACGATGAATTCCGTGCTCAAAATCGCGGGGGACGTGGTGTTCAAGGAATGGGTATGTCTGATGATGACTTCGTTCAACATTTGGTATCTACATCAACACATGATCATTTACTCTTCTTTACAAATCTTGGACGTGTCTACCGAATGAAAGGATATGAAATTCCTGAATATGGTCGGACAGCTAAGGGCTTACCAATTGTCAATCTCTTAAAACTTGATGATGGTGAAAAAATTGCAACAATCATCAATGTTGATCGTGACCAAGCGGCGAAATATCTCTTCTTCACAACACGCAACGGGATTGTTAAACGAACTTCAACGAGTCAATTTAGCAATATTCGGACAAATGGTTTGAAGGCTTTGAAACTTCGTGATGGCGATGAGTTGATTAATGTGCTTAGAACTTCGGGTGAAGATGAGGTTATTATCGGGACTCACTTAGGTTACTCTGTTCGTTTCAAAGGTGCAATTGTTCGCGATATGGGACGTGCCGCAGCTGGGGTCAAAGGGGTTAACCTCCGAGAAGGGGACTTTGTTGTTGGAACTTCAAGAATTGATGACAGTCAAGAAGTCCTTGTTATCTCAGAAAATGGTCTTGGTAAACGAACTCAAGCTTCGGAATATCCAACAAAAGGCCGTGGTGGTAAAGGGATGAAAGTCATGAATGTCACAGAAAGAACTGGTAAATTAGCTGGTTTAACTGCAGTCAATGGTGACGAAGACTTGATGGTCATTACAGATACAGGGGTTATTATCCGTACAAATGTGGCTAATATTTCTCAAACTGGTCGTGCAGCCCAAGGGGTTAAAGTAATGCGACTTGATGATGAAGCACAAATTGTAACTTTTGCACTTGTA
>gyrA_Lcl-018
CAAGACAAAAATGTTATCAATGTCAATTTAGTTGAGGAGATGAAGACGTCATTTCGTGACTATGCAATGTCAGTTATCGTTGCACGGGCACTTCCTGATGTACGTGATGGATTAAAACCCGTTCACCGTCGTATTCTCTACGGAATGAATGAACTGGGGAATACTCCAGATAAACCTCATAAAAAATCGGCTCGTATTGTCGGTGAAGTTATGGGTAAATATCACCCACATGGAGACAGTTCAATCTATGAAGCAATGGTACGTATGGCTCAATGGTGGTCTTATCGTCATATGCTTGCTGACGGACACGGTAACTTTGGTTCAATGGACGGCGACGGTGCCGCAGCAATGCGTTATACCGAAGCTCGTTTAAGTAAAATTGCCATGGAAATGTTGCGAGATATCAACAAAAATACCGTTGATTTCATGGACAATTTCGATGGAACTGAACGTGAACCACTTGTTTTACCTGCTCGTTTCCCAAACCTTTTAGTTAATGGAACCACAGGGATTGCCGTTGGGATGGCAACAAACATTCCACCGCATAACCTTGGTGAAACGATTGATGCAGTAGATATGCTTATGGAAAACCCAGAAGCTTCCGTTACTGATTTGATGTCTGTCATTCCTGGTCCTGACTTCCCAACAGGGGCTTTGGTTATGGGTAAATCTGGGATTCGTCGTGCTTATGAAACTGGTAAAGGTTCAATTACATTACGTGCAAAAACCCACATTGAAGAAATGGCTGGTGGAAAAGAACGCATTGTTGTGACTGAATTACCATATATGGTTAACAAGGCGCGCTTGGTTGAACATATTGTTCGTTTGAACCATGAAAAACGTATTGAGGGCTTGACTGCGGTTCGTGATGAATCAAACCGTGAAGGAATTCGTGTGGTTATTGAAGTGCGTCGTGACTTATCAGCACACGTTATCCTAAATAATCTTTTCAAACTGACAAGTTTGCAAACTTCATTTGGTTTCAACATGTTGGCTATCGAAAAAGGAATTCCTAAAATTCTTTCTTTGAAAGAAATTTTAGTTGATTATATTGAACATCAAATAGAAGTTGTCGAACGTCGTACAGCCTTTGATAAAGCACGTGCAGAAGCACGGGCACATATCTTAGAAGGTTTACGTATCGCTCTTGATAATATTGACCGTATCATCACAATTATCCGTGAATCACAAACTGATGCTATTGCTCAAAAAACAATGATGGATGAATTCCTCTTGTCTGAGAAACAATCACAAGCCATTCTTGATATGCGTTTGCGTCGTTTGACAGGTTTGGAACGTGACAAAATTGAAGCTGAATATCAAGATTTAGTTGCTTTGATTGCTGACTTGACGGATATTTTAGCAAAACCTGAACGAGTTAAGAAAATTATTCGTGAAGAATTAGAAGAAGTTAAACGTAAATTTGCTGACAAACGTCGAACAGAATTGTTAGTTGGTGAGGTTCTTACTCTTGAAGATGAAGATTTGATTGAGGAAGAAGATGTATTGATTACTTTATCAAATAAAGGATATATCAAACGTTTGGCTAACGATGAATTCCGTGCTCAAAATCGCGGGGGACGTGGTGTTCAAGGAATGGGTATGTCCGATGATGACTTCGTTCAACATTTGGTATCTACATCAACACATGATCATTTACTCTTCTTTACAAATCTTGGACGTGTCTACCGAATGAAAGGATATGAAATTCCTGAATATGGTCGGACAGCTAAGGGCTTACCAATTGTCAATCTCTTAAAACTTGATGATGGTGAAAAAATTGCAACAATCATCAATGTTGACCGTGACCAAGCGGCGAAATATCTCTTCTTCACAACACGCAACGGAATTGTTAAACGAACTTCAACGAGTCAATTTAGCAATATTCGGACAAATGGTTTGAAGGCTTTGAAACTTCGTGATGGCGATGAGTTGATTAATGTGCTTAGAACTTCGGGTGAAGATGAGGTTATTATCGGGACTCACTTAGGTTACTCTGTTCGTTTCAAAGGTGCCATTGTTCGCGATATGGGCCGTGCTGCAGCTGGAGTCAAGGGGGTTAACCTCCGAGAAGGTGACTTTGTTGTTGGAACTTCAAGAATTGATGACAATCAAGAAGTCCTTGTTATCTCAGAAAATGGTCTTGGTAAACGAACTCAAGCTTCGGAATATCCAACAAAAGGCCGTGGTGGTAAAGGGATGAAAGTCATGAATGTCACAGAAAGAACTGGTAAATTAGCTGGTTTAACTGCAGTCAATGGTGACGAAGACTTGATGGTCATTACAGATACAGGGGTTATTATTCGTACAAATGTGGCTAATATTTCTCAAACTGGTCGTGCAGCCCAAGGGGTTAAAGTAATGCGACTTGATGATGAAGCACAAATTGTAACTTTTGCACTTGTA
>gyrA_Lcl-019
CAAGACAAAAATGTTATCAATGTCAATTTAGTTGAGGAGATGAAGACGTCATTTCGTGACTATGCAATGTCAGTTATCGTTGCACGGGCACTTCCTGATGTACGTGATGGATTAAAACCCGTTCACCGTCGTATTCTCTACGGAATGAATGAACTGGGGAATACTCCAGATAAACCTCATAAAAAATCGGCTCGTATTGTCGGTGAAGTTATGGGTAAATATCACCCACATGGAGACAGTTCAATCTATGAAGCAATGGTACGTATGGCTCAATGGTGGTCTTATCGTCATATGCTTGCTGACGGACACGGTAACTTTGGTTCAATGGACGGCGACGGTGCCGCAGCAATGCGTTATACCGAAGCTCGTTTAAGTAAAATTGCAATGGAAATGTTGCGTGATATCAACAAAAATACCGTTGATTTCATGGACAATTTCGATGGAACTGAACGTGAACCACTCGTTTTACCTGCTCGTTTCCCAAACCTTTTAGTTAATGGAACTACAGGGATTGCCGTTGGGATGGCAACAAACATTCCACCGCATAACCTTGGTGAAACGATTGATGCAGTAGATATGCTTATGGAAAACCCAGAAGCTTCCGTTACTGATTTGATGTCTGTCATTCCTGGTCCTGACTTCCCAACAGGGGCTTTGGTTATGGGGAAATCCGGCATTCGTCGTGCTTATGAAACTGGTAAAGGTTCAATTACATTACGTGCAAAAACCCACATTGAAGAAATGGCTGGTGGAAAAGAACGCATCGTTGTGACTGAATTACCATACATGGTTAACAAGGCGCGCTTGGTTGAACATATTGTTCGTTTGAACCATGAAAAACGTATTGAAGGATTGACTGCAGTTCGTGATGAATCAAACCGTGAAGGAATTCGAGTGGTTATTGAAGTGCGTCGTGATTTATCAGCACACGTTATCCTAAATAATCTTTTCAAACTGACAAGTTTGCAAACTTCATTTGGTTTCAACATGTTGGCTATCGAAAAAGGAATTCCTAAAATTCTTTCTTTGAAAGAAATTTTAGTTGATTATATTGAACATCAAATAGAAGTTGTCGAACGTCGTACAGCCTTTGATAAAGCACGTGCAGAAGCACGTGCACATATCTTAGAAGGTTTACGTATCGCTCTTGATAATATTGACCGTATCATCACAATTATCCGTGAATCACAAACGGATGCTATTGCTCAAAAAACAATGATGGATGAATTCCTCTTGTCTGAGAAACAATCACAAGCCATTCTTGATATGCGTTTGCGTCGTTTGACAGGTTTGGAACGTGACAAAATTGAAGCTGAATATCAAGATTTAGTTGCTTTGATTGCTGACTTGACGGATATTTTAGCAAAACCTGAACGAGTTAAGAAAATTATTCGTGAAGAATTAGAAGAAGTTAAACGTAAATTTGCTGACAAACGTCGAACAGAATTGTTAGTTGGTGAGGTTCTTACTCTTGAAGATGAAGATTTGATTGAGGAAGAAGATGTATTGATTACTTTATCAAATAAAGGATATATCAAACGTTTGGCTAACGATGAATTCCGTGCTCAAAATCGCGGGGGACGTGGTGTTCAAGGAATGGGTATGTCTGATGATGACTTCGTTCAACATTTGGTATCTACATCAACACATGATCATTTACTCTTCTTTACAAATCTTGGACGTGTCTACCGAATGAAAGGATATGAAATTCCTGAATATGGTCGGACAGCTAAGGGCTTACCAATTGTCAATCTCTTAAAACTTGATGATGGTGAAAAAATTGCAACAATCATCAATGTTGATCGTGACCAAGCGGCGAAATATCTCTTCTTCACAACACGCAACGGGATTGTTAAACGAACTTCAACGAGTCAATTTAGCAATATTCGGACAAATGGTTTGAAGGCTTTGAAACTTCGTGATGGCGATGAGTTGATTAATGTGCTTAGAACTTCGGGTGAAGATGAGGTTATTATCGGGACTCACTTAGGTTACTCTGTTCGTTTCAAAGGTGCAATTGTTCGCGATATGGGACGTGCCGCAGCTGGGGTCAAAGGGGTTAACCTCCGAGAAGGGGACTTTGTTGTTGGAACTTCAAGAATTGATGACAGTCAAGAAGTCCTTGTTATCTCAGAAAATGGTCTTGGTAAACGAACTCAAGCTTCGGAATATCCAACAAAAGGCCGTGGTGGTAAAGGGATGAAAGTCATGAATGTCACAGAAAGAACTGGTAAATTAGCTGGTTTAACTGCAGTCAATGGTGACGAAGACTTGATGGTCATTACAGATACAGGGGTTATTATCCGTACAAATGTGGCTAATATTTCTCAAACTGGTCGTGCAGCCCAAGGGGTTAAAGTAATGCGACTTGATGATGAAGCACAAATTGTAACTTTTGCACTTGTA
>gyrA_Lcl-020
CAAGACAAAAATGTTATCAATGTCAATTTAGTTGAGGAGATGAAGACGTCATTTCGTGACTATGCAATGTCAGTTATCGTTGCACGGGCACTTCCTGATGTACGTGATGGTTTAAAACCCGTTCACCGTCGTATTCTCTACGGAATGAATGAACTTGGAAATACTCCAGATAAACCACATAAAAAATCGGCACGTATTGTCGGTGAAGTTATGGGTAAATATCACCCACACGGAGACAGTTCAATCTATGAAGCAATGGTACGTATGGCTCAATGGTGGTCTTATCGTCATATGCTTGCTGACGGACACGGTAACTTTGGTTCAATGGACGGTGACGGTGCCGCAGCGATGCGTTATACCGAAGCTCGTTTAAGTAAAATTGCCATGGAAATGTTGCGTGATATCAACAAAAATACCGTTGATTTCATGGACAATTTCGACGGTACTGAACGTGAACCGCTCGTTTTACCTGCTCGTTTTCCAAACCTTTTAGTTAATGGAACCACAGGGATTGCCGTTGGGATGGCAACAAACATTCCACCACATAATCTGGGTGAAACAATCGATGCAGTAGATATGCTCATGGAAAATCCAGAAGCATCAGTTACTGATTTAATGTCTGTGATTCCTGGACCTGACTTCCCAACAGGGGCTTTGGTTATGGGTAAATCTGGTATTCGCCGTGCTTATGAAACTGGTAAAGGTTCAATTACATTACGTGCAAAAACCCACATTGAAGAAATGGCTGGTGGGAAAGAACGTATTGTTGTGACTGAACTACCATATATGGTCAATAAAGCACGGTTGGTTGAACATATTGTTCGTTTAAACCATGAAAAACGAATTGAAGGATTGACTGCGGTTCGTGATGAATCCAACCGTGAAGGAATTCGCGTGGTTATCGAAGTTCGTCGTGACTTATCAGCACACGTTATCTTAAATAATCTGTTCAAACTAACAAGTTTGCAAACTTCATTTGGTTTCAATATGTTGGCTATCGAAAAAGGAATTCCTAAAATTCTTTCTTTGAAAGAAATCTTAGTTGATTATATTGAACATCAAATAGAAGTTGTTGAACGTCGTACAGCCTTTGATAAAGCACGTGCAGAAGCACGCGCACATATCTTGGAAGGTTTACGTATCGCTCTTGACAATATTGACCGTATCATTACAATTATCCGTGAATCACAAACGGATGCCATTGCACAAAAAACAATGATGGATGAATTCCTCCTCTCTGAAAAACAATCGCAAGCTATTCTTGATATGCGTTTGCGTCGTTTGACCGGATTGGAACGTGATAAAATTGAGGCAGAATATCAAGATTTAGTCGCTTTGATTGCTGACTTAGCCGATATTTTGGCAAAACCTGAACGTGTTAAGAAAATTATTCGTGAAGAATTAGAAGAAGTTAAACGTAAATTTGCTGACAAACGTCGAACAGAATTGTTAGTTGGTGAAGTTCTTACTCTTGAAGATGAAGATTTGATTGAGGAAGAAGATGTATTGATTACTTTATCAAATAAAGGATATATCAAACGTCTAGCTAATGACGAATTCCGTGCCCAAAATCGTGGTGGACGTGGTGTTCAAGGAATGGGAATGTCTGATGATGACTTTGTTCAACATTTGGTATCTACATCAACACATGATCATTTACTCTTCTTTACAAATCTTGGACGTGTTTACCGAATGAAAGGATATGAAATTCCTGAATACGGTCGGACAGCAAAAGGATTGCCAATTGTCAATCTCCTCAAGCTTGATGACGGTGAAAAAATTGCAACAATCATCAATGTTGACCGTGACCAAGCGGCGAAATATCTCTTCTTCACAACACGTAACGGAATTGTTAAACGAACTTCAACCAGTCAATTTAGCAATATTCGGACAAATGGTTTGAAGGCTTTGAAACTCCGAGATGGTGACGAACTGATTAATGTGCTTAGAACTTCGGGTGAAGATGAGGTGATTATCGGAACTCATTTGGGATACTCAGTTCGCTTTAAAGGTGCAGTTGTTCGTGATATGGGACGTGCAGCAGCCGGTGTTAAAGGGGTTAACCTCAGAGAAGGCGACTATGTTGTCGGAACTTCACGAATTGATGACAGTCAAGAAGTCCTTGTTATCTCAGAAAATGGTCTTGGTAAACGAACTCAGGCTTCAGAATATCCAACAAAAGGCCGTGGTGGTAAAGGGATGAAAGTCATGAATGTCACAGAAAGAACTGGTAAATTAGCTGGTTTAACTGCTGTCAATGGTGACGAAGATTTGATGGTTATTACAGATACAGGGGTTATTATCCGTACAAATGTGGCTAACATTTCTCAAACTGGTCGAGCTGCCCAAGGGGTTAAAGTAATGCGACTTGATGATGAAGCACAAATTGTAACCTTTGCACTTGTA
>gyrA_Lcl-021
CAAGACAAAAATGTTATCAATGTCAATTTAGTTGAGGAGATGAAGACGTCATTTCGTGACTATGCAATGTCAGTTATCGTTGCACGGGCACTTCCTGATGTACGTGATGGTTTAAAACCCGTTCACCGTCGTATTCTCTACGGAATGAATGAACTTGGAAATACTCCAGATAAACCACATAAAAAATCGGCACGTATTGTCGGTGAAGTTATGGGTAAATATCACCCACACGGAGACAGTTCAATCTATGAAGCAATGGTACGTATGGCTCAATGGTGGTCTTATCGTCATATGCTTGCTGACGGACACGGTAACTTTGGTTCAATGGACGGTGACGGTGCCGCAGCGATGCGTTATACCGAAGCTCGTTTAAGTAAAATTGCCATGGAAATGTTGCGTGATATCAACAAAAATACCGTTGATTTCATGGACAATTTCGACGGTACTGAACGTGAACCGCTCGTTTTACCTGCTCGTTTTCCAAACCTTTTAGTTAATGGAACCACAGGGATTGCCGTTGGGATGGCAACAAACATTCCACCACATAATCTGGGTGAAACAATCGATGCAGTAGATATGCTCATGGAAAATCCAGAAGCATCAGTTACTGATTTAATGTCTGTGATTCCTGGACCTGACTTCCCAACAGGGGCTTTGGTTATGGGTAAATCTGGTATTCGCCGTGCTTATGAAACTGGTAAAGGTTCAATTACATTACGTGCAAAAACCCACATTGAAGAAATGGCTGGTGGGAAAGAACGTATTGTTGTGACTGAACTACCATATATGGTCAATAAAGCACGGTTGGTTGAACATATTGTTCGTTTAAACCATGAAAAACGAATTGAAGGATTGACTGCGGTTCGTGATGAATCCAACCGTGAAGGAATTCGCGTGGTTATCGAAGTTCGTCGTGACTTATCAGCACACGTTATCTTAAATAATCTGTTCAAACTAACAAGTTTGCAAACTTCATTTGGTTTCAATATGTTGGCTATCGAAAAAGGAATTCCTAAAATTCTTTCTTTGAAAGAAATCTTAGTTGATTATATTGAACATCAAATAGAAGTTGTTGAACGTCGTACAGCCTTTGATAAAGCACGTGCAGAAGCACGCGCACATATCTTGGAAGGTTTACGTATCGCTCTTGACAATATTGACCGTATCATTACAATTATCCGTGAATCACAAACGGATGCCATTGCACAAAAAACAATGATGGATGAATTCCTCCTCTCTGAAAAACAATCGCAAGCTATTCTTGATATGCGTTTGCGTCGTTTGACCGGATTGGAACGTGATAAAATTGAGGCAGAATATCAAGATTTAGTCGCTTTGATTGCTGACTTAGCCGATATTTTGGCAAAACCTGAACGTGTTAAGAAAATTATTCGTGAAGAATTAGAAGAAGTTAAACGTAAATTTGCTGACAAACGTCGAACAGAATTGTTAGTTGGTGAAGTTCTTACTCTTGAAGATGAAGATTTGATTGAGGAAGAAGATGTATTGATTACTTTATCAAATAAAGGATATATCAAACGTCTAGCTAATGACGAATTCCGTGCCCAAAATCGTGGTGGACGTGGTGTTCAAGGAATGGGAATGTCTGATGATGACTTTGTTCAACATTTGGTATCTACATCAACACATGATCATTTACTCTTCTTTACAAATCTTGGACGTGTTTACCGAATGAAAGGATATGAAATTCCTGAATACGGTCGGACAGCAAAAGGATTGCCAATTGTCAATCTCCTCAAGCTTGATGACGGTGAAAAAATTGCAACAATCATCAATGTTGACCGTGACCAAGCGGCGAAATATCTCTTCTTCACAACACGTAACGGAATTGTTAAACGAACTTCAACCAGTCAATTTAGCAATATTCGGACAAATGGTTTGAAGGCTTTGAAACTCCGAGATGGTGACGAACTGATTAATGTGCTTAGAACTTCGGGTGAAGATGAGGTGATTATCGGAACTCATTTGGGATACTCAGTTCGCTTTAAAGGTGCAGTTGTTCGTGATATGGGACGTGCAGCAGCCGGTGTTAAAGGGGTTAACCTCAGAGAAGGCGACTATGTTGTCGGAACTTCACGAATTGATGACAGTCAAGAAGTCCTTGTTATCTCAGAAAATGGTCTTGGTAAACGAACTCAGGCTTCAGAATATCCAACAAAAGGCCGTGGTGGTAAAGGGATGAAAGTCATGAATGTCACAGAAAGAACTGGTAAATTAGCTGGTTTAACTGCTGTCAATGGTGACGAAGATTTGATGGTTATTACAGATACAGGGGTTATTATCCGTACAAATGTGGCTAACATTTCTCAAACTGGTCGAGCTGCCCAAGGGGTTAAAGTAATGCGACTTGATGATGAAGCACAAATTGTAACCTTTGCACTTGTA
>gyrA_Lcl-022
CAAGACAAAAATGTTATCAATGTCAATTTAGTTGAGGAGATGAAGACGTCATTTCGTGACTATGCAATGTCAGTTATCGTTGCACGGGCACTTCCTGATGTACGTGATGGATTAAAACCCGTTCACCGTCGTATTCTCTACGGAATGAATGAACTGGGGAATACTCCAGATAAACCTCATAAAAAATCGGCTCGTATTGTCGGTGAAGTTATGGGTAAATATCACCCACATGGAGACAGTTCAATCTATGAAGCAATGGTACGTATGGCTCAATGGTGGTCTTATCGTCATATGCTTGCTGACGGACACGGTAACTTTGGTTCAATGGACGGCGACGGTGCCGCAGCAATGCGTTATACCGAAGCTCGTTTAAGTAAAATTGCAATGGAAATGTTGCGTGATATCAACAAAAATACCGTTGATTTCATGGACAATTTCGATGGAACTGAACGTGAACCACTCGTTTTACCTGCTCGTTTCCCAAACCTTTTAGTTAATGGAACCACAGGGATTGCCGTTGGGATGGCAACAAACATTCCACCGCATAACCTTGGTGAAACGATTGATGCAGTAGATATGCTTATGGAAAACCCAGAAGCTTCCGTTACTGATTTGATGTCTGTCATTCCTGGTCCTGACTTCCCAACAGGGGCTTTGGTTATGGGGAAATCCGGCATTCGTCGTGCTTATGAAACTGGTAAAGGTTCAATTACATTACGTGCAAAAACCCACATTGAAGAAATGGCTGGTGGAAAAGAACGCATCGTTGTGACTGAATTACCATACATGGTTAACAAGGCGCGCTTGGTTGAACATATTGTTCGTTTGAACCATGAAAAACGTATTGAAGGATTGACTGCAGTTCGTGATGAATCAAACCGTGAAGGAATTCGAGTGGTTATTGAAGTGCGTCGTGATTTATCAGCACACGTTATCCTAAATAATCTTTTCAAACTGACAAGTTTGCAAACTTCATTTGGTTTCAACATGTTGGCTATCGAAAAAGGAATTCCTAAAATTCTTTCTTTGAAAGAAATTTTAGTTGATTATATTGAACATCAAATAGAAGTTGTCGAACGTCGTACAGCCTTTGATAAAGCACGTGCAGAAGCACGTGCACATATCTTAGAAGGTTTACGTATCGCTCTTGATAATATTGACCGTATCATCACAATTATCCGTGAATCACAAACGGATGCTATTGCTCAAAAAACAATGATGGATGAATTCCTCTTGTCTGAGAAACAATCACAAGCCATTCTTGATATGCGTTTGCGTCGTTTGACAGGTTTGGAACGTGACAAAATTGAAGCTGAATATCAAGATTTAGTTGCTTTGATTGCTGACTTGACGGATATTTTAGCAAAACCTGAACGAGTTAAGAAAATTATTCGTGAAGAATTAGAAGAAGTTAAACGTAAATTTGCTGACAAACGTCGAACAGAATTGTTAGTTGGTGAGGTTCTTACTCTTGAAGATGAAGATTTGATTGAGGAAGAAGATGTATTGATTACTTTATCAAATAAAGGATATATCAAACGTTTGGCTAACGATGAATTCCGTGCTCAAAATCGCGGGGGACGTGGTGTTCAAGGAATGGGTATGTCTGATGATGACTTCGTTCAACATTTGGTATCTACATCAACACATGATCATTTACTCTTCTTTACAAATCTTGGACGTGTCTACCGAATGAAAGGATATGAAATTCCTGAATATGGTCGGACAGCTAAGGGCTTACCAATTGTCAATCTCTTAAAACTTGATGATGGTGAAAAAATTGCAACAATCATCAATGTTGATCGTGACCAAGCGGCGAAATATCTCTTCTTCACAACACGCAACGGGATTGTTAAACGAACTTCAACGAGTCAATTTAGCAATATTCGGACAAATGGTTTGAAGGCTTTGAAACTTCGTGATGGCGATGAGTTGATTAATGTGCTTAGAACTTCGGGTGAAGATGAGGTTATTATCGGGACTCACTTAGGTTACTCTGTTCGTTTCAAAGGTGCAATTGTTCGCGATATGGGACGTGCCGCAGCTGGGGTCAAAGGGGTTAACCTCCGAGAAGGGGACTTTGTTGTTGGAACTTCAAGAATTGATGACAGTCAAGAAGTCCTTGTTATCTCAGAAAATGGTCTTGGTAAACGAACTCAAGCTTCGGAATATCCAACAAAAGGCCGTGGTGGTAAAGGGATGAAAGTCATGAATGTCACAGAAAGAACTGGTAAATTAGCTGGTTTAACTGCAGTCAATGGTGACGAAGACTTGATGGTCATTACAGATACAGGGGTTATTATCCGTACAAATGTGGCTAATATTTCTCAAACTGGTCGTGCAGCCCAAGGGGTTAAAGTAATGCGACTTGATGATGAAGCACAAATTGTAACTTTTGCACTTGTA
>gyrA_Lcl-023
CAAGACAAAAATGTTATCAATGTCAATTTAGTTGAGGAGATGAAGACGTCATTTCGTGACTATGCAATGTCAGTTATCGTTGCACGGGCACTTCCTGATGTACGTGATGGATTAAAACCCGTTCACCGTCGTATTCTCTACGGAATGAATGAACTGGGGAATACTCCAGATAAACCTCATAAAAAATCGGCTCGTATTGTCGGTGAAGTTATGGGTAAATATCACCCACATGGAGACAGTTCAATCTATGAAGCAATGGTACGTATGGCTCAATGGTGGTCTTATCGTCATATGCTTGCTGACGGACACGGTAACTTTGGTTCAATGGACGGCGACGGTGCCGCAGCAATGCGTTATACCGAAGCTCGTTTAAGTAAAATTGCAATGGAAATGTTGCGTGATATCAACAAAAATACCGTTGATTTCATGGACAATTTCGATGGAACTGAACGTGAACCACTCGTTTTACCTGCTCGTTTCCCAAACCTTTTAGTTAATGGAACCACAGGGATTGCCGTTGGGATGGCAACAAACATTCCACCGCATAACCTTGGTGAAACGATTGATGCAGTAGATATGCTTATGGAAAACCCAGAAGCTTCCGTTACTGATTTGATGTCTGTCATTCCTGGTCCTGACTTCCCAACAGGGGCTTTGGTTATGGGGAAATCCGGCATTCGTCGTGCTTATGAAACTGGTAAAGGTTCAATTACATTACGTGCAAAAACCCACATTGAAGAAATGGCTGGTGGAAAAGAACGCATCGTTGTGACTGAATTACCATACATGGTTAACAAGGCGCGCTTGGTTGAACATATTGTTCGTTTGAACCATGAAAAACGTATTGAAGGATTGACTGCAGTTCGTGATGAATCAAACCGTGAAGGAATTCGAGTGGTTATTGAAGTGCGTCGTGATTTATCAGCACACGTTATCCTAAATAATCTTTTCAAACTGACAAGTTTGCAAACTTCATTTGGTTTCAACATGTTGGCTATCGAAAAAGGAATTCCTAAAATTCTTTCTTTGAAAGAAATTTTAGTTGATTATATTGAACATCAAATAGAAGTTGTCGAACGTCGTACAGCCTTTGATAAAGCACGTGCAGAAGCACGTGCACATATCTTAGAAGGTTTACGTATCGCTCTTGATAATATTGACCGTATCATCACAATTATCCGTGAATCACAAACGGATGCTATTGCTCAAAAAACAATGATGGATGAATTCCTCTTGTCTGAGAAACAATCACAAGCCATTCTTGATATGCGTTTGCGTCGTTTGACAGGTTTGGAACGTGACAAAATTGAAGCTGAATATCAAGATTTAGTTGCTTTGATTGCTGACTTGACGGATATTTTAGCAAAACCTGAACGAGTTAAGAAAATTATTCGTGAAGAATTAGAAGAAGTTAAACGTAAATTTGCTGACAAACGTCGAACAGAATTGTTAGTTGGTGAGGTTCTTACTCTTGAAGATGAAGATTTGATTGAGGAAGAAGATGTATTGATTACTTTATCAAATAAAGGATATATCAAACGTTTGGCTAACGATGAATTCCGTGCTCAAAATCGCGGGGGACGTGGTGTTCAAGGAATGGGTATGTCTGATGATGACTTCGTTCAACATTTGGTATCTACATCAACACATGATCATTTACTCTTCTTTACAAATCTTGGACGTGTCTACCGAATGAAAGGATATGAAATTCCTGAATATGGTCGGACAGCTAAGGGCTTACCAATTGTCAATCTCTTAAAACTTGATGATGGTGAAAAAATTGCAACAATCATCAATGTTGATCGTGACCAAGCGGCGAAATATCTCTTCTTCACAACACGCAACGGGATTGTTAAACGAACTTCAACGAGTCAATTTAGCAATATTCGGACAAATGGTTTGAAGGCTTTGAAACTTCGTGATGGCGATGAGTTGATTAATGTGCTTAGAACTTCGGGTGAAGATGAGGTTATTATCGGGACTCACTTAGGTTACTCTGTTCGTTTCAAAGGTGCAATTGTTCGCGATATGGGACGTGCCGCAGCTGGGGTCAAAGGGGTTAACCTCCGAGAAGGTGACTTTGTTGTTGGAACTTCAAGAATTGATGACAGTCAAGAAGTCCTTGTTATCTCAGAAAATGGTCTTGGTAAACGAACTCAAGCTTCGGAATATCCAACAAAAGGCCGTGGTGGTAAAGGGATGAAAGTCATGAATGTCACAGAAAGAACTGGTAAATTAGCTGGTTTAACTGCAGTCAATGGTGACGAAGACTTGATGGTCATTACAGATACAGGGGTTATTATCCGTACAAATGTGGCTAATATTTCTCAAACTGGTCGTGCAGCCCAAGGGGTTAAAGTAATGCGACTTGATGATGAAGCACAAATTGTAACTTTTGCACTTGTA
>gyrA_Lcl-024
CAAGACAAAAATGTTATCAATGTCAATTTAGTTGAGGAGATGAAGACGTCATTTCGTGACTATGCAATGTCAGTTATCGTTGCACGGGCACTTCCTGATGTACGTGATGGTTTAAAACCCGTTCACCGTCGTATTCTCTACGGAATGAATGAACTTGGAAATACTCCAGATAAACCACATAAAAAATCGGCACGTATTGTCGGTGAAGTTATGGGTAAATATCACCCACACGGAGACAGTTCAATCTATGAAGCAATGGTACGTATGGCTCAATGGTGGTCTTATCGTCATATGCTTGCTGACGGACACGGTAACTTTGGTTCAATGGACGGTGACGGTGCCGCAGCGATGCGTTATACCGAAGCTCGTTTAAGTAAAATTGCCATGGAAATGTTGCGTGATATCAACAAAAATACCGTTGATTTCATGGACAATTTCGACGGTACTGAACGTGAACCGCTCGTTTTACCTGCTCGTTTTCCAAACCTTTTAGTTAATGGAACCACAGGGATTGCCGTTGGGATGGCAACAAACATTCCACCACATAATCTGGGTGAAACAATCGATGCAGTAGATATGCTCATGGAAAATCCAGAAGCATCAGTTACTGATTTAATGTCTGTGATTCCTGGACCTGACTTCCCAACAGGGGCTTTGGTTATGGGTAAATCTGGTATTCGCCGTGCTTATGAAACTGGTAAAGGTTCAATTACATTACGTGCAAAAACCCACATTGAAGAAATGGCTGGTGGGAAAGAACGTATTGTTGTGACTGAACTACCATATATGGTCAATAAAGCACGGTTGGTTGAACATATTGTTCGTTTAAACCATGAAAAACGAATTGAAGGATTGACTGCGGTTCGTGATGAATCCAACCGTGAAGGAATTCGCGTGGTTATCGAAGTTCGTCGTGACTTATCAGCACACGTTATCTTAAATAATCTGTTCAAACTAACAAGTTTGCAAACTTCATTTGGTTTCAATATGTTGGCTATCGAAAAAGGAATTCCTAAAATTCTTTCTTTGAAAGAAATCTTAGTTGATTATATTGAACATCAAATAGAAGTTGTTGAACGTCGTACAGCCTTTGATAAAGCACGTGCAGAAGCACGCGCACATATCTTGGAAGGTTTACGTATCGCTCTTGACAATATTGACCGTATCATTACAATTATCCGTGAATCACAAACGGATGCCATTGCACAAAAAACAATGATGGATGAATTCCTCCTCTCTGAAAAACAATCGCAAGCTATTCTTGATATGCGTTTGCGTCGTTTGACCGGATTGGAACGTGATAAAATTGAGGCAGAATATCAAGATTTAGTCGCTTTGATTGCTGACTTAGCCGATATTTTGGCAAAACCTGAACGTGTTAAGAAAATTATTCGTGAAGAATTAGAAGAAGTTAAACGTAAATTTGCTGACAAACGTCGAACAGAATTGTTAGTTGGTGAAGTTCTTACTCTTGAAGATGAAGATTTGATTGAGGAAGAAGATGTATTGATTACTTTATCAAATAAAGGATATATCAAACGTCTAGCTAATGACGAATTCCGTGCCCAAAATCGTGGTGGACGTGGTGTTCAAGGAATGGGAATGTCTGATGATGACTTTGTTCAACATTTGGTATCTACATCAACACATGATCATTTACTCTTCTTTACAAATCTTGGACGTGTTTACCGAATGAAAGGATATGAAATTCCTGAATACGGTCGGACAGCAAAAGGATTGCCAATTGTCAATCTCCTCAAGCTTGATGACGGTGAAAAAATTGCAACAATCATCAATGTTGACCGTGACCAAGCGGCGAAATATCTCTTCTTCACAACACGTAACGGAATTGTTAAACGAACTTCAACCAGTCAATTTAGCAATATTCGGACAAATGGTTTGAAGGCTTTGAAACTCCGAGATGGTGACGAACTGATTAATGTGCTTAGAACTTCGGGTGAAGATGAGGTGATTATCGGAACTCATTTGGGATACTCAGTTCGCTTTACAGGTGCAGTTGTTCGTGATATGGGACGTGCAGCAGCCGGTGTTAAAGGGGTTAACCTCAGAGAAGGCGACTATGTTGTCGGAACTTCACGAATTGATGACAGTCAAGAAGTCCTTGTTATCTCAGAAAATGGTCTTGGTAAACGAACTCAGGCTTCAGAATATCCAACAAAAGGCCGTGGTGGTAAAGGGATGAAAGTCATGAATGTCACAGAAAGAACTGGTAAATTAGCTGGTTTAACTGCTGTCAATGGTGACGAAGATTTGATGGTTATTACAGATACAGGGGTTATTATCCGTACAAATGTGGCTAACATTTCTCAAACTGGTCGAGCTGCCCAAGGGGTTAAAGTAATGCGACTTGATGATGAAGCACAAATTGTAACCTTTGCACTTGTA
>gyrA_Lcl-025
CAAGACAAAAATGTTATCAATGTCAATTTAGTTGAGGAGATGAAGACGTCATTTCGTGACTATGCAATGTCAGTTATCGTTGCACGGGCACTTCCTGATGTACGTGATGGTTTAAAACCCGTTCACCGTCGTATTCTCTACGGAATGAATGAACTTGGAAATACTCCAGATAAACCACATAAAAAATCGGCACGTATTGTCGGTGAAGTTATGGGTAAATATCACCCACACGGAGACAGTTCAATCTATGAAGCAATGGTACGTATGGCTCAATGGTGGTCTTATCGTCATATGCTTGCTGACGGACACGGTAACTTTGGTTCAATGGACGGTGACGGTGCCGCAGCGATGCGTTATACCGAAGCTCGTTTAAGTAAAATTGCCATGGAAATGTTGCGTGATATCAACAAAAATACCGTTGATTTCATGGACAATTTCGACGGTACTGAACGTGAACCGCTCGTTTTACCTGCTCGTTTTCCAAACCTTTTAGTTAATGGAACCACAGGGATTGCCGTTGGGATGGCAACAAACATTCCACCACATAATCTGGGTGAAACAATCGATGCAGTAGATATGCTCATGGAAAATCCAGAAGCATCAGTTACTGATTTAATGTCTGTGATTCCTGGACCTGACTTCCCAACAGGGGCTTTGGTTATGGGTAAATCTGGTATTCGCCGTGCTTATGAAACTGGTAAAGGTTCAATTACATTACGTGCAAAAACCCACATTGAAGAAATGGCTGGTGGGAAAGAACGTATTGTTGTGACTGAACTACCATATATGGTCAATAAAGCACGGTTGGTTGAACATATTGTTCGTTTAAACCATGAAAAACGAATTGAAGGATTGACTGCGGTTCGTGATGAATCCAACCGTGAAGGAATTCGCGTGGTTATCGAAGTTCGTCGTGACTTATCAGCACACGTTATCTTAAATAATCTGTTCAAACTAACAAGTTTGCAAACTTCATTTGGTTTCAATATGTTGGCTATCGAAAAAGGAATTCCTAAAATTCTTTCTTTGAAAGAAATCTTAGTTGATTATATTGAACATCAAATAGAAGTTGTTGAACGTCGTACAGCCTTTGATAAAGCACGTGCAGAAGCACGCGCACATATCTTGGAAGGTTTACGTATCGCTCTTGACAATATTGACCGTATCATTACAATTATCCGTGAATCACAAACGGATGCCATTGCACAAAAAACAATGATGGATGAATTCCTCCTCTCTGAAAAACAATCGCAAGCTATTCTTGATATGCGTTTGCGTCGTTTGACCGGATTGGAACGTGATAAAATTGAGGCAGAATATCAAGATTTAGTCGCTTTGATTGCTGACTTAGCCGATATTTTGGCAAAACCTGAACGTGTTAAGAAAATTATTCGTGAAGAATTAGAAGAAGTTAAACGTAAATTTGCTGACAAACGTCGAACAGAATTGTTAGTTGGTGAAGTTCTTACTCTTGAAGATGAAGATTTGATTGAGGAAGAAGATGTATTGATTACTTTATCAAATAAAGGATATATCAAACGTCTAGCTAATGACGAATTCCGTGCCCAAAATCGTGGTGGACGTGGTGTTCAAGGAATGGGAATGTCTGATGATGACTTTGTTCAACATTTGGTATCTACATCAACACATGATCATTTACTCTTCTTTACAAATCTTGGACGTGTTTACCGAATGAAAGGATATGAAATTCCTGAATACGGTCGGACAGCAAAAGGATTGCCAATTGTCAATCTCCTCAAGCTTGATGACGGTGAAAAAATTGCAACAATCATCAATGTTGACCGTGACCAAGCGGCGAAATATCTCTTCTTCACAACACGTAACGGAATTGTTAAACGAACTTCAACCAGTCAATTTAGCAATATTCGGACAAATGGTTTGAAGGCTTTGAAACTCCGAGATGGTGACGAACTGATTAATGTGCTTAGAACTTCGGGTGAAGATGAGGTGATTATCGGAACTCATTTGGGATACTCAGTTCGCTTTACAGGTGCAGTTGTTCGTGATATGGGACGTGCAGCAGCCGGTGTTAAAGGGGTTAACCTCAGAGAAGGCGACTATGTTGTCGGAACTTCACGAATTGATGACAGTCAAGAAGTCCTTGTTATCTCAGAAAATGGTCTTGGTAAACGAACTCAGGCTTCAGAATATCCAACAAAAGGCCGTGGTGGTAAAGGGATGAAAGTCATGAATGTCACAGAAAGAACTGGTAAATTAGCTGGTTTAACTGCTGTCAATGGTGACGAAGATTTGATGGTTATTACAGATACAGGGGTTATTATCCGTACAAATGTGGCTAACATTTCTCAAACTGGTCGAGCTGCCCAAGGGGTTAAAGTAATGCGACTTGATGATGAAGCACAAATTGTAACCTTTGCACTTGTA
>gyrA_Lcl-026
CAAGACAAAAATGTTATCAATGTCAATTTAGTTGAGGAGATGAAGACGTCATTTCGTGACTATGCAATGTCAGTTATCGTTGCACGGGCACTTCCTGATGTACGTGATGGTTTAAAACCCGTTCACCGTCGTATTCTCTACGGAATGAATGAACTTGGAAATACTCCAGATAAACCACATAAAAAATCGGCACGTATTGTCGGTGAAGTTATGGGTAAATATCACCCACACGGAGACAGTTCAATCTATGAAGCAATGGTACGTATGGCTCAATGGTGGTCTTATCGTCATATGCTTGCTGACGGACACGGTAACTTTGGTTCAATGGACGGTGACCGTGCCGCAGCGATGCGTTATACCGAAGCTCGTTTAAGTAAAATTGCCATGGAAATGTTGCGTGATATCAACAAAAATACCGTTGATTTCATGGACAATTTCGACGGTACTGAACGTGAACCGCTCGTTTTACCTGCTCGTTTTCCAAACCTTTTAGTTAATGGAACCACAGGGATTGCCGTTGGGATGGCAACAAACATTCCACCACATAATCTGGGTGAAACAATCGATGCAGTAGATATGCTCATGGAAAATCCAGAAGCATCAGTTACTGATTTAATGTCTGTGATTCCTGGACCTGACTTCCCAACAGGGGCTTTGGTTATGGGTAAATCTGGTATTCGCCGTGCTTATGAAACTGGTAAAGGTTCAATTACATTACGTGCAAAAACCCACATTGAAGAAATGGCTGGTGGGAAAGAACGTATTGTTGTGACTGAACTACCATATATGGTCAATAAAGCACGGTTGGTTGAACATATTGTTCGTTTAAACCATGAAAAACGAATTGAAGGATTGACTGCGGTTCGTGATGAATCCAACCGTGAAGGAATTCGCGTGGTTATCGAAGTTCGTCGTGACTTATCAGCACACGTTATCTTAAATAATCTGTTCAAACTAACAAGTTTGCAAACTTCATTTGGTTTCAATATGTTGGCTATCGAAAAAGGAATTCCTAAAATTCTTTCTTTGAAAGAAATCTTAGTTGATTATATTGAACATCAAATAGAAGTTGTTGAACGTCGTACAGCCTTTGATAAAGCACGTGCAGAAGCACGCGCACATATCTTGGAAGGTTTACGTATCGCTCTTGACAATATTGACCGTATCATTACAATTATCCGTGAATCACAAACGGATGCCATTGCACAAAAAACAATGATGGATGAATTCCTCCTCTCTGAAAAACAATCGCAAGCTATTCTTGATATGCGTTTGCGTCGTTTGACCGGATTGGAACGTGATAAAATTGAGGCAGAATATCAAGATTTAGTCGCTTTGATTGCTGACTTAGCCGATATTTTGGCAAAACCTGAACGTGTTAAGAAAATTATTCGTGAAGAATTAGAAGAAGTTAAACGTAAATTTGCTGACAAACGTCGAACAGAATTGTTAGTTGGTGAAGTTCTTACTCTTGAAGATGAAGATTTGATTGAGGAAGAAGATGTATTGATTACTTTATCAAATAAAGGATATATCAAACGTCTAGCTAATGACGAATTCCGTGCCCAAAATCGTGGTGGACGTGGTGTTCAAGGAATGGGAATGTCTGATGATGACTTTGTTCAACATTTGGTATCTACATCAACACATGATCATTTACTCTTCTTTACAAATCTTGGACGTGTTTACCGAATGAAAGGATATGAAATTCCTGAATACGGTCGGACAGCAAAAGGATTGCCAATTGTCAATCTCCTCAAGCTTGATGACGGTGAAAAAATTGCAACAATCATCAATGTTGACCGTGACCAAGCGGCGAAATATCTCTTCTTCACAACACGTAACGGAATTGTTAAACGAACTTCAACCAGTCAATTTAGCAATATTCGGACAAATGGTTTGAAGGCTTTGAAACTCCGAGATGGTGACGAACTGATTAATGTGCTTAGAACTTCGGGTGAAGATGAGGTGATTATCGGAACTCATTTGGGATACTCAGTTCGCTTTAAAGGTGCAGTTGTTCGTGATATGGGACGTGCAGCAGCCGGTGTTAAAGGGGTTAACCTCAGAGAAGGCGACTATGTTGTCGGAACTTCACGAATTGATGACAGTCAAGAAGTCCTTGTTATCTCAGAAAATGGTCTTGGTAAACGAACTCAGGCTTCAGAATATCCAACAAAAGGCCGTGGTGGTAAAGGGATGAAAGTCATGAATGTCACAGAAAGAACTGGTAAATTAGCTGGTTTAACTGCTGTCAATGGTGACGAAGATTTGATGGTTATTACAGATACAGGGGTTATTATCCGTACAAATGTGGCTAACATTTCTCAAACTGGTCGAGCTGCCCAAGGGGTTAAAGTAATGCGACTTGATGATGAAGCACAAATTGTAACCTTTGCACTTGTA
>gyrA_Lcl-027
CAAGACAAAAATGTTATCAATGTCAATTTAGTTGAGGAGATGAAGACGTCATTTCGTGACTATGCAATGTCAGTTATCGTTGCACGGGCACTTCCTGATGTACGTGATGGATTAAAACCCGTTCACCGTCGTATTCTCTACGGAATGAATGAACTGGGGAATACTCCAGATAAACCTCATAAAAAATCGGCTCGTATTGTCGGTGAAGTTATGGGTAAATATCACCCACATGGAGACAGTTCAATCTATGAAGCAATGGTACGTATGGCTCAATGGTGGTCTTATCGTCATATGCTTGCTGACGGACACGGTAACTTTGGTTCAATGGACGGCGACGGTGCCGCAGCAATGCGTTATACCGAAGCTCGTTTAAGTAAAATTGCAATGGAAATGTTGCGTGATATCAACAAAAATACCGTTGATTTCATGGACAATTTCGATGGAACTGAACGTGAACCACTCGTTTTACCTGCTCGTTTCCCAAATCTTTTAGTTAATGGAACCACAGGGATTGCCGTTGGGATGGCAACAAACATTCCACCGCATAACCTTGGTGAAACGATTGATGCAGTAGATATGCTTATGGAAAACCCAGAAGCTTCCGTTACTGATTTGATGTCTGTCATTCCTGGTCCTGACTTCCCAACAGGGGCTTTGGTTATGGGGAAATCCGGCATTCGTCGTGCTTATGAAACTGGTAAAGGTTCAATTACATTACGTGCAAAAACCCACATTGAAGAAATGGCTGGTGGAAAAGAACGCATCGTTGTGACTGAATTACCATACATGGTTAACAAGGCGCGCTTGGTTGAACATATTGTTCGTTTGAACCATGAAAAACGTATTGAAGGATTGACTGCAGTTCGTGATGAATCAAACCGTGAAGGAATTCGAGTGGTTATTGAAGTGCGTCGTGATTTATCAGCACACGTTATCCTAAATAATCTTTTCAAACTGACAAGTTTGCAAACTTCATTTGGTTTCAACATGTTGGCTATCGAAAAAGGAATTCCTAAAATTCTTTCTTTGAAAGAAATTTTAGTTGATTATATTGAACATCAAATAGAAGTTGTCGAACGTCGTACAGCCTTTGATAAAGCACGTGCAGAAGCACGTGCACATATCTTAGAAGGTTTACGTATCGCTCTTGATAATATTGACCGTATCATCACAATTATCCGTGAATCACAAACGGATGCTATTGCTCAAAAAACAATGATGGATGAATTCCTCTTGTCTGAGAAACAATCACAAGCCATTCTTGATATGCGTTTGCGTCGTTTGACAGGTTTGGAACGTGACAAAATTGAAGCTGAATATCAAGATTTAGTTGCTTTGATTGCTGACTTGACGGATATTTTAGCAAAACCTGAACGAGTTAAGAAAATTATTCGTGAAGAATTAGAAGAAGTTAAACGTAAATTTGCTGACAAACGTCGAACAGAATTGTTAGTTGGTGAGGTTCTTACTCTTGAAGATGAAGATTTGATTGAGGAAGAAGATGTATTGATTACTTTATCAAATAAAGGATATATCAAACGTTTGGCTAACGATGAATTCCGTGCTCAAAATCGCGGGGGACGTGGTGTTCAAGGAATGGGTATGTCTGATGATGACTTCGTTCAACATTTGGTATCTACATCAACACATGATCATTTACTCTTCTTTACAAATCTTGGACGTGTCTACCGAATGAAAGGATATGAAATTCCTGAATATGGTCGGACAGCTAAGGGCTTACCAATTGTCAATCTCTTAAAACTTGATGATGGTGAAAAAATTGCAACAATCATCAATGTTGATCGTGACCAAGCGGCGAAATATCTCTTCTTCACAACACGCAACGGGATTGTTAAACGAACTTCAACGAGTCAATTTAGCAATATTCGGACAAATGGTTTGAAGGCTTTGAAACTTCGTGATGGCGATGAGTTGATTAATGTGCTTAGAACTTCGGGTGAAGATGAGGTTATTATCGGGACTCACTTAGGTTACTCTGTTCGTTTCAAAGGTGCAATTGTTCGCGATATGGGACGTGCCGCAGCTGGGGTCAAAGGGGTTAACCTCCGAGAAGGGGACTTTGTTGTTGGAACTTCAAGAATTGATGACAGTCAAGAAGTCCTTGTTATCTCAGAAAATGGTCTTGGTAAACGAACTCAAGCTTCGGAATATCCAACAAAAGGCCGTGGTGGTAAAGGGATGAAAGTCATGAATGTCACAGAAAGAACTGGTAAATTAGCTGGTTTAACTGCAGTCAATGGTGACGAAGACTTGATGGTCATTACAGATACAGGGGTTATTATCCGTACAAATGTGGCTAATATTTCTCAAACTGGTCGTGCAGCCCAAGGGGTTAAAGTAATGCGACTTGATGATGAAGCACAAATTGTAACTTTTGCACTTGTA
>gyrA_Lcl-028
CAAGACAAAAATGTTATCAATGTCAATTTAGTTGAGGAGATGAAGACGTCATTTCGTGACTATGCAATGTCAGTTATCGTTGCACGGGCACTTCCTGATGTACGTGATGGATTAAAACCCGTTCACCGTCGTATTCTCTACGGAATGAATGAACTGGGGAATACTCCAGATAAACCTCATAAAAAATCGGCTCGTATTGTCGGTGAAGTTATGGGTAAATATCACCCACATGGAGACAGTTCAATCTATGAAGCAATGGTACGTATGGCTCAATGGTGGTCTTATCGTCATATGCTTGCTGACGGACACGGTAACTTTGGTTCAATGGACGGCGACGGTGCCGCAGCAATGCGTTATACCGAAGCTCGTTTAAGTAAAATTGCAATGGAAATGTTGCGTGATATCAACAAAAATACCGTTGATTTCATGGACAATTTCGATGGAACTGAACGTGAACCACTCGTTTTACCTGCTCGTTTCCCAAATCTTTTAGTTAATGGAACCACAGGGATTGCCGTTGGGATGGCAACAAACATTCCACCGCATAACCTTGGTGAAACGATTGATGCAGTAGATATGCTTATGGAAAACCCAGAAGCTTCCGTTACTGATTTGATGTCTGTCATTCCTGGTCCTGACTTCCCAACAGGGGCTTTGGTTATGGGGAAATCCGGCATTCGTCGTGCTTATGAAACTGGTAAAGGTTCAATTACATTACGTGCAAAAACCCACATTGAAGAAATGGCTGGTGGAAAAGAACGCATCGTTGTGACTGAATTACCATACATGGTTAACAAGGCGCGCTTGGTTGAACATATTGTTCGTTTGAACCATGAAAAACGTATTGAAGGATTGACTGCAGTTCGTGATGAATCAAACCGTGAAGGAATTCGAGTGGTTATTGAAGTGCGTCGTGATTTATCAGCACACGTTATCCTAAATAATCTTTTCAAACTGACAAGTTTGCAAACTTCATTTGGTTTCAACATGTTGGCTATCGAAAAAGGAATTCCTAAAATTCTTTCTTTGAAAGAAATTTTAGTTGATTATATTGAACATCAAATAGAAGTTGTCGAACGTCGTACAGCCTTTGATAAAGCACGTGCAGAAGCACGTGCACATATCTTAGAAGGTTTACGTATCGCTCTTGATAATATTGACCGTATCATCACAATTATCCGTGAATCACAAACGGATGCTATTGCTCAAAAAACAATGATGGATGAATTCCTCTTGTCTGAGAAACAATCACAAGCCATTCTTGATATGCGTTTGCGTCGTTTGACAGGTTTGGAACGTGACAAAATTGAAGCTGAATATCAAGATTTAGTTGCTTTGATTGCTGACTTGACGGATATTTTAGCAAAACCTGAACGAGTTAAGAAAATTATTCGTGAAGAATTAGAAGAAGTTAAACGTAAATTTGCTGACAAACGTCGAACAGAATTGTTAGTTGGTGAGGTTCTTACTCTTGAAGATGAAGATTTGATTGAGGAAGAAGATGTATTGATTACTTTATCAAATAAAGGATATATCAAACGTTTGGCTAACGATGAATTCCGTGCTCAAAATCGCGGGGGACGTGGTGTTCAAGGAATGGGTATGTCTGATGATGACTTCGTTCAACATTTGGTATCTACATCAACACATGATCATTTACTCTTCTTTACAAATCTTGGACGTGTCTACCGAATGAAAGGATATGAAATTCCTGAATATGGTCGGACAGCTAAGGGCTTACCAATTGTCAATCTCTTAAAACTTGATGATGGTGAAAAAATTGCAACAATCATCAATGTTGATCGTGACCAAGCGGCGAAATATCTCTTCTTCACAACACGCAACGGGATTGTTAAACGAACTTCAACGAGTCAATTTAGCAATATTCGGACAAATGGTTTGAAGGCTTTGAAACTTCGTGATGGCGATGAGTTGATTAATGTGCTTAGAACTTCGGGTGAAGATGAGGTTATTATCGGGACTCACTTAGGTTACTCTGTTCGTTTCAAAGGTGCAATTGTTCGCGATATGGGACGTGCCGCAGCTGGGGTCAAAGGGGTTAACCTCCGAGAAGGGGACTTTGTTGTTGGAACTTCAAGAATTGATGACAGTCAAGAAGTCCTTGTTATCTCAGAAAATGGTCTTGGTAAACGAACTCAAGCTTCGGAATATCCAACAAAAGGCCGTGGTGGTAAAGGGATGAAAGTCATGAATGTCACAGAAAGAACTGGTAAATTAGCTGGTTTAACTGCAGTCAATGGTGACGAAGACTTGATGGTCATTACAGATACAGGGGTTATTATCCGTACAAATGTGGCTAATATTTCTCAAACTGGTCGTGCAGCCCAAGGGGTTAAAGTAATGCGACTTGATGATGAAGCACAAATTGTAACTTTTGCACTTGTA
>gyrA_Lcl-029
CAAGACAAAAATGTTATCAATGTCAATTTAGTTGAGGAGATGAAGACGTCATTTCGTGACTATGCAATGTCAGTTATCGTTGCACGGGCACTTCCTGATGTACGTGATGGTTTAAAACCCGTTCACCGTCGTATTCTCTACGGAATGAATGAACTTGGAAATACTCCAGATAAACCACATAAAAAATCGGCACGTATTGTCGGTGAAGTTATGGGTAAATATCACCCACACGGAGACAGTTCAATCTATGAAGCAATGGTACGTATGGCTCAATGGTGGTCTTATCGTCATATGCTTGCTGACGGACACGGTAACTTTGGTTCAATGGACGGTGACGGTGCCGCAGCGATGCGTTATACCGAAGCTCGTTTAAGTAAAATTGCCATGGAAATGTTGCGTGATATCAACAAAAATACCGTTGATTTCATGGACAATTTCGACGGTACTGAACGTGAACCGCTCGTTTTACCTGCTCGTTTTCCAAACCTTTTAGTTAATGGAACCACAGGGATTGCCGTTGGGATGGCAACAAACATTCCACCACATAATCTGGGTGAAACAATCGATGCAGTAGATATGCTCATGGAAAATCCAGAAGCATCAGTTACTGATTTAATGTCTGTGATTCCTGGACCTGACTTCCCAACAGGGGCTTTGGTTATGGGTAAATCTGGTATTCGCCGTGCTTATGAAACTGGTAAAGGTTCAATTACATTACGTGCAAAAACCCACATTGAAGAAATGGCTGGTGGGAAAGAACGTATTGTTGTGACTGAACTACCATATATGGTCAATAAAGCACGGTTGGTTGAACATATTGTTCGTTTAAACCATGAAAAACGAATTGAAGGATTGACTGCGGTTCGTGATGAATCCAACCGTGAAGGAATTCGCGTGGTTATCGAAGTTCGTCGTGACTTATCAGCACACGTTATCTTAAATAATCTGTTCAAACTAACAAGTTTGCAAACTTCATTTGGTTTCAATATGTTGGCTATCGAAAAAGGAATTCCTAAAATTCTTTCTTTGAAAGAAATCTTAGTTGATTATATTGAACATCAAATAGAAGTTGTTGAACGTCGTACAGCCTTTGATAAAGCACGTGCAGAAGCACGCGCACATATCTTGGAAGGTTTACGTATCGCTCTTGACAATATTGACCGTATCATTACAATTATCCGTGAATCACAAACGGATGCCATTGCACAAAAAACAATGATGGATGAATTCCTCCTCTCTGAAAAACAATCGCAAGCTATTCTTGATATGCGTTTGCGTCGTTTGACCGGATTGGAACGTGATAAAATTGAGGCAGAATATCAAGATTTAGTCGCTTTGATTGCTGACTTAGCCGATATTTTGGCAAAACCTGAACGTGTTAAGAAAATTATTCGTGAAGAATTAGAAGAAGTTAAACGTAAATTTGCTGACAAACGTCGAACAGAATTGTTAGTTGGTGAAGTTCTTACTCTTGAAGATGAAGATTTGATTGAGGAAGAAGATGTATTGATTACTTTATCAAATAAAGGATATATCAAACGTCTAGCTAATGACGAATTCCGTGCCCAAAATCGTGGTGGACGTGGTGTTCAAGGAATGGGAATGTCTGATGATGACTTTGTTCAACATTTGGTATCTACATCAACACATGATCATTTACTCTTCTTTACAAATCTTGGACGTGTTTACCGAATGAAAGGATATGAAATTCCTGAATACGGTCGGACAGCAAAAGGATTGCCAATTGTCAATCTCCTCAAGCTTGATGACGGTGAAAAAATTGCAACAATCATCAATGTTGACCGTGACCAAGCGGCGAAATATCTCTTCTTCACAACACGTAACGGAATTGTTAAACGAACTTCAACCAGTCAATTTAGCAATATTCGGACAAATGGTTTGAAGGCTTTGAAACTCCGAGATGGTGACGAACTGATTAATGTGCTTAGAACTTCGGGTGAAGATGAGGTGATTATCGGAACTCATTTGGGATACTCAGTTCGCTTTAAAGGTGCAGTTGTTCGTGATATGGGACGTGCAGCAGCCGGTGTTAAAGGGGTTAACCTCAGAGAAGGCGACTATGTTGTCGGAACTTCACGAATTGATGACAGTCAAGAAGTCCTTGTTATCTCAGAAAATGGTCTTGGTAAACGAACTCAGGCTTCAGAATATCCAACAAAAGGCCGTGGTGGTAAAGGGATGAAAGTCATGAATGTCACAGAAAGAACTGGTAAATTAGCTGGTTTAACTGCTGTCAATGGTGACGAAGATTTGATGGTTATTACAGATACAGGGGTTATTATCCGTACAAATGTGGCTAACATTTCTCAAACTGGTCGAGCTGCCCAAGGGGTTAAAGTAATGCGACTTGATGATGAAGCACAAATTGTAACCTTTGCACTTGTA
>gyrA_Lcl-030
CAAGACAAAAATGTTATCAATGTCAATTTAGTTGAGGAGATGAAGACGTCATTTCGTGACTATGCAATGTCAGTTATCGTTGCACGGGCACTTCCTGATGTACGTGATGGTTTAAAACCCGTTCACCGTCGTATTCTCTACGGAATGAATGAACTTGGAAATACTCCAGATAAACCACATAAAAAATCGGCACGTATTGTCGGTGAAGTTATGGGTAAATATCACCCACACGGAGACAGTTCAATCTATGAAGCAATGGTACGTATGGCTCAATGGTGGTCTTATCGTCATATGCTTGCTGACGGACACGGTAACTTTGGTTCAATGGACGGTGACGGTGCCGCAGCGATGCGTTATACCGAAGCTCGTTTAAGTAAAATTGCCATGGAAATGTTGCGTGATATCAACAAAAATACCGTTGATTTCATGGACAATTTCGACGGTACTGAACGTGAACCGCTCGTTTTACCTGCTCGTTTTCCAAACCTTTTAGTTAATGGAACCACAGGGATTGCCGTTGGGATGGCAACAAACATTCCACCACATAATCTGGGTGAAACAATCGATGCAGTAGATATGCTCATGGAAAATCCAGAAGCATCAGTTACTGATTTAATGTCTGTGATTCCTGGACCTGACTTCCCAACAGGGGCTTTGGTTATGGGTAAATCTGGTATTCGCCGTGCTTATGAAACTGGTAAAGGTTCAATTACATTACGTGCAAAAACCCACATTGAAGAAATGGCTGGTGGGAAAGAACGTATTGTTGTGACTGAACTACCATATATGGTCAATAAAGCACGGTTGGTTGAACATATTGTTCGTTTAAACCATGAAAAACGAATTGAAGGATTGACTGCGGTTCGTGATGAATCCAACCGTGAAGGAATTCGCGTGGTTATCGAAGTTCGTCGTGACTTATCAGCACACGTTATCTTAAATAATCTGTTCAAACTAACAAGTTTGCAAACTTCATTTGGTTTCAATATGTTGGCTATCGAAAAAGGAATTCCTAAAATTCTTTCTTTGAAAGAAATCTTAGTTGATTATATTGAACATCAAATAGAAGTTGTTGAACGTCGTACAGCCTTTGATAAAGCACGTGCAGAAGCACGCGCACATATCTTGGAAGGTTTACGTATCGCTCTTGACAATATTGACCGTATCATTACAATTATCCGTGAATCACAAACGGATGCCATTGCACAAAAAACAATGATGGATGAATTCCTCCTCTCTGAAAAACAATCGCAAGCTATTCTTGATATGCGTTTGCGTCGTTTGACCGGATTGGAACGTGATAAAATTGAGGCAGAATATCAAGATTTAGTCGCTTTGATTGCTGACTTAGCCGATATTTTGGCAAAACCTGAACGTGTTAAGAAAATTATTCGTGAAGAATTAGAAGAAGTTAAACGTAAATTTGCTGACAAACGTCGAACAGAATTGTTAGTTGGTGAAGTTCTTACTCTTGAAGATGAAGATTTGATTGAGGAAGAAGATGTATTGATTACTTTATCAAATAAAGGATATATCAAACGTCTAGCTAATGACGAATTCCGTGCCCAAAATCGTGGTGGACGTGGTGTTCAAGGAATGGGAATGTCTGATGATGACTTTGTTCAACATTTGGTATCTACATCAACACATGATCATTTACTCTTCTTTACAAATCTTGGACGTGTTTACCGAATGAAAGGATATGAAATTCCTGAATACGGTCGGACAGCAAAAGGATTGCCAATTGTCAATCTCCTCAAGCTTGATGACGGTGAAAAAATTGCAACAATCATCAATGTTGACCGTGACCAAGCGGCGAAATATCTCTTCTTCACAACACGTAACGGAATTGTTAAACGAACTTCAACCAGTCAATTTAGCAATATTCGGACAAATGGTTTGAAGGCTTTGAAACTCCGAGATGGTGACGAACTGATTAATGTGCTTAGAACTTCGGGTGAAGATGAGGTGATTATCGGAACTCATTTGGGATACTCAGTTCGCTTTAAAGGTGCAGTTGTTCGTGATATGGGACGTGCAGCAGCCGGTGTTAAAGGGGTTAACCTCAGAGAAGGCGACTATGTTGTCGGAACTTCACGAATTGATGACAGTCAAGAAGTCCTTGTTATCTCAGAAAATGGTCTTGGTAAACGAACTCAGGCTTCAGAATATCCAACAAAAGGCCGTGGTGGTAAAGGGATGAAAGTCATGAATGTCACAGAAAGAACTGGTAAATTAGCTGGTTTAACTGCTGTCAATGGTGACGAAGATTTGATGGTTATTACAGATACAGGGGTTATTATCCGTACAAATGTGGCTAACATTTCTCAAACTGGTCGAGCTGCCCAAGGGGTTAAAGTAATGCGACTTGATGATGAAGCACAAATTGTAACCTTTGCACTTGTA
>gyrA_Lcl-031
CAAGACAAAAATGTTATCAATGTCAATTTAGTTGAGGAGATGAAGACGTCATTTCGTGACTATGCAATGTCAGTTATCGTTGCACGGGCACTTCCTGATGTACGTGATGGATTAAAACCCGTTCACCGTCGTATTCTCTACGGAATGAATGAACTGGGGAATACTCCAGATAAACCTCATAAAAAATCGGCTCGTATTGTCGGTGAAGTTATGGGTAAATATCACCCACATGGAGACAGTTCAATCTATGAAGCAATGGTACGTATGGCTCAATGGTGGTCTTATCGTCATATGCTTGCTGACGGACACGGTAACTTTGGTTCAATGGACGGCGACGGTGCCGCAGCAATGCGTTATACCGAAGCTCGTTTAAGTAAAATTGCAATGGAAATGTTGCGTGATATCAACAAAAATACCGTTGATTTCATGGACAATTTCGATGGAACTGAACGTGAACCACTCGTTTTACCTGCTCGTTTCCCAAACCTTTTAGTTAATGGAACCACAGGGATTGCCGTTGGGATGGCAACAAACATTCCACCGCATAACCTTGGTGAAACGATTGATGCAGTAGATATGCTTATGGAAAACCCAGAAGCTTCCGTTACTGATTTGATGTCTGTCATTCCTGGTCCTGACTTCCCAACAGGGGCTTTGGTTATGGGGAAATCCGGCATTCGTCGTGCTTATGAAACTGGTAAAGGTTCAATTACATTACGTGCAAAAACCCACATTGAAGAAATGGCTGGTGGAAAAGAACGCATCGTTGTGACTGAATTACCATACATGGTTAACAAGGCGCGCTTGGTTGAACATATTGTTCGTTTGAACCATGAAAAACGTATTGAAGGATTGACTGCAGTTCGTGATGAATCAAACCGTGAAGGAATTCGAGTGGTTATTGAAGTGCGTCGTGATTTATCAGCACACGTTATCCTAAATAATCTTTTCAAACTGACAAGTTTGCAAACTTCATTTGGTTTCAACATGTTGGCTATCGAAAAAGGAATTCCTAAAATTCTTTCTTTGAAAGAAATTTTAGTTGATTATATTGAACATCAAATAGAAGTTGTCGAACGTCGTACAGCCTTTGATAAAGCACGTGCAGAAGCACGTGCACATATCTTAGAAGGTTTACGTATCGCTCTTGATAATATTGACCGTATCATCACAATTATCCGTGAATCACAAACGGATGCTATTGCTCAAAAAACAATGATGGATGAATTCCTCTTGTCTGAGAAACAATCACAAGCCATTCTTGATATGCGTTTGCGTCGTTTGACAGGTTTGGAACGTGACAAAATTGAAGCTGAATATCAAGATTTAGTTGCTTTGATTGCTGACTTGACGGATATTTTAGCAAAACCTGAACGAGTTAAGAAAATTATTCGTGAAGAATTAGAAGAAGTTAAACGTAAATTTGCTGACAAACGTCGAACAGAATTGTTAGTTGGTGAGGTTCTTACTCTTGAAGATGAAGATTTGATTGAGGAAGAAGATGTATTGATTACTTTATCAAATAAAGGATATATCAAACGTTTGGCTAACGATGAATTCCGTGCTCAAAATCGCGGGGGACGTGGTGTTCAAGGAATGGGTATGTCTGATGATGACTTCGTTCAACATTTGGTATCTACATCAACACATGATCATTTACTCTTCTTTACAAATCTTGGACGTGTCTACCGAATGAAAGGATATGAAATTCCTGAATATGGTCGGACAGCTAAGGGCTTACCAATTGTCAATCTCTTAAAACTTGATGATGGTGAAAAAATTGCAACAATCATCAATGTTGATCGTGACCAAGCGGCGAAATATCTCTTCTTCACAACACGCAACGGGATTGTTAAACGAACTTCAACGAGTCAATTTAGCAATATTCGGACAAATGGTTTGAAGGCTTTGAAACTTCGTGATGGCGATGAGTTGATTAATGTGCTTAGAACTTCGGGTGAAGATGAGGTTATTATCGGGACTCACTTAGGTTACTCTGTTCGTTTCAAAGGTGCAATTGTTCGCGATATGGGACGTGCCGCAGCTGGGGTCAAAGGGGTTAACCTCCGAGAAGGGGACTTTGTTGTTGGAACTTCAAGAATTGATGACAGTCAAGAAGTCCTTGTTATCTCAGAAAATGGTCTTGGTAAACGAACTCAAGCTTCGGAATATCCAACAAAAGGCCGTGGTGGTAAAGGGATGAAAGTCATGAATGTCACAGAAAGAACTGGTAAATTAGCTGGTTTAACTGCAGTCAATGGTGACGAAGACTTGATGGTCATTACAGATACAGGGGTTATTATCCGTACAAATGTGGCTAATATTTCTCAAACTGGTCGTGCAGCCCAAGGGGTTAAAGTAATGCGACTTGATGATGAAGCACAAATTGTAACTTTTGCACTTGTA
>gyrA_Lcl-032
CAAGACAAAAATGTTATCAATGTCAATTTAGTTGAGGAGATGAAGACGTCATTTCGTGACTATGCAATGTCAGTTATCGTTGCACGGGCACTTCCTGATGTACGTGATGGATTAAAACCCGTTCACCGTCGTATTCTCTACGGAATGAATGAACTGGGGAATACTCCAGATAAACCTCATAAAAAATCGGCTCGTATTGTCGGTGAAGTTATGGGTAAATATCACCCACATGGAGACAGTTCAATCTATGAAGCAATGGTACGTATGGCTCAATGGTGGTCTTATCGTCATATGCTTGCTGACGGACACGGTAACTTTGGTTCAATGGACGGCGACGGTGCCGCAGCAATGCGTTATACCGAAGCTCGTTTAAGTAAAATTGCAATGGAAATGTTGCGTGATATCAACAAAAATACCGTTGATTTCATGGACAATTTCGATGGAACTGAACGTGAACCACTCGTTTTACCTGCTCGTTTCCCAAATCTTTTAGTTAATGGAACCACAGGGATTGCCGTTGGGATGGCAACAAACATTCCACCGCATAACCTTGGTGAAACGATTGATGCAGTAGATATGCTTATGGAAAACCCAGAAGCTTCCGTTACTGATTTGATGTCTGTCATTCCTGGTCCTGACTTCCCAACAGGGGCTTTGGTTATGGGGAAATCCGGCATTCGTCGTGCTTATGAAACTGGTAAAGGTTCAATTACATTACGTGCAAAAACCCACATTGAAGAAATGGCTGGTGGAAAAGAACGCATCGTTGTGACTGAATTACCATACATGGTTAACAAGGCGCGCTTGGTTGAACATATTGTTCGTTTGAACCATGAAAAACGTATTGAAGGATTGACTGCAGTTCGTGATGAATCAAACCGTGAAGGAATTCGAGTGGTTATTGAAGTGCGTCGTGATTTATCAGCACACGTTATCCTAAATAATCTTTTCAAACTGACAAGTTTGCAAACTTCATTTGGTTTCAACATGTTGGCTATCGAAAAAGGAATTCCTAAAATTCTTTCTTTGAAAGAAATTTTAGTTGATTATATTGAACATCAAATAGAAGTTGTCGAACGTCGTACAGCCTTTGATAAAGCACGTGCAGAAGCACGTGCACATATCTTAGAAGGTTTACGTATCGCTCTTGATAATATTGACCGTATCATCACAATTATCCGTGAATCACAAACGGATGCTATTGCTCAAAAAACAATGATGGATGAATTCCTCTTGTCTGAGAAACAATCACAAGCCATTCTTGATATGCGTTTGCGTCGTTTGACAGGTTTGGAACGTGACAAAATTGAAGCTGAATATCAAGATTTAGTTGCTTTGATTGCTGACTTGACGGATATTTTAGCAAAACCTGAACGAGTTAAGAAAATTATTCGTGAAGAATTAGAAGAAGTTAAACGTAAATTTGCTGACAAACGTCGAACAGAATTGTTAGTTGGTGAGGTTCTTACTCTTGAAGATGAAGATTTGATTGAGGAAGAAGATGTATTGATTACTTTATCAAATAAAGGATATATCAAACGTTTGGCTAACGATGAATTCCGTGCTCAAAATCGCGGGGGACGTGGTGTTCAAGGAATGGGTATGTCTGATGATGACTTCGTTCAACATTTGGTATCTACATCAACACATGATCATTTACTCTTCTTTACAAATCTTGGACGTGTCTACCGAATGAAAGGATATGAAATTCCTGAATATGGTCGGACAGCTAAGGGCTTACCAATTGTCAATCTCTTAAAACTTGATGATGGTGAAAAAATTGCAACAATCATCAATGTTGATCGTGACCAAGCGGCGAAATATCTCTTCTTCACAACACGCAATGGGATTGTTAAACGAACTTCAACGAGTCAATTTAGCAATATTCGGACAAATGGTTTGAAGGCTTTGAAACTTCGTGATGGCGATGAGTTGATTAATGTGCTTAGAACTTCGGGTGAAGATGAGGTTATTATCGGGACTCACTTAGGTTACTCTGTTCGTTTCAAAGGTGCAATTGTTCGCGATATGGGACGTGCCGCAGCTGGGGTCAAAGGGGTTAACCTCCGAGAAGGGGACTTTGTTGTTGGAACTTCAAGAATTGATGACAGTCAAGAAGTCCTTGTTATCTCAGAAAATGGTCTTGGTAAACGAACTCAAGCTTCGGAATATCCAACAAAAGGCCGTGGTGGTAAAGGGATGAAAGTCATGAATGTCACAGAAAGAACTGGTAAATTAGCTGGTTTAACTGCAGTCAATGGTGACGAAGACTTGATGGTCATTACAGATACAGGGGTTATTATCCGTACAAATGTGGCTAATATTTCTCAAACTGGTCGTGCAGCCCAAGGGGTTAAAGTAATGCGACTTGATGATGAAGCACAAATTGTAACTTTTGCACTTGTA
>gyrA_Lcl-033
CAAGACAAAAATGTTATCAATGTCAATTTAGTTGAGGAGATGAAGACGTCATTTCGTGACTATGCAATGTCAGTTATCGTTGCACGGGCACTTCCTGATGTACGTGATGGATTAAAACCCGTTCACCGTCGTATTCTCTACGGAATGAATGAACTGGGGAATACTCCAGATAAACCTCATAAAAAATCGGCTCGTATTGTCGGTGAAGTTATGGGTAAATATCACCCACATGGAGACAGTTCAATCTATGAAGCAATGGTACGTATGGCTCAATGGTGGTCTTATCGTCATATGCTTGCTGACGGACACGGTAACTTTGGTTCAATGGACGGCGACGGTGCCGCAGCAATGCGTTATACCGAAGCTCGTTTAAGTAAAATTGCAATGGAAATGTTGCGTGATATCAACAAAAATACCGTTGATTTCATGGACAATTTCGATGGAACTGAACGTGAACCACTCGTTTTACCTGCTCGTTTCCCAAACCTTTTAGTTAATGGAACTACAGGGATTGCCGTTGGGATGGCAACAAACATTCCACCGCATAACCTTGGTGAAACGATTGATGCAGTAGATATGCTTATGGAAAACCCAGAAGCTTCCGTTACTGATTTGATGTCTGTCATTCCTGGTCCTGACTTCCCAACAGGGGCTTTGGTTATGGGGAAATCCGGCATTCGTCGTGCTTATGAAACTGGTAAAGGTTCAATTACATTACGTGCAAAAACCCACATTGAAGAAATGGCTGGTGGAAAAGAACGCATCGTTGTGACTGAATTACCATACATGGTTAACAAGGCGCGCTTGGTTGAACATATTGTTCGTTTGAACCATGAAAAACGTATTGAAGGATTGACTGCAGTTCGTGATGAATCAAACCGTGAAGGAATTCGAGTGGTTATTGAAGTGCGTCGTGATTTATCAGCACACGTTATCCTAAATAATCTTTTCAAACTGACAAGTTTGCAAACTTCATTTGGTTTCAACATGTTGGCTATCGAAAAAGGAATTCCTAAAATTCTTTCTTTGAAAGAAATTTTAGTTGATTATATTGAACATCAAATAGAAGTTGTCGAACGTCGTACAGCCTTTGATAAAGCACGTGCAGAAGCACGTGCACATATCTTAGAAGGTTTACGTATCGCTCTTGATAATATTGACCGTATCATCACAATTATCCGTGAATCACAAACGGATGCTATTGCTCAAAAAACAATGATGGATGAATTCCTCTTGTCTGAGAAACAATCACAAGCCATTCTTGATATGCGTTTGCGTCGTTTGACAGGTTTGGAACGTGACAAAATTGAAGCTGAATATCAAGATTTAGTTGCTTTGATTGCTGACTTGACGGATATTTTAGCAAAACCTGAACGAGTTAAGAAAATTATTCGTGAAGAATTAGAAGAAGTTAAACGTAAATTTGCTGACAAACGTCGAACAGAATTGTTAGTTGGTGAGGTTCTTACTCTTGAAGATGAAGATTTGATTGAGGAAGAAGATGTATTGATTACTTTATCAAATAAAGGATATATCAAACGTTTGGCTAACGATGAATTCCGTGCTCAAAATCGCGGGGGACGTGGTGTTCAAGGAATGGGTATGTCTGATGATGACTTCGTTCAACATTTGGTATCTACATCAACACATGATCATTTACTCTTCTTTACAAATCTTGGACGTGTCTACCGAATGAAAGGATATGAAATTCCTGAATATGGTCGGACAGCTAAGGGCTTACCAATTGTCAATCTCTTAAAACTTGATGATGGTGAAAAAATTGCAACAATCATCAATGTTGATCGTGACCAAGCGGCGAAATATCTCTTCTTCACAACACGCAACGGGATTGTTAAACGAACTTCAACGAGTCAATTTAGCAATATTCGGACAAATGGTTTGAAGGCTTTGAAACTTCGTGATGGCGATGAGTTGATTAATGTGCTTAGAACTTCGGGTGAAGATGAGGTTATTATCGGGACTCACTTAGGTTACTCTGTTCGTTTCAAAGGTGCAATTGTTCGCGATATGGGACGTGCCGCAGCTGGGGTCAAAGGGGTTAACCTCCGAGAAGGGGACTTTGTTGTTGGAACTTCAAGAATTGATGACAGTCAAGAAGTCCTTGTTATCTCAGAAAATGGTCTTGGTAAACGAACTCAAGCTTCGGAATATCCAACAAAAGGCCGTGGTGGTAAAGGGATGAAAGTCATGAATGTCACAGAAAGAACTGGTAAATTAGCTGGTTTAACTGCAGTCAATGGTGACGAAGACTTGATGGTCATTACAGATACAGGGGTTATTATCCGTACAAATGTGGCTAATATTTCTCAAACTGGTCGTGCAGCCCAAGGGGTTAAAGTAATGCGACTTGATGATGAAGCACAAATTGTAACTTTTGCACTTGTA
>gyrA_Lcl-034
CAAGACAAAAATGTTATCAATGTCAATTTAGTTGAGGAGATGAAGACGTCATTTCGTGACTATGCAATGTCAGTTATCGTTGCAAGGGCACTTCCTGATGTACGTGATGGTTTAAAACCCGTTCACCGTCGTATTCTCTACGGAATGAATGAACTTGGAAATACTCCAGATAAACCACATAAAAAATCGGCACGTATTGTCGGTGAAGTTATGGGTAAATATCACCCACACGGGGATAGTTCAATCTATGAAGCAATGGTACGTATGGCTCAATGGTGGTCTTATCGTCATATGCTTGCTGACGGACACGGTAACTTTGGTTCAATGGACGGAGACGGTGCCGCAGCGATGCGTTATACCGAAGCTCGTTTAAGTAAAATTGCCATGGAAATGTTGCGTGATATCAACAAAAATACCGTTGATTTCATGGACAATTTCGATGGTACTGAACGTGAACCGCTCGTTTTACCTGCTCGTTTTCCAAACCTTTTAGTTAATGGAACCACAGGGATTGCCGTTGGGATGGCAACAAACATTCCACCACATAATCTGGGTGAAACAATTGATGCAGTAGATATGCTCATGGAAAATCCAGAAGCATCAGTTACTGATTTAATGTCTGTGATTCCTGGACCTGACTTCCCAACAGGGGCTTTGGTTATGGGTAAATCTGGTATTCGCCGTGCTTATGAAACTGGTAAAGGTTCAATTACATTACGTGCAAAAACCCACATTGAAGAAATGGCTGGTGGGAAAGAACGTATTGTTGTGACTGAACTACCATATATGGTCAATAAAGCGCGTTTGGTTGAACATATCGTTCGTTTGAACCATGAAAAACGAATTGAAGGATTGACTGCGGTTCGTGATGAATCCAACCGTGAAGGAATTCGCGTGGTTATCGAAGTTCGTCGTGACTTATCAGCACATGTTATCTTAAACAATCTGTTCAAACTAACAAGTTTGCAAACTTCATTTGGTTTCAATATGTTGGCTATCGAAAAAGGAATTCCTAAAATTCTTTCTTTGAAAGAAATCTTAGTCGATTATATTGAACATCAAATAGAAGTTGTTGAACGTCGTACAGCCTTTGATAAAGCACGTGCAGAAGCACGCGCACATATCTTGGAAGGTTTACGTATCGCTCTTGACAATATTGACCGTATCATTACAATTATCCGTGAATCACAAACGGATGCCATTGCACAAAAAACAATGATGGATGAATTCCTCCTCTCTGAAAAACAATCGCAAGCTATTCTTGACATGCGTTTGCGTCGTTTGACCGGATTGGAACGTGATAAAATTGAGGCAGAATATCAAGATTTAGTCGCTTTGATTGCTGACTTAGCCGATATTTTGGCAAAACCTGAACGTGTTAAGAAAATTATTCGTGAAGAATTAGAAGAAGTTAAACGTAAATTTGCTGACAAACGTCGAACAGAATTGTTAGTTGGTGAAGTTCTTACTCTTGAAGATGAAGATTTGATTGAGGAAGAAGATGTATTGATTACTTTATCAAATAAAGGATATATCAAACGTCTAGCTAATGACGAATTCCGTGCCCAAAATCGTGGTGGACGTGGTGTTCAAGGAATGGGAATGTCTGATGATGACTTTGTTCAACATTTGGTATCTACATCAACACATGATCATTTACTCTTCTTTACAAATCTTGGACGTGTTTACCGAATGAAAGGATATGAAATTCCTGAATACGGTCGGACAGCAAAAGGATTGCCAATTGTCAATCTCCTCAAGCTTGATGACGGTGAAAAAATTGCAACAATCATCAATGTTGACCGTGACCAAGCGGCGAAATATCTCTTTTTCACAACACGCAACGGAATTGTTAAACGAACTTCAACCAGTCAATTTAGCAATATTCGGACAAATGGTTTGAAGGCTTTGAAACTCCGAGATGGTGATGAACTGATTAATGTGCTTAGAACTTCGGGTGAAGATGAGGTGATTATCGGAACTCATTTGGGATACTCAGTTCGCTTTAAAGGTGCAGTTGTTCGTGATATGGGACGTGCAGCAGCCGGTGTTAAAGGGGTTAACCTCAGAGAAGGCGACTATGTTGTCGGAACTTCACGAATTGATGACAGTCAAGAAGTCCTTGTTATCTCAGAAAATGGTCTTGGTAAACGAACTCAGGCTTCGGAATATCCAACAAAAGGCCGTGGTGGTAAAGGGATGAAAGTCATGAATGTCACAGAAAGAACTGGTAAATTAGCTGGTTTAACTGCTGTCAATGGTGACGAAGATTTGATGGTTATTACAGATACAGGGGTTATTATCCGTACAAATGTGGCTAACATTTCTCAAACTGGTCGAGCTGCCCAAGGGGTTAAAGTAATGCGACTTGATGATGAAGCACAAATTGTAACCTTTGCACTTGTA
>gyrA_Lcl-035
CAAGACAAAAATGTTATCAATGTCAATTTAGTTGAGGAGATGAAGACGTCATTTCGTGACTATGCAATGTCAGTTATCGTTGCACGGGCACTTCCTGATGTACGTGATGGATTAAAACCCGTTCACCGTCGTATTCTCTACGGAATGAATGAACTGGGGAATACTCCAGATAAACCTCATAAAAAATCGGCTCGTATTGTCGGTGAAGTTATGGGTAAATATCACCCACATGGAGACAGTTCAATCTATGAAGCAATGGTACGTATGGCTCAATGGTGGTCTTATCGTCATATGCTTGCTGACGGACACGGTAACTTTGGTTCAATGGACGGCGACGGTGCCGCAGCAATGCGTTATACCGAAGCTCGTTTAAGTAAAATTGCAATGGAAATGTTGCGTGATATCAACAAAAATACCGTTGATTTCATGGACAATTTCGATGGAACTGAACGTGAACCACTCGTTTTACCTGCTCGTTTCCCAAATCTTTTAGTTAATGGAACCACAGGGATTGCCGTTGGGATGGCAACAAACATTCCACCGCATAACCTTGGTGAAACGATTGATGCAGTAGATATGCTTATGGAAAACCCAGAAGCTTCCGTTACTGATTTGATGTCTGTCATTCCTGGTCCTGACTTCCCAACAGGGGCTTTGGTTATGGGGAAATCCGGCATTCGTCGTGCTTATGAAACTGGTAAAGGTTCAATTACATTACGTGCAAAAACCCACATTGAAGAAATGGCTGGTGGAAAAGAACGCATCGTTGTGACTGAATTACCATACATGGTTAACAAGGCGCGCTTGGTTGAACATATTGTTCGTTTGAACCATGAAAAACGTATTGAAGGATTGACTGCAGTTCGTGATGAATCAAACCGTGAAGGAATTCGAGTGGTTATTGAAGTGCGTCGTGATTTATCAGCACACGTTATCCTAAATAATCTTTTCAAACTGACAAGTTTGCAAACTTCATTTGGTTTCAACATGTTGGCTATCGAAAAAGGAATTCCTAAAATTCTTTCTTTGAAAGAAATTTTAGTTGATTATATTGAACATCAAATAGAAGTTGTCGAACGTCGTACAGCCTTTGATAAAGCACGTGCAGAAGCACGTGCACATATCTTAGAAGGTTTACGTATCGCTCTTGATAATATTGACCGTATCATCACAATTATCCGTGAATCACAAACGGATGCTATTGCTCAAAAAACAATGATGGATGAATTCCTCTTGTCTGAGAAACAATCACAAGCCATTCTTGATATGCGTTTGCGTCGTTTGACAGGTTTGGAACGTGACAAAATTGAAGCTGAATATCAAGATTTAGTTGCTTTGATTGCTGACTTGACGGATATTTTAGCAAAACCTGAACGAGTTAAGAAAATTATTCGTGAAGAATTAGAAGAAGTTAAACGTAAATTTGCTGACAAACGTCGAACAGAATTGTTAGTTGGTGAGGTTCTTACTCTTGAAGATGAAGATTTGATTGAGGAAGAAGATGTATTGATTACTTTATCAAATAAAGGATATATCAAACGTTTGGCTAACGATGAATTCCGTGCTCAAAATCGCGGCGGACGTGGTGTTCAAGGAATGGGTATGTCTGATGATGACTTCGTTCAACATTTGGTATCTACATCAACACATGATCATTTACTCTTCTTTACAAATCTTGGACGTGTCTACCGAATGAAAGGATATGAAATTCCTGAATATGGTCGGACAGCTAAGGGCTTACCAATTGTCAATCTCTTAAAACTTGATGATGGTGAAAAAATTGCAACAATCATCAATGTTGATCGTGACCAAGCGGCGAAATATCTCTTCTTCACAACACGCAACGGGATTGTTAAACGAACTTCAACGAGTCAATTTAGCAATATTCGGACAAATGGTTTGAAGGCTTTGAAACTTCGTGATGGCGATGAGTTGATTAATGTGCTTAGAACTTCGGGTGAAGATGAGGTTATTATCGGGACTCACTTAGGTTACTCTGTTCGTTTCAAAGGTGCAATTGTTCGCGATATGGGACGTGCCGCAGCTGGGGTCAAAGGGGTTAACCTTCGAGAAGGGGACTTTGTTGTTGGAACTTCAAGAATTGATGACAGTCAAGAAGTCCTTGTTATCTCAGAAAATGGTCTTGGTAAACGAACTCAAGCTTCGGAATATCCAACAAAAGGCCGTGGTGGTAAAGGGATGAAAGTCATGAATGTCACAGAAAGAACTGGTAAATTAGCTGGTTTAACTGCAGTCAATGGTGACGAAGACTTGATGGTCATTACAGATACAGGGGTTATTATCCGTACAAATGTGGCTAATATTTCTCAAACTGGTCGTGCAGCCCAAGGGGTTAAAGTAATGCGACTTGATGATGAAGCACAAATTGTAACTTTTGCACTTGTA
>gyrA_Lcl-036
CAAGACAAAAATGTTATCAATGTCAATTTAGTTGAGGAGATGAAGACGTCATTTCGTGACTATGCAATGTCAGTTATCGTTGCACGGGCACTTCCTGATGTACGTGATGGATTAAAACCCGTTCACCGTCGTATTCTCTACGGAATGAATGAACTGGGGAATACTCCAGATAAACCTCATAAAAAATCGGCTCGTATTGTCGGTGAAGTTATGGGTAAATATCACCCACATGGAGACAGTTCAATCTATGAAGCAATGGTACGTATGGCTCAATGGTGGTCTTATCGTCATATGCTTGCTGACGGACACGGTAACTTTGGTTCAATGGACGGCGACGGTGCCGCAGCAATGCGTTATACCGAAGCTCGTTTAAGTAAAATTGCAATGGAAATGTTGCGTGATATCAACAAAAATACCGTTGATTTCATGGACAATTTCGATGGAACTGAACGTGAACCACTCGTTTTACCTGCTCGTTTCCCAAATCTTTTAGTTAATGGAACCACAGGGATTGCCGTTGGGATGGCAACAAACATTCCACCGCATAACCTTGGTGAAACGATTGATGCAGTAGATATGCTTATGGAAAACCCAGAAGCTTCCGTTACTGATTTGATGTCTGTCATTCCTGGTCCTGACTTCCCAACAGGGGCTTTGGTTATGGGGAAATCCGGCATTCGTCGTGCTTATGAAACTGGTAAAGGTTCAATTACATTACGTGCAAAAACCCACATTGAAGAAATGGCTGGTGGAAAAGAACGCATCGTTGTGACTGAATTACCATACATGGTTAACAAGGCGCGCTTGGTTGAACATATTGTTCGTTTGAACCATGAAAAACGTATTGAAGGATTGACTGCAGTTCGTGATGAATCAAACCGTGAAGGAATTCGAGTGGTTATTGAAGTGCGTCGTGATTTATCAGCACACGTTATCCTAAATAATCTTTTCAAACTGACAAGTTTGCAAACTTCATTTGGTTTCAACATGTTGGCTATCGAAAAAGGAATTCCTAAAATTCTTTCTTTGAAAGAAATTTTAGTTGATTATATTGAACATCAAATAGAAGTTGTCGAACGTCGTACAGCCTTTGATAAAGCACGTGCAGAAGCACGTGCACATATCTTAGAAGGTTTACGTATCGCTCTTGATAATATTGACCGTATCATCACAATTATCCGTGAATCACAAACGGATGCTATTGCTCAAAAAACAATGATGGATGAATTCCTCTTGTCTGAGAAACAATCACAAGCCATTCTTGATATGCGTTTGCGTCGTTTGACAGGTTTGGAACGTGACAAAATTGAAGCTGAATATCAAGATTTAGTTGCTTTGATTGCTGACTTGACGGATATTTTAGCAAAACCTGAACGAGTTAAGAAAATTATTCGTGAAGAATTAGAAGAAGTTAAACGTAAATTTGCTGACAAACGTCGAACAGAATTGTTAGTTGGTGAGGTTCTTACTCTTGAAGATGAAGATTTGATTGAGGAAGAAGATGTATTGATTACTTTATCAAATAAAGGATATATCAAACGTTTGGCTAACGATGAATTCCGTGCTCAAAATCGCGGGGGACGTGGTGTTCAAGGAATGGGTATGTCTGATGATGACTTCGTTCAACATTTGGTATCTACATCAACACATGATCATTTACTCTTCTTTACAAATCTTGGACGTGTCTACCGAATGAAAGGATATGAAATTCCTGAATATGGTCGGACAGCTAAGGGCTTACCAATTGTCAATCTCTTAAAACTTGATGATGGTGAAAAAATTGCAACAATCATCAATGTTGATCGTGACCAAGCGGCGAAATATCTCTTCTTCACAACACGCAACGGGATTGTTAAACGAACTTCAACGAGTCAATTTAGCAATATTCGGACAAATGGTTTGAAGGCTTTGAAACTTCGTGATGGCGATGAGTTGATTAATGTGCTTAGAACTTCGGGTGAAGATGAGGTTATTATCGGGACTCACTTAGGTTACTCTGTTCGTTTCAAAGGTGCAATTGTTCGCGATATGGGACGTGCCGCAGCTGGGGTCAAAGGGGTTAACCTCCGAGAAGGGGACTTTGTTGTTGGAACTTCAAGAATTGATGACAGTCAAGAAGTCCTTGTTATCTCAGAAAATGGTCTTGGTAAACGAACTCAAGCTTCGGAATATCCAACAAAAGGCCGTGGTGGTAAAGGGATGAAAGTCATGAATGTCACAGAAAGAACTGGTAAATTAGCTGGTTTAACTGCAGTCAATGGTGACGAAGACTTGATGGTCATTACAGATACAGGGGTTATTATCCGTACAAATGTGGCTAATATTTCTCAAACTGGTCGTGCAGCCCAAGGGGTTAAAGTAATGCGACTTGATGATGAAGCACAAATTGTAACTTTTGCACTTGTA
>gyrA_Lcl-037
CAAGACAAAAATGTTATCAATGTCAATTTAGTTGAGGAGATGAAGACGTCATTTCGTGACTATGCAATGTCAGTTATCGTTGCACGGGCACTTCCTGATGTACGTGATGGATTAAAACCCGTTCACCGTCGTATTCTCTACGGAATGAATGAACTGGGGAATACTCCAGATAAACCTCATAAAAAATCGGCTCGTATTGTCGGTGAAGTTATGGGTAAATATCACCCACATGGAGACAGTTCAATCTATGAAGCAATGGTACGTATGGCTCAATGGTGGTCTTATCGTCATATGCTTGCTGACGGACACGGTAACTTTGGTTCAATGGACGGCGACGGTGCCGCAGCAATGCGTTATACCGAAGCTCGTTTAAGTAAAATTGCCATGGAAATGTTGCGAGATATCAACAAAAATACCGTTGATTTCATGGACAATTTCGATGGAACTGAACGTGAACCACTTGTTTTACCTGCTCGTTTCCCAAACCTTTTAGTTAATGGAACCACAGGGATTGCCGTTGGGATGGCAACAAACATTCCACCGCATAACCTTGGTGAAACGATTGATGCAGTAGATATGCTTATGGAAAACCCAGAAGCTTCCGTTACTGATTTGATGTCTGTCATTCCTGGTCCTGACTTCCCAACAGGGGCTTTGGTTATGGGTAAATCTGGGATTCGTCGTGCTTATGAAACTGGTAAAGGTTCAATTACATTACGTGCAAAAACCCACATTGAAGAAATGGCTGGTGGAAAAGAACGCATTGTTGTGACTGAATTACCATATATGGTTAACAAGGCGCGCTTGGTTGAACATATTGTTCGTTTGAACCATGAAAAACGTATTGAGGGCTTGACTGCGGTTCGTGATGAATCAAACCGTGAAGGAATTCGTGTGGTTATTGAAGTGCGTCGTGACTTATCAGCACACGTTATCCTAAATAATCTTTTCAAACTGACAAGTTTGCAAACTTCATTTGGTTTCAACATGTTGGCTATCGAAAAAGGAATTCCTAAAATTCTTTCTTTGAAAGAAATTTTAGTTGATTATATTGAACATCAAATAGAAGTTGTCGAACGTCGTACAGCCTTTGATAAAGCACGTGCAGAAGCACGGGCACATATCTTAGAAGGTTTACGTATCGCTCTTGATAATATTGACCGTATCATCACAATTATCCGTGAATCACAAACTGATGCTATTGCTCAAAAAACAATGATGGATGAATTCCTCTTGTCTGAGAAACAATCACAAGCCATTCTTGATATGCGTTTGCGTCGTTTGACAGGTTTGGAACGTGACAAAATTGAAGCTGAATATCAAGATTTAGTTGCTTTGATTGCTGACTTGACGGATATTTTAGCAAAACCTGAACGAGTTAAGAAAATTATTCGTGAAGAATTAGAAGAAGTTAAACGTAAATTTGCTGACAAACGTCGAACAGAATTGTTAGTTGGTGAGGTTCTTACTCTTGAAGATGAAGATTTGATTGAGGAAGAAGATGTATTGATTACTTTATCAAATAAAGGATATATCAAACGTTTGGCTAACGATGAATTCCGTGCTCAAAATCGCGGGGGACGTGGTGTTCAAGGAATGGGTATGTCCGATGATGACTTCGTTCAACATTTGGTATCTACATCAACACATGATCATTTACTCTTCTTTACAAATCTTGGACGTGTCTACCGAATGAAAGGATATGAAATTCCTGAATATGGTCGGACAGCTAAGGGCTTACCAATTGTCAATCTCTTAAAACTTGATGATGGTGAAAAAATTGCAACAATCATCAATGTTGACCGTGACCAAGCGGCGAAATATCTCTTCTTCACAACACGCAACGGAATTGTTAAACGAACTTCAACGAGTCAATTTAGCAATATTCGGACAAATGGTTTGAAGGCTTTGAAACTTCGTGATGGCGATGAGTTGATTAATGTGCTTAGAACTTCGGGTGAAGATGAGGTTATTATCGGGACTCACTTAGGTTACTCTGTTCGTTTCAAAGGTGCCATTGTTCGCGATATGGGCCGTGCTGCAGCTGGAGTCAAGGGGGTTAACCTCCGAGAAGGTGACTTTGTTGTTGGAACTTCAAGAATTGATGACAATCAAGAAGTCCTTGTTATCTCAGAAAATGGTCTTGGTAAACGAACTCAAGCTTCGGAATATCCAACAAAAGGCCGTGGTGGTAAAGGGATGAAAGTCATGAATGTCACAGAAAGAACTGGTAAATTAGCTGGTTTAACTGCAGTCAATGGTGACGAAGACTTGATGGTCATTACAGATACAGGGGTTATTATCCGTACAAATGTGGCTAATATTTCTCAAACTGGTCGTGCAGCCCAAGGGGTTAAAGTAATGCGACTTGATGATGAAGCACAAATTGTAACTTTTGCACTTGTA
>gyrA_Lcl-038
CAAGACAAAAATGTTATCAATGTCAATTTAGTTGAGGAGATGAAGACGTCATTTCGTGACTATGCAATGTCAGTTATCGTTGCACGGGCACTTCCTGATGTACGTGATGGTTTAAAACCCGTTCACCGTCGTATTCTCTACGGAATGAATGAACTTGGAAATACTCCAGATAAACCACATAAAAAATCGGCACGTATTGTCGGTGAAGTTATGGGTAAATATCACCCACACGGAGACAGTTCAATCTATGAAGCAATGGTACGTATGGCTCAATGGTGGTCTTATCGTCATATGCTTGCTGACGGACACGGTAACTTTGGTTCAATGGACGGTGACGGTGCCGCAGCGATGCGTTATACCGAAGCTCGTTTAAGTAAAATTGCCATGGAAATGTTGCGTGATATCAACAAAAATACCGTTGATTTCATGGACAATTTCGACGGTACTGAACGTGAACCGCTCGTTTTACCTGCTCGTTTTCCAAACCTTTTAGTTAATGGAACCACAGGGATTGCCGTTGGGATGGCAACAAACATTCCACCACATAATCTGGGTGAAACAATCGATGCAGTAGATATGCTCATGGAAAATCCAGAAGCATCAGTTACTGATTTAATGTCTGTGATTCCTGGACCTGACTTCCCAACAGGGGCTTTGGTTATGGGTAAATCTGGTATTCGCCGTGCTTATGAAACTGGTAAAGGTTCAATTACATTACGTGCAAAAACCCACATTGAAGAAATGGCTGGTGGGAAAGAACGTATTGTTGTGACTGAACTACCATATATGGTCAATAAAGCACGGTTGGTTGAACATATTGTTCGTTTAAACCATGAAAAACGAATTGAAGGATTGACTGCGGTTCGTGATGAATCCAACCGTGAAGGAATTCGCGTGGTTATCGAAGTTCGTCGTGACTTATCAGCACACGTTATCTTAAATAATCTGTTCAAACTAACAAGTTTGCAAACTTCATTTGGTTTCAATATGTTGGCTATCGAAAAAGGAATTCCTAAAATTCTTTCTTTGAAAGAAATCTTAGTTGATTATATTGAACATCAAATAGAAGTTGTTGAACGTCGTACAGCCTTTGATAAAGCACGTGCAGAAGCACGCGCACATATCTTGGAAGGTTTACGTATCGCTCTTGACAATATTGACCGTATCATTACAATTATCCGTGAATCACAAACGGATGCCATTGCACAAAAAACAATGATGGATGAATTCCTCCTCTCTGAAAAACAATCGCAAGCTATTCTTGATATGCGTTTGCGTCGTTTGACCGGATTGGAACGTGATAAAATTGAGGCAGAATATCAAGATTTAGTCGCTTTGATTGCTGACTTAGCCGATATTTTGGCAAAACCTGAACGTGTTAAGAAAATTATTCGTGAAGAATTAGAAGAAGTTAAACGTAAATTTGCTGACAAACGTCGAACAGAATTGTTAGTTGGTGAAGTTCTTACTCTTGAAGATGAAGATTTGATTGAGGAAGAAGATGTATTGATTACTTTATCAAATAAAGGATATATCAAACGTCTAGCTAATGACGAATTCCGTGCCCAAAATCGTGGTGGACGTGGTGTTCAAGGAATGGGAATGTCTGATGATGACTTTGTTCAACATTTGGTATCTACATCAACACATGATCATTTACTCTTCTTTACAAATCTTGGACGTGTTTACCGAATGAAAGGATATGAAATTCCTGAATACGGTCGGACAGCAAAAGGATTGCCAATTGTCAATCTCCTCAAGCTTGATGACGGTGAAAAAATTGCAACAATCATCAATGTTGACCGTGACCAAGCGGCGAAATATCTCTTCTTCACAACACGTAACGGAATTGTTAAACGAACTTCAACCAGTCAATTTAGCAATATTCGGACAAATGGTTTGAAGGCTTTGAAACTCCGAGATGGTGACGAACTGATTAATGTGCTTAGAACTTCGGGTGAAGATGAGGTGATTATCGGAACTCATTTGGGATACTCAGTTCGCTTTAAAGGTGCAGTTGTTCGTGATATGGGACGTGCAGCAGCCGGTGTTAAAGGGGTTAACCTCAGAGAAGGCGACTATGTTGTCGGAACTTCACGAATTGATGACAGTCAAGAAGTCCTTGTTATCTCAGAAAATGGTCTTGGTAAACGAACTCAGGCTTCAGAATATCCAACAAAAGGCCGTGGTGGTAAAGGGATGAAAGTCATGAATGTCACAGAAAGAACTGGTAAATTAGCTGGTTTAACTGCTGTCAATGGTGACGAAGATTTGATGGTTATTACAGATACAGGGGTTATTATCCGTACAAATGTGGCTAACATTTCTCAAACTGGTCGAGCTGCCCAAGGGGTTAAAGTAATGCGACTTGATGATGAAGCACAAATTGTAACCTTTGCACTTGTA
>gyrA_Lcl-039
CAAGACAAAAATGTTATCAATGTCAATTTAGTTGAGGAGATGAAGACGTCATTTCGTGACTATGCAATGTCAGTTATCGTTGCACGGGCACTTCCTGATGTACGTGATGGATTAAAACCCGTTCACCGTCGTATTCTCTACGGAATGAATGAACTGGGGAATACTCCAGATAAACCTCATAAAAAATCGGCTCGTATTGTCGGTGAAGTTATGGGTAAATATCACCCACATGGAGACAGTTCAATCTATGAAGCAATGGTACGTATGGCTCAATGGTGGTCTTATCGTCATATGCTTGCTGACGGACACGGTAACTTTGGTTCAATGGACGGCGACGGTGCCGCAGCAATGCGTTATACCGAAGCTCGTTTAAGTAAAATTGCCATGGAAATGTTGCGAGATATCAACAAAAATACCGTTGATTTCATGGACAATTTCGATGGAACTGAACGTGAACCACTTGTTTTACCTGCTCGTTTCCCAAACCTTTTAGTTAATGGAACCACAGGGATTGCCGTTGGGATGGCAACAAACATTCCACCGCATAACCTTGGTGAAACGATTGATGCAGTAGATATGCTTATGGAAAACCCAGAAGCTTCCGTTACTGATTTGATGTCTGTCATTCCTGGTCCTGACTTCCCAACAGGGGCTTTGGTTATGGGTAAATCTGGGATTCGTCGTGCTTATGAAACTGGTAAAGGTTCAATTACATTACGTGCAAAAACCCACATTGAAGAAATGGCTGGTGGAAAAGAACGCATTGTTGTGACTGAATTACCATATATGGTTAACAAGGCGCGCTTGGTTGAACATATTGTTCGTTTGAACCATGAAAAACGTATTGAGGGCTTGACTGCGGTTCGTGATGAATCAAACCGTGAAGGAATTCGTGTGGTTATTGAAGTGCGTCGTGACTTATCAGCACACGTTATCCTAAATAATCTTTTCAAACTGACAAGTTTGCAAACTTCATTTGGTTTCAACATGTTGGCTATCGAAAAAGGAATTCCTAAAATTCTTTCTTTGAAAGAAATTTTAGTTGATTATATTGAACATCAAATAGAAGTTGTCGAACGTCGTACAGCCTTTGATAAAGCACGTGCAGAAGCACGGGCACATATCTTAGAAGGTTTACGTATCGCTCTTGATAATATTGACCGTATCATCACAATTATCCGTGAATCACAAACTGATGCTATTGCTCAAAAAACAATGATGGATGAATTCCTCTTGTCTGAGAAACAATCACAAGCCATTCTTGATATGCGTTTGCGTCGTTTGACAGGTTTGGAACGTGACAAAATTGAAGCTGAATATCAAGATTTAGTTGCTTTGATTGCTGACTTGACGGATATTTTAGCAAAACCTGAACGAGTTAAGAAAATTATTCGTGAAGAATTAGAAGAAGTTAAACGTAAATTTGCTGACAAACGTCGAACAGAATTGTTAGTTGGTGAGGTTCTTACTCTTGAAGATGAAGATTTGATTGAGGAAGAAGATGTATTGATTACTTTATCAAATAAAGGATATATCAAACGTTTGGCTAACGATGAATTCCGTGCTCAAAATCGCGGGGGACGTGGTGTTCAAGGAATGGGTATGTCCGATGATGACTTCGTTCAACATTTGGTATCTACATCAACACATGATCATTTACTCTTCTTTACAAATCTTGGACGTGTCTACCGAATGAAAGGATATGAAATTCCTGAATATGGTCGGACAGCTAAGGGCTTACCAATTGTCAATCTCTTAAAACTTGATGATGGTGAAAAAATTGCAACAATCATCAATGTTGACCGTGACCAAGCGGCGAAATATCTCTTCTTCACAACACGCAACGGAATTGTTAAACGAACTTCAACGAGTCAATTTAGCAATATTCGGACAAATGGTTTGAAGGCTTTGAAACTTCGTGATGGCGATGAGTTGATTAATGTGCTTAGAACTTCGGGTGAAGATGAGGTTATTATCGGGACTCACTTAGGTTACTCTGTTCGTTTCAAAGGTGCCATTGTTCGCGATATGGGCCGTGCTGCAGCTGGAGTCAAGGGGGTTAACCTCCGAGAAGGTGACTTTGTTGTTGGAACTTCAAGAATTGATGACAATCAAGAAGTCCTTGTTATCTCAGAAAATGGTCTTGGTAAACGAACTCAAGCTTCGGAATATCCAACAAAAGGCCGTGGTGGTAAAGGGATGAAAGTCATGAATGTCACAGAAAGAACTGGTAAATTAGCTGGTTTAACTGCAGTCAATGGTGACGAAGACTTGATGGTCATTACAGATACAGGGGTTATTATCCGTACAAATGTGGCTAATATTTCTCAAACTGGTCGTGCAGCCCAAGGGGTTAAAGTAATGCGACTTGATGATGAAGCACAAATTGTAACTTTTGCACTTGTA
>gyrA_Lcl-040
CAAGACAAAAATGTTATCAATGTCAATTTAGTTGAGGAGATGAAGACGTCATTTCGTGACTATGCAATGTCAGTTATCGTTGCACGGGCACTTCCTGATGTACGTGATGGTTTAAAACCCGTTCACCGTCGTATTCTCTACGGAATGAATGAACTTGGAAATACTCCAGATAAACCACATAAAAAATCGGCACGTATTGTCGGTGAAGTTATGGGTAAATATCACCCACACGGAGACAGTTCAATCTATGAAGCAATGGTACGTATGGCTCAATGGTGGTCTTATCGTCATATGCTTGCTGACGGACACGGTAACTTTGGTTCAATGGACGGTGACGGTGCCGCAGCGATGCGTTATACCGAAGCTCGTTTAAGTAAAATTGCCATGGAAATGTTGCGTGATATCAACAAAAATACCGTTGATTTCATGGACAATTTCGACGGTACTGAACGTGAACCGCTCGTTTTACCTGCTCGTTTTCCAAACCTTTTAGTTAATGGAACCACAGGGATTGCCGTTGGGATGGCAACAAACATTCCACCACATAATCTGGGTGAAACAATCGATGCAGTAGATATGCTCATGGAAAATCCAGAAGCATCAGTTACTGATTTAATGTCTGTGATTCCTGGACCTGACTTCCCAACAGGGGCTTTGGTTATGGGTAAATCTGGTATTCGCCGTGCTTATGAAACTGGTAAAGGTTCAATTACATTACGTGCAAAAACCCACATTGAAGAAATGGCTGGTGGGAAAGAACGTATTGTTGTGACTGAACTACCATATATGGTCAATAAAGCACGGTTGGTTGAACATATTGTTCGTTTAAACCATGAAAAACGAATTGAAGGATTGACTGCGGTTCGTGATGAATCCAACCGTGAAGGAATTCGCGTGGTTATCGAAGTTCGTCGTGACTTATCAGCACACGTTATCTTAAATAATCTGTTCAAACTAACAAGTTTGCAAACTTCATTTGGTTTCAATATGTTGGCTATCGAAAAAGGAATTCCTAAAATTCTTTCTTTGAAAGAAATCTTAGTTGATTATATTGAACATCAAATAGAAGTTGTTGAACGTCGTACAGCCTTTGATAAAGCACGTGCAGAAGCACGCGCACATATCTTGGAAGGTTTACGTATCGCTCTTGACAATATTGACCGTATCATTACAATTATCCGTGAATCACAAACGGATGCCATTGCACAAAAAACAATGATGGATGAATTCCTCCTCTCTGAAAAACAATCGCAAGCTATTCTTGATATGCGTTTGCGTCGTTTGACCGGATTGGAACGTGATAAAATTGAGGCAGAATATCAAGATTTAGTCGCTTTGATTGCTGACTTAGCCGATATTTTGGCAAAACCTGAACGTGTTAAGAAAATTATTCGTGAAGAATTAGAAGAAGTTAAACGTAAATTTGCTGACAAACGTCGAACAGAATTGTTAGTTGGTGAAGTTCTTACTCTTGAAGATGAAGATTTGATTGAGGAAGAAGATGTATTGATTACTTTATCAAATAAAGGATATATCAAACGTCTAGCTAATGACGAATTCCGTGCCCAAAATCGTGGTGGACGTGGTGTTCAAGGAATGGGAATGTCTGATGATGACTTTGTTCAACATTTGGTATCTACATCAACACATGATCATTTACTCTTCTTTACAAATCTTGGACGTGTTTACCGAATGAAAGGATATGAAATTCCTGAATACGGTCGGACAGCAAAAGGATTGCCAATTGTCAATCTCCTCAAGCTTGATGACGGTGAAAAAATTGCAACAATCATCAATGTTGACCGTGACCAAGCGGCGAAATATCTCTTCTTCACAACACGTAACGGAATTGTTAAACGAACTTCAACCAGTCAATTTAGCAATATTCGGACAAATGGTTTGAAGGCTTTGAAACTCCGAGATGGTGACGAACTGATTAATGTGCTTAGAACTTCGGGTGAAGATGAGGTGATTATCGGAACTCATTTGGGATACTCAGTTCGCTTTACAGGTGCAGTTGTTCGTGATATGGGACGTGCAGCAGCCGGTGTTAAAGGGGTTAACCTCAGAGAAGGCGACTATGTTGTCGGAACTTCACGAATTGATGACAGTCAAGAAGTCCTTGTTATCTCAGAAAATGGTCTTGGTAAACGAACTCAGGCTTCAGAATATCCAACAAAAGGCCGTGGTGGTAAAGGGATGAAAGTCATGAATGTCACAGAAAGAACTGGTAAATTAGCTGGTTTAACTGCTGTCAATGGTGACGAAGATTTGATGGTTATTACAGATACAGGGGTTATTATCCGTACAAATGTGGCTAACATTTCTCAAACTGGTCGAGCTGCCCAAGGGGTTAAAGTAATGCGACTTGATGATGAAGCACAAATTGTAACCTTTGCACTTGTA
>gyrA_Lcl-041
CAAGACAAAAATGTTATCAATGTCAATTTAGTTGAGGAGATGAAGACGTCATTTCGTGACTATGCAATGTCAGTTATCGTTGCACGGGCACTTCCTGATGTACGTGATGGATTAAAACCCGTTCACCGTCGTATTCTCTACGGAATGAATGAACTGGGGAATACTCCAGATAAACCTCATAAAAAATCGGCTCGTATTGTCGGTGAAGTTATGGGTAAATATCACCCACATGGAGACAGTTCAATCTATGAAGCAATGGTACGTATGGCTCAATGGTGGTCTTATCGTCATATGCTTGCTGACGGACACGGTAACTTTGGTTCAATGGACGGCGACGGTGCCGCAGCAATGCGTTATACCGAAGCTCGTTTAAGTAAAATTGCAATGGAAATGTTGCGTGATATCAACAAAAATACCGTTGATTTCATGGACAATTTCGATGGAACTGAACGTGAACCACTCGTTTTACCTGCTCGTTTCCCAAATCTTTTAGTTAATGGAACCACAGGGATTGCCGTTGGGATGGCAACAAACATTCCACCGCATAACCTTGGTGAAACGATTGATGCAGTAGATATGCTTATGGAAAACCCAGAAGCTTCCGTTACTGATTTGATGTCTGTCATTCCTGGTCCTGACTTCCCAACAGGGGCTTTGGTTATGGGGAAATCCGGCATTCGTCGTGCTTATGAAACTGGTAAAGGTTCAATTACATTACGTGCAAAAACCCACATTGAAGAAATGGCTGGTGGAAAAGAACGCATCGTTGTGACTGAATTACCATACATGGTTAACAAGGCGCGCTTGGTTGAACATATTGTTCGTTTGAACCATGAAAAACGTATTGAAGGATTGACTGCAGTTCGTGATGAATCAAACCGTGAAGGAATTCGAGTGGTTATTGAAGTGCGTCGTGATTTATCAGCACACGTTATCCTAAATAATCTTTTCAAACTGACAAGTTTGCAAACTTCATTTGGTTTCAACATGTTGGCTATCGAAAAAGGAATTCCTAAAATTCTTTCTTTGAAAGAAATTTTAGTTGATTATATTGAACATCAAATAGAAGTTGTCGAACGTCGTACAGCCTTTGATAAAGCACGTGCAGAAGCACGTGCACATATCTTAGAAGGTTTACGTATCGCTCTTGATAATATTGACCGTATCATCACAATTATCCGTGAATCACAAACGGATGCTATTGCTCAAAAAACAATGATGGATGAATTCCTCTTGTCTGAGAAACAATCACAAGCCATTCTTGATATGCGTTTGCGTCGTTTGACAGGTTTGGAACGTGACAAAATTGAAGCTGAATATCAAGATTTAGTTGCTTTGATTGCTGACTTGACGGATATTTTAGCAAAACCTGAACGAGTTAAGAAAATTATTCGTGAAGAATTAGAAGAAGTTAAACGTAAATTTGCTGACAAACGTCGAACAGAATTGTTAGTTGGTGAGGTTCTTACTCTTGAAGATGAAGATTTGATTGAGGAAGAAGATGTATTGATTACTTTATCAAATAAAGGATATATCAAACGTTTGGCTAACGATGAATTCCGTGCTCAAAATCGCGGCGGACGTGGTGTTCAAGGAATGGGTATGTCTGATGATGACTTCGTTCAACATTTGGTATCTACATCAACACATGATCATTTACTCTTCTTTACAAATCTTGGACGTGTCTACCGAATGAAAGGATATGAAATTCCTGAATATGGTCGGACAGCTAAGGGCTTACCAATTGTCAATCTCTTAAAACTTGATGATGGTGAAAAAATTGCAACAATCATCAATGTTGATCGTGACCAAGCGGCGAAATATCTCTTCTTCACAACACGCAACGGGATTGTTAAACGAACTTCAACGAGTCAATTTAGCAATATTCGGACAAATGGTTTGAAGGCTTTGAAACTTCGTGATGGCGATGAGTTGATTAATGTGCTTAGAACTTCGGGTGAAGATGAGGTTATTATCGGGACTCACTTAGGTTACTCTGTTCGTTTCAAAGGTGCAATTGTTCGCGATATGGGACGTGCCGCAGCTGGGGTCAAAGGGGTTAACCTCCGAGAAGGGGACTTTGTTGTTGGAACTTCAAGAATTGATGACAGTCAAGAAGTCCTTGTTATCTCAGAAAATGGTCTTGGTAAACGAACTCAAGCTTCGGAATATCCAACAAAAGGCCGTGGTGGTAAAGGGATGAAAGTCATGAATGTCACAGAAAGAACTGGTAAATTAGCTGGTTTAACTGCAGTCAATGGTGACGAAGACTTGATGGTCATTACAGATACAGGGGTTATTATCCGTACAAATGTGGCTAATATTTCTCAAACTGGTCGTGCAGCCCAAGGGGTTAAAGTAATGCGACTTGATGATGAAGCACAAATTGTAACTTTTGCACTTGTA
>gyrA_Lcl-042
CAAGACAAAAATGTTATCAATGTCAATTTAGTTGAGGAGATGAAGACGTCATTTCGTGACTATGCAATGTCAGTTATCGTTGCACGGGCACTTCCTGATGTACGTGATGGATTAAAACCCGTTCACCGTCGTATTCTCTACGGAATGAATGAACTGGGGAATACTCCAGATAAACCTCATAAAAAATCGGCTCGTATTGTCGGTGAAGTTATGGGTAAATATCACCCACATGGAGACAGTTCAATCTATGAAGCAATGGTACGTATGGCTCAATGGTGGTCTTATCGTCATATGCTTGCTGACGGACACGGTAACTTTGGTTCAATGGACGGCGACGGTGCCGCAGCAATGCGTTATACCGAAGCTCGTTTAAGTAAAATTGCAATGGAAATGTTGCGTGATATCAACAAAAATACCGTTGATTTCATGGACAATTTCGATGGAACTGAACGTGAACCACTCGTTTTACCTGCTCGTTTCCCAAATCTTTTAGTTAATGGAACCACAGGGATTGCCGTTGGGATGGCAACAAACATTCCACCGCATAACCTTGGTGAAACGATTGATGCAGTAGATATGCTTATGGAAAACCCAGAAGCTTCCGTTACTGATTTGATGTCTGTCATTCCTGGTCCTGACTTCCCAACAGGGGCTTTGGTTATGGGGAAATCCGGCATTCGTCGTGCTTATGAAACTGGTAAAGGTTCAATTACATTACGTGCAAAAACCCACATTGAAGAAATGGCTGGTGGAAAAGAACGCATCGTTGTGACTGAATTACCATACATGGTTAACAAGGCGCGCTTGGTTGAACATATTGTTCGTTTGAACCATGAAAAACGTATTGAAGGATTGACTGCAGTTCGTGATGAATCAAACCGTGAAGGAATTCGAGTGGTTATTGAAGTGCGTCGTGATTTATCAGCACACGTTATCCTAAATAATCTTTTCAAACTGACAAGTTTGCAAACTTCATTTGGTTTCAACATGTTGGCTATCGAAAAAGGAATTCCTAAAATTCTTTCTTTGAAAGAAATTTTAGTTGATTATATTGAACATCAAATAGAAGTTGTCGAACGTCGTACAGCCTTTGATAAAGCACGTGCAGAAGCACGTGCACATATCTTAGAAGGTTTACGTATCGCTCTTGATAATATTGACCGTATCATCACAATTATCCGTGAATCACAAACGGATGCTATTGCTCAAAAAACAATGATGGATGAATTCCTCTTGTCTGAGAAACAATCACAAGCCATTCTTGATATGCGTTTGCGTCGTTTGACAGGTTTGGAACGTGACAAAATTGAAGCTGAATATCAAGATTTAGTTGCTTTGATTGCTGACTTGACGGATATTTTAGCAAAACCTGAACGAGTTAAGAAAATTATTCGTGAAGAATTAGAAGAAGTTAAACGTAAATTTGCTGACAAACGTCGAACAGAATTGTTAGTTGGTGAGGTTCTTACTCTTGAAGATGAAGATTTGATTGAGGAAGAAGATGTATTGATTACTTTATCAAATAAAGGATATATCAAACGTTTGGCTAACGATGAATTCCGTGCTCAAAATCGCGGGGGACGTGGTGTTCAAGGAATGGGTATGTCTGATGATGACTTCGTTCAACATTTGGTATCTACATCAACACATGATCATTTACTCTTCTTTACAAATCTTGGACGTGTCTACCGAATGAAAGGATATGAAATTCCTGAATATGGTCGGACAGCTAAGGGCTTACCAATTGTCAATCTCTTAAAACTTGATGATGGTGAAAAAATTGCAACAATCATCAATGTTGATCGTGACCAAGCGGCGAAATATCTCTTCTTCACAACACGCAATGGGATTGTTAAACGAACTTCAACGAGTCAATTTAGCAATATTCGGACAAATGGTTTGAAGGCTTTGAAACTTCGTGATGGCGATGAGTTGATTAATGTGCTTAGAACTTCGGGTGAAGATGAGGTTATTATCGGGACTCACTTAGGTTACTCTGTTCGTTTCAAAGGTGCAATTGTTCGCGATATGGGACGTGCCGCAGCTGGGGTCAAAGGGGTTAACCTCCGAGAAGGGGACTTTGTTGTTGGAACTTCAAGAATTGATGACAGTCAAGAAGTCCTTGTTATCTCAGAAAATGGTCTTGGTAAACGAACTCAAGCTTCGGAATATCCAACAAAAGGCCGTGGTGGTAAAGGGATGAAAGTCATGAATGTCACAGAAAGAACTGGTAAATTAGCTGGTTTAACTGCAGTCAATGGTGACGAAGACTTGATGGTCATTACAGATACAGGGGTTATTATCCGTACAAATGTGGCTAATATTTCTCAAACTGGTCGTGCAGCCCAAGGGGTTAAAGTAATGCGACTTGATGATGAAGCACAAATTGTAACTTTTGCACTTGTA
>gyrA_Lcl-043
CAAGACAAAAATGTTATCAATGTCAATTTAGTTGAGGAGATGAAGACGTCATTTCGTGACTATGCAATGTCAGTTATCGTTGCACGGGCACTTCCTGATGTACGTGATGGATTAAAACCCGTTCACCGTCGTATTCTCTACGGAATGAATGAACTGGGGAATACTCCAGATAAACCTCATAAAAAATCGGCTCGTATTGTCGGTGAAGTTATGGGTAAATATCACCCACATGGAGACAGTTCAATCTATGAAGCAATGGTACGTATGGCTCAATGGTGGTCTTATCGTCATATGCTTGCTGACGGACACGGTAACTTTGGTTCAATGGACGGCGACGGTGCCGCAGCAATGCGTTATACCGAAGCTCGTTTAAGTAAAATTGCCATGGAAATGTTGCGAGATATCAACAAAAATACCGTTGATTTCATGGACAATTTCGATGGAACTGAACGTGAACCACTTGTTTTACCTGCTCGTTTCCCAAACCTTTTAGTTAATGGAACCACAGGGATTGCCGTTGGGATGGCAACAAACATTCCACCGCATAACCTTGGTGAAACGATTGATGCAGTAGATATGCTTATGGAAAACCCAGAAGCTTCCGTTACTGATTTGATGTCTGTCATTCCTGGTCCTGACTTCCCAACAGGGGCTTTGGTTATGGGTAAATCTGGGATTCGTCGTGCTTATGAAACTGGTAAAGGTTCAATTACATTACGTGCAAAAACCCACATTGAAGAAATGGCTGGTGGAAAAGAACGCATTGTTGTGACTGAATTACCATATATGGTTAACAAGGCGCGCTTGGTTGAACATATTGTTCGTTTGAACCATGAAAAACGTATTGAGGGCTTGACTGCGGTTCGTGATGAATCAAACCGTGAAGGAATTCGTGTGGTTATTGAAGTGCGTCGTGACTTATCAGCACACGTTATCCTAAATAATCTTTTCAAACTGACAAGTTTGCAAACTTCATTTGGTTTCAACATGTTGGCTATCGAAAAAGGAATTCCTAAAATTCTTTCTTTGAAAGAAATTTTAGTTGATTATATTGAACATCAAATAGAAGTTGTCGAACGTCGTACAGCCTTTGATAAAGCACGTGCAGAAGCACGGGCACATATCTTAGAAGGTTTACGTATCGCTCTTGATAATATTGACCGTATCATCACAATTATCCGTGAATCACAAACTGATGCTATTGCTCAAAAAACAATGATGGATGAATTCCTCTTGTCTGAGAAACAATCACAAGCCATTCTTGATATGCGTTTGCGTCGTTTGACAGGTTTGGAACGTGACAAAATTGAAGCTGAATATCAAGATTTAGTTGCTTTGATTGCTGACTTGACGGATATTTTAGCAAAACCTGAACGAGTTAAGAAAATTATTCGTGAAGAATTAGAAGAAGTTAAACGTAAATTTGCTGACAAACGTCGAACAGAATTGTTAGTTGGTGAGGTTCTTACTCTTGAAGATGAAGATTTGATTGAGGAAGAAGATGTATTGATTACTTTATCAAATAAAGGATATATCAAACGTTTGGCTAACGATGAATTCCGTGCTCAAAATCGCGGGGGACGTGGTGTTCAAGGAATGGGTATGTCCGATGATGACTTCGTTCAACATTTGGTATCTACATCAACACATGATCATTTACTCTTCTTTACAAATCTTGGACGTGTCTACCGAATGAAAGGATATGAAATTCCTGAATATGGTCGGACAGCTAAGGGCTTACCAATTGTCAATCTCTTAAAACTTGATGATGGTGAAAAAATTGCAACAATCATCAATGTTGACCGTGACCAAGCGGCGAAATATCTCTTCTTCACAACACGCAACGGAATTGTTAAACGAACTTCAACGAGTCAATTTAGCAATATTCGGACAAATGGTTTGAAGGCTTTGAAACTTCGTGATGGCGATGAGTTGATTAATGTGCTTAGAACTTCGGGTGAAGATGAGGTTATTATCGGGACTCACTTAGGTTACTCTGTTCGTTTCAAAGGTGCCATTGTTCGCGATATGGGCCGTGCTGCAGCTGGAGTCAAGGGGGTTAACCTCCGAGAAGGTGACTTTGTTGTTGGAACTTCAAGAATTGATGACAATCAAGAAGTCCTTGTTATCTCAGAAAATGGTCTTGGTAAACGAACTCAAGCTTCGGAATATCCAACAAAAGGCCGTGGTGGTAAAGGGATGAAAGTCATGAATGTCACAGAAAGAACTGGTAAATTAGCTGGTTTAACTGCAGTCAATGGTGACGAAGACTTGATGGTCATTACAGATACAGGGGTTATTATCCGTACAAATGTGGCTAATATTTCTCAAACTGGTCGTGCAGCCCAAGGGGTTAAAGTAATGCGACTTGATGATGAAGCACAAATTGTAACTTTTGCACTTGTA
>gyrA_Lcl-044
CAAGACAAAAATGTTATCAATGTCAATTTAGTTGAGGAGATGAAGACGTCATTTCGTGACTATGCAATGTCAGTTATCGTTGCACGGGCACTTCCTGATGTACGTGATGGTTTAAAACCCGTTCACCGTCGTATTCTCTACGGAATGAATGAACTTGGAAATACTCCAGATAAACCACATAAAAAATCGGCACGTATTGTCGGTGAAGTTATGGGTAAATATCACCCACACGGAGACAGTTCAATCTATGAAGCAATGGTACGTATGGCTCAATGGTGGTCTTATCGTCATATGCTTGCTGACGGACACGGTAACTTTGGTTCAATGGACGGTGACGGTGCCGCAGCGATGCGTTATACCGAAGCTCGTTTAAGTAAAATTGCCATGGAAATGTTGCGTGATATCAACAAAAATACCGTTGATTTCATGGACAATTTCGACGGTACTGAACGTGAACCGCTCGTTTTACCTGCTCGTTTTCCAAACCTTTTAGTTAATGGAACCACAGGGATTGCCGTTGGGATGGCAACAAACATTCCACCACATAATCTGGGTGAAACAATCGATGCAGTAGATATGCTCATGGAAAATCCAGAAGCATCAGTTACTGATTTAATGTCTGTGATTCCTGGACCTGACTTCCCAACAGGGGCTTTGGTTATGGGTAAATCTGGTATTCGCCGTGCTTATGAAACTGGTAAAGGTTCAATTACATTACGTGCAAAAACCCACATTGAAGAAATGGCTGGTGGGAAAGAACGTATTGTTGTGACTGAACTACCATATATGGTCAATAAAGCACGGTTGGTTGAACATATTGTTCGTTTAAACCATGAAAAACGAATTGAAGGATTGACTGCGGTTCGTGATGAATCCAACCGTGAAGGAATTCGCGTGGTTATCGAAGTTCGTCGTGACTTATCAGCACACGTTATCTTAAATAATCTGTTCAAACTAACAAGTTTGCAAACTTCATTTGGTTTCAATATGTTGGCTATCGAAAAAGGAATTCCTAAAATTCTTTCTTTGAAAGAAATCTTAGTTGATTATATTGAACATCAAATAGAAGTTGTTGAACGTCGTACAGTCTTTGATAAAGCACGTGCAGAAGCACGCGCACATATCTTGGAAGGTTTACGTATCGCTCTTGACAATATTGACCGTATCATTACAATTATCCGTGAATCACAAACGGATGCCATTGCACAAAAAACAATGATGGATGAATTCCTCCTCTCTGAAAAACAATCGCAAGCTATTCTTGATATGCGTTTGCGTCGTTTGACCGGATTGGAACGTGATAAAATTGAGGCAGAATATCAAGATTTAGTCGCTTTGATTGCTGACTTAGCCGATATTTTGGCAAAACCTGAACGTGTTAAGAAAATTATTCGTGAAGAATTAGAAGAAGTTAAACGTAAATTTGCTGACAAACGTCGAACAGAATTGTTAGTTGGTGAAGTCCTTACTCTTGAAGATGAAGATTTGATTGAGGAAGAAGATGTATTGATTACTTTATCAAATAAAGGATATATCAAACGTCTAGCTAATGACGAATTCCGTGCCCAAAATCGTGGTGGACGTGGTGTTCAAGGAATGGGAATGTCTGATGATGACTTTGTTCAACATTTGGTATCTACATCAACACATGATCATTTACTCTTCTTTACAAATCTTGGACGTGTTTACCGAATGAAAGGATATGAAATTCCTGAATACGGTCGGACAGCAAAAGGATTGCCAATTGTCAATCTCCTCAAGCTTGATGACGGTGAAAAAATTGCAACAATCATCAATGTTGACCGTGACCAAGCGGCGAAATATCTCTTCTTCACAACACGTAACGGAATTGTTAAACGAACTTCAACCAGTCAATTTAGCAATATTCGGACAAATGGTTTGAAGGCTTTGAAACTCCGAGATGGTGACGAACTGATTAATGTGCTTAGAACTTCGGGTGAAGATGAGGTGATTATCGGAACTCATTTGGGATACTCAGTTCGCTTTAAAGGTGCAGTTGTTCGTGATATGGGACGTGCAGCAGCCGGTGTTAAAGGGGTTAACCTCAGAGAAGGCGACTATGTTGTCGGAACTTCACGAATTGATGACAGTCAAGAAGTCCTTGTTATCTCAGAAAATGGTCTTGGTAAACGAACTCAGGCTTCAGAATATCCAACAAAAGGCCGTGGTGGTAAAGGGATGAAAGTCATGAATGTCACAGAAAGAACTGGTAAATTAGCTGGTTTAACTGCTGTCAATGGTGACGAAGATTTGATGGTTATTACAGATACAGGGGTTATTATCCGTACAAATGTGGCTAACATTTCTCAAACTGGTCGAGCTGCCCAAGGGGTTAAAGTAATGCGACTTGATGATGAAGCACAAATTGTAACCTTTGCACTTGTA
>gyrA_Lcl-045
CAAGACAAAAATGTTATCAATGTCAATTTAGTTGAGGAGATGAAGACGTCATTTCGTGACTATGCAATGTCAGTTATCGTTGCACGGGCACTTCCTGATGTACGTGATGGATTAAAACCCGTTCACCGTCGTATTCTCTACGGAATGAATGAACTGGGGAATACTCCAGATAAACCTCATAAAAAATCGGCTCGTATTGTCGGTGAAGTTATGGGTAAATATCACCCACATGGAGACAGTTCAATCTATGAAGCAATGGTACGTATGGCTCAATGGTGGTCTTATCGTCATATGCTTGCTGACGGACACGGTAACTTTGGTTCAATGGACGGCGACGGTGCCGCAGCAATGCGTTATACCGAAGCTCGTTTAAGTAAAATTGCAATGGAAATGTTGCGTGATATCAACAAAAATACCGTTGATTTCATGGACAATTTCGATGGAACTGAACGTGAACCACTCGTTTTACCTGCTCGTTTCCCAAACCTTTTAGTTAATGGAACTACAGGGATTGCCGTTGGGATGGCAACAAACATTCCACCGCATAACCTTGGTGAAACGATTGATGCAGTAGATATGCTTATGGAAAACCCAGAAGCTTCCGTTACTGATTTGATGTCTGTCATTCCTGGTCCTGACTTCCCAACAGGGGCTTTGGTTATGGGGAAATCCGGCATTCGTCGTGCTTATGAAACTGGTAAAGGTTCAATTACATTACGTGCAAAAACCCACATTGAAGAAATGGCTGGTGGAAAAGAACGCATCGTTGTGACTGAATTACCATACATGGTTAACAAGGCGCGCTTGGTTGAACATATTGTTCGTTTGAACCATGAAAAACGTATTGAAGGATTGACTGCAGTTCGTGATGAATCAAACCGTGAAGGAATTCGAGTGGTTATTGAAGTGCGTCGTGATTTATCAGCACACGTTATCCTAAATAATCTTTTCAAACTGACAAGTTTGCAAACTTCATTTGGTTTCAACATGTTGGCTATCGAAAAAGGAATTCCTAAAATTCTTTCTTTGAAAGAAATTTTAGTTGATTATATTGAACATCAAATAGAAGTTGTCGAACGTCGTACAGCCTTTGATAAAGCACGTGCAGAAGCACGTGCACATATCTTAGAAGGTTTACGTATCGCTCTTGATAATATTGACCGTATCATCACAATTATCCGTGAATCACAAACGGATGCTATTGCTCAAAAAACAATGATGGATGAATTCCTCTTGTCTGAGAAACAATCACAAGCCATTCTTGATATGCGTTTGCGTCGTTTGACAGGTTTGGAACGTGACAAAATTGAAGCTGAATATCAAGATTTAGTTGCTTTGATTGCTGACTTGACGGATATTTTAGCAAAACCTGAACGAGTTAAGAAAATTATTCGTGAAGAATTAGAAGAAGTTAAACGTAAATTTGCTGACAAACGTCGAACAGAATTGTTAGTTGGTGAGGTTCTTACTCTTGAAGATGAAGATTTGATTGAGGAAGAAGATGTATTGATTACTTTATCAAATAAAGGATATATCAAACGTTTGGCTAACGATGAATTCCGTGCTCAAAATCGCGGGGGACGTGGTGTTCAAGGAATGGGTATGTCTGATGATGACTTCGTTCAACATTTGGTATCTACATCAACACATGATCATTTACTCTTCTTTACAAATCTTGGACGTGTCTACCGAATGAAAGGATATGAAATTCCTGAATATGGTCGGACAGCTAAGGGCTTACCAATTGTCAATCTCTTAAAACTTGATGATGGTGAAAAAATTGCAACAATCATCAATGTTGATCGTGACCAAGCGGCGAAATATCTCTTCTTCACAACACGCAACGGGATTGTTAAACGAACTTCAACGAGTCAATTTAGCAATATTCGGACAAATGGTTTGAAGGCTTTGAAACTTCGTGATGGCGATGAGTTGATTAATGTGCTTAGAACTTCGGGTGAAGATGAGGTTATTATCGGGACTCACTTAGGTTACTCTGTTCGTTTCAAAGGTGCAATTGTTCGCGATATGGGACGTGCCGCAGCTGGGGTCAAAGGGGTTAACCTCCGAGAAGGGGACTTTGTTGTTGGAACTTCAAGAATTGATGACAGTCAAGAAGTCCTTGTTATCTCAGAAAATGGTCTTGGTAAACGAACTCAAGCTTCGGAATATCCAACAAAAGGCCGTGGTGGTAAAGGGATGAAAGTCATGAATGTCACAGAAAGAACTGGTAAATTAGCTGGTTTAACTGCAGTCAATGGTGACGAAGACTTGATGGTCATTACAGATACAGGGGTTATTATCCGTACAAATGTGGCTAATATTTCTCAAACTGGTCGTGCAGCCCAAGGGGTTAAAGTAATGCGACTTGATGATGAAGCACAAATTGTAACTTTTGCACTTGTA
>gyrA_Lcl-046
CAAGACAAAAATGTTATCAATGTCAATTTAGTTGAGGAGATGAAGACGTCATTTCGTGACTATGCAATGTCAGTTATCGTTGCACGGGCACTTCCTGATGTACGTGATGGATTAAAACCCGTTCACCGTCGTATTCTCTACGGAATGAATGAACTGGGGAATACTCCAGATAAACCTCATAAAAAATCGGCTCGTATTGTCGGTGAAGTTATGGGTAAATATCACCCACATGGAGACAGTTCAATCTATGAAGCAATGGTACGTATGGCTCAATGGTGGTCTTATCGTCATATGCTTGCTGACGGACACGGTAACTTTGGTTCAATGGACGGCGACGGTGCCGCAGCAATGCGTTATACCGAAGCTCGTTTAAGTAAAATTGCCATGGAAATGTTGCGAGATATCAACAAAAATACCGTTGATTTCATGGACAATTTCGATGGAACTGAACGTGAACCACTTGTTTTACCTGCTCGTTTCCCAAACCTTTTAGTTAATGGAACCACAGGGATTGCCGTTGGGATGGCAACAAACATTCCACCGCATAACCTTGGTGAAACGATTGATGCAGTAGATATGCTTATGGAAAACCCAGAAGCTTCCGTTACTGATTTGATGTCTGTCATTCCTGGTCCTGACTTCCCAACAGGGGCTTTGGTTATGGGTAAATCTGGGATTCGTCGTGCTTATGAAACTGGTAAAGGTTCAATTACATTACGTGCAAAAACCCACATTGAAGAAATGGCTGGTGGAAAAGAACGCATTGTTGTGACTGAATTACCATATATGGTTAACAAGGCGCGCTTGGTTGAACATATTGTTCGTTTGAACCATGAAAAACGTATTGAGGGCTTGACTGCGGTTCGTGATGAATCAAACCGTGAAGGAATTCGTGTGGTTATTGAAGTGCGTCGTGACTTATCAGCACACGTTATCCTAAATAATCTTTTCAAACTGACAAGTTTGCAAACTTCATTTGGTTTCAACATGTTGGCTATCGAAAAAGGAATTCCTAAAATTCTTTCTTTGAAAGAAATTTTAGTTGATTATATTGAACATCAAATAGAAGTTGTCGAACGTCGTACAGCCTTTGATAAAGCACGTGCAGAAGCACGGGCACATATCTTAGAAGGTTTACGTATCGCTCTTGATAATATTGACCGTATCATCACAATTATCCGTGAATCACAAACTGATGCTATTGCTCAAAAAACAATGATGGATGAATTCCTCTTGTCTGAGAAACAATCACAAGCCATTCTTGATATGCGTTTGCGTCGTTTGACAGGTTTGGAACGTGACAAAATTGAAGCTGAATATCAAGATTTAGTTGCTTTGATTGCTGACTTGACGGATATTTTAGCAAAACCTGAACGAGTTAAGAAAATTATTCGTGAAGAATTAGAAGAAGTTAAACGTAAATTTGCTGACAAACGTCGAACAGAATTGTTAGTTGGTGAGGTTCTTACTCTTGAAGATGAAGATTTGATTGAGGAAGAAGATGTATTGATTACTTTATCAAATAAAGGATATATCAAACGTTTGGCTAACGATGAATTCCGTGCTCAAAATCGCGGGGGACGTGGTGTTCAAGGAATGGGTATGTCCGATGATGACTTCGTTCAACATTTGGTATCTACATCAACACATGATCATTTACTCTTCTTTACAAATCTTGGACGTGTCTACCGAATGAAAGGATATGAAATTCCTGAATATGGTCGGACAGCTAAGGGCTTACCAATTGTCAATCTCTTAAAACTTGATGATGGTGAAAAAATTGCAACAATCATCAATGTTGACCGTGACCAAGCGGCGAAATATCTCTTCTTCACAACACGCAACGGAATTGTTAAACGAACTTCAACGAGTCAATTTAGCAATATTCGGACAAATGGTTTGAAGGCTTTGAAACTTCGTGATGGCGATGAGTTGATTAATGTGCTTAGAACTTCGGGTGAAGATGAGGTTATTATCGGGACTCACTTAGGTTACTCTGTTCGTTTCAAAGGTGCCATTGTTCGCGATATGGGCCGTGCTGCAGCTGGAGTCAAGGGGGTTAACCTCCGAGAAGGTGACTTTGTTGTTGGAACTTCAAGAATTGATGACAATCAAGAAGTCCTTGTTATCTCAGAAAATGGTCTTGGTAAACGAACTCAAGCTTCGGAATATCCAACAAAAGGCCGTGGTGGTAAAGGGATGAAAGTCATGAATGTCACAGAAAGAACTGGTAAATTAGCTGGTTTAACTGCAGTCAATGGTGACGAAGACTTGATGGTCATTACAGATACAGGGGTTATTATCCGTACAAATGTGGCTAATATTTCTCAAACTGGTCGTGCAGCCCAAGGGGTTAAAGTAATGCGACTTGATGATGAAGCACAAATTGTAACTTTTGCACTTGTA
>gyrA_Lcl-047
CAAGACAAAAATGTTATCAATGTCAATTTAGTTGAGGAGATGAAGACGTCATTTCGTGACTATGCAATGTCAGTTATCGTTGCACGGGCACTTCCTGATGTACGTGATGGTTTAAAACCCGTTCACCGTCGTATTCTCTACGGAATGAATGAACTTGGAAATACTCCAGATAAACCACATAAAAAATCGGCACGTATTGTCGGTGAAGTTATGGGTAAATATCACCCACACGGAGACAGTTCAATCTATGAAGCAATGGTACGTATGGCTCAATGGTGGTCTTATCGTCATATGCTTGCTGACGGACACGGTAACTTTGGTTCAATGGACGGTGACGGTGCCGCAGCGATGCGTTATACCGAAGCTCGTTTAAGTAAAATTGCCATGGAAATGTTGCGTGATATCAACAAAAATACCGTTGATTTCATGGACAATTTCGACGGTACTGAACGTGAACCGCTCGTTTTACCTGCTCGTTTTCCAAACCTTTTAGTTAATGGAACCACAGGGATTGCCGTTGGGATGGCAACAAACATTCCACCACATAATCTGGGTGAAACAATCGATGCAGTAGATATGCTCATGGAAAATCCAGAAGCATCAGTTACTGATTTAATGTCTGTGATTCCTGGACCTGACTTCCCAACAGGGGCTTTGGTTATGGGTAAATCTGGTATTCGCCGTGCTTATGAAACTGGTAAAGGTTCAATTACATTACGTGCAAAAACCCACATTGAAGAAATGGCTGGTGGGAAAGAACGTATTGTTGTGACTGAACTACCATATATGGTCAATAAAGCACGGTTGGTTGAACATATTGTTCGTTTAAACCATGAAAAACGAATTGAAGGATTGACTGCGGTTCGTGATGAATCCAACCGTGAAGGAATTCGCGTGGTTATCGAAGTTCGTCGTGACTTATCAGCACACGTTATCTTAAATAATCTGTTCAAACTAACAAGTTTGCAAACTTCATTTGGTTTCAATATGTTGGCTATCGAAAAAGGAATTCCTAAAATTCTTTCTTTGAAAGAAATCTTAGTTGATTATATTGAACATCAAATAGAAGTTGTTGAACGTCGTACAGCCTTTGATAAAGCACGTGCAGAAGCACGCGCACATATCTTGGAAGGTTTACGTATCGCTCTTGACAATATTGACCGTATCATTACAATTATCCGTGAATCACAAACGGATGCCATTGCACAAAAAACAATGATGGATGAATTCCTCCTCTCTGAAAAACAATCGCAAGCTATTCTTGATATGCGTTTGCGTCGTTTGACCGGATTGGAACGTGATAAAATTGAGGCAGAATATCAAGATTTAGTCGCTTTGATTGCTGACTTAGCCGATATTTTGGCAAAACCTGAACGTGTTAAGAAAATTATTCGTGAAGAATTAGAAGAAGTTAAACGTAAATTTGCTGACAAACGTCGAACAGAATTGTTAGTTGGTGAAGTTCTTACTCTTGAAGATGAAGATTTGATTGAGGAAGAAGATGTATTGATTACTTTATCAAATAAAGGATATATCAAACGTCTAGCTAATGACGAATTCCGTGCCCAAAATCGTGGTGGACGTGGTGTTCAAGGAATGGGAATGTCTGATGATGACTTTGTTCAACATTTGGTATCTACATCAACACATGATCATTTACTCTTCTTTACAAATCTTGGACGTGTTTACCGAATGAAAGGATATGAAATTCCTGAATACGGTCGGACAGCAAAAGGATTGCCAATTGTCAATCTCCTCAAGCTTGATGACGGTGAAAAAATTGCAACAATCATCAATGTTGACCGTGACCAAGCGGCGAAATATCTCTTCTTCACAACACGTAACGGAATTGTTAAACGAACTTCAACCAGTCAATTTAGCAATATTCGGACAAATGGTTTGAAGGCTTTGAAACTCCGAGATGGTGACGAACTGATTAATGTGCTTAGAACTTCGGGTGAAGATGAGGTGATTATCGGAACTCATTTGGGATACTCAGTTCGCTTTACAGGTGCAGTTGTTCGTGATATGGGACGTGCAGCAGCCGGTGTTAAAGGGGTTAACCTCAGAGAAGGCGACTATGTTGTCGGAACTTCACGAATTGATGACAGTCAAGAAGTCCTTGTTATCTCAGAAAATGGTCTTGGTAAACGAACTCAGGCTTCAGAATATCCAACAAAAGGCCGTGGTGGTAAAGGGATGAAAGTCATGAATGTCACAGAAAGAACTGGTAAATTAGCTGGTTTAACTGCTGTCAATGGTGACGAAGATTTGATGGTTATTACAGATACAGGGGTTATTATCCGTACAAATGTGGCTAACATTTCTCAAACTGGTCGAGCTGCCCAAGGGGTTAAAGTAATGCGACTTGATGATGAAGCACAAATTGTAACCTTTGCACTTGTA
>gyrA_Lcl-048
CAAGACAAAAATGTTATCAATGTCAATTTAGTTGAGGAGATGAAGACGTCATTTCGTGACTATGCAATGTCAGTTATCGTTGCACGGGCACTTCCTGATGTACGTGATGGATTAAAACCCGTTCACCGTCGTATTCTCTACGGAATGAATGAACTGGGGAATACTCCAGATAAACCTCATAAAAAATCGGCTCGTATTGTCGGTGAAGTTATGGGTAAATATCACCCACATGGAGACAGTTCAATCTATGAAGCAATGGTACGTATGGCTCAATGGTGGTCTTATCGTCATATGCTTGCTGACGGACACGGTAACTTTGGTTCAATGGACGGCGACGGTGCCGCAGCAATGCGTTATACCGAAGCTCGTTTAAGTAAAATTGCCATGGAAATGTTGCGAGATATCAACAAAAATACCGTTGATTTCATGGACAATTTCGATGGAACTGAACGTGAACCACTTGTTTTACCTGCTCGTTTCCCAAACCTTTTAGTTAATGGAACCACAGGGATTGCCGTTGGGATGGCAACAAACATTCCACCGCATAACCTTGGTGAAACGATTGATGCAGTAGATATGCTTATGGAAAACCCAGAAGCTTCCGTTACTGATTTGATGTCTGTCATTCCTGGTCCTGACTTCCCAACAGGGGCTTTGGTTATGGGTAAATCTGGGATTCGTCGTGCTTATGAAACTGGTAAAGGTTCAATTACATTACGTGCAAAAACCCACATTGAAGAAATGGCTGGTGGAAAAGAACGCATTGTTGTGACTGAATTACCATATATGGTTAACAAGGCGCGCTTGGTTGAACATATTGTTCGTTTGAACCATGAAAAACGTATTGAGGGCTTGACTGCGGTTCGTGATGAATCAAACCGTGAAGGAATTCGTGTGGTTATTGAAGTGCGTCGTGACTTATCAGCACACGTTATCCTAAATAATCTTTTCAAACTGACAAGTTTGCAAACTTCATTTGGTTTCAACATGTTGGCTATCGAAAAAGGAATTCCTAAAATTCTTTCTTTGAAAGAAATTTTAGTTGATTATATTGAACATCAAATAGAAGTTGTCGAACGTCGTACAGCCTTTGATAAAGCACGTGCAGAAGCACGGGCACATATCTTAGAAGGTTTACGTATCGCTCTTGATAATATTGACCGTATCATCACAATTATCCGTGAATCACAAACTGATGCTATTGCTCAAAAAACAATGATGGATGAATTCCTCTTGTCTGAGAAACAATCACAAGCCATTCTTGATATGCGTTTGCGTCGTTTGACAGGTTTGGAACGTGACAAAATTGAAGCTGAATATCAAGATTTAGTTGCTTTGATTGCTGACTTGACGGATATTTTAGCAAAACCTGAACGAGTTAAGAAAATTATTCGTGAAGAATTAGAAGAAGTTAAACGTAAATTTGCTGACAAACGTCGAACAGAATTGTTAGTTGGTGAGGTTCTTACTCTTGAAGATGAAGATTTGATTGAGGAAGAAGATGTATTGATTACTTTATCAAATAAAGGATATATCAAACGTTTGGCTAACGATGAATTCCGTGCTCAAAATCGCGGGGGACGTGGTGTTCAAGGAATGGGTATGTCCGATGATGACTTCGTTCAACATTTGGTATCTACATCAACACATGATCATTTACTCTTCTTTACAAATCTTGGACGTGTCTACCGAATGAAAGGATATGAAATTCCTGAATATGGTCGGACAGCTAAGGGCTTACCAATTGTCAATCTCTTAAAACTTGATGATGGTGAAAAAATTGCAACAATCATCAATGTTGACCGTGACCAAGCGGCGAAATATCTCTTCTTCACAACACGCAACGGAATTGTTAAACGAACTTCAACGAGTCAATTTAGCAATATTCGGACAAATGGTTTGAAGGCTTTGAAACTTCGTGATGGCGATGAGTTGATTAATGTGCTTAGAACTTCGGGTGAAGATGAGGTTATTATCGGGACTCACTTAGGTTACTCTGTTCGTTTCAAAGGTGCCATTGTTCGCGATATGGGCCGTGCTGCAGCTGGAGTCAAGGGGGTTAACCTCCGAGAAGGTGACTTTGTTGTTGGAACTTCAAGAATTGATGACAATCAAGAAGTCCTTGTTATCTCAGAAAATGGTCTTGGTAAACGAACTCAAGCTTCGGAATATCCAACAAAAGGCCGTGGTGGTAAAGGGATGAAAGTCATGAATGTCACAGAAAGAACTGGTAAATTAGCTGGTTTAACTGCAGTCAATGGTGACGAAGACTTGATGGTCATTACAGATACAGGGGTTATTATCCGTACAAATGTGGCTAATATTTCTCAAACTGGTCGTGCAGCCCAAGGGGTTAAAGTAATGCGACTTGATGATGAAGCACAAATTGTAACTTTTGCACTTGTA
>gyrA_Lcl-049
CAAGACAAAAATGTTATCAATGTCAATTTAGTTGAGGAGATGAAGACGTCATTTCGTGACTATGCAATGTCAGTTATCGTTGCACGGGCACTTCCTGATGTACGTGATGGTTTAAAACCCGTTCACCGTCGTATTCTCTACGGAATGAATGAACTTGGAAATACTCCAGATAAACCACATAAAAAATCGGCACGTATTGTCGGTGAAGTTATGGGTAAATATCACCCACACGGAGACAGTTCAATCTATGAAGCAATGGTACGTATGGCTCAATGGTGGTCTTATCGTCATATGCTTGCTGACGGACACGGTAACTTTGGTTCAATGGACGGTGACGGTGCCGCAGCGATGCGTTATACCGAAGCTCGTTTAAGTAAAATTGCCATGGAAATGTTGCGTGATATCAACAAAAATACCGTTGATTTCATGGACAATTTCGACGGTACTGAACGTGAACCGCTCGTTTTACCTGCTCGTTTTCCAAACCTTTTAGTTAATGGAACCACAGGGATTGCCGTTGGGATGGCAACAAACATTCCACCACATAATCTGGGTGAAACAATCGATGCAGTAGATATGCTCATGGAAAATCCAGAAGCATCAGTTACTGATTTAATGTCTGTGATTCCTGGACCTGACTTCCCAACAGGGGCTTTGGTTATGGGTAAATCTGGTATTCGCCGTGCTTATGAAACTGGTAAAGGTTCAATTACATTACGTGCAAAAACCCACATTGAAGAAATGGCTGGTGGGAAAGAACGTATTGTTGTGACTGAACTACCATATATGGTCAATAAAGCACGGTTGGTTGAACATATTGTTCGTTTAAACCATGAAAAACGAATTGAAGGATTGACTGCGGTTCGTGATGAATCCAACCGTGAAGGAATTCGCGTGGTTATCGAAGTTCGTCGTGACTTATCAGCACACGTTATCTTAAATAATCTGTTCAAACTAACAAGTTTGCAAACTTCATTTGGTTTCAATATGTTGGCTATCGAAAAAGGAATTCCTAAAATTCTTTCTTTGAAAGAAATCTTAGTTGATTATATTGAACATCAAATAGAAGTTGTTGAACGTCGTACAGCCTTTGATAAAGCACGTGCAGAAGCACGCGCACATATCTTGGAAGGTTTACGTATCGCTCTTGACAATATTGACCGTATCATTACAATTATCCGTGAATCACAAACGGATGCCATTGCACAAAAAACAATGATGGATGAATTCCTCCTCTCTGAAAAACAATCGCAAGCTATTCTTGATATGCGTTTGCGTCGTTTGACCGGATTGGAACGTGATAAAATTGAGGCAGAATATCAAGATTTAGTCGCTTTGATTGCTGACTTAGCCGATATTTTGGCAAAACCTGAACGTGTTAAGAAAATTATTCGTGAAGAATTAGAAGAAGTTAAACGTAAATTTGCTGACAAACGTCGAACAGAATTGTTAGTTGGTGAAGTTCTTACTCTTGAAGATGAAGATTTGATTGAGGAAGAAGATGTATTGATTACTTTATCAAATAAAGGATATATCAAACGTCTAGCTAATGACGAATTCCGTGCCCAAAATCGTGGTGGACGTGGTGTTCAAGGAATGGGAATGTCTGATGATGACTTTGTTCAACATTTGGTATCTACATCAACACATGATCATTTACTCTTCTTTACAAATCTTGGACGTGTTTACCGAATGAAAGGATATGAAATTCCTGAATACGGTCGGACAGCAAAAGGATTGCCAATTGTCAATCTCCTCAAGCTTGATGACGGTGAAAAAATTGCAACAATCATCAATGTTGACCGTGACCAAGCGGCGAAATATCTCTTCTTCACAACACGTAACGGAATTGTTAAACGAACTTCAACCAGTCAATTTAGCAATATTCGGACAAATGGTTTGAAGGCTTTGAAACTCCGAGATGGTGACGAACTGATTAATGTGCTTAGAACTTCGGGTGAAGATGAGGTGATTATCGGAACTCATTTGGGATACTCAGTTCGCTTTAAAGGTGCAGTTGTTCGTGATATGGGACGTGCAGCAGCCGGTGTTAAAGGGGTTAACCTCAGAGAAGGCGACTATGTTGTCGGAACTTCACGAATTGATGACAGTCAAGAAGTCCTTGTTATCTCAGAAAATGGTCTTGGTAAACGAACTCAGGCTTCAGAATATCCAACAAAAGGCCGTGGTGGTAAAGGGATGAAAGTCATGAATGTCACAGAAAGAACTGGTAAATTAGCTGGTTTAACTGCTGTCAATGGTGACGAAGATTTGATGGTTATTACAGATACAGGGGTTATTATCCGTACAAATGTGGCTAACATTTCTCAAACTGGTCGAGCTGCCCAAGGGGTTAAAGTAATGCGACTTGATGATGAAGCACAAATTGTAACCTTTGCACTTGTA
>gyrA_Lcl-050
CAAGACAAAAATGTTATCAATGTCAATTTAGTTGAGGAGATGAAGACGTCATTTCGTGACTATGCAATGTCAGTTATCGTTGCACGGGCACTTCCTGATGTACGTGATGGTTTAAAACCCGTTCACCGTCGTATTCTCTACGGAATGAATGAACTTGGAAATACTCCAGATAAACCACATAAAAAATCGGCACGTATTGTCGGTGAAGTTATGGGTAAATATCACCCACACGGAGACAGTTCAATCTATGAAGCAATGGTACGTATGGCTCAATGGTGGTCTTATCGTCATATGCTTGCTGACGGACACGGTAACTTTGGTTCAATGGACGGTGACGGTGCCGCAGCGATGCGTTATACCGAAGCTCGTTTAAGTAAAATTGCCATGGAAATGTTGCGTGATATCAACAAAAATACCGTTGATTTCATGGACAATTTCGACGGTACTGAACGTGAACCGCTCGTTTTACCTGCTCGTTTTCCAAACCTTTTAGTTAATGGAACCACAGGGATTGCCGTTGGGATGGCAACAAACATTCCACCACATAATCTGGGTGAAACAATCGATGCAGTAGATATGCTCATGGAAAATCCAGAAGCATCAGTTACTGATTTAATGTCTGTGATTCCTGGACCTGACTTCCCAACAGGGGCTTTGGTTATGGGTAAATCTGGTATTCGCCGTGCTTATGAAACTGGTAAAGGTTCAATTACATTACGTGCAAAAACCCACATTGAAGAAATGGCTGGTGGGAAAGAACGTATTGTTGTGACTGAACTACCATATATGGTCAATAAAGCACGGTTGGTTGAACATATTGTTCGTTTAAACCATGAAAAACGAATTGAAGGATTGACTGCGGTTCGTGATGAATCCAACCGTGAAGGAATTCGCGTGGTTATCGAAGTTCGTCGTGACTTATCAGCACACGTTATCTTAAATAATCTGTTCAAACTAACAAGTTTGCAAACTTCATTTGGTTTCAATATGTTGGCTATCGAAAAAGGAATTCCTAAAATTCTTTCTTTGAAAGAAATCTTAGTTGATTATATTGAACATCAAATAGAAGTTGTTGAACGTCGTACAGCCTTTGATAAAGCACGTGCAGAAGCACGCGCACATATCTTGGAAGGTTTACGTATCGCTCTTGACAATATTGACCGTATCATTACAATTATCCGTGAATCACAAACGGATGCCATTGCACAAAAAACAATGATGGATGAATTCCTCCTCTCTGAAAAACAATCGCAAGCTATTCTTGATATGCGTTTGCGTCGTTTGACCGGATTGGAACGTGATAAAATTGAGGCAGAATATCAAGATTTAGTCGCTTTGATTGCTGACTTAGCCGATATTTTGGCAAAACCTGAACGTGTTAAGAAAATTATTCGTGAAGAATTAGAAGAAGTTAAACGTAAATTTGCTGACAAACGTCGAACAGAATTGTTAGTTGGTGAAGTTCTTACTCTTGAAGATGAAGATTTGATTGAGGAAGAAGATGTATTGATTACTTTATCAAATAAAGGATATATCAAACGTCTAGCTAATGACGAATTCCGTGCCCAAAATCGTGGTGGACGTGGTGTTCAAGGAATGGGAATGTCTGATGATGACTTTGTTCAACATTTGGTATCTACATCAACACATGATCATTTACTCTTCTTTACAAATCTTGGACGTGTTTACCGAATGAAAGGATATGAAATTCCTGAATACGGTCGGACAGCAAAAGGATTGCCAATTGTCAATCTCCTCAAGCTTGATGACGGTGAAAAAATTGCAACAATCATCAATGTTGACCGTGACCAAGCGGCGAAATATCTCTTCTTCACAACACGTAACGGAATTGTTAAACGAACTTCAACCAGTCAATTTAGCAATATTCGGACAAATGGTTTGAAGGCTTTGAAACTCCGAGATGGTGACGAACTGATTAATGTGCTTAGAACTTCGGGTGAAGATGAGGTGATTATCGGAACTCATTTGGGATACTCAGTTCGCTTTAAAGGTGCAGTTGTTCGTGATATGGGACGTGCAGCAGCCGGTGTTAAAGGGGTTAACCTCAGAGAAGGCGACTATGTTGTCGGAACTTCACGAATTGATGACAGTCAAGAAGTCCTTGTTATCTCAGAAAATGGTCTTGGTAAACGAACTCAGGCTTCAGAATATCCAACAAAAGGCCGTGGTGGTAAAGGGATGAAAGTCATGAATGTCACAGAAAGAACTGGTAAATTAGCTGGTTTAACTGCTGTCAATGGTGACGAAGATTTGATGGTTATTACAGATACAGGGGTTATTATCCGTACAAATGTGGCTAACATTTCTCAAACTGGTCGAGCTGCCCAAGGGGTTAAAGTAATGCGACTTGATGATGAAGCACAAATTGTAACCTTTGCACTTGTA
>gyrA_Lcl-051
CAAGACAAAAATGTTATCAATGTCAATTTAGTTGAGGAGATGAAGACGTCATTTCGTGACTATGCAATGTCAGTTATCGTTGCACGGGCACTTCCTGATGTACGTGATGGATTAAAACCCGTTCACCGTCGTATTCTCTACGGAATGAATGAACTGGGGAATACTCCAGATAAACCTCATAAAAAATCGGCTCGTATTGTCGGTGAAGTTATGGGTAAATATCACCCACATGGAGACAGTTCAATCTATGAAGCAATGGTACGTATGGCTCAATGGTGGTCTTATCGTCATATGCTTGCTGACGGACACGGTAACTTTGGTTCAATGGACGGCGACGGTGCCGCAGCAATGCGTTATACCGAAGCTCGTTTAAGTAAAATTGCAATGGAAATGTTGCGTGATATCAACAAAAATACCGTTGATTTCATGGACAATTTCGATGGAACTGAACGTGAACCACTCGTTTTACCTGCTCGTTTCCCAAATCTTTTAGTTAATGGAACCACAGGGATTGCCGTTGGGATGGCAACAAACATTCCACCGCATAACCTTGGTGAAACGATTGATGCAGTAGATATGCTTATGGAAAACCCAGAAGCTTCCGTTACTGATTTGATGTCTGTCATTCCTGGTCCTGACTTCCCAACAGGGGCTTTGGTTATGGGGAAATCCGGCATTCGTCGTGCTTATGAAACTGGTAAAGGTTCAATTACATTACGTGCAAAAACCCACATTGAAGAAATGGCTGGTGGAAAAGAACGCATCGTTGTGACTGAATTACCATACATGGTTAACAAGGCGCGCTTGGTTGAACATATTGTTCGTTTGAACCATGAAAAACGTATTGAAGGATTGACTGCAGTTCGTGATGAATCAAACCGTGAAGGAATTCGAGTGGTTATTGAAGTGCGTCGTGATTTATCAGCACACGTTATCCTAAATAATCTTTTCAAACTGACAAGTTTGCAAACTTCATTTGGTTTCAACATGTTGGCTATCGAAAAAGGAATTCCTAAAATTCTTTCTTTGAAAGAAATTTTAGTTGATTATATTGAACATCAAATAGAAGTTGTCGAACGTCGTACAGCCTTTGATAAAGCACGTGCAGAAGCACGTGCACATATCTTAGAAGGTTTACGTATCGCTCTTGATAATATTGACCGTATCATCACAATTATCCGTGAATCACAAACGGATGCTATTGCTCAAAAAACAATGATGAATGAATTCCTCTTGTCTGAGAAACAATCACAAGCCATTCTTGATATGCGTTTGCGTCGTTTGACAGGTTTGGAACGTGACAAAATTGAAGCTGAATATCAAGATTTAGTTGCTTTGATTGCTGACTTGACGGATATTTTAGCAAAACCTGAACGAGTTAAGAAAATTATTCGTGAAGAATTAGAAGAAGTTAAACGTAAATTTGCTGACAAACGTCGAACAGAATTGTTAGTTGGTGAGGTTCTTACTCTTGAAGATGAAGATTTGATTGAGGAAGAAGATGTATTGATTACTTTATCAAATAAAGGATATATCAAACGTTTGGCTAACGATGAATTCCGTGCTCAAAATCGCGGCGGACGTGGTGTTCAAGGAATGGGTATGTCTGATGATGACTTCGTTCAACATTTGGTATCTACATCAACACATGATCATTTACTCTTCTTTACAAATCTTGGACGTGTCTACCGAATGAAAGGATATGAAATTCCTGAATATGGTCGGACAGCTAAGGGCTTACCAATTGTCAATCTCTTAAAACTTGATGATGGTGAAAAAATTGCAACAATCATCAATGTTGATCGTGACCAAGCGGCGAAATATCTCTTCTTCACAACACGCAACGGGATTGTTAAACGAACTTCAACGAGTCAATTTAGCAATATTCGGACAAATGGTTTGAAGGCTTTGAAACTTCGTGATGGCGATGAGTTGATTAATGTGCTTAGAACTTCGGGTGAAGATGAGGTTATTATCGGGACTCACTTAGGTTACTCTGTTCGTTTCAAAGGTGCAATTGTTCGCGATATGGGACGTGCCGCAGCTGGGGTCAAAGGGGTTAACCTCCGAGAAGGGGACTTTGTTGTTGGAACTTCAAGAATTGATGACAGTCAAGAAGTCCTTGTTATCTCAGAAAATGGTCTTGGTAAACGAACTCAAGCTTCGGAATATCCAACAAAAGGCCGTGGTGGTAAAGGGATGAAAGTCATGAATGTCACAGAAAGAACTGGTAAATTAGCTGGTTTAACTGCAGTCAATGGTGACGAAGACTTGATGGTCATTACAGATACAGGGGTTATTATCCGTACAAATGTGGCTAATATTTCTCAAACTGGTCGTGCAGCCCAAGGGGTTAAAGTAATGCGACTTGATGATGAAGCACAAATTGTAACTTTTGCACTTGTA
>gyrA_Lcl-052
CAAGACAAAAATGTTATCAATGTCAATTTAGTTGAGGAGATGAAGACGTCATTTCGTGACTATGCAATGTCAGTTATCGTTGCACGGGCACTTCCTGATGTACGTGATGGATTAAAACCCGTTCACCGTCGTATTCTCTACGGAATGAATGAACTGGGGAATACTCCAGATAAACCTCATAAAAAATCGGCTCGTATTGTCGGTGAAGTTATGGGTAAATATCACCCACATGGAGACAGTTCAATCTATGAAGCAATGGTACGTATGGCTCAATGGTGGTCTTATCGTCATATGCTTGCTGACGGACACGGTAACTTTGGTTCAATGGACGGCGACGGTGCCGCAGCAATGCGTTATACCGAAGCTCGTTTAAGTAAAATTGCCATGGAAATGTTGCGAGATATCAACAAAAATACCGTTGATTTCATGGACAATTTCGATGGAACTGAACGTGAACCACTTGTTTTACCTGCTCGTTTCCCAAACCTTTTAGTTAATGGAACCACAGGGATTGCCGTTGGGATGGCAACAAACATTCCACCGCATAACCTTGGTGAAACGATTGATGCAGTAGATATGCTTATGGAAAACCCAGAAGCTTCCGTTACTGATTTGATGTCTGTCATTCCTGGTCCTGACTTCCCAACAGGGGCTTTGGTTATGGGTAAATCTGGGATTCGTCGTGCTTATGAAACTGGTAAAGGTTCAATTACATTACGTGCAAAAACCCACATTGAAGAAATGGCTGGTGGAAAAGAACGCATTGTTGTGACTGAATTACCATATATGGTTAACAAGGCGCGCTTGGTTGAACATATTGTTCGTTTGAACCATGAAAAACGTATTGAGGGCTTGACTGCGGTTCGTGATGAATCAAACCGTGAAGGAATTCGTGTGGTTATTGAAGTGCGTCGTGACTTATCAGCACACGTTATCCTAAATAATCTTTTCAAACTGACAAGTTTGCAAACTTCATTTGGTTTCAACATGTTGGCTATCGAAAAAGGAATTCCTAAAATTCTTTCTTTGAAAGAAATTTTAGTTGATTATATTGAACATCAAATAGAAGTTGTCGAACGTCGTACAGCCTTTGATAAAGCACGTGCAGAAGCACGGGCACATATCTTAGAAGGTTTACGTATCGCTCTTGATAATATTGACCGTATCATCACAATTATCCGTGAATCACAAACTGATGCTATTGCTCAAAAAACAATGATGGATGAATTCCTCTTGTCTGAGAAACAATCACAAGCCATTCTTGATATGCGTTTGCGTCGTTTGACAGGTTTGGAACGTGACAAAATTGAAGCTGAATATCAAGATTTAGTTGCTTTGATTGCTGACTTGACGGATATTTTAGCAAAACCTGAACGAGTTAAGAAAATTATTCGTGAAGAATTAGAAGAAGTTAAACGTAAATTTGCTGACAAACGTCGAACAGAATTGTTAGTTGGTGAGGTTCTTACTCTTGAAGATGAAGATTTGATTGAGGAAGAAGATGTATTGATTACTTTATCAAATAAAGGATATATCAAACGTTTGGCTAACGATGAATTCCGTGCTCAAAATCGCGGGGGACGTGGTGTTCAAGGAATGGGTATGTCCGATGATGACTTCGTTCAACATTTGGTATCTACATCAACACATGATCATTTACTCTTCTTTACAAATCTTGGACGTGTCTACCGAATGAAAGGATATGAAATTCCTGAATATGGTCGGACAGCTAAGGGCTTACCAATTGTCAATCTCTTAAAACTTGATGATGGTGAAAAAATTGCAACAATCATCAATGTTGACCGTGACCAAGCGGCGAAATATCTCTTCTTCACAACACGCAACGGAATTGTTAAACGAACTTCAACGAGTCAATTTAGCAATATTCGGACAAATGGTTTGAAGGCTTTGAAACTTCGTGATGGCGATGAGTTGATTAATGTGCTTAGAACTTCGGGTGAAGATGAGGTTATTATCGGGACTCACTTAGGTTACTCTGTTCGTTTCAAAGGTGCCATTGTTCGCGATATGGGCCGTGCTGCAGCTGGAGTCAAGGGGGTTAACCTCCGAGAAGGTGACTTTGTTGTTGGAACTTCAAGAATTGATGACAATCAAGAAGTCCTTGTTATCTCAGAAAATGGTCTTGGTAAACGAACTCAAGCTTCGGAATATCCAACAAAAGGCCGTGGTGGTAAAGGGATGAAAGTCATGAATGTCACAGAAAGAACTGGTAAATTAGCTGGTTTAACTGCAGTCAATGGTGACGAAGACTTGATGGTCATTACAGATACAGGGGTTATTATCCGTACAAATGTGGCTAATATTTCTCAAACTGGTCGTGCAGCCCAAGGGGTTAAAGTAATGCGACTTGATGATGAAGCACAAATTGTAACTTTTGCACTTGTA
>gyrA_Lcl-053
CAAGACAAAAATGTTATCAATGTCAATTTAGTTGAGGAGATGAAGACGTCATTTCGTGACTATGCAATGTCAGTTATCGTTGCACGGGCACTTCCTGATGTACGTGATGGTTTAAAACCCGTTCACCGTCGTATTCTCTACGGAATGAATGAACTTGGAAATACTCCAGATAAACCACATAAAAAATCAGCACGTATTGTCGGTGAAGTTATGGGTAAATATCACCCACACGGAGACAGTTCAATCTATGAAGCAATGGTACGTATGGCTCAATGGTGGTCTTATCGTCATATGCTTGCTGACGGACACGGTAACTTTGGTTCAATGGACGGAGACGGTGCCGCAGCGATGCGTTATACCGAAGCTCGTTTAAGTAAAATTGCCATGGAAATGTTGCGTGATATCAACAAAAATACCGTTGATTTCATGGACAATTTCGACGGTACTGAACGTGAACCGCTCGTTTTACCTGCTCGTTTTCCAAACCTTTTAGTTAATGGAACCACAGGGATTGCCGTTGGGATGGCAACAAACATTCCACCACATAATCTGGGTGAAACAATTGATGCAGTAGATATGCTCATGGAAAATCCAGAAGCTTCAGTTACTGATTTAATGTCTGTGATTCCTGGACCTGACTTCCCAACAGGGGCTTTGGTTATGGGTAAATCTGGTATTCGCCGTGCTTATGAAACTGGTAAAGGTTCAATTACATTACGTGCAAAAACCCACATTGAAGAAATGGCTGGTGGGAAAGAACGTATTGTTGTGACTGAACTACCATATATGGTCAATAAAGCACGGTTGGTTGAACATATTGTTCGTTTAAACCATGAAAAACGAATTGAAGGATTGACTGCGGTTCGTGATGAATCCAACCGTGAAGGAATTCGCGTGGTTATCGAAGTTCGTCGTGACTTATCAGCACACGTTATCTTAAATAATCTGTTCAAACTAACAAGTTTGCAAACTTCATTTGGTTTCAATATGTTGGCTATCGAAAAAGGAATTCCTAAAATTCTTTCTTTGAAAGAAATCTTAGTTGATTATATTGAACATCAAATAGAAGTTGTTGAACGTCGTACAGCCTTTGATAAAGCACGTGCAGAAGCACGCGCACATATCTTGGAAGGTTTACGTATCGCTCTTGACAATATTGACCGTATCATTACAATTATCCGTGAATCACAAACGGATGCCATTGCACAAAAAACAATGATGGATGAATTCCTCCTCTCTGAAAAACAATCGCAAGCTATTCTTGATATGCGTTTGCGTCGTTTGACCGGATTGGAACGTGATAAAATTGAAGCAGAATATCAAGATTTGGTCGCTTTGATTGCTGACTTAGACGATATTTTGGCAAAACCTGAACGTGTTAAGAAAATTATTCGTGAAGAATTAGAAGAAGTTAAACGTAAATTTGCTGACAAACGTCGAACAGAATTGTTAGTTGGTGAAGTTCTTACTCTTGAAGATGAAGATTTGATTGAGGAAGAAGATGTATTGATTACTTTATCAAATAAAGGATATATCAAACGTCTAGCTAATGATGAATTCCGTGCCCAAAATCGTGGTGGACGTGGTGTTCAAGGAATGGGAATGTCTGATGATGACTTTGTTCAACATTTGGTATCTACATCAACACATGATCATTTACTCTTCTTTACAAATCTTGGGCGTGTTTACCGAATGAAAGGATATGAAATTCCTGAATACGGTCGGACAGCAAAAGGATTGCCAATTGTCAATCTCCTCAAGCTTGATGACGGTGAAAAAATTGCAACAATCATCAATGTTGACCGTGATCAAGCGGCGAAATATCTCTTCTTCACAACACGTAACGGAATTGTTAAACGAACTTCAACCAGTCAATTTAGCAATATTCGAACAAATGGTTTGAAGGCTTTGAAACTCCGAGATGGTGATGAACTGATTAATGTGCTTAGAACTTCGGGTGAAGATGAGGTGATTATCGGAACTCATTTGGGATACTCAGTTCGCTTTAAAGGTGCAGTTGTTCGTGATATGGGACGTGCAGCAGCCGGTGTTAAAGGGGTTAACCTCAGAGAAGGCGACTATGTTGTCGGAACTTCACGAATTGATGACAGTCAAGAAGTCCTTGTTATCTCAGAAAATGGTCTTGGTAAACGAACTCAGGCTTCAGAATATCCAACAAAAGGCCGTGGTGGTAAAGGGATGAAAGTCATGAATGTCACAGAAAGAACTGGTAAATTAGCTGGTTTAACTGCTGTCAATGGTGACGAAGATTTGATGGTTATTACAGATACAGGGGTTATTATCCGTACAAATGTGGCTAACATTTCTCAAACTGGTCGAGCTGCCCAAGGGGTTAAAGTAATGCGACTTGATGATGAAGCACAAATTGTAACCTTTGCACTTGTA
>gyrA_Lcl-054
CAAGACAAAAATGTTATCAATGTCAATTTAGTTGAGGAGATGAAGACGTCATTTCGTGACTATGCAATGTCAGTTATCGTTGCACGGGCACTTCCTGATGTACGTGATGGATTAAAACCCGTTCACCGTCGTATTCTCTACGGAATGAATGAACTGGGGAATACTCCAGATAAACCTCATAAAAAATCGGCTCGTATTGTCGGTGAAGTTATGGGTAAATATCACCCACATGGAGACAGTTCAATCTATGAAGCAATGGTACGTATGGCTCAATGGTGGTCTTATCGTCATATGCTTGCTGACGGACACGGTAACTTTGGTTCAATGGACGGCGACGGTGCCGCAGCAATGCGTTATACCGAAGCTCGTTTAAGTAAAATTGCCATGGAAATGTTGCGAGATATCAACAAAAATACCGTTGATTTCATGGACAATTTCGATGGAACTGAACGTGAACCACTTGTTTTACCTGCTCGTTTCCCAAACCTTTTAGTTAATGGAACCACAGGGATTGCCGTTGGGATGGCAACAAACATTCCACCGCATAACCTTGGTGAAACGATTGATGCAGTAGATATGCTTATGGAAAACCCAGAAGCTTCCGTTACTGATTTGATGTCTGTCATTCCTGGTCCTGACTTCCCAACAGGGGCTTTGGTTATGGGTAAATCTGGGATTCGTCGTGCTTATGAAACTGGTAAAGGTTCAATTACATTACGTGCAAAAACCCACATTGAAGAAATGGCTGGTGGAAAAGAACGCATTGTTGTGACTGAATTACCATATATGGTTAACAAGGCGCGCTTGGTTGAACATATTGTTCGTTTGAACCATGAAAAACGTATTGAGGGCTTGACTGCGGTTCGTGATGAATCAAACCGTGAAGGAATTCGTGTGGTTATTGAAGTGCGTCGTGACTTATCAGCACACGTTATCCTAAATAATCTTTTCAAACTGACAAGTTTGCAAACTTCATTTGGTTTCAACATGTTGGCTATCGAAAAAGGAATTCCTAAAATTCTTTCTTTGAAAGAAATTTTAGTTGATTATATTGAACATCAAATAGAAGTTGTCGAACGTCGTACAGCCTTTGATAAAGCACGTGCAGAAGCACGGGCACATATCTTAGAAGGTTTACGTATCGCTCTTGATAATATTGACCGTATCATCACAATTATCCGTGAATCACAAACTGATGCTATTGCTCAAAAAACAATGATGGATGAATTCCTCTTGTCTGAGAAACAATCACAAGCCATTCTTGATATGCGTTTGCGTCGTTTGACAGGTTTGGAACGTGACAAAATTGAAGCTGAATATCAAGATTTAGTTGCTTTGATTGCTGACTTGACGGATATTTTAGCAAAACCTGAACGAGTTAAGAAAATTATTCGTGAAGAATTAGAAGAAGTTAAACGTAAATTTGCTGACAAACGTCGAACAGAATTGTTAGTTGGTGAGGTTCTTACTCTTGAAGATGAAGATTTGATTGAGGAAGAAGATGTATTGATTACTTTATCAAATAAAGGATATATCAAACGTTTGGCTAACGATGAATTCCGTGCTCAAAATCGCGGGGGACGTGGTGTTCAAGGAATGGGTATGTCCGATGATGACTTCGTTCAACATTTGGTATCTACATCAACACATGATCATTTACTCTTCTTTACAAATCTTGGACGTGTCTACCGAATGAAAGGATATGAAATTCCTGAATATGGTCGGACAGCTAAGGGCTTACCAATTGTCAATCTCTTAAAACTTGATGATGGTGAAAAAATTGCAACAATCATCAATGTTGACCGTGACCAAGCGGCGAAATATCTCTTCTTCACAACACGCAACGGAATTGTTAAACGAACTTCAACGAGTCAATTTAGCAATATTCGGACAAATGGTTTGAAGGCTTTGAAACTTCGTGATGGCGATGAGTTGATTAATGTGCTTAGAACTTCGGGTGAAGATGAGGTTATTATCGGGACTCACTTAGGTTACTCTGTTCGTTTCAAAGGTGCCATTGTTCGCGATATGGGCCGTGCTGCAGCTGGAGTCAAGGGGGTTAACCTCCGAGAAGGTGACTTTGTTGTTGGAACTTCAAGAATTGATGACAATCAAGAAGTCCTTGTTATCTCAGAAAATGGTCTTGGTAAACGAACTCAAGCTTCGGAATATCCAACAAAAGGCCGTGGTGGTAAAGGGATGAAAGTCATGAATGTCACAGAAAGAACTGGTAAATTAGCTGGTTTAACTGCAGTCAATGGTGACGAAGACTTGATGGTCATTACAGATACAGGGGTTATTATCCGTACAAATGTGGCTAATATTTCTCAAACTGGTCGTGCAGCCCAAGGGGTTAAAGTAATGCGACTTGATGATGAAGCACAAATTGTAACTTTTGCACTTGTA
>gyrA_Lcl-055
CAAGACAAAAATGTTATCAATGTCAATTTAGTTGAGGAGATGAAGACGTCATTTCGTGACTATGCAATGTCAGTTATCGTTGCACGGGCACTTCCTGATGTCCGTGATGGTTTAAAACCCGTTCACCGTCGTATTCTCTACGGAATGAATGAACTTGGAAATACTCCAGATAAACCACATAAAAAATCGGCACGTATTGTCGGTGAAGTTATGGGTAAATATCACCCACACGGAGATAGTTCAATCTATGAAGCAATGGTACGTATGGCTCAATGGTGGTCTTATCGTCATATGCTTGCTGACGGACACGGTAACTTTGGTTCAATGGACGGTGACGGTGCCGCAGCGATGCGTTATACCGAAGCTCGTTTAAGTAAAATTGCCATGGAAATGTTGCGTGATATCAACAAAAATACCGTTGATTTCATGGACAATTTCGACGGTACTGAACGTGAACCGCTCGTTTTACCTGCTCGTTTCCCAAACCTTTTAGTTAATGGAACCACAGGGATTGCCGTTGGGATGGCAACAAATATTCCACCACATAATCTGGGTGAAACAATTGATGCAGTAGATATGCTCATGGAAAATCCAGAAGCTTCAGTTACTGATTTGATGTCTGTGATTCCTGGTCCTGATTTCCCAACAGGGGCTTTGGTTATGGGTAAATCCGGTATTCGTCGTGCTTATGAAACTGGTAAAGGTTCAATTACATTACGTGCAAAAACCCACATTGAAGAAATGGCTGGTGGAAAGGAACGTATTGTTGTGACTGAACTACCATATATGGTCAATAAAGCACGGTTGGTTGAACATATTGTTCGTTTGAACCATGAAAAACGAATTGAAGGATTGACTGCGGTTCGTGATGAATCCAACCGTGAAGGAATTCGCGTGGTTATCGAAGTTCGTCGTGACTTATCAGCACACGTTATCTTAAATAATCTGTTCAAACTAACAAGTTTGCAAACTTCATTTGGTTTCAATATGTTGGCTATCGAAAAAGGAATTCCTAAAATTCTTTCTTTGAAAGAAATCTTAGTTGATTATATTGAACATCAAATAGAAGTTGTTGAACGTCGTACAGCCTTTGATAAAGCACGTGCAGAAGCACGCGCACATATCTTGGAAGGTTTACGTATCGCTCTTGATAATATTGACCGTATCATCACAATTATCCGTGAATCACAAACGGATGCCATTGCACAAAAAACAATGATGGATGAATTCCTTCTCTCTGAAAAACAATCGCAAGCTATTCTTGATATGCGTTTGCGTCGTTTGACCGGATTGGAACGTGATAAAATTGAGGCGGAATACCAAGATTTAGTTGCTTTAATCGCTGACTTAGCCGATATTTTGGCAAAACCTGAACGTGTTAAGAAAATTATTCGTGAAGAATTAGAAGAAGTTAAACGTAAATTTGCTGACAAACGTCGAACAGAATTGTTAGTTGGTGAAGTTCTTACTCTTGAAGATGAAGATTTGATTGAGGAAGAAGATGTATTGATTACTTTATCAAATAAAGGATATATCAAACGTCTAGCTAATGACGAATTCCGTGCCCAAAATCGCGGGGGACGTGGTGTTCAAGGAATGGGAATGTCTGATGATGACTTTGTTCAACATTTGGTATCTACATCAACACATGATCATTTACTCTTCTTTACAAATCTTGGACGTGTTTATCGAATGAAAGGATATGAAATTCCTGAATACGGTCGGACAGCAAAAGGATTGCCAATTGTCAATCTCCTCAAGCTTGATGATGGTGAAAAAATTGCAACAATCATCAATGTTGACCGTGACCAAGCGGCGAAATATCTCTTCTTCACAACACGCAACGGAATTGTTAAACGAACTTCAACCAGTCAGTTTAGTAATATTCGAACAAATGGCTTGAAGGCTTTGAAACTCCGAGATGGTGATGAACTGATTAATGTGCTTAGAACTTCGGGTGAAGATGAGGTGATTATCGGAACTCATTTGGGATACTCAGTTCGCTTTAAAGGTGCAGTTGTTCGTGATATGGGACGTGCAGCAGCCGGTGTTAAAGGGGTTAACCTCAGAGAAGGCGACTATGTTGTCGGAACTTCACGAATTGATGACAGTCAAGAAGTCCTTGTTATCTCAGAAAATGGTCTTGGTAAACGAACTCAGGCTTCGGAATATCCAACAAAAGGCCGTGGTGGTAAAGGGATGAAAGTCATGAATGTCACAGAAAGAACTGGTAAATTAGCTGGTTTAACTGCTGTCAATGGTGATGAAGATTTGATGGTTATTACAGATACAGGGGTTATTATCCGTACAAATGTGGCTAACATTTCTCAAACTGGTCGAGCTGCCCAAGGGGTTAAAGTAATGCGACTTGATGATGAAGCACAAATTGTAACCTTTGCACTTGTA
>gyrA_Lcl-056
CAAGACAAAAATGTTATCAATGTCAATTTAGTTGAGGAGATGAAGACGTCATTTCGTGACTATGCAATGTCAGTTATCGTTGCACGGGCACTTCCTGATGTACGTGATGGTTTAAAACCCGTTCACCGTCGTATTCTCTACGGAATGAATGAACTTGGAAATACTCCAGATAAACCACATAAAAAATCGGCACGTATTGTCGGTGAAGTTATGGGTAAATATCACCCACACGGAGACAGTTCAATCTATGAAGCAATGGTACGTATGGCTCAATGGTGGTCTTATCGTCATATGCTTGCTGACGGACACGGTAACTTTGGTTCAATGGACGGTGACGGTGCCGCAGCGATGCGTTATACTGAAGCTCGTTTAAGTAAAATTGCCATGGAAATGTTGCGTGATATCAACAAAAATACCGTTGATTTCATGGACAATTTCGACGGTACTGAACGTGAACCGCTCGTTTTACCTGCTCGTTTTCCAAACCTTTTAGTTAATGGAACCACAGGGATTGCCGTTGGGATGGCAACAAACATTCCACCACATAATCTGGGTGAAACAATCGATGCAGTAGATATGCTCATGGAAAATCCAGAAGCATCAGTTACTGATTTAATGTCTGTGATTCCTGGACCTGACTTCCCAACAGGGGCTTTGGTTATGGGTAAATCTGGTATTCGCCGTGCTTATGAAACTGGTAAAGGTTCAATTACATTACGTGCAAAAACCCACATTGAAGAAATGGCTGGTGGGAAAGAACGTATTGTTGTGACTGAACTACCATATATGGTCAATAAAGCACGGTTGGTTGAACATATTGTTCGTTTAAACCATGAAAAACGAATTGAAGGATTGACTGCGGTTCGTGATGAATCCAACCGTGAAGGAATTCGCGTGGTTATCGAAGTTCGTCGTGACTTATCAGCACACGTTATCTTAAATAATCTGTTCAAACTAACAAGTTTGCAAACTTCATTTGGTTTCAATATGTTGGCTATCGAAAAAGGAATTCCTAAAATTCTTTCTTTGAAAGAAATCTTAGTTGATTATATTGAACATCAAATAGAAGTTGTTGAACGTCGTACAGTCTTTGATAAAGCACGTGCAGAAGCACGCGCACATATCTTGGAAGGTTTACGTATCGCTCTTGACAATATTGACCGTATCATTACAATTATCCGTGAATCACAAACGGATGCCATTGCACAAAAAACAATGATGGATGAATTCCTCCTCTCTGAAAAACAATCGCAAGCTATTCTTGATATGCGTTTGCGTCGTTTGACCGGATTGGAACGTGATAAAATTGAGGCAGAATATCAAGATTTAGTCGCTTTGATTGCTGACTTAGCCGATATTTTGGCAAAACCTGAACGTGTTAAGAAAATTATTCGTGAAGAATTAGAAGAAGTTAAACGTAAATTTGCTGACAAACGTCGAACAGAATTGTTAGTTGGTGAAGTTCTTACTCTTGAAGATGAAGATTTGATTGAGGAAGAAGATGTATTGATTACTTTATCAAATAAAGGATATATCAAACGTCTAGCTAATGACGAATTCCGTGCCCAAAATCGTGGTGGACGTGGTGTTCAAGGAATGGGAATGTCTGATGATGACTTTGTTCAACATTTGGTATCTACATCAACACATGATCATTTACTCTTCTTTACAAATCTTGGACGTGTTTACCGAATGAAAGGATATGAAATTCCTGAATACGGTCGGACAGCAAAAGGATTGCCAATTGTCAATCTCCTCAAGCTTGATGACGGTGAAAAAATTGCAACAATCATCAATGTTGACCGTGACCAAGCGGCGAAATATCTCTTCTTCACAACACGTAACGGAATTGTTAAACGAACTTCAACCAGTCAATTTAGCAATATTCGGACAAATGGTTTGAAGGCTTTGAAACTCCGAGATGGTGACGAACTGATTAATGTGCTTAGAACTTCGGGTGAAGATGAGGTGATTATCGGAACTCATTTGGGATACTCAGTTCGCTTTAAAGGTGCAGTTGTTCGTGATATGGGACGTGCAGCAGCCGGTGTTAAAGGGGTTAACCTCAGAGAAGGCGACTATGTTGTCGGAACTTCACGAATTGATGACAGTCAAGAAGTCCTTGTTATCTCAGAAAATGGTCTTGGTAAACGAACTCAGGCTTCAGAATATCCAACAAAAGGCCGTGGTGGTAAAGGGATGAAAGTCATGAATGTCACAGAAAGAACTGGTAAATTAGCTGGTTTAACTGCTGTCAATGGTGACGAAGATTTGATGGTTATTACAGATACAGGGGTTATTATCCGTACAAATGTGGCTAACATTTCTCAAACTGGTCGAGCTGCCCAAGGGGTTAAAGTAATGCGACTTGATGATGAAGCACAAATTGTAACCTTTGCACTTGTA
>gyrA_Lcl-057
CAAGACAAAAATGTTATCAATGTCAATTTAGTTGAGGAGATGAAGACGTCATTTCGTGACTATGCAATGTCAGTTATCGTTGCACGGGCACTTCCTGATGTACGTGATGGTTTAAAACCCGTTCACCGTCGTATTCTCTACGGAATGAATGAACTTGGAAATACTCCAGATAAACCACATAAAAAATCGGCACGTATTGTCGGTGAAGTTATGGGTAAATATCACCCACACGGAGACAGTTCAATCTATGAAGCAATGGTACGTATGGCTCAATGGTGGTCTTATCGTCATATGCTTGCTGACGGACACGGTAACTTTGGTTCAATGGACGGTGACCGTGCCGCAGCGATGCGTTATACCGAAGCTCGTTTAAGTAAAATTGCCATGGAAATGTTGCGTGATATCAACAAAAATACCGTTGATTTCATGGACAATTTCGACGGTACTGAACGTGAACCGCTCGTTTTACCTGCTCGTTTTCCAAACCTTTTAGTTAATGGAACCACAGGGATTGCCGTTGGGATGGCAACAAACATTCCACCACATAATCTGGGTGAAACAATCGATGCAGTAGATATGCTCATGGAAAATCCAGAAGCATCAGTTACTGATTTAATGTCTGTGATTCCTGGACCTGACTTCCCAACAGGGGCTTTGGTTATGGGTAAATCTGGTATTCGCCGTGCTTATGAAACTGGTAAAGGTTCAATTACATTACGTGCAAAAACCCACATTGAAGAAATGGCTGGTGGGAAAGAACGTATTGTTGTGACTGAACTACCATATATGGTCAATAAAGCACGGTTGGTTGAACATATTGTTCGTTTAAACCATGAAAAACGAATTGAAGGATTGACTGCGGTTCGTGATGAATCCAACCGTGAAGGAATTCGCGTGGTTATCGAAGTTCGTCGTGACTTATCAGCACACGTTATCTTAAATAATCTGTTCAAACTAACAAGTTTGCAAACTTCATTTGGTTTCAATATGTTGGCTATCGAAAAAGGAATTCCTAAAATTCTTTCTTTGAAAGAAATCTTAGTTGATTATATTGAACATCAAATAGAAGTTGTTGAACGTCGTACAGCCTTTGATAAAGCACGTGCAGAAGCACGCGCACATATCTTGGAAGGTTTACGTATCGCTCTTGACAATATTGACCGTATCATTACAATTATCCGTGAATCACAAACGGATGCCATTGCACAAAAAACAATGATGGATGAATTCCTCCTCTCTGAAAAACAATCGCAAGCTATTCTTGATATGCGTTTGCGTCGTTTGACCGGATTGGAACGTGATAAAATTGAGGCAGAATATCAAGATTTAGTCGCTTTGATTACTGACTTAGCCGATATTTTGGCAAAACCTGAACGTGTTAAGAAAATTATTCGTGAAGAATTAGAAGAAGTTAAACGTAAATTTGCTGACAAACGTCGAACAGAATTGTTAGTTGGTGAAGTTCTTACTCTTGAAGATGAAGATTTGATTGAGGAAGAAGATGTATTGATTACTTTATCAAATAAAGGATATATCAAACGTCTAGCTAATGACGAATTCCGTGCCCAAAATCGTGGTGGACGTGGTGTTCAAGGAATGGGAATGTCTGATGATGACTTTGTTCAACATTTGGTATCTACATCAACACATGATCATTTACTCTTCTTTACAAATCTTGGACGTGTTTACCGAATGAAAGGATATGAAATTCCTGAATACGGTCGGACAGCAAAAGGATTGCCAATTGTCAATCTCCTCAAGCTTGATGACGGTGAAAAAATTGCAACAATCATCAATGTTGACCGTGACCAAGCGGCGAAATATCTCTTCTTCACAACACGTAACGGAATTGTTAAACGAACTTCAACCAGTCAATTTAGCAATATTCGGACAAATGGTTTGAAGGCTTTGAAACTCCGAGATGGTGACGAACTGATTAATGTGCTTAGAACTTCGGGTGAAGATGAGGTGATTATCGGAACTCATTTGGGATACTCAGTTCGCTTTAAAGGTGCAGTTGTTCGTGATATGGGACGTGCAGCAGCCGGTGTTAAAGGGGTTAACCTCAGAGAAGGCGACTATGTTGTCGGAACTTCACGAATTGATGACAGTCAAGAAGTCCTTGTTATCTCAGAAAATGGTCTTGGTAAACGAACTCAGGCTTCAGAATATCCAACAAAAGGCCGTGGTGGTAAAGGGATGAAAGTCATGAATGTCACAGAAAGAACTGGTAAATTAGCTGGTTTAACTGCTGTCAATGGTGACGAAGATTTGATGGTTATTACAGATACAGGGGTTATTATCCGTACAAATGTGGCTAACATTTCTCAAACTGGTCGAGCTGCCCAAGGGGTTAAAGTAATGCGACTTGATGATGAAGCACAAATTGTAACCTTTGCACTTGTA
>gyrA_Lcl-058
CAAGACAAAAATGTTATCAATGTCAATTTAGTTGAGGAGATGAAGACGTCATTTCGTGACTATGCAATGTCAGTTATCGTTGCACGGGCACTTCCTGATGTACGTGATGGTTTAAAACCCGTTCACCGTCGTATTCTCTACGGAATGAATGAACTTGGAAATACTCCAGATAAACCACATAAAAAATCGGCACGTATTGTCGGTGAAGTTATGGGTAAATATCACCCACACGGAGACAGTTCAATCTATGAAGCAATGGTACGTATGGCTCAATGGTGGTCTTATCGTCATATGCTTGCTGACGGACACGGTAACTTTGGTTCAATGGACGGTGACGGTGCCGCAGCGATGCGTTATACCGAAGCTCGTTTAAGTAAAATTGCCATGGAAATGTTGCGTGATATCAACAAAAATACCGTTGATTTCATGGACAATTTCGACGGTACTGAACGTGAACCGCTCGTTTTACCTGCTCGTTTTCCAAACCTTTTAGTTAATGGAACCACAGGGATTGCCGTTGGGATGGCAACAAACATTCCACCACATAATCTGGGTGAAACAATCGATGCAGTAGATATGCTCATGGAAAATCCAGAAGCATCAGTTACTGATTTAATGTCTGTGATTCCTGGACCTGACTTCCCAACAGGGGCTTTGGTTATGGGTAAATCTGGTATTCGCCGTGCTTATGAAACTGGTAAAGGTTCAATTACATTACGTGCAAAAACCCACATTGAAGACATGGCTGGTGGGAAAGAACGTATTGTTGTGACTGAACTACCATATATGGTCAATAAAGCACGGTTGGTTGAACATATTGTTCGTTTAAACCATGAAAAACGAATTGAAGGATTGACTGCGGTTCGTGATGAATCCAACCGTGAAGGAATTCGCGTGGTTATCGAAGTTCGTCGTGACTTATCAGCACACGTTATCTTAAATAATCTGTTCAAACTAACAAGTTTGCAAACTTCATTTGGTTTCAATATGTTGGCTATCGAAAAAGGAATTCCTAAAATTCTTTCTTTGAAAGAAATCTTAGTTGATTATATTGAACATCAAATAGAAGTTGTTGAACGTCGTACAGCCTTTGATAAAGCACGTGCAGAAGCACGCGCACATATCTTGGAAGGTTTACGTATCGCTCTTGACAATATTGACCGTATCATTACAATTATCCGTGAATCACAAACGGATGCCATTGCACAAAAAACAATGATGGATGAATTCCTCCTCTCTGAAAAACAATCGCAAGCTATTCTTGATATGCGTTTGCGTCGTTTGACCGGATTGGAACGTGATAAAATTGAGGCAGAATATCAAGATTTAGTCGCTTTGATTGCTGACTTAGCCGATATTTTGGCAAAACCTGAACGTGTTAAGAAAATTATTCGTGAAGAATTAGAAGAAGTTAAACGTAAATTTGCTGACAAACGTCGAACAGAATTGTTAGTTGGTGAAGTTCTTACTCTTGAAGATGAAGATTTGATTGAGGAAGAAGATGTATTGATTACTTTATCAAATAAAGGATATATCAAACGTCTAGCTAATGACGAATTCCGTGCCCAAAATCGTGGTGGACGTGGTGTTCAAGGAATGGGAATGTCTGATGATGACTTTGTTCAACATTTGGTATCTACATCAACACATGATCATTTACTCTTCTTTACAAATCTTGGACGTGTTTACCGAATGAAAGGATATGAAATTCCTGAATACGGTCGGACAGCAAAAGGATTGCCAATTGTCAATCTCCTCAAGCTTGATGACGGTGAAAAAATTGCAACAATCATCAATGTTGACCGTGACCAAGCGGCGAAATATCTCTTCTTCACAACACGTAACGGAATTGTTAAACGAACTTCAACCAGTCAATTTAGCAATATTCGGACAAATGGTTTGAAGGCTTTGAAACTCCGAGATGGTGACGAACTGATTAATGTGCTTAGAACTTCGGGTGAAGATGAGGTGATTATCGGAACTCATTTGGGATACTCAGTTCGCTTTAAAGGTGCAGTTGTTCGTGATATGGGACGTGCAGCAGCCGGTGTTAAAGGGGTTAACCTCAGAGAAGGCGACTATGTTGTCGGAACTTCACGAATTGATGACAGTCAAGAAGTCCTTGTTATCTCAGAAAATGGTCTTGGTAAACGAACTCAGGCTTCAGAATATCCAACAAAAGGCCGTGGTGGTAAAGGGATGAAAGTCATGAATGTCACAGAAAGAACTGGTAAATTAGCTGGTTTAACTGCTGTCAATGGTGACGAAGATTTGATGGTTATTACAGATACAGGGGTTATTATCCGTACAAATGTGGCTAACATTTCTCAAACTGGTCGAGCTGCCCAAGGGGTTAAAGTAATGCGACTTGATGATGAAGCACAAATTGTAACCTTTGCACTTGTA
>gyrA_Lcl-059
CAAGACAAAAATGTTATCAATGTCAATTTAGTTGAGGAGATGAAGACGTCATTTCGTGACTATGCAATGTCAGTTATCGTTGCACGGGCACTTCCTGATGTACGTGATGGTTTAAAACCCGTTCACCGTCGTATTCTCTACGGAATGAATGAACTTGGAAATACTCCAGATAAACCACATAAAAAATCGGCACGTATTGTCGGTGAAGTTATGGGTAAATATCACCCACACGGAGACAGTTCAATCTATGAAGCAATGGTACGTATGGCTCAATGGTGGTCTTATCGTCATATGCTTGCTGACGGACACGGTAACTTTGGTTCAATGGACGGTGACGGTGCCGCAGCGATGCGTTATACCGAAGCTCGTTTAAGTAAAATTGCCATGGAAATGTTGCGTGATATCAACAAAAATACCGTTGATTTCATGGACAATTTCGACGGTACTGAACGTGAACCGCTCGTTTTACCTGCTCGTTTTCCAAACCTTTTAGTTAATGGAACCACAGGGATTGCCGTTGGGATGGCAACAAACATTCCACCACATAATCTGGGTGAAACAATCGATGCAGTAGATATGCTCATGGAAAATCCAGAAGCATCAGTTACTGATTTAATGTCTGTGATTCCTGGACCTGACTTCCCAACAGGGGCTTTGGTTATGGGTAAATCTGGTATTCGCCGTGCTTATGAAACTGGTAAAGGTTCAATTACATTACGTGCAAAAACCCACATTGAAGAAATGGCTGGTGGGAAAGAACGTATTGTTGTGACTGAACTACCATATATGGTCAATAAAGCACGGTTGGTTGAACATATTGTTCGTTTAAACCATGAAAAACGAATTGAAGGATTGACTGCGGTTCGTGATGAATCCAACCGTGAAGGAATTCGCGTGGTTATCGAAGTTCGTCGTGACTTATCAGCACACGTTATCTTAAATAATCTGTTCAAACTAACAAGTTTGCAAACTTCATTTGGTTTCAATATGTTGGCTATCGAAAAAGGAATTCCTAAAATTCTTTCTTTGAAAGAAATCTTAGTTGATTATATTGAACATCAAATAGAAGTTGTTGAACGTCGTACAGCCTTTGATAAAGCACGTGCAGAAGCACGCGCACATATCTTGGAAGGTTTACGTATCGCTCTTGACAATATTGACCGTATCATTACAATTATCCGTGAATCACAAACGGATGCCATTGCACAAAAAACAATGATGGATGAATTCCTCCTCTCTGAAAAACAATCGCAAGCTATTCTTGATATGCGTTTGCGTCGTTTGACCGGATTGGAACGTGATAAAATTGAGGCAGAATATCAAGATTTAGTCGCTTTGATTGCTGACTTAGCCGATATTTTGGCAAAACCTGAACGTATTAAGAAAATTATTCGTGAAGAATTAGAAGAAGTTAAACGTAAATTTGCTGACAAACGTCGAACAGAATTGTTAGTTGGTGAAGTTCTTACTCTTGAAGATGAAGATTTGATTGAGGAAGAAGATGTATTGATTACTTTATCAAATAAAGGATATATCAAACGTCTAGCTAATGACGAATTCCGTGCCCAAAATCGTGGTGGACGTGGTGTTCAAGGAATGGGAATGTCTGATGATGACTTTGTTCAACATTTGGTATCTACATCAACACATGATCATTTACTCTTCTTTACAAATCTTGGACGTGTTTACCGAATGAAAGGATATGAAATTCCTGAATACGGTCGGACAGCAAAAGGATTGCCAATTGTCAATCTCCTCAAGCTTGATGACGGTGAAAAAATTGCAACAATCATCAATGTTGACCGTGACCAAGCGGCGAAATATCTCTTCTTCACAACACGTAACGGAATTGTTAAACGAACTTCAACCAGTCAATTTAGCAATATTCGGACAAATGGTTTGAAGGCTTTGAAACTCCGAGATGGTGACGAACTGATTAATGTGCTTAGAACTTCGGGTGAAGATGAGGTGATTATCGGAACTCATTTGGGATACTCAGTTCGCTTTAAAGGTGCAGTTGTTCGTGATATGGGACGTGCAGCAGCCGGTGTTAAAGGGGTTAACCTCAGAGAAGGCGACTATGTTGTCGGAACTTCACGAATTGATGACAGTCAAGAAGTCCTTGTTATCTCAGAAAATGGTCTTGGTAAACGAACTCAGGCTTCAGAATATCCAACAAAAGGCCGTGGTGGTAAAGGGATGAAAGTCATGAATGTCACAGAAAGAACTGGTAAATTAGCTGGTTTAACTGCTGTCAATGGTGACGAAGATTTGATGGTTATTACAGATACAGGGGTTATTATCCGTACAAATGTGGCTAACATTTCTCAAACTGGTCGAGCTGCCCAAGGGGTTAAAGTAATGCGACTTGATGATGAAGCACAAATTGTAACCTTTGCACTTGTA
>gyrA_Lcl-060
CAAGACAAAAATGTTATCAATGTCAATTTAGTTGAGGAGATGAAGACGTCATTTCGTGACTATGCAATGTCAGTTATCGTTGCACGGGCACTTCCTGATGTACGTGATGGATTAAAACCCGTTCACCGTCGTATTCTCTACGGAATGAATGAACTGGGGAATACTCCAGATAAACCTCATAAAAAATCGGCTCGTATTGTCGGTGAAGTTATGGGTAAATATCACCCACATGGAGACAGTTCAATCTATGAAGCAATGGTACGTATGGCTCAATGGTGGTCTTATCGTCATATGCTTGCTGACGGACACGGTAACTTTGGTTCAATGGACGGCGACGGTGCCGCAGCAATGCGTTATACCGAAGCTCGTTTAAGTAAAATTGCAATGGAAATGTTGCGTGATATCAACAAAAATACCGTTGATTTCATGGACAATTTCGATGGAACTGAACGTGAACCACTCGTTTTACCTGCTCGTTTCCCAAATCTTTTAGTTAATGGAACCACAGGGATTGCCGTTGGGATGGCAACAAACATTCCACCGCATAACCTTGGTGAAACGATTGATGCAGTAGATATGCTTATGGAAAACCCAGAAGCTTCCGTTACTGATTTGATGTCTGTCATTCCTGGTCCTGACTTCCCAACAGGGGCTTTGGTTATGGGGAAATCCGGCATTCGTCGTGCTTATGAAACTGGTAAAGGTTCAATTACATTACGTGCAAAAACCCACATTGAAGAAATGGCTGGTGGAAAAGAACGCATCGTTGTGACTGAATTACCATACATGGTTAACAAGGCGCGCTTGGTTGAACATATTGTTCGTTTGAACCATGAAAAACGTATTGAAGGATTGACTGCAGTTCGTGATGAATCAAACCGTGAAGGAATTCGAGTGGTTATTGAAGTGCGTCGTGATTTATCAGCACACGTTATCCTAAATAATCTTTTCAAACTGACAAGTTTGCAAACTTCATTTGGTTTCAACATGTTGGCTATCGAAAAAGGAATTCCTAAAATTCTTTCTTTGAAAGAAATTTTAGTTGATTATATTGAACATCAAATAGAAGTTGTCGAACGTCGTACAGCCTTTGATAAAGCACGTGCAGAAGCACGTGCACATATCTTAGAAGGTTTACGTATCGCTCTTGATAATATTGACCGTATCATCACAATTATCCGTGAATCACAAACGGATGCTATTGCTCAAAAAACAATGATGAATGAATTCCTCTTGTCTGAGAAACAATCACAAGCCATTCTTGATATGCGTTTGCGTCGTTTGACAGGTTTGGAACGTGACAAAATTGAAGCTGAATATCAAGATTTAGTTGCTTTGATTGCTGACTTGACGGATATTTTAGCAAAACCTGAACGAGTTAAGAAAATTATTCGTGAAGAATTAGAAGAAGTTAAACGTAAATTTGCTGACAAACGTCGAACAGAATTGTTAGTTGGTGAGGTTCTTACTCTTGAAGATGAAGATTTGATTGAGGAAGAAGATGTATTGATTACTTTATCAAATAAAGGATATATCAAACGTTTGGCTAACGATGAATTCCGTGCTCAAAATCGCGGCGGACGTGGTGTTCAAGGAATGGGTATGTCTGATGATGACTTCGTTCAACATTTGGTATCTACATCAACACATGATCATTTACTCTTCTTTACAAATCTTGGACGTGTCTACCGAATGAAAGGATATGAAATTCCTGAATATGGTCGGACAGCTAAGGGCTTACCAATTGTCAATCTCTTAAAACTTGATGATGGTGAAAAAATTGCAACAATCATCAATGTTGATCGTGACCAAGCGGCGAAATATCTCTTCTTCACAACACGCAACGGGATTGTTAAACGAACTTCAACGAGTCAATTTAGCAATATTCGGACAAATGGTTTGAAGGCTTTGAAACTTCGTGATGGCGATGAGTTGATTAATGTGCTTAGAACTTCGGGTGAAGATGAGGTTATTATCGGGACTCACTTAGGTTACTCTGTTCGTTTCAAAGGTGCAATTGTTCGCGATATGGGACGTGCCGCAGCTGGGGTCAAAGGGGTTAACCTCCGAGAAGGGGACTTTGTTGTTGGAACTTCAAGAATTGATGACAGTCAAGAAGTCCTTGTTATCTCAGAAAATGGTCTTGGTAAACGAACTCAAGCTTCGGAATATCCAACAAAAGGCCGTGGTGGTAAAGGGATGAAAGTCATGAATGTCACAGAAAGAACTGGTAAATTAGCTGGTTTAACTGCAGTCAATGGTGACGAAGACTTGATGGTCATTACAGATACAGGGGTTATTATCCGTACAAATGTGGCTAATATTTCTCAAACTGGTCGTGCAGCCCAAGGGGTTAAAGTAATGCGACTTGATGATGAAGCACAAATTGTAACTTTTGCACTTGTA
>gyrA_Lcl-061
CAAGACAAAAATGTTATCAATGTCAATTTAGTTGAGGAGATGAAGACGTCATTTCGTGACTATGCAATGTCAGTTATCGTTGCACGGGCACTTCCTGATGTACGTGATGGTTTAAAACCCGTTCACCGTCGTATTCTCTACGGAATGAATGAACTTGGAAATACTCCAGATAAACCACATAAAAAATCGGCACGTATTGTCGGTGAAGTTATGGGTAAATATCACCCACACGGAGATAGTTCAATCTATGAAGCAATGGTACGTATGGCTCAATGGTGGTCTTATCGTCATATGCTTGCTGACGGACACGGTAACTTTGGTTCAATGGACGGAGACGGTGCCGCAGCGATGCGTTATACCGAAGCTCGTTTAAGTAAAATTGCTATGGAAATGTTGCGTGATATCAACAAAAATACCGTTGATTTCATGGACAATTTCGACGGTACTGAACGTGAACCGCTCGTTTTACCTGCTCGTTTTCCAAACCTTTTAGTTAATGGAACTACAGGGATTGCCGTTGGGATGGCAACAAACATTCCACCACATAATCTGGGTGAAACAATTGATGCAGTAGATATGCTCATGGAAAATCCAGAAGCTTCAGTTACTGATTTGATGTCTGTGATTCCTGGTCCTGACTTCCCAACAGGGGCTTTGGTTATGGGGAAATCCGGTATTCGTCGTGCTTATGAAACTGGTAAAGGTTCGATTACATTACGTGCAAAAACCCACATTGAAGAAATGGCTGGTGGGAAAGAACGTATTGTTGTGACTGAATTACCATATATGGTCAACAAAGCACGTTTGGTTGAACATATTGTTCGTTTGAACCATGAAAAACGAATTGAAGGATTGACTGCGGTTCGTGATGAATCCAACCGTGAAGGAATTCGCGTGGTTATCGAAGTTCGTCGTGACTTATCAGCACACGTTATCTTAAATAATCTGTTCAAACTAACAAGTTTGCAAACTTCATTTGGTTTCAATATGTTGGCTATCGAAAAAGGAATTCCTAAAATTCTTTCTTTGAAAGAAATATTAGTTGATTATATTGAACATCAAATAGAAGTTGTTGAACGTCGTACAGCCTTTGATAAAGCACGTGCAGAAGCACGCGCACATATCTTGGAAGGTTTACGTATCGCTCTTGATAATATTGACCGTATCATTACAATTATCCGTGAATCACAAACGGATGCCATTGCACAAAAAACAATGATGGATGAATTCCTCCTCTCTGAAAAACAATCGCAAGCTATTCTTGATATGCGTTTGCGTCGTTTGACCGGATTGGAACGTGATAAAATTGAGGCGGAATACCAAGATTTAGTTGCTTTAATCGCTGACTTAGCCGATATTTTGGCAAAACCTGAACGTGTTAAGAAAATTATTCGTGAAGAATTAGAAGAAGTTAAACGTAAATTTGCTGACAAACGTCGAACAGAATTGTTAGTTGGTGAAGTTCTTACTCTTGAAGATGAAGATTTGATTGAGGAAGAAGATGTATTGATTACTTTATCAAATAAAGGATATATCAAACGTCTAGCTAATGACGAATTCCGTGCCCAAAATCGTGGTGGACGTGGTGTTCAAGGAATGGGAATGTCTGATGATGACTTTGTTCAACATTTGGTATCTACATCAACACATGATCATTTACTCTTCTTTACAAATCTTGGACGTGTTTACCGAATGAAAGGATATGAAATTCCTGAATACGGTCGGACAGCAAAAGGATTGCCAATTGTCAATCTCCTCAAGCTTGATGATGGTGAAAAAATTGCAACAATTATCAATGTTGACCGTGATCAAGCGGCGAAATATCTCTTCTTCACAACACGCAACGGAATTGTTAAACGAACTTCAACGAGTCAATTTAGCAATATTCGGACAAATGGTTTGAAGGCATTGAAACTTCGTGATGGCGATGAGTTGATTAACGTGCTTAGAACTTCGGGTGAAGATGAGGTGATTATCGGAACTCATTTGGGATACTCAGTTCGCTTTAAAGGTGCAGTTGTTCGTGATATGGGACGTGCAGCAGCTGGTGTTAAAGGGGTTAACCTCAGAGAAGGCGACTATGTTGTCGGAACTTCACGAATTGATGACAGTCAAGAAGTCCTTGTTATCTCAGAAAATGGTCTTGGTAAACGAACTCAGGCTTCGGAATATCCAACAAAAGGCCGTGGTGGTAAAGGGATGAAAGTCATGAATGTCACAGAAAGAACTGGTAAATTAGCTGGTTTAACTGCTGTCAATGGTGACGAAGATTTGATGGTTATTACAGATACAGGGGTTATTATCCGTACAAATGTGGCTAACATTTCTCAAACTGGTCGAGCTGCCCAAGGGGTTAAAGTAATGCGACTTGATGATGAAGCACAAATTGTAACCTTTGCACTTGTA
>gyrA_Lcl-062
CAAGACAAAAATGTTATCAATGTCAATTTAGTTGAGGAGATGAAGACGTCATTTCGTGACTATGCAATGTCAGTTATCGTTGCACGGGCACTTCCTGATGTACGTGATGGTTTAAAACCCGTTCACCGTCGTATTCTCTACGGAATGAATGAACTTGGAAATACTCCAGATAAACCACATAAAAAATCGGCACGTATTGTCGGTGAAGTTATGGGTAAATATCACCCACACGGAGACAGTTCAATCTATGAAGCAATGGTACGTATGGCTCAATGGTGGTCTTATCGTCATATGCTTGCTGACGGACACGGTAACTTTGGTTCAATGGACGGAGACGGTGCCGCAGCGATGCGCTATACCGAAGCTCGTTTAAGTAAAATTGCCATGGAAATGTTGCGCGATATCAACAAAAATACCGTTGATTTCATGGACAATTTCGATGGTACTGAACGTGAACCGCTCGTTTTACCTGCTCGTTTTCCAAACCTTTTAGTTAATGGAACCACAGGGATTGCCGTTGGGATGGCAACAAACATTCCACCACATAATCTGGGTGAAACAATTGATGCAGTAGATATGCTCATGGAAAATCCAGAAGCATCAGTTACTGATTTAATGTCTGTGATTCCTGGACCTGACTTCCCAACAGGGGCTTTGGTTATGGGTAAATCTGGTATTCGCCGTGCTTATGAAACTGGTAAAGGTTCAATTACATTACGTGCAAAAACCCACATTGAAGAAATGGCTGGTGGGAAAGAACGTATTGTTGTGACTGAACTACCATATATGGTCAATAAAGCGCGTTTGGTTGAACATATTGTTCGTTTAAACCATGAAAAACGAATTGAAGGATTGACTGCGGTTCGTGATGAATCCAACCGTGAAGGAATTCGCGTGGTTATCGAAGTTCGTCGTGACTTATCAGCACACGTTATCTTAAATAATCTGTTCAAACTAACAAGTTTGCAAACTTCATTTGGTTTCAATATGTTGGCTATCGAAAAAGGAATTCCTAAAATTCTTTCTTTGAAAGAAATCTTAGTTGATTATATTGAACATCAAATAGAAGTTGTTGAACGTCGTACAGCCTTTGATAAAGCACGTGCAGAAGCACGCGCACATATCTTGGAAGGTTTACGTATCGCTCTTGACAATATTGACCGTATCATTACAATTATCCGTGAATCACAAACGGATGCCATTGCACAAAAAACAATGATGGATGAATTCCTCCTCTCTGAAAAACAATCGCAAGCTATTCTTGATATGCGTTTGCGTCGTTTGACCGGATTGGAACGTGATAAAATTGAGGCAGAATATCAAGATTTAGTCGCTTTGATTGCTGACTTAGCCGATATTTTGGCAAAACCTGAACGTGTTAAGAAAATTATTCGTGAAGAATTAGAAGAAGTTAAACGTAAATTTGCTGACAAACGTCGAACAGAATTGTTAGTTGGTGAAGTTCTTACTCTTGAAGATGAAGATTTGATTGAGGAAGAAGATGTATTGATTACTTTATCAAATAAAGGATATATCAAACGTCTAGCTAATGACGAATTCCGTGCCCAAAATCGTGGTGGACGTGGTGTTCAAGGAATGGGAATGTCTGATGATGACTTTGTTCAACATTTGGTATCTACATCAACACATGATCATTTACTCTTCTTTACAAATCTTGGACGTGTTTACCGAATGAAAGGATATGAAATTCCTGAATACGGTCGGACAGCAAAAGGATTGCCAATTGTCAATCTCCTCAAGCTTGATGACGGTGAAAAAATTGCAACAATCATCAATGTTGACCGTGACCAAGCGGCGAAATATCTCTTCTTCACAACACGTAATGGAATTGTTAAACGAACTTCAACCAGTCAATTTAGCAATATTCGGACAAATGGTTTGAAGGCTTTGAAACTCCGAGATGGTGATGAACTGATTAATGTGCTTAGAACTTCGGGTGAAGATGAGGTGATTATCGGAACTCATTTGGGATACTCAGTTCGCTTTAAAGGTGCAGTTGTTCGTGATATGGGACGTGCAGCAGCCGGTGTTAAAGGGGTTAACCTCAGAGAAGGCGACTATGTTGTCGGAACTTCACGAATTGATGATAGTCAAGAAGTTCTTGTCATCTCAGAAAATGGTCTTGGTAAACGAACTCAGGCTTCGGAATATCCAACAAAAGGCCGTGGTGGTAAAGGGATGAAAGTCATGAATGTCACAGAAAGAACTGGTAAATTAGCTGGTTTAACTGCTGTCAATGGTGACGAAGATTTGATGGTTATTACAGATACAGGGGTTATTATCCGTACAAATGTGGCTAACATTTCTCAAACTGGTCGAGCTGCCCAAGGGGTTAAAGTAATGCGACTTGATGATGAAGCACAAATTGTAACCTTTGCACTTGTA
>gyrA_Lcl-063
CAAGACAAAAATGTTATCAATGTCAATTTAGTTGAGGAGATGAAGACGTCATTTCGTGACTATGCAATGTCAGTTATCGTTGCACGGGCACTTCCTGATGTACGTGATGGTTTAAAACCCGTTCACCGTCGTATTCTCTACGGAATGAATGAACTTGGAAATACTCCAGATAAACCACATAAAAAATCGGCACGTATTGTCGGTGAAGTTATGGGTAAATATCACCCACACGGAGACAGTTCAATCTATGAAGCAATGGTACGTATGGCTCAATGGTGGTCTTATCGTCATATGCTTGCTGACGGACACGGTAACTTTGGTTCAATGGACGGTGACGGTGCCGCAGCGATGCGTTATACCGAAGCTCGTTTAAGTAAAATTGCCATGGAAATGTTGCGTGATATCAACAAAAATACCGTTGATTTCATGGACAATTTCGACGGTACTGAACGTGAACCGCTCGTTTTACCTGCTCGTTTTCCAAACCTTTTAGTTAATGGAACCACAGGGATTGCCGTTGGGATGGCAACAAACATTCCACCACATAATCTGGGTGAAACAATCGATGCAGTAGATATGCTCATGGAAAATCCAGAAGCATCAGTTACTGATTTAATGTCTGTGATTCCTGGACCTGACTTCCCAACAGGGGCTTTGGTTATGGGTAAATCTGGTATTCGCCGTGCTTATGAAACTGGTAAAGGTTCAATTACATTACGTGCAAAAACCCACATTGAAGAAATGGCTGGTGGGAAAGAACGTATTGTTGTGACTGAACTACCATATATGGTCAATAAAGCACGGTTGGTTGAACATATTGTTCGTTTAAACCATGAAAAACGAATTGAAGGATTGACTGCGGTTCGTGATGAATCCAACCGTGAAGGAATTCGCGTGGTTATCGAAGTTCGTCGTGACTTATCAGCACACGTTATCTTAAATAATCTGTTCAAACTAACAAGTTTGCAAACTTCATTTGGTTTCAATATGTTGGCTATCGAAAAAGGAATTCCTAAAATTCTTTCTTTGAAAGAAATCTTAGTTGATTATATTGAACATCAAATAGAAGTTGTTGAACGTCGTACAGCCTTTGATAAAGCACGTGCAGAAGCACGCGCACATATCTTGGAAGGTTTACGTATCGCTCTTGACAATATTGACCGTATCATTACAATTATCCGTGAATCACAAACGGATGCCATTGCACAAAAAACAATGATGGATGAATTCCTCCTCTCTGAAAAACAATCGCAAGCTATTCTTGATATGCGTTTGCGTCGTTTGACCGGATTGGAACGTGATAAAATTGAGGCAGAATATCAAGATTTAGTCGCTTTGATTGCTGACTTAGCCGATATTTTGGCAAAACCTGAACGTGTTAAGAAAATTATTCGTGAAGAATTAGAAGAAGTTAAACGTAAATTTGCTGACAAACGTCGAACAGAATTGTTAGTTGGTGAAGTTCTTACTCTTGAAGATGAAGATTTGATTGAGGAAGAAGATGTATTGATTACTTTATCAAATAAAGGATATATCAAACGTCTAGCTAATGACGAATTCCGTGCCCAAAATCGTGGTGGACGTGGTGTTCAAGGAATGGGAATGTCTGATGATGACTTTGTTCAACATTTGGTATCTACATCAACACATGATCATTTACTCTTCTTTACAAATCTTGGACGTGTTTACCGAATGAAAGGATATGAAATTCCTGAATACGGTCGGACAGCAAAAGGATTGCCAATTGTCAATCTCCTCAAGCTTGATGACGGTGAAAAAATTGCAACAATCATCAATGTTGACCGTGACCAAGCGGCGAAATATCTCTTCTTCACAACACGTAACGGAATTGTTAAACGAACTTCAACCAGTCAATTTAGCAATATTCGGACAAATGGTTTGAAGGCTTTGAAACTCCGAGATGGTGACGAACTGATTAATGTGCTTAGAACTTCGGGTGAAGATGAGGTGATTATCGGAACTCATTTGGGATACTCAGTTCGCTTTAAAGGTGCAGTTGTTCGTGATATGGGACGTGCAGCAGCCGGTGTTAAAGGGGTTAACCTCAGAGAAGGCGACTATGTTGTCGGAACTTCACGAATTGATGACAGTCAAGAAGTCCTTGTTATCTCAGAAAATGGTCTTGGTAAACGAACTCAGGCTTCAGAATATCCAACAAAAGGCCGTGGTGGTAAAGGGATGAAAGTCATGAATGTCACAGAAAGAACTGGTAAATTAGCTGGTTTAACTGCTGTCAATGGTGACGAAGATTTGATGGTTATTACAGATACAGGGGTTATTATCCGTACAAATGTGGCTAACATTTCTCAAACTGGTCGAGCTGCCCAAGGGGTTAAAGTAATGCGACTTGATGATGAAGCACAAATTGTAACCTTTGCACTTGTA
>gyrA_Lcl-064
CAAGACAAAAATGTTATCAATGTCAATTTAGTTGAGGAGATGAAGACGTCATTTCGTGACTATGCAATGTCAGTTATCGTTGCACGGGCACTTCCTGATGTACGTGATGGTTTAAAACCCGTTCACCGTCGTATTCTCTACGGAATGAATGAACTTGGAAATACTCCAGATAAACCACATAAAAAATCGGCACGTATTGTCGGTGAAGTTATGGGTAAATATCACCCACACGGAGACAGTTCAATCTATGAAGCAATGGTACGTATGGCTCAATGGTGGTCTTATCGTCATATGCTTGCTGACGGACACGGTAACTTTGGTTCAATGGACGGAGACGGTGCCGCAGCGATGCGCTATACCGAAGCTCGTTTAAGTAAAATTGCCATGGAAATGTTGCGCGATATCAACAAAAATACCGTTGATTTCATGGACAATTTCGATGGTACTGAACGTGAACCGCTCGTTTTACCTGCTCGTTTTCCAAACCTTTTAGTTAATGGAACCACAGGGATTGCCGTTGGGATGGCAACAAACATTCCACCACATAATCTGGGTGAAACAATTGATGCAGTAGATATGCTCATGGAAAATCCAGAAGCATCAGTTACTGATTTAATGTCTGTGATTCCTGGACCTGACTTCCCAACAGGGGCTTTGGTTATGGGTAAATCTGGTATTCGCCGTGCTTATGAAACTGGTAAAGGTTCAATTACATTACGTGCAAAAACCCACATTGAAGAAATGGCTGGTGGGAAAGAACGTATTGTTGTGACTGAACTACCATATATGGTCAATAAAGCGCGTTTGGTTGAACATATTGTTCGTTTAAACCATGAAAAACGAATTGAAGGATTGACTGCGGTTCGTGATGAATCCAACCGTGAAGGAATTCGCGTGGTTATCGAAGTTCGTCGTGACTTATCAGCACACGTTATCTTAAATAATCTGTTCAAACTAACAAGTTTGCAAACTTCATTTGGTTTCAATATGTTGGCTATCGAAAAAGGAATTCCTAAAATTCTTTCTTTGAAAGAAATCTTAGTTGATTATATTGAACATCAAATAGAAGTTGTTGAACGTCGTACAGCCTTTGATAAAGCACGTGCAGAAGCACGCGCACATATCTTGGAAGGTTTACGTATCGCTCTTGACAATATTGACCGTATCATTACAATTATCCGTGAATCACAAACGGATGCCATTGCACAAAAAACAATGATGGATGAATTCCTCCTCTCTGAAAAACAATCGCAAGCTATTCTTGATATGCGTTTGCGTCGTTTGACCGGATTGGAACGTGATAAAATTGAGGCAGAATATCAAGATTTAGTCGCTTTGATTGCTGACTTAGCCGATATTTTGGCAAAACCTGAACGTGTTAAGAAAATTATTCGTGAAGAATTAGAAGAAGTTAAACGTAAATTTGCTGACAAACGTCGAACAGAATTGTTAGTTGGTGAAGTTCTTACTCTTGAAGATGAAGATTTGATTGAGGAAGAAGATGTATTGATTACTTTATCAAATAAAGGATATATCAAACGTCTAGCTAATGACGAATTCCGTGCCCAAAATCGTGGTGGACGTGGTGTTCAAGGAATGGGAATGTCTGATGATGACTTTGTTCAACATTTGGTATCTACATCAACACATGATCATTTACTCTTCTTTACAAATCTTGGACGTGTTTACCGAATGAAAGGATATGAAATTCCTGAATACGGTCGGACAGCAAAAGGATTGCCAATTGTCAATCTCCTCAAGCTTGATGACGGTGAAAAAATTGCAACAATCATCAATGTTGACCGTGACCAAGCGGCGAAATATCTCTTCTTCACAACACGTAATGGAATTGTTAAACGAACTTCAACCAGTCAATTTAGCAATATTCGGACAAATGGTTTGAAGGCTTTGAAACTCCGAGATGGTGATGAACTGATTAATGTGCTTAGAACTTCGGGTGAAGATGAGGTGATTATCGGAACTCATTTGGGATACTCAGTTCGCTTTAAAGGTGCAGTTGTTCGTGATATGGGACGTGCAGCAGCCGGTGTTAAAGGGGTTAACCTCAGAGAAGGCGACTATGTTGTCGGAACTTCACGAATTGATGATAGTCAAGAAGTTCTTGTCATCTCAGAAAATGGTCTTGGTAAACGAACTCAGGCTTCGGAATATCCAACAAAAGGCCGTGGTGGTAAAGGGATGAAAGTCATGAATGTCACAGAAAGAACTGGTAAATTAGCTGGTTTAACTGCTGTCAATGGTGACGAAGATTTGATGGTTATTACAGATACAGGGGTTATTATCCGTACAAATGTGGCTAACATTTCTCAAACTGGTCGAGCTGCCCAAGGGGTTAAAGTAATGCGACTTGATGATGAAGCACAAATTGTAACCTTTGCACTTGTA
>gyrA_Lcl-065
CAAGACAAAAATGTTATCAATGTCAATTTAGTTGAGGAGATGAAGACGTCATTTCGTGACTATGCAATGTCAGTTATCGTTGCACGGGCACTTCCTGATGTACGTGATGGTTTAAAACCCGTTCACCGTCGTATTCTCTACGGAATGAATGAACTTGGAAATACTCCAGATAAACCACATAAAAAATCGGCACGTATTGTCGGTGAAGTTATGGGTAAATATCACCCACACGGAGATAGTTCAATCTATGAAGCAATGGTACGTATGGCTCAATGGTGGTCTTATCGTCATATGCTTGCTGACGGACACGGTAACTTTGGTTCAATGGACGGAGACGGTGCCGCAGCGATGCGTTATACCGAAGCTCGTTTAAGTAAAATTGCCATGGAAATGTTGCGTGATATCAACAAAAATACCGTTGATTTCATGGACAATTTCGACGGTACTGAACGTGAACCGCTCGTTTTACCTGCTCGTTTTCCAAACCTTTTAGTTAATGGAACCACAGGGATTGCCGTTGGGATGGCAACAAACATTCCACCACATAATCTCGGTGAAACAATTGATGCAGTAGATATGCTCATGGAAAATCCAGAAGCTTCAGTTACTGATTTAATGTCTGTGATTCCTGGACCTGACTTCCCAACAGGGGCTTTGGTTATGGGTAAATCTGGTATTCGCCGTGCTTATGAAACTGGTAAAGGTTCAATTACATTACGTGCAAAAACCCACATTGAAGAAATGGCTGGTGGGAAAGAACGTATTGTTGTGACTGAATTACCATATATGGTCAATAAAGCGCGTTTGGTTGAACATATTGTTCGTTTAAACCATGAAAAACGAATTGAAGGATTGACTGCGGTTCGTGATGAATCCAACCGTGAAGGAATTCGCGTGGTTATCGAAGTTCGTCGTGACTTATCAGCACACGTTATCTTAAATAATCTGTTCAAACTAACAAGTTTGCAAACTTCATTTGGTTTCAATATGTTGGCGATTGAAAAAGGAATTCCTAAAATTCTTTCTTTGAAAGAAATCTTAGTTGATTATATTGAACATCAAATAGAAGTTGTTGAACGTCGTACAGCCTTTGATAAAGCACGTGCAGAAGCACGCGCACATATCTTGGAAGGTTTACGTATCGCTCTTGACAATATTGACCGTATCATTACAATTATCCGTGAATCACAAACGGATGCCATTGCACAAAAAACAATGATGGATGAATTCCTCCTCTCTGAAAAACAATCGCAAGCTATTCTTGATATGCGTTTGCGTCGTTTGACCGGATTGGAACGTGATAAAATTGAGGCAGAATATCAAGATTTGGTCGCTTTGATTGCTGACTTAGCCGATATTTTGGCAAAACCTGAACGAGTTAAGAAAATTATTCGTGAAGAATTAGAAGAAGTTAAACGTAAATTTGCTGACAAACGTCGAACAGAATTGTTAGTTGGTGAAGTTCTTACTCTTGAAGATGAAGATTTGATTGAGGAAGAAGATGTATTGATTACTTTATCAAATAAAGGATATATCAAACGTCTAGCTAATGACGAGTTCCGTGCCCAAAATCGGGGTGGACGTGGTGTTCAAGGAATGGGAATGTCTGATGATGACTTTGTTCAACATTTGGTATCTACATCAACACATGATCATTTACTCTTCTTTACAAATCTTGGACGTGTTTACCGAATGAAAGGATATGAAATTCCTGAATACGGTCGGACAGCCAAAGGATTGCCAATTGTCAATCTCCTCAAGCTTGATGACGGTGAAAAAATTGCAACAATCATCAATGTTGACCGTGACCAAGCGGCGAAATATCTCTTCTTCACAACACGTAACGGAATTGTTAAACGAACTTCAACCAGTCAATTTAGTAATATTCGGACAAATGGTTTGAAGGCTTTGAAACTCCGAGATGGTGATGAACTGATTAATGTGCTTAGAACTTCGGGTGAAGATGAGGTGATTATCGGAACTCATTTGGGATACTCAGTTCGCTTTAAAGGTGCAGTTGTTCGTGATATGGGACGTGCAGCAGCCGGTGTTAAAGGGGTTAACCTCAGAGAAGGCGACTATGTTGTCGGAACTTCACGAATTGATGACAGTCAAGAAGTCCTTGTTATCTCAGAAAATGGTCTTGGTAAACGAACTCAGGCTTCGGAATATCCAACAAAAGGCCGTGGTGGTAAAGGGATGAAAGTCATGAATGTCACAGAAAGAACTGGTAAATTAGCTGGTTTAACTGCTATCAATGGTGACGAAGATTTGATGGTTATTACAGATACAGGGGTTATTATCCGTACAAATGTGGCTAACATTTCTCAAACTGGTCGAGCTGCCCAAGGGGTTAAAGTAATGCGACTTGATGATGAAGCACAAATTGTAACCTTTGCACTTGTA
>gyrA_Lcl-066
CAAGACAAAAATGTTATCAATGTCAATTTAGTTGAGGAGATGAAGACGTCATTTCGTGACTATGCAATGTCAGTTATCGTTGCACGGGCACTTCCTGATGTACGTGATGGTTTAAAACCCGTTCACCGTCGTATTCTCTACGGAATGAATGAACTTGGAAATACTCCAGATAAACCACATAAAAAATCGGCACGTATTGTCGGTGAAGTTATGGGTAAATATCACCCACACGGAGACAGTTCAATCTATGAAGCAATGGTACGTATGGCTCAATGGTGGTCTTATCGTCATATGCTTGCTGACGGACACGGTAACTTTGGTTCAATGGACGGTGACGGTGCCGCAGCGATGCGTTATACCGAAGCTCGTTTAAGTAAAATTGCCATGGAAATGTTGCGTGATATCAACAAAAATACCGTTGATTTCATGGACAATTTCGACGGTACTGAACGTGAACCGCTCGTTTTACCTGCTCGTTTTCCAAACCTTTTAGTTAATGGAACCACAGGGATTGCCGTTGGGATGGCAACAAACATTCCACCACATAATCTGGGTGAAACAATCGATGCAGTAGATATGCTCATGGAAAATCCAGAAGCATCAGTTACTGATTTAATGTCTGTGATTCCTGGACCTGACTTCCCAACAGGGGCTTTGGTTATGGGTAAATCTGGTATTCGCCGTGCTTATGAAACTGGTAAAGGTTCAATTACATTACGTGCAAAAACCCACATTGAAGAAATGGCTGGTGGGAAAGAACGTATTGTTGTGACTGAACTACCATATATGGTCAATAAAGCACGGTTGGTTGAACATATTGTTCGTTTAAACCATGAAAAACGAATTGAAGGATTGACTGCGGTTCGTGATGAATCCAACCGTGAAGGAATTCGCGTGGTTATCGAAGTTCGTCGTGACTTATCAGCACACGTTATCTTAAATAATCTGTTCAAACTAACAAGTTTGCAAACTTCATTTGGTTTCAATATGTTGGCTATCGAAAAAGGAATTCCTAAAATTCTTTCTTTGAAAGAAATCTTAGTTGATTATATTGAACATCAAATAGAAGTTGTTGAACGTCGTACAGCCTTTGATAAAGCACGTGCAGAAGCACGCGCACATATCTTGGAAGGTTTACGTATCGCTCTTGACAATATTGACCGTATCATTACAATTATCCGTGAATCACAAACGGATGCCATTGCACAAAAAACAATGATGGATGAATTCCTCCTCTCTGAAAAACAATCGCAAGCTATTCTTGATATGCGTTTGCGTCGTTTGACCGGATTGGAACGTGATAAAATTGAGGCAGAATATCAAGATTTAGTCGCTTTGATTGCTGACTTAGCCGATATTTTGGCAAAACCTGAACGTGTTAAGAAAATTATTCGTGAAGAATTAGAAGAAGTTAAACGTAAATTTGCTGACAAACGTCGAACAGAATTGTTAGTTGGTGAAGTTCTTACTCTTGAAGATGAAGATTTGATTGAGGAAGAAGATGTATTGATTACTTTATCAAATAAAGGATATATCAAACGTCTAGCTAATGACGAATTCCGTGCCCAAAATCGTGGTGGACGTGGTGTTCAAGGAATGGGAATGTCTGATGATGACTTTGTTCAACATTTGGTATCTACATCAACACATGATCATTTACTCTTCTTTACAAATCTTGGACGTGTTTACCGAATGAAAGGATATGAAATTCCTGAATACGGTCGGACAGCAAAAGGATTGCCAATTGTCAATCTCCTCAAGCTTGATGACGGTGAAAAAATTGCAACAATCATCAATGTTGACCGTGACCAAGCGGCGAAATATCTCTTCTTCACAACACGTAACGGAATTGTTAAACGAACTTCAACCAGTCAATTTAGCAATATTCGGACAAATGGTTTGAAGGCTTTGAAACTCCGAGATGGTGACGAACTGATTAATGTGCTTAGAACTTCGGGTGAAGATGAGGTGATTATCGGAACTCATTTGGGATACTCAGTTCGCTTTAAAGGTGCAGTTGTTCGTGATATGGGACGTGCAGCAGCCGGTGTTAAAGGGGTTAACCTCAGAGAAGGCGACTATGTTGTCGGAACTTCACGAATTGATGACAGTCAAGAAGTCCTTGTTATCTCAGAAAATGGTCTTGGTAAACGAACTCAGGCTTCAGAATATCCAACAAAAGGCCGTGGTGGTAAAGGGATGAAAGTCATGAATGTCACAGAAAGAACTGGTAAATTAGCTGGTTTAACTGCTGTCAATGGTGACGAAGATTTGATGGTTATTACAGATACAGGGGTTATTATCCGTACAAATGTGGCTAACATTTCTCAAACTGGTCGAGCTGCCCAAGGGGTTAAAGTAATGCGACTTGATGATGAAGCACAAATTGTAACCTTTGCACTTGTA
>gyrA_Lcl-067
CAAGACAAAAATGTTATCAATGTCAATTTAGTTGAGGAGATGAAGACGTCATTTCGTGACTATGCAATGTCAGTTATCGTTGCACGGGCACTTCCTGATGTACGTGATGGTTTAAAACCCGTTCACCGTCGTATTCTCTACGGAATGAATGAACTTGGAAATACTCCAGATAAACCACATAAAAAATCGGCACGTATTGTCGGTGAAGTTATGGGTAAATATCACCCACACGGAGACAGTTCAATCTATGAAGCAATGGTACGTATGGCTCAATGGTGGTCTTATCGTCATATGCTTGCTGACGGACACGGTAACTTTGGTTCAATGGACGGTGACGGTGCCGCAGCGATGCGTTATACCGAAGCTCGTTTAAGTAAAATTGCCATGGAAATGTTGCGTGATATCAACAAAAATACCGTTGATTTCATGGACAATTTCGACGGTACTGAACGTGAACCGCTCGTTTTACCTGCTCGTTTTCCAAACCTTTTAGTTAATGGAACCACAGGGATTGCCGTTGGGATGGCAACAAACATTCCACCACATAATCTGGGTGAAACAATCGATGCAGTAGATATGCTCATGGAAAATCCAGAAGCATCAGTTACTGATTTAATGTCTGTGATTCCTGGACCTGACTTCCCAACAGGGGCTTTGGTTATGGGTAAATCTGGTATTCGCCGTGCTTATGAAACTGGTAAAGGTTCAATTACATTACGTGCAAAAACCCACATTGAAGAAATGGCTGGTGGGAAAGAACGTATTGTTGTGACTGAACTACCATATATGGTCAATAAAGCACGGTTGGTTGAACATATTGTTCGTTTAAACCATGAAAAACGAATTGAAGGATTGACTGCGGTTCGTGATGAATCCAACCGTGAAGGAATTCGCGTGGTTATCGAAGTTCGTCGTGACTTATCAGCACACGTTATCTTAAATAATCTGTTCAAACTAACAAGTTTGCAAACTTCATTTGGTTTCAATATGTTGGCTATCGAAAAAGGAATTCCTAAAATTCTTTCTTTGAAAGAAATCTTAGTTGATTATATTGAACATCAAATAGAAGTTGTTGAACGTCGTACAGCCTTTGATAAAGCACGTGCAGAAGCACGCGCACATATCTTGGAAGGTTTACGTATCGCTCTTGACAATATTGACCGTATCATTACAATTATCCGTGAATCACAAACGGATGCCATTGCACAAAAAACAATGATGGATGAATTCCTCCTCTCTGAAAAACAATCGCAAGCTATTCTTGATATGCGTTTGCGTCGTTTGACCGGATTGGAACGTGATAAAATTGAGGCAGAATATCAAGATTTAGTCGCTTTGATTGCTGACTTAGCCGATATTTTGGCAAAACCTGAACGTGTTAAGAAAATTATTCGTGAAGAATTAGAAGAAGTTAAACGTAAATTTGCTGACAAACGTCGAACAGAATTGTTAGTTGGTGAAGTTCTTACTCTTGAAGATGAAGATTTGATTGAGGAAGAAGATGTATTGATTACTTTATCAAATAAAGGATATATCAAACGTCTAGCTAATGACGAATTCCGTGCCCAAAATCGTGGTGGACGTGGTGTTCAAGGAATGGGAATGTCTGATGATGACTTTGTTCAACATTTGGTATCTACATCAACACATGATCATTTACTCTTCTTTACAAATCTTGGACGTGTTTACCGAATGAAAGGATATGAAATTCCTGAATACGGTCGGACAGCAAAAGGATTGCCAATTGTCAATCTCCTCAAGCTTGATGACGGTGAAAAAATTGCAACAATCATCAATGTTGACCGTGACCAAGCGGCGAAATATCTCTTCTTCACAACACGTAACGGAATTGTTAAACGAACTTCAACCAGTCAATTTAGCAATATTCGGACAAATGGTTTGAAGGCTTTGAAACTCCGAGATGGTGACGAACTGATTAATGTGCTTAGAACTTCGGGTGAAGATGAGGTGATTATCGGAACTCATTTGGGATACTCAGTTCGCTTTAAAGGTGCAGTTGTTCGTGATATGGGACGTGCAGCAGCCGGTGTTAAAGGGGTTAACCTCAGAGAAGGCGACTATGTTGTCGGAACTTCACGAATTGATGACAGTCAAGAAGTCCTTGTTATCTCAGAAAATGGTCTTGGTAAACGAACTCAGGCTTCAGAATATCCAACAAAAGGCCGTGGTGGTAAAGGGATGAAAGTCATGAATGTCACAGAAAGAACTGGTAAATTAGCTGGTTTAACTGCTGTCAATGGTGACGAAGATTTGATGGTTATTACAGATACAGGGGTTATTATCCGTACAAATGTGGCTAACATTTCTCAAACTGGTCGAGCTGCCCAAGGGGTTAAAGTAATGCGACTTGATGATGAAGCACAAATTGTAACCTTTGCACTTGTA
>gyrA_Lcl-068
CAAGACAAAAATGTTATCAATGTCAATTTAGTTGAGGAGATGAAGACGTCATTTCGTGACTATGCAATGTCAGTTATCGTTGCACGGGCACTTCCTGATGTACGTGATGGATTAAAACCCGTTCACCGTCGTATTCTCTACGGAATGAATGAACTGGGGAATACTCCAGATAAACCTCATAAAAAATCGGCTCGTATTGTCGGTGAAGTTATGGGTAAATATCACCCACATGGAGACAGTTCAATCTATGAAGCAATGGTACGTATGGCTCAATGGTGGTCTTATCGTCATATGCTTGCTGACGGACACGGTAACTTTGGTTCAATGGACGGCGACGGTGCCGCAGCAATGCGTTATACCGAAGCTCGTTTAAGTAAAATTGCCATGGAAATGTTGCGAGATATCAACAAAAATACCGTTGATTTCATGGACAATTTCGATGGAACTGAACGTGAACCACTTGTTTTACCTGCTCGTTTCCCAAACCTTTTAGTTAATGGAACCACAGGGATTGCCGTTGGGATGGCAACAAACATTCCACCGCATAACCTTGGTGAAACGATTGATGCAGTAGATATGCTTATGGAAAACCCAGAAGCTTCCGTTACTGATTTGATGTCTGTCATTCCTGGTCCTGACTTCCCAACAGGGGCTTTGGTTATGGGTAAATCTGGGATTCGTCGTGCTTATGAAACTGGTAAAGGTTCAATTACATTACGTGCAAAAACCCACATTGAAGAAATGGCTGGTGGAAAAGAACGCATTGTTGTGACTGAATTACCATATATGGTTAACAAGGCGCGCTTGGTTGAACATATTGTTCGTTTGAACCATGAAAAACGTATTGAGGGCTTGACTGCGGTTCGTGATGAATCAAACCGTGAAGGAATTCGTGTGGTTATTGAAGTGCGTCGTGACTTATCAGCACACGTTATCCTAAATAATCTTTTCAAACTGACAAGTTTGCAAACTTCATTTGGTTTCAACATGTTGGCTATCGAAAAAGGAATTCCTAAAATTCTTTCTTTGAAAGAAATTTTAGTTGATTATATTGAACATCAAATAGAAGTTGTCGAACGTCGTACAGCCTTTGATAAAGCACGTGCAGAAGCACGGGCACATATCTTAGAAGGTTTACGTATCGCTCTTGATAATATTGACCGTATCATCACAATTATCCGTGAATCACAAACTGATGCTATTGCTCAAAAAACAATGATGGATGAATTCCTCTTGTCTGAGAAACAATCACAAGCCATTCTTGATATGCGTTTGCGTCGTTTGACAGGTTTGGAACGTGACAAAATTGAAGCTGAATATCAAGATTTAGTTGCTTTGATTGCTGACTTGACGGATATTTTAGCAAAACCTGAACGAGTTAAGAAAATTATTCGTGAAGAATTAGAAGAAGTTAAACGTAAATTTGCTGACAAACGTCGAACAGAATTGTTAGTTGGTGAGGTTCTTACTCTTGAAGATGAAGATTTGATTGAGGAAGAAGATGTATTGATTACTTTATCAAATAAAGGATATATCAAACGTTTGGCTAACGATGAATTCCGTGCTCAAAATCGCGGGGGACGTGGTGTTCAAGGAATGGGTATGTCCGATGATGACTTCGTTCAACATTTGGTATCTACATCAACACATGATCATTTACTCTTCTTTACAAATCTTGGACGTGTCTACCGAATGAAAGGATATGAAATTCCTGAATATGGTCGGACAGCTAAGGGCTTACCAATTGTCAATCTCTTAAAACTTGATGATGGTGAAAAAATTGCAACAATCATCAATGTTGACCGTGACCAAGCGGCGAAATATCTCTTCTTCACAACACGCAACGGAATTGTTAAACGAACTTCAACGAGTCAATTTAGCAATATTCGGACAAATGGTTTGAAGGCTTTGAAACTTCGTGATGGCGATGAGTTGATTAATGTGCTTAGAACTTCGGGTGAAGATGAGGTTATTATCGGGACTCACTTAGGTTACTCTGTTCGTTTCAAAGGTGCCATTGTTCGCGATATGGGCCGTGCTGCAGCTGGAGTCAAGGGGGTTAACCTCCGAGAAGGTGACTTTGTTGTTGGAACTTCAAGAATTGATGACAATCAAGAAGTCCTTGTTATCTCAGAAAATGGTCTTGGTAAACGAACTCAAGCTTCGGAATATCCAACAAAAGGCCGTGGTGGTAAAGGGATGAAAGTCATGAATGTCACAGAAAGAACTGGTAAATTAGCTGGTTTAACTGCAGTCAATGGTGACGAAGACTTGATGGTCATTACAGATACAGGGGTTATTATCCGTACAAATGTGGCTAATATTTCTCAAACTGGTCGTGCAGCCCAAGGGGTTAAAGTAATGCGACTTGATGATGAAGCACAAATTGTAACTTTTGCACTTGTA
>gyrA_Lcl-069
CAAGACAAAAATGTTATCAATGTCAATTTAGTTGAGGAGATGAAGACGTCATTTCGTGACTATGCAATGTCAGTTATCGTTGCACGGGCACTTCCTGATGTACGTGATGGTTTAAAACCCGTTCACCGTCGTATTCTCTACGGAATGAATGAACTTGGAAATACTCCAGATAAACCACATAAAAAATCGGCACGTATTGTCGGTGAAGTTATGGGTAAATATCACCCACACGGAGACAGTTCAATCTATGAAGCAATGGTACGTATGGCTCAATGGTGGTCTTATCGTCATATGCTTGCTGACGGACACGGTAACTTTGGTTCAATGGACGGTGACGGTGCCGCAGCGATGCGTTATACCGAAGCTCGTTTAAGTAAAATTGCCATGGAAATGTTGCGTGATATCAACAAAAATACCGTTGATTTCATGGACAATTTCGACGGTACTGAACGTGAACCGCTCGTTTTACCTGCTCGTTTTCCAAACCTTTTAGTTAATGGAACCACAGGGATTGCCGTTGGGATGGCAACAAACATTCCACCACATAATCTGGGTGAAACAATCGATGCAGTAGATATGCTCATGGAAAATCCAGAAGCATCAGTTACTGATTTAATGTCTGTGATTCCTGGACCTGACTTCCCAACAGGGGCTTTGGTTATGGGTAAATCTGGTATTCGCCGTGCTTATGAAACTGGTAAAGGTTCAATTACATTACGTGCAAAAACCCACATTGAAGAAATGGCTGGTGGGAAAGAACGTATTGTTGTGACTGAACTACCATATATGGTCAATAAAGCACGGTTGGTTGAACATATTGTTCGTTTAAACCATGAAAAACGAATTGAAGGATTGACTGCGGTTCGTGATGAATCCAACCGTGAAGGAATTCGCGTGGTTATCGAAGTTCGTCGTGACTTATCAGCACACGTTATCTTAAATAATCTGTTCAAACTAACAAGTTTGCAAACTTCATTTGGTTTCAATATGTTGGCTATCGAAAAAGGAATTCCTAAAATTCTTTCTTTGAAAGAAATCTTAGTTGATTATATTGAACATCAAATAGAAGTTGTTGAACGTCGTACAGCCTTTGATAAAGCACGTGCAGAAGCACGCGCACATATCTTGGAAGGTTTACGTATCGCTCTTGACAATATTGACCGTATCATTACAATTATCCGTGAATCACAAACGGATGCCATTGCACAAAAAACAATGATGGATGAATTCCTCCTCTCTGAAAAACAATCGCAAGCTATTCTTGATATGCGTTTGCGTCGTTTGACCGGATTGGAACGTGATAAAATTGAGGCAGAATATCAAGATTTAGTCGCTTTGATTGCTGACTTAGCCGATATTTTGGCAAAACCTGAACGTGTTAAGAAAATTATTCGTGAAGAATTAGAAGAAGTTAAACGTAAATTTGCTGACAAACGTCGAACAGAATTGTTAGTTGGTGAAGTTCTTACTCTTGAAGATGAAGATTTGATTGAGGAAGAAGATGTATTGATTACTTTATCAAATAAAGGATATATCAAACGTCTAGCTAATGACGAATTCCGTGCCCAAAATCGTGGTGGACGTGGTGTTCAAGGAATGGGAATGTCTGATGATGACTTTGTTCAACATTTGGTATCTACATCAACACATGATCATTTACTCTTCTTTACAAATCTTGGACGTGTTTACCGAATGAAAGGATATGAAATTCCTGAATACGGTCGGACAGCAAAAGGATTGCCAATTGTCAATCTCCTCAAGCTTGATGACGGTGAAAAAATTGCAACAATCATCAATGTTGACCGTGACCAAGCGGCGAAATATCTCTTCTTCACAACACGTAACGGAATTGTTAAACGAACTTCAACCAGTCAATTTAGCAATATTCGGACAAATGGTTTGAAGGCTTTGAAACTCCGAGATGGTGACGAACTGATTAATGTGCTTAGAACTTCGGGTGAAGATGAGGTGATTATCGGAACTCATTTGGGATACTCAGTTCGCTTTACAGGTGCAGTTGTTCGTGATATGGGACGTGCAGCAGCCGGTGTTAAAGGGGTTAACCTCAGAGAAGGCGACTATGTTGTCGGAACTTCACGAATTGATGACAGTCAAGAAGTCCTTGTTATCTCAGAAAATGGTCTTGGTAAACGAACTCAGGCTTCAGAATATCCAACAAAAGGCCGTGGTGGTAAAGGGATGAAAGTCATGAATGTCACAGAAAGAACTGGTAAATTAGCTGGTTTAACTGCTGTCAATGGTGACGAAGATTTGATGGTTATTACAGATACAGGGGTTATTATCCGTACAAATGTGGCTAACATTTCTCAAACTGGTCGAGCTGCCCAAGGGGTTAAAGTAATGCGACTTGATGATGAAGCACAAATTGTAACCTTTGCACTTGTA
>gyrA_Lcl-070
CAAGACAAAAATGTTATCAATGTCAATTTAGTTGAGGAGATGAAGACGTCATTTCGTGACTATGCAATGTCAGTTATCGTTGCACGGGCACTTCCTGATGTACGTGATGGTTTAAAACCCGTTCACCGTCGTATTCTCTACGGAATGAATGAACTTGGAAATACTCCAGATAAACCACATAAAAAATCGGCACGTATTGTCGGTGAAGTTATGGGTAAATATCACCCACACGGAGACAGTTCAATCTATGAAGCAATGGTACGTATGGCTCAATGGTGGTCTTATCGTCATATGCTTGCTGACGGACACGGTAACTTTGGTTCAATGGACGGTGACGGTGCCGCAGCGATGCGTTATACCGAAGCTCGTTTAAGTAAAATTGCCATGGAAATGTTGCGTGATATCAACAAAAATACCGTTGATTTCATGGACAATTTCGACGGTACTGAACGTGAACCGCTCGTTTTACCTGCTCGTTTTCCAAACCTTTTAGTTAATGGAACCACAGGGATTGCCGTTGGGATGGCAACAAACATTCCACCACATAATCTGGGTGAAACAATCGATGCAGTAGATATGCTCATGGAAAATCCAGAAGCATCAGTTACTGATTTAATGTCTGTGATTCCTGGACCTGACTTCCCAACAGGGGCTTTGGTTATGGGTAAATCTGGTATTCGCCGTGCTTATGAAACTGGTAAAGGTTCAATTACATTACGTGCAAAAACCCACATTGAAGAAATGGCTGGTGGGAAAGAACGTATTGTTGTGACTGAACTACCATATATGGTCAATAAAGCACGGTTGGTTGAACATATTGTTCGTTTAAACCATGAAAAACGAATTGAAGGATTGACTGCGGTTCGTGATGAATCCAACCGTGAAGGAATTCGCGTGGTTATCGAAGTTCGTCGTGACTTATCAGCACACGTTATCTTAAATAATCTGTTCAAACTAACAAGTTTGCAAACTTCATTTGGTTTCAATATGTTGGCTATCGAAAAAGGAATTCCTAAAATTCTTTCTTTGAAAGAAATCTTAGTTGATTATATTGAACATCAAATAGAAGTTGTTGAACGTCGTACAGCCTTTGATAAAGCACGTGCAGAAGCACGCGCACATATCTTGGAAGGTTTACGTATCGCTCTTGACAATATTGACCGTATCATTACAATTATCCGTGAATCACAAACGGATGCCATTGCACAAAAAACAATGATGGATGAATTCCTCCTCTCTGAAAAACAATCGCAAGCTATTCTTGATATGCGTTTGCGTCGTTTGACCGGATTGGAACGTGATAAAATTGAGGCAGAATATCAAGATTTAGTCGCTTTGATTGCTGACTTAGCCGATATTTTGGCAAAACCTGAACGTGTTAAGAAAATTATTCGTGAAGAATTAGAAGAAGTTAAACGTAAATTTGCTGACAAACGTCGAACAGAATTGTTAGTTGGTGAAGTTCTTACTCTTGAAGATGAAGATTTGATTGAGGAAGAAGATGTATTGATTACTTTATCAAATAAAGGATATATCAAACGTCTAGCTAATGACGAATTCCGTGCCCAAAATCGTGGTGGACGTGGTGTTCAAGGAATGGGAATGTCTGATGATGACTTTGTTCAACATTTGGTATCTACATCAACACATGATCATTTACTCTTCTTTACAAATCTTGGACGTGTTTACCGAATGAAAGGATATGAAATTCCTGAATACGGTCGGACAGCAAAAGGATTGCCAATTGTCAATCTCCTCAAGCTTGATGACGGTGAAAAAATTGCAACAATCATCAATGTTGACCGTGACCAAGCGGCGAAATATCTCTTCTTCACAACACGTAACGGAATTGTTAAACGAACTTCAACCAGTCAATTTAGCAATATTCGGACAAATGGTTTGAAGGCTTTGAAACTCCGAGATGGTGACGAACTGATTAATGTGCTTAGAACTTCGGGTGAAGATGAGGTGATTATCGGAACTCATTTGGGATACTCAGTTCGCTTTAAAGGTGCAGTTGTTCGTGATATGGGACGTGCAGCAGCCGGTGTTAAAGGGGTTAACCTCAGAGAAGGCGACTATGTTGTCGGAACTTCACGAATTGATGACAGTCAAGAAGTCCTTGTTATCTCAGAAAATGGTCTTGGTAAACGAACTCAGGCTTCAGAATATCCAACAAAAGGCCGTGGTGGTAAAGGGATGAAAGTCATGAATGTCACAGAAAGAACTGGTAAATTAGCTGGTTTAACTGCTGTCAATGGTGACGAAGATTTGATGGTTATTACAGATACAGGGGTTATTATCCGTACAAATGTGGCTAACATTTCTCAAACTGGTCGAGCTGCCCAAGGGGTTAAAGTAATGCGACTTGATGATGAAGCACAAATTGTAACCTTTGCACTTGTA
>gyrA_Lcl-071
CAAGACAAAAATGTTATCAATGTCAATTTAGTTGAGGAGATGAAGACGTCATTTCGTGACTATGCAATGTCAGTTATCGTTGCACGGGCACTTCCTGATGTACGTGATGGTTTAAAACCCGTTCACCGTCGTATTCTCTACGGAATGAATGAACTTGGAAATACTCCAGATAAACCACATAAAAAATCGGCACGTATTGTCGGTGAAGTTATGGGTAAATATCACCCACACGGAGACAGTTCAATCTATGAAGCAATGGTACGTATGGCTCAATGGTGGTCTTATCGTCATATGCTTGCTGACGGACACGGTAACTTTGGTTCAATGGACGGTGACCGTGCCGCAGCGATGCGTTATACCGAAGCTCGTTTAAGTAAAATTGCCATGGAAATGTTGCGTGATATCAACAAAAATACCGTTGATTTCATGGACAATTTCGACGGTACTGAACGTGAACCGCTCGTTTTACCTGCTCGTTTTCCAAACCTTTTAGTTAATGGAACCACAGGGATTGCCGTTGGGATGGCAACAAACATTCCACCACATAATCTGGGTGAAACAATCGATGCAGTAGATATGCTCATGGAAAATCCAGAAGCATCAGTTACTGATTTAATGTCTGTGATTCCTGGACCTGACTTCCCAACAGGGGCTTTGGTTATGGGTAAATCTGGTATTCGCCGTGCTTATGAAACTGGTAAAGGTTCAATTACATTACGTGCAAAAACCCACATTGAAGAAATGGCTGGTGGGAAAGAACGTATTGTTGTGACTGAACTACCATATATGGTCAATAAAGCACGGTTGGTTGAACATATTGTTCGTTTAAACCATGAAAAACGAATTGAAGGATTGACTGCGGTTCGTGATGAATCCAACCGTGAAGGAATTCGCGTGGTTATCGAAGTTCGTCGTGACTTATCAGCACACGTTATCTTAAATAATCTGTTCAAACTAACAAGTTTGCAAACTTCATTTGGTTTCAATATGTTGGCTATCGAAAAAGGAATTCCTAAAATTCTTTCTTTGAAAGAAATCTTAGTTGATTATATTGAACATCAAATAGAAGTTGTTGAACGTCGTACAGCCTTTGATAAAGCACGTGCAGAAGCACGCGCACATATCTTGGAAGGTTTACGTATCGCTCTTGACAATATTGACCGTATCATTACAATTATCCGTGAATCACAAACGGATGCCATTGCACAAAAAACAATGATGGATGAATTCCTCCTCTCTGAAAAACAATCGCAAGCTATTCTTGATATGCGTTTGCGTCGTTTGACCGGATTGGAACGTGATAAAATTGAGGCAGAATATCAAGATTTAGTCGCTTTGATTGCTGACTTAGCCGATATTTTGGCAAAACCTGAACGTGTTAAGAAAATTATTCGTGAAGAATTAGAAGAAGTTAAACGTAAATTTGCTGACAAACGTCGAACAGAATTGTTAGTTGGTGAAGTTCTTACTCTTGAAGATGAAGATTTGATTGAGGAAGAAGATGTATTGATTACTTTATCAAATAAAGGATATATCAAACGTCTAGCTAATGACGAATTCCGTGCCCAAAATCGTGGTGGACGTGGTGTTCAAGGAATGGGAATGTCTGATGATGACTTTGTTCAACATTTGGTATCTACATCAACACATGATCATTTACTCTTCTTTACAAATCTTGGACGTGTTTACCGAATGAAAGGATATGAAATTCCTGAATACGGTCGGACAGCAAAAGGATTGCCAATTGTCAATCTCCTCAAGCTTGATGACGGTGAAAAAATTGCAACAATCATCAATGTTGACCGTGACCAAGCGGCGAAATATCTCTTCTTCACAACACGTAACGGAATTGTTAAACGAACTTCAACCAGTCAATTTAGCAATATTCGGACAAATGGTTTGAAGGCTTTGAAACTCCGAGATGGTGACGAACTGATTAATGTGCTTAGAACTTCGGGTGAAGATGAGGTGATTATCGGAACTCATTTGGGATACTCAGTTCGCTTTAAAGGTGCAGTTGTTCGTGATATGGGACGTGCAGCAGCCGGTGTTAAAGGGGTTAACCTCAGAGAAGGCGACTATGTTGTCGGAACTTCACGAATTGATGACAGTCAAGAAGTCCTTGTTATCTCAGAAAATGGTCTTGGTAAACGAACTCAGGCTTCAGAATATCCAACAAAAGGCCGTGGTGGTAAAGGGATGAAAGTCATGAATGTCACAGAAAGAACTGGTAAATTAGCTGGTTTAACTGCTGTCAATGGTGACGAAGATTTGATGGTTATTACAGATACAGGGGTTATTATCCGTACAAATGTGGCTAACATTTCTCAAACTGGTCGAGCTGCCCAAGGGGTTAAAGTAATGCGACTTGATGATGAAGCACAAATTGTAACCTTTGCACTTGTA
>gyrA_Lcl-072
CAAGACAAAAATGTTATCAATGTCAATTTAGTTGAGGAGATGAAGACGTCATTTCGTGACTATGCAATGTCAGTTATCGTTGCACGGGCACTTCCTGATGTACGTGATGGTTTAAAACCCGTTCACCGTCGTATTCTCTACGGAATGAATGAACTTGGAAATACTCCAGATAAACCACATAAAAAATCGGCACGTATTGTCGGTGAAGTTATGGGTAAATATCACCCACACGGAGACAGTTCAATCTATGAAGCAATGGTACGTATGGCTCAATGGTGGTCTTATCGTCATATGCTTGCTGACGGACACGGTAACTTTGGTTCAATGGACGGTGACGGTGCCGCAGCGATGCGTTATACCGAAGCTCGTTTAAGTAAAATTGCCATGGAAATGTTGCGTGATATCAACAAAAATACTGTTGATTTCATGGACAATTTCGACGGTACTGAACGTGAACCGCTCGTTTTACCTGCTCGTTTTCCAAACCTTTTAGTTAATGGAACCACAGGGATTGCCGTTGGGATGGCAACAAACATTCCACCACATAATCTGGGTGAAACAATCGATGCAGTAGATATGCTCATGGAAAATCCAGAAGCATCAGTTACTGATTTAATGTCTGTGATTCCTGGACCTGACTTCCCAACAGGGGCTTTGGTTATGGGTAAATCTGGTATTCGCCGTGCTTATGAAACTGGTAAAGGTTCAATTACATTACGTGCAAAAACCCACATTGAAGAAATGGCTGGTGGGAAAGAACGTATTGTTGTGACTGAACTACCATATATGGTCAATAAAGCACGGTTGGTTGAACATATTGTTCGTTTAAACCATGAAAAACGAATTGAAGGATTGACTGCGGTTCGTGATGAATCCAACCGTGAAGGAATTCGCGTGGTTATCGAAGTTCGTCGTGACTTATCAGCACACGTTATCTTAAATAATCTGTTCAAACTAACAAGTTTGCAAACTTCATTTGGTTTCAATATGTTGGCTATCGAAAAAGGAATTCCTAAAATTCTTTCTTTGAAAGAAATCTTAGTTGATTATATTGAACATCAAATAGAAGTTGTTGAACGTCGTACAGCCTTTGATAAAGCACGTGCAGAAGCACGCGCACATATCTTGGAAGGTTTACGTATCGCTCTTGACAATATTGACCGTATCATTACAATTATCCGTGAATCACAAACGGATGCCATTGCACAAAAAACAATGATGGATGAATTCCTCCTCTCTGAAAAACAATCGCAAGCTATTCTTGATATGCGTTTGCGTCGTTTGACCGGATTGGAACGTGATAAAATTGAGGCAGAATATCAAGATTTAGTCGCTTTGATTGCTGACTTAGCCGATATTTTGGCAAAACCTGAACGTGTTAAGAAAATTATTCGTGAAGAATTAGAAGAAGTTAAACGTAAATTTGCTGACAAACGTCGAACAGAATTGTTAGTTGGTGAAGTTCTTACTCTTGAAGATGAAGATTTGATTGAGGAAGAAGATGTATTGATTACTTTATCAAATAAAGGATATATCAAACGTCTAGCTAATGACGAATTCCGTGCCCAAAATCGTGGTGGACGTGGTGTTCAAGGAATGGGAATGTCTGATGATGACTTTGTTCAACATTTGGTATCTACATCAACACATGATCATTTACTCTTCTTTACAAATCTTGGACGTGTTTACCGAATGAAAGGATATGAAATTCCTGAATACGGTCGGACAGCAAAAGGATTGCCAATTGTCAATCTCCTCAAGCTTGATGACGGTGAAAAAATTGCAACAATCATCAATGTTGACCGTGACCAAGCGGCGAAATATCTCTTCTTCACAACACGTAACGGAATTGTTAAACGAACTTCAACCAGTCAATTTAGCAATATTCGGACAAATGGTTTGAAGGCTTTGAAACTCCGAGATGGTGACGAACTGATTAATGTGCTTAGAACTTCGGGTGAAGATGAGGTGATTATCGGAACTCATTTGGGATACTCAGTTCGCTTTACAGGTGCAGTTGTTCGTGATATGGGACGTGCAGCAGCCGGTGTTAAAGGGGTTAACCTCAGAGAAGGCGACTATGTTGTCGGAACTTCACGAATTGATGACAGTCAAGAAGTCCTTGTTATCTCAGAAAATGGTCTTGGTAAACGAACTCAGGCTTCAGAATATCCAACAAAAGGCCGTGGTGGTAAAGGGATGAAAGTCATGAATGTCACAGAAAGAACTGGTAAATTAGCTGGTTTAACTGCTGTCAATGGTGACGAAGATTTGATGGTTATTACAGATACAGGGGTTATTATCCGTACAAATGTGGCTAACATTTCTCAAACTGGTCGAGCTGCCCAAGGGGTTAAAGTAATGCGACTTGATGATGAAGCACAAATTGTAACCTTTGCACTTGTA
>gyrA_Lcl-073
CAAGACAAAAATGTTATCAATGTCAATTTAGTTGAGGAGATGAAGACGTCATTTCGTGACTATGCAATGTCAGTTATCGTTGCACGGGCACTTCCTGATGTACGTGATGGTTTAAAACCCGTTCACCGTCGTATTCTCTACGGAATGAATGAACTTGGAAATACTCCAGATAAACCACATAAAAAATCGGCACGTATTGTCGGTGAAGTTATGGGTAAATATCACCCACACGGAGACAGTTCAATCTATGAAGCAATGGTACGTATGGCTCAATGGTGGTCTTATCGTCATATGCTTGCTGACGGACACGGTAACTTTGGTTCAATGGACGGTGACGGTGCCGCAGCGATGCGTTATACCGAAGCTCGTTTAAGTAAAATTGCCATGGAAATGTTGCGTGATATCAACAAAAATACCGTTGATTTCATGGACAATTTCGACGGTACTGAACGTGAACCGCTCGTTTTACCTGCTCGTTTTCCAAACCTTTTAGTTAATGGAACCACAGGGATTGCCGTTGGGATGGCAACAAACATTCCACCACATAATCTGGGTGAAACAATCGATGCAGTAGATATGCTCATGGAAAATCCAGAAGCATCAGTTACTGATTTAATGTCTGTGATTCCTGGACCTGACTTCCCAACAGGGGCTTTGGTTATGGGTAAATCTGGTATTCGCCGTGCTTATGAAACTGGTAAAGGTTCAATTACATTACGTGCAAAAACCCACATTGAAGAAATGGCTGGTGGGAAAGAACGTATTGTTGTGACTGAACTACCATATATGGTCAATAAAGCACGGTTGGTTGAACATATTGTTCGTTTAAACCATGAAAAACGAATTGAAGGATTGACTGCGGTTCGTGATGAATCCAACCGTGAAGGAATTCGCGTGGTTATCGAAGTTCGTCGTGACTTATCAGCACACGTTATCTTAAATAATCTGTTCAAACTAACAAGTTTGCAAACTTCATTTGGTTTCAATATGTTGGCTATCGAAAAAGGAATTCCTAAAATTCTTTCTTTGAAAGAAATCTTAGTTGATTATATTGAACATCAAATAGAAGTTGTTGAACGTCGTACAGCCTTTGATAAAGCACGTGCAGAAGCACGCGCACATATCTTGGAAGGTTTACGTATCGCTCTTGACAATATTGACCGTATCATTACAATTATCCGTGAATCACAAACGGATGCCATTGCACAAAAAACAATGATGGATGAATTCCTCCTCTCTGAAAAACAATCGCAAGCTATTCTTGATATGCGTTTGCGTCGTTTGACCGGATTGGAACGTGATAAAATTGAGGCAGAATATCAAGATTTAGTCGCTTTGATTGCTGACTTAGCCGATATTTTGGCAAAACCTGAACGTGTTAAGAAAATTATTCGTGAAGAATTAGAAGAAGTTAAACGTAAATTTGCTGACAAACGTCGAACAGAATTGTTAGTTGGTGAAGTTCTTACTCTTGAAGATGAAGATTTGATTGAGGAAGAAGATGTATTGATTACTTTATCAAATAAAGGATATATCAAACGTCTAGCTAATGACGAATTCCGTGCCCAAAATCGTGGTGGACGTGGTGTTCAAGGAATGGGAATGTCTGATGATGACTTTGTTCAACATTTGGTATCTACATCAACACATGATCATTTACTCTTCTTTACAAATCTTGGACGTGTTTACCGAATGAAAGGATATGAAATTCCTGAATACGGTCGGACAGCAAAAGGATTGCCAATTGTCAATCTCCTCAAGCTTGATGACGGTGAAAAAATTGCAACAATCATCAATGTTGACCGTGACCAAGCGGCGAAATATCTCTTCTTCACAACACGTAACGGAATTGTTAAACGAACTTCAACCAGTCAATTTAGCAATATTCGGACAAATGGTTTGAAGGCTTTGAAACTCCGAGATGGTGACGAACTGATTAATGTGCTTAGAACTTCGGGTGAAGATGAGGTGATTATCGGAACTCATTTGGGATACTCAGTTCGCTTTAAAGGTGCAGTTGTTCGTGATATGGGACGTGCAGCAGCCGGTGTTAAAGGGGTTAACCTCAGAGAAGGCGACTATGTTGTCGGAACTTCACGAATTGATGACAGTCAAGAAGTCCTTGTTATCTCAGAAAATGGTCTTGGTAAACGAACTCAGGCTTCAGAATATCCAACAAAAGGCCGTGGTGGTAAAGGGATGAAAGTCATGAATGTCACAGAAAGAACTGGTAAATTAGCTGGTTTAACTGCTGTCAATGGTGACGAAGATTTGATGGTTATTACAGATACAGGGGTTATTATCCGTACAAATGTGGCTAACATTTCTCAAACTGGTCGAGCTGCCCAAGGGGTTAAAGTAATGCGACTTGATGATGAAGCACAAATTGTAACCTTTGCACTTGTA
>gyrA_Lcl-074
CAAGACAAAAATGTTATCAATGTCAATTTAGTTGAGGAGATGAAGACGTCATTTCGTGACTATGCAATGTCAGTTATCGTTGCACGGGCACTTCCTGATGTACGTGATGGTTTAAAACCCGTTCACCGTCGTATTCTCTACGGAATGAATGAACTTGGAAATACTCCAGATAAACCACATAAAAAATCGGCACGTATTGTCGGTGAAGTTATGGGTAAATATCACCCACACGGAGACAGTTCAATCTATGAAGCAATGGTACGTATGGCTCAATGGTGGTCTTATCGTCATATGCTTGCTGACGGACACGGTAACTTTGGTTCAATGGACGGAGACGGTGCCGCAGCGATGCGCTATACCGAAGCTCGTTTAAGTAAAATTGCCATGGAAATGTTGCGCGATATCAACAAAAATACCGTTGATTTCATGGACAATTTCGATGGTACTGAACGTGAACCGCTCGTTTTACCTGCTCGTTTTCCAAACCTTTTAGTTAATGGAACCACAGGGATTGCCGTTGGGATGGCAACAAACATTCCACCACATAATCTGGGTGAAACAATTGATGCAGTAGATATGCTCATGGAAAATCCAGAAGCATCAGTTACTGATTTAATGTCTGTGATTCCTGGACCTGACTTCCCAACAGGGGCTTTGGTTATGGGTAAATCTGGTATTCGCCGTGCTTATGAAACTGGTAAAGGTTCAATTACATTACGTGCAAAAACCCACATTGAAGAAATGGCTGGTGGGAAAGAACGTATTGTTGTGACTGAACTACCATATATGGTCAATAAAGCGCGTTTGGTTGAACATATTGTTCGTTTAAACCATGAAAAACGAATTGAAGGATTGACTGCGGTTCGTGATGAATCCAACCGTGAAGGAATTCGCGTGGTTATCGAAGTTCGTCGTGACTTATCAGCACACGTTATCTTAAATAATCTGTTCAAACTAACAAGTTTGCAAACTTCATTTGGTTTCAATATGTTGGCTATCGAAAAAGGAATTCCTAAAATTCTTTCTTTGAAAGAAATCTTAGTTGATTATATTGAACATCAAATAGAAGTTGTTGAACGTCGTACAGCCTTTGATAAAGCACGTGCAGAAGCACGCGCACATATCTTGGAAGGTTTACGTATCGCTCTTGACAATATTGACCGTATCATTACAATTATCCGTGAATCACAAACGGATGCCATTGCACAAAAAACAATGATGGATGAATTCCTCCTCTCTGAAAAACAATCGCAAGCTATTCTTGATATGCGTTTGCGTCGTTTGACCGGATTGGAACGTGATAAAATTGAGGCAGAATATCAAGATTTAGTCGCTTTGATTGCTGACTTAGCCGATATTTTGGCAAAACCTGAACGTGTTAAGAAAATTATTCGTGAAGAATTAGAAGAAGTTAAACGTAAATTTGCTGACAAACGTCGAACAGAATTGTTAGTTGGTGAAGTTCTTACTCTTGAAGATGAAGATTTGATTGAGGAAGAAGATGTATTGATTACTTTATCAAATAAAGGATATATCAAACGTCTAGCTAATGACGAATTCCGTGCCCAAAATCGTGGTGGACGTGGTGTTCAAGGAATGGGAATGTCTGATGATGACTTTGTTCAACATTTGGTATCTACATCAACACATGATCATTTACTCTTCTTTACAAATCTTGGACGTGTTTACCGAATGAAAGGATATGAAATTCCTGAATACGGTCGGACAGCAAAAGGATTGCCAATTGTCAATCTCCTCAAGCTTGATGACGGTGAAAAAATTGCAACAATCATCAATGTTGACCGTGACCAAGCGGCGAAATATCTCTTCTTCACAACACGTAATGGAATTGTTAAACGAACTTCAACCAGTCAATTTAGCAATATTCGGACAAATGGTTTGAAGGCTTTGAAACTCCGAGATGGTGATGAACTGATTAATGTGCTTAGAACTTCGGGTGAAGATGAGGTGATTATCGGAACTCATTTGGGATACTCAGTTCGCTTTAAAGGTGCAGTTGTTCGTGATATGGGACGTGCAGCAGCCGGTGTTAAAGGGGTTAACCTCAGAGAAGGCGACTATGTTGTCGGAACTTCACGAATTGATGATAGTCAAGAAGTTCTTGTCATCTCAGAAAATGGTCTTGGTAAACGAACTCAGGCTTCGGAATATCCAACAAAAGGCCGTGGTGGTAAAGGGATGAAAGTCATGAATGTCACAGAAAGAACTGGTAAATTAGCTGGTTTAACTGCTGTCAATGGTGACGAAGATTTGATGGTTATTACAGATACAGGGGTTATTATCCGTACAAATGTGGCTAACATTTCTCAAACTGGTCGAGCTGCCCAAGGGGTTAAAGTAATGCGACTTGATGATGAAGCACAAATTGTAACCTTTGCACTTGTA
>gyrA_Lcl-075
CAAGACAAAAATGTTATCAATGTCAATTTAGTTGAGGAGATGAAGACGTCATTTCGTGACTATGCAATGTCAGTTATCGTTGCACGGGCACTTCCTGATGTACGTGATGGATTAAAACCCGTTCACCGTCGTATTCTCTACGGAATGAATGAACTGGGGAATACTCCAGATAAACCTCATAAAAAATCGGCTCGTATTGTCGGTGAAGTTATGGGTAAATATCACCCACATGGAGACAGTTCAATCTATGAAGCAATGGTACGTATGGCTCAATGGTGGTCTTATCGTCATATGCTTGCTGACGGACACGGTAACTTTGGTTCAATGGACGGCGACGGTGCCGCAGCAATGCGTTATACCGAAGCTCGTTTAAGTAAAATTGCCATGGAAATGTTGCGAGATATCAACAAAAATACCGTTGATTTCATGGACAATTTCGATGGAACTGAACGTGAACCACTTGTTTTACCTGCTCGTTTCCCAAACCTTTTAGTTAATGGAACCACAGGGATTGCCGTTGGGATGGCAACAAACATTCCACCGCATAACCTTGGTGAAACGATTGATGCAGTAGATATGCTTATGGAAAACCCAGAAGCTTCCGTTACTGATTTGATGTCTGTCATTCCTGGTCCTGACTTCCCAACAGGGGCTTTGGTTATGGGTAAATCTGGGATTCGTCGTGCTTATGAAACTGGTAAGGGTTCAATTACATTACGTGCAAAAACCCACATTGAAGAAATGGCTGGTGGAAAAGAACGCATTGTTGTGACTGAATTACCATATATGGTTAACAAGGCGCGCTTGGTTGAACATATTGTTCGTTTGAACCATGAAAAACGTATTGAGGGCTTGACTGCGGTTCGTGATGAATCAAACCGTGAAGGAATTCGTGTGGTTATTGAAGTGCGTCGTGACTTATCAGCACACGTTATCCTAAATAATCTTTTCAAACTGACAAGTTTGCAAACTTCATTTGGTTTCAACATGTTGGCTATCGAAAAAGGAATTCCTAAAATTCTTTCTTTGAAAGAAATTTTAGTTGATTATATTGAACATCAAATAGAAGTTGTCGAACGTCGTACAGCCTTTGATAAAGCACGTGCAGAAGCACGGGCACATATCTTAGAAGGTTTACGTATCGCTCTTGATAATATTGACCGTATCATCACAATTATCCGTGAATCACAAACTGATGCTATTGCTCAAAAAACAATGATGGATGAATTCCTCTTGTCTGAGAAACAATCACAAGCCATTCTTGATATGCGTTTGCGTCGTTTGACAGGTTTGGAACGTGACAAAATTGAAGCTGAATATCAAGATTTAGTTGCTTTGATTGCTGACTTGACGGATATTTTAGCAAAACCTGAACGAGTTAAGAAAATTATTCGTGAAGAATTAGAAGAAGTTAAACGTAAATTTGCTGACAAACGTCGAACAGAATTGTTAGTTGGTGAGGTTCTTACTCTTGAAGATGAAGATTTGATTGAGGAAGAAGATGTATTGATTACTTTATCAAATAAAGGATATATCAAACGTTTGGCTAACGATGAATTCCGTGCTCAAAATCGCGGGGGACGTGGTGTTCAAGGAATGGGTATGTCCGATGATGACTTCGTTCAACATTTGGTATCTACATCAACACATGATCATTTACTCTTCTTTACAAATCTTGGACGTGTCTACCGAATGAAAGGATATGAAATTCCTGAATATGGTCGGACAGCTAAGGGCTTACCAATTGTCAATCTCTTAAAACTTGATGATGGTGAAAAAATTGCAACAATCATCAATGTTGACCGTGACCAAGCGGCGAAATATCTCTTCTTCACAACACGCAACGGAATTGTTAAACGAACTTCAACGAGTCAATTTAGCAATATTCGGACAAATGGTTTGAAGGCTTTGAAACTTCGTGATGGCGATGAGTTGATTAATGTGCTTAGAACTTCGGGTGAAGATGAGGTTATTATCGGGACTCACTTAGGTTACTCTGTTCGTTTCAAAGGTGCCATTGTTCGCGATATGGGCCGTGCTGCAGCTGGAGTCAAGGGGGTTAACCTCCGAGAAGGTGACTTTGTTGTTGGAACTTCAAGAATTGATGACAATCAAGAAGTCCTTGTTATCTCAGAAAATGGTCTTGGTAAACGAACTCAAGCTTCGGAATATCCAACAAAAGGCCGTGGTGGTAAAGGGATGAAAGTCATGAATGTCACAGAAAGAACTGGTAAATTAGCTGGTTTAACTGCAGTCAATGGTGACGAAGACTTGATGGTCATTACAGATACAGGGGTTATTATCCGTACAAATGTGGCTAATATTTCTCAAACTGGTCGTGCAGCCCAAGGGGTTAAAGTAATGCGACTTGATGATGAAGCACAAATTGTAACTTTTGCACTTGTA
>gyrA_Lcl-076
CAAGACAAAAATGTTATCAATGTCAATTTAGTTGAGGAGATGAAGACGTCATTTCGTGACTATGCAATGTCAGTTATCGTTGCACGGGCACTTCCTGATGTACGTGATGGTTTAAAACCCGTTCACCGTCGTATTCTCTACGGAATGAATGAACTTGGAAATACTCCAGATAAACCACATAAAAAATCGGCACGTATTGTCGGTGAAGTTATGGGTAAATATCACCCACACGGAGACAGTTCAATCTATGAAGCAATGGTACGTATGGCTCAATGGTGGTCTTATCGTCATATGCTTGCTGACGGACACGGTAACTTTGGTTCAATGGACGGTGACGGTGCCGCAGCGATGCGTTATACCGAAGCTCGTTTAAGTAAAATTGCCATGGAAATGTTGCGTGATATCAACAAAAATACCGTTGATTTCATGGACAATTTCGACGGTACTGAACGTGAACCGCTCGTTTTACCTGCTCGTTTTCCAAACCTTTTAGTTAATGGAACCACAGGGATTGCCGTTGGGATGGCAACAAACATTCCACCACATAATCTGGGTGAAACAATCGATGCAGTAGATATGCTCATGGAAAATCCAGAAGCATCAGTTACTGATTTAATGTCTGTGATTCCTGGACCTGACTTCCCAACAGGGGCTTTGGTTATGGGTAAATCTGGTATTCGCCGTGCTTATGAAACTGGTAAAGGTTCAATTACATTACGTGCAAAAACCCACATTGAAGAAATGGCTGGTGGGAAAGAACGTATTGTTGTGACTGAACTACCATATATGGTCAATAAAGCACGGTTGGTTGAACATATTGTTCGTTTAAACCATGAAAAACGAATTGAAGGATTGACTGCGGTTCGTGATGAATCCAACCGTGAAGGAATTCGCGTGGTTATCGAAGTTCGTCGTGACTTATCAGCACACGTTATCTTAAATAATCTGTTCAAACTAACAAGTTTGCAAACTTCATTTGGTTTCAATATGTTGGCTATCGAAAAAGGAATTCCTAAAATTCTTTCTTTGAAAGAAATCTTAGTTGATTATATTGAACATCAAATAGAAGTTGTTGAACGTCGTACAGCCTTTGATAAAGCACGTGCAGAAGCACGCGCACATATCTTGGAAGGTTTACGTATCGCTCTTGACAATATTGACCGTATCATTACAATTATCCGTGAATCACAAACGGATGCCATTGCACAAAAAACAATGATGGATGAATTCCTCCTCTCTGAAAAACAATCGCAAGCTATTCTTGATATGCGTTTGCGTCGTTTGACCGGATTGGAACGTGATAAAATTGAGGCAGAATATCAAGATTTAGTCGCTTTGATTGCTGACTTAGCCGATATTTTGGCAAAACCTGAACGTGTTAAGAAAATTATTCGTGAAGAATTAGAAGAAGTTAAACGTAAATTTGCTGACAAACGTCGAACAGAATTGTTAGTTGGTGAAGTTCTTACTCTTGAAGATGAAGATTTGATTGAGGAAGAAGATGTATTGATTACTTTATCAAATAAAGGATATATCAAACGTCTAGCTAATGACGAATTCCGTGCCCAAAATCGTGGTGGACGTGGTGTTCAAGGAATGGGAATGTCTGATGATGACTTTGTTCAACATTTGGTATCTACATCAACACATGATCATTTACTCTTCTTTACAAATCTTGGACGTGTTTACCGAATGAAAGGATATGAAATTCCTGAATACGGTCGGACAGCAAAAGGATTGCCAATTGTCAATCTCCTCAAGCTTGATGACGGTGAAAAAATTGCAACAATCATCAATGTTGACCGTGACCAAGCGGCGAAATATCTCTTCTTCACAACACGTAACGGAATTGTTAAACGAACTTCAACCAGTCAATTTAGCAATATTCGGACAAATGGTTTGAAGGCTTTGAAACTCCGAGATGGTGACGAACTGATTAATGTGCTTAGAACTTCGGGTGAAGATGAGGTGATTATCGGAACTCATTTGGGATACTCAGTTCGCTTTAAAGGTGCAGTTGTTCGTGATATGGGACGTGCAGCAGCCGGTGTTAAAGGGGTTAACCTCAGAGAAGGCGACTATGTTGTCGGAACTTCACGAATTGATGACAGTCAAGAAGTCCTTGTTATCTCAGAAAATGGTCTTGGTAAACGAACTCAGGCTTCAGAATATCCAACAAAAGGCCGTGGTGGTAAAGGGATGAAAGTCATGAATGTCACAGAAAGAACTGGTAAATTAGCTGGTTTAACTGCTGTCAATGGTGACGAAGATTTGATGGTTATTACAGATACAGGGGTTATTATCCGTACAAATGTGGCTAATATTTCTCAAACTGGTCGAGCTGCCCAAGGGGTTAAAGTAATGCGACTTGATGATGAAGCACAAATTGTAACCTTTGCACTTGTA
>gyrA_Lcl-077
CAAGACAAAAATGTTATCAATGTCAATTTAGTTGAGGAGATGAAGACGTCATTTCGTGACTATGCAATGTCAGTTATCGTTGCACGGGCACTTCCTGATGTACGTGATGGTTTAAAACCCGTTCACCGTCGTATTCTCTACGGAATGAATGAACTTGGAAATACTCCAGATAAACCACATAAAAAATCGGCACGTATTGTCGGTGAAGTTATGGGTAAATATCACCCACACGGAGACAGTTCAATCTATGAAGCAATGGTACGTATGGCTCAATGGTGGTCTTATCGTCATATGCTTGCTGACGGACACGGTAACTTTGGTTCAATGGACGGTGACGGTGCCGCAGCGATGCGTTATACCGAAGCTCGTTTAAGTAAAATTGCCATGGAAATGTTGCGTGATATCAACAAAAATACCGTTGATTTCATGGACAATTTCGACGGTACTGAACGTGAACCGCTCGTTTTACCTGCTCGTTTTCCAAACCTTTTAGTTAATGGAACCACAGGGATTGCCGTTGGGATGGCAACAAACATTCCACCACATAATCTGGGTGAAACAATCGATGCAGTAGATATGCTCATGGAAAATCCAGAAGCATCAGTTACTGATTTAATGTCTGTGATTCCTGGACCTGACTTCCCAACAGGGGCTTTGGTTATGGGTAAATCTGGTATTCGCCGTGCTTATGAAACTGGTAAAGGTTCAATTACATTACGTGCAAAAACCCACATTGAAGAAATGGCTGGTGGGAAAGAACGTATTGTTGTGACTGAACTACCATATATGGTCAATAAAGCACGGTTGGTTGAACATATTGTTCGTTTAAACCATGAAAAACGAATTGAAGGATTGACTGCGGTTCGTGATGAATCCAACCGTGAAGGAATTCGCGTGGTTATCGAAGTTCGTCGTGACTTATCAGCACACGTTATCTTAAATAATCTGTTCAAACTAACAAGTTTGCAAACTTCATTTGGTTTCAATATGTTGGCTATCGAAAAAGGAATTCCTAAAATTCTTTCTTTGAAAGAAATCTTAGTTGATTATATTGAACATCAAATAGAAGTTGTTGAACGTCGTACAGCCTTTGATAAAGCACGTGCAGAAGCACGCGCACATATCTTGGAAGGTTTACGTATCGCTCTTGACAATATTGACCGTATCATTACAATTATCCGTGAATCACAAACGGATGCCATTGCACAAAAAACAATGATGGATGAATTCCTCCTCTCTGAAAAACAATCGCAAGCTATTCTTGATATGCGTTTGCGTCGTTTGACCGGATTGGAACGTGATAAAATTGAGGCAGAATATCAAGATTTAGTCGCTTTGATTGCTGACTTAGCCGATATTTTGGCAAAACCTGAACGTGTTAAGAAAATTATTCGTGAAGAATTAGAAGAAGTTAAACGTAAATTTGCTGACAAACGTCGAACAGAATTGTTAGTTGGTGAAGTTCTTACTCTTGAAGATGAAGATTTGATTGAGGAAGAAGATGTATTGATTACTTTATCAAATAAAGGATATATCAAACGTCTAGCTAATGACGAATTCCGTGCCCAAAATCGTGGTGGACGTGGTGTTCAAGGAATGGGAATGTCTGATGATGACTTTGTTCAACATTTGGTATCTACATCAACACATGATCATTTACTCTTCTTTACAAATCTTGGACGTGTTTACCGAATGAAAGGATATGAAATTCCTGAATACGGTCGGACAGCAAAAGGATTGCCAATTGTCAATCTCCTCAAGCTTGATGACGGTGAAAAAATTGCAACAATCATCAATGTTGACCGTGACCAAGCGGCGAAATATCTCTTCTTCACAACACGTAACGGAATTGTTAAACGAACTTCAACCAGTCAATTTAGCAATATTCGGACAAATGGTTTGAAGGCTTTGAAACTCCGAGATGGTGACGAACTGATTAATGTGCTTAGAACTTCGGGTGAAGATGAGGTGATTATCGGAACTCATTTGGGATACTCAGTTCGCTTTAAAGGTGCAGTTGTTCGTGATATGGGACGTGCAGCAGCCGGTGTTAAAGGGGTTAACCTCAGAGAAGGCGACTATGTTGTCGGAACTTCACGAATTGATGACAGTCAAGAAGTCCTTGTTATCTCAGAAAATGGTCTTGGTAAACGAACTCAGGCTTCAGAATATCCAACAAAAGGCCGTGGTGGTAAAGGGATGAAAGTCATGAATGTCACAGAAAGAACTGGTAAATTAGCTGGTTTAACTGCTGTCAATGGTGACGAAGATTTGATGGTTATTACAGATACAGGGGTTATTATCCGTACAAATGTGGCTAACATTTCTCAAACTGGTCGAGCTGCCCAAGGGGTTAAAGTAATGCGACTTGATGATGAAGCACAAATTGTAACCTTTGCACTTGTA
>gyrA_Lcl-078
CAAGACAAAAATGTTATCAATGTCAATTTAGTTGAGGAGATGAAGACGTCATTTCGTGACTATGCAATGTCAGTTATCGTTGCAAGGGCACTTCCTGATGTACGTGATGGTTTAAAACCCGTTCACCGTCGTATTCTCTACGGAATGAATGAACTTGGAAATACTCCAGATAAACCACATAAAAAATCGGCACGTATTGTCGGTGAAGTTATGGGTAAATATCACCCACACGGGGATAGTTCAATCTATGAAGCAATGGTACGTATGGCTCAATGGTGGTCTTATCGTCATATGCTTGCTGACGGACACGGTAACTTTGGTTCAATGGACGGAGACGGTGCCGCAGCGATGCGTTATACCGAAGCTCGTTTAAGTAAAATTGCCATGGAAATGTTGCGTGATATCAACAAAAATACCGTTGATTTCATGGACAATTTCGATGGTACTGAACGTGAACCGCTCGTTTTACCTGCTCGTTTTCCAAACCTTTTAGTTAATGGAACCACAGGGATTGCCGTTGGGATGGCAACAAACATTCCACCACATAATCTGGGTGAAACAATTGATGCAGTAGATATGCTCATGGAAAATCCAGAAGCATCAGTTACTGATTTAATGTCTGTGATTCCTGGACCTGACTTCCCAACAGGGGCTTTGGTTATGGGTAAATCTGGTATTCGCCGTGCTTATGAAACTGGTAAAGGTTCAATTACATTACGTGCAAAAACCCACATTGAAGAAATGGCTGGTGGGAAAGAACGTATTGTTGTGACTGAACTACCATATATGGTCAATAAAGCGCGTTTGGTTGAACATATCGTTCGTTTGAACCATGAAAAACGAATTGAAGGATTGACTGCGGTTCGTGATGAATCCAACCGTGAAGGAATTCGCGTGGTTATCGAAGTTCGTCGTGACTTATCAGCACATGTTATCTTAAACAATCTGTTCAAACTAACAAGTTTGCAAACTTCATTTGGTTTCAATATGTTGGCTATCGAAAAAGGAATTCCTAAAATTCTTTCTTTGAAAGAAATCTTAGTTGATTATATTGAACATCAAATAGAAGTTGTTGAACGTCGTACAGCCTTTGATAAAGCACGTGCAGAAGCACGCGCACATATCTTGGAAGGTTTACGTATCGCTCTTGACAATATTGACCGTATCATTACAATTATCCGTGAATCACAAACGGATGCCATTGCACAAAAAACAATGATGGATGAATTCCTCCTCTCTGAAAAACAATCGCAAGCTATTCTTGACATGCGTTTGCGTCGTTTGACCGGATTGGAACGTGATAAAATTGAGGCAGAATATCAAGATTTAGTCGCTTTGATTGCTGACTTAGCCGATATTTTGGCAAAACCTGAACGTGTTAAGAAAATTATTCGTGAAGAATTAGAAGAAGTTAAACGTAAATTTGCTGACAAACGTCGAACAGAATTGTTAGTTGGTGAAGTTCTTACTCTTGAAGATGAAGATTTGATTGAGGAAGAAGATGTATTGATTACTTTATCAAATAAAGGATATATCAAACGTCTAGCTAATGACGAATTCCGTGCCCAAAATCGTGGTGGACGTGGTGTTCAAGGAATGGGAATGTCTGATGATGACTTTGTTCAACATTTGGTATCTACATCAACACATGATCATTTACTCTTCTTTACAAATCTTGGACGTGTTTACCGAATGAAAGGATATGAAATTCCTGAATACGGTCGGACAGCAAAAGGATTGCCAATTGTCAATCTCCTCAAGCTTGATGACGGTGAAAAAATTGCAACAATCATCAATGTTGACCGTGACCAAGCGGCGAAATATCTCTTTTTCACAACACGCAACGGAATTGTTAAACGAACTTCAACCAGTCAATTTAGCAATATTCGGACAAATGGTTTGAAGGCTTTGAAACTCCGAGATGGTGATGAACTGATTAATGTGCTTAGAACTTCGGGTGAAGATGAGGTGATTATCGGAACTCATTTGGGATACTCAGTTCGCTTTAAAGGTGCAGTTGTTCGTGATATGGGACGTGCAGCAGCCGGTGTTAAAGGGGTTAACCTCAGAGAAGGCGACTATGTTGTCGGAACTTCACGAATTGATGACAGTCAAGAAGTCCTTGTTATCTCAGAAAATGGTCTTGGTAAACGAACTCAGGCTTCGGAATATCCAACAAAAGGCCGTGGTGGTAAAGGGATGAAAGTCATGAATGTCACAGAAAGAACTGGTAAATTAGCTGGTTTAACTGCTGTCAATGGTGACGAAGATTTGATGGTTATTACAGATACAGGGGTTATTATCCGTACAAATGTGGCTAACATTTCTCAAACTGGTCGAGCTGCCCAAGGGGTTAAAGTAATGCGACTTGATGATGAAGCACAAATTGTAACCTTTGCACTTGTA
>gyrA_Lcl-079
CAAGACAAAAATGTTATCAATGTCAATTTAGTTGAGGAGATGAAGACGTCATTTCGTGACTATGCAATGTCAGTTATCGTTGCACGGGCACTTCCTGATGTACGTGATGGTTTAAAACCCGTTCACCGTCGTATTCTCTACGGAATGAATGAACTTGGAAATACTCCAGATAAACCACATAAAAAATCGGCACGTATTGTCGGTGAAGTTATGGGTAAATATCACCCACACGGAGACAGTTCAATCTATGAAGCAATGGTACGTATGGCTCAATGGTGGTCTTATCGTCATATGCTTGCTGACGGACACGGTAACTTTGGTTCAATGGACGGAGACGGTGCCGCAGCGATGCGCTATACCGAAGCTCGTTTAAGTAAAATTGCCATGGAAATGTTGCGCGATATCAACAAAAATACCGTTGATTTCATGGACAATTTCGATGGTACTGAACGTGAACCGCTCGTTTTACCTGCTCGTTTTCCAAACCTTTTAGTTAATGGAACCACAGGGATTGCCGTTGGGATGGCAACAAACATTCCACCACATAATCTGGGTGAAACAATTGATGCAGTAGATATGCTCATGGAAAATCCAGAAGCATCAGTTACTGATTTAATGTCTGTGATTCCTGGACCTGACTTCCCAACAGGGGCTTTGGTTATGGGTAAATCTGGTATTCGCCGTGCTTATGAAACTGGTAAAGGTTCAATTACATTACGTGCAAAAACCCACATTGAAGAAATGGCTGGTGGGAAAGAACGTATTGTTGTGACTGAACTACCATATATGGTCAATAAAGCGCGTTTGGTTGAACATATTGTTCGTTTAAACCATGAAAAACGAATTGAAGGATTGACTGCGGTTCGTGATGAATCCAACCGTGAAGGAATTCGCGTGGTTATCGAAGTTCGTCGTGACTTATCAGCACACGTTATCTTAAATAATCTGTTCAAACTAACAAGTTTGCAAACTTCATTTGGTTTCAATATGTTGGCTATCGAAAAAGGAATTCCTAAAATTCTTTCTTTGAAAGAAATCTTAGTTGATTATATTGAACATCAAATAGAAGTTGTTGAACGTCGTACAGCCTTTGATAAAGCACGTGCAGAAGCACGCGCACATATCTTGGAAGGTTTACGTATCGCTCTTGACAATATTGACCGTATCATTACAATTATCCGTGAATCACAAACGGATGCCATTGCACAAAAAACAATGATGGATGAATTCCTCCTCTCTGAAAAACAATCGCAAGCTATTCTTGATATGCGTTTGCGTCGTTTGACCGGATTGGAACGTGATAAAATTGAGGCAGAATATCAAGATTTAGTCGCTTTGATTGCTGACTTAGCCGATATTTTGGCAAAACCTGAACGTGTTAAGAAAATTATTCGTGAAGAATTAGAAGAAGTTAAACGTAAATTTGCTGACAAACGTCGAACAGAATTGTTAGTTGGTGAAGTTCTTACTCTTGAAGATGAAGATTTGATTGAGGAAGAAGATGTATTGATTACTTTATCAAATAAAGGATATATCAAACGTCTAGCTAATGACGAATTCCGTGCCCAAAATCGTGGTGGACGTGGTGTTCAAGGAATGGGAATGTCTGATGATGACTTTGTTCAACATTTGGTATCTACATCAACACATGATCATTTACTCTTCTTTACAAATCTTGGACGTGTTTACCGAATGAAAGGATATGAAATTCCTGAATACGGTCGGACAGCAAAAGGATTGCCAATTGTCAATCTCCTCAAGCTTGATGACGGTGAAAAAATTGCAACAATCATCAATGTTGACCGTGACCAAGCGGCGAAATATCTCTTCTTCACAACACGTAATGGAATTGTTAAACGAACTTCAACCAGTCAATTTAGCAATATTCGGACAAATGGTTTGAAGGCTTTGAAACTCCGAGATGGTGATGAACTGATTAATGTGCTTAGAACTTCGGGTGAAGATGAGGTGATTATCGGAACTCATTTGGGATACTCAGTTCGCTTTAAAGGTGCAGTTGTTCGTGATATGGGACGTGCAGCAGCCGGTGTTAAAGGGGTTAACCTCAGAGAAGGCGACTATGTTGTCGGAACTTCACGAATTGATGATAGTCAAGAAGTTCTTGTCATCTCAGAAAATGGTCTTGGTAAACGAACTCAGGCTTCGGAATATCCAACAAAAGGCCGTGGTGGTAAAGGGATGAAAGTCATGAATGTCACAGAAAGAACTGGTAAATTAGCTGGTTTAACTGCTGTCAATGGTGACGAAGATTTGATGGTTATTACAGATACAGGGGTTATTATCCGTACAAATGTGGCTAACATTTCTCAAACTGGTCGAGCTGCCCAAGGGGTTAAAGTAATGCGACTTGATGATGAAGCACAAATTGTAACCTTTGCACTTGTA
>gyrA_Lcl-080
CAAGACAAAAATGTTATCAATGTCAATTTAGTTGAGGAGATGAAGACGTCATTTCGTGACTATGCAATGTCAGTTATCGTTGCACGGGCACTTCCTGATGTACGTGATGGTTTAAAACCCGTTCACCGTCGTATTCTCTACGGAATGAATGAACTTGGAAATACTCCAGATAAACCACATAAAAAATCGGCACGTATTGTCGGTGAAGTTATGGGTAAATATCACCCACACGGAGACAGTTCAATCTATGAAGCAATGGTACGTATGGCTCAATGGTGGTCTTATCGTCATATGCTTGCTGACGGACACGGTAACTTTGGTTCAATGGACGGAGACGGTGCCGCAGCGATGCGCTATACCGAAGCTCGTTTAAGTAAAATTGCCATGGAAATGTTGCGCGATATCAACAAAAATACCGTTGATTTCATGGACAATTTCGATGGTACTGAACGTGAACCGCTCGTTTTACCTGCTCGTTTTCCAAACCTTTTAGTTAATGGAACCACAGGGATTGCCGTTGGGATGGCAACAAACATTCCACCACATAATCTGGGTGAAACAATTGATGCAGTAGATATGCTCATGGAAAATCCAGAAGCATCAGTTACTGATTTAATGTCTGTGATTCCTGGACCTGACTTCCCAACAGGGGCTTTGGTTATGGGTAAATCTGGTATTCGCCGTGCTTATGAAACTGGTAAAGGTTCAATTACATTACGTGCAAAAACCCACATTGAAGAAATGGCTGGTGGGAAAGAACGTATTGTTGTGACTGAACTACCATATATGGTCAATAAAGCGCGTTTGGTTGAACATATTGTTCGTTTAAACCATGAAAAACGAATTGAAGGATTGACTGCGGTTCGTGATGAATCCAACCGTGAAGGAATTCGCGTGGTTATCGAAGTTCGTCGTGACTTATCAGCACACGTTATCTTAAATAATCTGTTCAAACTAACAAGTTTGCAAACTTCATTTGGTTTCAATATGTTGGCTATCGAAAAAGGAATTCCTAAAATTCTTTCTTTGAAAGAAATCTTAGTTGATTATATTGAACATCAAATAGAAGTTGTTGAACGTCGTACAGCCTTTGATAAAGCACGTGCAGAAGCACGCGCACATATCTTGGAAGGTTTACGTATCGCTCTTGACAATATTGACCGTATCATTACAATTATCCGTGAATCACAAACGGATGCCATTGCACAAAAAACAATGATGGATGAATTCCTCCTCTCTGAAAAACAATCGCAAGCTATTCTTGATATGCGTTTGCGTCGTTTGACCGGATTGGAACGTGATAAAATTGAGGCAGAATATCAAGATTTAGTCGCTTTGATTGCTGACTTAGCCGATATTTTGGCAAAACCTGAACGTGTTAAGAAAATTATTCGTGAAGAATTAGAAGAAGTTAAACGTAAATTTGCTGACAAACGTCGAACAGAATTGTTAGTTGGTGAAGTTCTTACTCTTGAAGATGAAGATTTGATTGAGGAAGAAGATGTATTGATTACTTTATCAAATAAAGGATATATCAAACGTCTAGCTAATGACGAATTCCGTGCCCAAAATCGTGGTGGACGTGGTGTTCAAGGAATGGGAATGTCTGATGATGACTTTGTTCAACATTTGGTATCTACATCAACACATGATCATTTACTCTTCTTTACAAATCTTGGACGTGTTTACCGAATGAAAGGATATGAAATTCCTGAATACGGTCGGACAGCAAAAGGATTGCCAATTGTCAATCTCCTCAAGCTTGATGACGGTGAAAAAATTGCAACAATCATCAATGTTGACCGTGACCAAGCGGCGAAATATCTCTTCTTCACAACACGTAATGGAATTGTTAAACGAACTTCAACCAGTCAATTTAGCAATATTCGGACAAATGGTTTGAAGGCTTTGAAACTCCGAGATGGTGATGAACTGATTAATGTGCTTAGAACTTCGGGTGAAGATGAGGTGATTATCGGAACTCATTTGGGATACTCAGTTCGCTTTAAAGGTGCAGTTGTTCGTGATATGGGACGTGCAGCAGCCGGTGTTAAAGGGGTTAACCTCAGAGAAGGCGACTATGTTGTCGGAACTTCACGAATTGATGATAGTCAAGAAGTTCTTGTCATCTCAGAAAATGGTCTTGGTAAACGAACTCAGGCTTCGGAATATCCAACAAAAGGCCGTGGTGGTAAAGGGATGAAAGTCATGAATGTCACAGAAAGAACTGGTAAATTAGCTGGTTTAACTGCTGTCAATGGTGACGAAGATTTGATGGTTATTACAGATACAGGGGTTATTATCCGTACAAATGTGGCTAACATTTCTCAAACTGGTCGAGCTGCCCAAGGGGTTAAAGTAATGCGACTTGATGATGAAGCACAAATTGTAACCTTTGCACTTGTA
>gyrA_Lcl-081
CAAGACAAAAATGTTATCAATGTCAATTTAGTTGAGGAGATGAAGACGTCATTTCGTGACTATGCAATGTCAGTTATCGTTGCACGGGCACTTCCTGATGTACGTGATGGTTTAAAACCCGTTCACCGTCGTATTCTCTACGGAATGAATGAACTTGGAAATACTCCAGATAAACCACATAAAAAATCGGCACGTATTGTCGGTGAAGTTATGGGTAAATATCACCCACACGGAGACAGTTCAATCTATGAAGCAATGGTACGTATGGCTCAATGGTGGTCTTATCGTCATATGCTTGCTGACGGACACGGTAACTTTGGTTCAATGGACGGTGACGGTGCCGCAGCGATGCGTTATACCGAAGCTCGTTTAAGTAAAATTGCCATGGAAATGTTGCGTGATATCAACAAAAATACCGTTGATTTCATGGACAATTTCGACGGTACTGAACGTGAACCGCTCGTTTTACCTGCTCGTTTTCCAAACCTTTTAGTTAATGGAACCACAGGGATTGCCGTTGGGATGGCAACAAACATTCCACCACATAATCTGGGTGAAACAATCGATGCAGTAGATATGCTCATGGAAAATCCAGAAGCATCAGTTACTGATTTAATGTCTGTGATTCCTGGACCTGACTTCCCAACAGGGGCTTTGGTTATGGGTAAATCTGGTATTCGCCGTGCTTATGAAACTGGTAAAGGTTCAATTACATTACGTGCAAAAACCCACATTGAAGAAATGGCTGGTGGGAAAGAACGTATTGTTGTGACTGAACTACCATATATGGTCAATAAAGCACGGTTGGTTGAACATATTGTTCGTTTAAACCATGAAAAACGAATTGAAGGATTGACTGCGGTTCGTGATGAATCCAACCGTGAAGGAATTCGCGTGGTTATCGAAGTTCGTCGTGACTTATCAGCACACGTTATCTTAAATAATCTGTTCAAACTAACAAGTTTGCAAACTTCATTTGGTTTCAATATGTTGGCTATCGAAAAAGGAATTCCTAAAATTCTTTCTTTGAAAGAAATCTTAGTTGATTATATTGAACATCAAATAGAAGTTGTTGAACGTCGTACAGCCTTTGATAAAGCACGTGCAGAAGCACGCGCACATATCTTGGAAGGTTTACGTATCGCTCTTGACAATATTGACCGTATCATTACAATTATCCGTGAATCACAAACGGATGCCATTGCACAAAAAACAATGATGGATGAATTCCTCCTCTCTGAAAAACAATCGCAAGCTATTCTTGATATGCGTTTGCGTCGTTTGACCGGATTGGAACGTGATAAAATTGAGGCAGAATATCAAGATTTAGTCGCTTTGATTGCTGACTTAGCCGATATTTTGGCAAAACCTGAACGTGTTAAGAAAATTATTCGTGAAGAATTAGAAGAAGTTAAACGTAAATTTGCTGACAAACGTCGAACAGAATTGTTAGTTGGTGAAGTTCTTACTCTTGAAGATGAAGATTTGATTGAGGAAGAAGATGTATTGATTACTTTATCAAATAAAGGATATATCAAACGTCTAGCTAATGACGAATTCCGTGCCCAAAATCGTGGTGGACGTGGTGTTCAAGGAATGGGAATGTCTGATGATGACTTTGTTCAACATTTGGTATCTACATCAACACATGATCATTTACTCTTCTTTACAAATCTTGGACGTGTTTACCGAATGAAAGGATATGAAATTCCTGAATACGGTCGGACAGCAAAAGGATTGCCAATTGTCAATCTCCTCAAGCTTGATGACGGTGAAAAAATTGCAACAATCATCAATGTTGACCGTGACCAAGCGGCGAAATATCTCTTCTTCACAACACGTAACGGAATTGTTAAACGAACTTCAACCAGTCAATTTAGCAATATTCGGACAAATGGTTTGAAGGCTTTGAAACTCCGAGATGGTGACGAACTGATTAATGTGCTTAGAACTTCGGGTGAAGATGAGGTGATTATCGGAACTCATTTGGGATACTCAGTTCGCTTTAAAGGTGCAGTTGTTCGTGATATGGGACGTGCAGCAGCCGGTGTTAAAGGGGTTAACCTCAGAGAAGGCGACTATGTTGTCGGAACTTCACGAATTGATGACAGTCAAGAAGTCCTTGTTATCTCAGAAAATGGTCTTGGTAAACGAACTCAGGCTTCAGAATATCCAACAAAAGGCCGTGGTGGTAAAGGGATGAAAGTCATGAATGTCACAGAAAGAACTGGTAAATTAGCTGGTTTAACTGCTGTCAATGGTGACGAAGATTTGATGGTTATTACAGATACAGGGGTTATTATCCGTACAAATGTGGCTAACATTTCTCAAACTGGTCGAGCTGCCCAAGGGGTTAAAGTAATGCGACTTGATGATGAAGCACAAATTGTAACCTTTGCACTTGTA
>gyrA_Lcl-082
CAAGACAAAAATGTTATCAATGTCAATTTAGTTGAGGAGATGAAGACGTCATTTCGTGACTATGCAATGTCAGTTATCGTTGCACGGGCACTTCCTGATGTACGTGATGGTTTAAAACCCGTTCACCGTCGTATTCTCTACGGAATGAATGAACTTGGAAATACTCCAGATAAACCACATAAAAAATCAGCACGTATTGTCGGTGAAGTTATGGGTAAATATCACCCACACGGAGACAGTTCAATCTATGAAGCAATGGTACGTATGGCTCAATGGTGGTCTTATCGTCATATGCTTGCTGACGGACACGGTAACTTTGGTTCAATGGACGGAGACGGTGCCGCAGCGATGCGTTATACCGAAGCTCGTTTAAGTAAAATTGCCATGGAAATGTTGCGTGATATCAACAAAAATACCGTTGATTTCATGGACAATTTCGACGGTACTGAACGTGAACCGCTCGTTTTACCTGCTCGTTTTCCAAACCTTTTAGTTAATGGAACCACAGGGATTGCCGTTGGGATGGCAACAAACATTCCACCACATAATCTGGGTGAAACAATTGATGCAGTAGATATGCTCATGGAAAATCCAGAAGCTTCAGTTACTGATTTAATGTCTGTGATTCCTGGACCTGACTTCCCAACAGGGGCTTTGGTTATGGGTAAATCTGGTATTCGCCGTGCTTATGAAACTGGTAAAGGTTCAATTACATTACGTGCAAAAACCCACATTGAAGAAATGGCTGGTGGGAAAGAACGTATTGTTGTGACTGAACTACCATATATGGTCAATAAAGCACGGTTGGTTGAACATATTGTTCGTTTAAACCATGAAAAACGAATTGAAGGATTGACTGCGGTTCGGGATGAATCCAACCGTGAAGGAATTCGCGTGGTTATCGAAGTTCGTCGTGACTTATCAGCACACGTTATCTTAAATAATCTGTTCAAACTAACAAGTTTGCAAACTTCATTTGGTTTCAATATGTTGGCTATCGAAAAAGGAATTCCTAAAATTCTTTCTTTGAAAGAAATCTTAGTTGATTATATTGAACATCAAATAGAAGTTGTTGAACGTCGTACAGCCTTTGATAAAGCACGTGCAGAAGCACGCGCACATATCTTGGAAGGTTTACGTATCGCTCTTGACAATATTGACCGTATCATTACAATTATCCGTGAATCACAAACGGATGCCATTGCACAAAAAACAATGATGGATGAATTCCTCCTCTCTGAAAAACAATCGCAAGCTATTCTTGATATGCGTTTGCGTCGTTTGACCGGATTGGAACGTGATAAAATTGAAGCAGAATATCAAGATTTGGTCGCTTTGATTGCTGACTTAGCCGATATTTTGGCAAAACCTGAACGTGTTAAGAAAATTATTCGTGAAGAATTAGAAGAAGTTAAACGTAAATTTGCTGACAAACGTCGAACAGAATTGTTAGTTGGTGAAGTTCTTACTCTTGAAGATGAAGATTTGATTGAGGAAGAAGATGTATTGATTACTTTATCAAATAAAGGATATATCAAACGTCTAGCTAATGATGAATTCCGTGCCCAAAATCGTGGTGGACGTGGTGTTCAAGGAATGGGAATGTCTGATGATGACTTTGTTCAACATTTGGTATCTACATCAACACATGATCATTTACTCTTCTTTACAAATCTTGGGCGTGTTTACCGAATGAAAGGATATGAAGTTCCTGAATACGGTCGGACAGCAAAAGGATTGCCAATTGTCAATCTCCTCAAGCTTGATGACGGTGAAAAAATTGCAACAATCATCAATGTTGACCGTGATCAAGCGGCGAAATATCTCTTCTTCACAACACGTAACGGAATTGTTAAACGAACTTCAACCAGTCAATTTAGCAATATTCGAACAAATGGTTTGAAGGCTTTGAAACTCCGAGATGGTGATGAACTGATTAATGTGCTTAGAACTTCGGGTGAAGATGAGGTGATTATCGGAACTCATTTGGGATACTCAGTTCGCTTTAAAGGTGCAGTTGTTCGTGATATGGGACGTGCAGCAGCCGGTGTTAAAGGGGTTAACCTCAGAGAAGGCGACTATGTTGTCGGAACTTCACGAATTGATGACAGTCAAGAAGTCCTTGTTATCTCAGAAAATGGTCTTGGTAAACGAACTCAGGCTTCAGAATATCCAACAAAAGGCCGTGGTGGTAAAGGGATGAAAGTCATGAATGTCACAGAAAGAACTGGTAAATTAGCTGGTTTAACTGCTGTCAATGGTGACGAAGATTTGATGGTTATTACAGATACAGGGGTTATTATCCGTACAAATGTGGCTAACATTTCTCAAACTGGTCGAGCTGCCCAAGGGGTTAAAGTAATGCGACTTGATGATGAAGCACAAATTGTAACCTTTGCACTTGTA
>gyrA_Lcl-083
CAAGACAAAAATGTTATCAATGTCAATTTAGTTGAGGAGATGAAGACGTCATTTCGTGACTATGCAATGTCAGTTATCGTTGCACGGGCACTTCCTGATGTACGTGATGGTTTAAAACCCGTTCACCGTCGTATTCTCTACGGAATGAATGAACTTGGAAATACTCCAGATAAACCACATAAAAAATCAGCACGTATTGTCGGTGAAGTTATGGGTAAATATCACCCACACGGAGACAGTTCAATCTATGAAGCAATGGTACGTATGGCTCAATGGTGGTCTTATCGTCATATGCTTGCTGACGGACACGGTAACTTTGGTTCAATGGACGGAGACGGTGCCGCAGCGATGCGTTATACCGAAGCTCGTTTAAGTAAAATTGCCATGGAAATGTTGCGTGATATCAACAAAAATACCGTTGATTTCATGGACAATTTCGACGGTACTGAACGTGAACCGCTCGTTTTACCTGCTCGTTTTCCAAACCTTTTAGTTAATGGAACCACAGGGATTGCCGTTGGGATGGCAACAAACATTCCACCACATAATCTGGGTGAAACAATTGATGCAGTAGATATGCTCATGGAAAATCCAGAAGCTTCAGTTACTGATTTAATGTCTGTGATTCCTGGACCTGACTTCCCAACAGGGGCTTTGGTTATGGGTAAATCTGGTATTCGCCGTGCTTATGAAACTGGTAAAGGTTCAATTACATTACGTGCAAAAACCCACATTGAAGAAATGGCTGGTGGGAAAGAACGTATTGTTGTGACTGAACTACCATATATGGTCAATAAAGCACGGTTGGTTGAACATATTGTTCGTTTAAACCATGAAAAACGAATTGAAGGATTGACTGCGGTTCGGGATGAATCCAACCGTGAAGGAATTCGCGTGGTTATCGAAGTTCGTCGTGACTTATCAGCACACGTTATCTTAAATAATCTGTTCAAACTAACAAGTTTGCAAACTTCATTTGGTTTCAATATGTTGGCTATCGAAAAAGGAATTCCTAAAATTCTTTCTTTGAAAGAAATCTTAGTTGATTATATTGAACATCAAATAGAAGTTGTTGAACGTCGTACAGCCTTTGATAAAGCACGTGCAGAAGCACGCGCACATATCTTGGAAGGTTTACGTATCGCTCTTGACAATATTGACCGTATCATTACAATTATCCGTGAATCACAAACGGATGCCATTGCACAAAAAACAATGATGGATGAATTCCTCCTCTCTGAAAAACAATCGCAAGCTATTCTTGATATGCGTTTGCGTCGTTTGACCGGATTGGAACGTGATAAAATTGAAGCAGAATATCAAGATTTGGTCGCTTTGATTGCTGACTTAGCCGATATTTTGGCAAAACCTGAACGTGTTAAGAAAATTATTCGTGAAGAATTAGAAGAAGTTAAACGTAAATTTGCTGACAAACGTCGAACAGAATTGTTAGTTGGTGAAGTTCTTACTCTTGAAGATGAAGATTTGATTGAGGAAGAAGATGTATTGATTACTTTATCAAATAAAGGATATATCAAACGTCTAGCTAATGATGAATTCCGTGCCCAAAATCGTGGTGGACGTGGTGTTCAAGGAATGGGAATGTCTGATGATGACTTTGTTCAACATTTGGTATCTACATCAACACATGATCATTTACTCTTCTTTACAAATCTTGGGCGTGTTTACCGAATGAAAGGATATGAAGTTCCTGAATACGGTCGGACAGCAAAAGGATTGCCAATTGTCAATCTCCTCAAGCTTGATGACGGTGAAAAAATTGCAACAATCATCAATGTTGACCGTGATCAAGCGGCGAAATATCTCTTCTTCACAACACGTAACGGAATTGTTAAACGAACTTCAACCAGTCAATTTAGCAATATTCGAACAAATGGTTTGAAGGCTTTGAAACTCCGAGATGGTGATGAACTGATTAATGTGCTTAGAACTTCGGGTGAAGATGAGGTGATTATCGGAACTCATTTGGGATACTCAGTTCGCTTTAAAGGTGCAGTTGTTCGTGATATGGGACGTGCAGCAGCCGGTGTTAAAGGGGTTAACCTCAGAGAAGGCGACTATGTTGTCGGAACTTCACGAATTGATGACAGTCAAGAAGTCCTTGTTATCTCAGAAAATGGTCTTGGTAAACGAACTCAGGCTTCAGAATATCCAACAAAAGGCCGTGGTGGTAAAGGGATGAAAGTCATGAATGTCACAGAAAGAACTGGTAAATTAGCTGGTTTAACTGCTGTCAATGGTGACGAAGATTTGATGGTTATTACAGATACAGGGGTTATTATCCGTACAAATGTGGCTAACATTTCTCAAACTGGTCGAGCTGCCCAAGGGGTTAAAGTAATGCGACTTGATGATGAAGCACAAATTGTAACCTTTGCACTTGTA
>gyrA_Lcl-084
CAAGACAAAAATGTTATCAATGTCAATTTAGTTGAGGAGATGAAGACGTCATTTCGTGACTATGCAATGTCAGTTATCGTTGCACGGGCACTTCCTGATGTACGTGATGGTTTAAAACCCGTTCACCGTCGTATTCTCTACGGAATGAATGAACTTGGAAATACTCCAGATAAACCACATAAAAAATCGGCACGTATTGTCGGTGAAGTTATGGGTAAATATCACCCACACGGAGACAGTTCAATCTATGAAGCAATGGTACGTATGGCTCAATGGTGGTCTTATCGTCATATGCTTGCTGACGGACACGGTAACTTTGGTTCAATGGACGGTGACGGTGCCGCAGCGATGCGTTATACCGAAGCTCGTTTAAGTAAAATTGCCATGGAAATGTTGCGTGATATCAACAAAAATACCGTTGATTTCATGGACAATTTCGACGGTACTGAACGTGAACCGCTCGTTTTACCTGCTCGTTTTCCAAACCTTTTAGTTAATGGAACCACAGGGATTGCCGTTGGGATGGCAACAAACATTCCACCACATAATCTGGGTGAAACAATCGATGCAGTAGATATGCTCATGGAAAATCCAGAAGCATCAGTTACTGATTTAATGTCTGTGATTCCTGGACCTGACTTCCCAACAGGGGCTTTGGTTATGGGTAAATCTGGTATTCGCCGTGCTTATGAAACTGGTAAAGGTTCAATTACATTACGTGCAAAAACCCACATTGAAGAAATGGCTGGTGGGAAAGAACGTATTGTTGTGACTGAACTACCATATATGGTCAATAAAGCACGGTTGGTTGAACATATTGTTCGTTTAAACCATGAAAAACGAATTGAAGGATTGACTGCGGTTCGTGATGAATCCAACCGTGAAGGAATTCGCGTGGTTATCGAAGTTCGTCGTGACTTATCAGCACACGTTATCTTAAATAATCTGTTCAAACTAACAAGTTTGCAAACTTCATTTGGTTTCAATATGTTGGCTATCGAAAAAGGAATTCCTAAAATTCTTTCTTTGAAAGAAATCTTAGTTGATTATATTGAACATCAAATAGAAGTTGTTGAACGTCGTACAGTCTTTGATAAAGCACGTGCAGAAGCACGCGCACATATCTTGGAAGGTTTACGTATCGCTCTTGACAATATTGACCGTATCATTACAATTATCCGTGAATCACAAACGGATGCCATTGCACAAAAAACAATGATGGATGAATTCCTCCTCTCTGAAAAACAATCGCAAGCTATTCTTGATATGCGTTTGCGTCGTTTGACCGGATTGGAACGTGATAAAATTGAGGCAGAATATCAAGATTTAGTCGCTTTGATTGCTGACTTAGCCGATATTTTGGCAAAACCTGAACGTGTTAAGAAAATTATTCGTGAAGAATTAGAAGAAGTTAAACGTAAATTTGCTGACAAACGTCGAACAGAATTGTTAGTTGGTGAAGTTCTTACTCTTGAAGATGAAGATTTGATTGAGGAAGAAGATGTATTGATTACTTTATCAAATAAAGGATATATCAAACGTCTAGCTAATGACGAATTCCGTGCCCAAAATCGTGGTGGACGTGGTGTTCAAGGAATGGGAATGTCTGATGATGACTTTGTTCAACATTTGGTATCTACATCAACACATGATCATTTACTCTTCTTTACAAATCTTGGACGTGTTTACCGAATGAAAGGATATGAAATTCCTGAATACGGTCGGACAGCAAAAGGATTGCCAATTGTCAATCTCCTCAAGCTTGATGACGGTGAAAAAATTGCAACAATCATCAATGTTGACCGTGACCAAGCGGCGAAATATCTCTTCTTCACAACACGTAACGGAATTGTTAAACGAACTTCAACCAGTCAATTTAGCAATATTCGGACAAATGGTTTGAAGGCTTTGAAACTCCGAGATGGTGACGAACTGATTAATGTGCTTAGAACTTCGGGTGAAGATGAGGTGATTATCGGAACTCATTTGGGATACTCAGTTCGCTTTAAAGGTGCAGTTGTTCGTGATATGGGACGTGCAGCAGCCGGTGTTAAAGGGGTTAACCTCAGAGAAGGCGACTATGTTGTCGGAACTTCACGAATTGATGACAGTCAAGAAGTCCTTGTTATCTCAGAAAATGGTCTTGGTAAACGAACTCAGGCTTCAGAATATCCAACAAAAGGCCGTGGTGGTAAAGGGATGAAAGTCATGAATGTCACAGAAAGAACTGGTAAATTAGCTGGTTTAACTGCTGTCAATGGTGACGAAGATTTGATGGTTATTACAGATACAGGGGTTATTATCCGTACAAATGTGGCTAACATTTCTCAAACTGGTCGAGCTGCCCAAGGGGTTAAAGTAATGCGACTTGATGATGAAGCACAAATTGTAACCTTTGCACTTGTA
>gyrA_Lcl-085
CAAGACAAAAATGTTATCAATGTCAATTTAGTTGAGGAGATGAAGACGTCATTTCGTGACTATGCAATGTCAGTTATCGTTGCACGGGCACTTCCTGATGTACGTGATGGTTTAAAACCCGTTCACCGTCGTATTCTCTACGGAATGAATGAACTTGGAAATACTCCAGATAAACCACATAAAAAATCGGCACGTATTGTCGGTGAAGTTATGGGTAAATATCACCCACACGGAGACAGTTCAATCTATGAAGCAATGGTACGTATGGCTCAATGGTGGTCTTATCGTCATATGCTTGCTGACGGACACGGTAACTTTGGTTCAATGGACGGTGACCGTGCCGCAGCGATGCGTTATACCGAAGCTCGTTTAAGTAAAATTGCCATGGAAATGTTGCGTGATATCAACAAAAATACCGTTGATTTCATGGACAATTTCGACGGTACTGAACGTGAACCGCTCGTTTTACCTGCTCGTTTTCCAAACCTTTTAGTTAATGGAACCACAGGGATTGCCGTTGGGATGGCAACAAACATTCCACCACATAATCTGGGTGAAACAATCGATGCAGTAGATATGCTCATGGAAAATCCAGAAGCATCAGTTACTGATTTAATGTCTGTGATTCCTGGACCTGACTTCCCAACAGGGGCTTTGGTTATGGGTAAATCTGGTATTCGCCGTGCTTATGAAACTGGTAAAGGTTCAATTACATTACGTGCAAAAACCCACATTGAAGAAATGGCTGGTGGGAAAGAACGTATTGTTGTGACTGAACTACCATATATGGTCAATAAAGCACGGTTGGTTGAACATATTGTTCGTTTAAACCATGAAAAACGAATTGAAGGATTGACTGCGGTTCGTGATGAATCCAACCGTGAAGGAATTCGCGTGGTTATCGAAGTTCGTCGTGACTTATCAGCACACGTTATCTTAAATAATCTGTTCAAACTAACAAGTTTGCAAACTTCATTTGGTTTCAATATGTTGGCTATCGAAAAAGGAATTCCTAAAATTCTTTCTTTGAAAGAAATCTTAGTTGATTATATTGAACATCAAATAGAAGTTGTTGAACGTCGTACAGCCTTTGATAAAGCACGTGCAGAAGCACGCGCACATATCTTGGAAGGTTTACGTATCGCTCTTGACAATATTGACCGTATCATTACAATTATCCGTGAATCACAAACGGATGCCATTGCACAAAAAACAATGATGGATGAATTCCTCCTCTCTGAAAAACAATCGCAAGCTATTCTTGATATGCGTTTGCGTCGTTTGACCGGATTGGAACGTGATAAAATTGAGGCAGAATATCAAGATTTAGTCGCTTTGATTGCTGACTTAGCCGATATTTTGGCAAAACCTGAACGTGTTAAGAAAATTATTCGTGAAGAATTAGAAGAAGTTAAACGTAAATTTGCTGACAAACGTCGAACAGAATTGTTAGTTGGTGAAGTTCTTACTCTTGAAGATGAAGATTTGATTGAGGAAGAAGATGTATTGATTACTTTATCAAATAAAGGATATATCAAACGTCTAGCTAATGACGAATTCCGTGCCCAAAATCGTGGTGGACGTGGTGTTCAAGGAATGGGAATGTCTGATGATGACTTTGTTCAACATTTGGTATCTACATCAACACATGATCATTTACTCTTCTTTACAAATCTTGGACGTGTTTACCGAATGAAAGGATATGAAATTCCTGAATACGGTCGGACAGCAAAAGGATTGCCAATTGTCAATCTCCTCAAGCTTGATGACGGTGAAAAAATTGCAACAATCATCAATGTTGACCGTGACCAAGCGGCGAAATATCTCTTCTTCACAACACGTAACGGAATTGTTAAACGAACTTCAACCAGTCAATTTAGCAATATTCGGACAAATGGTTTGAAGGCTTTGAAACTCCGAGATGGTGACGAACTGATTAATGTGCTTAGAACTTCGGGTGAAGATGAGGTGATTATCGGAACTCATTTGGGATACTCAGTTCGCTTTAAAGGTGCAGTTGTTCGTGATATGGGACGTGCAGCAGCCGGTGTTAAAGGGGTTAACCTCAGAGAAGGCGACTATGTTGTCGGAACTTCACGAATTGATGACAGTCAAGAAGTCCTTGTTATCTCAGAAAATGGTCTTGGTAAACGAACTCAGGCTTCAGAATATCCAACAAAAGGCCGTGGTGGTAAAGGGATGAAAGTCATGAATGTCACAGAAAGAACTGGTAAATTAGCTGGTTTAACTGCTGTCAATGGTGACGAAGATTTGATGGTTATTACAGATACAGGGGTTATTATCCGTACAAATGTGGCTAACATTTCTCAAACTGGTCGAGCTGCCCAAGGGGTTAAAGTAATGCGACTTGATGATGAAGCACAAATTGTAACCTTTGCACTTGTA
>gyrA_Lcl-086
CAAGACAAAAATGTTATCAATGTCAATTTAGTTGAGGAGATGAAGACGTCATTTCGTGACTATGCAATGTCAGTTATCGTTGCAAGGGCACTTCCTGATGTACGTGATGGTTTAAAACCCGTTCACCGTCGTATTCTCTACGGAATGAATGAACTTGGAAATACTCCAGATAAACCACATAAAAAATCGGCACGTATTGTCGGTGAAGTTATGGGTAAATATCACCCACACGGGGATAGTTCAATCTATGAAGCAATGGTACGTATGGCTCAATGGTGGTCTTATCGTCATATGCTTGCTGACGGACACGGTAACTTTGGTTCAATGGACGGAGACGGTGCCGCAGCGATGCGTTATACCGAAGCTCGTTTAAGTAAAATTGCCATGGAAATGTTGCGTGATATCAACAAAAATACCGTTGATTTCATGGACAATTTCGATGGTACTGAACGTGAACCGCTCGTTTTACCTGCTCGTTTTCCAAACCTTTTAGTTAATGGAACCACAGGGATTGCCGTTGGGATGGCAACAAACATTCCACCACATAATCTGGGTGAAACAATTGATGCAGTAGATATGCTCATGGAAAATCCAGAAGCATCAGTTACTGATTTAATGTCTGTGATTCCTGGACCTGACTTCCCAACAGGGGCTTTGGTTATGGGTAAATCTGGTATTCGCCGTGCTTATGAAACTGGTAAAGGTTCAATTACATTACGTGCAAAAACCCACATTGAAGAAATGGCTGGTGGGAAAGAACGTATTGTTGTGACTGAACTACCATATATGGTCAATAAAGCGCGTTTGGTTGAACATATCGTTCGTTTGAACCATGAAAAACGAATTGAAGGATTGACTGCGGTTCGTGATGAATCCAACCGTGAAGGAATTCGCGTGGTTATCGAAGTTCGTCGTGACTTATCAGCACATGTTATCTTAAACAATCTGTTCAAACTAACAAGTTTGCAAACTTCATTTGGTTTCAATATGTTGGCTATCGAAAAAGGAATTCCTAAAATTCTTTCTTTGAAAGAAATCTTAGTTGATTATATTGAACATCAAATAGAAGTTGTTGAACGTCGTACAGCCTTTGATAAAGCACGTGCAGAAGCACGCGCACATATCTTGGAAGGTTTACGTATCGCTCTTGACAATATTGACCGTATCATTACAATTATCCGTGAATCACAAACGGATGCCATTGCACAAAAAACAATGATGGATGAATTCCTCCTCTCTGAAAAACAATCGCAAGCTATTCTTGACATGCGTTTGCGTCGTTTGACCGGATTGGAACGTGATAAAATTGAGGCAGAATATCAAGATTTAGTCGCTTTGATTGCTGACTTAGCCGATATTTTGGCAAAACCTGAACGTGTTAAGAAAATTATTCGTGAAGAATTAGAAGAAGTTAAACGTAAATTTGCTGACAAACGTCGAACAGAATTGTTAGTTGGTGAAGTTCTTACTCTTGAAGATGAAGATTTGATTGAGGAAGAAGATGTATTGATTACTTTATCAAATAAAGGATATATCAAACGTCTAGCTAATGACGAATTCCGTGCCCAAAATCGTGGTGGACGTGGTGTTCAAGGAATGGGAATGTCTGATGATGACTTTGTTCAACATTTGGTATCTACATCAACACATGATCATTTACTCTTCTTTACAAATCTTGGACGTGTTTACCGAATGAAAGGATATGAAATTCCTGAATACGGTCGGACAGCAAAAGGATTGCCAATTGTCAATCTCCTCAAGCTTGATGACGGTGAAAAAATTGCAACAATCATCAATGTTGACCGTGACCAAGCGGCGAAATATCTCTTTTTCACAACACGCAACGGAATTGTTAAACGAACTTCAACCAGTCAATTTAGCAATATTCGGACAAATGGTTTGAAGGCTTTGAAACTCCGAGATGGTGATGAACTGATTAATGTGCTTAGAACTTCGGGTGAAGATGAGGTGATTATCGGAACTCATTTGGGATACTCAGTTCGCTTTAAAGGTGCAGTTGTTCGTGATATGGGACGTGCAGCAGCCGGTGTTAAAGGGGTTAACCTCAGAGAAGGCGACTATGTTGTCGGAACTTCACGAATTGATGACAGTCAAGAAGTCCTTGTTATCTCAGAAAATGGTCTTGGTAAACGAACTCAGGCTTCGGAATATCCAACAAAAGGCCGTGGTGGTAAAGGGATGAAAGTCATGAATGTCACAGAAAGAACTGGTAAATTAGCTGGTTTAACTGCTGTCAATGGTGACGAAGATTTGATGGTTATTACAGATACAGGGGTTATTATCCGTACAAATGTGGCTAACATTTCTCAAACTGGTCGAGCTGCCCAAGGGGTTAAAGTAATGCGACTTGATGATGAAGCACAAATTGTAACCTTTGCACTTGTA
>gyrA_Lcl-087
CAAGACAAAAATGTTATCAATGTCAATTTAGTTGAGGAGATGAAGACGTCATTTCGTGACTATGCAATGTCAGTTATCGTTGCACGGGCACTTCCTGATGTACGTGATGGTTTAAAACCCGTTCACCGTCGTATTCTCTACGGAATGAATGAACTTGGAAATACTCCAGATAAACCACATAAAAAATCGGCACGTATTGTCGGTGAAGTTATGGGTAAATATCACCCACACGGAGACAGTTCAATCTATGAAGCAATGGTACGTATGGCTCAATGGTGGTCTTATCGTCATATGCTTGCTGACGGACACGGTAACTTTGGTTCAATGGACGGAGACGGTGCCGCAGCGATGCGCTATACCGAAGCTCGTTTAAGTAAAATTGCCATGGAAATGTTGCGCGATATCAACAAAAATACCGTTGATTTCATGGACAATTTCGATGGTACTGAACGTGAACCGCTCGTTTTACCTGCTCGTTTTCCAAACCTTTTAGTTAATGGAACCACAGGGATTGCCGTTGGGATGGCAACAAACATTCCACCACATAATCTGGGTGAAACAATTGATGCAGTAGATATGCTCATGGAAAATCCAGAAGCATCAGTTACTGATTTAATGTCTGTGATTCCTGGACCTGACTTCCCAACAGGGGCTTTGGTTATGGGTAAATCTGGTATTCGCCGTGCTTATGAAACTGGTAAAGGTTCAATTACATTACGTGCAAAAACCCACATTGAAGAAATGGCTGGTGGGAAAGAACGTATTGTTGTGACTGAACTACCATATATGGTCAATAAAGCGCGTTTGGTTGAACATATTGTTCGTTTAAACCATGAAAAACGAATTGAAGGATTGACTGCGGTTCGTGATGAATCCAACCGTGAAGGAATTCGCGTGGTTATCGAAGTTCGTCGTGACTTATCAGCACACGTTATCTTAAATAATCTGTTCAAACTAACAAGTTTGCAAACTTCATTTGGTTTCAATATGTTGGCTATCGAAAAAGGAATTCCTAAAATTCTTTCTTTGAAAGAAATCTTAGTTGATTATATTGAACATCAAATAGAAGTTGTTGAACGTCGTACAGCCTTTGATAAAGCACGTGCAGAAGCACGCGCACATATCTTGGAAGGTTTACGTATCGCTCTTGACAATATTGACCGTATCATTACAATTATCCGTGAATCACAAACGGATGCCATTGCACAAAAAACAATGATGGATGAATTCCTCCTCTCTGAAAAACAATCGCAAGCTATTCTTGATATGCGTTTGCGTCGTTTGACCGGATTGGAACGTGATAAAATTGAGGCAGAATATCAAGATTTAGTCGCTTTGATTGCTGACTTAGCCGATATTTTGGCAAAACCTGAACGTGTTAAGAAAATTATTCGTGAAGAATTAGAAGAAGTTAAACGTAAATTTGCTGACAAACGTCGAACAGAATTGTTAGTTGGTGAAGTTCTTACTCTTGAAGATGAAGATTTGATTGAGGAAGAAGATGTATTGATTACTTTATCAAATAAAGGATATATCAAACGTCTAGCTAATGACGAATTCCGTGCCCAAAATCGTGGTGGACGTGGTGTTCAAGGAATGGGAATGTCTGATGATGACTTTGTTCAACATTTGGTATCTACATCAACACATGATCATTTACTCTTCTTTACAAATCTTGGACGTGTTTACCGAATGAAAGGATATGAAATTCCTGAATACGGTCGGACAGCAAAAGGATTGCCAATTGTCAATCTCCTCAAGCTTGATGACGGTGAAAAAATTGCAACAATCATCAATGTTGACCGTGACCAAGCGGCGAAATATCTCTTCTTCACAACACGTAATGGAATTGTTAAACGAACTTCAACCAGTCAATTTAGCAATATTCGGACAAATGGTTTGAAGGCTTTGAAACTCCGAGATGGTGATGAACTGATTAATGTGCTTAGAACTTCGGGTGAAGATGAGGTGATTATCGGAACTCATTTGGGATACTCAGTTCGCTTTAAAGGTGCAGTTGTTCGTGATATGGGACGTGCAGCAGCCGGTGTTAAAGGGGTTAACCTCAGAGAAGGCGACTATGTTGTCGGAACTTCACGAATTGATGATAGTCAAGAAGTTCTTGTCATCTCAGAAAATGGTCTTGGTAAACGAACTCAGGCTTCGGAATATCCAACAAAAGGCCGTGGTGGTAAAGGGATGAAAGTCATGAATGTCACAGAAAGAACTGGTAAATTAGCTGGTTTAACTGCTGTCAATGGTGACGAAGATTTGATGGTTATTACAGATACAGGGGTTATTATCCGTACAAATGTGGCTAACATTTCTCAAACTGGTCGAGCTGCCCAAGGGGTTAAAGTAATGCGACTTGATGATGAAGCACAAATTGTAACCTTTGCACTTGTA
>gyrA_Lcl-088
CAAGACAAAAATGTTATCAATGTCAATTTAGTTGAGGAGATGAAGACGTCATTTCGTGACTATGCAATGTCAGTTATCGTTGCACGGGCACTTCCTGATGTACGTGATGGATTAAAACCCGTTCACCGTCGTATTCTCTACGGAATGAATGAACTGGGGAATACTCCAGATAAACCTCATAAAAAATCGGCTCGTATTGTCGGTGAAGTTATGGGTAAATATCACCCACATGGAGACAGTTCAATCTATGAAGCAATGGTACGTATGGCTCAATGGTGGTCTTATCGTCATATGCTTGCTGACGGACACGGTAACTTTGGTTCAATGGACGGCGACGGTGCCGCAGCAATGCGTTATACCGAAGCTCGTTTAAGTAAAATTGCCATGGAAATGTTGCGAGATATCAACAAAAATACCGTTGATTTCATGGACAATTTCGATGGAACTGAACGTGAACCACTTGTTTTACCTGCTCGTTTCCCAAACCTTTTAGTTAATGGAACCACAGGGATTGCCGTTGGGATGGCAACAAACATTCCACCGCATAACCTTGGTGAAACGATTGATGCAGTAGATATGCTTATGGAAAACCCAGAAGCTTCCGTTACTGATTTGATGTCTGTCATTCCTGGTCCTGACTTCCCAACAGGGGCTTTGGTTATGGGTAAATCTGGGATTCGTCGTGCTTATGAAACTGGTAAAGGTTCAATTACATTACGTGCAAAAACCCACATTGAAGAAATGGCTGGTGGAAAAGAACGCATTGTTGTGACTGAATTACCATATATGGTTAACAAGGCGCGCTTGGTTGAACATATTGTTCGTTTGAACCATGAAAAACGTATTGAGGGCTTGACTGCGGTTCGTGATGAATCAAACCGTGAAGGAATTCGTGTGGTTATTGAAGTGCGTCGTGACTTATCAGCACACGTTATCCTAAATAATCTTTTCAAACTGACAAGTTTGCAAACTTCATTTGGTTTCAACATGTTGGCTATCGAAAAAGGAATTCCTAAAATTCTTTCTTTGAAAGAAATTTTAGTTGATTATATTGAACATCAAATAGAAGTTGTCGAACGTCGTACAGCCTTTGATAAAGCACGTGCAGAAGCACGGGCACATATCTTAGAAGGTTTACGTATCGCTCTTGATAATATTGACCGTATCATCACAATTATCCGTGAATCACAAACTGATGCTATTGCTCAAAAAACAATGATGGATGAATTCCTCTTGTCTGAGAAACAATCACAAGCCATTCTTGATATGCGTTTGCGTCGTTTGACAGGTTTGGAACGTGACAAAATTGAAGCTGAATATCAAGATTTAGTTGCTTTGATTGCTGACTTGACGGATATTTTAGCAAAACCTGAACGAGTTAAGAAAATTATTCGTGAAGAATTAGAAGAAGTTAAACGTAAATTTGCTGACAAACGTCGAACAGAATTGTTAGTTGGTGAGGTTCTTACTCTTGAAGATGAAGATTTGATTGAGGAAGAAGATGTATTGATTACTTTATCAAATAAAGGATATATCAAACGTTTGGCTAACGATGAATTCCGTGCTCAAAATCGCGGGGGACGTGGTGTTCAAGGAATGGGTATGTCCGATGATGACTTCGTTCAACATTTGGTATCTACATCAACACATGATCATTTACTCTTCTTTACAAATCTTGGACGTGTCTACCGAATGAAAGGATATGAAATTCCTGAATATGGTCGGACAGCTAAGGGCTTACCAATTGTCAATCTCTTAAAACTTGATGATGGTGAAAAAATTGCAACAATCATCAATGTTGACCGTGACCAAGCGGCGAAATATCTCTTCTTCACAACACGCAACGGAATTGTTAAACGAACTTCAACGAGTCAATTTAGCAATATTCGGACAAATGGTTTGAAGGCTTTGAAACTTCGTGATGGCGATGAGTTGATTAATGTGCTTAGAACTTCGGGTGAAGATGAGGTTATTATCGGGACTCACTTAGGTTACTCTGTTCGTTTCAAAGGTGCCATTGTTCGCGATATGGGCCGTGCTGCAGCTGGAGTCAAGGGGGTTAACCTCCGAGAAGGTGACTTTGTTGTTGGAACTTCAAGAATTGATGACAATCAAGAAGTCCTTGTTATCTCAGAAAATGGTCTTGGTAAACGAACTCAAGCTTCGGAATATCCAACAAAAGGCCGTGGTGGTAAAGGGATGAAAGTCATGAATGTCACAGAAAGAACTGGTAAATTAGCTGGTTTAACTGCAGTCAATGGTGACGAAGACTTGATGGTCATTACAGATACAGGGGTTATTATCCGTACAAATGTGGCTAATATTTCTCAAACTGGTCGTGCAGCCCAAGGGGTTAAAGTAATGCGACTTGATGATGAAGCACAAATTGTAACTTTTGCACTTGTA
>gyrA_Lcl-089
CAAGACAAAAATGTTATCAATGTCAATTTAGTTGAGGAGATGAAGACGTCATTTCGTGACTATGCAATGTCAGTTATCGTTGCACGGGCACTTCCTGATGTACGTGATGGATTAAAACCCGTTCACCGTCGTATTCTCTACGGGATGAATGAACTGGGGAATACTCCAGATAAACCTCATAAAAAATCGGCTCGTATTGTCGGTGAAGTTATGGGTAAATATCACCCACATGGAGACAGTTCAATCTATGAAGCAATGGTACGTATGGCTCAATGGTGGTCTTATCGTCATATGCTTGCTGACGGACACGGTAACTTTGGTTCAATGGACGGCGACGGTGCCGCAGCGATGCGTTATACCGAAGCTCGTTTAAGTAAAATTGCGATGGAAATGTTGCGAGATATCAACAAAAATACCGTTGATTTCATGGACAATTTCGATGGGACTGAACGTGAACCACTCGTTTTACCTGCTCGTTTCCCAAACCTTTTAGTTAATGGAACCACAGGGATTGCCGTTGGGATGGCAACAAACATTCCACCGCATAACCTTGGCGAAACGATTGATGCAGTAGATATGCTTATGGAAAACCCAGAAGCTTCCGTTACTGATTTGATGTCTGTCATTCCTGGGCCTGACTTCCCAACAGGGGCTTTGGTTATGGGGAAATCCGGCATTCGTCGTGCTTATGAAACTGGTAAAGGTTCGATTACATTACGTGCAAAAACCCACATTGAAGAAATGGCTGGTGGAAAAGAACGCATTGTTGTGACTGAATTACCATACATGGTTAACAAGGCGCGCTTGGTTGAACATATTGTTCGTTTGAACCATGAAAAACGTATTGAGGGCTTGACTGCGGTTCGTGATGAATCAAACCGTGAAGGAATTCGTGTGGTTATTGAAGTGCGTCGTGACTTATCAGCACACGTTATCCTAAATAATCTTTTCAAACTGACAAGTTTGCAAACTTCATTTGGTTTCAACATGTTGGCTATCGAAAAAGGAATTCCTAAAATTCTTTCTTTGAAAGAAATTTTAGTTGATTATATTGAACATCAAATAGAAGTTGTCGAACGTCGTACAGCCTTTGATAAAGCACGTGCAGAAGCACGGGCACATATCTTAGAAGGTTTACGTATCGCTCTTGATAATATTGACCGTATCATCACAATTATCCGTGAATCACAAACTGATGCTATTGCTCAAAAAACAATGATGGATGAATTCCTCTTGTCTGAGAAACAATCACAAGCCATTCTTGATATGCGTTTGCGTCGTTTGACAGGTTTGGAACGTGACAAAATTGAAGCTGAATATCAAGATTTAGTTGCTTTGATTGCTGACTTGACGGATATTTTAGCAAAACCTGAACGAGTTAAGAAAATTATTCGTGAAGAATTAGAAGAAGTTAAACGTAAATTTGCTGACAAACGTCGAACAGAATTGTTAGTTGGTGAGGTTCTTACTCTTGAAGATGAAGATTTGATTGAGGAAGAAGATGTATTGATTACTTTATCAAATAAAGGATATATCAAACGTTTGGCTAACGATGAATTCCGTGCTCAAAATCGCGGGGGACGTGGTGTTCAAGGAATGGGTATGTCCGATGATGACTTCGTTCAACATTTGGTATCTACATCAACACATGATCATTTACTCTTCTTTACAAATCTTGGACGTGTCTACCGAATGAAAGGATATGAAATTCCTGAATATGGTCGGACAGCTAAGGGCTTACCAATTGTCAATCTCTTAAAACTTGATGATGGTGAAAAAATTGCAACAATCATCAATGTTGACCGTGACCAAGCGGCGAAATATCTCTTCTTCACAACACGCAACGGAATTGTTAAACGAACTTCAACGAGTCAATTTAGCAATATTCGGACAAATGGTTTGAAGGCTTTGAAACTTCGTGATGGCGATGAGTTGATTAATGTGCTTAGAACTTCGGGTGAAGATGAGGTTATTATCGGGACTCACTTAGGTTACTCTCTTCGTTTCAAAGGTGCCATTGTTCGCGATATGGGCCGTGCTGCAGCTGGAGTCAAGGGGGTTAACCTCCGAGAAGGTGACTTTGTTGTTGGAACTTCAAGAATTGATGACAGTCAAGAAGTCCTTGTTATCTCAGAAAATGGTCTTGGTAAACGAACTCAAGCTTCGGAATATCCAACAAAAGGCCGTGGTGGTAAAGGGATGAAAGTCATGAATGTCACAGAAAGAACTGGTAAATTAGCTGGTTTAACTGCAGTCAATGGTGACGAAGACTTGATGGTCATTACAGATACAGGGGTTATTATCCGTACAAATGTGGCTAATATTTCTCAAACTGGTCGTGCAGCCCAAGGGGTTAAAGTAATGCGACTTGATGATGAAGCACAAATTGTAACTTTTGCACTTGTA
>gyrA_Lcl-090
CAAGACAAAAATGTTATCAATGTCAATTTAGTTGAGGAGATGAAGACGTCATTTCGTGACTATGCAATGTCAGTTATCGTTGCACGGGCACTTCCTGATGTACGTGATGGATTAAAACCCGTTCACCGTCGTATTCTCTACGGAATGAATGAACTGGGGAATACTCCAGATAAACCTCATAAAAAATCGGCTCGTATTGTCGGTGAAGTTATGGGTAAATATCACCCACATGGAGACAGTTCAATCTATGAAGCAATGGTACGTATGGCTCAATGGTGGTCTTATCGTCATATGCTTGCTGACGGACACGGTAACTTTGGTTCAATGGACGGCGACGGTGCCGCAGCAATGCGTTATACCGAAGCTCGTTTAAGTAAAATTGCAATGGAAATGTTGCGTGATATCAACAAAAATACCGTTGATTTCATGGACAATTTCGATGGAACTGAACGTGAACCACTCGTTTTACCTGCTCGTTTCCCAAACCTTTTAGTTAATGGAACCACAGGGATTGCCGTTGGGATGGCAACAAACATTCCACCGCATAACCTTGGTGAAACGATTGATGCAGTAGATATGCTTATGGAAAACCCAGAAGCTTCCGTTACTGATTTGATGTCTGTCATTCCTGGTCCTGACTTCCCAACAGGGGCTTTGGTTATGGGGAAATCCGGCATTCGTCGTGCTTATGAAACTGGTAAAGGTTCAATTACATTACGTGCAAAAACCCACATTGAAGAAATGGCTGGTGGAAAAGAACGCATCGTTGTGACTGAATTACCATACATGGTTAACAAGGCGCGCTTGGTTGAACATATTGTTCGTTTGAACCATGAAAAACGTATTGAAGGATTGACTGCAGTTCGTGATGAATCAAACCGTGAAGGAATTCGAGTGGTTATTGAAGTGCGTCGTGATTTATCAGCACACGTTATCCTAAATAATCTTTTCAAACTGACAAGTTTGCAAACTTCATTTGGTTTCAACATGTTGGCTATCGAAAAAGGAATTCCTAAAATTCTTTCTTTGAAAGAAATTTTAGTTGATTATATTGAACATCAAATAGAAGTTGTCGAACGTCGTACAGCCTTTGATAAAGCACGTGCAGAAGCACGTGCACATATCTTAGAAGGTTTACGTATCGCTCTTGATAATATTGACCGTATCATCACAATTATCCGTGAATCACAAACGGATGCTATTGCTCAAAAAACAATGATGGATGAATTCCTCTTGTCTGAGAAACAATCACAAGCCATTCTTGATATGCGTTTGCGTCGTTTGACAGGTTTGGAACGTGACAAAATTGAAGCTGAATATCAAGATTTAGTTGCTTTGATTGCTGACTTGACGGATATTTTAGCAAAACCTGAACGAGTTAAGAAAATTATTCGTGAAGAATTAGAAGAAGTTAAACGTAAATTTGCTGACAAACGTCGAACAGAATTGTTAGTTGGTGAGGTTCTTACTCTTGAAGATGAAGATTTGATTGAGGAAGAAGATGTATTGATTACTTTATCAAATAAAGGATATATCAAACGTTTGGCTAACGATGAATTCCGTGCTCAAAATCGCGGGGGACGTGGTGTTCAAGGAATGGGTATGTCTGATGATGACTTCGTTCAACATTTGGTATCTACATCAACACATGATCATTTACTCTTCTTTACAAATCTTGGACGTGTCTACCGAATGAAAGGATATGAAATTCCTGAATATGGTCGGACAGCTAAGGGCTTACCAATTGTCAATCTCTTAAAACTTGATGATGGTGAAAAAATTGCAACAATCATCAATGTTGATCGTGACCAAGCGGCGAAATATCTCTTCTTCACAACACGCAACGGGATTGTTAAACGAACTTCAACGAGTCAATTTAGCAATATTCGGACAAATGGTTTGAAGGCTTTGAAACTTCGTGATGGCGATGAGTTGATTAATGTGCTTAGAACTTCGGGTGAAGATGAGGTTATTATCGGGACTCACTTAGGTTACTCTGTTCGTTTCAAAGGTGCAATTGTTCGCGATATGGGACGTGCCGCAGCTGGGGTCAAAGGGGTTAACCTCCGAGAAGGGGACTTTGTTGTTGGAACTTCAAGAATTGATGACAGTCAAGAAGTCCTTGTTATCTCAGAAAATGGTCTTGGTAAACGAACTCAAGCTTCGGAATATCCAACAAAAGGCCGTGGTGGTAAAGGGATGAAAGTCATGAATGTCACAGAAAGAACTGGTAAATTAGCTGGTTTAACTGCAGTCAATGGTGACGAAGACTTGATGGTCATTACAGATACAGGGGTTATTATCCGTACAAATGTGGCTAATATTTCTCAAACTGGTCGTGCAGCCCAAGGGGTTAAAGTAATGCGACTTGATGATGAAGCACAAATTGTAACTTTTGCACTTGTA
>gyrA_Lcl-091
CAAGACAAAAATGTTATCAATGTCAATTTAGTTGAGGAGATGAAGACGTCATTTCGTGACTATGCAATGTCAGTTATCGTTGCACGGGCACTTCCTGATGTACGTGATGGATTAAAACCCGTTCACCGTCGTATTCTCTACGGAATGAATGAACTGGGGAATACTCCAGATAAACCTCATAAAAAATCGGCTCGTATTGTCGGTGAAGTTATGGGTAAATATCACCCACATGGAGACAGTTCAATCTATGAAGCAATGGTACGTATGGCTCAATGGTGGTCTTATCGTCATATGCTTGCTGACGGACACGGTAACTTTGGTTCAATGGACGGCGACGGTGCCGCAGCAATGCGTTATACCGAAGCTCGTTTAAGTAAAATTGCAATGGAAATGTTGCGTGATATCAACAAAAATACCGTTGATTTCATGGACAATTTCGATGGAACTGAACGTGAACCACTCGTTTTACCTGCTCGTTTCCCAAACCTTTTAGTTAATGGAACCACAGGGATTGCCGTTGGGATGGCAACAAACATTCCACCGCATAACCTTGGTGAAACGATTGATGCAGTAGATATGCTTATGGAAAACCCAGAAGCTTCCGTTACTGATTTGATGTCTGTCATTCCTGGTCCTGACTTCCCAACAGGGGCTTTGGTTATGGGGAAATCCGGCATTCGTCGTGCTTATGAAACTGGTAAAGGTTCAATTACATTACGTGCAAAAACCCACATTGAAGAAATGGCTGGTGGAAAAGAACGCATCGTTGTGACTGAATTACCATACATGGTTAACAAGGCGCGCTTGGTTGAACATATTGTTCGTTTGAACCATGAAAAACGTATTGAAGGATTGACTGCAGTTCGTGATGAATCAAACCGTGAAGGAATTCGAGTGGTTATTGAAGTGCGTCGTGATTTATCAGCACACGTTATCCTAAATAATCTTTTCAAACTGACAAGTTTGCAAACTTCATTTGGTTTCAACATGTTGGCTATCGAAAAAGGAATTCCTAAAATTCTTTCTTTGAAAGAAATTTTAGTTGATTATATTGAACATCAAATAGAAGTTGTCGAACGTCGTACAGCCTTTGATAAAGCACGTGCAGAAGCACGTGCACATATCTTAGAAGGTTTACGTATCGCTCTTGATAATATTGACCGTATCATCACAATTATCCGTGAATCACAAACGGATGCTATTGCTCAAAAAACAATGATGGATGAATTCCTCTTGTCTGAGAAACAATCACAATCCATTCTTGATATGCGTTTGCGTCGTTTGACAGGTTTGGAACGTGACAAAATTGAAGCTGAATATCAAGATTTAGTTGCTTTGATTGCTGACTTGACGGATATTTTAGCAAAACCTGAACGAGTTAAGAAAATTATTCGTGAAGAATTAGAAGAAGTTAAACGTAAATTTGCTGACAAACGTCGAACAGAATTGTTAGTTGGTGAGGTTCTTACTCTTGAAGATGAAGATTTGATTGAGGAAGAAGATGTATTGATTACTTTATCAAATAAAGGATATATCAAACGTTTGGCTAACGATGAATTCCGTGCTCAAAATCGCGGGGGACGTGGTGTTAAAGGAATGGGTATGTCTGATGATGACTTCGTTCAACATTTGGTATCTACATCAACACATGATCATTTACTCTTCTTTACAAATCTTGGACGTGTCTACCGAATGAAAGGATATGAAATTCCTGAATATGGTCGGACAGCTAAGGGCTTACCAATTGTCAATCTCTTAAAACTTGATGATGGTGAAAAAATTGCAACAATCATCAATGTTGATCGTGACCAAGCGGCGAAATATCTCTTCTTCACAACACGCAACGGGATTGTTAAACGAACTTCAACGAGTCAATTTAGCAATATTCGGACAAATGGTTTGAAGGCTTTGAAACTTCGTGATGGCGATGAGTTGATTAATGTGCTTAGAACTTCGGGTGAAGATGAGGTTATTATCGGGACTCACTTAGGTTACTCTGTTCGTTTCAAAGGTGCAATTGTTCGCGATATGGGACGTGCCGCAGCTGGGGTCAAAGGGGTTAACCTCCGAGAAGGGGACTTTGTTGTTGGAACTTCAAGAATTGATGACAGTCAAGAAGTCCTTGTTATCTCAGAAAATGGTCTTGGTAAACGAACTCAAGCTTCGGAATATCCAACAAAAGGCCGTGGTGGTAAAGGGATGAAAGTCATGAATGTCACAGAAAGAACTGGTAAATTAGCTGGTTTAACTGCAGTCAATGGTGACGAAGACTTGATGGTCATTACAGATACAGGGGTTATTATCCGTACAAATGTGGCTAATATTTCTCAAACTGGTCGTGCAGCCCAAGGGGTTAAAGTAATGCGACTTGATGATGAAGCACAAATTGTAACTTTTGCACTTGTA
>gyrA_Lcl-092
CAAGACAAAAATGTTATCAATGTCAATTTAGTTGAGGAGATGAAGACGTCATTTCGTGACTATGCAATGTCAGTTATCGTTGCACGGGCACTTCCTGATGTACGTGATGGATTAAAACCCGTTCACCGTCGTATTCTCTACGGAATGAATGAACTGGGGAATACTCCAGATAAACCTCATAAAAAATCGGCTCGTATTGTCGGTGAAGTTATGGGTAAATATCACCCACATGGAGACAGTTCAATCTATGAAGCAATGGTACGTATGGCTCAATGGTGGTCTTATCGTCATATGCTTGCTGACGGACACGGTAACTTTGGTTCAATGGACGGCGACGGTGCCGCAGCAATGCGTTATACCGAAGCTCGTTTAAGTAAAATTGCAATGGAAATGTTGCGTGATATCAACAAAAATACCGTTGATTTCATGGACAATTTCGATGGAACTGAACGTGAACCACTCGTTTTACCTGCTCGTTTCCCAAACCTTTTAGTTAATGGAACCACAGGGATTGCCGTTGGGATGGCAACAAACATTCCACCGCATAACCTTGGTGAAACGATTGATGCAGTAGATATGCTTATGGAAAACCCAGAAGCTTCCGTTACTGATTTGATGTCTGTCATTCCTGGTCCTGACTTCCCAACAGGGGCTTTGGTTATGGGGAAATCCGGCATTCGTCGTGCTTATGAAACTGGTAAAGGTTCAATTACATTACGTGCAAAAACCCACATTGAAGAAATGGCTGGTGGAAAAGAACGCATCGTTGTGACTGAATTACCATACATGGTTAACAAGGCGCGCTTGGTTGAACATATTGTTCGTTTGAACCATGAAAAACGTATTGAAGGATTGACTGCAGTTCGTGATGAATCAAACCGTGAAGGAATTCGAGTGGTTATTGAAGTGCGTCGTGATTTATCAGCACACGTTATCCTAAATAATCTTTTCAAACTGACAAGTTTGCAAACTTCATTTGGTTTCAACATGTTGGCTATCGAAAAAGGAATTCCTAAAATTCTTTCTTTGAAAGAAATTTTAGTTGATTATATTGAACATCAAATAGAAGTTGTCGAACGTCGTACAGCCTTTGATAAAGCGCGTGCAGAAGCACGTGCACATATCTTAGAAGGTTTACGTATCGCTCTTGATAATATTGACCGTATCATCACAATTATCCGTGAATCACAAACGGATGCTATTGCTCAAAAAACAATGATGGATGAATTCCTCTTGTCTGAGAAACAATCACAAGCCATTCTTGATATGCGTTTGCGTCGTTTGACAGGTTTGGAACGTGACAAAATTGAAGCTGAATATCAAGATTTAGTTGCTTTGATTGCTGACTTGACGGATATTTTAGCAAAACCTGAACGAGTTAAGAAAATTATTCGTGAAGAATTAGAAGAAGTTAAACGTAAATTTGCTGACAAACGTCGAACAGAATTGTTAGTTGGTGAGGTTCTTACTCTTGAAGATGAAGATTTGATTGAGGAAGAAGATGTATTGATTACTTTATCAAATAAAGGATATATCAAACGTTTGGCTAACGATGAATTCCGTGCTCAAAATCGCGGGGGACGGGGTGTTCAAGGAATGGGTATGTCTGATGATGACTTCGTTCAACATTTGGTATCTACATCAACACATGATCATTTACTCTTCTTTACAAATCTTGGACGTGTCTACCGAATGAAAGGATATGAAATTCCTGAATATGGTCGGACAGCTAAGGGCTTACCAATTGTCAATCTCTTAAAACTTGATGATGGTGAAAAAATTGCAACAATCATCAATGTTGATCGTGACCAAGCGGCGAAATATCTCTTCTTCACAACACGCAACGGGATTGTTAAACGAACTTCAACAAGTCAATTTAGCAATATTCGGACAAATGGTTTGAAGGCTTTGAAACTTCGTGATGGCGATGAGTTGATTAATGTGCTTAGAACTTCGGGTGAAGATGAGGTTATTATCGGGACTCACTTAGGTTACTCTGTTCGTTTCAAAGGTGCAATTGTTCGCGATATGGGACGTGCCGCAGCTGGGGTCAAAGGGGTTAACCTCCGAGAAGGGGACTTTGTTGTTGGAACTTCAAGAATTGATGACAGTCAAGAAGTCCTTGTTATCTCAGAAAATGGTCTTGGTAAACGAACTCAAGCTTCGGAATATCCAACAAAAGGCCGTGGTGGTAAAGGGATGAAAGTCATGAATGTCACAGAAAGAACTGGTAAATTAGCTGGTTTAACTGCAGTCAATGGTGACGAAGACTTGATGGTCATTACAGATACAGGGGTTATTATCCGTACAAATGTGGCTAATATTTCTCAAACTGGTCGTGCAGCCCAAGGGGTTAAAGTAATGCGACTTGATGATGAAGCACAAATTGTAACTTTTGCACTTGTA
>gyrA_Lcl-093
CAAGACAAAAATGTTATCAATGTCAATTTAGTTGAGGAGATGAAGACGTCATTTCGTGACTATGCAATGTCAGTTATCGTTGCACGGGCACTTCCTGATGTACGTGATGGATTAAAACCCGTTCACCGTCGTATTCTCTACGGAATGAATGAACTGGGGAATACTCCAGATAAACCTCATAAAAAATCGGCTCGTATTGTCGGTGAAGTTATGGGTAAATATCACCCACATGGAGACAGTTCAATCTATGAAGCAATGGTACGTATGGCTCAATGGTGGTCTTATCGTCATATGCTTGCTGACGGACACGGTAACTTTGGTTCAATGGACGGCGACGGTGCCGCAGCAATGCGTTATACCGAAGCTCGTTTAAGTAAAATTGCAATGGAAATGTTGCGTGATATCAACAAAAATACCGTTGATTTCATGGACAATTTCGATGGAACTGAACGTGAACCACTCGTTTTACCTGCTCGTTTCCCAAACCTTTTAGTTAATGGAACCACAGGGATTGCCGTTGGGATGGCAACAAACATTCCACCGCATAACCTTGGTGAAACGATTGATGCAGTAGATATGCTTATGGAAAACCCAGAAGCTTCCGTTACTGATTTGATGTCTGTCATTCCTGGTCCTGACTTCCCAACAGGGGCTTTGGTTATGGGGAAATCCGGCATTCGTCGTGCTTATGAAACTGGTAAAGGTTCAATTACATTACGTGCAAAAACCCACATTGAAGAAATGGCTGGTGGAAAAGAACGCATCGTTGTGACTGAATTACCATACATGGTTAACAAGGCGCGCTTGGTTGAACATATTGTTCGTTTGAACCATGAAAAACGTATTGAAGGATTGACTGCAGTTCGTGATGAATCAAACCGTGAAGGAATTCGAGTGGTTATTGAAGTGCGTCGTGATTTATCAGCACACGTTATCCTAAATAATCTTTTCAAACTGACAAGTTTGCAAACTTCATTTGGTTTCAACATGTTGGCTATCGAAAAAGGAATTCCTAAAATTCTTTCTTTGAAAGAAATTTTAGTTGATTATATTGAACATCAAATAGAAGTTGTCGAACGTCGTACAGCCTTTGATAAAGCACGTGCAGAAGCACGTGCACATATCTTAGAAGGTTTACGTATCGCTCTTGATAATATTGACCGTATCATCACAATTATCCGTGAATCACAAACGGATGCTATTGCTCAAAAAACAATGATGGATGAATTCCTCTTGTCTGAGAAACAATCACAAGCCATTCTTGATATGCGTTTGCGTCGTTTGACAGGTTTGGAACGTGACAAAATTGAAGCTGAATATCAAGATTTAGTTGCTTTGATTGCTGACTTGACGGATATTTTAGCAAAACCTGAACGAGTTAAGAAAATTATTCGTGAAGAATTAGAAGAAGTTAAACGTAAATTTGCTGACAAACGTCGAACAGAATTGTTAGTTGGTGAGGTTCTTACTCTTGAAGATGAAGATTTGATTGAGGAAGAAGATGTATTGATTACTTTATCAAATAAAGGATATATCAAACGTTTGGCTAACGATGAATTCCGTGCTCAAAATCGCGGGGGACGTGGTGTTCAAGGAATGGGTATGTCTGATGATGACTTCGTTCAACATTTGGTATCTACATCAACACATGATCATTTACTCTTCTTTACAAATCTTGGACGTGTCTACCGAATGAAAGGATATGAAATTCCTGAATATGGTCGGACAGCTAAGGGCTTACCAATTGTCAATCTCTTAAAACTTGATGATGGTGAAAAAATTGCAACAATCATCAATGTTGATCGTGACCAAGCGGCGAAATATCTCTTCTTCACAACACGCAACGGGATTGTTAAACGAACTTCAACGAGTCAATTTAGCAATATTCGGACAAATGGTTTGAAGGCTTTGAAACTTCGTGATGGCGATGAGTTGATTAATGTGCTTAGAACTTCGGGTGAAGATGAGGTTATTATCGGGACTCACTTAGGTTACTCTGTTCGTTTCAAAGGTGCAATTGTTCGCGATATGGGACGTGCCGCAGCTGGGGTCAAAGGGGTTAACCTCCGAGAAGGGGACTTTGTTGTTGGAACTTCAAGAATTGATGACAGTCAAGAAGTCCTTGTTATCTCAGAAAATGGTCTTGGTAAACGAACTCAAGCTTCGGAATATCCAACAAAAGGCCGTGGTGGTAAAGGGATGAAAGTCATGAATGTCACAGAAAGAACTGGTAAATTAGCTGGTTTAACTGCAGTCAATGGTGACGAAGACTTGATGGTCATTACAGATACAGGGGTTATTATCCGTACAAATGTGGCTAATATTTCTCAAACTGGTCGTGCAGCCCAAGGGGTTAAAGTAATGCGACTTGATGATGAAGCACAAATTGTAACTTTTGCACTTGTA
>gyrA_Lcl-094
CAAGACAAAAATGTTATCAATGTCAATTTAGTTGAGGAGATGAAGACGTCATTTCGTGACTATGCAATGTCAGTTATCGTTGCACGGGCACTTCCTGATGTACGTGATGGATTAAAACCCGTTCACCGTCGTATTCTCTACGGAATGAATGAACTGGGGAATACTCCAGATAAACCTCATAAAAAATCGGCTCGTATTGTCGGTGAAGTTATGGGTAAATATCACCCACATGGAGACAGTTCAATCTATGAAGCAATGGTACGTATGGCTCAATGGTGGTCTTATCGTCATATGCTTGCTGACGGACACGGTAACTTTGGTTCAATGGACGGCGACGGTGCCGCAGCAATGCGTTATACCGAAGCTCGTTTAAGTAAAATTGCAATGGAAATGTTGCGTGATATCAACAAAAATACCGTTGATTTCATGGACAATTTCGATGGAACTGAACGTGAACCACTCGTTTTACCTGCTCGTTTCCCAAATCTTTTAGTTAATGGAACCACAGGGATTGCCGTTGGGATGGCAACAAACATTCCACCGCATAACCTTGGTGAAACGATTGATGCAGTAGATATGCTTATGGAAAACCCAGAAGCTTCCGTTACTGATTTGATGTCTGTCATTCCTGGTCCTGACTTCCCAACAGGGGCTTTGGTTATGGGGAAATCCGGCATTCGTCGTGCTTATGAAACTGGTAAAGGTTCAATTACATTACGTGCAAAAACCCACATTGAAGAAATGGCTGGTGGAAAAGAACGCATCGTTGTGACTGAATTACCATACATGGTTAACAAGGCGCGCTTGGTTGAACATATTGTTCGTTTGAACCATGAAAAACGTATTGAAGGATTGACTGCAGTTCGTGATGAATCAAACCGTGAAGGAATTCGAGTGGTTATTGAAGTGCGTCGTGATTTATCAGCACACGTTATCCTAAATAATCTTTTCAAACTGACAAGTTTGCAAACTTCATTTGGTTTCAACATGTTGGCTATCGAAAAAGGAATTCCTAAAATTCTTTCTTTGAAAGAAATTTTAGTTGATTATATTGAACATCAAATAGAAGTTGTCGAACGTCGTACAGCCTTTGATAAAGCACGTGCAGAAGCACGTGCACATATCTTAGAAGGTTTACGTATCGCTCTTGATAATATTGACCGTATCATCACAATTATCCGTGAATCACAAACGGATGCTATTGCTCAAAAAACAATGATGGATGAATTCCTCTTGTCTGAGAAACAATCACAAGCCATTCTTGATATGCGTTTGCGTCGTTTGACAGGTTTGGAACGTGACAAAATTGAAGCTGAATATCAAGATTTAGTTGCTTTGATTGCTGACTTGACGGATATTTTAGCAAAACCTGAACGAGTTAAGAAAATTATTCGTGAAGAATTAGAAGAAGTTAAACGTAAATTTGCTGACAAACGTCGAACAGAATTGTTAGTTGGTGAGGTTCTTACTCTTGAAGATGAAGATTTGATTGAGGAAGAAGATGTATTGATTACTTTATCAAATAAAGGATATATCAAACGTTTGGCTAACGATGAATTCCGTGCTCAAAATCGCGGGGGACGTGGTGTTCAAGGAATGGGTATGTCTGATGATGACTTCGTTCAACATTTGGTATCTACATCAACACATGATCATTTACTCTTCTTTACAAATCTTGGACGTGTCTACCGAATGAAAGGATATGAAATTCCTGAATATGGTCGGACAGCTAAGGGCTTACCAATTGTCAATCTCTTAAAACTTGATGATGGTGAAAAAATTGCAACAATCATCAATGTTGATCGTGACCAAGCGGCGAAATATCTCTTCTTCACAACACGCAACGGGATTGTTAAACGAACTTCAACGAGTCAATTTAGCAATATTCGGACAAATGGTTTGAAGGCTTTGAAACTTCGTGATGGCGATGAGTTGATTAATGTGCTTAGAACTTCGGGTGAAGATGAGGTTATTATCGGGACTCACTTAGGTTACTCTGTTCGTTTCAAAGGTGCAATTGTTCGCGATATGGGACGTGCCGCAGCTGGGGTCAAAGGGGTTAACCTCCGAGAAGGGGACTTTGTTGTTGGAACTTCAAGAATTGATGACAGTCAAGAAGTCCTTGTTATCTCAGAAAATGGTCTTGGTAAACGAACTCAAGCTTCGGAATATCCAACAAAAGGCCGTGGTGGTAAAGGGATGAAAGTCATGAATGTCACAGAAAGAACTGGTAAATTAGCTGGTTTAACTGCAGTCAATGGTGACGAAGACTTGATGGTCATTACAGATACAGGGGTTATTATCCGTACAAATGTGGCTAATATTTCTCAAACTGGTCGTGCAGCCCAAGGGGTTAAAGTAATGCGACTTGATGATGAAGCACAAATTGTAACTTTTGCACTTGTA
>gyrA_Lcl-095
CAAGACAAAAATGTTATCAATGTCAATTTAGTTGAGGAGATGAAGACGTCATTTCGTGACTATGCAATGTCAGTTATCGTTGCACGGGCACTTCCTGATGTACGTGATGGATTAAAACCCGTTCACCGTCGTATTCTCTACGGAATGAATGAACTGGGGAATACTCCAGATAAACCTCATAAAAAATCGGCTCGTATTGTCGGTGAAGTTATGGGTAAATATCACCCACATGGAGACAGTTCAATCTATGAAGCAATGGTACGTATGGCTCAATGGTGGTCTTATCGTCATATGCTTGCTGACGGACACGGTAACTTTGGTTCAATGGACGGAGACGGTGCCGCAGCAATGCGTTATACCGAAGCTCGTTTAAGTAAAATTGCAATGGAAATGTTGCGTGATATCAACAAAAATACCGTTGATTTCATGGACAATTTCGATGGAACTGAACGTGAACCACTCGTTTTACCTGCTCGTTTCCCAAACCTTTTAGTTAATGGAACCACAGGGATTGCCGTTGGGATGGCAACAAACATTCCACCGCATAACCTTGGTGAAACGATTGATGCAGTAGATATGCTTATGGAAAACCCAGAAGCTTCCGTTACTGATTTGATGTCTGTCATTCCTGGTCCTGACTTCCCAACAGGGGCTTTGGTTATGGGGAAATCCGGCATTCGTCGTGCTTATGAAACTGGTAAAGGTTCAATTACATTACGTGCAAAAACCCACATTGAAGAAATGGCTGGTGGAAAAGAACGCATCGTTGTGACTGAATTACCATACATGGTTAACAAGGCGCGCTTGGTTGAACATATTGTTCGTTTGAACCATGAAAAACGTATTGAAGGATTGACTGCAGTTCGTGATGAATCAAACCGTGAAGGAATTCGAGTGGTTATTGAAGTGCGTCGTGATTTATCAGCACACGTTATCCTAAATAATCTTTTCAAACTGACAAGTTTGCAAACTTCATTTGGTTTCAACATGTTGGCTATCGAAAAAGGAATTCCTAAAATTCTTTCTTTGAAAGAAATTTTAGTTGATTATATTGAACATCAAATAGAAGTTGTCGAACGTCGTACAGCCTTTGATAAAGCACGTGCAGAAGCACGTGCACATATCTTAGAAGGTTTACGTATCGCTCTTGATAATATTGACCGTATCATCACAATTATCCGTGAATCACAAACGGATGCTATTGCTCAAAAAACAATGATGGATGAATTCCTCTTGTCTGAGAAACAATCACAAGCCATTCTTGATATGCGTTTGCGTCGTTTGACAGGTTTGGAACGTGACAAAATTGAAGCTGAATATCAAGATTTAGTTGCTTTGATTGCTGACTTGACGGATATTTTAGCAAAACCTGAACGAGTTAAGAAAATTATTCGTGAAGAATTAGAAGAAGTTAAACGTAAATTTGCTGACAAACGTCGAACAGAATTGTTAGTTGGTGAGGTTCTTACTCTTGAAGATGAAGATTTGATTGAGGAAGAAGATGTATTGATTACTTTATCAAATAAAGGATATATCAAACGTTTGGCTAACGATGAATTCCGTGCTCAAAATCGCGGGGGACGTGGTGTTCAAGGAATGGGTATGTCTGATGATGACTTCGTTCAACATTTGGTATCTACATCAACACATGATCATTTACTCTTCTTTACAAATCTTGGACGTGTCTACCGAATGAAAGGATATGAAATTCCTGAATATGGTCGGACAGCTAAGGGCTTACCAATTGTCAATCTCTTAAAACTTGATGATGGTGAAAAAATTGCAACAATCATCAATGTTGATCGTGACCAAGCGGCGAAATATCTCTTCTTCACAACACGCAACGGGATTGTTAAACGAACTTCAACGAGTCAATTTAGCAATATTCGGACAAATGGTTTGAAGGCTTTGAAACTTCGTGATGGCGATGAGTTGATTAATGTGCTTAGAACTTCGGGTGAAGATGAGGTTATTATCGGGACTCACTTAGGTTACTCTGTTCGTTTCAAAGGTGCAATTGTTCGCGATATGGGACGTGCCGCAGCTGGGGTCAAAGGGGTTAACCTCCGAGAAGGGGACTTTGTTGTTGGAACTTCAAGAATTGATGACAGTCAAGAAGTCCTTGTTATCTCAGAAAATGGTCTTGGTAAACGAACTCAAGCTTCGGAATATCCAACAAAAGGCCGTGGTGGTAAAGGGATGAAAGTCATGAATGTCACAGAAAGAACTGGTAAATTAGCTGGTTTAACTGCAGTCAATGGTGACGAAGACTTGATGGTCATTACAGATACAGGGGTTATTATCCGTACAAATGTGGCTAATATTTCTCAAACTGGTCGTGCAGCCCAAGGGGTTAAAGTAATGCGACTTGATGATGAAGCACAAATTGTAACTTTTGCACTTGTA
>gyrA_Lcl-096
CAAGACAAAAATGTTATCAATGTCAATTTAGTTGAGGAGATGAAGACGTCATTTCGTGACTATGCAATGTCAGTTATCGTTGCACGGGCACTTCCTGATGTACGTGATGGTTTAAAACCCGTTCACCGTCGTATTCTCTACGGAATGAATGAACTTGGAAATACTCCAGATAAACCACATAAAAAATCGGCACGTATTGTCGGTGAAGTTATGGGTAAATATCACCCACACGGAGACAGTTCAATCTATGAAGCAATGGTACGTATGGCTCAATGGTGGTCTTATCGTCATATGCTTGCTGACGGACACGGTAACTTTGGTTCAATGGACGGAGACGGTGCCGCAGCGATGCGCTATACCGAAGCTCGTTTAAGTAAAATTGCCATGGAAATGTTGCGCGATATCAACAAAAATACCGTTGATTTCATGGACAATTTCGATGGTACTGAACGTGAACCGCTCGTTTTACCTGCTCGTTTTCCAAACCTTTTAGTTAATGGAACCACAGGGATTGCCGTTGGGATGGCAACAAACATTCCACCACATAATCTGGGTGAAACAATTGATGCAGTAGATATGCTCATGGAAAATCCAGAAGCATCAGTTACTGATTTAATGTCTGTGATTCCTGGACCTGACTTCCCAACAGGGGCTTTGGTTATGGGTAAATCTGGTATTCGCCGTGCTTATGAAACTGGTAAAGGTTCAATTACATTACGTGCAAAAACCCACATTGAAGAAATGGCTGGTGGGAAAGAACGTATTGTTGTGACTGAACTACCATATATGGTCAATAAAGCGCGTTTGGTTGAACATATTGTTCGTTTAAACCATGAAAAACGAATTGAAGGATTGACTGCGGTTCGTGATGAATCCAACCGTGAAGGAATTCGCGTGGTTATCGAAGTTCGTCGTGACTTATCAGCACACGTTATCTTAAATAATCTGTTCAAACTAACAAGTTTGCAAACTTCATTTGGTTTCAATATGTTGGCTATCGAAAAAGGAATTCCTAAAATTCTTTCTTTGAAAGAAATCTTAGTTGATTATATTGAACATCAAATAGAAGTTGTTGAACGTCGTACAGCCTTTGATAAAGCACGTGCAGAAGCACGCGCACATATCTTGGAAGGTTTACGTATCGCTCTTGACAATATTGACCGTATCATTACAATTATCCGTGAATCACAAACGGATGCCATTGCACAAAAAACAATGATGGATGAATTCCTCCTCTCTGAAAAACAATCGCAAGCTATTCTTGATATGCGTTTGCGTCGTTTGACCGGATTGGAACGTGATAAAATTGAGGCAGAATATCAAGATTTAGTCGCTTTGATTGCTGACTTAGCCGATATTTTGGCAAAACCTGAACGTGTTAAGAAAATTATTCGTGAAGAATTAGAAGAAGTTAAACGTAAATTTGCTGACAAACGTCGAACAGAATTGTTAGTTGGTGAAGTTCTTACTCTTGAAGATGAAGATTTGATTGAGGAAGAAGATGTATTGATTACTTTATCAAATAAAGGATATATCAAACGTCTAGCTAATGACGAATTCCGTGCCCAAAATCGTGGTGGACGTGGTGTTCAAGGAATGGGAATGTCTGATGATGACTTTGTTCAACATTTGGTATCTACATCAACACATGATCATTTACTCTTCTTTACAAATCTTGGACGTGTTTACCGAATGAAAGGATATGAAATTCCTGAATACGGTCGGACAGCAAAAGGATTGCCAATTGTCAATCTCCTCAAGCTTGATGACGGTGAAAAAATTGCAACAATCATCAATGTTGACCGTGACCAAGCGGCGAAATATCTCTTCTTCACAACACGTAATGGAATTGTTAAACGAACTTCAACCAGTCAATTTAGCAATATTCGGACAAATGGTTTGAAGGCTTTGAAACTCCGAGATGGTGATGAACTGATTAATGTGCTTAGAACTTCGGGTGAAGATGAGGTGATTATCGGAACTCATTTGGGATACTCAGTTCGCTTTAAAGGTGCAGTTGTTCGTGATATGGGACGTGCAGCAGCCGGTGTTAAAGGGGTTAACCTCAGAGAAGGCGACTATGTTGTCGGAACTTCACGAATTGATGATAGTCAAGAAGTTCTTGTCATCTCAGAAAATGGTCTTGGTAAACGAACTCAGGCTTCGGAATATCCAACAAAAGGCCGTGGTGGTAAAGGGATGAAAGTCATGAATGTCACAGAAAGAACTGGTAAATTAGCTGGTTTAACTGCTGTCAATGGTGACGAAGATTTGATGGTTATTACAGATACAGGGGTTATTATCCGTACAAATGTGGCTAACATTTCTCAAACTGGTCGAGCTGCCCAAGGGGTTAAAGTAATGCGACTTGATGATGAAGCACAAATTGTAACCTTTGCACTTGTA
>gyrA_Lcl-097
CAAGACAAAAATGTTATCAATGTCAATTTAGTTGAGGAGATGAAGACGTCATTTCGTGACTATGCAATGTCAGTTATCGTTGCACGGGCACTTCCTGATGTACGTGATGGATTAAAACCCGTTCACCGTCGTATTCTCTACGGAATGAATGAACTGGGGAATACTCCAGATAAACCTCATAAAAAATCGGCTCGTATTGTCGGTGAAGTTATGGGTAAATATCACCCACATGGAGACAGTTCAATCTATGAAGCAATGGTACGTATGGCTCAATGGTGGTCTTATCGTCATATGCTTGCTGACGGACACGGTAACTTTGGTTCAATGGACGGCGACGGTGCCGCAGCAATGCGTTATACCGAAGCTCGTTTAAGTAAAATTGCAATGGAAATGTTGCGTGATATCAACAAAAATACCGTTGATTTCATGGACAATTTCGATGGAACTGAACGTGAACCACTCGTTTTACCTGCTCGTTTCCCAAACCTTTTAGTTAATGGAACCACAGGGATTGCCGTTGGGATGGCAACAAACATTCCACCGCATAACCTTGGTGAAACGATTGATGCAGTAGATATGCTTATGGAAAACCCAGAAGCTTCCGTTACTGATTTGATGTCTGTCATTCCTGGTCCTGACTTCCCAACAGGGGCTTTGGTTATGGGGAAATCCGGCATTCGTCGTGCTTATGAAACTGGTAAAGGTTCAATTACATTACGTGCAAAAACCCACATTGAAGAAATGGCTGGTGGAAAAGAACGCATCGTTGTGACTGAATTACCATACATGGTTAACAAGGCGCGCTTGGTTGAACATATTGTTCGTTTGAACCATGAAAAACGTATTGAAGGATTGACTGCAGTTCGTGATGAATCAAACCGTGAAGGAATTCGAGTGGTTATTGAAGTGCGTCGTGATTTATCAGCACACGTTATCCTAAATAATCTTTTCAAACTGACAAGTTTGCAAACTTCATTTGGTTTCAACATGTTGGCTATCGAAAAAGGAATTCCTAAAATTCTTTCTTTGAAAGAAATTTTAGTTGATTATATTGAACATCAAATAGAAGTTGTCGAACGTCGTACAGCCTTTGATAAAGCACGTGCAGAAGCACGTGCACATATCTTAGAAGGTTTACGTATCGCTCTTGATAATATTGACCGTATCATCACAATTATCCGTGAATCACAAACGGATGCTATTGCTCAAAAAACAATGATGGATGAATTCCTCTTGTCTGAGAAACAATCACAAGCCATTCTTGATATGCGTTTGCGTCGTTTGACAGGTTTGGAACGTGACAAAATTGAAGCTGAATATCAAGATTTAGTTGCTTTGATTGCTGACTTGACGGATATTTTAGCAAAACCTGAACGAGTTAAGAAAATTATTCGTGAAGAATTAGAAGAAGTTAAACGTAAATTTGCTGACAAACGTCGAACAGAATTGTTAGTTGGTGAGGTTCTTACTCTTGAAGATGAAGATTTGATTGAGGAAGAAGATGTATTGATTACTTTATCAAATAAAGGATATATCAAACGTTTGGCTAACGATGAATTCCGTGCTCAAAATCGCGGGGGACGTGGTGTTCAAGGAATGGGTATGTCTGATGATGACTTCGTTCAACATTTGGTATCTACATCAACACATGATCATTTACTCTTCTTTACAAATCTTGGACGTGTCTACCGAATGAAAGGATATGAAATTCCTGAATATGGTCGGACAGCTAAGGGCTTACCAATTGTCAATCTCTTAAAACTTGATGATGGTGAAAAAATTGCAACAATCATCAATGTTGATCGTGACCAAGCGGCGAAATATCTCTTCTTCACAACACGCAACGGGATTGTTAAACGAACTTCAACGAGTCAATTTAGCAATATTCGGACAAATGGTTTGAAGGCTTTGAAACTTCGTGATGGCGATGAGTTGATTAATGTGCTTAGAACTTCGGGTGAAGATGAGGTTATTATCGGGACTCACTTAGGTTACTCTGTTCGTTTCAAAGGTGCAATTGTTCGCGATATGGGACGTGCCGCAGCTGGGGTCAAAGGGGTTAACCTCCGAGAAGGGGACTTTGTTGTTGGAACTTCAAGAATTGATGACAGTCAAGAAGTCCTTGTTATCTCAGAAAATGGTCTTGGTAAACGAACTCAAGCTTCGGAATATCCAACAAAAGGCCGTGGTGGTAAAGGGATGAAAGTCATGAATGTCACAGAAAGAACTGGTAAATTAGCTGGTTTAACTGCAGTCAATGGTGACGAAGACTTGATGGTCATTACAGATACAGGGGTTATTATCCGTACAAATGTGGCTAATATTTCTCAAACTGGTCGTGCAGCCCAAGGGGTTAAAGTAATGCGACTTGATGATGAAGCACAAATTGTAACTTTTGCACTTGTA
>gyrA_Lcl-098
CAAGACAAAAATGTTATCAATGTCAATTTAGTTGAGGAGATGAAGACGTCATTTCGTGACTATGCAATGTCAGTTATCGTTGCACGGGCACTTCCTGATGTACGTGATGGATTAAAACCCGTTCACCGTCGTATTCTCTACGGAATGAATGAACTGGGGAATACTCCAGATAAACCTCATAAAAAATCGGCTCGTATTGTCGGTGAAGTTATGGGTAAATATCACCCACATGGAGACAGTTCAATCTATGAAGCAATGGTACGTATGGCTCAATGGTGGTCTTATCGTCATATGCTTGCTGACGGACACGGTAACTTTGGTTCAATGGACGGCGACGGTGCCGCAGCAATGCGTTATACCGAAGCTCGTTTAAGTAAAATTGCAATGGAAATGTTGCGTGATATCAACAAAAATACCGTTGATTTCATGGACAATTTCGATGGAACTGAACGTGAACCACTCGTTTTACCTGCTCGTTTCCCAAACCTTTTAGTTAATGGAACCACAGGGATTGCCGTTGGGATGGCAACAAACATTCCACCGCATAACCTTGGTGAAACGATTGATGCAGTAGATATGCTTATGGAAAACCCAGAAGCTTCCGTTACTGATTTGATGTCTGTCATTCCTGGTCCTGACTTCCCAACAGGGGCTTTGGTTATGGGGAAATCCGGCATTCGTCGTGCTTATGAAACTGGTAAAGGTTCAATTACATTACGTGCAAAAACCCACATTGAAGAAATGGCTGGTGGAAAAGAACGCATCGTTGTGACTGAATTACCATACATGGTTAACAAGGCGCGCTTGGTTGAACATATTGTTCGTTTGAACCATGAAAAACGTATTGAAGGATTGACTGCAGTTCGTGATGAATCAAACCGTGAAGGAATTCGAGTGGTTATTGAAGTGCGTCGTGATTTATCAGCACACGTTATCCTAAATAATCTTTTCAAACTGACAAGTTTGCAAACTTCATTTGGTTTCAACATGTTGGCTATCGAAAAAGGAATTCCTAAAATTCTTTCTTTGAAAGAAATTTTAGTTGATTATATTGAACATCAAATAGAAGTTGTCGAACGTCGTACAGCCTTTGATAAAGCACGTGCAGAAGCACGTGCACATATCTTAGAAGGTTTACGTATCGCTCTTGATAATATTGACCGTATCATCACAATTATCCGTGAATCACAAACGGATGCTATTGCTCAAAAAACAATGATGGATGAATTCCTCTTGTCTGAGAAACAATCACAAGCCATTCTTGATATGCGTTTGCGTCGTTTGACAGGTTTGGAACGTGACAAAATTGAAGCTGAATATCAAGATTTAGTTGCTTTGATTGCTGACTTGACGGATATTTTAGCAAAACCTGAACGAGTTAAGAAAATTATTCGTGAAGAATTAGAAGAAGTTAAACGTAAATTTGCTGACAAACGTCGAACAGAATTGTTAGTTGGTGAGGTTCTTACTCTTGAAGATGAAGATTTGATTGAGGAAGAAGATGTATTGATTACTTTATCAAATAAAGGATATATCAAACGTTTGGCTAACGATGAATTCCGTGCTCAAAATCGCGGGGGACGTGGTGTTCAAGGAATGGGTATGTCTGATGATGACTTCGTTCAACATTTGGTATCTACATCAACACATGATCATTTACTCTTCTTTACAAATCTTGGACGTGTTTACCGAATGAAAGGATATGAAATTCCTGAATATGGTCGGACAGCTAAGGGCTTACCAATTGTCAATCTCTTAAAACTTGATGATGGTGAAAAAATTGCAACAATCATCAATGTTGATCGTGACCAAGCGGCGAAATATCTCTTCTTCACAACACGCAACGGGATTGTTAAACGAACTTCAACGAGTCAATTTAGCAATATTCGGACAAATGGTTTGAAGGCTTTGAAACTTCGTGATGGCGATGAGTTGATTAATGTGCTTAGAACTTCGGGTGAAGATGAGGTTATTATCGGGACTCACTTAGGTTACTCTGTTCGTTTCAAAGGTGCAATTGTTCGCGATATGGGACGTGCCGCAGCTGGGGTCAAAGGGGTTAACCTCCGAGAAGGGGACTTTGTTGTTGGAACTTCAAGAATTGATGACAGTCAAGAAGTCCTTGTTATCTCAGAAAATGGTCTTGGTAAACGAACTCAAGCTTCGGAATATCCAACAAAAGGCCGTGGTGGTAAAGGGATGAAAGTCATGAATGTCACAGAAAGAACTGGTAAATTAGCTGGTTTAACTGCAGTCAATGGTGACGAAGACTTGATGGTCATTACAGATACAGGGGTTATTATCCGTACAAATGTGGCTAATATTTCTCAAACTGGTCGTGCAGCCCAAGGGGTTAAAGTAATGCGACTTGATGATGAAGCACAAATTGTAACTTTTGCACTTGTA
>gyrA_Lcl-099
CAAGACAAAAATGTTATCAATGTCAATTTAGTTGAGGAGATGAAGACGTCATTTCGTGACTATGCAATGTCAGTTATCGTTGCACGGGCACTTCCTGATGTACGTGATGGTTTAAAACCCGTTCACCGTCGTATTCTCTACGGAATGAATGAACTTGGAAATACTCCAGATAAACCACATAAAAAATCGGCACGTATTGTCGGTGAAGTTATGGGTAAATATCACCCACACGGAGACAGTTCAATCTATGAAGCAATGGTACGTATGGCTCAATGGTGGTCTTATCGTCATATGCTTGCTGACGGACACGGTAACTTTGGTTCAATGGACGGTGACGGTGCCGCAGCGATGCGTTATACCGAAGCTCGTTTAAGTAAAATTGCCATGGAAATGTTGCGTGATATCAACAAAAATACCGTTGATTTCATGGACAATTTCGACGGTACTGAACGTGAACCGCTCGTTTTACCTGCTCGTTTTCCAAACCTTTTAGTTAATGGAACCACAGGGATTGCCGTTGGGATGGCAACAAACATTCCACCACATAATCTGGGTGAAACAATCGATGCAGTAGATATGCTCATGGAAAATCCAGAAGCATCAGTTACTGATTTAATGTCTGTGATTCCTGGACCTGACTTCCCAACAGGGGCTTTGGTTATGGGTAAATCTGGTATTCGCCGTGCTTATGAAACTGGTAAAGGTTCAATTACATTACGTGCAAAAACCCACATTGAAGAAATGGCTGGTGGGAAAGAACGTATTGTTGTGACTGAACTACCATATATGGTCAATAAAGCACGGTTGGTTGAACATATTGTTCGTTTAAACCATGAAAAACGAATTGAAGGATTGACTGCGGTTCGTGATGAATCCAACCGTGAAGGAATTCGCGTGGTTATCGAAGTTCGTCGTGACTTATCAGCACACGTTATCTTAAATAATCTGTTCAAACTAACAAGTTTGCAAACTTCATTTGGTTTCAATATGTTGGCTATCGAAAAAGGAATTCCTAAAATTCTTTCTTTGAAAGAAATCTTAGTTGATTATATTGAACATCAAATAGAAGTTGTTGAACGTCGTACAGCCTTTGATAAAGCACGTGCAGAAGCACGCGCACATATCTTGGAAGGTTTACGTATCGCTCTTGACAATATTGACCGTATCATTACAATTATCCGTGAATCACAAACGGATGCCATTGCACAAAAAACAATGATGGATGAATTCCTCCTCTCTGAAAAACAATCGCAAGCTATTCTTGATATGCGTTTGCGTCGTTTGACCGGATTGGAACGTGATAAAATTGAGGCAGAATATCAAGATTTAGTCGCTTTGATTGCTGACTTAGCCGATATTTTGGCAAAACCTGAACGTGTTAAGAAAATTATTCGTGAAGAATTAGAAGAAGTTAAACGTAAATTTGCTGACAAACGTCGAACAGAATTGTTAGTTGGTGAAGTTCTTACTCTTGAAGATGAAGATTTGATTGAGGAAGAAGATGTATTGATTACTTTATCAAATAAAGGATATATCAAACGTCTAGCTAATGACGAATTCCGTGCCCAAAATCGTGGTGGACGTGGTGTTCAAGGAATGGGAATGTCTGATGATGACTTTGTTCAACATTTGGTATCTACATCAACACATGATCATTTACTCTTCTTTACAAATCTTGGACGTGTTTACCGAATGAAAGGATATGAAATTCCTGAATACGGTCGGACAGCAAAAGGATTGCCAATTGTCAATCTCCTCAAGCTTGATGACGGTGAAAAAATTGCAACAATCATCAATGTTGACCGTGACCAAGCGGCGAAATATCTCTTCTTCACAACACGTAACGGAATTGTTAAACGAACTTCAACCAGTCAATTTAGCAATATTCGGACAAATGGTTTGAAGGCTTTGAAACTCCGAGATGGTGACGAACTGATTAATGTGCTTAGAACTTCGGGTGAAGATGAGGTGATTATCGGAACTCATTTGGGATACTCAGTTCGCTTTACAGGTGCAGTTGTTCGTGATATGGGACGTGCAGCAGCCGGTGTTAAAGGGGTTAACCTCAGAGAAGGCGACTATGTTGTCGGAACTTCACGAATTGATGACAGTCAAGAAGTCCTTGTTATCTCAGAAAATGGTCTTGGTAAACGAACTCAGGCTTCAGAATATCCAACAAAAGGCCGTGGTGGTAAAGGGATGAAAGTCATGAATGTCACAGAAAGAACTGGTAAATTAGCTGGTTTAACTGCTGTCAATGGTGACGAAGATTTGATGGTTATTACAGATACAGGGGTTATTATCCGTACAAATGTGGCTAACATTTCTCAAACTGGTCGAGCTGCCCAAGGGGTTAAAGTAATGCGACTTGATGATGAAGCACAAATTGTAACCTTTGCACTTGTA
>gyrA_Lcl-100
CAAGACAAAAATGTTATCAATGTCAATTTAGTTGAGGAGATGAAGACGTCATTTCGTGACTATGCAATGTCAGTTATCGTTGCACGGGCACTTCCTGATGTACGTGATGGATTAAAACCCGTTCACCGTCGTATTCTCTACGGAATGAATGAACTGGGGAATACTCCAGATAAACCTCATAAAAAATCGGCTCGTATTGTCGGTGAAGTTATGGGTAAATATCACCCACATGGAGACAGTTCAATCTATGAAGCAATGGTACGTATGGCTCAATGGTGGTCTTATCGTCATATGCTTGCTGACGGACACGGTAACTTTGGTTCAATGGACGGCGACGGTGCCGCAGCAATGCGTTATACCGAAGCTCGTTTAAGTAAAATTGCAATGGAAATGTTGCGTGATATCAACAAAAATACCGTTGATTTCATGGACAATTTCGATGGAACTGAACGTGAACCACTCGTTTTACCTGCTCGTTTCCCAAACCTTTTAGTTAATGGAACCACAGGGATTGCCGTTGGGATGGCAACAAACATTCCACCGCATAACCTTGGTGAAACGATTGATGCAGTAGATATGCTTATGGAAAACCCAGAAGCTTCCGTTACTGATTTGATGTCTGTCATTCCTGGTCCTGACTTCCCAACAGGGGCTTTGGTTATGGGGAAATCCGGCATTCGTCGTGCTTATGAAACTGGTAAAGGTTCAATTACATTACGTGCAAAAACCCACATTGAAGAAATGGCTGGTGGAAAAGAACGCATCGTTGTGACTGAATTACCATACATGGTTAACAAGGCGCGCTTGGTTGAACATATTGTTCGTTTGAACCATGAAAAACGTATTGAAGGATTGACTGCAGTTCGTGATGAATCAAACCGTGAAGGAATTCGAGTGGTTATTGAAGTGCGTCGTGATTTATCAGCACACGTTATCCTAAATAATCTTTTCAAACTGACAAGTTTGCAAACTTCATTTGGTTTCAACATGTTGGCTATCGAAAAAGGAATTCCTAAAATTCTTTCTTTGAAAGAAATTTTAGTTGATTATATTGAACATCAAATAGAAGTTGTCGAACGTCGTACAGCCTTTGATAAAGCACGTGCAGAAGCACGTGCACATATCTTAGAAGGTTTACGTATCGCTCTTGATAATATTGACCGTATCATCACAATTATCCGTGAATCACAAACGGATGCTATTGCTCAAAAAACAATGATGGATGAATTCCTCTTGTCTGAGAAACAATCACAAGCCATTCTTGATATGCGTTTGCGTCGTTTGACAGGTTTGGAACGTGACAAAATTGAAGCTGAATATCAAGATTTAGTTGCTTTGATTGCTGACTTGACGGATATTTTAGCAAAACCTGAACGAGTTAAGAAAATTATTCGTGAAGAATTAGAAGAAGTTAAACGTAAATTTGCTGACAAACGTCGAACAGAATTGTTAGTTGGTGAGGTTCTTACTCTTGAAGATGAAGATTTGATTGAGGAAGAAGATGTATTGATTACTTTATCAAATAAAGGATATATCAAACGTTTGGCTAACGATGAATTCCGTGCTCAAAATCGCGGGGGACGTGGTGTTCAAGGAATGGGTATGTCTGATGATGACTTCGTTCAACATTTGGTATCTACATCAACACATGATCATTTACTCTTCTTTACAAATCTTGGACGTGTCTACCGAATGAAAGGATATGAAATTCCTGAATATGGTCGGACAGCTAAGGGCTTACCAATTGTCAATCTCTTAAAACTTGATGATGGTGAAAAAATTGCAACAATCATCAATGTTGATCGTGACCAAGCGGCGAAATATCTCTTCTTCACAACACGCAACGGGATTGTTAAACGAACTTCAACGAGTCAATTTAGCAATATTCGGACAAATGGTTTGAAGGCTTTGAAACTTCGTGATGGCGATGAGTTGATTAATGTGCTTAGAACTTCGGGTGAAGATGAGGTTATTATCGGGACTCACTTAGGTTACTCTGTTCGTTTCAAAGGTGCAATTGTTCGCGATATGGGACGTGCCGCAGCTGGGGTCAAAGGGGTTAACCTCCGAGAAGGGGACTTTGTTGTTGGAACTTCAAGAATTGATGACAGTCAAGAAGTCCTTGTTATCTCAGAAAATGGTCTTGGTAAACGAACTCAAGCTTCGGAATATCCAACAAAAGGCCGTGGTGGTAAAGGGATGAAAGTCATGAATGTCACAGAAAGAACTGGTAAATTAGCTGGTTTAACTGCAGTCAATGGTGACGAAGACTTGATGGTCATTACAGATACAGGGGTTATTATCCGTACAAATGTGGCTAATATTTCTCAAACTGGTCGTGCAGCCCAAGGGGTTAAAGTAATGCGACTTGATGATGAAGCACAAATTGTAACTTTTGCACTTGTA
>gyrA_Lcl-101
CAAGACAAAAATGTTATCAATGTCAATTTAGTTGAGGAGATGAAGACGTCATTTCGTGACTATGCAATGTCAGTTATCGTTGCACGGGCACTTCCTGATGTACGTGATGGATTAAAACCCGTTCACCGTCGTATTCTCTACGGAATGAATGAACTGGGGAATACTCCAGATAAACCTCATAAAAAATCGGCTCGTATTGTCGGTGAAGTTATGGGTAAATATCACCCACATGGAGACAGTTCAATCTATGAAGCAATGGTACGTATGGCTCAATGGTGGTCTTATCGTCATATGCTTGCTGACGGACACGGTAACTTTGGTTCAATGGACGGCGACGGTGCCGCAGCAATGCGTTATACCGAAGCTCGTTTAAGTAAAATTGCAATGGAAATGTTGCGTGATATCAACAAAAATACCGTTGATTTCATGGACAATTTCGATGGAACTGAACGTGAACCACTCGTTTTACCTGCTCGTTTCCCAAACCTTTTAGTTAATGGAACCACAGGGATTGCCGTTGGGATGGCAACAAACATTCCACCGCATAACCTTGGTGAAACGATTGATGCAGTAGATATGCTTATGGAAAACCCAGAAGCTTCCGTTACTGATTTGATGTCTGTCATTCCTGGTCCTGACTTCCCAACAGGGGCTTTGGTTATGGGGAAATCCGGCATTCGTCGTGCTTATGAAACTGGTAAAGGTTCAATTACATTACGTGCAAAAACCCACATTGAAGAAATGGCTGGTGGAAAAGAACGCATCGTTGTGACTGAATTACCATACATGGTTAACAAGGCGCGCTTGGTTGAACATATTGTTCGTTTGAACCATGAAAAACGTATTGAAGGATTGACTGCAGTTCGTGATGAATCAAACCGTGAAGGAATTCGAGTGGTTATTGAAGTGCGTCGTGATTTATCAGCACACGTTATCCTAAATAATCTTTTCAAACTGACAAGTTTGCAAACTTCATTTGGTTTCAACATGTTGGCTATCGAAAAAGGAATTCCTAAAATTCTTTCTTTGAAAGAAATTTTAGTTGATTATATTGAACATCAAATAGAAGTTGTCGAACGTCGTACAGCCTTTGATAAAGCACGTGCAGAAGCACGTGCACATATCTTAGAAGGTTTACGTATCGCTCTTGATAATATTGACCGTATCATCACAATTATCCGTGAATCACAAACGGATGCTATTGCTCAAAAAACAATGATGGATGAATTCCTCTTGTCTGAGAAACAATCACAAGCCATTCTTGATATGCGTTTGCGTCGTTTGACAGGTTTGGAACGTGACAAAATTGAAGCTGAATATCAAGATTTAGTTGCTTTGATTGCTGACTTGACGGATATTTTAGCAAAACCTGAACGAGTTAAGAAAATTATTCGTGAAGAATTAGAAGAAGTTAAACGTAAATTTGCTGACAAACGTCGAACAGAATTGTTAGTTGGTGAGGTTCTTACTCTTGAAGATGAAGATTTGATTGAGGAAGAAGATGTATTGATTACTTTATCAAATAAAGGATATATCAAACGTTTGGCTAACGATGAATTCCGTGCTCAAAATCGCGGGGGACGTGGTGTTCAAGGAATGGGTATGTCTGATGATGACTTCGTTCAACATTTGGTATCTACATCAACACATGATCATTTACTCTTCTTTACAAATCTTGGACGTGTCTACCGAATGAAAGGATATGAAATTCCTGAATATGGTCGGACAGCTAAGGGCTTACCAATTGTCAATCTCTTAAAACTTGATGATGGTGAAAAAATTGCAACAATCATCAATGTTGATCGTGACCAAGCGGCGAAATATCTCTTCTTCACAACACGCAACGGGATTGTTAAACGAACTTCAACGAGTCAATTTAGCAATATTCGGACAAATGGTTTGAAGGCTTTGAAACTTCGTGATGGCGATGAGTTGATTAATGTGCTTAGAACTTCGGGTGAAGATGAGGTTATTATCGGGACTCACTTAGGTTACTCTGTTCGTTTCAAAGGTGCAATTGTTCGCGATATGGGACGTGCCGCAGCTGGGGTCAAAGGGGTTAACCTCCGAGAAGGGGACTTTGTTGTTGGAACTTCAAGAATTGATGACAGTCAAGAAGTCCTTGTTATCTCAGAAAATGGTCTTGGTAAACGAACTCAAGCTTCGGAATATCCAACAAAAGGCCGTGGTGGTAAAGGGATGAAAGTCATGAATGTCACAGAAAGAACTGGTAAATTAGCTGGTTTAACTGCAGTCAATGGTGACGAAGACTTGATGGTCATTACAGATACAGGGGTTATTATCCGTACAAATGTGGCTAATATTTCTCAAACTGGTCGTGCAGCCCAAGGGGTTAAAGTAATGCGACTTGATGATGAAGCACAAATTGTAACTTTTGCACTTGTA
>gyrA_Lcl-102
CAAGACAAAAATGTTATCAATGTCAATTTAGTTGAGGAGATGAAGACGTCATTTCGTGACTATGCAATGTCAGTTATCGTTGCACGGGCACTTCCTGATGTACGTGATGGATTAAAACCCGTTCACCGTCGTATTCTCTACGGAATGAATGAACTGGGGAATACTCCAGATAAACCTCATAAAAAATCGGCTCGTATTGTCGGTGAAGTTATGGGTAAATATCACCCACATGGAGACAGTTCAATCTATGAAGCAATGGTACGTATGGCTCAATGGTGGTCTTATCGTCATATGCTTGCTGACGGACACGGTAACTTTGGTTCAATGGACGGCGACGGTGCCGCAGCAATGCGTTATACCGAAGCTCGTTTAAGTAAAATTGCAATGGAAATGTTGCGTGATATCAACAAAAATACCGTTGATTTCATGGACAATTTCGATGGAACTGAACGTGAACCACTCGTTTTACCTGCTCGTTTCCCAAACCTTTTAGTTAATGGAACCACAGGGATTGCCGTTGGGATGGCAACAAACATTCCACCGCATAACCTTGGTGAAACGATTGATGCAGTAGATATGCTTATGGAAAACCCAGAAGCTTCCGTTACTGATTTGATGTCTGTCATTCCTGGTCCTGACTTCCCAACAGGGGCTTTGGTTATGGGGAAATCCGGCATTCGTCGTGCTTATGAAACTGGTAAAGGTTCAATTACATTACGTGCAAAAACCCACATTGAAGAAATGGCTGGTGGAAAAGAACGCATCGTTGTGACTGAATTACCATACATGGTTAACAAGGCGCGCTTGGTTGAACATATTGTTCGTTTGAACCATGAAAAACGTATTGAAGGATTGACTGTAGTTCGTGATGAATCAAACCGTGAAGGAATTCGAGTGGTTATTGAAGTGCGTCGTGATTTATCAGCACACGTTATCCTAAATAATCTTTTCAAACTGACAAGTTTGCAAACTTCATTTGGTTTCAACATGTTGGCTATCGAAAAAGGAATTCCTAAAATTCTTTCTTTGAAAGAAATTTTAGTTGATTATATTGAACATCAAATAGAAGTTGTCGAACGTCGTACAGCCTTTGATAAAGCACGTGCAGAAGCACGTGCACATATCTTAGAAGGTTTACGTATCGCTCTTGATAATATTGACCGTATCATCACAATTATCCGTGAATCACAAACGGATGCTATTGCTCAAAAAACAATGATGGATGAATTCCTCTTGTCTGAGAAACAATCACAAGCCATTCTTGATATGCGTTTGCGTCGTTTGACAGGTTTGGAACGTGACAAAATTGAAGCTGAATATCAAGATTTAGTTGCTTTGATTGCTGACTTGACGGATATTTTAGCAAAACCTGAACGAGTTAAGAAAATTATTCGTGAAGAATTAGAAGAAGTTAAACGTAAATTTGCTGACAAACGTCGAACAGAATTGTTAGTTGGTGAGGTTCTTACTCTTGAAGATGAAGATTTGATTGAGGAAGAAGATGTATTGATTACTTTATCAAATAAAGGATATATCAAACGTTTGGCTAACGATGAATTCCGTGCTCAAAATCGCGGGGGACGTGGTGTTCAAGGAATGGGTATGTCTGATGATGACTTCGTTCAACATTTGGTATCTACATCAACACATGATCATTTACTCTTCTTTACAAATCTTGGACGTGTCTACCGAATGAAAGGATATGAAATTCCTGAATATGGTCGGACAGCTAAGGGCTTACCAATTGTCAATCTCTTAAAACTTGATGATGGTGAAAAAATTGCAACAATCATCAATGTTGATCGTGACCAAGCGGCGAAATATCTCTTCTTCACAACACGCAACGGGATTGTTAAACGAACTTCAACGAGTCAATTTAGAAATATTCGGACAAATGGTTTGAAGGCTTTGAAACTTCGTGATGGCGATGAGTTGATTAATGTGCTTAGAACTTCGGGTGAAGATGAGGTTATTATCGGGACTCACTTAGGTTACTCTGTTCGTTTCAAAGGTGCAATTGTTCGCGATATGGGACGTGCCGCAGCTGGGGTCAAAGGGGTTAACCTCCGAGAAGGGGACTTTGTTGTTGGAACTTCAAGAATTGATGACAGTCAAGAAGTCCTTGTTATCTCAGAAAATGGTCTTGGTAAACGAACTCAAGCTTCGGAATATCCAACAAAAGGCCGTGGTGGTAAAGGGATGAAAGTCATGAATGTCACAGAAAGAACTGGTAAATTAGCTGGTTTAACTGCAGTCAATGGTGACGAAGACTTGATGGTCATTACAGATACAGGGGTTATTATCCGTACAAATGTGGCTAATATTTCTCAAACTGGTCGTGCAGCCCAAGGGGTTAAAGTAATGCGACTTGATGATGAAGCACAAATTGTAACTTTTGCACTTGTA
>gyrA_Lcl-103
CAAGACAAAAATGTTATCAATGTCAATTTAGTTGAGGAGATGAAGACGTCATTTCGTGACTATGCAATGTCAGTTATCGTTGCACGGGCACTTCCTGATGTACGTGATGGTTTAAAACCCGTTCACCGTCGTATTCTCTACGGAATGAATGAACTTGGAAATACTCCAGATAAACCACATAAAAAATCGGCACGTATTGTCGGTGAAGTTATGGGTAAATATCACCCACACGGAGACAGTTCAATCTATGAAGCAATGGTACGTATGGCTCAATGGTGGTCTTATCGTCATATGCTTGCTGACGGACACGGTAACTTTGGTTCAATGGACGGTGACGGTGCCGCAGCGATGCGTTATACCGAAGCTCGTTTAAGTAAAATTGCCATGGAAATGTTGCGTGATATCAACAAAAATACCGTTGATTTCATGGACAATTTCGACGGTACTGAACGTGAACCGCTCGTTTTACCTGCTCGTTTTCCAAACCTTTTAGTTAATGGAACCACAGGGATTGCCGTTGGGATGGCAACAAACATTCCACCACATAATCTGGGTGAAACAATCGATGCAGTAGATATGCTCATGGAAAATCCAGAAGCATCAGTTACTGATTTAATGTCTGTGATTCCTGGACCTGACTTCCCAACAGGGGCTTTGGTTATGGGTAAATCTGGTATTCGCCGTGCTTATGAAACTGGTAAAGGTTCAATTACATTACGTGCAAAAACCCACATTGAAGAAATGGCTGGTGGGAAAGAACGTATTGTTGTGACTGAACTACCATATATGGTCAATAAAGCACGGTTGGTTGAACATATTGTTCGTTTAAACCATGAAAAACGAATTGAAGGATTGACTGCGGTTCGTGATGAATCCAACCGTGAAGGAATTCGCGTGGTTATCGAAGTTCGTCGTGACTTATCAGCACACGTTATCTTAAATAATCTGTTCAAACTAACAAGTTTGCAAACTTCATTTGGTTTCAATATGTTGGCTATCGAAAAAGGAATTCCTAAAATTCTTTCTTTGAAAGAAATCTTAGTTGATTATATTGAACATCAAATAGAAGTTGTTGAACGTCGTACAGCCTTTGATAAAGCACGTGCAGAAGCACGCGCACATATCTTGGAAGGTTTACGTATCGCTCTTGACAATATTGACCGTATCATTACAATTATCCGTGAATCACAAACGGATGCCATTGCACAAAAAACAATGATGGATGAATTCCTCCTCTCTGAAAAACAATCGCAAGCTATTCTTGATATGCGTTTGCGTCGTTTGACCGGATTGGAACGTGATAAAATTGAGGCAGAATATCAAGATTTAGTCGCTTTGATTGCTGACTTAGCCGATATTTTGGCAAAACCTGAACGTGTTAAGAAAATTATTCGTGAAGAATTAGAAGAAGTTAAACGTAAATTTGCTGACAAACGTCGAACAGAATTGTTAGTTGGTGAAGTTCTTACTCTTGAAGATGAAGATTTGATTGAGGAAGAAGATGTATTGATTACTTTATCAAATAAAGGATATATCAAACGTCTAGCTAATGACGAATTCCGTGCCCAAAATCGTGGTGGACGTGGTGTTCAAGGAATGGGAATGTCTGATGATGACTTTGTTCAACATTTGGTATCTACATCAACACATGATCATTTACTCTTCTTTACAAATCTTGGACGTGTTTACCGAATGAAAGGATATGAAATTCCTGAATACGGTCGGACAGCAAAAGGATTGCCAATTGTCAATCTCCTCAAGCTTGATGACGGTGAAAAAATTGCAACAATCATCAATGTTGACCGTGACCAAGCGGCGAAATATCTCTTCTTCACAACACGTAACGGAATTGTTAAACGAACTTCAACCAGTCAATTTAGCAATATTCGGACAAATGGTTTGAAGGCTTTGAAACTCCGAGATGGTGACGAACTGATTAATGTGCTTAGAACTTCGGGTGAAGATGAGGTGATTATCGGAACTCATTTGGGATACTCAGTTCGCTTTACAGGTGCAGTTGTTCGTGATATGGGACGTGCAGCAGCCGGTGTTAAAGGGGTTAACCTCAGAGAAGGCGACTATGTTGTCGGAACTTCACGAATTGATGACAGTCAAGAAGTCCTTGTTATCTCAGAAAATGGTCTTGGTAAACGAACTCAGGCTTCAGAATATCCAACAAAAGGCCGTGGTGGTAAAGGGATGAAAGTCATGAATGTCACAGAAAGAACTGGTAAATTAGCTGGTTTAACTGCTGTCAATGGTGACGAAGATTTGATGGTTATTACAGATACAGGGGTTATTATCCGTACAAATGTGGCTAACATTTCTCAAACTGGTCGAGCTGCCCAAGGGGTTAAAGTAATGCGACTTGATGATGAAGCACAAATTGTAACCTTTGCACTTGTA
>gyrA_Lcl-104
CAAGACAAAAATGTTATCAATGTCAATTTAGTTGAGGAGATGAAGACGTCATTTCGTGACTATGCAATGTCAGTTATCGTTGCACGGGCACTTCCTGATGTACGTGATGGTTTAAAACCCGTTCACCGTCGTATTCTCTACGGAATGAATGAACTTGGAAATACTCCAGATAAACCACATAAAAAATCGGCACGTATTGTCGGTGAAGTTATGGGTAAATATCACCCACACGGAGATAGTTCAATCTATGAAGCAATGGTACGTATGGCTCAATGGTGGTCTTATCGTCATATGCTTGCTGACGGACACGGTAACTTTGGTTCAATGGACGGAGACGGTGCCGCAGCGATGCGTTATACCGAAGCTCGTTTAAGTAAAATTGCTATGGAAATGTTGCGTGATATCAACAAAAATACCGTTGATTTCATGGACAATTTCGACGGTACTGAACGTGAACCGCTCGTTTTACCTGCTCGTTTTCCAAACCTTTTAGTTAATGGAACTACAGGGATTGCCGTTGGGATGGCAACAAACATTCCACCACATAATCTGGGTGAAACAATTGATGCAGTAGATATGCTCATGGAAAATCCAGAAGCTTCAGTTACTGATTTGATGTCTGTGATTCCTGGTCCTGACTTCCCAACAGGGGCTTTGGTTATGGGGAAATCCGGTATTCGTCGTGCTTATGAAACTGGTAAAGGTTCGATTACATTACGTGCAAAAACCCACATTGAAGAAATGGCTGGTGGGAAAGAACGTATTGTTGTGACTGAATTACCATATATGGTCAACAAAGCACGTTTGGTTGAACATATTGTTCGTTTGAACCATGAAAAACGAATTGAAGGATTGACTGCGGTTCGTGATGAATCCAACCGTGAAGGAATTCGCGTGGTTATCGAAGTTCGTCGTGACTTATCAGCACACGTTATCTTAAATAATCTGTTCAAACTAACAAGTTTGCAAACTTCATTTGGTTTCAATATGTTGGCTATCGAAAAAGGAATTCCTAAAATTCTTTCTTTGAAAGAAATATTAGTTGATTATATTGAACATCAAATAGAAGTTGTTGAACGTCGTACAGCCTTTGATAAAGCACGTGCAGAAGCACGCGCACATATCTTGGAAGGTTTACGTATCGCTCTTGATAATATTGACCGTATCATTACAATTATCCGTGAATCACAAACGGATGCCATTGCACAAAAAACAATGATGGATGAATTCCTCCTCTCTGAAAAACAATCGCAAGCTATTCTTGATATGCGTTTGCGTCGTTTGACCGGATTGGAACGTGATAAAATTGAGGCGGAATACCAAGATTTAGTTGCTTTAATCGCTGACTTAGCCGATATTTTGGCAAAACCTGAACGTGTTAAGAAAATTATTCGTGAAGAATTAGAAGAAGTTAAACGTAAATTTGCTGACAAACGTCGAACAGAATTGTTAGTTGGTGAAGTTCTTACTCTTGAAGATGAAGATTTGATTGAGGAAGAAGATGTATTGATTACTTTATCAAATAAAGGATATATCAAACGTCTAGCTAATGACGAATTCCGTGCCCAAAATCGTGGTGGACGTGGTGTTCAAGGAATGGGAATGTCTGATGATGACTTTGTTCAACATTTGGTATCTACATCAACACATGATCATTTACTCTTCTTTACAAATCTTGGACGTGTTTACCGAATGAAAGGATATGAAATTCCTGAATACGGTCGGACAGCAAAAGGATTGCCAATTGTCAATCTCCTCAAGCTTGATGATGGTGAAAAAATTGCAACAATTATCAATGTTGACCGTGATCAAGCGGCGAAATATCTCTTCTTCACAACACGCAACGGAATTGTTAAACGAACTTCAACGAGTCAATTTAGCAATATTCGGACAAATGGTTTGAAGGCATTGAAACTTCGTGATGGCGATGAGTTGATTAACGTGCTTAGAACTTCGGGTGAAGATGAGGTGATTATCGGAACTCATTTGGGATACTCAGTTCGCTTTAAAGGTGCAGTTGTTCGTGATATGGGACGTGCAGCAGCTGGTGTTAAAGGGGTTAACCTCAGAGAAGGCGACTATGTTGTCGGAACTTCACGAATTGATGACAGTCAAGAAGTCCTTGTTATCTCAGAAAATGGTCTTGGTAAACGAACTCAGGCTTCGGAATATCCAACAAAAGGCCGTGGTGGTAAAGGGATGAAAGTCATGAATGTCACAGAAAGAACTGGTAAATTAGCTGGTTTAACTGCTGTCAATGGTGACGAAGATTTGATGGTTATTACAGATACAGGGGTTATTATCCGTACAAATGTGGCTAACATTTCTCAAACTGGTCGAGCTGCCCAAGGGGTTAAAGTAATGCGACTTGATGATGAAGCACAAATTGTAACCTTTGCACTTGTA
>gyrA_Lcl-105
CAAGACAAAAATGTTATCAATGTCAATTTAGTTGAGGAGATGAAGACGTCATTTCGTGACTATGCAATGTCAGTTATCGTTGCACGGGCACTTCCTGATGTACGTGATGGTTTAAAACCCGTTCACCGTCGTATTCTCTACGGAATGAATGAACTTGGAAATACTCCAGATAAACCACATAAAAAATCGGCACGTATTGTCGGTGAAGTTATGGGTAAATATCACCCACACGGAGACAGTTCAATCTATGAAGCAATGGTACGTATGGCTCAATGGTGGTCTTATCGTCATATGCTTGCTGACGGACACGGTAACTTTGGTTCAATGGACGGTGACCGTGCCGCAGCGATGCGTTATACCGAAGCTCGTTTAAGTAAAATTGCCATGGAAATGTTGCGTGATATCAACAAAAATACCGTTGATTTCATGGACAATTTCGACGGTACTGAACGTGAACCGCTCGTTTTACCTGCTCGTTTTCCAAACCTTTTAGTTAATGGAACCACAGGGATTGCCGTTGGGATGGCAACAAACATTCCACCACATAATCTGGGTGAAACAATCGATGCAGTAGATATGCTCATGGAAAATCCAGAAGCATCAGTTACTGATTTAATGTCTGTGATTCCTGGACCTGACTTCCCAACAGGGGCTTTGGTTATGGGTAAATCTGGTATTCGCCGTGCTTATGAAACTGGTAAAGGTTCAATTACATTACGTGCAAAAACCCACATTGAAGAAATGGCTGGTGGGAAAGAACGTATTGTTGTGACTGAACTACCATATATGGTCAATAAAGCACGGTTGGTTGAACATATTGTTCGTTTAAACCATGAAAAACGAATTGAAGGATTGACTGCGGTTCGTGATGAATCCAACCGTGAAGGAATTCGCGTGGTTATCGAAGTTCGTCGTGACTTATCAGCACACGTTATCTTAAATAATCTGTTCAAACTAACAAGTTTGCAAACTTCATTTGGTTTCAATATGTTGGCTATCGAAAAAGGAATTCCTAAAATTCTTTCTTTGAAAGAAATCTTAGTTGATTATATTGAACATCAAATAGAAGTTGTTGAACGTCGTACAGCCTTTGATAAAGCACGTGCAGAAGCACGCGCACATATCTTGGAAGGTTTACGTATCGCTCTTGACAATATTGACCGTATCATTACAATTATCCGTGAATCACAAACGGATGCCATTGCACAAAAAACAATGATGGATGAATTCCTCCTCTCTGAAAAACAATCGCAAGCTATTCTTGATATGCGTTTGCGTCGTTTGACCGGATTGGAACGTGATAAAATTGAGGCAGAATATCAAGATTTAGTCGCTTTGATTGCTGACTTAGCCGATATTTTGGCAAAACCTGAACGTGTTAAGAAAATTATTCGTGAAGAATTAGAAGAAGTTAAACGTAAATTTGCTGACAAACGTCGAACAGAATTGTTAGTTGGTGAAGTTCTTACTCTTGAAGATGAAGATTTGATTGAGGAAGAAGATGTATTGATTACTTTATCAAATAAAGGATATATCAAACGTCTAGCTAATGACGAATTCCGTGCCCAAAATCGTGGTGGACGTGGTGTTCAAGGAATGGGAATGTCTGATGATGACTTTGTTCAACATTTGGTATCTACATCAACACATGATCATTTACTCTTCTTTACAAATCTTGGACGTGTTTACCGAATGAAAGGATATGAAATTCCTGAATACGGTCGGACAGCAAAAGGATTGCCAATTGTCAATCTCCTCAAGCTTGATGACGGTGAAAAAATTGCAACAATCATCAATGTTGACCGTGACCAAGCGGCGAAATATCTCTTCTTCACAACACGTAACGGAATTGTTAAACGAACTTCAACCAGTCAATTTAGCAATATTCGGACAAATGGTTTGAAGGCTTTGAAACTCCGAGATGGTGACGAACTGATTAATGTGCTTAGAACTTCGGGTGAAGATGAGGTGATTATCGGAACTCATTTGGGATACTCAGTTCGCTTTAAAGGTGCAGTTGTTCGTGATATGGGACGTGCAGCAGCCGGTGTTAAAGGGGTTAACCTCAGAGAAGGCGACTATGTTGTCGGAACTTCACGAATTGATGACAGTCAAGAAGTCCTTGTTATCTCAGAAAATGGTCTTGGTAAACGAACTCAGGCTTCAGAATATCCAACAAAAGGCCGTGGTGGTAAAGGGATGAAAGTCATGAATGTCACAGAAAGAACTGGTAAATTAGCTGGTTTAACTGCTGTCAATGGTGACGAAGATTTGATGGTTATTACAGATACAGGGGTTATTATCCGTACAAATGTGGCTAACATTTCTCAAACTGGTCGAGCTGCCCAAGGGGTTAAAGTAATGCGACTTGATGATGAAGCACAAATTGTAACCTTTGCACTTGTA
>gyrA_Lcl-106
CAAGACAAAAATGTTATCAATGTCAATTTAGTTGAGGAGATGAAGACGTCATTTCGTGACTATGCAATGTCAGTTATCGTTGCACGGGCACTTCCTGATGTACGTGATGGTTTAAAACCCGTTCACCGTCGTATTCTCTACGGAATGAATGAACTTGGAAATACTCCAGATAAACCACATAAAAAATCAGCACGTATTGTCGGTGAAGTTATGGGTAAATATCACCCACACGGAGACAGTTCAATCTATGAAGCAATGGTACGTATGGCTCAATGGTGGTCTTATCGTCATATGCTTGCTGACGGACACGGTAACTTTGGTTCAATGGACGGAGACGGTGCCGCAGCGATGCGTTATACCGAAGCTCGTTTAAGTAAAATTGCCATGGAAATGTTGCGTGATATCAACAAAAATACCGTTGATTTCATGGACAATTTCGACGGTACTGAACGTGAACCGCTCGTTTTACCTGCTCGTTTTCCAAACCTTTTAGTTAATGGAACCACAGGGATTGCCGTTGGGATGGCAACAAACATTCCACCACATAATCTGGGTGAAACAATTGATGCAGTAGATATGCTCATGGAAAATCCAGAAGCTTCAGTTACTGATTTAATGTCTGTGATTCCTGGACCTGACTTCCCAACAGGGGCTTTGGTTATGGGTAAATCTGGTATTCGCCGTGCTTATGAAACTGGTAAAGGTTCAATTACATTACGTGCAAAAACCCACATTGAAGAAATGGCTGGTGGGAAAGAACGTATTGTTGTGACTGAACTACCATATATGGTCAATAAAGCACGGTTGGTTGAACATATTGTTCGTTTAAACCATGAAAAACGAATTGAAGGATTGACTGCGGTTCGTGATGAATCCAACCGTGAAGGAATTCGCGTGGTTATCGAAGTTCGTCGTGACTTATCAGCACACGTTATCTTAAATAATCTGTTCAAACTAACAAGTTTGCAAACTTCATTTGGTTTCAATATGTTGGCTATCGAAAAAGGAATTCCTAAAATTCTTTCTTTGAAAGAAATCTTAGTTGATTATATTGAACATCAAATAGAAGTTGTTGAACGTCGTACAGCCTTTGATAAAGCACGTGCAGAAGCACGCGCACATATCTTGGAAGGTTTACGTATCGCTCTTGACAATATTGACCGTATCATTACAATTATCCGTGAATCACAAACGGATGCCATTGCACAAAAAACAATGATGGATGAATTCCTCCTCTCTGAAAAACAATCGCAAGCTATTCTTGATATGCGTTTGCGTCGTTTGACCGGATTGGAACGTGATAAAATTGAAGCAGAATATCAAGATTTGGTCGCTTTGATTGCTGACTTAGACGATATTTTGGCAAAACCTGAACGTGTTAAGAAAATTATTCGTGAAGAATTAGAAGAAGTTAAACGTAAATTTGCTGACAAACGTCGAACAGAATTGTTAGTTGGTGAAGTTCTTACTCTTGAAGATGAAGATTTGATTGAGGAAGAAGATGTATTGATTACTTTATCAAATAAAGGATATATCAAACGTCTAGCTAATGATGAATTCCGTGCCCAAAATCGTGGTGGACGTGGTGTTCAAGGAATGGGAATGTCTGATGATGACTTTGTTCAACATTTGGTATCTACATCAACACATGATCATTTACTCTTCTTTACAAATCTTGGGCGTGTTTACCGAATGAAAGGATATGAAATTCCTGAATACGGTCGGACAGCAAAAGGATTGCCAATTGTCAATCTCCTCAAGCTTGATGACGGTGAAAAAATTGCAACAATCATCAATGTTGACCGTGATCAAGCGGCGAAATATCTCTTCTTCACAACACGTAACGGAATTGTTAAACGAACTTCAACCAGTCAATTTAGCAATATTCGAACAAATGGTTTGAAGGCTTTGAAACTCCGAGATGGTGATGAACTGATTAATGTGCTTAGAACTTCGGGTGAAGATGAGGTGATTATCGGAACTCATTTGGGATACTCAGTTCGCTTTAAAGGTGCAGTTGTTCGTGATATGGGACGTGCAGCAGCCGGTGTTAAAGGGGTTAACCTCAGAGAAGGCGACTATGTTGTCGGAACTTCACGAATTGATGACAGTCAAGAAGTCCTTGTTATCTCAGAAAATGGTCTTGGTAAACGAACTCAGGCTTCAGAATATCCAACAAAAGGCCGTGGTGGTAAAGGGATGAAAGTCATGAATGTCACAGAAAGAACTGGTAAATTAGCTGGTTTAACTGCTGTCAATGGTGACGAAGATTTGATGGTTATTACAGATACAGGGGTTATTATCCGTACAAATGTGGCTAACATTTCTCAAACTGGTCGAGCTGCCCAAGGGGTTAAAGTAATGCGACTTGATGATGAAGCACAAATTGTAACCTTTGCACTTGTA
>gyrA_Lcl-107
CAAGACAAAAATGTTATCAATGTCAATTTAGTTGAGGAGATGAAGACGTCATTTCGTGACTATGCAATGTCAGTTATCGTTGCACGGGCACTTCCTGATGTACGTGATGGTTTAAAACCCGTTCACCGTCGTATTCTCTACGGAATGAATGAACTTGGAAATACTCCAGATAAACCACATAAAAAATCAGCACGTATTGTCGGTGAAGTTATGGGTAAATATCACCCACACGGAGACAGTTCAATCTATGAAGCAATGGTACGTATGGCTCAATGGTGGTCTTATCGTCATATGCTTGCTGACGGACACGGTAACTTTGGTTCAATGGACGGAGACGGTGCCGCAGCGATGCGTTATACCGAAGCTCGTTTAAGTAAAATTGCCATGGAAATGTTGCGTGATATCAACAAAAATACCGTTGATTTCATGGACAATTTCGACGGTACTGAACGTGAACCGCTCGTTTTACCTGCTCGTTTTCCAAACCTTTTAGTTAATGGAACCACAGGGATTGCCGTTGGGATGGCAACAAACATTCCACCACATAATCTGGGTGAAACAATTGATGCAGTAGATATGCTCATGGAAAATCCAGAAGCTTCAGTTACTGATTTAATGTCTGTGATTCCTGGACCTGACTTCCCAACAGGGGCTTTGGTTATGGGTAAATCTGGTATTCGCCGTGCTTATGAAACTGGTAAAGGTTCAATTACATTACGTGCAAAAACCCACATTGAAGAAATGGCTGGTGGGAAAGAACGTATTGTTGTGACTGAACTACCATATATGGTCAATAAAGCACGGTTGGTTGAACATATTGTTCGTTTAAACCATGAAAAACGAATTGAAGGATTGACTGCGGTTCGTGATGAATCCAACCGTGAAGGAATTCGCGTGGTTATCGAAGTTCGTCGTGACTTATCAGCACACGTTATCTTAAATAATCTGTTCAAACTAACAAGTTTGCAAACTTCATTTGGTTTCAATATGTTGGCTATCGAAAAAGGAATTCCTAAAATTCTTTCTTTGAAAGAAATCTTAGTTGATTATATTGAACATCAAATAGAAGTTGTTGAACGTCGTACAGCCTTTGATAAAGCACGTGCAGAAGCACGCGCACATATCTTGGAAGGTTTACGTATCGCTCTTGACAATATTGACCGTATCATTACAATTATCCGTGAATCACAAACGGATGCCATTGCACAAAAAACAATGATGGATGAATTCCTCCTCTCTGAAAAACAATCGCAAGCTATTCTTGATATGCGTTTGCGTCGTTTGACCGGATTGGAACGTGATAAAATTGAAGCAGAATATCAAGATTTGGTCGCTTTGATTGCTGACTTAGCCGATATTTTGGCAAAACCTGAACGTGTTAAGAAAATTATTCGTGAAGAATTAGAAGAAGTTAAACGTAAATTTGCTGACAAACGTCGAACAGAATTGTTAGTTGGTGAAGTTCTTACTCTTGAAGATGAAGATTTGATTGAGGAAGAAGATGTATTGATTACTTTATCAAATAAAGGATATATCAAACGTCTAGCTAATGATGAATTCCGTGCCCAAAATCGTGGTGGACGTGGTGTTCAAGGAATGGGAATGTCTGATGATGACTTTGTTCAACATTTGGTATCTACATCAACACATGATCATTTACTCTTCTTTACAAATCTTGGGCGTGTTTACCGAATGAAAGGATATGAAATTCCTGAATACGGTCGGACAGCAAAAGGATTGCCAATTGTCAATCTCCTCAAGCTTGATGACGGTGAAAAAATTGCAACAATCATCAATGTTGACCGTGATCAAGCGGCGAAATATCTCTTCTTCACAACACGTAACGGAATTGTTAAACGAACTTCAACCAGTCAATTTAGCAATATTCGAACAAATGGTTTGAAGGCTTTGAAACTCCGAGATGGTGATGAACTGATTAATGTGCTTAGAACTTCGGGTGAAGATGAGGTGATTATCGGAACTCATTTGGGATACTCAGTTCGCTTTAAAGGTGCAGTTGTTCGTGATATGGGACGTGCAGCAGCCGGTGTTAAAGGGGTTAACCTCAGAGAAGGCGACTATGTTGTCGGAACTTCACGAATTGATGACAGTCAAGAAGTCCTTGTTATCTCAGAAAATGGTCTTGGTAAACGAACTCAGGCTTCAGAATATCCAACAAAAGGCCGTGGTGGTAAAGGGATGAAAGTCATGAATGTCACAGAAAGAACTGGTAAATTAGCTGGTTTAACTGCTGTCAATGGTGACGAAGATTTGATGGTTATTACAGATACAGGGGTTATTATCCGTACAAATGTGGCTAACATTTCTCAAACTGGTCGAGCTGCCCAAGGGGTTAAAGTAATGCGACTTGATGATGAAGCACAAATTGTAACCTTTGCACTTGTA
>gyrA_Lcl-108
CAAGACAAAAATGTTATCAATGTCAATTTAGTTGAGGAGATGAAGACGTCATTTCGTGACTATGCAATGTCAGTTATCGTTGCACGGGCACTTCCTGATGTACGTGATGGTTTAAAACCCGTTCACCGTCGTATTCTCTACGGAATGAATGAACTTGGAAATACTCCAGATAAACCACATAAAAAATCGGCACGTATTGTCGGTGAAGTTATGGGTAAATATCACCCACACGGAGACAGTTCAATCTATGAAGCAATGGTACGTATGGCTCAATGGTGGTCTTATCGTCATATGCTTGCTGACGGACACGGTAACTTTGGTTCAATGGACGGTGACCGTGCCGCAGCGATGCGTTATACCGAAGCTCGTTTAAGTAAAATTGCCATGGAAATGTTGCGTGATATCAACAAAAATACCGTTGATTTCATGGACAATTTCGACGGTACTGAACGTGAACCGCTCGTTTTACCTGCTCGTTTTCCAAACCTTTTAGTTAATGGAACCACAGGGATTGCCGTTGGGATGGCAACAAACATTCCACCACATAATCTGGGTGAAACAATCGATGCAGTAGATATGCTCATGGAAAATCCAGAAGCATCAGTTACTGATTTAATGTCTGTGATTCCTGGACCTGACTTCCCAACAGGGGCTTTGGTTATGGGTAAATCTGGTATTCGCCGTGCTTATGAAACTGGTAAAGGTTCAATTACATTACGTGCAAAAACCCACATTGAAGAAATGGCTGGTGGGAAAGAACGTATTGTTGTGACTGAACTACCATATATGGTCAATAAAGCACGGTTGGTTGAACATATTGTTCGTTTAAACCATGAAAAACGAATTGAAGGATTGACTGCGGTTCGTGATGAATCCAACCGTGAAGGAATTCGCGTGGTTATCGAAGTTCGTCGTGACTTATCAGCACACGTTATCTTAAATAATCTGTTCAAACTAACAAGTTTGCAAACTTCATTTGGTTTCAATATGTTGGCTATCGAAAAAGGAATTCCTAAAATTCTTTCTTTGAAAGAAATCTTAGTTGATTATATTGAACATCAAATAGAAGTTGTTGAACGTCGTACAGCCTTTGATAAAGCACGTGCAGAAGCACGCGCACATATCTTGGAAGGTTTACGTATCGCTCTTGACAATATTGACCGTATCATTACAATTATCCGTGAATCACAAACGGATGCCATTGCACAAAAAACAATGATGGATGAATTCCTCCTCTCTGAAAAACAATCGCAAGCTATTCTTGATATGCGTTTGCGTCGTTTGACCGGATTGGAACGTGATAAAATTGAGGCAGAATATCAAGATTTAGTCGCTTTGATTGCTGACTTAGCCGATATTTTGGCAAAACCTGAACGTGTTAAGAAAATTATTCGTGAAGAATTAGAAGAAGTTAAACGTAAATTTGCTGACAAACGTCGAACAGAATTGTTAGTTGGTGAAGTTCTTACTCTTGAAGATGAAGATTTGATTGAGGAAGAAGATGTATTGATTACTTTATCAAATAAAGGATATATCAAACGTCTAGCTAATGACGAATTCCGTGCCCAAAATCGTGGTGGACGTGGTGTTCAAGGAATGGGAATGTCTGATGATGACTTTGTTCAACATTTGGTATCTACATCAACACATGATCATTTACTCTTCTTTACAAATCTTGGACGTGTTTACCGAATGAAAGGATATGAAATTCCTGAATACGGTCGGACAGCAAAAGGATTGCCAATTGTCAATCTCCTCAAGCTTGATGACGGTGAAAAAATTGCAACAATCATCAATGTTGACCGTGACCAAGCGGCGAAATATCTCTTCTTCACAACACGTAACGGAATTGTTAAACGAACTTCAACCAGTCAATTTAGCAATATTCGGACAAATGGTTTGAAGGCTTTGAAACTCCGAGATGGTGACGAACTGATTAATGTGCTTAGAACTTCGGGTGAAGATGAGGTGATTATCGGAACTCATTTGGGATACTCAGTTCGCTTTAAAGGTGCAGTTGTTCGTGATATGGGACGTGCAGCAGCCGGTGTTAAAGGGGTTAACCTCAGAGAAGGCGACTATGTTGTCGGAACTTCACGAATTGATGACAGTCAAGAAGTCCTTGTTATCTCAGAAAATGGTCTTGGTAAACGAACTCAGGCTTCAGAATATCCAACAAAAGGCCGTGGTGGTAAAGGGATGAAAGTCATGAATGTCACAGAAAGAACTGGTAAATTAGCTGGTTTAACTGCTGTCAATGGTGACGAAGATTTGATGGTTATTACAGATACAGGGGTTATTATCCGTACAAATGTGGCTAACATTTCTCAAACTGGTCGAGCTGCCCAAGGGGTTAAAGTAATGCGACTTGATGATGAAGCACAAATTGTAACCTTTGCACTTGTA
>gyrA_Lcl-109
CAAGACAAAAATGTTATCAATGTCAATTTAGTTGAGGAGATGAAGACGTCATTTCGTGACTATGCAATGTCAGTTATCGTTGCACGGGCACTTCCTGATGTACGTGATGGTTTAAAACCCGTTCACCGTCGTATTCTCTACGGAATGAATGAACTTGGAAATACTCCAGATAAACCACATAAAAAATCAGCACGTATTGTCGGTGAAGTTATGGGTAAATATCACCCACACGGAGACAGTTCAATCTATGAAGCAATGGTACGTATGGCTCAATGGTGGTCTTATCGTCATATGCTTGCTGACGGACACGGTAACTTTGGTTCAATGGACGGAGACGGTGCCGCAGCGATGCGTTATACCGAAGCTCGTTTAAGTAAAATTGCCATGGAAATGTTGCGTGATATCAACAAAAATACCGTTGATTTCATGGACAATTTCGACGGTACTGAACGTGAACCGCTCGTTTTACCTGCTCGTTTTCCAAACCTTTTAGTTAATGGAACCACAGGGATTGCCGTTGGGATGGCAACAAACATTCCACCACATAATCTGGGTGAAACAATTGATGCAGTAGATATGCTCATGGAAAATCCAGAAGCTTCAGTTACTGATTTAATGTCTGTGATTCCTGGACCTGACTTCCCAACAGGGGCTTTGGTTATGGGTAAATCTGGTATTCGCCGTGCTTATGAAACTGGTAAAGGTTCAATTACATTACGTGCAAAAACCCACATTGAAGAAATGGCTGGTGGGAAAGAACGTATTGTTGTGACTGAACTACCATATATGGTCAATAAAGCACGGTTGGTTGAACATATTGTTCGTTTAAACCATGAAAAACGAATTGAAGGATTGACTGCGGTTCGTGATGAATCCAACCGTGAAGGAATTCGCGTGGTTATCGAAGTTCGTCGTGACTTATCAGCACACGTTATCTTAAATAATCTGTTCAAACTAACAAGTTTGCAAACTTCATTTGGTTTCAATATGTTGGCTATCGAAAAAGGAATTCCTAAAATTCTTTCTTTGAAAGAAATCTTAGTTGATTATATTGAACATCAAATAGAAGTTGTTGAACGTCGTACAGCCTTTGATAAAGCACGTGCAGAAGCACGCGCACATATCTTGGAAGGTTTACGTATCGCTCTTGACAATATTGACCGTATCATTACAATTATCCGTGAATCACAAACGGATGCCATTGCACAAAAAACAATGATGGATGAATTCCTCCTCTCTGAAAAACAATCGCAAGCTATTCTTGATATGCGTTTGCGTCGTTTGACCGGATTGGAACGTGATAAAATTGAAGCAGAATATCAAGATTTGGTCGCTTTGATTGCTGACTTAGCCGATATTTTGGCAAAACCTGAACGTGTTAAGAAAATTATTCGTGAAGAATTAGAAGAAGTTAAACGTAAATTTGCTGACAAACGTCGAACAGAATTGTTAGTTGGTGAAGTTCTTACTCTTGAAGATGAAGATTTGATTGAGGAAGAAGATGTATTGATTACTTTATCAAATAAAGGATATATCAAACGTCTAGCTAATGATGAATTCCGTGCCCAAAATCGTGGTGGACGTGGTGTTCAAGGAATGGGAATGTCTGATGATGACTTTGTTCAACATTTGGTATCTACATCAACACATGATCATTTACTCTTCTTTACAAATCTTGGGCGTGTTTACCGAATGAAAGGATATGAAATTCCTGAATACGGTCGGACAGCAAAAGGATTGCCAATTGTCAATCTCCTCAAGCTTGATGACGGTGAAAAAATTGCAACAATCATCAATGTTGACCGTGATCAAGCGGCGAAATATCTCTTCTTCACAACACGTAACGGAATTGTTAAACGAACTTCAACCAGTCAATTTAGCAATATTCGAACAAATGGTTTGAAGGCTTTGAAACTCCGAGATGGTGATGAACTGATTAATGTGCTTAGAACTTCGGGTGAAGATGAGGTGATTATCGGAACTCATTTGGGATACTCAGTTCGCTTTAAAGGTGCAGTTGTTCGTGATATGGGACGTGCAGCAGCCGGTGTTAAAGGGGTTAACCTCAGAGAAGGCGACTATGTTGTCGGAACTTCACGAATTGATGACAGTCAAGAAGTCCTTGTTATCTCAGAAAATGGTCTTGGTAAACGAACTCAGGCTTCAGAATATCCAACAAAAGGCCGTGGTGGTAAAGGGATGAAAGTCATGAATGTCACAGAAAGAACTGGTAAATTAGCTGGTTTAACTGCTGTCAATGGTGACGAAGATTTGATGGTTATTACAGATACAGGGGTTATTATCCGTACAAATGTGGCTAACATTTCTCAAACTGGTCGAGCTGCCCAAGGGGTTAAAGTAATGCGACTTGATGATGAAGCACAAATTGTAACCTTTGCACTTGTA
>gyrA_Lcl-110
CAAGACAAAAATGTTATCAATGTCAATTTAGTTGAGGAGATGAAGACGTCATTTCGTGACTATGCAATGTCAGTTATCGTTGCACGGGCACTTCCTGATGTACGTGATGGTTTAAAACCCGTTCACCGTCGTATTCTCTACGGAATGAATGAACTTGGAAATACTCCAGATAAACCACATAAAAAATCAGCACGTATTGTCGGTGAAGTTATGGGTAAATATCACCCACACGGAGACAGTTCAATCTATGAAGCAATGGTACGTATGGCTCAATGGTGGTCTTATCGTCATATGCTTGCTGACGGACACGGTAACTTTGGTTCAATGGACGGAGACGGTGCCGCAGCGATGCGTTATACCGAAGCTCGTTTAAGTAAAATTGCCATGGAAATGTTGCGTGATATCAACAAAAATACCGTTGATTTCATGGACAATTTCGACGGTACTGAACGTGAACCGCTCGTTTTACCTGCTCGTTTTCCAAACCTTTTAGTTAATGGAACCACAGGGATTGCCGTTGGGATGGCAACAAACATTCCACCACATAATCTGGGTGAAACAATTGATGCAGTAGATATGCTCATGGAAAATCCAGAAGCTTCAGTTACTGATTTAATGTCTGTGATTCCTGGACCTGACTTCCCAACAGGGGCTTTGGTTATGGGTAAATCTGGTATTCGCCGTGCTTATGAAACTGGTAAAGGTTCAATTACATTACGTGCAAAAACCCACATTGAAGAAATGGCTGGTGGGAAAGAACGTATTGTTGTGACTGAACTACCATATATGGTCAATAAAGCACGGTTGGTTGAACATATTGTTCGTTTAAACCATGAAAAACGAATTGAAGGATTGACTGCGGTTCGTGATGAATCCAACCGTGAAGGAATTCGCGTGGTTATCGAAGTTCGTCGTGACTTATCAGCACACGTTATCTTAAATAATCTGTTCAAACTAACAAGTTTGCAAACTTCATTTGGTTTCAATATGTTGGCTATCGAAAAAGGAATTCCTAAAATTCTTTCTTTGAAAGAAATCTTAGTTGATTATATTGAACATCAAATAGAAGTTGTTGAACGTCGTACAGCCTTTGATAAAGCACGTGCAGAAGCACGCGCACATATCTTGGAAGGTTTACGTATCGCTCTTGACAATATTGACCGTATCATTACAATTATCCGTGAATCACAAACGGATGCCATTGCACAAAAAACAATGATGGATGAATTCCTCCTCTCTGAAAAACAATCGCAAGCTATTCTTGATATGCGTTTGCGTCGTTTGACCGGATTGGAACGTGATAAAATTGAAGCAGAATATCAAGATTTGGTCGCTTTGATTGCTGACTTAGCCGATATTTTGGCAAAACCTGAACGTGTTAAGAAAATTATTCGTGAAGAATTAGAAGAAGTTAAACGTAAATTTGCTGACAAACGTCGAACAGAATTGTTAGTTGGTGAAGTTCTTACTCTTGAAGATGAAGATTTGATTGAGGAAGAAGATGTATTGATTACTTTATCAAATAAAGGATATATCAAACGTCTAGCTAATGATGAATTCCGTGCCCAAAATCGTGGTGGACGTGGTGTTCAAGGAATGGGAATGTCTGATGATGACTTTGTTCAACATTTGGTATCTACATCAACACATGATCATTTACTCTTCTTTACAAATCTTGGGCGTGTTTACCGAATGAAAGGATATGAAATTCCTGAATACGGTCGGACAGCAAAAGGATTGCCAATTGTCAATCTCCTCAAGCTTGATGACGGTGAAAAAATTGCAACAATCATCAATGTTGACCGTGATCAAGCGGCGAAATATCTCTTCTTCACAACACGTAACGGAATTGTTAAACGAACTTCAACCAGTCAATTTAGCAATATTCGAACAAATGGTTTGAAGGCTTTGAAACTCCGAGATGGTGATGAACTGATTAATGTGCTTAGAACTTCGGGTGAAGATGAGGTGATTATCGGAACTCATTTGGGATACTCAGTTCGCTTTAAAGGTGCAGTTGTTCGTGATATGGGACGTGCAGCAGCCGGTGTTAAAGGGGTTAACCTCAGAGAAGGCGACTATGTTGTCGGAACTTCACGAATTGATGACAGTCAAGAAGTCCTTGTTATCTCAGAAAATGGTCTTGGTAAACGAACTCAGGCTTCAGAATATCCAACAAAAGGCCGTGGTGGTAAAGGGATGAAAGTCATGAATGTCACAGAAAGAACTGGTAAATTAGCTGGTTTAACTGCTGTCAATGGTGACGAAGATTTGATGGTTATTACAGATACAGGGGTTATTATCCGTACAAATGTGGCTAACATTTCTCAAACTGGTCGAGCTGCCCAAGGGGTTAAAGTAATGCGACTTGATGATGAAGCACAAATTGTAACCTTTGCACTTGTA
>gyrA_Lcl-111
CAAGACAAAAATGTTATCAATGTCAATTTAGTTGAGGAGATGAAGACGTCATTTCGTGACTATGCAATGTCAGTTATCGTTGCACGGGCACTTCCTGATGTACGTGATGGTTTAAAACCCGTTCACCGTCGTATTCTCTACGGAATGAATGAACTTGGAAATACTCCAGATAAACCACATAAAAAATCGGCACGTATTGTCGGTGAAGTTATGGGTAAATATCACCCACACGGAGACAGTTCAATCTATGAAGCAATGGTACGTATGGCTCAATGGTGGTCTTATCGTCATATGCTTGCTGACGGACACGGTAACTTTGGTTCAATGGACGGTGACGGTGCCGCAGCGATGCGTTATACCGAAGCTCGTTTAAGTAAAATTGCCATGGAAATGTTGCGTGATATCAACAAAAATACCGTTGATTTCATGGACAATTTCGACGGTACTGAACGTGAACCGCTCGTTTTACCTGCTCGTTTTCCAAACCTTTTAGTTAATGGAACCACAGGGATTGCCGTTGGGATGGCAACAAACATTCCACCACATAATCTGGGTGAAACAATCGATGCAGTAGATATGCTCATGGAAAATCCAGAAGCATCAGTTACTGATTTAATGTCTGTGATTCCTGGACCTGACTTCCCAACAGGGGCTTTGGTTATGGGTAAATCTGGTATTCGCCGTGCTTATGAAACTGGTAAAGGTTCAATTACATTACGTGCAAAAACCCACATTGAAGAAATGGCTGGTGGGAAAGAACGTATTGTTGTGACTGAACTACCATATATGGTCAATAAAGCACGGTTGGTTGAACATATTGTTCGTTTAAACCATGAAAAACGAATTGAAGGATTGACCGCGGTTCGTGATGAATCCAACCGTGAAGGAATTCGCGTGGTTATCGAAGTTCGTCGTGACTTATCAGCACACGTTATCTTAAATAATCTGTTCAAACTAACAAGTTTGCAAACTTCATTTGGTTTCAATATGTTGGCTATCGAAAAAGGAATTCCTAAAATTCTTTCTTTGAAAGAAATCTTAGTTGATTATATTGAACATCAAATAGAAGTTGTTGAACGTCGTACAGCCTTTGATAAAGCACGTGCAGAAGCACGCGCACATATCTTGGAAGGTTTACGTATCGCTCTTGACAATATTGACCGTATCATTACAATTATCCGTGAATCACAAACGGATGCCATTGCACAAAAAACAATGATGGATGAATTCCTCCTCTCTGAAAAACAATCGCAAGCTATTCTTGATATGCGTTTGCGTCGTTTGACCGGATTGGAACGTGATAAAATTGAGGCAGAATATCAAGATTTAGTCGCTTTGATTGCTGACTTAGCCGATATTTTGGCAAAACCTGAACGTGTTAAGAAAATTATTCGTGAAGAATTAGAAGAAGTTAAACGTAAATTTGCTGACAAACGTCGAACAGAATTGTTAGTTGGTGAAGTTCTTACTCTTGAAGATGAAGATTTGATTGAGGAAGAAGATGTATTGATTACTTTATCAAATAAAGGATATATCAAACGTCTAGCTAATGACGAATTCCGTGCCCAAAATCGTGGTGGACGTGGTGTTCAAGGAATGGGAATGTCTGATGATGACTTTGTTCAACATTTGGTATCTACATCAACACATGATCATTTACTCTTCTTTACAAATCTTGGACGTGTTTACCGAATGAAAGGATATGAAATTCCTGAATACGGTCGGACAGCAAAAGGATTGCCAATTGTCAATCTCCTCAAGCTTGATGACGGTGAAAAAATTGCAACAATCATCAATGTTGACCGTGACCAAGCGGCGAAATATCTCTTCTTCACAACACGTAACGGAATTGTTAAACGAACTTCAACCAGTCAATTTAGCAATATTCGGACAAATGGTTTGAAGGCTTTGAAACTCCGAGATGGTGACGAACTGATTAATGTGCTTAGAACTTCGGGTGAAGATGAGGTGATTATCGGAACTCATTTGGGATACTCAGTTCGCTTTACAGGTGCAGTTGTTCGTGATATGGGACGTGCAGCAGCCGGTGTTAAAGGGGTTAACCTCAGAGAAGGCGACTATGTTGTCGGAACTTCACGAATTGATGACAGTCAAGAAGTCCTTGTTATCTCAGAAAATGGTCTTGGTAAACGAACTCAGGCTTCAGAATATCCAACAAAAGGCCGTGGTGGTAAAGGGATGAAAGTCATGAATGTCACAGAAAGAACTGGTAAATTAGCTGGTTTAACTGCTGTCAATGGTGACGAAGATTTGATGGTTATTACAGATACAGGGGTTATTATCCGTACAAATGTGGCTAACATTTCTCAAACTGGTCGAGCTGCCCAAGGGGTTAAAGTAATGCGACTTGATGATGAAGCACAAATTGTAACCTTTGCACTTGTA
>gyrA_Lcl-112
CAAGACAAAAATGTTATCAATGTCAATTTAGTTGAGGAGATGAAGACGTCATTTCGTGACTATGCAATGTCAGTTATCGTTGCACGGGCACTTCCTGATGTACGTGATGGTTTAAAACCCGTTCACCGTCGTATTCTCTACGGAATGAATGAACTTGGAAATACTCCAGATAAACCACATAAAAAATCAGCACGTATTGTCGGTGAAGTTATGGGTAAATATCACCCACACGGAGACAGTTCAATCTATGAAGCAATGGTACGTATGGCTCAATGGTGGTCTTATCGTCATATGCTTGCTGACGGACACGGTAACTTTGGTTCAATGGACGGAGACGGTGCCGCAGCGATGCGTTATACCGAAGCTCGTTTAAGTAAAATTGCCATGGAAATGTTGCGTGATATCAACAAAAATACCGTTGATTTCATGGACAATTTCGACGGTACTGAACGTGAACCGCTCGTTTTACCTGCTCGTTTTCCAAACCTTTTAGTTAATGGAACCACAGGGATTGCCGTTGGGATGGCAACAAACATTCCACCACATAATCTGGGTGAAACAATTGATGCAGTAGATATGCTCATGGAAAATCCAGAAGCTTCAGTTACTGATTTAATGTCTGTGATTCCTGGACCTGACTTCCCAACAGGGGCTTTGGTTATGGGTAAATCTGGTATTCGCCGTGCTTATGAAACTGGTAAAGGTTCAATTACATTACGTGCAAAAACCCACATTGAAGAAATGGCTGGTGGGAAAGAACGTATTGTTGTGACTGAACTACCATATATGGTCAATAAAGCACGGTTGGTTGAACATATTGTTCGTTTAAACCATGAAAAACGAATTGAAGGATTGACTGCGGTTCGTGATGAATCCAACCGTGAAGGAATTCGCGTGGTTATCGAAGTTCGTCGTGACTTATCAGCACACGTTATCTTAAATAATCTGTTCAAACTAACAAGTTTGCAAACTTCATTTGGTTTCAATATGTTGGCTATCGAAAAAGGAATTCCTAAAATTCTTTCTTTGAAAGAAATCTTAGTTGATTATATTGAACATCAAATAGAAGTTGTTGAACGTCGTACAGCCTTTGATAAAGCACGTGCAGAAGCACGCGCACATATCTTGGAAGGTTTACGTATCGCTCTTGACAATATTGACCGTATCATTACAATTATCCGTGAATCACAAACGGATGCCATTGCACAAAAAACAATGATGGATGAATTCCTCCTCTCTGAAAAACAATCGCAAGCTATTCTTGATATGCGTTTGCGTCGTTTGACCGGATTGGAACGTGATAAAATTGAAGCAGAATATCAAGATTTGGTCGCTTTGATTGCTGACTTAGCCGATATTTTGGCAAAACCTGAACGTGTTAAGAAAATTATTCGTGAAGAATTAGAAGAAGTTAAACGTAAATTTGCTGACAAACGTCGAACAGAATTGTTAGTTGGTGAAGTTCTTACTCTTGAAGATGAAGATTTGATTGAGGAAGAAGATGTATTGATTACTTTATCAAATAAAGGATATATCAAACGTCTAGCTAATGATGAATTCCGTGCCCAAAATCGTGGTGGACGTGGTGTTCAAGGAATGGGAATGTCTGATGATGACTTTGTTCAACATTTGGTATCTACATCAACACATGATCATTTACTCTTCTTTACAAATCTTGGGCGTGTTTACCGAATGAAAGGATATGAAATTCCTGAATACGGTCGGACAGCAAAAGGATTGCCAATTGTCAATCTCCTCAAGCTTGATGACGGTGAAAAAATTGCAACAATCATCAATGTTGACCGTGATCAAGCGGCGAAATATCTCTTCTTCACAACACGTAACGGAATTGTTAAACGAACTTCAACCAGTCAATTTAGCAATATTCGAACAAATGGTTTGAAGGCTTTGAAACTCCGAGATGGTGATGAACTGATTAATGTGCTTAGAACTTCGGGTGAAGATGAGGTGATTATCGGAACTCATTTGGGATACTCAGTTCGCTTTAAAGGTGCAGTTGTTCGTGATATGGGACGTGCAGCAGCCGGTGTTAAAGGGGTTAACCTCAGAGAAGGCGACTATGTTGTCGGAACTTCACGAATTGATGACAGTCAAGAAGTCCTTGTTATCTCAGAAAATGGTCTTGGTAAACGAACTCAGGCTTCAGAATATCCAACAAAAGGCCGTGGTGGTAAAGGGATGAAAGTCATGAATGTCACAGAAAGAACTGGTAAATTAGCTGGTTTAACTGCTGTCAATGGTGACGAAGATTTGATGGTTATTACAGATACAGGGGTTATTATCCGTACAAATGTGGCTAACATTTCTCAAACTGGTCGAGCTGCCCAAGGGGTTAAAGTAATGCGACTTGATGATGAAGCACAAATTGTAACCTTTGCACTTGTA
>gyrA_Lcl-113
CAAGACAAAAATGTTATCAATGTCAATTTAGTTGAGGAGATGAAGACGTCATTTCGTGACTATGCAATGTCAGTTATCGTTGCACGGGCACTTCCTGATGTACGTGATGGTTTAAAACCCGTTCACCGTCGTATTCTCTACGGAATGAATGAACTTGGAAATACTCCAGATAAACCACATAAAAAATCGGCACGTATTGTCGGTGAAGTTATGGGTAAATATCACCCACACGGAGACAGTTCAATCTATGAAGCAATGGTACGTATGGCTCAATGGTGGTCTTATCGTCATATGCTTGCTGACGGACACGGTAACTTTGGTTCAATGGACGGTGACCGTGCCGCAGCGATGCGTTATACCGAAGCTCGTTTAAGTAAAATTGCCATGGAAATGTTGCGTGATATCAACAAAAATACCGTTGATTTCATGGACAATTTCGACGGTACTGAACGTGAACCGCTCGTTTTACCTGCTCGTTTTCCAAACCTTTTAGTTAATGGAACCACAGGGATTGCCGTTGGGATGGCAACAAACATTCCACCACATAATCTGGGTGAAACAATCGATGCAGTAGATATGCTCATGGAAAATCCAGAAGCATCAGTTACTGATTTAATGTCTGTGATTCCTGGACCTGACTTCCCAACAGGGGCTTTGGTTATGGGTAAATCTGGTATTCGCCGTGCTTATGAAACTGGTAAAGGTTCAATTACATTACGTGCAAAAACCCACATTGAAGAAATGGCTGGTGGGAAAGAACGTATTGTTGTGACTGAACTACCATATATGGTCAATAAAGCACGGTTGGTTGAACATATTGTTCGTTTAAACCATGAAAAACGAATTGAAGGATTGACTGCGGTTCGTGATGAATCCAACCGTGAAGGAATTCGCGTGGTTATCGAAGTTCGTCGTGACTTATCAGCACACGTTATCTTAAATAATCTGTTCAAACTAACAAGTTTGCAAACTTCATTTGGTTTCAATATGTTGGCTATCGAAAAAGGAATTCCTAAAATTCTTTCTTTGAAAGAAATCTTAGTTGATTATATTGAACATCAAATAGAAGTTGTTGAACGTCGTACAGCCTTTGATAAAGCACGTGCAGAAGCACGCGCACATATCTTGGAAGGTTTACGTATCGCTCTTGACAATATTGACCGTATCATTACAATTATCCGTGAATCACAAACGGATGCCATTGCACAAAAAACAATGATGGATGAATTCCTCCTCTCTGAAAAACAATCGCAAGCTATTCTTGATATGCGTTTGCGTCGTTTGACCGGATTGGAACGTGATAAAATTGAGGCAGAATATCAAGATTTAGTCGCTTTGATTGCTGACTTAGCCGATATTTTGGCAAAACCTGAACGTGTTAAGAAAATTATTCGTGAAGAATTAGAAGAAGTTAAACGTAAATTTGCTGACAAACGTCGAACAGAATTGTTAGTTGGTGAAGTTCTTACTCTTGAAGATGAAGATTTGATTGAGGAAGAAGATGTATTGATTACTTTATCAAATAAAGGATATATCAAACGTCTAGCTAATGACGAATTCCGTGCCCAAAATCGTGGTGGACGTGGTGTTCAAGGAATGGGAATGTCTGATGATGACTTTGTTCAACATTTGGTATCTACATCAACACATGATCATTTACTCTTCTTTACAAATCTTGGACGTGTTTACCGAATGAAAGGATATGAAATTCCTGAATACGGTCGGACAGCAAAAGGATTGCCAATTGTCAATCTCCTCAAGCTTGATGACGGTGAAAAAATTGCAACAATCATCAATGTTGACCGTGACCAAGCGGCGAAATATCTCTTCTTCACAACACGTAACGGAATTGTTAAACGAACTTCAACCAGTCAATTTAGCAATATTCGGACAAATGGTTTGAAGGCTTTGAAACTCCGAGATGGTGACGAACTGATTAATGTGCTTAGAACTTCGGGTGAAGATGAGGTGATTATCGGAACTCATTTGGGATACTCAGTTCGCTTTAAAGGTGCAGTTGTTCGTGATATGGGACGTGCAGCAGCCGGTGTTAAAGGGGTTAACCTCAGAGAAGGCGACTATGTTGTCGGAACTTCACGAATTGATGACAGTCAAGAAGTCCTTGTTATCTCAGAAAATGGTCTTGGTAAACGAACTCAGGCTTCAGAATATCCAACAAAAGGCCGTGGTGGTAAAGGGATGAAAGTCATGAATGTCACAGAAAGAACTGGTAAATTAGCTGGTTTAACTGCTGTCAATGGTGACGAAGATTTGATGGTTATTACAGATACAGGGGTTATTATCCGTACAAATGTGGCTAACATTTCTCAAACTGGTCGAGCTGCCCAAGGGGTTAAAGTAATGCGACTTGATGATGAAGCACAAATTGTAACCTTTGCACTTGTA
>gyrA_Lcl-114
CAAGACAAAAATGTTATCAATGTCAATTTAGTTGAGGAGATGAAGACGTCATTTCGTGACTATGCAATGTCAGTTATCGTTGCACGGGCACTTCCTGATGTACGTGATGGTTTAAAACCCGTTCACCGTCGTATTCTCTACGGAATGAATGAACTTGGAAATACTCCAGATAAACCACATAAAAAATCGGCACGTATTGTCGGTGAAGTTATGGGTAAATATCACCCACACGGAGACAGTTCAATCTATGAAGCAATGGTACGTATGGCTCAATGGTGGTCTTATCGTCATATGCTTGCTGACGGACACGGTAACTTTGGTTCAATGGACGGTGACGGTGCCGCAGCGATGCGTTATACCGAAGCTCGTTTAAGTAAAATTGCCATGGAAATGTTGCGTGATATCAACAAAAATACCGTTGATTTCATGGACAATTTCGACGGTACTGAACGTGAACCGCTCGTTTTACCTGCTCGTTTTCCAAACCTTTTAGTTAATGGAACCACAGGGATTGCCGTTGGGATGGCAACAAACATTCCACCACATAATCTGGGTGAAACAATCGATGCAGTAGATATGCTCATGGAAAATCCAGAAGCATCAGTTACTGATTTAATGTCTGTGATTCCTGGACCTGACTTCCCAACAGGGGCTTTGGTTATGGGTAAATCTGGTATTCGCCGTGCTTATGAAACTGGTAAAGGTTCAATTACATTACGTGCAAAAACCCACATTGAAGAAATGGCTGGTGGGAAAGAACGTATTGTTGTGACTGAACTACCATATATGGTCAATAAAGCACGGTTGGTTGAACATATTGTTCGTTTAAACCATGAAAAACGAATTGAAGGATTGACTGCGGTTCGTGATGAATCCAACCGTGAAGGAATTCGCGTGGTTATCGAAGTTCGTCGTGACTTATCAGCACACGTTATCTTAAATAATCTGTTCAAACTAACAAGTTTGCAAACTTCATTTGGTTTCAATATGTTGGCTATCGAAAAAGGAATTCCTAAAATTCTTTCTTTGAAAGAAATCTTAGTTGATTATATTGAACATCAAATAGAAGTTGTTGAACGTCGTACAGCCTTTGATAAAGCACGTGCAGAAGCACGCGCACATATCTTGGAAGGTTTACGTATCGCTCTTGACAATATTGACCGTATCATTACAATTATCCGTGAATCACAAACGGATGCCATTGCACAAAAAACAATGATGGATGAATTCCTCCTCTCTGAAAAACAATCGCAAGCTATTCTTGATATGCGTTTGCGTCGTTTGACCGGATTGGAACGTGATAAAATTGAGGCAGAATATCAAGATTTAGTCGCTTTGATTGCTGACTTAGCCGATATTTTGGCAAAACCTGAACGTGTTAAGAAAATTATTCGTGAAGAATTAGAAGAAGTTAAACGTAAATTTGCTGACAAACGTCGAACAGAATTGTTAGTTGGTGAAGTTCTTACTCTTGAAGATGAAGATTTGATTGAGGAAGAAGATGTATTGATTACTTTATCAAATAAAGGATATATCAAACGTCTAGCTAATGACGAATTCCGTGCCCAAAATCGTGGTGGACGTGGTGTTCAAGGAATGGGAATGTCTGATGATGACTTTGTTCAACATTTGGTATCTACATCAACACATGATCATTTACTCTTCTTTACAAATCTTGGACGTGTTTACCGAATGAAAGGATATGAAATTCCTGAATACGGTCGGACAGCAAAAGGATTGCCAATTGTCAATCTCCTCAAGCTTGATGACGGTGAAAAAATTGCAACAATCATCAATGTTGACCGTGACCAAGCGGCGAAATATCTCTTCTTCACAACACGTAACGGAATTGTTAAACGAACTTCAACCAGTCAATTTAGCAATATTCGGACAAATGGTTTGAAGGCTTTGAAACTCCGAGATGGTGACGAACTGATTAATGTGCTTAGAACTTCGGGTGAAGATGAGGTGATTATCGGAACTCATTTGGGATACTCAGTTCGCTTTAAAGGTGCAGTTGTTCGTGATATGGGACGTGCAGCAGCCGGTGTTAAAGGGGTTAACCTCAGAGAAGGCGACTATGTTGTCGGAACTTCACGAATTGATGACAGTCAAGAAGTCCTTGTTATCTCAGAAAATGGTCTTGGTAAACGAACTCAGGCTTCAGAATATCCAACAAAAGGCCGTGGTGGTAAAGGGATGAAAGTCATGAATGTCACAGAAAGAACTGGTAAATTAGCTGGTTTAACTGCTGTCAATGGTGACGAAGATTTGATGGTTATTACAGATACAGGGGTTATTATCCGTACAAATGTGGCTAACATTTCTCAAACTGGTCGAGCTGCCCAAGGGGTTAAAGTAATGCGACTTGATGATGAAGCACAAATTGTAACCTTTGCACTTGTA
>gyrA_Lcl-115
CAAGACAAAAATGTTATCAATGTCAATTTAGTTGAGGAGATGAAGACGTCATTTCGTGACTATGCAATGTCAGTTATCGTTGCACGGGCACTTCCTGATGTACGTGATGGTTTAAAACCCGTTCACCGTCGTATTCTCTACGGAATGAATGAACTTGGAAATACTCCAGATAAACCACATAAAAAATCGGCACGTATTGTCGGTGAAGTTATGGGTAAATATCACCCACACGGAGACAGTTCAATCTATGAAGCAATGGTACGTATGGCTCAATGGTGGTCTTATCGTCATATGCTTGCTGACGGACACGGTAACTTTGGTTCAATGGACGGTGACGGTGCCGCAGCGATGCGTTATACCGAAGCTCGTTTAAGTAAAATTGCCATGGAAATGTTGCGTGATATCAACAAAAATACCGTTGATTTCATGGACAATTTCGACGGTACTGAACGTGAACCGCTCGTTTTACCTGCTCGTTTTCCAAACCTTTTAGTTAATGGAACCACAGGGATTGCCGTTGGGATGGCAACAAACATTCCACCACATAATCTGGGTGAAACAATCGATGCAGTAGATATGCTCATGGAAAATCCAGAAGCATCAGTTACTGATTTAATGTCTGTGATTCCTGGACCTGACTTCCCAACAGGGGCTTTGGTTATGGGTAAATCTGGTATTCGCCGTGCTTATGAAACTGGTAAAGGTTCAATTACATTACGTGCAAAAACCCACATTGAAGAAATGGCTGGTGGGAAAGAACGTATTGTTGTGACTGAACTACCATATATGGTCAATAAAGCACGGTTGGTTGAACATATTGTTCGTTTAAACCATGAAAAACGAATTGAAGGATTGACTGCGGTTCGTGATGAATCCAACCGTGAAGGAATTCGCGTGGTTATCGAAGTTCGTCGTGACTTATCAGCACACGTTATCTTAAATAATCTGTTCAAACTAACAAGTTTGCAAACTTCATTTGGTTTCAATATGTTGGCTATCGAAAAAGGAATTCCTAAAATTCTTTCTTTGAAAGAAATCTTAGTTGATTATATTGAACATCAAATAGAAGTTGTTGAACGTCGTACAGCCTTTGATAAAGCACGTGCAGAAGCACGCGCACATATCTTGGAAGGTTTACGTATCGCTCTTGACAATATTGACCGTATCATTACAATTATCCGTGAATCACAAACGGATGCCATTGCACAAAAAACAATGATGGATGAATTCCTCCTCTCTGAAAAACAATCGCAAGCTATTCTTGATATGCGTTTGCGTCGTTTGACCGGATTGGAACGTGATAAAATTGAGGCAGAATATCAAGATTTAGTCGCTTTGATTGCTGACTTAGCCGATATTTTGGCAAAACCTGAACGTGTTAAGAAAATTATTCGTGAAGAATTAGAAGAAGTTAAACGTAAATTTGCTGACAAACGTCGAACAGAATTGTTAGTTGGTGAAGTTCTTACTCTTGAAGATGAAGATTTGATTGAGGAAGAAGATGTATTGATTACTTTATCAAATAAAGGATATATCAAACGTCTAGCTAATGACGAATTCCGTGCCCAAAATCGTGGTGGACGTGGTGTTCAAGGAATGGGAATGTCTGATGATGACTTTGTTCAACATTTGGTATCTACATCAACACATGATCATTTACTCTTCTTTACAAATCTTGGACGTGTTTACCGAATGAAAGGATATGAAATTCCTGAATACGGTCGGACAGCAAAAGGATTGCCAATTGTCAATCTCCTCAAGCTTGATGACGGTGAAAAAATTGCAACAATCATCAATGTTGACCGTGACCAAGCGGCGAAATATCTCTTCTTCACAACACGTAACGGAATTGTTAAACGAACTTCAACCAGTCAATTTAGCAATATTCGGACAAATGGTTTGAAGGCTTTGAAACTCCGAGATGGTGACGAACTGATTAATGTGCTTAGAACTTCGGGTGAAGATGAGGTGATTATCGGAACTCATTTGGGATACTCAGTTCGCTTTAAAGGTGCAGTTGTTCGTGATATGGGACGTGCAGCAGCCGGTGTTAAAGGGGTTAACCTCAGAGAAGGCGACTATGTTGTCGGAACTTCACGAATTGATGACAGTCAAGAAGTCCTTGTTATCTCAGAAAATGGTCTTGGTAAACGAACTCAGGCTTCAGAATATCCAACAAAAGGCCGTGGTGGTAAAGGGATGAAAGTCATGAATGTCACAGAAAGAACTGGTAAATTAGCTGGTTTAACTGCTGTCAATGGTGACGAAGATTTGATGGTTATTACAGATACAGGGGTTATTATCCGTACAAATGTGGCTAACATTTCTCAAACTGGTCGAGCTGCCCAAGGGGTTAAAGTAATGCGACTTGATGATGAAGCACAAATTGTAACCTTTGCACTTGTA
>gyrA_Lcl-116
CAAGACAAAAATGTTATCAATGTCAATTTAGTTGAGGAGATGAAGACGTCATTTCGTGACTATGCAATGTCAGTTATCGTTGCACGGGCACTTCCTGATGTACGTGATGGTTTAAAACCCGTTCACCGTCGTATTCTCTACGGAATGAATGAACTTGGAAATACTCCAGATAAACCACATAAAAAATCGGCACGTATTGTCGGTGAAGTTATGGGTAAATATCACCCACACGGAGACAGTTCAATCTATGAAGCAATGGTACGTATGGCTCAATGGTGGTCTTATCGTCATATGCTTGCTGACGGACACGGTAACTTTGGTTCAATGGACGGTGACCGTGCCGCAGCGATGCGTTATACCGAAGCTCGTTTAAGTAAAATTGCCATGGAAATGTTGCGTGATATCAACAAAAATACCGTTGATTTCATGGACAATTTCGACGGTACTGAACGTGAACCGCTCGTTTTACCTGCTCGTTTTCCAAACCTTTTAGTTAATGGAACCACAGGGATTGCCGTTGGGATGGCAACAAACATTCCACCACATAATCTGGGTGAAACAATCGATGCAGTAGATATGCTCATGGAAAATCCAGAAGCATCAGTTACTGATTTAATGTCTGTGATTCCTGGACCTGACTTCCCAACAGGGGCTTTGGTTATGGGTAAATCTGGTATTCGCCGTGCTTATGAAACTGGTAAAGGTTCAATTACATTACGTGCAAAAACCCACATTGAAGAAATGGCTGGTGGGAAAGAACGTATTGTTGTGACTGAACTACCATATATGGTCAATAAAGCACGGTTGGTTGAACATATTGTTCGTTTAAACCATGAAAAACGAATTGAAGGATTGACTGCGGTTCGTGATGAATCCAACCGTGAAGGAATTCGCGTGGTTATCGAAGTTCGTCGTGACTTATCAGCACACGTTATCTTAAATAATCTGTTCAAACTAACAAGTTTGCAAACTTCATTTGGTTTCAATATGTTGGCTATCGAAAAAGGAATTCCTAAAATTCTTTCTTTGAAAGAAATCTTAGTTGATTATATTGAACATCAAATAGAAGTTGTTGAACGTCGTACAGCCTTTGATAAAGCACGTGCAGAAGCACGCGCACATATCTTGGAAGGTTTACGTATCGCTCTTGACAATATTGACCGTATCATTACAATTATCCGTGAATCACAAACGGATGCCATTGCACAAAAAACAATGATGGATGAATTCCTCCTCTCTGAAAAACAATCGCAAGCTATTCTTGATATGCGTTTGCGTCGTTTGACCGGATTGGAACGTGATAAAATTGAGGCAGAATATCAAGATTTAGTCGCTTTGATTGCTGACTTAGCCGATATTTTGGCAAAACCTGAACGTGTTAAGAAAATTATTCGTGAAGAATTAGAAGAAGTTAAACGTAAATTTGCTGACAAACGTCGAACAGAATTGTTAGTTGGTGAAGTTCTTACTCTTGAAGATGAAGATTTGATTGAGGAAGAAGATGTATTGATTACTTTATCAAATAAAGGATATATCAAACGTCTAGCTAATGACGAATTCCGTGCCCAAAATCGTGGTGGACGTGGTGTTCAAGGAATGGGAATGTCTGATGATGACTTTGTTCAACATTTGGTATCTACATCAACACATGATCATTTACTCTTCTTTACAAATCTTGGACGTGTTTACCGAATGAAAGGATATGAAATTCCTGAATACGGTCGGACAGCAAAAGGATTGCCAATTGTCAATCTCCTCAAGCTTGATGACGGTGAAAAAATTGCAACAATCATCAATGTTGACCGTGACCAAGCGGCGAAATATCTCTTCTTCACAACACGTAACGGAATTGTTAAACGAACTTCAACCAGTCAATTTAGCAATATTCGGACAAATGGTTTGAAGGCTTTGAAACTCCGAGATGGTGACGAACTGATTAATGTGCTTAGAACTTCGGGTGAAGATGAGGTGATTATCGGAACTCATTTGGGATACTCAGTTCGCTTTAAAGGTGCAGTTGTTCGTGATATGGGACGTGCAGCAGCCGGTGTTAAAGGGGTTAACCTCAGAGAAGGCGACTATGTTGTCGGAACTTCACGAATTGATGACAGTCAAGAAGTCCTTGTTATCTCAGAAAATGGTCTTGGTAAACGAACTCAGGCTTCAGAATATCCAACAAAAGGCCGTGGTGGTAAAGGGATGAAAGTCATGAATGTCACAGAAAGAACTGGTAAATTAGCTGGTTTAACTGCTGTCAATGGTGACGAAGATTTGATGGTTATTACAGATACAGGGGTTATTATCCGTACAAATGTGGCTAACATTTCTCAAACTGGTCGAGCTGCCCAAGGGGTTAAAGTAATGCGACTTGATGATGAAGCACAAATTGTAACCTTTGCACTTGTA
>gyrA_Lcl-117
CAAGACAAAAATGTTATCAATGTCAATTTAGTTGAGGAGATGAAGACGTCATTTCGTGACTATGCAATGTCAGTTATCGTTGCACGGGCACTTCCTGATGTACGTGATGGTTTAAAACCCGTTCACCGTCGTATTCTCTACGGAATGAATGAACTTGGAAATACTCCAGATAAACCACATAAAAAATCAGCACGTATTGTCGGTGAAGTTATGGGTAAATATCACCCACACGGAGACAGTTCAATCTATGAAGCAATGGTACGTATGGCTCAATGGTGGTCTTATCGTCATATGCTTGCTGACGGACACGGTAACTTTGGTTCAATGGACGGAGACGGTGCCGCAGCGATGCGTTATACCGAAGCTCGTTTAAGTAAAATTGCCATGGAAATGTTGCGTGATATCAACAAAAATACCGTTGATTTCATGGACAATTTCGACGGTACTGAACGTGAACCGCTCGTTTTACCTGCTCGTTTTCCAAACCTTTTAGTTAATGGAACCACAGGGATTGCCGTTGGGATGGCAACAAACATTCCACCACATAATCTGGGTGAAACAATTGATGCAGTAGATATGCTCATGGAAAATCCAGAAGCTTCAGTTACTGATTTAATGTCTGTGATTCCTGGACCTGACTTCCCAACAGGGGCTTTGGTTATGGGTAAATCTGGTATTCGCCGTGCTTATGAAACTGGTAAAGGTTCAATTACATTACGTGCAAAAACCCACATTGAAGAAATGGCTGGTGGGAAAGAACGTATTGTTGTGACTGAACTACCATATATGGTCAATAAAGCACGGTTGGTTGAACATATTGTTCGTTTAAACCATGAAAAACGAATTGAAGGATTGACTGCGGTTCGTGATGAATCCAACCGTGAAGGAATTCGCGTGGTTATCGAAGTTCGTCGTGACTTATCAGCACACGTTATCTTAAATAATCTGTTCAAACTAACAAGTTTGCAAACTTCATTTGGTTTCAATATGTTGGCTATCGAAAAAGGAATTCCTAAAATTCTTTCTTTGAAAGAAATCTTAGTTGATTATATTGAACATCAAATAGAAGTTGTTGAACGTCGTACAGCCTTTGATAAAGCACGTGCAGAAGCACGCGCACATATCTTGGAAGGTTTACGTATCGCTCTTGACAATATTGACCGTATCATTACAATTATCCGTGAATCACAAACGGATGCCATTGCACAAAAAACAATGATGGATGAATTCCTCCTCTCTGAAAAACAATCGCAAGCTATTCTTGATATGCGTTTGCGTCGTTTGACCGGATTGGAACGTGATAAAATTGAAGCAGAATATCAAGATTTGGTCGCTTTGATTGCTGACTTAGCCGATATTTTGGCAAAACCTGAACGTGTTAAGAAAATTATTCGTGAAGAATTAGAAGAAGTTAAACGTAAATTTGCTGACAAACGTCGAACAGAATTGTTAGTTGGTGAAGTTCTTACTCTTGAAGATGAAGATTTGATTGAGGAAGAAGATGTATTGATTACTTTATCAAATAAAGGATATATCAAACGTCTAGCTAATGATGAATTCCGTGCCCAAAATCGTGGTGGACGTGGTGTTCAAGGAATGGGAATGTCTGATGATGACTTTGTTCAACATTTGGTATCTACATCAACACATGATCATTTACTCTTCTTTACAAATCTTGGGCGTGTTTACCGAATGAAAGGATATGAAATTCCTGAATACGGTCGGACAGCAAAAGGATTGCCAATTGTCAATCTCCTCAAGCTTGATGACGGTGAAAAAATTGCAACAATCATCAATGTTGACCGTGATCAAGCGGCGAAATATCTCTTCTTCACAACACGTAACGGAATTGTTAAACGAACTTCAACCAGTCAATTTAGCAATATTCGAACAAATGGTTTGAAGGCTTTGAAACTCCGAGATGGTGATGAACTGATTAATGTGCTTAGAACTTCGGGTGAAGATGAGGTGATTATCGGAACTCATTTGGGATACTCAGTTCGCTTTAAAGGTGCAGTTGTTCGTGATATGGGACGTGCAGCAGCCGGTGTTAAAGGGGTTAACCTCAGAGAAGGCGACTATGTTGTCGGAACTTCACGAATTGATGACAGTCAAGAAGTCCTTGTTATCTCAGAAAATGGTCTTGGTAAACGAACTCAGGCTTCAGAATATCCAACAAAAGGCCGTGGTGGTAAAGGGATGAAAGTCATGAATGTCACAGAAAGAACTGGTAAATTAGCTGGTTTAACTGCTGTCAATGGTGACGAAGATTTGATGGTTATTACAGATACAGGGGTTATTATCCGTACAAATGTGGCTAACATTTCTCAAACTGGTCGAGCTGCCCAAGGGGTTAAAGTAATGCGACTTGATGATGAAGCACAAATTGTAACCTTTGCACTTGTA
>gyrA_Lcl-118
CAAGACAAAAATGTTATCAATGTCAATTTAGTTGAGGAGATGAAGACGTCATTTCGTGACTATGCAATGTCAGTTATCGTTGCACGGGCACTTCCTGATGTACGTGATGGTTTAAAACCCGTTCACCGTCGTATTCTCTACGGAATGAATGAACTTGGAAATACTCCAGATAAACCACATAAAAAATCGGCACGTATTGTCGGTGAAGTTATGGGTAAATATCACCCACACGGAGACAGTTCAATCTATGAAGCAATGGTACGTATGGCTCAATGGTGGTCTTATCGTCATATGCTTGCTGACGGACACGGTAACTTTGGTTCAATGGACGGTGACGGTGCCGCAGCGATGCGTTATACCGAAGCTCGTTTAAGTAAAATTGCCATGGAAATGTTGCGTGATATCAACAAAAATACCGTTGATTTCATGGACAATTTCGACGGTACTGAACGTGAACCGCTCGTTTTACCTGCTCGTTTTCCAAACCTTTTAGTTAATGGAACCACAGGGATTGCCGTTGGGATGGCAACAAACATTCCACCACATAATCTGGGTGAAACAATCGATGCAGTAGATATGCTCATGGAAAATCCAGAAGCATCAGTTACTGATTTAATGTCTGTGATTCCTGGACCTGACTTCCCAACAGGGGCTTTGGTTATGGGTAAATCTGGTATTCGCCGTGCTTATGAAACTGGTAAAGGTTCAATTACATTACGTGCAAAAACCCACATTGAAGAAATGGCTGGTGGGAAAGAACGTATTGTTGTGACTGAACTACCATATATGGTCAATAAAGCACGGTTGGTTGAACATATTGTTCGTTTAAACCATGAAAAACGAATTGAAGGATTGACTGCGGTTCGTGATGAATCCAACCGTGAAGGAATTCGCGTGGTTATCGAAGTTCGTCGTGACTTATCAGCACACGTTATCTTAAATAATCTGTTCAAACTAACAAGTTTGCAAACTTCATTTGGTTTCAATATGTTGGCTATCGAAAAAGGAATTCCTAAAATTCTTTCTTTGAAAGAAATCTTAGTTGATTATATTGAACATCAAATAGAAGTTGTTGAACGTCGTACAGCCTTTGATAAAGCACGTGCAGAAGCACGCGCACATATCTTGGAAGGTTTACGTATCGCTCTTGACAATATTGACCGTATCATTACAATTATCCGTGAATCACAAACGGATGCCATTGCACAAAAAACAATGATGGATGAATTCCTCCTCTCTGAAAAACAATCGCAAGCTATTCTTGATATGCGTTTGCGTCGTTTGACCGGATTGGAACGTGATAAAATTGAGGCAGAATATCAAGATTTAGTCGCTTTGATTGCTGACTTAGCCGATATTTTGGCAAAACCTGAACGTGTTAAGAAAATTATTCGTGAAGAATTAGAAGAAGTTAAACGTAAATTTGCTGACAAACGTCGAACAGAATTGTTAGTTGGTGAAGTTCTTACTCTTGAAGATGAAGATTTGATTGAGGAAGAAGATGTATTGATTACTTTATCAAATAAAGGATATATCAAACGTCTAGCTAATGACGAATTCCGTGCCCAAAATCGTGGTGGACGTGGTGTTCAAGGAATGGGAATGTCTGATGATGACTTTGTTCAACATTTGGTATCTACATCAACACATGATCATTTACTCTTCTTTACAAATCTTGGACGTGTTTACCGAATGAAAGGATATGAAATTCCTGAATACGGTCGGACAGCAAAAGGATTGCCAATTGTCAATCTCCTCAAGCTTGATGACGGTGAAAAAATTGCAACAATCATCAATGTTGACCGTGACCAAGCGGCGAAATATCTCTTCTTCACAACACGTAACGGAATTGTTAAACGAACTTCAACCAGTCAATTTAGCAATATTCGGACAAATGGTTTGAAGGCTTTGAAACTCCGAGATGGTGACGAACTGATTAATGTGCTTAGAACTTCGGGTGAAGATGAGGTGATTATCGGAACTCATTTGGGATACTCAGTTCGCTTTAAAGGTGCAGTTGTTCGTGATATGGGACGTGCAGCAGCCGGTGTTAAAGGGGTTAACCTCAGAGAAGGCGACTATGTTGTCGGAACTTCACGAATTGATGACAGTCAAGAAGTCCTTGTTATCTCAGAAAATGGTCTTGGTAAACGAACTCAGGCTTCAGAATATCCAACAAAAGGCCGTGGTGGTAAAGGGATGAAAGTCATGAATGTCACAGAAAGAACTGGTAAATTAGCTGGTTTAACTGCTGTCAATGGTGACGAAGATTTGATGGTTATTACAGATACAGGGGTTATTATCCGTACAAATATGGCTAACATTTCTCAAACTGGTCGAGCTGCCCAAGGGGTTAAAGTAATGCGACTTGATGATGAAGCACAAATTGTAACCTTTGCACTTGTA
>gyrA_Lcl-119
CAAGACAAAAATGTTATCAATGTCAATTTAGTTGAGGAGATGAAGACGTCATTTCGTGACTATGCAATGTCAGTTATCGTTGCACGGGCACTTCCTGATGTACGTGATGGTTTAAAACCCGTTCACCGTCGTATTCTCTACGGAATGAATGAACTTGGAAATACTCCAGATAAACCACATAAAAAATCGGCACGTATTGTCGGTGAAGTTATGGGTAAATATCACCCACACGGAGACAGTTCAATCTATGAAGCAATGGTACGTATGGCTCAATGGTGGTCTTATCGTCATATGCTTGCTGACGGACACGGTAACTTTGGTTCAATGGACGGTGACGGTGCCGCAGCGATGCGTTATACCGAAGCTCGTTTAAGTAAAATTGCCATGGAAATGTTGCGTGATATCAACAAAAATACCGTTGATTTCATGGACAATTTCGACGGTACTGAACGTGAACCGCTCGTTTTACCTGCTCGTTTTCCAAACCTTTTAGTTAATGGAACCACAGGGATTGCCGTTGGGATGGCAACAAACATTCCACCACATAATCTGGGTGAAACAATCGATGCAGTAGATATGCTCATGGAAAATCCAGAAGCATCAGTTACTGATTTAATGTCTGTGATTCCTGGACCTGACTTCCCAACAGGGGCTTTGGTTATGGGTAAATCTGGTATTCGCCGTGCTTATGAAACTGGTAAAGGTTCAATTACATTACGTGCAAAAACCCACATTGAAGAAATGGCTGGTGGGAAAGAACGTATTGTTGTGACTGAACTACCATATATGGTCAATAAAGCACGGTTGGTTGAACATATTGTTCGTTTAAACCATGAAAAACGAATTGAAGGATTGACTGCGGTTCGTGATGAATCCAACCGTGAAGGAATTCGCGTGGTTATCGAAGTTCGTCGTGACTTATCAGCACACGTTATCTTAAATAATCTGTTCAAACTAACAAGTTTGCAAACTTCATTTGGTTTCAATATGTTGGCTATCGAAAAAGGAATTCCTAAAATTCTTTCTTTGAAAGAAATCTTAGTTGATTATATTGAACATCAAATAGAAGTTGTTGAACGTCGTACAGCCTTTGATAAAGCACGTGCAGAAGCACGCGCACATATCTTGGAAGGTTTACGTATCGCTCTTGACAATATTGACCGTATCATTACAATTATCCGTGAATCACAAACGGATGCCATTGCACAAAAAACAATGATGGATGAATTCCTCCTCTCTGAAAAACAATCGCAAGCTATTCTTGATATGCGTTTGCGTCGTTTGACCGGATTGGAACGTGATAAAATTGAGGCAGAATATCAAGATTTAGTCGCTTTGATTGCTGACTTAGCCGATATTTTGGCAAAACCTGAACGTGTTAAGAAAATTATTCGTGAAGAATTAGAAGAAGTTAAACGTAAATTTGCTGACAAACGTCGAACAGAATTGTTAGTTGGTGAAGTTCTTACTCTTGAAGATGAAGATTTGATTGAGGAAGAAGATGTATTGATTACTTTATCAAATAAAGGATATATCAAACGTCTAGCTAATGACGAATTCCGTGCCCAAAATCGTGGTGGACGTGGTGTTCAAGGAATGGGAATGTCTGATGATGACTTTGTTCAACATTTGGTATCTACATCAACACATGATCATTTACTCTTCTTTACAAATCTTGGACGTGTTTACCGAATGAAAGGATATGAAATTCCTGAATACGGTCGGACAGCAAAAGGATTGCCAATTGTCAATCTCCTCAAGCTTGATGACGGTGAAAAAATTGCAACAATCATCAATGTTGACCGTGACCAAGCGGCGAAATATCTCTTCTTCACAACACGTAACGGAATTGTTAAACGAACTTCAACCAGTCAATTTAGCAATATTCGGACAAATGGTTTGAAGGCTTTGAAACTCCGAGATGGTGACGAACTGATTAATGTGCTTAGAACTTCGGGTGAAGATGAGGTGATTATCGGAACTCATTTGGGATACTCAGTTCGCTTTAAAGGTGCAGTTGTTCGTGATATGGGACGTGCAGCAGCCGGTGTTAAAGGGGTTAACCTCAGAGAAGGCGACTATGTTGTCGGAACTTCACGAATTGATGACAGTCAAGAAGTCCTTGTTATCTCAGAAAATGGTCTTGGTAAACGAACTCAGGCTTCAGAATATCCAACAAAAGGCCGTGGTGGTAAAGGGATGAAAGTCATGAATGTCACAGAAAGAACTGGTAAATTAGCTGGTTTAACTGCTGTCAATGGTGACGAAGATTTGATGGTTATTACAGATACAGGGGTTATTATCCGTACAAATGTGGCTAACATTTCTCAAACTGGTCGAGCTGCCCAAGGGGTTAAAGTAATGCGACTTGATGATGAAGCACAAATTGTAACCTTTGCACTTGTA
>gyrA_Lcl-120
CAAGACAAAAATGTTATCAATGTCAATTTAGTTGAGGAGATGAAGACGTCATTTCGTGACTATGCAATGTCAGTTATCGTTGCACGGGCACTTCCTGATGTACGTGATGGTTTAAAACCCGTTCACCGTCGTATTCTCTACGGAATGAATGAACTTGGAAATACTCCAGATAAACCACATAAAAAATCGGCACGTATTGTCGGTGAAGTTATGGGTAAATATCACCCACACGGAGATAGTTCAATCTATGAAGCAATGGTACGTATGGCTCAATGGTGGTCTTATCGTCATATGCTTGCTGACGGACACGGTAACTTTGGTTCAATGGACGGAGACGGTGCCGCAGCGATGCGTTATACCGAAGCTCGTTTAAGTAAAATTGCTATGGAAATGTTGCGTGATATCAACAAAAATACCGTTGATTTCATGGACAATTTCGACGGTACTGAACGTGAACCGCTCGTTTTACCTGCTCGTTTTCCAAACCTTTTAGTTAATGGAACTACAGGGATTGCCGTTGGGATGGCAACAAACATTCCACCACATAATCTGGGTGAAACAATTGATGCAGTAGATATGCTCATGGAAAATCCAGAAGCTTCAGTTACTGATTTGATGTCTGTGATTCCTGGTCCTGACTTCCCAACAGGGGCTTTGGTTATGGGGAAATCCGGTATTCGTCGTGCTTATGAAACTGGTAAAGGTTCGATTACATTACGTGCAAAAACCCACATTGAAGAAATGGCTGGTGGGAAAGAACGTATTGTTGTGACTGAATTACCATATATGGTCAACAAAGCACGTTTGGTTGAACATATTGTTCGTTTGAACCATGAAAAACGAATTGAAGGATTGACTGCGGTTCGTGATGAATCCAACCGTGAAGGAATTCGCGTGGTTATCGAAGTTCGTCGTGACTTATCAGCACACGTTATCTTAAATAATCTGTTCAAACTAACAAGTTTGCAAACTTCATTTGGTTTCAATATGTTGGCTATCGAAAAAGGAATTCCTAAAATTCTTTCTTTGAAAGAAATATTAGTTGATTATATTGAACATCAAATAGAAGTTGTTGAACGTCGTACAGCCTTTGATAAAGCACGTGCAGAAGCACGCGCACATATCTTGGAAGGTTTACGTATCGCTCTTGATAATATTGACCGTATCATTACAATTATCCGTGAATCACAAACGGATGCCATTGCACAAAAAACAATGATGGATGAATTCCTCCTCTCTGAAAAACAATCGCAAGCTATTCTTGATATGCGTTTGCGTCGTTTGACCGGATTGGAACGTGATAAAATTGAGGCGGAATACCAAGATTTAGTTGCTTTAATCGCTGACTTAGCCGATATTTTGGCAAAACCTGAACGTGTTAAGAAAATTATTCGTGAAGAATTAGAAGAAGTTAAACGTAAATTTGCTGACAAACGTCGAACAGAATTGTTAGTTGGTGAAGTTCTTACTCTTGAAGATGAAGATTTGATTGAGGAAGAAGATGTATTGATTACTTTATCAAATAAAGGATATATCAAACGTCTAGCTAATGACGAATTCCGTGCCCAAAATCGTGGTGGACGTGGTGTTCAAGGAATGGGAATGTCTGATGATGACTTTGTTCAACATTTGGTATCTACATCAACACATGATCATTTACTCTTCTTTACAAATCTTGGACGTGTTTACCGAATGAAAGGATATGAAATTCCTGAATACGGTCGGACAGCAAAAGGATTGCCAATTGTCAATCTCCTCAAGCTTGATGATGGTGAAAAAATTGCAACAATTATCAATGTTGACCGTGATCAAGCGGCGAAATATCTCTTCTTCACAACACGCAACGGAATTGTTAAACGAACTTCAACGAGTCAATTTAGCAATATTCGGACAAATGGTTTGAAGGCATTGAAACTTCGTGATGGCGATGAGTTGATTAACGTGCTTAGAACTTCGGGTGAAGATGAGGTGATTATCGGAACTCATTTGGGATACTCAGTTCGCTTTAAAGGTGCAGTTGTTCGTGATATGGGACGTGCAGCAGCTGGTGTTAAAGGGGTTAACCTCAGAGAAGGCGACTATGTTGTCGGAACTTCACGAATTGATGACAGTCAAGAAGTCCTTGTTATCTCAGAAAATGGTCTTGGTAAACGAACTCAGGCTTCGGAATATCCAACAAAAGGCCGTGGTGGTAAAGGGATGAAAGTCATGAATGTCACAGAAAGAACTGGTAAATTAGCTGGTTTAACTGCTGTCAATGGTGACGAAGATTTGATGGTTATTACAGATACAGGGGTTATTATCCGTACAAATGTGGCTAACATTTCTCAAACTGGTCGAGCTGCCCAAGGGGTTAAAGTAATGCGACTTGATGATGAAGCACAAATTGTAACCTTTGCACTTGTA
>gyrA_Lcl-121
CAAGACAAAAATGTTATCAATGTCAATTTAGTTGAGGAGATGAAGACGTCATTTCGTGACTATGCAATGTCAGTTATCGTTGCACGGGCACTTCCTGATGTACGTGATGGTTTAAAACCCGTTCACCGTCGTATTCTCTACGGAATGAATGAACTTGGAAATACTCCAGATAAACCACATAAAAAATCGGCACGTATTGTCGGTGAAGTTATGGGTAAATATCACCCACACGGAGACAGTTCAATCTATGAAGCAATGGTACGTATGGCTCAATGGTGGTCTTATCGTCATATGCTTGCTGACGGACACGGTAACTTTGGTTCAATGGACGGTGACGGTGCCGCAGCGATGCGTTATACCGAAGCTCGTTTAAGTAAAATTGCCATGGAAATGTTGCGTGATATCAACAAAAATACCGTTGATTTCATGGACAATTTCGACGGTACTGAACGTGAACCGCTCGTTTTACCTGCTCGTTTTCCAAACCTTTTAGTTAATGGAACCACAGGGATTGCCGTTGGGATGGCAACAAACATTCCACCACATAATCTGGGTGAAACAATCGATGCAGTAGATATGCTCATGGAAAATCCAGAAGCATCAGTTACTGATTTAATGTCTGTGATTCCTGGACCTGACTTCCCAACAGGGGCTTTGGTTATGGGTAAATCTGGTATTCGCCGTGCTTATGAAACTGGTAAAGGTTCAATTACATTACGTGCAAAAACCCACATTGAAGAAATGGCTGGTGGGAAAGAACGTATTGTTGTGACTGAACTACCATATATGGTCAATAAAGCACGGTTGGTTGAACATATTGTTCGTTTAAACCATGAAAAACGAATTGAAGGATTGACTGCGGTTCGTGATGAATCCAACCGTGAAGGAATTCGCGTGGTTATCGAAGTTCGTCGTGACTTATCAGCACACGTTATCTTAAATAATCTGTTCAAACTAACAAGTTTGCAAACTTCATTTGGTTTCAATATGTTGGCTATCGAAAAAGGAATTCCTAAAATTCTTTCTTTGAAAGAAATCTTAGTTGATTATATTGAACATCAAATAGAAGTTGTTGAACGTCGTACAGCCTTTGATAAAGCACGTGCAGAAGCACGCGCACATATCTTGGAAGGTTTACGTATCGCTCTTGACAATATTGACCGTATCATTACAATTATCCGTGAATCACAAACGGATGCCATTGCACAAAAAACAATGATGGATGAATTCCTCCTCTCTGAAAAACAATCGCAAGCTATTCTTGATATGCGTTTGCGTCGTTTGACCGGATTGGAACGTGATAAAATTGAGGCAGAATATCAAGATTTAGTCGCTTTGATTGCTGACTTAGCCGATATTTTGGCAAAACCTGAACGTGTTAAGAAAATTATTCGTGAAGAATTAGAAGAAGTTAAACGTAAATTTGCTGACAAACGTCGAACAGAATTGTTAGTTGGTGAAGTTCTTACTCTTGAAGATGAAGATTTGATTGAGGAAGAAGATGTATTGATTACTTTATCAAATAAAGGATATATCAAACGTCTAGCTAATGACGAATTCCGTGCCCAAAATCGTGGTGGACGTGGTGTTCAAGGAATGGGAATGTCTGATGATGACTTTGTTCAACATTTGGTATCTACATCAACACATGATCATTTACTCTTCTTTACAAATCTTGGACGTGTTTACCGAATGAAAGGATATGAAATTCCTGAATACGGTCGGACAGCAAAAGGATTGCCAATTGTCAATCTCCTCAAGCTTGATGACGGTGAAAAAATTGCAACAATCATCAATGTTGACCGTGACCAAGCGGCGAAATATCTCTTCTTCACAACACGTAACGGAATTGTTAAACGAACTTCAACCAGTCAATTTAGCAATATTCGGACAAATGGTTTGAAGGCTTTGAAACTCCGAGATGGTGACGAACTGATTAATGTGCTTAGAACTTCGGGTGAAGATGAGGTGATTATCGGAACTCATTTGGGATACTCAGTTCGCTTTAAAGGTGCAGTTGTTCGTGATATGGGACGTGCAGCAGCCGGTGTTAAAGGGGTTAACCTCAGAGAAGGCGACTATGTTGTCGGAACTTCACGAATTGATGACAGTCAAGAAGTCCTTGTTATCTCAGAAAATGGTCTTGGTAAACGAACTCAGGCTTCAGAATATCCAACAAAAGGCCGTGGTGGTAAAGGGATGAAAGTCATGAATGTCACAGAAAGAACTGGTAAATTAGCTGGTTTAACTGCTGTCAATGGTGACGAAGATTTGATGGTTATTACAGATACAGGGGTTATTATCCGTACAAATGTGGCTAACATTTCTCAAACTGGTCGAGCTGCCCAAGGGGTTAAAGTAATGCGACTTGATGATGAAGCACAAATTGTAACCTTTGCACTTGTA
>gyrA_Lcl-122
CAAGACAAAAATGTTATCAATGTCAATTTAGTTGAGGAGATGAAGACGTCATTTCGTGACTATGCAATGTCAGTTATCGTTGCACGGGCACTTCCTGATGTACGTGATGGTTTAAAACCCGTTCACCGTCGTATTCTCTACGGAATGAATGAACTTGGAAATACTCCAGATAAACCACATAAAAAATCGGCACGTATTGTCGGTGAAGTTATGGGTAAATATCACCCACACGGAGATAGTTCAATCTATGAAGCAATGGTACGTATGGCTCAATGGTGGTCTTATCGTCATATGCTTGCTGACGGACACGGTAACTTTGGTTCAATGGACGGAGACGGTGCCGCAGCGATGCGTTATACCGAAGCTCGTTTAAGTAAAATTGCTATGGAAATGTTGCGTGATATCAACAAAAATACCGTTGATTTCATGGACAATTTCGACGGTACTGAACGTGAACCGCTCGTTTTACCTGCTCGTTTTCCAAACCTTTTAGTTAATGGAACTACAGGGATTGCCGTTGGGATGGCAACAAACATTCCACCACATAATCTGGGTGAAACAATTGATGCAGTAGATATGCTCATGGAAAATCCAGAAGCTTCAGTTACTGATTTGATGTCTGTGATTCCTGGTCCTGACTTCCCAACAGGGGCTTTGGTTATGGGGAAATCCGGTATTCGTCGTGCTTATGAAACTGGTAAAGGTTCGATTACATTACGTGCAAAAACCCACATTGAAGAAATGGCTGGTGGGAAAGAACGTATTGTTGTGACTGAATTACCATATATGGTCAACAAAGCACGTTTGGTTGAACATATTGTTCGTTTGAACCATGAAAAACGAATTGAAGGATTGACTGCGGTTCGTGATGAATCCAACCGTGAAGGAATTCGCGTGGTTATCGAAGTTCGTCGTGACTTATCAGCACACGTTATCTTAAATAATCTGTTCAAACTAACAAGTTTGCAAACTTCATTTGGTTTCAATATGTTGGCGATTGAAAAAGGAATTCCTAAAATTCTTTCTTTGAAAGAAATCTTAGTTGATTATATTGAACATCAAATAGAAGTTGTTGAACGTCGTACAGCCTTTGATAAAGCACGTGCAGAAGCACGCGCACATATCTTGGAAGGTTTACGTATCGCTCTTGATAATATTGACCGTATCATTACAATTATCCGTGAATCACAAACGGATGCCATTGCACAAAAAACAATGATGGATGAATTCCTCCTCTCTGAAAAACAATCGCAAGCTATTCTTGATATGCGTTTGCGTCGTTTGACAGGATTGGAACGTGATAAAATTGAGGCAGAATATCAAGATTTAGTCGCTTTGATTGCTGACTTAGCCGATATTTTGGCAAAACCTGAACGTGTTAAGAAAATTATTCGTGAAGAATTAGAAGAAGTTAAACGTAAATTTGCTGACAAACGTCGAACAGAATTGTTAGTTGGTGAAGTTCTTACTCTTGAAGATGAAGATTTGATTGAGGAAGAAGATGTATTGATTACTTTATCAAATAAAGGATATATCAAACGTCTAGCTAATGACGAATTCCGTGCCCAAAATCGTGGGGGACGTGGTGTTCAAGGAATGGGAATGTCTGATGATGACTTTGTTCAACATTTGGTATCTACATCAACACATGATCATTTACTCTTCTTTACAAATCTTGGACGTGTTTACCGAATGAAAGGATATGAAATTCCTGAATACGGTCGGACAGCAAAAGGATTGCCAATTGTCAATCTCCTCAAGCTTGATGACGGTGAAAAAATTGCAACAATCATCAATGTTGACCGTGACCAAGCGGCGAAATATCTCTTCTTCACAACACGTAACGGAATTGTTAAACGAACTTCAACCAGTCAATTTAGTAATATTCGAACAAATGGCTTGAAGGCTTTGAAACTCCGAGATGGTGATGAACTGATTAATGTGCTTAGAACTTCAGGTGAAGATGAGGTGATTATCGGAACTCATTTGGGATACTCAGTTCGCTTTAAAGGTGCAGTTGTTCGTGATATGGGACGTGCAGCAGCCGGTGTTAAAGGGGTTAACCTCAGAGAAGGCGACTATGTTGTCGGAACTTCACGAATTGATGACAGTCAAGAAGTCCTTGTTATCTCAGAAAATGGTCTTGGTAAACGAACTCAGGCTTCAGAATATCCAACAAAAGGCCGTGGTGGTAAAGGGATGAAAGTCATGAATGTCACAGAAAGAACTGGTAAATTAGCTGGTTTAACTGCTGTCAATGGTGACGAAGATTTGATGGTTATTACAGATACAGGGGTTATTATCCGTACAAATGTGGCTAACATTTCTCAAACTGGTCGAGCTGCCCAAGGGGTTAAAGTAATGCGACTTGATGATGAGGCACAAATTGTAACCTTTGCACTTGTA
>gyrA_Lcl-123
CAAGACAAAAATGTTATCAATGTCAATTTAGTTGAGGAGATGAAGACGTCATTTCGTGACTATGCAATGTCAGTTATCGTTGCACGGGCACTTCCTGATGTACGTGATGGTTTAAAACCCGTTCACCGTCGTATTCTCTACGGAATGAATGAACTTGGAAATACTCCAGATAAACCACATAAAAAATCGGCACGTATTGTCGGTGAAGTTATGGGTAAATATCACCCACACGGAGACAGTTCAATCTATGAAGCAATGGTACGTATGGCTCAATGGTGGTCTTATCGTCATATGCTTGCTGACGGACACGGTAACTTTGGTTCAATGGACGGTGACGGTGCCGCAGCGATGCGTTATACCGAAGCTCGTTTAAGTAAAATTGCCATGGAAATGTTGCGTGATATCAACAAAAATACCGTTGATTTCATGGACAATTTCGACGGTACTGAACGTGAACCGCTCGTTTTACCTGCTCGTTTTCCAAACCTTTTAGTTAATGGAACCACAGGGATTGCCGTTGGGATGGCAACAAACATTCCACCACATAATCTGGGTGAAACAATCGATGCAGTAGATATGCTCATGGAAAATCCAGAAGCATCAGTTACTGATTTAATGTCTGTGATTCCTGGACCTGACTTCCCAACAGGGGCTTTGGTTATGGGTAAATCTGGTATTCGCCGTGCTTATGAAACTGGTAAAGGTTCAATTACATTACGTGCAAAAACCCACATTGAAGAAATGGCTGGTGGGAAAGAACGTATTGTTGTGACTGAACTACCATATATGGTCAATAAAGCACGGTTGGTTGAACATATTGTTCGTTTAAACCATGAAAAACGAATTGAAGGATTGACTGCGGTTCGTGATGAATCCAACCGTGAAGGAATTCGCGTGGTTATCGAAGTTCGTCGTGACTTATCAGCACACGTTATCTTAAATAATCTGTTCAAACTAACAAGTTTGCAAACTTCATTTGGTTTCAATATGTTGGCTATCGAAAAAGGAATTCCTAAAATTCTTTCTTTGAAAGAAATCTTAGTTGATTATATTGAACATCAAATAGAAGTTGTTGAACGTCGTACAGTCTTTGATAAAGCACGTGCAGAAGCACGCGCACATATCTTGGAAGGTTTACGTATCGCTCTTGACAATATTGACCGTATCATTACAATTATCCGTGAATCACAAACGGATGCCATTGCACAAAAAACAATGATGGATGAATTCCTCCTCTCTGAAAAACAATCGCAAGCTATTCTTGATATGCGTTTGCGTCGTTTGACCGGATTGGAACGTGATAAAATTGAGGCAGAATATCAAGATTTAGTCGCTTTGATTGCTGACTTAGCCGATATTTTGGCAAAACCTGAACGTGTTAAGAAAATTATTCGTGAAGAATTAGAAGAAGTTAAACGTAAATTTGCTGACAAACGTCGAACAGAATTGTTAGTTGGTGAAGTCCTTACTCTTGAAGATGAAGATTTGATTGAGGAAGAAGATGTATTGATTACTTTATCAAATAAAGGATATATCAAACGTCTAGCTAATGACGAATTCCGTGCCCAAAATCGTGGTGGACGTGGTGTTCAAGGAATGGGAATGTCTGATGATGACTTTGTTCAACATTTGGTATCTACATCAACACATGATCATTTACTCTTCTTTACAAATCTTGGACGTGTTTACCGAATGAAAGGATATGAAATTCCTGAATACGGTCGGACAGCAAAAGGATTGCCAATTGTCAATCTCCTCAAGCTTGATGACGGTGAAAAAATTGCAACAATCATCAATGTTGACCGTGACCAAGCGGCGAAATATCTCTTCTTCACAACACGTAACGGAATTGTTAAACGAACTTCAACCAGTCAATTTAGCAATATTCGGACAAATGGTTTGAAGGCTTTGAAACTCCGAGATGGTGACGAACTGATTAATGTGCTTAGAACTTCGGGTGAAGATGAGGTGATTATCGGAACTCATTTGGGATACTCAGTTCGCTTTAAAGGTGCAGTTGTTCGTGATATGGGACGTGCAGCAGCCGGTGTTAAAGGGGTTAACCTCAGAGAAGGCGACTATGTTGTCGGAACTTCACGAATTGATGACAGTCAAGAAGTCCTTGTTATCTCAGAAAATGGTCTTGGTAAACGAACTCAGGCTTCAGAATATCCAACAAAAGGCCGTGGTGGTAAAGGGATGAAAGTCATGAATGTCACAGAAAGAACTGGTAAATTAGCTGGTTTAACTGCTGTCAATGGTGACGAAGATTTGATGGTTATTACAGATACAGGGGTTATTATCCGTACAAATGTGGCTAACATTTCTCAAACTGGTCGAGCTGCCCAAGGGGTTAAAGTAATGCGACTTGATGATGAAGCACAAATTGTAACCTTTGCACTTGTA
>gyrA_Lcl-124
CAAGACAAAAATGTTATCAATGTCAATTTAGTTGAGGAGATGAAGACGTCATTTCGTGACTATGCAATGTCAGTTATCGTTGCACGGGCACTTCCTGATGTACGTGATGGTTTAAAACCCGTTCACCGTCGTATTCTCTACGGAATGAATGAACTTGGAAATACTCCAGATAAACCACATAAAAAATCGGCACGTATTGTCGGTGAAGTTATGGGTAAATATCACCCACACGGAGACAGTTCAATCTATGAAGCAATGGTACGTATGGCTCAATGGTGGTCTTATCGTCATATGCTTGCTGACGGACACGGTAACTTTGGTTCAATGGACGGTGACGGTGCCGCAGCGATGCGTTATACCGAAGCTCGTTTAAGTAAAATTGCCATGGAAATGTTGCGTGATATCAACAAAAATACCGTTGATTTCATGGACAATTTCGACGGTACTGAACGTGAACCGCTCGTTTTACCTGCTCGTTTTCCAAACCTTTTAGTTAATGGAACCACAGGGATTGCCGTTGGGATGGCAACAAACATTCCACCACATAATCTGGGTGAAACAATCGATGCAGTAGATATGCTCATGGAAAATCCAGAAGCATCAGTTACTGATTTAATGTCTGTGATTCCTGGACCTGACTTCCCAACAGGGGCTTTGGTTATGGGTAAATCTGGTATTCGCCGTGCTTATGAAACTGGTAAAGGTTCAATTACATTACGTGCAAAAACCCACATTGAAGAAATGGCTGGTGGGAAAGAACGTATTGTTGTGACTGAACTACCATATATGGTCAATAAAGCACGGTTGGTTGAACATATTGTTCGTTTAAACCATGAAAAACGAATTGAAGGATTGACTGCGGTTCGTGATGAATCCAACCGTGAAGGAATTCGCGTGGTTATCGAAGTTCGTCGTGACTTATCAGCACACGTTATCTTAAATAATCTGTTCAAACTAACAAGTTTGCAAACTTCATTTGGTTTCAATATGTTGGCTATCGAAAAAGGAATTCCTAAAATTCTTTCTTTGAAAGAAATCTTAGTTGATTATATTGAACATCAAATAGAAGTTGTTGAACGTCGTACAGTCTTTGATAAAGCACGTGCAGAAGCACGCGCACATATCTTGGAAGGTTTACGTATCGCTCTTGACAATATTGACCGTATCATTACAATTATCCGTGAATCACAAACGGATGCCATTGCACAAAAAACAATGATGGATGAATTCCTCCTCTCTGAAAAACAATCGCAAGCTATTCTTGATATGCGTTTGCGTCGTTTGACCGGATTGGAACGTGATAAAATTGAGGCAGAATATCAAGATTTAGTCGCTTTGATTGCTGACTTAGCCGATATTTTGGCAAAACCTGAACGTGTTAAGAAAATTATTCGTGAAGAATTAGAAGAAGTTAAACGTAAATTTGCTGACAAACGTCGAACAGAATTGTTAGTTGGTGAAGTCCTTACTCTTGAAGATGAAGATTTGATTGAGGAAGAAGATGTATTGATTACTTTATCAAATAAAGGATATATCAAACGTCTAGCTAATGACGAATTCCGTGCCCAAAATCGTGGTGGACGTGGTGTTCAAGGAATGGGAATGTCTGATGATGACTTTGTTCAACATTTGGTATCTACATCAACACATGATCATTTACTCTTCTTTACAAATCTTGGACGTGTTTACCGAATGAAAGGATATGAAATTCCTGAATACGGTCGGACAGCAAAAGGATTGCCAATTGTCAATCTCCTCAAGCTTGATGACGGTGAAAAAATTGCAACAATCATCAATGTTGACCGTGACCAAGCGGCGAAATATCTCTTCTTCACAACACGTAACGGAATTGTTAAACGAACTTCAACCAGTCAATTTAGCAATATTCGGACAAATGGTTTGAAGGCTTTGAAACTCCGAGATGGTGACGAACTGATTAATGTGCTTAGAACTTCGGGTGAAGATGAGGTGATTATCGGAACTCATTTGGGATACTCAGTTCGCTTTAAAGGTGCAGTTGTTCGTGATATGGGACGTGCAGCAGCCGGTGTTAAAGGGGTTAACCTCAGAGAAGGCGACTATGTTGTCGGAACTTCACGAATTGATGACAGTCAAGAAGTCCTTGTTATCTCAGAAAATGGTCTTGGTAAACGAACTCAGGCTTCAGAATATCCAACAAAAGGCCGTGGTGGTAAAGGGATGAAAGTCATGAATGTCACAGAAAGAACTGGTAAATTAGCTGGTTTAACTGCTGTCAATGGTGACGAAGATTTGATGGTTATTACAGATACAGGGGTTATTATCCGTACAAATGTGGCTAACATTTCTCAAACTGGTCGAGCTGCCCAAGGGGTTAAAGTAATGCGACTTGATGATGAAGCACAAATTGTAACCTTTGCACTTGTA
>gyrA_Lcl-125
CAAGACAAAAATGTTATCAATGTCAATTTAGTTGAGGAGATGAAGACGTCATTTCGTGACTATGCAATGTCAGTTATCGTTGCACGGGCACTTCCTGATGTACGTGATGGTTTAAAACCCGTTCACCGTCGTATTCTCTACGGAATGAATGAACTTGGAAATACTCCAGATAAACCACATAAAAAATCGGCACGTATTGTCGGTGAAGTTATGGGTAAATATCACCCACACGGAGACAGTTCAATCTATGAAGCAATGGTACGTATGGCTCAATGGTGGTCTTATCGTCATATGCTTGCTGACGGACACGGTAACTTTGGTTCAATGGACGGTGACGGTGCCGCAGCGATGCGTTATACCGAAGCTCGTTTAAGTAAAATTGCCATGGAAATGTTGCGTGATATCAACAAAAATACCGTTGATTTCATGGACAATTTCGACGGTACTGAACGTGAACCGCTCGTTTTACCTGCTCGTTTTCCAAACCTTTTAGTTAATGGAACCACAGGGATTGCCGTTGGGATGGCAACAAACATTCCACCACATAATCTGGGTGAAACAATCGATGCAGTAGATATGCTCATGGAAAATCCAGAAGCATCAGTTACTGATTTAATGTCTGTGATTCCTGGACCTGACTTCCCAACAGGGGCTTTGGTTATGGGTAAATCTGGTATTCGCCGTGCTTATGAAACTGGTAAAGGTTCAATTACATTACGTGCAAAAACCCACATTGAAGAAATGGCTGGTGGGAAAGAACGTATTGTTGTGACTGAACTACCATATATGGTCAATAAAGCACGGTTGGTTGAACATATTGTTCGTTTAAACCATGAAAAACGAATTGAAGGATTGACTGCGGTTCGTGATGAATCCAACCGTGAAGGAATTCGCGTGGTTATCGAAGTTCGTCGTGACTTATCAGCACACGTTATCTTAAATAATCTGTTCAAACTAACAAGTTTGCAAACTTCATTTGGTTTCAATATGTTGGCTATCGAAAAAGGAATTCCTAAAATTCTTTCTTTGAAAGAAATCTTAGTTGATTATATTGAACATCAAATAGAAGTTGTTGAACGTCGTACAGTCTTTGATAAAGCACGTGCAGAAGCACGCGCACATATCTTGGAAGGTTTACGTATCGCTCTTGACAATATTGACCGTATCATTACAATTATCCGTGAATCACAAACGGATGCCATTGCACAAAAAACAATGATGGATGAATTCCTCCTCTCTGAAAAACAATCGCAAGCTATTCTTGATATGCGTTTGCGTCGTTTGACCGGATTGGAACGTGATAAAATTGAGGCAGAATATCAAGATTTAGTCGCTTTGATTGCTGACTTAGCCGATATTTTGGCAAAACCTGAACGTGTTAAGAAAATTATTCGTGAAGAATTAGAAGAAGTTAAACGTAAATTTGCTGACAAACGTCGAACAGAATTGTTAGTTGGTGAAGTCCTTACTCTTGAAGATGAAGATTTGATTGAGGAAGAAGATGTATTGATTACTTTATCAAATAAAGGATATATCAAACGTCTAGCTAATGACGAATTCCGTGCCCAAAATCGTGGTGGACGTGGTGTTCAAGGAATGGGAATGTCTGATGATGACTTTGTTCAACATTTGGTATCTACATCAACACATGATCATTTACTCTTCTTTACAAATCTTGGACGTGTTTACCGAATGAAAGGATATGAAATTCCTGAATACGGTCGGACAGCAAAAGGATTGCCAATTGTCAATCTCCTCAAGCTTGATGACGGTGAAAAAATTGCAACAATCATCAATGTTGACCGTGACCAAGCGGCGAAATATCTCTTCTTCACAACACGTAACGGAATTGTTAAACGAACTTCAACCAGTCAATTTAGCAATATTCGGACAAATGGTTTGAAGGCTTTGAAACTCCGAGATGGTGACGAACTGATTAATGTGCTTAGAACTTCGGGTGAAGATGAGGTGATTATCGGAACTCATTTGGGATACTCAGTTCGCTTTAAAGGTGCAGTTGTTCGTGATATGGGACGTGCAGCAGCCGGTGTTAAAGGGGTTAACCTCAGAGAAGGCGACTATGTTGTCGGAACTTCACGAATTGATGACAGTCAAGAAGTCCTTGTTATCTCAGAAAATGGTCTTGGTAAACGAACTCAGGCTTCAGAATATCCAACAAAAGGCCGTGGTGGTAAAGGGATGAAAGTCATGAATGTCACAGAAAGAACTGGTAAATTAGCTGGTTTAACTGCTGTCAATGGTGACGAAGATTTGATGGTTATTACAGATACAGGGGTTATTATCCGTACAAATGTGGCTAACATTTCTCAAACTGGTCGAGCTGCCCAAGGGGTTAAAGTAATGCGACTTGATGATGAAGCACAAATTGTAACCTTTGCACTTGTA
>gyrA_Lcl-126
CAAGACAAAAATGTTATCAATGTCAATTTAGTTGAGGAGATGAAGACGTCATTTCGTGACTATGCAATGTCAGTTATCGTTGCACGGGCACTTCCTGATGTACGTGATGGTTTAAAACCCGTTCACCGTCGTATTCTCTACGGAATGAATGAACTTGGAAATACTCCAGATAAACCACATAAAAAATCGGCACGTATTGTCGGTGAAGTTATGGGTAAATATCACCCACACGGAGACAGTTCAATCTATGAAGCAATGGTACGTATGGCTCAATGGTGGTCTTATCGTCATATGCTTGCTGACGGACACGGTAACTTTGGTTCAATGGACGGTGACCGTGCCGCAGCGATGCGTTATACCGAAGCTCGTTTAAGTAAAATTGCCATGGAAATGTTGCGTGATATCAACAAAAATACCGTTGATTTCATGGACAATTTCGACGGTACTGAACGTGAACCGCTCGTTTTACCTGCTCGTTTTCCAAACCTTTTAGTTAATGGAACCACAGGGATTGCCGTTGGGATGGCAACAAACATTCCACCACATAATCTGGGTGAAACAATCGATGCAGTAGATATGCTCATGGAAAATCCAGAAGCATCAGTTACTGATTTAATGTCTGTGATTCCTGGACCTGACTTCCCAACAGGGGCTTTGGTTATGGGTAAATCTGGTATTCGCCGTGCTTATGAAACTGGTAAAGGTTCAATTACATTACGTGCAAAAACCCACATTGAAGAAATGGCTGGTGGGAAAGAACGTATTGTTGTGACTGAACTACCATATATGGTCAATAAAGCACGGTTGGTTGAACATATTGTTCGTTTAAACCATGAAAAACGAATTGAAGGATTGACTGCGGTTCGTGATGAATCCAACCGTGAAGGAATTCGCGTGGTTATCGAAGTTCGTCGTGACTTATCAGCACACGTTATCTTAAATAATCTGTTCAAACTAACAAGTTTGCAAACTTCATTTGGTTTCAATATGTTGGCTATCGAAAAAGGAATTCCTAAAATTCTTTCTTTGAAAGAAATCTTAGTTGATTATATTGAACATCAAATAGAAGTTGTTGAACGTCGTACAGCCTTTGATAAAGCACGTGCAGAAGCACGCGCACATATCTTGGAAGGTTTACGTATCGCTCTTGACAATATTGACCGTATCATTACAATTATCCGTGAATCACAAACGGATGCCATTGCACAAAAAACAATGATGGATGAATTCCTCCTCTCTGAAAAACAATCGCAAGCTATTCTTGATATGCGTTTGCGTCGTTTGACCGGATTGGAACGTGATAAAATTGAGGCAGAATATCAAGATTTAGTCGCTTTGATTGCTGACTTAGCCGATATTTTGGCAAAACCTGAACGTGTTAAGAAAATTATTCGTGAAGAATTAGAAGAAGTTAAACGTAAATTTGCTGACAAACGTCGAACAGAATTGTTAGTTGGTGAAGTTCTTACTCTTGAAGATGAAGATTTGATTGAGGAAGAAGATGTATTGATTACTTTATCAAATAAAGGATATATCAAACGTCTAGCTAATGACGAATTCCGTGCCCAAAATCGTGGTGGACGTGGTGTTCAAGGAATGGGAATGTCTGATGATGACTTTGTTCAACATTTGGTATCTACATCAACACATGATCATTTACTCTTCTTTACAAATCTTGGACGTGTTTACCGAATGAAAGGATATGAAATTCCTGAATACGGTCGGACAGCAAAAGGATTGCCAATTGTCAATCTCCTCAAGCTTGATGACGGTGAAAAAATTGCAACAATCATCAATGTTGACCGTGACCAAGCGGCGAAATATCTCTTCTTCACAACACGTAACGGAATTGTTAAACGAACTTCAACCAGTCAATTTAGCAATATTCGGACAAATGGTTTGAAGGCTTTGAAACTCCGAGATGGTGACGAACTGATTAATGTGCTTAGAACTTCGGGTGAAGATGAGGTGATTATCGGAACTCATTTGGGATACTCAGTTCGCTTTAAAGGTGCAGTTGTTCGTGATATGGGACGTGCAGCAGCCGGTGTTAAAGGGGTTAACCTCAGAGAAGGCGACTATGTTGTCGGAACTTCACGAATTGATGACAGTCAAGAAGTCCTTGTTATCTCAGAAAATGGTCTTGGTAAACGAACTCAGGCTTCAGAATATCCAACAAAAGGCCGTGGTGGTAAAGGGATGAAAGTCATGAATGTCACAGAAAGAACTGGTAAATTAGCTGGTTTAACTGCTGTCAATGGTGACGAAGATTTGATGGTTATTACAGATACAGGGGTTATTATCCGTACAAATGTGGCTAACATTTCTCAAACTGGTCGAGCTGCCCAAGGGGTTAAAGTAATGCGACTTGATGATGAAGCACAAATTGTAACCTTTGCACTTGTA
>gyrA_Lcl-127
CAAGACAAAAATGTTATCAATGTCAATTTAGTTGAGGAGATGAAGACGTCATTTCGTGACTATGCAATGTCAGTTATCGTTGCACGGGCACTTCCTGATGTACGTGATGGATTAAAACCCGTTCACCGTCGTATTCTCTACGGAATGAATGAACTGGGGAATACTCCAGATAAACCTCATAAAAAATCGGCTCGTATTGTCGGTGAAGTTATGGGTAAATATCACCCACATGGAGACAGTTCAATCTATGAAGCAATGGTACGTATGGCTCAATGGTGGTCTTATCGTCATATGCTTGCTGACGGACACGGTAACTTTGGTTCAATGGACGGCGACGGTGCCGCAGCAATGCGTTATACCGAAGCTCGTTTAAGTAAAATTGCAATGGAAATGTTGCGTGATATCAACAAAAATACCGTTGATTTCATGGACAATTTCGATGGAACTGAACGTGAACCACTCGTTTTACCTGCTCGTTTCCCAAATCTTTTAGTTAATGGAACCACAGGGATTGCCGTTGGGATGGCAACAAACATTCCACCGCATAACCTTGGTGAAACGATTGATGCAGTAGATATGCTTATGGAAAACCCAGAAGCTTCCGTTACTGATTTGATGTCTGTCATTCCTGGTCCTGACTTCCCAACAGGGGCTTTGGTTATGGGGAAATCCGGCATTCGTCGTGCTTATGAAACTGGTAAAGGTTCAATTACATTACGTGCAAAAACCCACATTGAAGAAATGGCTGGTGGAAAAGAACGCATCGTTGTGACTGAATTACCATACATGGTTAACAAGGCGCGCTTGGTTGAACATATTGTTCGTTTGAACCATGAAAAACGTATTGAAGGATTGACTGCAGTTCGTGATGAATCAAACCGTGAAGGAATTCGAGTGGTTATTGAAGTGCGTCGTGATTTATCAGCACACGTTATCCTAAATAATCTTTTCAAACTGACAAGTTTGCAAACTTCATTTGGTTTCAACATGTTGGCTATCGAAAAAGGAATTCCTAAAATTCTTTCTTTGAAAGAAATTTTAGTTGATTATATTGAACATCAAATAGAAGTTGTCGAACGTCGTACAGCCTTTGATAAAGCACGTGCAGAAGCACGTGCACATATCTTAGAAGGTTTACGTATCGCTCTTGATAATATTGACCGTATCATCACAATTATCCGTGAATCACAAACGGATGCTATTGCTCAAAAAACAATGATGGATGAATTCCTCTTGTCTGAGAAACAATCACAAGCCATTCTTGATATGCGTTTGCGTCGTTTGACAGGTTTGGAACGTGACAAAATTGAAGCTGAATATCAAGATTTAGTTGCTTTGATTGCTGACTTGACGGATATTTTAGCAAAACCTGAACGAGTTAAGAAAATTATTCGTGAAGAATTAGAAGAAGTTAAACGTAAATTTGCTGACAAACGTCGAACAGAATTGTTAGTTGGTGAGGTTCTTACTCTTGAAGATGAAGATTTGATTGAGGAAGAAGATGTATTGATTACTTTATCAAATAAAGGATATATCAAACGTTTGGCTAACGATGAATTCCGTGCTCAAAATCGCGGGGGACGTGGTGTTCAAGGAATGGGTATGTCTGATGATGACTTCGTTCAACATTTGGTATCTACATCAACACATGATCATTTACTCTTCTTTACAAATCTTGGACGTGTCTACCGAATGAAAGGATATGAAATTCCTGAATATGGTCGGACAGCTAAGGGCTTACCAATTGTCAATCTCTTAAAACTTGATGATGGTGAAAAAATTGCAACAATCATCAATGTTGATCGTGACCAAGCGGCGAAATATCTCTTCTTCACAACACGCAACGGGATTGTTAAACGAACTTCAACGAGTCAATTTAGCAATATTCGGACAAATGGTTTGAAGGCTTTGAAACTTCGTGATGGCGATGAGTTGATTAATGTGCTTAGAACTTCGGGTGAAGATGAGGTTATTATCGGGACTCACTTAGGTTACTCTGTTCGTTTCAAAGGTGCAATTGTTCGCGATATGGGACGTGCCGCAGCTGGGGTCAAAGGGGTTAACCTCCGAGAAGGGGACTTTGTTGTTGGAACTTCAAGAATTGATGACAGTCAAGAAGTCCTTGTTATCTCAGAAAATGGTCTTGGTAAACGAACTCAAGCTTCGGAATATCCAACAAAAGGCCGTGGTGGTAAAGGGATGAAAGTCATGAATGTCACAGAAAGAACTGGTAAATTAGCTGGTTTAACTGCAGTCAATGGTGACGAAGACTTGATGGTCATTACAGATACAGGGGTTATTATCCGTACAAATGTGGCTAATATTTCTCAAACTGGTCGTGCAGCCCAAGGGGTTAAAGTAATGCGACTTGATGATGAAGCACAAATTGTAACTTTTGCACTTGTA
>gyrA_Lcl-128
CAAGACAAAAATGTTATCAATGTCAATTTAGTTGAGGAGATGAAGACGTCATTTCGTGACTATGCAATGTCAGTTATCGTTGCACGGGCACTTCCTGATGTACGTGATGGATTAAAACCCGTTCACCGTCGTATTCTCTACGGAATGAATGAACTGGGGAATACTCCAGATAAACCTCATAAAAAATCGGCTCGTATTGTCGGTGAAGTTATGGGTAAATATCACCCACATGGAGACAGTTCAATCTATGAAGCAATGGTACGTATGGCTCAATGGTGGTCTTATCGTCATATGCTTGCTGACGGACACGGTAACTTTGGTTCAATGGACGGCGACGGTGCCGCAGCAATGCGTTATACCGAAGCTCGTTTAAGTAAAATTGCAATGGAAATGTTGCGTGATATCAACAAAAATACCGTTGATTTCATGGACAATTTCGATGGAACTGAACGTGAACCACTCGTTTTACCTGCTCGTTTCCCAAACCTTTTAGTTAATGGAACCACAGGGATTGCCGTTGGGATGGCAACAAACATTCCACCGCATAACCTTGGTGAAACGATTGATGCAGTAGATATGCTTATGGAAAACCCAGAAGCTTCCGTTACTGATTTGATGTCTGTCATTCCTGGTCCTGACTTCCCAACAGGGGCTTTGGTTATGGGGAAATCCGGCATTCGTCGTGCTTATGAAACTGGTAAAGGTTCAATTACATTACGTGCAAAAACCCACATTGAAGAAATGGCTGGTGGAAAAGAACGCATCGTTGTGACTGAATTACCATACATGGTTAACAAGGCGCGCTTGGTTGAACATATTGTTCGTTTGAACCATGAAAAACGTATTGAAGGATTGACTGCAGTTCGTGATGAATCAAACCGTGAAGGAATTCGAGTGGTTATTGAAGTGCGTCGTGATTTATCAGCACACGTTATCCTAAATAATCTTTTCAAACTGACAAGTTTGCAAACTTCATTTGGTTTCAACATGTTGGCTATCGAAAAAGGAATTCCTAAAATTCTTTCTTTGAAAGAAATTTTAGTTGATTATATTGAACATCAAATAGAAGTTGTCGAACGTCGTACAGCCTTTGATAAAGCGCGTGCAGAAGCACGTGCACATATCTTAGAAGGTTTACGTATCGCTCTTGATAATATTGACCGTATCATCACAATTATCCGTGAATCACAAACGGATGCTATTGCTCAAAAAACAATGATGGATGAATTCCTCTTGTCTGAGAAACAATCACAAGCCATTCTTGATATGCGTTTGCGTCGTTTGACAGGTTTGGAACGTGACAAAATTGAAGCTGAATATCAAGATTTAGTTGCTTTGATTGCTGACTTGACGGATATTTTAGCAAAACCTGAACGAGTTAAGAAAATTATTCGTGAAGAATTAGAAGAAGTTAAACGTAAATTTGCTGACAAACGTCGAACAGAATTGTTAGTTGGTGAGGTTCTTACTCTTGAAGATGAAGATTTGATTGAGGAAGAAGATGTATTGATTACTTTATCAAATAAAGGATATATCAAACGTTTGGCTAACGATGAATTCCGTGCTCAAAATCGCGGGGGACGGGGTGTTCAAGGAATGGGTATGTCTGATGATGACTTCGTTCAACATTTGGTATCTACATCAACACATGATCATTTACTCTTCTTTACAAATCTTGGACGTGTCTACCGAATGAAAGGATATGAAATTCCTGAATATGGTCGGACAGCTAAGGGCTTACCAATTGTCAATCTCTTAAAACTTGATGATGGTGAAAAAATTGCAACAATCATCAATGTTGATCGTGACCAAGCGGCGAAATATCTCTTCTTCACAACACGCAACGGGATTGTTAAACGAACTTCAACAAGTCAATTTAGCAATATTCGGACAAATGGTTTGAAGGCTTTGAAACTTCGTGATGGCGATGAGTTGATTAATGTGCTTAGAACTTCGGGTGAAGATGAGGTTATTATCGGGACTCACTTAGGTTACTCTGTTCGTTTCAAAGGTGCAATTGTTCGCGATATGGGACGTGCCGCAGCTGGGGTCAAAGGGGTTAACCTCCGAGAAGGGGACTTTGTTGTTGGAACTTCAAGAATTGATGACAGTCAAGAAGTCCTTGTTATCTCAGAAAATGGTCTTGGTAAACGAACTCAAGCTTCGGAATATCCAACAAAAGGCCGTGGTGGTAAAGGGATGAAAGTCATGAATGTCACAGAAAGAACTGGTAAATTAGCTGGTTTAACTGCAGTCAATGGTGACGAAGACTTGATGGTCATTACAGATACAGGGGTTATTATCCGTACAAATGTGGCTAATATTTCTCAAACTGGTCGTGCAGCCCAAGGGGTTAAAGTAATGCGACTTGATGATGAAGCACAAATTGTAACTTTTGCACTTGTA
>gyrA_Lcl-129
CAAGACAAAAATGTTATCAATGTCAATTTAGTTGAGGAGATGAAGACGTCATTTCGTGACTATGCAATGTCAGTTATCGTTGCACGGGCACTTCCTGATGTACGTGATGGATTAAAACCCGTTCACCGTCGTATTCTCTACGGAATGAATGAACTGGGGAATACTCCAGATAAACCTCATAAAAAATCGGCTCGTATTGTCGGTGAAGTTATGGGTAAATATCACCCACATGGAGACAGTTCAATCTATGAAGCAATGGTACGTATGGCTCAATGGTGGTCTTATCGTCATATGCTTGCTGACGGACACGGTAACTTTGGTTCAATGGACGGCGACGGTGCCGCAGCAATGCGTTATACCGAAGCTCGTTTAAGTAAAATTGCCATGGAAATGTTGCGAGATATCAACAAAAATACCGTTGATTTCATGGACAATTTCGATGGAACTGAACGTGAACCACTTGTTTTACCTGCTCGTTTCCCAAACCTTTTAGTTAATGGAACCACAGGGATTGCCGTTGGGATGGCAACAAACATTCCACCGCATAACCTTGGTGAAACGATTGATGCAGTAGATATGCTTATGGAAAACCCAGAAGCTTCCGTTACTGATTTGATGTCTGTCATTCCTGGTCCTGACTTCCCAACAGGGGCTTTGGTTATGGGTAAATCTGGGATTCGTCGTGCTTATGAAACTGGTAAAGGTTCAATTACATTACGTGCAAAAACCCACATTGAAGAAATGGCTGGTGGAAAAGAACGCATTGTTGTGACTGAATTACCATATATGGTTAACAAGGCGCGCTTGGTTGAACATATTGTTCGTTTGAACCATGAAAAACGTATTGAGGGCTTGACTGCGGTTCGTGATGAATCAAACCGTGAAGGAATTCGTGTGGTTATTGAAGTGCGTCGTGACTTATCAGCACACGTTATCCTAAATAATCTTTTCAAACTGACAAGTTTGCAAACTTCATTTGGTTTCAACATGTTGGCTATCGAAAAAGGAATTCCTAAAATTCTTTCTTTGAAAGAAATTTTAGTTGATTATATTGAACATCAAATAGAAGTTGTCGAACGTCGTACAGCCTTTGATAAAGCACGTGCAGAAGCACGGGCACATATCTTAGAAGGTTTACGTATCGCTCTTGATAATATTGACCGTATCATCACAATTATCCGTGAATCACAAACTGATGCTATTGCTCAAAAAACAATGATGGATGAATTCCTCTTGTCTGAGAAACAATCACAAGCCATTCTTGATATGCGTTTGCGTCGTTTGACAGGTTTGGAACGTGACAAAATTGAAGCTGAATATCAAGATTTAGTTGCTTTGATTGCTGACTTGACGGATATTTTAGCAAAACCTGAACGAGTTAAGAAAATTATTCGTGAAGAATTAGAAGAAGTTAAACGTAAATTTGCTGACAAACGTCGAACAGAATTGTTAGTTGGTGAGGTTCTTACTCTTGAAGATGAAGATTTGATTGAGGAAGAAGATGTATTGATTACTTTATCAAATAAAGGATATATCAAACGTTTGGCTAACGATGAATTCCGTGCTCAAAATCGCGGGGGACGTGGTGTTCAAGGAATGGGTATGTCCGATGATGACTTCGTTCAACATTTGGTATCTACATCAACACATGATCATTTACTCTTCTTTACAAATCTTGGACGTGTCTACCGAATGAAAGGATATGAAATTCCTGAATATGGTCGGACAGCTAAGGGCTTACCAATTGTCAATCTCTTAAAACTTGATGATGGTGAAAAAATTGCAACAATCATCAATGTTGACCGTGACCAAGCGGCGAAATATCTCTTCTTCACAACACGCAACGGAATTGTTAAACGAACTTCAACGAGTCAATTTAGCAATATTCGGACAAATGGTTTGAAGGCTTTGAAACTTCGTGATGGCGATGAGTTGATTAATGTGCTTAGAACTTCGGGTGAAGATGAGGTTATTATCGGGACTCACTTAGGTTACTCTGTTCGTTTCAAAGGTGCCATTGTTCGCGATATGGGCCGTGCTGCAGCTGGAGTCAAGGGGGTTAACCTCCGAGAAGGTGACTTTGTTGTTGGAACTTCAAGAATTGATGACAATCAAGAAGTCCTTGTTATCTCAGAAAATGGTCTTGGTAAACGAACTCAAGCTTCGGAATATCCAACAAAAGGCCGTGGTGGTAAAGGGATGAAAGTCATGAATGTCACAGAAAGAACTGGTAAATTAGCTGGTTTAACTGCAGTCAATGGTGACGAAGACTTGATGGTCATTACAGATACAGGGGTTATTATCCGTACAAATGTGGCTAATATTTCTCAAACTGGTCGTGCAGCCCAAGGGGTTAAAGTAATGCGACTTGATGATGAAGCACAAATTGTAACTTTTGCACTTGTA
>gyrA_Lcl-130
CAAGACAAAAATGTTATCAATGTCAATTTAGTTGAGGAGATGAAGACGTCATTTCGTGACTATGCAATGTCAGTTATCGTTGCACGGGCACTTCCTGATGTACGTGATGGATTAAAACCCGTTCACCGTCGTATTCTCTACGGAATGAATGAACTGGGGAATACTCCAGATAAACCTCATAAAAAATCGGCTCGTATTGTCGGTGAAGTTATGGGTAAATATCACCCACATGGAGACAGTTCAATCTATGAAGCAATGGTACGTATGGCTCAATGGTGGTCTTATCGTCATATGCTTGCTGACGGACACGGTAACTTTGGTTCAATGGACGGCGACGGTGCCGCAGCAATGCGTTATACCGAAGCTCGTTTAAGTAAAATTGCAATGGAAATGTTGCGTGATATCAACAAAAATACCGTTGATTTCATGGACAATTTCGATGGAACTGAACGTGAACCACTCGTTTTACCTGCTCGTTTCCCAAACCTTTTAGTTAATGGAACCACAGGGATTGCCGTTGGGATGGCAACAAACATTCCACCGCATAACCTTGGTGAAACGATTGATGCAGTAGATATGCTTATGGAAAACCCAGAAGCTTCCGTTACTGATTTGATGTCTGTCATTCCTGGTCCTGACTTCCCAACAGGGGCTTTGGTTATGGGGAAATCCGGCATTCGTCGTGCTTATGAAACTGGTAAAGGTTCAATTACATTACGTGCAAAAACCCACATTGAAGAAATGGCTGGTGGAAAAGAACGCATCGTTGTGACTGAATTACCATACATGGTTAACAAGGCGCGCTTGGTTGAACATATTGTTCGTTTGAACCATGAAAAACGTATTGAAGGATTGACTGCAGTTCGTGATGAATCAAACCGTGAAGGAATTCGAGTGGTTATTGAAGTGCGTCGTGATTTATCAGCACACGTTATCCTAAATAATCTTTTCAAACTGACAAGTTTGCAAACTTCATTTGGTTTCAACATGTTGGCTATCGAAAAAGGAATTCCTAAAATTCTTTCTTTGAAAGAAATTTTAGTTGATTATATTGAACATCAAATAGAAGTTGTCGAACGTCGTACAGCCTTTGATAAAGCACGTGCAGAAGCACGTGCACATATCTTAGAAGGTTTACGTATCGCTCTTGATAATATTGACCGTATCATCACAATTATCCGTGAATCACAAACGGATGCTATTGCTCAAAAAACAATGATGGATGAATTCCTCTTGTCTGAGAAACAATCACAAGCCATTCTTGATATGCGTTTGCGTCGTTTGACAGGTTTGGAACGTGACAAAATTGAAGCTGAATATCAAGATTTAGTTGCTTTGATTGCTGACTTGACGGATATTTTAGCAAAACCTGAACGAGTTAAGAAAATTATTCGTGAAGAATTAGAAGAAGTTAAACGTAAATTTGCTGACAAACGTCGAACAGAATTGTTAGTTGGTGAGGTTCTTACTCTTGAAGATGAAGATTTGATTGAGGAAGAAGATGTATTGATTACTTTATCAAATAAAGGATATATCAAACGTTTGGCTAACGATGAATTCCGTGCTCAAAATCGCGGGGGACGTGGTGTTCAAGGAATGGGTATGTCTGATGATGACTTCGTTCAACATTTGGTATCTACATCAACACATGATCATTTACTCTTCTTTACAAATCTTGGACGTGTTTACCGAATGAAAGGATATGAAATTCCTGAATATGGTCGGACAGCTAAGGGCTTACCAATTGTCAATCTCTTAAAACTTGATGATGGTGAAAAAATTGCAACAATCATCAATGTTGATCGTGACCAAGCGGCGAAATATCTCTTCTTCACAACACGCAACGGGATTGTTAAACGAACTTCAACGAGTCAATTTAGCAATATTCGGACAAATGGTTTGAAGGCTTTGAAACTTCGTGATGGCGATGAGTTGATTAATGTGCTTAGAACTTCGGGTGAAGATGAGGTTATTATCGGGACTCACTTAGGTTACTCTGTTCGTTTCAAAGGTGCAATTGTTCGCGATATGGGACGTGCCGCAGCTGGGGTCAAAGGGGTTAACCTCCGAGAAGGGGACTTTGTTGTTGGAACTTCAAGAATTGATGACAGTCAAGAAGTCCTTGTTATCTCAGAAAATGGTCTTGGTAAACGAACTCAAGCTTCGGAATATCCAACAAAAGGCCGTGGTGGTAAAGGGATGAAAGTCATGAATGTCACAGAAAGAACTGGTAAATTAGCTGGTTTAACTGCAGTCAATGGTGACGAAGACTTGATGGTCATTACAGATACAGGGGTTATTATCCGTACAAATGTGGCTAATATTTCTCAAACTGGTCGTGCAGCCCAAGGGGTTAAAGTAATGCGACTTGATGATGAAGCACAAATTGTAACTTTTGCACTTGTA
>gyrA_Lcl-131
CAAGACAAAAATGTTATCAATGTCAATTTAGTTGAGGAGATGAAGACGTCATTTCGTGACTATGCAATGTCAGTTATCGTTGCACGGGCACTTCCTGATGTACGTGATGGATTAAAACCCGTTCACCGTCGTATTCTCTACGGAATGAATGAACTGGGGAATACTCCAGATAAACCTCATAAAAAATCGGCTCGTATTGTCGGTGAAGTTATGGGTAAATATCACCCACATGGAGACAGTTCAATCTATGAAGCAATGGTACGTATGGCTCAATGGTGGTCTTATCGTCATATGCTTGCTGACGGACACGGTAACTTTGGTTCAATGGACGGCGACGGTGCCGCAGCAATGCGTTATACCGAAGCTCGTTTAAGTAAAATTGCAATGGAAATGTTGCGTGATATCAACAAAAATACCGTTGATTTCATGGACAATTTCGATGGAACTGAACGTGAACCACTCGTTTTACCTGCTCGTTTCCCAAACCTTTTAGTTAATGGAACCACAGGGATTGCCGTTGGGATGGCAACAAACATTCCACCGCATAACCTTGGTGAAACGATTGATGCAGTAGATATGCTTATGGAAAACCCAGAAGCTTCCGTTACTGATTTGATGTCTGTCATTCCTGGTCCTGACTTCCCAACAGGGGCTTTGGTTATGGGGAAATCCGGCATTCGTCGTGCTTATGAAACTGGTAAAGGTTCAATTACATTACGTGCAAAAACCCACATTGAAGAAATGGCTGGTGGAAAAGAACGCATCGTTGTGACTGAATTACCATACATGGTTAACAAGGCGCGCTTGGTTGAACATATTGTTCGTTTGAACCATGAAAAACGTATTGAAGGATTGACTGCAGTTCGTGATGAATCAAACCGTGAAGGAATTCGAGTGGTTATTGAAGTGCGTCGTGATTTATCAGCACACGTTATCCTAAATAATCTTTTCAAACTGACAAGTTTGCAAACTTCATTTGGTTTCAACATGTTGGCTATCGAAAAAGGAATTCCTAAAATTCTTTCTTTGAAAGAAATTTTAGTTGATTATATTGAACATCAAATAGAAGTTGTCGAACGTCGTACAGCCTTTGATAAAGCACGTGCAGAAGCACGTGCACATATCTTAGAAGGTTTACGTATCGCTCTTGATAATATTGACCGTATCATCACAATTATCCGTGAATCACAAACGGATGCTATTGCTCAAAAAACAATGATGGATGAATTCCTCTTGTCTGAGAAACAATCACAAGCCATTCTTGATATGCGTTTGCGTCGTTTGACAGGTTTGGAACGTGACAAAATTGAAGCTGAATATCAAGATTTAGTTGCTTTGATTGCTGACTTGACGGATATTTTAGCAAAACCTGAACGAGTTAAGAAAATTATTCGTGAAGAATTAGAAGAAGTTAAACGTAAATTTGCTGACAAACGTCGAACAGAATTGTTAGTTGGTGAGGTTCTTACTCTTGAAGATGAAGATTTGATTGAGGAAGAAGATGTATTGATTACTTTATCAAATAAAGGATATATCAAACGTTTGGCTAACGATGAATTCCGTGCTCAAAATCGCGGGGGACGTGGTGTTCAAGGAATGGGTATGTCTGATGATGACTTCGTTCAACATTTGGTATCTACATCAACACATGATCATTTACTCTTCTTTACAAATCTTGGACGTGTCTACCGAATGAAAGGATATGAAATTCCTGAATATGGTCGGACAGCTAAGGGCTTACCAATTGTCAATCTCTTAAAACTTGATGATGGTGAAAAAATTGCAACAATCATCAATGTTGATCGTGACCAAGCGGCGAAATATCTCTTCTTCACAACACGCAACGGGATTGTTAAACGAACTTCAACGAGTCAATTTAGCAATATTCGGACAAATGGTTTGAAGGCTTTGAAACTTCGTGATGGCGATGAGTTGATTAATGTGCTTAGAACTTCGGGTGAAGATGAGGTTATTATCGGGACTCACTTAGGTTACTCTGTTCGTTTCAAAGGTGCAATTGTTCGCGATATGGGACGTGCCGCAGCTGGGGTCAAAGGGGTTAACCTCCGAGAAGGGGACTTTGTTGTTGGAACTTCAAGAATTGATGACAGTCAAGAAGTCCTTGTTATCTCAGAAAATGGTCTTGGTAAACGAACTCAAGCTTCGGAATATCCAACAAAAGGCCGTGGTGGTAAAGGGATGAAAGTCATGAATGTCACAGAAAGAACTGGTAAATTAGCTGGTTTAACTGCAGTCAATGGTGACGAAGACTTGATGGTCATTACAGATACAGGGGTTATTATCCGTACAAATGTGGCTAATATTTCTCAAACTGGTCGTGCAGCCCAAGGGGTTAAAGTAATGCGACTTGATGATGAAGCACAAATTGTAACTTTTGCACTTGTA
>gyrA_Lcl-132
CAAGACAAAAATGTTATCAATGTCAATTTAGTTGAGGAGATGAAGACGTCATTTCGTGACTATGCAATGTCAGTTATCGTTGCACGGGCACTTCCTGATGTACGTGATGGATTAAAACCCGTTCACCGTCGTATTCTCTACGGAATGAATGAACTGGGGAATACTCCAGATAAACCTCATAAAAAATCGGCTCGTATTGTCGGTGAAGTTATGGGTAAATATCACCCACATGGAGACAGTTCAATCTATGAAGCAATGGTACGTATGGCTCAATGGTGGTCTTATCGTCATATGCTTGCTGACGGACACGGTAACTTTGGTTCAATGGACGGCGACGGTGCCGCAGCAATGCGTTATACCGAAGCTCGTTTAAGTAAAATTGCAATGGAAATGTTGCGTGATATCAACAAAAATACCGTTGATTTCATGGACAATTTCGATGGAACTGAACGTGAACCACTCGTTTTACCTGCTCGTTTCCCAAACCTTTTAGTTAATGGAACCACAGGGATTGCCGTTGGGATGGCAACAAACATTCCACCGCATAACCTTGGTGAAACGATTGATGCAGTAGATATGCTTATGGAAAACCCAGAAGCTTCCGTTACTGATTTGATGTCTGTCATTCCTGGTCCTGACTTCCCAACAGGGGCTTTGGTTATGGGGAAATCCGGCATTCGTCGTGCTTATGAAACTGGTAAAGGTTCAATTACATTACGTGCAAAAACCCACATTGAAGAAATGGCTGGTGGAAAAGAACGCATCGTTGTGACTGAATTACCATACATGGTTAACAAGGCGCGCTTGGTTGAACATATTGTTCGTTTGAACCATGAAAAACGTATTGAAGGATTGACTGCAGTTCGTGATGAATCAAACCGTGAAGGAATTCGAGTGGTTATTGAAGTGCGTCGTGATTTATCAGCACACGTTATCCTAAATAATCTTTTCAAACTGACAAGTTTGCAAACTTCATTTGGTTTCAACATGTTGGCTATCGAAAAAGGAATTCCTAAAATTCTTTCTTTGAAAGAAATTTTAGTTGATTATATTGAACATCAAATAGAAGTTGTCGAACGTCGTACAGCCTTTGATAAAGCACGTGCAGAAGCACGTGCACATATCTTAGAAGGTTTACGTATCGCTCTTGATAATATTGACCGTATCATCACAATTATCCGTGAATCACAAACGGATGCTATTGCTCAAAAAACAATGATGGATGAATTCCTCTTGTCTGAGAAACAATCACAATCCATTCTTGATATGCGTTTGCGTCGTTTGACAGGTTTGGAACGTGACAAAATTGAAGCTGAATATCAAGATTTAGTTGCTTTGATTGCTGACTTGACGGATATTTTAGCAAAACCTGAACGAGTTAAGAAAATTATTCGTGAAGAATTAGAAGAAGTTAAACGTAAATTTGCTGACAAACGTCGAACAGAATTGTTAGTTGGTGAGGTTCTTACTCTTGAAGATGAAGATTTGATTGAGGAAGAAGATGTATTGATTACTTTATCAAATAAAGGATATATCAAACGTTTGGCTAACGATGAATTCCGTGCTCAAAATCGCGGGGGACGTGGTGTTAAAGGAATGGGTATGTCTGATGATGACTTCGTTCAACATTTGGTATCTACATCAACACATGATCATTTACTCTTCTTTACAAATCTTGGACGTGTCTACCGAATGAAAGGATATGAAATTCCTGAATATGGTCGGACAGCTAAGGGCTTACCAATTGTCAATCTCTTAAAACTTGATGATGGTGAAAAAATTGCAACAATCATCAATGTTGATCGTGACCAAGCGGCGAAATATCTCTTCTTCACAACACGCAACGGGATTGTTAAACGAACTTCAACGAGTCAATTTAGCAATATTCGGACAAATGGTTTGAAGGCTTTGAAACTTCGTGATGGCGATGAGTTGATTAATGTGCTTAGAACTTCGGGTGAAGATGAGGTTATTATCGGGACTCACTTAGGTTACTCTGTTCGTTTCAAAGGTGCAATTGTTCGCGATATGGGACGTGCCGCAGCTGGGGTCAAAGGGGTTAACCTCCGAGAAGGGGACTTTGTTGTTGGAACTTCAAGAATTGATGACAGTCAAGAAGTCCTTGTTATCTCAGAAAATGGTCTTGGTAAACGAACTCAAGCTTCGGAATATCCAACAAAAGGCCGTGGTGGTAAAGGGATGAAAGTCATGAATGTCACAGAAAGAACTGGTAAATTAGCTGGTTTAACTGCAGTCAATGGTGACGAAGACTTGATGGTCATTACAGATACAGGGGTTATTATCCGTACAAATGTGGCTAATATTTCTCAAACTGGTCGTGCAGCCCAAGGGGTTAAAGTAATGCGACTTGATGATGAAGCACAAATTGTAACTTTTGCACTTGTA
>gyrA_Lcl-133
CAAGACAAAAATGTTATCAATGTCAATTTAGTTGAGGAGATGAAGACGTCATTTCGTGACTATGCAATGTCAGTTATCGTTGCACGGGCACTTCCTGATGTACGTGATGGATTAAAACCCGTTCACCGTCGTATTCTCTACGGAATGAATGAACTGGGGAATACTCCAGATAAACCTCATAAAAAATCGGCTCGTATTGTCGGTGAAGTTATGGGTAAATATCACCCACATGGAGACAGTTCAATCTATGAAGCAATGGTACGTATGGCTCAATGGTGGTCTTATCGTCATATGCTTGCTGACGGACACGGTAACTTTGGTTCAATGGACGGCGACGGTGCCGCAGCAATGCGTTATACCGAAGCTCGTTTAAGTAAAATTGCAATGGAAATGTTGCGTGATATCAACAAAAATACCGTTGATTTCATGGACAATTTCGATGGAACTGAACGTGAACCACTCGTTTTACCTGCTCGTTTCCCAAACCTTTTAGTTAATGGAACCACAGGGATTGCCGTTGGGATGGCAACAAACATTCCACCGCATAACCTTGGTGAAACGATTGATGCAGTAGATATGCTTATGGAAAACCCAGAAGCTTCCGTTACTGATTTGATGTCTGTCATTCCTGGTCCTGACTTCCCAACAGGGGCTTTGGTTATGGGGAAATCCGGCATTCGTCGTGCTTATGAAACTGGTAAAGGTTCAATTACATTACGTGCAAAAACCCACATTGAAGAAATGGCTGGTGGAAAAGAACGCATCGTTGTGACTGAATTACCATACATGGTTAACAAGGCGCGCTTGGTTGAACATATTGTTCGTTTGAACCATGAAAAACGTATTGAAGGATTGACTGCAGTTCGTGATGAATCAAACCGTGAAGGAATTCGAGTGGTTATTGAAGTGCGTCGTGATTTATCAGCACACGTTATCCTAAATAATCTTTTCAAACTGACAAGTTTGCAAACTTCATTTGGTTTCAACATGTTGGCTATCGAAAAAGGAATTCCTAAAATTCTTTCTTTGAAAGAAATTTTAGTTGATTATATTGAACATCAAATAGAAGTTGTCGAACGTCGTACAGCCTTTGATAAAGCACGTGCAGAAGCACGTGCACATATCTTAGAAGGTTTACGTATCGCTCTTGATAATATTGACCGTATCATCACAATTATCCGTGAATCACAAACGGATGCTATTGCTCAAAAAACAATGATGGATGAATTCCTCTTGTCTGAGAAACAATCACAAGCCATTCTTGATATGCGTTTGCGTCGTTTGACAGGTTTGGAACGTGACAAAATTGAAGCTGAATATCAAGATTTAGTTGCTTTGATTGCTGACTTGACGGATATTTTAGCAAAACCTGAACGAGTTAAGAAAATTATTCGTGAAGAATTAGAAGAAGTTAAACGTAAATTTGCTGACAAACGTCGAACAGAATTGTTAGTTGGTGAGGTTCTTACTCTTGAAGATGAAGATTTGATTGAGGAAGAAGATGTATTGATTACTTTATCAAATAAAGGATATATCAAACGTTTGGCTAACGATGAATTCCGTGCTCAAAATCGCGGGGGACGTGGTGTTCAAGGAATGGGTATGTCTGATGATGACTTCGTTCAACATTTGGTATCTACATCAACACATGATCATTTACTCTTCTTTACAAATCTTGGACGTGTCTACCGAATGAAAGGATATGAAATTCCTGAATATGGTCGGACAGCTAAGGGCTTACCAATTGTCAATCTCTTAAAACTTGATGATGGTGAAAAAATTGCAACAATCATCAATGTTGATCGTGACCAAGCGGCGAAATATCTCTTCTTCACAACACGCAACGGGATTGTTAAACGAACTTCAACGAGTCAATTTAGCAATATTCGGACAAATGGTTTGAAGGCTTTGAAACTTCGTGATGGCGATGAGTTGATTAATGTGCTTAGAACTTCGGGTGAAGATGAGGTTATTATCGGGACTCACTTAGGTTACTCTGTTCGTTTCAAAGGTGCAATTGTTCGCGATATGGGACGTGCCGCAGCTGGGGTCAAAGGGGTTAACCTCCGAGAAGGGGACTTTGTTGTTGGAACTTCAAGAATTGATGACAGTCAAGAAGTCCTTGTTATCTCAGAAAATGGTCTTGGTAAACGAACTCAAGCTTCGGAATATCCAACAAAAGGCCGTGGTGGTAAAGGGATGAAAGTCATGAATGTCACAGAAAGAACTGGTAAATTAGCTGGTTTAACTGCAGTCAATGGTGACGAAGACTTGATGGTCATTACAGATACAGGGGTTATTATCCGTACAAATGTGGCTAATATTTCTCAAACTGGTCGTGCAGCCCAAGGGGTTAAAGTAATGCGACTTGATGATGAAGCACAAATTGTAACTTTTGCACTTGTA
>gyrA_Lcl-134
CAAGACAAAAATGTTATCAATGTCAATTTAGTTGAGGAGATGAAGACGTCATTTCGTGACTATGCAATGTCAGTTATCGTTGCACGGGCACTTCCTGATGTACGTGATGGATTAAAACCCGTTCACCGTCGTATTCTCTACGGAATGAATGAACTGGGGAATACTCCAGATAAACCTCATAAAAAATCGGCTCGTATTGTCGGTGAAGTTATGGGTAAATATCACCCACATGGAGACAGTTCAATCTATGAAGCAATGGTACGTATGGCTCAATGGTGGTCTTATCGTCATATGCTTGCTGACGGACACGGTAACTTTGGTTCAATGGACGGCGACGGTGCCGCAGCAATGCGTTATACCGAAGCTCGTTTAAGTAAAATTGCAATGGAAATGTTGCGTGATATCAACAAAAATACCGTTGATTTCATGGACAATTTCGATGGAACTGAACGTGAACCACTCGTTTTACCTGCTCGTTTCCCAAATCTTTTAGTTAATGGAACCACAGGGATTGCCGTTGGGATGGCAACAAACATTCCACCGCATAACCTTGGTGAAACGATTGATGCAGTAGATATGCTTATGGAAAACCCAGAAGCTTCCGTTACTGATTTGATGTCTGTCATTCCTGGTCCTGACTTCCCAACAGGGGCTTTGGTTATGGGGAAATCCGGCATTCGTCGTGCTTATGAAACTGGTAAAGGTTCAATTACATTACGTGCAAAAACCCACATTGAAGAAATGGCTGGTGGAAAAGAACGCATCGTTGTGACTGAATTACCATACATGGTTAACAAGGCGCGCTTGGTTGAACATATTGTTCGTTTGAACCATGAAAAACGTATTGAAGGATTGACTGCAGTTCGTGATGAATCAAACCGTGAAGGAATTCGAGTGGTTATTGAAGTGCGTCGTGATTTATCAGCACACGTTATCCTAAATAATCTTTTCAAACTGACAAGTTTGCAAACTTCATTTGGTTTCAACATGTTGGCTATCGAAAAAGGAATTCCTAAAATTCTTTCTTTGAAAGAAATTTTAGTTGATTATATTGAACATCAAATAGAAGTTGTCGAACGTCGTACAGCCTTTGATAAAGCACGTGCAGAAGCACGTGCACATATCTTAGAAGGTTTACGTATCGCTCTTGATAATATTGACCGTATCATCACAATTATCCGTGAATCACAAACGGATGCTATTGCTCAAAAAACAATGATGGATGAATTCCTCTTGTCTGAGAAACAATCACAAGCCATTCTTGATATGCGTTTGCGTCGTTTGACAGGTTTGGAACGTGACAAAATTGAAGCTGAATATCAAGATTTAGTTGCTTTGATTGCTGACTTGACGGATATTTTAGCAAAACCTGAACGAGTTAAGAAAATTATTCGTGAAGAATTAGAAGAAGTTAAACGTAAATTTGCTGACAAACGTCGAACAGAATTGTTAGTTGGTGAGGTTCTTACTCTTGAAGATGAAGATTTGATTGAGGAAGAAGATGTATTGATTACTTTATCAAATAAAGGATATATCAAACGTTTGGCTAACGATGAATTCCGTGCTCAAAATCGCGGGGGACGTGGTGTTCAAGGAATGGGTATGTCTGATGATGACTTCGTTCAACATTTGGTATCTACATCAACACATGATCATTTACTCTTCTTTACAAATCTTGGACGTGTCTACCGAATGAAAGGATATGAAATTCCTGAATATGGTCGGACAGCTAAGGGCTTACCAATTGTCAATCTCTTAAAACTTGATGATGGTGAAAAAATTGCAACAATCATCAATGTTGATCGTGACCAAGCGGCGAAATATCTCTTCTTCACAACACGCAACGGGATTGTTAAACGAACTTCAACGAGTCAATTTAGCAATATTCGGACAAATGGTTTGAAGGCTTTGAAACTTCGTGATGGCGATGAGTTGATTAATGTGCTTAGAACTTCGGGTGAAGATGAGGTTATTATCGGGACTCACTTAGGTTACTCTGTTCGTTTCAAAGGTGCAATTGTTCGCGATATGGGACGTGCCGCAGCTGGGGTCAAAGGGGTTAACCTCCGAGAAGGGGACTTTGTTGTTGGAACTTCAAGAATTGATGACAGTCAAGAAGTCCTTGTTATCTCAGAAAATGGTCTTGGTAAACGAACTCAAGCTTCGGAATATCCAACAAAAGGCCGTGGTGGTAAAGGGATGAAAGTCATGAATGTCACAGAAAGAACTGGTAAATTAGCTGGTTTAACTGCAGTCAATGGTGACGAAGACTTGATGGTCATTACAGATACAGGGGTTATTATCCGTACAAATGTGGCTAATATTTCTCAAACTGGTCGTGCAGCCCAAGGGGTTAAAGTAATGCGACTTGATGATGAAGCACAAATTGTAACTTTTGCACTTGTA
>gyrA_Lcl-135
CAAGACAAAAATGTTATCAATGTCAATTTAGTTGAGGAGATGAAGACGTCATTTCGTGACTATGCAATGTCAGTTATCGTTGCACGGGCACTTCCTGATGTACGTGATGGATTAAAACCCGTTCACCGTCGTATTCTCTACGGAATGAATGAACTGGGGAATACTCCAGATAAACCTCATAAAAAATCGGCTCGTATTGTCGGTGAAGTTATGGGTAAATATCACCCACATGGAGACAGTTCAATCTATGAAGCAATGGTACGTATGGCTCAATGGTGGTCTTATCGTCATATGCTTGCTGACGGACACGGTAACTTTGGTTCAATGGACGGCGACGGTGCCGCAGCAATGCGTTATACCGAAGCTCGTTTAAGTAAAATTGCAATGGAAATGTTGCGTGATATCAACAAAAATACCGTTGATTTCATGGACAATTTCGATGGAACTGAACGTGAACCACTCGTTTTACCTGCTCGTTTCCCAAACCTTTTAGTTAATGGAACCACAGGGATTGCCGTTGGGATGGCAACAAACATTCCACCGCATAACCTTGGTGAAACGATTGATGCAGTAGATATGCTTATGGAAAACCCAGAAGCTTCCGTTACTGATTTGATGTCTGTCATTCCTGGTCCTGACTTCCCAACAGGGGCTTTGGTTATGGGGAAATCCGGCATTCGTCGTGCTTATGAAACTGGTAAAGGTTCAATTACATTACGTGCAAAAACCCACATTGAAGAAATGGCTGGTGGAAAAGAACGCATCGTTGTGACTGAATTACCATACATGGTTAACAAGGCGCGCTTGGTTGAACATATTGTTCGTTTGAACCATGAAAAACGTATTGAAGGATTGACTGCAGTTCGTGATGAATCAAACCGTGAAGGAATTCGAGTGGTTATTGAAGTGCGTCGTGATTTATCAGCACACGTTATCCTAAATAATCTTTTCAAACTGACAAGTTTGCAAACTTCATTTGGTTTCAACATGTTGGCTATCGAAAAAGGAATTCCTAAAATTCTTTCTTTGAAAGAAATTTTAGTTGATTATATTGAACATCAAATAGAAGTTGTCGAACGTCGTACAGCCTTTGATAAAGCACGTGCAGAAGCACGTGCACATATCTTAGAAGGTTTACGTATCGCTCTTGATAATATTGACCGTATCATCACAATTATCCGTGAATCACAAACGGATGCTATTGCTCAAAAAACAATGATGGATGAATTCCTCTTGTCTGAGAAACAATCACAAGCCATTCTTGATATGCGTTTGCGTCGTTTGACAGGTTTGGAACGTGACAAAATTGAAGCTGAATATCAAGATTTAGTTGCTTTGATTGCTGACTTGACGGATATTTTAGCAAAACCTGAACGAGTTAAGAAAATTATTCGTGAAGAATTAGAAGAAGTTAAACGTAAATTTGCTGACAAACGTCGAACAGAATTGTTAGTTGGTGAGGTTCTTACTCTTGAAGATGAAGATTTGATTGAGGAAGAAGATGTATTGATTACTTTATCAAATAAAGGATATATCAAACGTTTGGCTAACGATGAATTCCGTGCTCAAAATCGCGGGGGACGTGGTGTTCAAGGAATGGGTATGTCTGATGATGACTTCGTTCAACATTTGGTATCTACATCAACACATGATCATTTACTCTTCTTTACAAATCTTGGACGTGTCTACCGAATGAAAGGATATGAAATTCCTGAATATGGTCGGACAGCTAAGGGCTTACCAATTGTCAATCTCTTAAAACTTGATGATGGTGAAAAAATTGCAACAATCATCAATGTTGATCGTGACCAAGCGGCGAAATATCTCTTCTTCACAACACGCAACGGGATTGTTAAACGAACTTCAACGAGTCAATTTAGCAATATTCGGACAAATGGTTTGAAGGCTTTGAAACTTCGTGATGGCGATGAGTTGATTAATGTGCTTAGAACTTCGGGTGAAGATGAGGTTATTATCGGGACTCACTTAGGTTACTCTGTTCGTTTCAAAGGTGCAATTGTTCGCGATATGGGACGTGCCGCAGCTGGGGTCAAAGGGGTTAACCTCCGAGAAGGTGACTTTGTTGTTGGAACTTCAAGAATTGATGACAGTCAAGAAGTCCTTGTTATCTCAGAAAATGGTCTTGGTAAACGAACTCAAGCTTCGGAATATCCAACAAAAGGCCGTGGTGGTAAAGGGATGAAAGTCATGAATGTCACAGAAAGAACTGGTAAATTAGCTGGTTTAACTGCAGTCAATGGTGACGAAGACTTGATGGTCATTACAGATACAGGGGTTATTATCCGTACAAATGTGGCTAATATTTCTCAAACTGGTCGTGCAGCCCAAGGGGTTAAAGTAATGCGACTTGATGATGAAGCACAAATTGTAACTTTTGCACTTGTA
>gyrA_Lcl-136
CAAGACAAAAATGTTATCAATGTCAATTTAGTTGAGGAGATGAAGACGTCATTTCGTGACTATGCAATGTCAGTTATCGTTGCACGGGCACTTCCTGATGTACGTGATGGATTAAAACCCGTTCACCGTCGTATTCTCTACGGAATGAATGAACTGGGGAATACTCCAGATAAACCTCATAAAAAATCGGCTCGTATTGTCGGTGAAGTTATGGGTAAATATCACCCACATGGAGACAGTTCAATCTATGAAGCAATGGTACGTATGGCTCAATGGTGGTCTTATCGTCATATGCTTGCTGACGGACACGGTAACTTTGGTTCAATGGACGGCGACGGTGCCGCAGCAATGCGTTATACCGAAGCTCGTTTAAGTAAAATTGCAATGGAAATGTTGCGTGATATCAACAAAAATACCGTTGATTTCATGGACAATTTCGATGGAACTGAACGTGAACCACTCGTTTTACCTGCTCGTTTCCCAAACCTTTTAGTTAATGGAACCACAGGGATTGCCGTTGGGATGGCAACAAACATTCCACCGCATAACCTTGGTGAAACGATTGATGCAGTAGATATGCTTATGGAAAACCCAGAAGCTTCCGTTACTGATTTGATGTCTGTCATTCCTGGTCCTGACTTCCCAACAGGGGCTTTGGTTATGGGGAAATCCGGCATTCGTCGTGCTTATGAAACTGGTAAAGGTTCAATTACATTACGTGCAAAAACCCACATTGAAGAAATGGCTGGTGGAAAAGAACGCATCGTTGTGACTGAATTACCATACATGGTTAACAAGGCGCGCTTGGTTGAACATATTGTTCGTTTGAACCATGAAAAACGTATTGAAGGATTGACTGCAGTTCGTGATGAATCAAACCGTGAAGGAATTCGAGTGGTTATTGAAGTGCGTCGTGATTTATCAGCACACGTTATCCTAAATAATCTTTTCAAACTGACAAGTTTGCAAACTTCATTTGGTTTCAACATGTTGGCTATCGAAAAAGGAATTCCTAAAATTCTTTCTTTGAAAGAAATTTTAGTTGATTATATTGAACATCAAATAGAAGTTGTCGAACGTCGTACAGCCTTTGATAAAGCACGTGCAGAAGCACGTGCACATATCTTAGAAGGTTTACGTATCGCTCTTGATAATATTGACCGTATCATCACAATTATCCGTGAATCACAAACGGATGCTATTGCTCAAAAAACAATGATGGATGAATTCCTCTTGTCTGAGAAACAATCACAAGCCATTCTTGATATGCGTTTGCGTCGTTTGACAGGTTTGGAACGTGACAAAATTGAAGCTGAATATCAAGATTTAGTTGCTTTGATTGCTGACTTGACGGATATTTTAGCAAAACCTGAACGAGTTAAGAAAATTATTCGTGAAGAATTAGAAGAAGTTAAACGTAAATTTGCTGACAAACGTCGAACAGAATTGTTAGTTGGTGAGGTTCTTACTCTTGAAGATGAAGATTTGATTGAGGAAGAAGATGTATTGATTACTTTATCAAATAAAGGATATATCAAACGTTTGGCTAACGATGAATTCCGTGCTCAAAATCGCGGGGGACGTGGTGTTCAAGGAATGGGTATGTCTGATGATGACTTCGTTCAACATTTGGTATCTACATCAACACATGATCATTTACTCTTCTTTACAAATCTTGGACGTGTCTACCGAATGAAAGGATATGAAATTCCTGAATATGGTCGGACAGCTAAGGGCTTACCAATTGTCAATCTCTTAAAACTTGATGATGGTGAAAAAATTGCAACAATCATCAATGTTGATCGTGACCAAGCGGCGAAATATCTCTTCTTCACAACACGCAACGGGATTGTTAAACGAACTTCAACGAGTCAATTTAGCAATATTCGGACAAATGGTTTGAAGGCTTTGAAACTTCGTGATGGCGATGAGTTGATTAATGTGCTTAGAACTTCGGGTGAAGATGAGGTTATTATCGGGACTCACTTAGGTTACTCTGTTCGTTTCAAAGGTGCAATTGTTCGCGATATGGGACGTGCCGCAGCTGGGGTCAAAGGGGTTAACCTCCGAGAAGGGGACTTTGTTGTTGGAACTTCAAGAATTGATGACAGTCAAGAAGTCCTTGTTATCTCAGAAAATGGTCTTGGTAAACGAACTCAAGCTTCGGAATATCCAACAAAAGGCCGTGGTGGTAAAGGGATGAAAGTCATGAATGTCACAGAAAGAACTGGTAAATTAGCTGGTTTAACTGCAGTCAATGGTGACGAAGACTTGATGGTCATTACAGATACAGGGGTTATTATCCGTACAAATGTTGCTAATATTTCTCAAACTGGTCGTGCAGCCCAAGGGGTTAAAGTAATGCGACTTGATGATGAAGCACAAATTGTAACTTTTGCACTTGTA
>gyrA_Lcl-137
CAAGACAAAAATGTTATCAATGTCAATTTAGTTGAGGAGATGAAGACGTCATTTCGTGACTATGCAATGTCAGTTATCGTTGCACGGGCACTTCCTGATGTACGTGATGGATTAAAACCCGTTCACCGTCGTATTCTCTACGGAATGAATGAACTGGGGAATACTCCAGATAAACCTCATAAAAAATCGGCTCGTATTGTCGGTGAAGTTATGGGTAAATATCACCCACATGGAGACAGTTCAATCTATGAAGCAATGGTACGTATGGCTCAATGGTGGTCTTATCGTCATATGCTTGCTGACGGACACGGTAACTTTGGTTCAATGGACGGCGACGGTGCCGCAGCAATGCGTTATACCGAAGCTCGTTTAAGTAAAATTGCAATGGAAATGTTGCGTGATATCAACAAAAATACCGTTGATTTCATGGACAATTTCGATGGAACTGAACGTGAACCACTCGTTTTACCTGCTCGTTTCCCAAATCTTTTAGTTAATGGAACCACAGGGATTGCCGTTGGGATGGCAACAAACATTCCACCGCATAACCTTGGTGAAACGATTGATGCAGTAGATATGCTTATGGAAAACCCAGAAGCTTCCGTTACTGATTTGATGTCTGTCATTCCTGGTCCTGACTTCCCAACAGGGGCTTTGGTTATGGGGAAATCCGGCATTCGTCGTGCTTATGAAACTGGTAAAGGTTCAATTACATTACGTGCAAAAACCCACATTGAAGAAATGGCTGGTGGAAAAGAACGCATCGTTGTGACTGAATTACCATACATGGTTAACAAGGCGCGCTTGGTTGAACATATTGTTCGTTTGAACCATGAAAAACGTATTGAAGGATTGACTGCAGTTCGTGATGAATCAAACCGTGAAGGAATTCGAGTGGTTATTGAAGTGCGTCGTGATTTATCAGCACACGTTATCCTAAATAATCTTTTCAAACTGACAAGTTTGCAAACTTCATTTGGTTTCAACATGTTGGCTATCGAAAAAGGAATTCCTAAAATTCTTTCTTTGAAAGAAATTTTAGTTGATTATATTGAACATCAAATAGAAGTTGTCGAACGTCGTACAGCCTTTGATAAAGCACGTGCAGAAGCACGTGCACATATCTTAGAAGGTTTACGTATCGCTCTTGATAATATTGACCGTATCATCACAATTATCCGTGAATCACAAACGGATGCTATTGCTCAAAAAACAATGATGGATGAATTCCTCTTGTCTGAGAAACAATCACAAGCCATTCTTGATATGCGTTTGCGTCGTTTGACAGGTTTGGAACGTGACAAAATTGAAGCTGAATATCAAGATTTAGTTGCTTTGATTGCTGACTTGACGGATATTTTAGCAAAACCTGAACGAGTTAAGAAAATTATTCGTGAAGAATTAGAAGAAGTTAAACGTAAATTTGCTGACAAACGTCGAACAGAATTGTTAGTTGGTGAGGTTCTTACTCTTGAAGATGAAGATTTGATTGAGGAAGAAGATGTATTGATTACTTTATCAAATAAAGGATATATCAAACGTTTGGCTAACGATGAATTCCGTGCTCAAAATCGCGGGGGACGTGGTGTTCAAGGAATGGGTATGTCTGATGATGACTTCGTTCAACATTTGGTATCTACATCAACACATGATCATTTACTCTTCTTTACAAATCTTGGACGTGTCTACCGAATGAAAGGATATGAAATTCCTGAATATGGTCGGACAGCTAAGGGCTTACCAATTGTCAATCTCTTAAAACTTGATGATGGTGAAAAAATTGCAACAATCATCAATGTTGATCGTGACCAAGCGGCGAAATATCTCTTCTTCACAACACGCAACGGGATTGTTAAACGAACTTCAACGAGTCAATTTAGCAATATTCGGACAAATGGTTTGAAGGCTTTGAAACTTCGTGATGGCGATGAGTTGATTAATGTGCTTAGAACTTCGGGTGAAGATGAGGTTATTATCGGGACTCACTTAGGTTACTCTGTTCGTTTCAAAGGTGCAATTGTTCGCGATATGGGACGTGCCGCAGCTGGGGTCAAAGGGGTTAACCTCCGAGAAGGGGACTTTGTTGTTGGAACTTCAAGAATTGATGACAGTCAAGAAGTCCTTGTTATCTCAGAAAATGGTCTTGGTAAACGAACTCAAGCTTCGGAATATCCAACAAAAGGCCGTGGTGGTAAAGGGATGAAAGTCATGAATGTCACAGAAAGAACTGGTAAATTAGCTGGTTTAACTGCAGTCAATGGTGACGAAGACTTGATGGTCATTACAGATACAGGGGTTATTATCCGTACAAATGTGGCTAATATTTCTCAAACTGGTCGTGCAGCCCAAGGGGTTAAAGTAATGCGACTTGATGATGAAGCACAAATTGTAACTTTTGCACTTGTA
>gyrA_Lcl-138
CAAGACAAAAATGTTATCAATGTCAATTTAGTTGAGGAGATGAAGACGTCATTTCGTGACTATGCAATGTCAGTTATCGTTGCACGGGCACTTCCTGATGTACGTGATGGATTAAAACCCGTTCACCGTCGTATTCTCTACGGAATGAATGAACTGGGGAATACTCCAGATAAACCTCATAAAAAATCGGCTCGTATTGTCGGTGAAGTTATGGGTAAATATCACCCACATGGAGACAGTTCAATCTATGAAGCAATGGTACGTATGGCTCAATGGTGGTCTTATCGTCATATGCTTGCTGACGGACACGGTAACTTTGGTTCAATGGACGGCGACGGTGCCGCAGCAATGCGTTATACCGAAGCTCGTTTAAGTAAAATTGCAATGGAAATGTTGCGTGATATCAACAAAAATACCGTTGATTTCATGGACAATTTCGATGGAACTGAACGTGAACCACTCGTTTTACCTGCTCGTTTCCCAAACCTTTTAGTTAATGGAACCACAGGGATTGCCGTTGGGATGGCAACAAACATTCCACCGCATAACCTTGGTGAAACGATTGATGCAGTAGATATGCTTATGGAAAACCCAGAAGCTTCCGTTACTGATTTGATGTCTGTCATTCCTGGTCCTGACTTCCCAACAGGGGCTTTGGTTATGGGGAAATCCGGCATTCGTCGTGCTTATGAAACTGGTAAAGGTTCAATTACATTACGTGCAAAAACCCACATTGAAGAAATGGCTGGTGGAAAAGAACGCATCGTTGTGACTGAATTACCATACATGGTTAACAAGGCGCGCTTGGTTGAACATATTGTTCGTTTGAACCATGAAAAACGTATTGAAGGATTGACTGCAGTTCGTGATGAATCAAACCGTGAAGGAATTCGAGTGGTTATTGAAGTGCGTCGTGATTTATCAGCACACGTTATCCTAAATAATCTTTTCAAACTGACAAGTTTGCAAACTTCATTTGGTTTCAACATGTTGGCTATCGAAAAAGGAATTCCTAAAATTCTTTCTTTGAAAGAAATTTTAGTTGATTATATTGAACATCAAATAGAAGTTGTCGAACGTCGTACAGCCTTTGATAAAGCACGTGCAGAAGCACGTGCACATATCTTAGAAGGTTTACGTATCGCTCTTGATAATATTGACCGTATCATCACAATTATCCGTGAATCACAAACGGATGCTATTGCTCAAAAAACAATGATGGATGAATTCCTCTTGTCTGAGAAACAATCACAAGCCATTCTTGATATGCGTTTGCGTCGTTTGACAGGTTTGGAACGTGACAAAATTGAAGCTGAATATCAAGATTTAGTTGCTTTGATTGCTGACTTGACGGATATTTTAGCAAAACCTGAACGAGTTAAGAAAATTATTCGTGAAGAATTAGAAGAAGTTAAACGTAAATTTGCTGACAAACGTCGAACAGAATTGTTAGTTGGTGAGGTTCTTACTCTTGAAGATGAAGATTTGATTGAGGAAGAAGATGTATTGATTACTTTATCAAATAAAGGATATATCAAACGTTTGGCTAACGATGAATTCCGTGCTCAAAATCGCGGGGGACGTGGTGTTCAAGGAATGGGTATGTCTGATGATGACTTCGTTCAACATTTGGTATCTACATCAACACATGATCATTTACTCTTCTTTACAAATCTTGGACGTGTCTACCGAATGAAAGGATATGAAATTCCTGAATATGGTCGGACAGCTAAGGGCTTACCAATTGTCAATCTCTTAAAACTTGATGATGGTGAAAAAATTGCAACAATCATCAATGTTGATCGTGACCAAGCGGCGAAATATCTCTTCTTCACAACACGCAACGGGATTGTTAAACGAACTTCAACGAGTCAATTTAGCAATATTCGGACAAATGGTTTGAAGGCTTTGAAACTTCGTGATGGCGATGAGTTGATTAATGTGCTTAGAACTTCGGGTGAAGATGAGGTTATTATCGGGACTCACTTAGGTTACTCTGTTCGTTTCAAAGGTGCAATTGTTCGCGATATGGGACGTGCCGCAGCTGGGGTCAAAGGGGTTAACCTCCGAGAAGGGGACTTTGTTGTTGGAACTTCAAGAATTGATGACAGTCAAGAAGTCCTTGTTATCTCAGAAAATGGTCTTGGTAAACGAACTCAAGCTTCGGAATATCCAACAAAAGGCCGTGGTGGTAAAGGGATGAAAGTCATGAATGTCACAGAAAGAACTGGTAAATTAGCTGGTTTAACTGCAGTCAATGGTGACGAAGACTTGATGGTCATTACAGATACAGGGGTTATTATCCGTACAAATGTGGCTAATATTTCTCAAACTGGTCGTGCAGCCCAAGGGGTTAAAGTAATGCGACTTGATGATGAAGCACAAATTGTAACTTTTGCACTTGTA
>gyrA_Lcl-139
CAAGACAAAAATGTTATCAATGTCAATTTAGTTGAGGAGATGAAGACGTCATTTCGTGACTATGCAATGTCAGTTATCGTTGCACGGGCACTTCCTGATGTACGTGATGGATTAAAACCCGTTCACCGTCGTATTCTCTACGGAATGAATGAACTGGGGAATACTCCAGATAAACCTCATAAAAAATCGGCTCGTATTGTCGGTGAAGTTATGGGTAAATATCACCCACATGGAGACAGTTCAATCTATGAAGCAATGGTACGTATGGCTCAATGGTGGTCTTATCGTCATATGCTTGCTGACGGACACGGTAACTTTGGTTCAATGGACGGCGACGGTGCCGCAGCAATGCGTTATACCGAAGCTCGTTTAAGTAAAATTGCAATGGAAATGTTGCGTGATATCAACAAAAATACCGTTGATTTCATGGACAATTTCGATGGAACTGAACGTGAACCACTCGTTTTACCTGCTCGTTTCCCAAACCTTTTAGTTAATGGAACTACAGGGATTGCCGTTGGGATGGCAACAAACATTCCACCGCATAACCTTGGTGAAACGATTGATGCAGTAGATATGCTTATGGAAAACCCAGAAGCTTCCGTTACTGATTTGATGTCTGTCATTCCTGGTCCTGACTTCCCAACAGGGGCTTTGGTTATGGGGAAATCCGGCATTCGTCGTGCTTATGAAACTGGTAAAGGTTCAATTACATTACGTGCAAAAACCCACATTGAAGAAATGGCTGGTGGAAAAGAACGCATCGTTGTGACTGAATTACCATACATGGTTAACAAGGCGCGCTTGGTTGAACATATTGTTCGTTTGAACCATGAAAAACGTATTGAAGGATTGACTGCAGTTCGTGATGAATCAAACCGTGAAGGAATTCGAGTGGTTATTGAAGTGCGTCGTGATTTATCAGCACACGTTATCCTAAATAATCTTTTCAAACTGACAAGTTTGCAAACTTCATTTGGTTTCAACATGTTGGCTATCGAAAAAGGAATTCCTAAAATTCTTTCTTTGAAAGAATTTTTAGTTGATTATATTGAACATCAAATAGAAGTTGTCGAACGTCGTACAGCCTTTGATAAAGCACGTGCAGAAGCACGTGCACATATCTTAGAAGGTTTACGTATCGCTCTTGATAATATTGACCGTATCATCACAATTATCCGTGAATCACAAACGGATGCTATTGCTCAAAAAACAATGATGGATGAATTCCTCTTGTCTGAGAAACAATCACAAGCCATTCTTGATATGCGTTTGCGTCGTTTGACAGGTTTGGAACGTGACAAAATTGAAGCTGAATATCAAGATTTAGTTGCTTTGATTGCTGACTTGACGGATATTTTAGCAAAACCTGAACGAGTTAAGAAAATTATTCGTGAAGAATTAGAAGAAGTTAAACGTAAATTTGCTGACAAACGTCGAACAGAATTGTTAGTTGGTGAGGTTCTTACTCTTGAAGATGAAGATTTGATTGAGGAAGAAGATGTATTGATTACTTTATCAAATAAAGGATATATCAAACGTTTGGCTAACGATGAATTCCGTGCTCAAAATCGCGGGGGACGTGGTGTTCAAGGAATGGGTATGTCTGATGATGACTTCGTTCAACATTTGGTATCTACATCAACACATGATCATTTACTCTTCTTTACAAATCTTGGACGTGTCTACCGAATGAAAGGATATGAAATTCCTGAATATGGTCGGACAGCTAAGGGCTTACCAATTGTCAATCTCTTAAAACTTGATGATGGTGAAAAAATTGCAACAATCATCAATGTTGATCGTGACCAAGCGGCGAAATATCTCTTCTTCACAACACGCAACGGGATTGTTAAACGAACTTCAACGAGTCAATTTAGCAATATTCGGACAAATGGTTTGAAGGCTTTGAAACTTCGTGATGGCGATGAGTTGATTAATGTGCTTAGAACTTCGGGTGAAGATGAGGTTATTATCGGGACTCACTTAGGTTACTCTGTTCGTTTCAAAGGTGCAATTGTTCGCGATATGGGACGTGCCGCAGCTGGGGTCAAAGGGGTTAACCTCCGAGAAGGGGACTTTGTTGTTGGAACTTCAAGAATTGATGACAGTCAAGAAGTCCTTGTTATCTCAGAAAATGGTCTTGGTAAACGAACTCAAGCTTCGGAATATCCAACAAAAGGCCGTGGTGGTAAAGGGATGAAAGTCATGAATGTCACAGAAAGAACTGGTAAATTAGCTGGTTTAACTGCAGTCAATGGTGACGAAGACTTGATGGTCATTACAGATACAGGGGTTATTATCCGTACAAATGTGGCTAATATTTCTCAAACTGGTCGTGCAGCCCAAGGGGTTAAAGTAATGCGACTTGATGATGAAGCACAAATTGTAACTTTTGCACTTGTA
>gyrA_Lcl-140
CAAGACAAAAATGTTATCAATGTCAATTTAGTTGAGGAGATGAAGACGTCATTTCGTGACTATGCAATGTCAGTTATCGTTGCACGGGCACTTCCTGATGTACGTGATGGATTAAAACCCGTTCACCGTCGTATTCTCTACGGAATGAATGAACTGGGGAATACTCCAGATAAACCTCATAAAAAATCGGCTCGTATTGTCGGTGAAGTTATGGGTAAATATCACCCACATGGAGACAGTTCAATCTATGAAGCAATGGTACGTATGGCTCAATGGTGGTCTTATCGTCATATGCTTGCTGACGGACACGGTAACTTTGGTTCAATGGACGGCGACGGTGCCGCAGCAATGCGTTATACCGAAGCTCGTTTAAGTAAAATTGCAATGGAAATGTTGCGTGATATCAACAAAAATACCGTTGATTTCATGGACAATTTCGATGGAACTGAACGTGAACCACTCGTTTTACCTGCTCGTTTCCCAAACCTTTTAGTTAATGGAACCACAGGGATTGCCGTTGGGATGGCAACAAACATTCCACCGCATAACCTTGGTGAAACGATTGATGCAGTAGATATGCTTATGGAAAACCCAGAAGCTTCCGTTACTGATTTGATGTCTGTCATTCCTGGTCCTGACTTCCCAACAGGGGCTTTGGTTATGGGGAAATCCGGCATTCGTCGTGCTTATGAAACTGGTAAAGGTTCAATTACATTACGTGCAAAAACCCACATTGAAGAAATGGCTGGTGGAAAAGAACGCATCGTTGTGACTGAATTACCATACATGGTTAACAAGGCGCGCTTGGTTGAACATATTGTTCGTTTGAACCATGAAAAACGTATTGAAGGATTGACTGCAGTTCGTGATGAATCAAACCGTGAAGGAATTCGAGTGGTTATTGAAGTGCGTCGTGATTTATCAGCACACGTTATCCTAAATAATCTTTTCAAACTGACAAGTTTGCAAACTTCATTTGGTTTCAACATGTTGGCTATCGAAAAAGGAATTCCTAAAATTCTTTCTTTGAAAGAAATTTTAGTTGATTATATTGAACATCAAATAGAAGTTGTCGAACGTCGTACAGCCTTTGATAAAGCACGTGCAGAAGCACGTGCACATATCTTAGAAGGTTTACGTATCGCTCTTGATAATATTGACCGTATCATCACAATTATCCGTGAATCACAAACGGATGCTATTGCTCAAAAAACAATGATGGATGAATTCCTCTTGTCTGAGAAACAATCACAAGCCATTCTTGATATGCGTTTGCGTCGTTTGACAGGTTTGGAACGTGACAAAATTGAAGCTGAATATCAAGATTTAGTTGCTTTGATTGCTGACTTGACGGATATTTTAGCAAAACCTGAACGAGTTAAGAAAATTATTCGTGAAGAATTAGAAGAAGTTAAACGTAAATTTGCTGACAAACGTCGAACAGAATTGTTAGTTGGTGAGGTTCTTACTCTTGAAGATGAAGATTTGATTGAGGAAGAAGATGTATTGATTACTTTATCAAATAAAGGATATATCAAACGTTTGGCTAACGATGAATTCCGTGCTCAAAATCGCGGGGGACGTGGTGTTCAAGGAATGGGTATGTCTGATGATGACTTCGTTCAACATTTGGTATCTACATCAACACATGATCATTTACTCTTCTTTACAAATCTTGGACGTGTCTACCGAATGAAAGGATATGAAATTCCTGAATATGGTCGGACAGCTAAGGGCTTACCAATTGTCAATCTCTTAAAACTTGATGATGGTGAAAAAATTGCAACAATCATCAATGTTGATCGTGACCAAGCGGCGAAATATCTCTTCTTCACAACACGCAACGGGATTGTTAAACGAACTTCAACGAGTCAATTTAGCAATATTCGGACAAATGGTTTGAAGGCTTTGAAACTTCGTGATGGCGATGAGTTGATTAATGTGCTTAGAACTTCGGGTGAAGATGAGGTTATTATCGGGACTCACTTAGGTTACTCTGTTCGTTTCAAAGGTGCAATTGTTCGCGATATGGGACGTGCCGCAGCTGGGGTCAAAGGGGTTAACCTCCGAGAAGGGGACTTTGTTGTTGGAACTTCAAGAATTGATGACAGTCAAGAAGTCCTTGTTATCTCAGAAAATGGTCTTGGTAAACGAACTCAAGCTTCGGAATATCCAACAAAAGGCCGTGGTGGTAAAGGGATGAAAGTCATGAATGTCACAGAAAGAACTGGTAAATTAGCTGGTTTAACTGCAGTCAATGGTGACGAAGACTTGATGGTCATTACAGATACAGGGGTTATTATCCGTACAAATGTGGCTAATATTTCTCAAACTGGTCGTGCAGCCCAAGGGGTTAAAGTAATGCGACTTGATGATGAAGCACAAATTGTAACTTTTGCACTTGTA
>gyrA_Lcl-141
CAAGACAAAAATGTTATCAATGTCAATTTAGTTGAGGAGATGAAGACGTCATTTCGTGACTATGCAATGTCAGTTATCGTTGCACGGGCACTTCCTGATGTACGTGATGGTTTAAAACCCGTTCACCGTCGTATTCTCTACGGAATGAATGAACTTGGAAATACTCCAGATAAACCACATAAAAAATCGGCACGTATTGTCGGTGAAGTTATGGGTAAATATCACCCACACGGAGACAGTTCAATCTATGAAGCAATGGTACGTATGGCTCAATGGTGGTCTTATCGTCATATGCTTGCTGACGGACACGGTAACTTTGGTTCAATGGACGGTGACGGTGCCGCAGCGATGCGTTATACCGAAGCTCGTTTAAGTAAAATTGCCATGGAAATGTTGCGTGATATCAACAAAAATACCGTTGATTTCATGGACAATTTCGACGGTACTGAACGTGAACCGCTCGTTTTACCTGCTCGTTTTCCAAACCTTTTAGTTAATGGAACCACAGGGATTGCCGTTGGGATGGCAACAAACATTCCACCACATAATCTGGGTGAAACAATCGATGCAGTAGATATGCTCATGGAAAATCCAGAAGCATCAGTTACTGATTTAATGTCTGTGATTCCTGGACCTGACTTCCCAACAGGGGCTTTGGTTATGGGTAAATCTGGTATTCGCCGTGCTTATGAAACTGGTAAAGGTTCAATTACATTACGTGCAAAAACCCACATTGAAGAAATGGCTGGTGGGAAAGAACGTATTGTTGTGACTGAACTACCATATATGGTCAATAAAGCACGGTTGGTTGAACATATTGTTCGTTTAAACCATGAAAAACGAATTGAAGGATTGACTGCGGTTCGTGATGAATCCAACCGTGAAGGAATTCGCGTGGTTATCGAAGTTCGTCGTGACTTATCAGCACACGTTATCTTAAATAATCTGTTCAAACTAACAAGTTTGCAAACTTCATTTGGTTTCAATATGTTGGCTATCGAAAAAGGAATTCCTAAAATTCTTTCTTTGAAAGAAATCTTAGTTGATTATATTGAACATCAAATAGAAGTTGTTGAACGTCGTACAGCCTTTGATAAAGCACGTGCAGAAGCACGCGCACATATCTTGGAAGGTTTACGTATCGCTCTTGACAATATTGACCGTATCATTACAATTATCCGTGAATCACAAACGGATGCCATTGCACAAAAAACAATGATGGATGAATTCCTCCTCTCTGAAAAACAATCGCAAGCTATTCTTGATATGCGTTTGCGTCGTTTGACCGGATTGGAACGTGATAAAATTGAGGCAGAATATCAAGATTTAGTCGCTTTGATTGCTGACTTAGCCGATATTTTGGCAAAACCTGAACGTGTTAAGAAAATTATTCGTGAAGAATTAGAAGAAGTTAAACGTAAATTTGCTGACAAACGTCGAACAGAATTGTTAGTTGGTGAAGTTCTTACTCTTGAAGATGAAGATTTGATTGAGGAAGAAGATGTATTGATTACTTTATCAAATAAAGGATATATCAAACGTCTAGCTAATGACGAATTCCGTGCCCAAAATCGTGGTGGACGTGGTGTTCAAGGAATGGGAATGTCTGATGATGACTTTGTTCAACATTTGGTATCTACATCAACACATGATCATTTACTCTTCTTTACAAATCTTGGACGTGTTTACCGAATGAAAGGATATGAAATTCCTGAATACGGTCGGACAGCAAAAGGATTGCCAATTGTCAATCTCCTCAAGCTTGATGACGGTGAAAAAATTGCAACAATCATCAATGTTGACCGTGACCAAGCGGCGAAATATCTCTTCTTCACAACACGTAACGGAATTGTTAAACGAACTTCAACCAGTCAATTTAGCAATATTCGGACAAATGGTTTGAAGGCTTTGAAACTCCGAGATGGTGACGAACTGATTAATGTGCTTAGAACTTCGGGTGAAGATGAGGTGATTATCGGAACTCATTTGGGATACTCAGTTCGCTTTAAAGGTGCAGTTGTTCGTGATATGGGACGTGCAGCAGCCGGTGTTAAAGGGGTTAACCTCAGAGAAGGCGACTATGTTGTCGGAACTTCACGAATTGATGACAGTCAAGAAGTCCTTGTTATCTCAGAAAATGGTCTTGGTAAACGAACTCAGGCTTCAGAATATCCAACAAAAGGCCGTGGTGGTAAAGGGATGAAAGTCATGAATGTCACAGAAAGAACTGGTAAATTAGCTGGTTTAACTGCTGTCAATGGTGACGAAGATTTGATGGTTATTACAGATACAGGGGTTATTATCCGTACAAATATGGCTAACATTTCTCAAACTGGTCGAGCTGCCCAAGGGGTTAAAGTAATGCGACTTGATGATGAAGCACAAATTGTAACCTTTGCACTTGTA
>gyrA_Lcl-142
CAAGACAAAAATGTTATCAATGTCAATTTAGTTGAGGAGATGAAGACGTCATTTCGTGACTATGCAATGTCAGTTATCGTTGCAAGGGCACTTCCTGATGTACGTGATGGTTTAAAACCCGTTCACCGTCGTATTCTCTACGGAATGAATGAACTTGGAAATACTCCAGATAAACCACATAAAAAATCGGCACGTATTGTCGGTGAAGTTATGGGTAAATATCACCCACACGGGGATAGTTCAATCTATGAAGCAATGGTACGTATGGCTCAATGGTGGTCTTATCGTCATATGCTTGCTGACGGACACGGTAACTTTGGTTCAATGGACGGAGACGGTGCCGCAGCGATGCGTTATACCGAAGCTCGTTTAAGTAAAATTGCCATGGAAATGTTGCGTGATATCAACAAAAATACCGTTGATTTCATGGACAATTTCGATGGTACTGAACGTGAACCGCTCGTTTTACCTGCTCGTTTTCCAAACCTTTTAGTTAATGGAACCACAGGGATTGCCGTTGGGATGGCAACAAACATTCCACCACATAATCTGGGTGAAACAATTGATGCAGTAGATATGCTCATGGAAAATCCAGAAGCATCAGTTACTGATTTAATGTCTGTGATTCCTGGACCTGACTTCCCAACAGGGGCTTTGGTTATGGGTAAATCTGGTATTCGCCGTGCTTATGAAACTGGTAAAGGTTCAATTACATTACGTGCAAAAACCCACATTGAAGAAATGGCTGGTGGGAAAGAACGTATTGTTGTGACTGAACTACCATATATGGTCAATAAAGCGCGTTTGGTTGAACATATCGTTCGTTTGAACCATGAAAAACGAATTGAAGGATTGACTGCGGTTCGTGATGAATCCAACCGTGAAGGAATTCGCGTGGTTATCGAAGTTCGTCGTGACTTATCAGCACATGTTATCTTAAACAATCTGTTCAAACTAACAAGTTTGCAAACTTCATTTGGTTTCAATATGTTGGCTATCGAAAAAGGAATTCCTAAAATTCTTTCTTTGAAAGAAATCTTAGTTGATTATATTGAACATCAAATAGAAGTTGTTGAACGTCGTACAGCCTTTGATAAAGCACGTGCAGAAGCACGCGCACATATCTTGGAAGGTTTACGTATCGCTCTTGACAATATTGACCGTATCATTACAATTATCCGTGAATCACAAACGGATGCCATTGCACAAAAAACAATGATGGATGAATTCCTCCTCTCTGAAAAACAATCGCAAGCTATTCTTGACATGCGTTTGCGTCGTTTGACCGGATTGGAACGTGATAAAATTGAGGCAGAATATCAAGATTTAGTCGCTTTGATTGCTGACTTAGCCGATATTTTGGCAAAACCTGAACGTGTTAAGAAAATTATTCGTGAAGAATTAGAAGAAGTTAAACGTAAATTTGCTGACAAACGTCGAACAGAATTGTTAGTTGGTGAAGTTCTTACTCTTGAAGATGAAGATTTGATTGAGGAAGAAGATGTATTGATTACTTTATCAAATAAAGGATATATCAAACGTCTAGCTAATGACGAATTCCGTGCCCAAAATCGTGGTGGACGTGGTGTTCAAGGAATGGGAATGTCTGATGATGACTTTGTTCAACATTTGGTATCTACATCAACACATGATCATTTACTCTTCTTTACAAATCTTGGACGTGTTTACCGAATGAAAGGATATGAAATTCCTGAATACGGTCGGACAGCAAAAGGATTGCCAATTGTCAATCTCCTCAAGCTTGATGACGGTGAAAAAATTGCAACAATCATCAATGTTGACCGTGACCAAGCGGCGAAATATCTCTTTTTCACAACACGCAACGGAATTGTTAAACGAACTTCAACCAGTCAATTTAGCAATATTCGGACAAATGGTTTGAAGGCTTTGAAACTCCGAGATGGTGATGAACTGATTAATGTGCTTAGAACTTCGGGTGAAGATGAGGTGATTATCGGAACTCATTTGGGATACTCAGTTCGCTTTAAAGGTGCAGTTGTTCGTGATATGGGACGTGCAGCAGCCGGTGTTAAAGGGGTTAACCTCAGAGAAGGCGACTATGTTGTCGGAACTTCACGAATTGATGACAGTCAAGAAGTCCTTGTTATCTCAGAAAATGGTCTTGGTAAACGAACTCAGGCTTCGGAATATCCAACAAAAGGCCGTGGTGGTAAAGGGATGAAAGTCATGAATGTCACAGAAAGAACTGGTAAATTAGCTGGTTTAACTGCTGTCAATGGTGACGAAGATTTGATGGTTATTACAGATACAGGGGTTATTATCCGTACAAATGTGGCTAACATTTCTCAAACTGGTCGAGCTGCCCAAGGGGTTAAAGTAATGCGACTTGATGATGAAGCACAAATTGTAACCTTTGCACTTGTA
>gyrA_Lcl-143
CAAGACAAAAATGTTATCAATGTCAATTTAGTTGAGGAGATGAAGACGTCATTTCGTGACTATGCAATGTCAGTTATCGTTGCAAGGGCACTTCCTGATGTACGTGATGGTTTAAAACCCGTTCACCGTCGTATTCTCTACGGAATGAATGAACTTGGAAATACTCCAGATAAACCACATAAAAAATCGGCACGTATTGTCGGTGAAGTTATGGGTAAATATCACCCACACGGGGATAGTTCAATCTATGAAGCAATGGTACGTATGGCTCAATGGTGGTCTTATCGTCATATGCTTGCTGACGGACACGGTAACTTTGGTTCAATGGACGGAGACGGTGCCGCAGCGATGCGTTATACCGAAGCTCGTTTAAGTAAAATTGCCATGGAAATGTTGCGTGATATCAACAAAAATACCGTTGATTTCATGGACAATTTCGATGGTACTGAACGTGAACCGCTCGTTTTACCTGCTCGTTTTCCAAACCTTTTAGTTAATGGAACCACAGGGATTGCCGTTGGGATGGCAACAAACATTCCACCACATAATCTGGGTGAAACAATTGATGCAGTAGATATGCTCATGGAAAATCCAGAAGCATCAGTTACTGATTTAATGTCTGTGATTCCTGGACCTGACTTCCCAACAGGGGCTTTGGTTATGGGTAAATCTGGTATTCGCCGTGCTTATGAAACTGGTAAAGGTTCAATTACATTACGTGCAAAAACCCACATTGAAGAAATGGCTGGTGGGAAAGAACGTATTGTTGTGACTGAACTACCATATATGGTCAATAAAGCGCGTTTGGTTGAACATATCGTTCGTTTGAACCATGAAAAACGAATTGAAGGATTGACTGCGGTTCGTGATGAATCCAACCGTGAAGGAATTCGCGTGGTTATCGAAGTTCGTCGTGACTTATCAGCACATGTTATCTTAAACAATCTGTTCAAACTAACAAGTTTGCAAACTTCATTTGGTTTCAATATGTTGGCTATCGAAAAAGGAATTCCTAAAATTCTTTCTTTGAAAGAAATCTTAGTTGATTATATTGAACATCAAATAGAAGTTGTTGAACGTCGTACAGCCTTTGATAAAGCACGTGCAGAAGCACGCGCACATATCTTGGAAGGTTTACGTATCGCTCTTGACAATATTGACCGTATCATTACAATTATCCGTGAATCACAAACGGATGCCATTGCACAAAAAACAATGATGGATGAATTCCTCCTCTCTGAAAAACAATCGCAAGCTATTCTTGACATGCGTTTGCGTCGTTTGACCGGATTGGAACGTGATAAAATTGAGGCAGAATATCAAGATTTAGTCGCTTTGATTGCTGACTTAGCCGATATTTTGGCAAAACCTGAACGTGTTAAGAAAATTATTCGTGAAGAATTAGAAGAAGTTAAACGTAAATTTGCTGACAAACGTCGAACAGAATTGTTAGTTGGTGAAGTTCTTACTCTTGAAGATGAAGATTTGATTGAGGAAGAAGATGTATTGATTACTTTATCAAATAAAGGATATATCAAACGTCTAGCTAATGACGAATTCCGTGCCCAAAATCGTGGTGGACGTGGTGTTCAAGGAATGGGAATGTCTGATGATGACTTTGTTCAACATTTGGTATCTACATCAACACATGATCATTTACTCTTCTTTACAAATCTTGGACGTGTTTACCGAATGAAAGGATATGAAATTCCTGAATACGGTCGGACAGCAAAAGGATTGCCAATTGTCAATCTCCTCAAGCTTGATGACGGTGAAAAAATTGCAACAATCATCAATGTTGACCGTGACCAAGCGGCGAAATATCTCTTTTTCACAACACGCAACGGAATTGTTAAACGAACTTCAACCAGTCAATTTAGCAATATTCGGACAAATGGTTTGAAGGCTTTGAAACTCCGAGATGGTGATGAACTGATTAATGTGCTTAGAACTTCGGGTGAAGATGAGGTGATTATCGGAACTCATTTGGGATACTCAGTTCGCTTTAAAGGTGCAGTTGTTCGTGATATGGGACGTGCAGCAGCCGGTGTTAAAGGGGTTAACCTCAGAGAAGGCGACTATGTTGTCGGAACTTCACGAATTGATGACAGTCAAGAAGTCCTTGTTATCTCAGAAAATGGTCTTGGTAAACGAACTCAGGCTTCGGAATATCCAACAAAAGGCCGTGGTGGTAAAGGGATGAAAGTCATGAATGTCACAGAAAGAACTGGTAAATTAGCTGGTTTAACTGCTGTCAATGGTGACGAAGATTTGATGGTTATTACAGATACAGGGGTTATTATCCGTACAAATGTGGCTAACATTTCTCAAACTGGTCGAGCTGCCCAAGGGGTTAAAGTAATGCGACTTGATGATGAAGCACAAATTGTAACCTTTGCACTTGTA
>gyrA_Lcl-144
CAAGACAAAAATGTTATCAATGTCAATTTAGTTGAGGAGATGAAGACGTCATTTCGTGACTATGCAATGTCAGTTATCGTTGCAAGGGCACTTCCTGATGTACGTGATGGTTTAAAACCCGTTCACCGTCGTATTCTCTACGGAATGAATGAACTTGGAAATACTCCAGATAAACCACATAAAAAATCGGCACGTATTGTCGGTGAAGTTATGGGTAAATATCACCCACACGGGGATAGTTCAATCTATGAAGCAATGGTACGTATGGCTCAATGGTGGTCTTATCGTCATATGCTTGCTGACGGACACGGTAACTTTGGTTCAATGGACGGAGACGGTGCCGCAGCGATGCGTTATACCGAAGCTCGTTTAAGTAAAATTGCCATGGAAATGTTGCGTGATATCAACAAAAATACCGTTGATTTCATGGACAATTTCGATGGTACTGAACGTGAACCGCTCGTTTTACCTGCTCGTTTTCCAAACCTTTTAGTTAATGGAACCACAGGGATTGCCGTTGGGATGGCAACAAACATTCCACCACATAATCTGGGTGAAACAATTGATGCAGTAGATATGCTCATGGAAAATCCAGAAGCATCAGTTACTGATTTAATGTCTGTGATTCCTGGACCTGACTTCCCAACAGGGGCTTTGGTTATGGGTAAATCTGGTATTCGCCGTGCTTATGAAACTGGTAAAGGTTCAATTACATTACGTGCAAAAACCCACATTGAAGAAATGGCTGGTGGGAAAGAACGTATTGTTGTGACTGAACTACCATATATGGTCAATAAAGCGCGTTTGGTTGAACATATCGTTCGTTTGAACCATGAAAAACGAATTGAAGGATTGACTGCGGTTCGTGATGAATCCAACCGTGAAGGAATTCGCGTGGTTATCGAAGTTCGTCGTGACTTATCAGCACATGTTATCTTAAACAATCTGTTCAAACTAACAAGTTTGCAAACTTCATTTGGTTTCAATATGTTGGCTATCGAAAAAGGAATTCCTAAAATTCTTTCTTTGAAAGAAATCTTAGTTGATTATATTGAACATCAAATAGAAGTTGTTGAACGTCGTACAGCCTTTGATAAAGCACGTGCAGAAGCACGCGCACATATCTTGGAAGGTTTACGTATCGCTCTTGACAATATTGACCGTATCATTACAATTATCCGTGAATCACAAACGGATGCCATTGCACAAAAAACAATGATGGATGAATTCCTCCTCTCTGAAAAACAATCGCAAGCTATTCTTGACATGCGTTTGCGTCGTTTGACCGGATTGGAACGTGATAAAATTGAGGCAGAATATCAAGATTTAGTCGCTTTGATTGCTGACTTAGCCGATATTTTGGCAAAACCTGAACGTGTTAAGAAAATTATTCGTGAAGAATTAGAAGAAGTTAAACGTAAATTTGCTGACAAACGTCGAACAGAATTGTTAGTTGGTGAAGTTCTTACTCTTGAAGATGAAGATTTGATTGAGGAAGAAGATGTATTGATTACTTTATCAAATAAAGGATATATCAAACGTCTAGCTAATGACGAATTCCGTGCCCAAAATCGTGGTGGACGTGGTGTTCAAGGAATGGGAATGTCTGATGATGACTTTGTTCAACATTTGGTATCTACATCAACACATGATCATTTACTCTTCTTTACAAATCTTGGACGTGTTTACCGAATGAAAGGATATGAAATTCCTGAATACGGTCGGACAGCAAAAGGATTGCCAATTGTCAATCTCCTCAAGCTTGATGACGGTGAAAAAATTGCAACAATCATCAATGTTGACCGTGACCAAGCGGCGAAATATCTCTTTTTCACAACACGCAACGGAATTGTTAAACGAACTTCAACCAGTCAATTTAGCAATATTCGGACAAATGGTTTGAAGGCTTTGAAACTCCGAGATGGTGATGAACTGATTAATGTGCTTAGAACTTCGGGTGAAGATGAGGTGATTATCGGAACTCATTTGGGATACTCAGTTCGCTTTAAAGGTGCAGTTGTTCGTGATATGGGACGTGCAGCAGCCGGTGTTAAAGGGGTTAACCTCAGAGAAGGCGACTATGTTGTCGGAACTTCACGAATTGATGACAGTCAAGAAGTCCTTGTTATCTCAGAAAATGGTCTTGGTAAACGAACTCAGGCTTCGGAATATCCAACAAAAGGCCGTGGTGGTAAAGGGATGAAAGTCATGAATGTCACAGAAAGAACTGGTAAATTAGCTGGTTTAACTGCTGTCAATGGTGACGAAGATTTGATGGTTATTACAGATACAGGGGTTATTATCCGTACAAATGTGGCTAACATTTCTCAAACTGGTCGAGCTGCCCAAGGGGTTAAAGTAATGCGACTTGATGATGAAGCACAAATTGTAACCTTTGCACTTGTA
>gyrA_Lcl-145
CAAGACAAAAATGTTATCAATGTCAATTTAGTTGAGGAGATGAAGACGTCATTTCGTGACTATGCAATGTCAGTTATCGTTGCACGGGCACTTCCTGATGTACGTGATGGTTTAAAACCCGTTCACCGTCGTATTCTCTACGGAATGAATGAACTTGGAAATACTCCAGATAAACCACATAAAAAATCGGCACGTATTGTCGGTGAAGTTATGGGTAAATATCACCCACACGGAGACAGTTCAATCTATGAAGCAATGGTACGTATGGCTCAATGGTGGTCTTATCGTCATATGCTTGCTGACGGACACGGTAACTTTGGTTCAATGGACGGTGACGGTGCCGCAGCGATGCGTTATACCGAAGCTCGTTTAAGTAAAATTGCCATGGAAATGTTGCGTGATATCAACAAAAATACCGTTGATTTCATGGACAATTTCGACGGTACTGAACGTGAACCGCTCGTTTTACCTGCTCGTTTTCCAAACCTTTTAGTTAATGGAACCACAGGGATTGCCGTTGGGATGGCAACAAACATTCCACCACATAATCTGGGTGAAACAATCGATGCAGTAGATATGCTCATGGAAAATCCAGAAGCATCAGTTACTGATTTAATGTCTGTGATTCCTGGACCTGACTTCCCAACAGGGGCTTTGGTTATGGGTAAATCTGGTATTCGCCGTGCTTATGAAACTGGTAAAGGTTCAATTACATTACGTGCAAAAACCCACATTGAAGAAATGGCTGGTGGGAAAGAACGTATTGTTGTGACTGAACTACCATATATGGTCAATAAAGCACGGTTGGTTGAACATATTGTTCGTTTAAACCATGAAAAACGAATTGAAGGATTGACTGCGGTTCGTGATGAATCCAACCGTGAAGGAATTCGCGTGGTTATCGAAGTTCGTCGTGACTTATCAGCACACGTTATCTTAAATAATCTGTTCAAACTAACAAGTTTGCAAACTTCATTTGGTTTCAATATGTTGGCTATCGAAAAAGGAATTCCTAAAATTCTTTCTTTGAAAGAAATCTTAGTTGATTATATTGAACATCAAATAGAAGTTGTTGAACGTCGTACAGCCTTTGATAAAGCACGTGCAGAAGCACGCGCACATATCTTGGAAGGTTTACGTATCGCTCTTGACAATATTGACCGTATCATTACAATTATCCGTGAATCACAAACGGATGCCATTGCACAAAAAACAATGATGGATGAATTCCTCCTCTCTGAAAAACAATCGCAAGCTATTCTTGATATGCGTTTGCGTCGTTTGACCGGATTGGAACGTGATAAAATTGAGGCAGAATATCAAGATTTAGTCGCTTTGATTGCTGACTTAGCCGATATTTTGGCAAAACCTGAACGTGTTAAGAAAATTATTCGTGAAGAATTAGAAGAAGTTAAACGTAAATTTGCTGACAAACGTCGAACAGAATTGTTAGTTGGTGAAGTTCTTACTCTTGAAGATGAAGATTTGATTGAGGAAGAAGATGTATTGATTACTTTATCAAATAAAGGATATATCAAACGTCTAGCTAATGACGAATTCCGTGCCCAAAATCGTGGTGGACGTGGTGTTCAAGGAATGGGAATGTCTGATGATGACTTTGTTCAACATTTGGTATCTACATCAACACATGATCATTTACTCTTCTTTACAAATCTTGGACGTGTTTACCGAATGAAAGGATATGAAATTCCTGAATACGGTCGGACAGCAAAAGGATTGCCAATTGTCAATCTCCTCAAGCTTGATGACGGTGAAAAAATTGCAACAATCATCAATGTTGACCGTGACCAAGCGGCGAAATATCTCTTCTTCACAACACGTAACGGAATTGTTAAACGAACTTCAACCAGTCAATTTAGCAATATTCGGACAAATGGTTTGAAGGCTTTGAAACTCCGAGATGGTGACGAACTGATTAATGTGCTTAGAACTTCGGGTGAAGATGAGGTGATTATCGGAACTCATTTGGGATACTCAGTTCGCTTTACAGGTGCAGTTGTTCGTGATATGGGACGTGCAGCAGCCGGTGTTAAAGGGGTTAACCTCAGAGAAGGCGACTATGTTGTCGGAACTTCACGAATTGATGACAGTCAAGAAGTCCTTGTTATCTCAGAAAATGGTCTTGGTAAACGAACTCAGGCTTCAGAATATCCAACAAAAGGCCGTGGTGGTAAAGGGATGAAAGTCATGAATGTCACAGAAAGAACTGGTAAATTAGCTGGTTTAACTGCTGTCAATGGTGACGAAGATTTGATGGTTATTACAGATACAGGGGTTATTATCCGTACAAATGTGGCTAACATTTCTCAAACTGGTCGAGCTGCCCAAGGGGTTAAAGTAATGCGACTTGATGATGAAGCACAAATTGTAACCTTTGCACTTGTA
>gyrA_Lcl-146
CAAGACAAAAATGTTATCAATGTCAATTTAGTTGAGGAGATGAAGACGTCATTTCGTGACTATGCAATGTCAGTTATCGTTGCAAGGGCACTTCCTGATGTACGTGATGGTTTAAAACCCGTTCACCGTCGTATTCTCTACGGAATGAATGAACTTGGAAATACTCCAGATAAACCACATAAAAAATCGGCACGTATTGTCGGTGAAGTTATGGGTAAATATCACCCACACGGGGATAGTTCAATCTATGAAGCAATGGTACGTATGGCTCAATGGTGGTCTTATCGTCATATGCTTGCTGACGGACACGGTAACTTTGGTTCAATGGACGGAGACGGTGCCGCAGCGATGCGTTATACCGAAGCTCGTTTAAGTAAAATTGCCATGGAAATGTTGCGTGATATCAACAAAAATACCGTTGATTTCATGGACAATTTCGATGGTACTGAACGTGAACCGCTCGTTTTACCTGCTCGTTTTCCAAACCTTTTAGTTAATGGAACCACAGGGATTGCCGTTGGGATGGCAACAAACATTCCACCACATAATCTGGGTGAAACAATTGATGCAGTAGATATGCTCATGGAAAATCCAGAAGCATCAGTTACTGATTTAATGTCTGTGATTCCTGGACCTGACTTCCCAACAGGGGCTTTGGTTATGGGTAAATCTGGTATTCGCCGTGCTTATGAAACTGGTAAAGGTTCAATTACATTACGTGCAAAAACCCACATTGAAGAAATGGCTGGTGGGAAAGAACGTATTGTTGTGACTGAACTACCATATATGGTCAATAAAGCGCGTTTGGTTGAACATATCGTTCGTTTGAACCATGAAAAACGAATTGAAGGATTGACTGCGGTTCGTGATGAATCCAACCGTGAAGGAATTCGCGTGGTTATCGAAGTTCGTCGTGACTTATCAGCACATGTTATCTTAAACAATCTGTTCAAACTAACAAGTTTGCAAACTTCATTTGGTTTCAATATGTTGGCTATCGAAAAAGGAATTCCTAAAATTCTTTCTTTGAAAGAAATCTTAGTTGATTATATTGAACATCAAATAGAAGTTGTTGAACGTCGTACAGCCTTTGATAAAGCACGTGCAGAAGCACGCGCACATATCTTGGAAGGTTTACGTATCGCTCTTGACAATATTGACCGTATCATTACAATTATCCGTGAATCACAAACGGATGCCATTGCACAAAAAACAATGATGGATGAATTCCTCCTCTCTGAAAAACAATCGCAAGCTATTCTTGACATGCGTTTGCGTCGTTTGACCGGATTGGAACGTGATAAAATTGAGGCAGAATATCAAGATTTAGTCGCTTTGATTGCTGACTTAGCCGATATTTTGGCAAAACCTGAACGTGTTAAGAAAATTATTCGTGAAGAATTAGAAGAAGTTAAACGTAAATTTGCTGACAAACGTCGAACAGAATTGTTAGTTGGTGAAGTTCTTACTCTTGAAGATGAAGATTTGATTGAGGAAGAAGATGTATTGATTACTTTATCAAATAAAGGATATATCAAACGTCTAGCTAATGACGAATTCCGTGCCCAAAATCGTGGTGGACGTGGTGTTCAAGGAATGGGAATGTCTGATGATGACTTTGTTCAACATTTGGTATCTACATCAACACATGATCATTTACTCTTCTTTACAAATCTTGGACGTGTTTACCGAATGAAAGGATATGAAATTCCTGAATACGGTCGGACAGCAAAAGGATTGCCAATTGTCAATCTCCTCAAGCTTGATGACGGTGAAAAAATTGCAACAATCATCAATGTTGACCGTGACCAAGCGGCGAAATATCTCTTTTTCACAACACGCAACGGAATTGTTAAACGAACTTCAACCAGTCAATTTAGCAATATTCGGACAAATGGTTTGAAGGCTTTGAAACTCCGAGATGGTGATGAACTGATTAATGTGCTTAGAACTTCGGGTGAAGATGAGGTGATTATCGGAACTCATTTGGGATACTCAGTTCGCTTTAAAGGTGCAGTTGTTCGTGATATGGGACGTGCAGCAGCCGGTGTTAAAGGGGTTAACCTCAGAGAAGGCGACTATGTTGTCGGAACTTCACGAATTGATGACAGTCAAGAAGTCCTTGTTATCTCAGAAAATGGTCTTGGTAAACGAACTCAGGCTTCGGAATATCCAACAAAAGGCCGTGGTGGTAAAGGGATGAAAGTCATGAATGTCACAGAAAGAACTGGTAAATTAGCTGGTTTAACTGCTGTCAATGGTGACGAAGATTTGATGGTTATTACAGATACAGGGGTTATTATCCGTACAAATGTGGCTAACATTTCTCAAACTGGTCGAGCTGCCCAAGGGGTTAAAGTAATGCGACTTGATGATGAAGCACAAATTGTAACCTTTGCACTTGTA
>gyrA_Lcl-147
CAAGACAAAAATGTTATCAATGTCAATTTAGTTGAGGAGATGAAGACGTCATTTCGTGACTATGCAATGTCAGTTATCGTTGCACGGGCACTTCCTGATGTACGTGATGGTTTAAAACCCGTTCACCGTCGTATTCTCTACGGAATGAATGAACTTGGAAATACTCCAGATAAACCACATAAAAAATCGGCACGTATTGTCGGTGAAGTTATGGGTAAATATCACCCACACGGAGACAGTTCAATCTATGAAGCAATGGTACGTATGGCTCAATGGTGGTCTTATCGTCATATGCTTGCTGACGGACACGGTAACTTTGGTTCAATGGACGGTGACGGTGCCGCAGCGATGCGTTATACCGAAGCTCGTTTAAGTAAAATTGCCATGGAAATGTTGCGTGATATCAACAAAAATACCGTTGATTTCATGGACAATTTCGACGGTACTGAACGTGAACCGCTCGTTTTACCTGCTCGTTTTCCAAACCTTTTAGTTAATGGAACCACAGGGATTGCCGTTGGGATGGCAACAAACATTCCACCACATAATCTGGGTGAAACAATCGATGCAGTAGATATGCTCATGGAAAATCCAGAAGCATCAGTTACTGATTTAATGTCTGTGATTCCTGGACCTGACTTCCCAACAGGGGCTTTGGTTATGGGTAAATCTGGTATTCGCCGTGCTTATGAAACTGGTAAAGGTTCAATTACATTACGTGCAAAAACCCACATTGAAGAAATGGCTGGTGGGAAAGAACGTATTGTTGTGACTGAACTACCATATATGGTCAATAAAGCACGGTTGGTTGAACATATTGTTCGTTTAAACCATGAAAAACGAATTGAAGGATTGACTGCGGTTCGTGATGAATCCAACCGTGAAGGAATTCGCGTGGTTATCGAAGTTCGTCGTGACTTATCAGCACACGTTATCTTAAATAATCTGTTCAAACTAACAAGTTTGCAAACTTCATTTGGTTTCAATATGTTGGCTATCGAAAAAGGAATTCCTAAAATTCTTTCTTTGAAAGAAATCTTAGTTGATTATATTGAACATCAAATAGAAGTTGTTGAACGTCGTACAGCCTTTGATAAAGCACGTGCAGAAGCACGCGCACATATCTTGGAAGGTTTACGTATCGCTCTTGACAATATTGACCGTATCATTACAATTATCCGTGAATCACAAACGGATGCCATTGCACAAAAAACAATGATGGATGAATTCCTCCTCTCTGAAAAACAATCGCAAGCTATTCTTGATATGCGTTTGCGTCGTTTGACCGGATTGGAACGTGATAAAATTGAGGCAGAATATCAAGATTTAGTCGCTTTGATTGCTGACTTAGCCGATATTTTGGCAAAACCTGAACGTGTTAAGAAAATTATTCGTGAAGAATTAGAAGAAGTTAAACGTAAATTTGCTGACAAACGTCGAACAGAATTGTTAGTTGGTGAAGTTCTTACTCTTGAAGATGAAGATTTGATTGAGGAAGAAGATGTATTGATTACTTTATCAAATAAAGGATATATCAAACGTCTAGCTAATGACGAATTCCGTGCCCAAAATCGTGGTGGACGTGGTGTTCAAGGAATGGGAATGTCTGATGATGACTTTGTTCAACATTTGGTATCTACATCAACACATGATCATTTACTCTTCTTTACAAATCTTGGACGTGTTTACCGAATGAAAGGATATGAAATTCCTGAATACGGTCGGACAGCAAAAGGATTGCCAATTGTCAATCTCCTCAAGCTTGATGACGGTGAAAAAATTGCAACAATCATCAATGTTGACCGTGACCAAGCGGCGAAATATCTCTTCTTCACAACACGTAACGGAATTGTTAAACGAACTTCAACCAGTCAATTTAGCAATATTCGGACAAATGGTTTGAAGGCTTTGAAACTCCGAGATGGTGACGAACTGATTAATGTGCTTAGAACTTCGGGTGAAGATGAGGTGATTATCGGAACTCATTTGGGATACTCAGTTCGCTTTAAAGGTGCAGTTGTTCGTGATATGGGACGTGCAGCAGCCGGTGTTAAAGGGGTTAACCTCAGAGAAGGCGACTATGTTGTCGGAACTTCACGAATTGATGACAGTCAAGAAGTCCTTGTTATCTCAGAAAATGGTCTTGGTAAACGAACTCAGGCTTCAGAATATCCAACAAAAGGCCGTGGTGGTAAAGGGATGAAAGTCATGAATGTCACAGAAAGAACTGGTAAATTAGCTGGTTTAACTGCTGTCAATGGTGACGAAGATTTGATGGTTATTACAGATACAGGGGTTATTATCCGTACAAATGTGGCTAACATTTCTCAAACTGGTCGAGCTGCCCAAGGGGTTAAAGTAATGCGACTTGATGATGAAGCACAAATTGTAACCTTTGCACTTGTA
>gyrA_Lcl-148
CAAGACAAAAATGTTATCAATGTCAATTTAGTTGAGGAGATGAAGACGTCATTTCGTGACTATGCAATGTCAGTTATCGTTGCACGGGCACTTCCTGATGTACGTGATGGTTTAAAACCCGTTCACCGTCGTATTCTCTACGGAATGAATGAACTTGGAAATACTCCAGATAAACCACATAAAAAATCGGCACGTATTGTCGGTGAAGTTATGGGTAAATATCACCCACACGGAGACAGTTCAATCTATGAAGCAATGGTACGTATGGCTCAATGGTGGTCTTATCGTCATATGCTTGCTGACGGACACGGTAACTTTGGTTCAATGGACGGTGACGGTGCCGCAGCGATGCGTTATACCGAAGCTCGTTTAAGTAAAATTGCCATGGAAATGTTGCGTGATATCAACAAAAATACCGTTGATTTCATGGACAATTTCGACGGTACTGAACGTGAACCGCTCGTTTTACCTGCTCGTTTTCCAAACCTTTTAGTTAATGGAACCACAGGGATTGCCGTTGGGATGGCAACAAACATTCCACCACATAATCTGGGTGAAACAATCGATGCAGTAGATATGCTCATGGAAAATCCAGAAGCATCAGTTACTGATTTAATGTCTGTGATTCCTGGACCTGACTTCCCAACAGGGGCTTTGGTTATGGGTAAATCTGGTATTCGCCGTGCTTATGAAACTGGTAAAGGTTCAATTACATTACGTGCAAAAACCCACATTGAAGAAATGGCTGGTGGGAAAGAACGTATTGTTGTGACTGAACTACCATATATGGTCAATAAAGCACGGTTGGTTGAACATATTGTTCGTTTAAACCATGAAAAACGAATTGAAGGATTGACTGCGGTTCGTGATGAATCCAACCGTGAAGGGATTCGCGTGGTTATCGAAGTTCGTCGTGACTTATCAGCACACGTTATCTTAAATAATCTGTTCAAACTAACAAGTTTGCAAACTTCATTTGGTTTCAATATGTTGGCTATCGAAAAAGGAATTCCTAAAATTCTTTCTTTGAAAGAAATCTTAGTTGATTATATTGAACATCAAATAGAAGTTGTTGAACGTCGTACAGCCTTTGATAAAGCACGTGCAGAAGCACGCGCACATATCTTGGAAGGTTTACGTATCGCTCTTGACAATATTGACCGTATCATTACAATTATCCGTGAATCACAAACGGATGCCATTGCACAAAAAACAATGATGGATGAATTCCTCCTCTCTGAAAAACAATCGCAAGCTATTCTTGATATGCGTTTGCGTCGTTTGACCGGATTGGAACGTGATAAAATTGAGGCAGAATATCAAGATTTAGTCGCTTTGATTGCTGACTTAGCCGATATTTTGGCAAAACCTGAACGTGTTAAGAAAATTATTCGTGAAGAATTAGAAGAAGTTAAACGTAAATTTGCTGACAAACGTCGAACAGAATTGTTAGTTGGTGAAGTTCTTACTCTTGAAGATGAAGATTTGATTGAGGAAGAAGATGTATTGATTACTTTATCAAATAAAGGATATATCAAACGTCTAGCTAATGACGAATTCCGTGCCCAAAATCGTGGTGGACGTGGTGTTCAAGGAATGGGAATGTCTGATGATGACTTTGTTCAACATTTGGTATCTACATCAACACATGATCATTTACTCTTCTTTACAAATCTTGGACGTGTTTACCGAATGAAAGGATATGAAATTCCTGAATACGGTCGGACAGCAAAAGGATTGCCAATTGTCAATCTCCTCAAGCTTGATGACGGTGAAAAAATTGCAACAATCATCAATGTTGACCGTGACCAAGCGGCGAAATATCTCTTCTTCACAACACGTAACGGAATTGTTAAACGAACTTCAACCAGTCAATTTAGCAATATTCGGACAAATGGTTTGAAGGCTTTGAAACTCCGAGATGGTGACGAACTGATTAATGTGCTTAGAACTTCGGGTGAAGATGAGGTGATTATCGGAACTCATTTGGGATACTCAGTTCGCTTTACAGGTGCAGTTGTTCGTGATATGGGACGTGCAGCAGCCGGTGTTAAAGGGGTTAACCTCAGAGAAGGCGACTATGTTGTCGGAACTTCACGAATTGATGACAGTCAAGAAGTCCTTGTTATCTCAGAAAATGGTCTTGGTAAACGAACTCAGGCTTCAGAATATCCAACAAAAGGCCGTGGTGGTAAAGGGATGAAAGTCATGAATGTCACAGAAAGAACTGGTAAATTAGCTGGTTTAACTGCTGTCAATGGTGACGAAGATTTGATGGTTATTACAGATACAGGGGTTATTATCCGTACAAATGTGGCTAACATTTCTCAAACTGGTCGAGCTGCCCAAGGGGTTAAAGTAATGCGACTTGATGATGAAGCACAAATTGTAACCTTTGCACTTGTA
>gyrA_Lcl-149
CAAGACAAAAATGTTATCAATGTCAATTTAGTTGAGGAGATGAAGACGTCATTTCGTGACTATGCAATGTCAGTTATCGTTGCACGGGCACTTCCTGATGTACGTGATGGTTTAAAACCCGTTCACCGTCGTATTCTCTACGGAATGAATGAACTTGGAAATACTCCAGATAAACCACATAAAAAATCGGCACGTATTGTCGGTGAAGTTATGGGTAAATATCACCCACACGGAGACAGTTCAATCTATGAAGCAATGGTACGTATGGCTCAATGGTGGTCTTATCGTCATATGCTTGCTGACGGACACGGTAACTTTGGTTCAATGGACGGTGACGGTGCCGCAGCGATGCGTTATACCGAAGCTCGTTTAAGTAAAATTGCCATGGAAATGTTGCGTGATATCAACAAAAATACCGTTGATTTCATGGACAATTTCGACGGTACTGAACGTGAACCGCTCGTTTTACCTGCTCGTTTTCCAAACCTTTTAGTTAATGGAACCACAGGGATTGCCGTTGGGATGGCAACAAACATTCCACCACATAATCTGGGTGAAACAATCGATGCAGTAGATATGCTCATGGAAAATCCAGAAGCATCAGTTACTGATTTAATGTCTGTGATTCCTGGACCTGACTTCCCAACAGGGGCTTTGGTTATGGGTAAATCTGGTATTCGCCGTGCTTATGAAACTGGTAAAGGTTCAATTACATTACGTGCAAAAACCCACATTGAAGAAATGGCTGGTGGGAAAGAACGTATTGTTGTGACTGAACTACCATATATGGTCAATAAAGCACGGTTGGTTGAACATATTGTTCGTTTAAACCATGAAAAACGAATTGAAGGATTGACTGCGGTTCGTGATGAATCCAACCGTGAAGGAATTCGCGTGGTTATCGAAGTTCGTCGTGACTTATCAGCACACGTTATCTTAAATAATCTGTTCAAACTAACAAGTTTGCAAACTTCATTTGGTTTCAATATGTTGGCTATCGAAAAAGGAATTCCTAAAATTCTTTCTTTGAAAGAAATCTTAGTTGATTATATTGAACATCAAATAGAAGTTGTTGAACGTCGTACAGTCTTTGATAAAGCACGTGCAGAAGCACGCGCACATATCTTGGAAGGTTTACGTATCGCTCTTGACAATATTGACCGTATCATTACAATTATCCGTGAATCACAAACGGATGCCATTGCACAAAAAACAATGATGGATGAATTCCTCCTCTCTGAAAAACAATCGCAAGCTATTCTTGATATGCGTTTGCGTCGTTTGACCGGATTGGAACGTGATAAAATTGAGGCAGAATATCAAGATTTAGTCGCTTTGATTGCTGACTTAGCCGATATTTTGGCAAAACCTGAACGTGTTAAGAAAATTATTCGTGAAGAATTAGAAGAAGTTAAACGTAAATTTGCTGACAAACGTCGAACAGAATTGTTAGTTGGTGAAGTTCTTACTCTTGAAGATGAAGATTTGATTGAGGAAGAAGATGTATTGATTACTTTATCAAATAAAGGATATATCAAACGTCTAGCTAATGACGAATTCCGTGCCCAAAATCGTGGTGGACGTGGTGTTCAAGGAATGGGAATGTCTGATGATGACTTTGTTCAACATTTGGTATCTACATCAACACATGATCATTTACTCTTCTTTACAAATCTTGGACGTGTTTACCGAATGAAAGGATATGAAATTCCTGAATACGGTCGGACAGCAAAAGGATTGCCAATTGTCAATCTCCTCAAGCTTGATGACGGTGAAAAAATTGCAACAATCATCAATGTTGACCGTGACCAAGCGGCGAAATATCTCTTCTTCACAACACGTAACGGAATTGTTAAACGAACTTCAACCAGTCAATTTAGCAATATTCGGACAAATGGTTTGAAGGCTTTGAAACTCCGAGATGGTGACGAACTGATTAATGTGCTTAGAACTTCGGGTGAAGATGAGGTGATTATCGGAACTCATTTGGGATACTCAGTTCGCTTTAAAGGTGCAGTTGTTCGTGATATGGGACGTGCAGCAGCCGGTGTTAAAGGGGTTAACCTCAGAGAAGGCGACTATGTTGTCGGAACTTCACGAATTGATGACAGTCAAGAAGTCCTTGTTATCTCAGAAAATGGTCTTGGTAAACGAACTCAGGCTTCAGAATATCCAACAAAAGGCCGTGGTGGTAAAGGGATGAAAGTCATGAATGTCACAGAAAGAACTGGTAAATTAGCTGGTTTAACTGCTGTCAATGGTGACGAAGATTTGATGGTTATTACAGATACAGGGGTTATTATCCGTACAAATGTGGCTAACATTTCTCAAACTGGTCGAGCTGCCCAAGGGGTTAAAGTAATGCGACTTGATGATGAAGCACAAATTGTAACCTTTGCACTTGTA
>gyrA_Lcl-150
CAAGACAAAAATGTTATCAATGTCAATTTAGTTGAGGAGATGAAGACGTCATTTCGTGACTATGCAATGTCAGTTATCGTTGCACGGGCACTTCCTGATGTACGTGATGGTTTAAAACCCGTTCACCGTCGTATTCTCTACGGAATGAATGAACTTGGAAATACTCCAGATAAACCACATAAAAAATCGGCACGTATTGTCGGTGAAGTTATGGGTAAATATCACCCACACGGAGACAGTTCAATCTATGAAGCAATGGTACGTATGGCTCAATGGTGGTCTTATCGTCATATGCTTGCTGACGGACACGGTAACTTTGGTTCAATGGACGGTGACGGTGCCGCAGCGATGCGTTATACCGAAGCTCGTTTAAGTAAAATTGCCATGGAAATGTTGCGTGATATCAACAAAAATACCGTTGATTTCATGGACAATTTCGACGGTACTGAACGTGAACCGCTCGTTTTACCTGCTCGTTTTCCAAACCTTTTAGTTAATGGAACCACAGGGATTGCCGTTGGGATGGCAACAAACATTCCACCACATAATCTGGGTGAAACAATCGATGCAGTAGATATGCTCATGGAAAATCCAGAAGCATCAGTTACTGATTTAATGTCTGTGATTCCTGGACCTGACTTCCCAACAGGGGCTTTGGTTATGGGTAAATCTGGTATTCGCCGTGCTTATGAAACTGGTAAAGGTTCAATTACATTACGTGCAAAAACCCACATTGAAGAAATGGCTGGTGGGAAAGAACGTATTGTTGTGACTGAACTACCATATATGGTCAATAAAGCACGGTTGGTTGAACATATTGTTCGTTTAAACCATGAAAAACGAATTGAAGGATTGACTGCGGTTCGTGATGAATCCAACCGTGAAGGGATTCGCGTGGTTATCGAAGTTCGTCGTGACTTATCAGCACACGTTATCTTAAATAATCTGTTCAAACTAACAAGTTTGCAAACTTCATTTGGTTTCAATATGTTGGCTATCGAAAAAGGAATTCCTAAAATTCTTTCTTTGAAAGAAATCTTAGTTGATTATATTGAACATCAAATAGAAGTTGTTGAACGTCGTACAGCCTTTGATAAAGCACGTGCAGAAGCACGCGCACATATCTTGGAAGGTTTACGTATCGCTCTTGACAATATTGACCGTATCATTACAATTATCCGTGAATCACAAACGGATGCCATTGCACAAAAAACAATGATGGATGAATTCCTCCTCTCTGAAAAACAATCGCAAGCTATTCTTGATATGCGTTTGCGTCGTTTGACCGGATTGGAACGTGATAAAATTGAGGCAGAATATCAAGATTTAGTCGCTTTGATTGCTGACTTAGCCGATATTTTGGCAAAACCTGAACGTGTTAAGAAAATTATTCGTGAAGAATTAGAAGAAGTTAAACGTAAATTTGCTGACAAACGTCGAACAGAATTGTTAGTTGGTGAAGTTCTTACTCTTGAAGATGAAGATTTGATTGAGGAAGAAGATGTATTGATTACTTTATCAAATAAAGGATATATCAAACGTCTAGCTAATGACGAATTCCGTGCCCAAAATCGTGGTGGACGTGGTGTTCAAGGAATGGGAATGTCTGATGATGACTTTGTTCAACATTTGGTATCTACATCAACACATGATCATTTACTCTTCTTTACAAATCTTGGACGTGTTTACCGAATGAAAGGATATGAAATTCCTGAATACGGTCGGACAGCAAAAGGATTGCCAATTGTCAATCTCCTCAAGCTTGATGACGGTGAAAAAATTGCAACAATCATCAATGTTGACCGTGACCAAGCGGCGAAATATCTCTTCTTCACAACACGTAACGGAATTGTTAAACGAACTTCAACCAGTCAATTTAGCAATATTCGGACAAATGGTTTGAAGGCTTTGAAACTCCGAGATGGTGACGAACTGATTAATGTGCTTAGAACTTCGGGTGAAGATGAGGTGATTATCGGAACTCATTTGGGATACTCAGTTCGCTTTACAGGTGCAGTTGTTCGTGATATGGGACGTGCAGCAGCCGGTGTTAAAGGGGTTAACCTCAGAGAAGGCGACTATGTTGTCGGAACTTCACGAATTGATGACAGTCAAGAAGTCCTTGTTATCTCAGAAAATGGTCTTGGTAAACGAACTCAGGCTTCAGAATATCCAACAAAAGGCCGTGGTGGTAAAGGGATGAAAGTCATGAATGTCACAGAAAGAACTGGTAAATTAGCTGGTTTAACTGCTGTCAATGGTGACGAAGATTTGATGGTTATTACAGATACAGGGGTTATTATCCGTACAAATGTGGCTAACATTTCTCAAACTGGTCGAGCTGCCCAAGGGGTTAAAGTAATGCGACTTGATGATGAAGCACAAATTGTAACCTTTGCACTTGTA
>gyrA_Lcl-151
CAAGACAAAAATGTTATCAATGTCAATTTAGTTGAGGAGATGAAGACGTCATTTCGTGACTATGCAATGTCAGTTATCGTTGCACGGGCACTTCCTGATGTACGTGATGGTTTAAAACCCGTTCACCGTCGTATTCTCTACGGAATGAATGAACTTGGAAATACTCCAGATAAACCACATAAAAAATCGGCACGTATTGTCGGTGAAGTTATGGGTAAATATCACCCACACGGAGACAGTTCAATCTATGAAGCAATGGTACGTATGGCTCAATGGTGGTCTTATCGTCATATGCTTGCTGACGGACACGGTAACTTTGGTTCAATGGACGGTGACCGTGCCGCAGCGATGCGTTATACCGAAGCTCGTTTAAGTAAAATTGCCATGGAAATGTTGCGTGATATCAACAAAAATACCGTTGATTTCATGGACAATTTCGACGGTACTGAACGTGAACCGCTCGTTTTACCTGCTCGTTTTCCAAACCTTTTAGTTAATGGAACCACAGGGATTGCCGTTGGGATGGCAACAAACATTCCACCACATAATCTGGGTGAAACAATCGATGCAGTAGATATGCTCATGGAAAATCCAGAAGCATCAGTTACTGATTTAATGTCTGTGATTCCTGGACCTGACTTCCCAACAGGGGCTTTGGTTATGGGTAAATCTGGTATTCGCCGTGCTTATGAAACTGGTAAAGGTTCAATTACATTACGTGCAAAAACCCACATTGAAGAAATGGCTGGTGGGAAAGAACGTATTGTTGTGACTGAACTACCATATATGGTCAATAAAGCACGGTTGGTTGAACATATTGTTCGTTTAAACCATGAAAAACGAATTGAAGGATTGACTGCGGTTCGTGATGAATCCAACCGTGAAGGAATTCGCGTGGTTATCGAAGTTCGTCGTGACTTATCAGCACACGTTATCTTAAATAATCTGTTCAAACTAACAAGTTTGCAAACTTCATTTGGTTTCAATATGTTGGCTATCGAAAAAGGAATTCCTAAAATTCTTTCTTTGAAAGAAATCTTAGTTGATTATATTGAACATCAAATAGAAGTTGTTGAACGTCGTACAGCCTTTGATAAAGCACGTGCAGAAGCACGCGCACATATCTTGGAAGGTTTACGTATCGCTCTTGACAATATTGACCGTATCATTACAATTATCCGTGAATCACAAACGGATGCCATTGCACAAAAAACAATGATGGATGAATTCCTCCTCTCTGAAAAACAATCGCAAGCTATTCTTGATATGCGTTTGCGTCGTTTGACCGGATTGGAACGTGATAAAATTGAGGCAGAATATCAAGATTTAGTCGCTTTGATTGCTGACTTAGCCGATATTTTGGCAAAACCTGAACGTGTTAAGAAAATTATTCGTGAAGAATTAGAAGAAGTTAAACGTAAATTTGCTGACAAACGTCGAACAGAATTGTTAGTTGGTGAAGTTCTTACTCTTGAAGATGAAGATTTGATTGAGGAAGAAGATGTATTGATTACTTTATCAAATAAAGGATATATCAAACGTCTAGCTAATGACGAATTCCGTGCCCAAAATCGTGGTGGACGTGGTGTTCAAGGAATGGGAATGTCTGATGATGACTTTGTTCAACATTTGGTATCTACATCAACACATGATCATTTACTCTTCTTTACAAATCTTGGACGTGTTTACCGAATGAAAGGATATGAAATTCCTGAATACGGTCGGACAGCAAAAGGATTGCCAATTGTCAATCTCCTCAAGCTTGATGACGGTGAAAAAATTGCAACAATCATCAATGTTGACCGTGACCAAGCGGCGAAATATCTCTTCTTCACAACACGTAACGGAATTGTTAAACGAACTTCAACCAGTCAATTTAGCAATATTCGGACAAATGGTTTGAAGGCTTTGAAACTCCGAGATGGTGACGAACTGATTAATGTGCTTAGAACTTCGGGTGAAGATGAGGTGATTATCGGAACTCATTTGGGATACTCAGTTCGCTTTAAAGGTGCAGTTGTTCGTGATATGGGACGTGCAGCAGCCGGTGTTAAAGGGGTTAACCTCAGAGAAGGCGACTATGTTGTCGGAACTTCACGAATTGATGACAGTCAAGAAGTCCTTGTTATCTCAGAAAATGGTCTTGGTAAACGAACTCAGGCTTCAGAATATCCAACAAAAGGCCGTGGTGGTAAAGGGATGAAAGTCATGAATGTCACAGAAAGAACTGGTAAATTAGCTGGTTTAACTGCTGTCAATGGTGACGAAGATTTGATGGTTATTACAGATACAGGGGTTATTATCCGTACAAATGTGGCTAACATTTCTCAAACTGGTCGAGCTGCCCAAGGGGTTAAAGTAATGCGACTTGATGATGAAGCACAAATTGTAACCTTTGCACTTGTA
>gyrA_Lcl-152
CAAGACAAAAATGTTATCAATGTCAATTTAGTTGAGGAGATGAAGACGTCATTTCGTGACTATGCAATGTCAGTTATCGTTGCACGGGCACTTCCTGATGTACGTGATGGTTTAAAACCCGTTCACCGTCGTATTCTCTACGGAATGAATGAACTTGGAAATACTCCAGATAAACCACATAAAAAATCGGCACGTATTGTCGGTGAAGTTATGGGTAAATATCACCCACACGGAGACAGTTCAATCTATGAAGCAATGGTACGTATGGCTCAATGGTGGTCTTATCGTCATATGCTTGCTGACGGACACGGTAACTTTGGTTCAATGGACGGTGACGGTGCCGCAGCGATGCGTTATACCGAAGCTCGTTTAAGTAAAATTGCCATGGAAATGTTGCGTGATATCAACAAAAATACCGTTGATTTCATGGACAATTTCGACGGTACTGAACGTGAACCGCTCGTTTTACCTGCTCGTTTTCCAAACCTTTTAGTTAATGGAACCACAGGGATTGCCGTTGGGATGGCAACAAACATTCCACCACATAATCTGGGTGAAACAATCGATGCAGTAGATATGCTCATGGAAAATCCAGAAGCATCAGTTACTGATTTAATGTCTGTGATTCCTGGACCTGACTTCCCAACAGGGGCTTTGGTTATGGGTAAATCTGGTATTCGCCGTGCTTATGAAACTGGTAAAGGTTCAATTACATTACGTGCAAAAACCCACATTGAAGAAATGGCTGGTGGGAAAGAACGTATTGTTGTGACTGAACTACCATATATGGTCAATAAAGCACGGTTGGTTGAACATATTGTTCGTTTAAACCATGAAAAACGAATTGAAGGATTGACTGCGGTTCGTGATGAATCCAACCGTGAAGGAATTCGCGTGGTTATCGAAGTTCGTCGTGACTTATCAGCACACGTTATCTTAAATAATCTGTTCAAACTAACAAGTTTGCAAACTTCATTTGGTTTCAATATGTTGGCTATCGAAAAAGGAATTCCTAAAATTCTTTCTTTGAAAGAAATCTTAGTTGATTATATTGAACATCAAATAGAAGTTGTTGAACGTCGTACAGCCTTTGATAAAGCACGTGCAGAAGCACGCGCACATATCTTGGAAGGTTTACGTATCGCTCTTGACAATATTGACCGTATCATTACAATTATCCGTGAATCACAAACGGATGCCATTGCACAAAAAACAATGATGGATGAATTCCTCCTCTCTGAAAAACAATCGCAAGCTATTCTTGATATGCGTTTGCGTCGTTTGACCGGATTGGAACGTGATAAAATTGAGGCAGAATATCAAGATTTAGTCGCTTTGATTGCTGACTTAGCCGATATTTTGGCAAAACCTGAACGTGTTAAGAAAATTATTCGTGAAGAATTAGAAGAAGTTAAACGTAAATTTGCTGACAAACGTCGAACAGAATTGTTAGTTGGTGAAGTTCTTACTCTTGAAGATGAAGATTTGATTGAGGAAGAAGATGTATTGATTACTTTATCAAATAAAGGATATATCAAACGTCTAGCTAATGACGAATTCCGTGCCCAAAATCGTGGTGGACGTGGTGTTCAAGGAATGGGAATGTCTGATGATGACTTTGTTCAACATTTGGTATCTACATCAACACATGATCATTTACTCTTCTTTACAAATCTTGGACGTGTTTACCGAATGAAAGGATATGAAATTCCTGAATACGGTCGGACAGCAAAAGGATTGCCAATTGTCAATCTCCTCAAGCTTGATGACGGTGAAAAAATTGCAACAATCATCAATGTTGACCGTGACCAAGCGGCGAAATATCTCTTCTTCACAACACGTAACGGAATTGTTAAACGAACTTCAACCAGTCAATTTAGCAATATTCGGACAAATGGTTTGAAGGCTTTGAAACTCCGAGATGGTGACGAACTGATTAATGTGCTTAGAACTTCGGGTGAAGATGAGGTGATTATCGGAACTCATTTGGGATACTCAGTTCGCTTTAAAGGTGCAGTTGTTCGTGATATGGGACGTGCAGCAGCCGGTGTTAAAGGGGTTAACCTCAGAGAAGGCGACTATGTTGTCGGAACTTCACGAATTGATGACAGTCAAGAAGTCCTTGTTATCTCAGAAAATGGTCTTGGTAAACGAACTCAGGCTTCAGAATATCCAACAAAAGGCCGTGGTGGTAAAGGGATGAAAGTCATGAATGTCACAGAAAGAACTGGTAAATTAGCTGGTTTAACTGCTGTCAATGGTGACGAAGATTTGATGGTTATTACAGATACAGGGGTTATTATCCGTACAAATGTGGCTAACATTTCTCAAACTGGTCGAGCTGCCCAAGGGGTTAAAGTAATGCGACTTGATGATGAAGCACAAATTGTAACCTTTGCACTTGTA
>gyrA_Lcl-153
CAAGACAAAAATGTTATCAATGTCAATTTAGTTGAGGAGATGAAGACGTCATTTCGTGACTATGCAATGTCAGTTATCGTTGCACGGGCACTTCCTGATGTACGTGATGGTTTAAAACCCGTTCACCGTCGTATTCTCTACGGAATGAATGAACTTGGAAATACTCCAGATAAACCACATAAAAAATCGGCACGTATTGTCGGTGAAGTTATGGGTAAATATCACCCACACGGAGACAGTTCAATCTATGAAGCAATGGTACGTATGGCTCAATGGTGGTCTTATCGTCATATGCTTGCTGACGGACACGGTAACTTTGGTTCAATGGACGGTGACGGTGCCGCAGCGATGCGTTATACCGAAGCTCGTTTAAGTAAAATTGCCATGGAAATGTTGCGTGATATCAACAAAAATACCGTTGATTTCATGGACAATTTCGACGGTACTGAACGTGAACCGCTCGTTTTACCTGCTCGTTTTCCAAACCTTTTAGTTAATGGAACCACAGGGATTGCCGTTGGGATGGCAACAAACATTCCACCACATAATCTGGGTGAAACAATCGATGCAGTAGATATGCTCATGGAAAATCCAGAAGCATCAGTTACTGATTTAATGTCTGTGATTCCTGGACCTGACTTCCCAACAGGGGCTTTGGTTATGGGTAAATCTGGTATTCGCCGTGCTTATGAAACTGGTAAAGGTTCAATTACATTACGTGCAAAAACCCACATTGAAGAAATGGCTGGTGGGAAAGAACGTATTGTTGTGACTGAACTACCATATATGGTCAATAAAGCACGGTTGGTTGAACATATTGTTCGTTTAAACCATGAAAAACGAATTGAAGGATTGACTGCGGTTCGTGATGAATCCAACCGTGAAGGAATTCGCGTGGTTATCGAAGTTCGTCGTGACTTATCAGCACACGTTATCTTAAATAATCTGTTCAAACTAACAAGTTTGCAAACTTCATTTGGTTTCAATATGTTGGCTATCGAAAAAGGAATTCCTAAAATTCTTTCTTTGAAAGAAATCTTAGTTGATTATATTGAACATCAAATAGAAGTTGTTGAACGTCGTACAGCCTTTGATAAAGCACGTGCAGAAGCACGCGCACATATCTTGGAAGGTTTACGTATCGCTCTTGACAATATTGACCGTATCATTACAATTATCCGTGAATCACAAACGGATGCCATTGCACAAAAAACAATGATGGATGAATTCCTCCTCTCTGAAAAACAATCGCAAGCTATTCTTGATATGCGTTTGCGTCGTTTGACCGGATTGGAACGTGATAAAATTGAGGCAGAATATCAAGATTTAGTCGCTTTGATTGCTGACTTAGCCGATATTTTGGCAAAACCTGAACGTGTTAAGAAAATTATTCGTGAAGAATTAGAAGAAGTTAAACGTAAATTTGCTGACAAACGTCGAACAGAATTGTTAGTTGGTGAAGTTCTTACTCTTGAAGATGAAGATTTGATTGAGGAAGAAGATGTATTGATTACTTTATCAAATAAAGGATATATCAAACGTCTAGCTAATGACGAATTCCGTGCCCAAAATCGTGGTGGACGTGGTGTTCAAGGAATGGGAATGTCTGATGATGACTTTGTTCAACATTTGGTATCTACATCAACACATGATCATTTACTCTTCTTTACAAATCTTGGACGTGTTTACCGAATGAAAGGATATGAAATTCCTGAATACGGTCGGACAGCAAAAGGATTGCCAATTGTCAATCTCCTCAAGCTTGATGACGGTGAAAAAATTGCAACAATCATCAATGTTGACCGTGACCAAGCGGCGAAATATCTCTTCTTCACAACACGTAACGGAATTGTTAAACGAACTTCAACCAGTCAATTTAGCAATATTCGGACAAATGGTTTGAAGGCTTTGAAACTCCGAGATGGTGACGAACTGATTAATGTGCTTAGAACTTCGGGTGAAGATGAGGTGATTATCGGAACTCATTTGGGATACTCAGTTCGCTTTAAAGGTGCAGTTGTTCGTGATATGGGACGTGCAGCAGCCGGTGTTAAAGGGGTTAACCTCAGAGAAGGCGACTATGTTGTCGGAACTTCACGAATTGATGACAGTCAAGAAGTCCTTGTTATCTCAGAAAATGGTCTTGGTAAACGAACTCAGGCTTCAGAATATCCAACAAAAGGCCGTGGTGGTAAAGGGATGAAAGTCATGAATGTCACAGAAAGAACTGGTAAATTAGCTGGTTTAACTGCTGTCAATGGTGACGAAGATTTGATGGTTATTACAGATACAGGGGTTATTATCCGTACAAATGTGGCTAACATTTCTCAAACTGGTCGAGCTGCCCAAGGGGTTAAAGTAATGCGACTTGATGATGAAGCACAAATTGTAACCTTTGCACTTGTA
>gyrA_Lcl-154
CAAGACAAAAATGTTATCAATGTCAATTTAGTTGAGGAGATGAAGACGTCATTTCGTGACTATGCAATGTCAGTTATCGTTGCACGGGCACTTCCTGATGTACGTGATGGTTTAAAACCCGTTCACCGTCGTATTCTCTACGGAATGAATGAACTTGGAAATACTCCAGATAAACCACATAAAAAATCGGCACGTATTGTCGGTGAAGTTATGGGTAAATATCACCCACACGGAGACAGTTCAATCTATGAAGCAATGGTACGTATGGCTCAATGGTGGTCTTATCGTCATATGCTTGCTGACGGACACGGTAACTTTGGTTCAATGGACGGTGACGGTGCCGCAGCGATGCGTTATACCGAAGCTCGTTTAAGTAAAATTGCCATGGAAATGTTGCGTGATATCAACAAAAATACCGTTGATTTCATGGACAATTTCGACGGTACTGAACGTGAACCGCTCGTTTTACCTGCTCGTTTTCCAAACCTTTTAGTTAATGGAACCACAGGGATTGCCGTTGGGATGGCAACAAACATTCCACCACATAATCTGGGTGAAACAATCGATGCAGTAGATATGCTCATGGAAAATCCAGAAGCATCAGTTACTGATTTAATGTCTGTGATTCCTGGACCTGACTTCCCAACAGGGGCTTTGGTTATGGGTAAATCTGGTATTCGCCGTGCTTATGAAACTGGTAAAGGTTCAATTACATTACGTGCAAAAACCCACATTGAAGAAATGGCTGGTGGGAAAGAACGTATTGTTGTGACTGAACTACCATATATGGTCAATAAAGCACGGTTGGTTGAACATATTGTTCGTTTAAACCATGAAAAACGAATTGAAGGATTGACTGCGGTTCGTGATGAATCCAACCGTGAAGGAATTCGCGTGGTTATCGAAGTTCGTCGTGACTTATCAGCACACGTTATCTTAAATAATCTGTTCAAACTAACAAGTTTGCAAACTTCATTTGGTTTCAATATGTTGGCTATCGAAAAAGGAATTCCTAAAATTCTTTCTTTGAAAGAAATCTTAGTTGATTATATTGAACATCAAATAGAAGTTGTTGAACGTCGTACAGTCTTTGATAAAGCACGTGCAGAAGCACGCGCACATATCTTGGAAGGTTTACGTATCGCTCTTGACAATATTGACCGTATCATTACAATTATCCGTGAATCACAAACGGATGCCATTGCACAAAAAACAATGATGGATGAATTCCTCCTCTCTGAAAAACAATCGCAAGCTATTCTTGATATGCGTTTGCGTCGTTTGACCGGATTGGAACGTGATAAAATTGAGGCAGAATATCAAGATTTAGTCGCTTTGATTGCTGACTTAGCCGATATTTTGGCAAAACCTGAACGTGTTAAGAAAATTATTCGTGAAGAATTAGAAGAAGTTAAACGTAAATTTGCTGACAAACGTCGAACAGAATTGTTAGTTGGTGAAGTCCTTACTCTTGAAGATGAAGATTTGATTGAGGAAGAAGATGTATTGATTACTTTATCAAATAAAGGATATATCAAACGTCTAGCTAATGACGAATTCCGTGCCCAAAATCGTGGTGGACGTGGTGTTCAAGGAATGGGAATGTCTGATGATGACTTTGTTCAACATTTGGTATCTACATCAACACATGATCATTTACTCTTCTTTACAAATCTTGGACGTGTTTACCGAATGAAAGGATATGAAATTCCTGAATACGGTCGGACAGCAAAAGGATTGCCAATTGTCAATCTCCTCAAGCTTGATGACGGTGAAAAAATTGCAACAATCATCAATGTTGACCGTGACCAAGCGGCGAAATATCTCTTCTTCACAACACGTAACGGAATTGTTAAACGAACTTCAACCAGTCAATTTAGCAATATTCGGACAAATGGTTTGAAGGCTTTGAAACTCCGAGATGGTGACGAACTGATTAATGTGCTTAGAACTTCGGGTGAAGATGAGGTGATTATCGGAACTCATTTGGGATACTCAGTTCGCTTTAAAGGTGCAGTTGTTCGTGATATGGGACGTGCAGCAGCCGGTGTTAAAGGGGTTAACCTCAGAGAAGGCGACTATGTTGTCGGAACTTCACGAATTGATGACAGTCAAGAAGTCCTTGTTATCTCAGAAAATGGTCTTGGTAAACGAACTCAGGCTTCAGAATATCCAACAAAAGGCCGTGGTGGTAAAGGGATGAAAGTCATGAATGTCACAGAAAGAACTGGTAAATTAGCTGGTTTAACTGCTGTCAATGGTGACGAAGATTTGATGGTTATTACAGATACAGGGGTTATTATCCGTACAAATGTGGCTAACATTTCTCAAACTGGTCGAGCTGCCCAAGGGGTTAAAGTAATGCGACTTGATGATGAAGCACAAATTGTAACCTTTGCACTTGTA
>gyrA_Lcl-155
CAAGACAAAAATGTTATCAATGTCAATTTAGTTGAGGAGATGAAGACGTCATTTCGTGACTATGCAATGTCAGTTATCGTTGCACGGGCACTTCCTGATGTACGTGATGGATTAAAACCCGTTCACCGTCGTATTCTCTACGGAATGAATGAACTGGGGAATACTCCAGATAAACCTCATAAAAAATCGGCTCGTATTGTCGGTGAAGTTATGGGTAAATATCACCCACATGGAGACAGTTCAATCTATGAAGCAATGGTACGTATGGCTCAATGGTGGTCTTATCGTCATATGCTTGCTGACGGACACGGTAACTTTGGTTCAATGGACGGCGACGGTGCCGCAGCAATGCGTTATACCGAAGCTCGTTTAAGTAAAATTGCCATGGAAATGTTGCGAGATATCAACAAAAATACCGTTGATTTCATGGACAATTTCGATGGAACTGAACGTGAACCACTTGTTTTACCTGCTCGTTTCCCAAACCTTTTAGTTAATGGAACCACAGGGATTGCCGTTGGGATGGCAACAAACATTCCACCGCATAACCTTGGTGAAACGATTGATGCAGTAGATATGCTTATGGAAAACCCAGAAGCTTCCGTTACTGATTTGATGTCTGTCATTCCTGGTCCTGACTTCCCAACAGGGGCTTTGGTTATGGGTAAATCTGGGATTCGTCGTGCTTATGAAACTGGTAAAGGTTCAATTACATTACGTGCAAAAACCCACATTGAAGAAATGGCTGGTGGAAAAGAACGCATTGTTGTGACTGAATTACCATATATGGTTAACAAGGCGCGCTTGGTTGAACATATTGTTCGTTTGAACCATGAAAAACGTATTGAGGGCTTGACTGCGGTTCGTGATGAATCAAACCGTGAAGGAATTCGTGTGGTTATTGAAGTGCGTCGTGACTTATCAGCACACGTTATCCTAAATAATCTTTTCAAACTGACAAGTTTGCAAACTTCATTTGGTTTCAACATGTTGGCTATCGAAAAAGGAATTCCTAAAATTCTTTCTTTGAAAGAAATTTTAGTTGATTATATTGAACATCAAATAGAAGTTGTCGAACGTCGTACAGCCTTTGATAAAGCACGTGCAGAAGCACGGGCACATATCTTAGAAGGTTTACGTATCGCTCTTGATAATATTGACCGTATCATCACAATTATCCGTGAATCACAAACTGATGCTATTGCTCAAAAAACAATGATGGATGAATTCCTCTTGTCTGAGAAACAATCACAAGCCATTCTTGATATGCGTTTGCGTCGTTTGACAGGTTTGGAACGTGACAAAATTGAAGCTGAATATCAAGATTTAGTTGCTTTGATTGCTGACTTGACGGATATTTTAGCAAAACCTGAACGAGTTAAGAAAATTATTCGTGAAGAATTAGAAGAAGTTAAACGTAAATTTGCTGACAAACGTCGAACAGAATTGTTAGTTGGTGAGGTTCTTACTCTTGAAGATGAAGATTTGATTGAGGAAGAAGATGTATTGATTACTTTATCAAATAAAGGATATATCAAACGTTTGGCTAACGATGAATTCCGTGCTCAAAATCGCGGGGGACGTGGTGTTCAAGGAATGGGTATGTCCGATGATGACTTCGTTCAACATTTGGTATCTACATCAACACATGATCATTTACTCTTCTTTACAAATCTTGGACGTGTCTACCGAATGAAAGGATATGAAATTCCTGAATATGGTCGGACAGCTAAGGGCTTACCAATTGTCAATCTCTTAAAACTTGATGATGGTGAAAAAATTGCAACAATCATCAATGTTGACCGTGACCAAGCGGCGAAATATCTCTTCTTCACAACACGCAACGGAATTGTTAAACGAACTTCAACGAGTCAATTTAGCAATATTCGGACAAATGGTTTGAAGGCTTTGAAACTTCGTGATGGCGATGAGTTGATTAATGTGCTTAGAACTTCGGGTGAAGATGAGGTTATTATCGGGACTCACTTAGGTTACTCTGTTCGTTTCAAAGGTGCCATTGTTCGCGATATGGGCCGTGCTGCAGCTGGAGTCAAGGGGGTTAACCTCCGAGAAGGTGACTTTGTTGTTGGAACTTCAAGAATTGATGACAATCAAGAAGTCCTTGTTATCTCAGAAAATGGTCTTGGTAAACGAACTCAAGCTTCGGAATATCCAACAAAAGGCCGTGGTGGTAAAGGGATGAAAGTCATGAATGTCACAGAAAGAACTGGTAAATTAGCTGGTTTAACTGCAGTCAATGGTGACGAAGACTTGATGGTCATTACAGATACAGGGGTTATTATCCGTACAAATGTGGCTAATATTTCTCAAACTGGTCGTGCAGCCCAAGGGGTTAAAGTAATGCGACTTGATGATGAAGCACAAATTGTAACTTTTGCACTTGTA
>gyrA_Lcl-156
CAAGACAAAAATGTTATCAATGTCAATTTAGTTGAGGAGATGAAGACGTCATTTCGTGACTATGCAATGTCAGTTATCGTTGCACGGGCACTTCCTGATGTACGTGATGGATTAAAACCCGTTCACCGTCGTATTCTCTACGGAATGAATGAACTGGGGAATACTCCAGATAAACCTCATAAAAAATCGGCTCGTATTGTCGGTGAAGTTATGGGTAAATATCACCCACATGGAGACAGTTCAATCTATGAAGCAATGGTACGTATGGCTCAATGGTGGTCTTATCGTCATATGCTTGCTGACGGACACGGTAACTTTGGTTCAATGGACGGCGACGGTGCCGCAGCAATGCGTTATACCGAAGCTCGTTTAAGTAAAATTGCAATGGAAATGTTGCGTGATATCAACAAAAATACCGTTGATTTCATGGACAATTTCGATGGAACTGAACGTGAACCACTCGTTTTACCTGCTCGTTTCCCAAACCTTTTAGTTAATGGAACCACAGGGATTGCCGTTGGGATGGCAACAAACATTCCACCGCATAACCTTGGTGAAACGATTGATGCAGTAGATATGCTTATGGAAAACCCAGAAGCTTCCGTTACTGATTTGATGTCTGTCATTCCTGGTCCTGACTTCCCAACAGGGGCTTTGGTTATGGGGAAATCCGGCATTCGTCGTGCTTATGAAACTGGTAAAGGTTCAATTACATTACGTGCAAAAACCCACATTGAAGAAATGGCTGGTGGAAAAGAACGCATCGTTGTGACTGAATTACCATACATGGTTAACAAGGCGCGCTTGGTTGAACATATTGTTCGTTTGAACCATGAAAAACGTATTGAAGGATTGACTGCAGTTCGTGATGAATCAAACCGTGAAGGAATTCGAGTGGTTATTGAAGTGCGTCGTGATTTATCAGCACACGTTATCCTAAATAATCTTTTCAAACTGACAAGTTTGCAAACTTCATTTGGTTTCAACATGTTGGCTATCGAAAAAGGAATTCCTAAAATTCTTTCTTTGAAAGAAATTTTAGTTGATTATATTGAACATCAAATAGAAGTTGTCGAACGTCGTACAGCCTTTGATAAAGCGCGTGCAGAAGCACGTGCACATATCTTAGAAGGTTTACGTATCGCTCTTGATAATATTGACCGTATCATCACAATTATCCGTGAATCACAAACGGATGCTATTGCTCAAAAAACAATGATGGATGAATTCCTCTTGTCTGAGAAACAATCACAAGCCATTCTTGATATGCGTTTGCGTCGTTTGACAGGTTTGGAACGTGACAAAATTGAAGCTGAATATCAAGATTTAGTTGCTTTGATTGCTGACTTGACGGATATTTTAGCAAAACCTGAACGAGTTAAGAAAATTATTCGTGAAGAATTAGAAGAAGTTAAACGTAAATTTGCTGACAAACGTCGAACAGAATTGTTAGTTGGTGAGGTTCTTACTCTTGAAGATGAAGATTTGATTGAGGAAGAAGATGTATTGATTACTTTATCAAATAAAGGATATATCAAACGTTTGGCTAACGATGAATTCCGTGCTCAAAATCGCGGGGGACGGGGTGTTCAAGGAATGGGTATGTCTGATGATGACTTCGTTCAACATTTGGTATCTACATCAACACATGATCATTTACTCTTCTTTACAAATCTTGGACGTGTCTACCGAATGAAAGGATATGAAATTCCTGAATATGGTCGGACAGCTAAGGGCTTACCAATTGTCAATCTCTTAAAACTTGATGATGGTGAAAAAATTGCAACAATCATCAATGTTGATCGTGACCAAGCGGCGAAATATCTCTTCTTCACAACACGCAACGGGATTGTTAAACGAACTTCAACAAGTCAATTTAGCAATATTCGGACAAATGGTTTGAAGGCTTTGAAACTTCGTGATGGCGATGAGTTGATTAATGTGCTTAGAACTTCGGGTGAAGATGAGGTTATTATCGGGACTCACTTAGGTTACTCTGTTCGTTTCAAAGGTGCAATTGTTCGCGATATGGGACGTGCCGCAGCTGGGGTCAAAGGGGTTAACCTCCGAGAAGGGGACTTTGTTGTTGGAACTTCAAGAATTGATGACAGTCAAGAAGTCCTTGTTATCTCAGAAAATGGTCTTGGTAAACGAACTCAAGCTTCGGAATATCCAACAAAAGGCCGTGGTGGTAAAGGGATGAAAGTCATGAATGTCACAGAAAGAACTGGTAAATTAGCTGGTTTAACTGCAGTCAATGGTGACGAAGACTTGATGGTCATTACAGATACAGGGGTTATTATCCGTACAAATGTGGCTAATATTTCTCAAACTGGTCGTGCAGCCCAAGGGGTTAAAGTAATGCGACTTGATGATGAAGCACAAATTGTAACTTTTGCACTTGTA
>gyrA_Lcl-157
CAAGACAAAAATGTTATCAATGTCAATTTAGTTGAGGAGATGAAGACGTCATTTCGTGACTATGCAATGTCAGTTATCGTTGCACGGGCACTTCCTGATGTACGTGATGGTTTAAAACCCGTTCACCGTCGTATTCTCTACGGAATGAATGAACTTGGAAATACTCCAGATAAACCACATAAAAAATCGGCACGTATTGTCGGTGAAGTTATGGGTAAATATCACCCACACGGAGACAGTTCAATCTATGAAGCAATGGTACGTATGGCTCAATGGTGGTCTTATCGTCATATGCTTGCTGACGGACACGGTAACTTTGGTTCAATGGACGGTGACCGTGCCGCAGCGATGCGTTATACCGAAGCTCGTTTAAGTAAAATTGCCATGGAAATGTTGCGTGATATCAACAAAAATACCGTTGATTTCATGGACAATTTCGACGGTACTGAACGTGAACCGCTCGTTTTACCTGCTCGTTTTCCAAACCTTTTAGTTAATGGAACCACAGGGATTGCCGTTGGGATGGCAACAAACATTCCACCACATAATCTGGGTGAAACAATCGATGCAGTAGATATGCTCATGGAAAATCCAGAAGCATCAGTTACTGATTTAATGTCTGTGATTCCTGGACCTGACTTCCCAACAGGGGCTTTGGTTATGGGTAAATCTGGTATTCGCCGTGCTTATGAAACTGGTAAAGGTTCAATTACATTACGTGCAAAAACCCACATTGAAGAAATGGCTGGTGGGAAAGAACGTATTGTTGTGACTGAACTACCATATATGGTCAATAAAGCACGGTTGGTTGAACATATTGTTCGTTTAAACCATGAAAAACGAATTGAAGGATTGACTGCGGTTCGTGATGAATCCAACCGTGAAGGAATTCGCGTGGTTATCGAAGTTCGTCGTGACTTATCAGCACACGTTATCTTAAATAATCTGTTCAAACTAACAAGTTTGCAAACTTCATTTGGTTTCAATATGTTGGCTATCGAAAAAGGAATTCCTAAAATTCTTTCTTTGAAAGAAATCTTAGTTGATTATATTGAACATCAAATAGAAGTTGTTGAACGTCGTACAGCCTTTGATAAAGCACGTGCAGAAGCACGCGCACATATCTTGGAAGGTTTACGTATCGCTCTTGACAATATTGACCGTATCATTACAATTATCCGTGAATCACAAACGGATGCCATTGCACAAAAAACAATGATGGATGAATTCCTCCTCTCTGAAAAACAATCGCAAGCTATTCTTGATATGCGTTTGCGTCGTTTGACCGGATTGGAACGTGATAAAATTGAGGCAGAATATCAAGATTTAGTCGCTTTGATTGCTGACTTAGCCGATATTTTGGCAAAACCTGAACGTGTTAAGAAAATTATTCGTGAAGAATTAGAAGAAGTTAAACGTAAATTTGCTGACAAACGTCGAACAGAATTGTTAGTTGGTGAAGTTCTTACTCTTGAAGATGAAGATTTGATTGAGGAAGAAGATGTATTGATTACTTTATCAAATAAAGGATATATCAAACGTCTAGCTAATGACGAATTCCGTGCCCAAAATCGTGGTGGACGTGGTGTTCAAGGAATGGGAATGTCTGATGATGACTTTGTTCAACATTTGGTATCTACATCAACACATGATCATTTACTCTTCTTTACAAATCTTGGACGTGTTTACCGAATGAAAGGATATGAAATTCCTGAATACGGTCGGACAGCAAAAGGATTGCCAATTGTCAATCTCCTCAAGCTTGATGACGGTGAAAAAATTGCAACAATCATCAATGTTGACCGTGACCAAGCGGCGAAATATCTCTTCTTCACAACACGTAACGGAATTGTTAAACGAACTTCAACCAGTCAATTTAGCAATATTCGGACAAATGGTTTGAAGGCTTTGAAACTCCGAGATGGTGACGAACTGATTAATGTGCTTAGAACTTCGGGTGAAGATGAGGTGATTATCGGAACTCATTTGGGATACTCAGTTCGCTTTAAAGGTGCAGTTGTTCGTGATATGGGACGTGCAGCAGCCGGTGTTAAAGGGGTTAACCTCAGAGAAGGCGACTATGTTGTCGGAACTTCACGAATTGATGACAGTCAAGAAGTCCTTGTTATCTCAGAAAATGGTCTTGGTAAACGAACTCAGGCTTCAGAATATCCAACAAAAGGCCGTGGTGGTAAAGGGATGAAAGTCATGAATGTCACAGAAAGAACTGGTAAATTAGCTGGTTTAACTGCTGTCAATGGTGACGAAGATTTGATGGTTATTACAGATACAGGGGTTATTATCCGTACAAATGTGGCTAACATTTCTCAAACTGGTCGAGCTGCCCAAGGGGTTAAAGTAATGCGACTTGATGATGAAGCACAAATTGTAACCTTTGCACTTGTA
>gyrA_Lcl-158
CAAGACAAAAATGTTATCAATGTCAATTTAGTTGAGGAGATGAAGACGTCATTTCGTGACTATGCAATGTCAGTTATCGTTGCACGGGCACTTCCTGATGTACGTGATGGTTTAAAACCCGTTCACCGTCGTATTCTCTACGGAATGAATGAACTTGGAAATACTCCAGATAAACCACATAAAAAATCGGCACGTATTGTCGGTGAAGTTATGGGTAAATATCACCCACACGGAGACAGTTCAATCTATGAAGCAATGGTACGTATGGCTCAATGGTGGTCTTATCGTCATATGCTTGCTGACGGACACGGTAACTTTGGTTCAATGGACGGTGACGGTGCCGCAGCGATGCGTTATACCGAAGCTCGTTTAAGTAAAATTGCCATGGAAATGTTGCGTGATATCAACAAAAATACCGTTGATTTCATGGACAATTTCGACGGTACTGAACGTGAACCGCTCGTTTTACCTGCTCGTTTTCCAAACCTTTTAGTTAATGGAACCACAGGGATTGCCGTTGGGATGGCAACAAACATTCCACCACATAATCTGGGTGAAACAATCGATGCAGTAGATATGCTCATGGAAAATCCAGAAGCATCAGTTACTGATTTAATGTCTGTGATTCCTGGACCTGACTTCCCAACAGGGGCTTTGGTTATGGGTAAATCTGGTATTCGCCGTGCTTATGAAACTGGTAAAGGTTCAATTACATTACGTGCAAAAACCCACATTGAAGAAATGGCTGGTGGGAAAGAACGTATTGTTGTGACTGAACTACCATATATGGTCAATAAAGCACGGTTGGTTGAACATATTGTTCGTTTAAACCATGAAAAACGAATTGAAGGATTGACTGCGGTTCGTGATGAATCCAACCGTGAAGGAATTCGCGTGGTTATCGAAGTTCGTCGTGACTTATCAGCACACGTTATCTTAAATAATCTGTTCAAACTAACAAGTTTGCAAACTTCATTTGGTTTCAATATGTTGGCTATCGAAAAAGGAATTCCTAAAATTCTTTCTTTGAAAGAAATCTTAGTTGATTATATTGAACATCAAATAGAAGTTGTTGAACGTCGTACAGCCTTTGATAAAGCACGTGCAGAAGCACGCGCACATATCTTGGAAGGTTTACGTATCGCTCTTGACAATATTGACCGTATCATTACAATTATCCGTGAATCACAAACGGATGCCATTGCACAAAAAACAATGATGGATGAATTCCTCCTCTCTGAAAAACAATCGCAAGCTATTCTTGATATGCGTTTGCGTCGTTTGACCGGATTGGAACGTGATAAAATTGAGGCAGAATATCAAGATTTAGTCGCTTTGATTGCTGACTTAGCCGATATTTTGGCAAAACCTGAACGTGTTAAGAAAATTATTCGTGAAGAATTAGAAGAAGTTAAACGTAAATTTGCTGACAAACGTCGAACAGAATTGTTAGTTGGTGAAGTTCTTACTCTTGAAGATGAAGATTTGATTGAGGAAGAAGATGTATTGATTACTTTATCAAATAAAGGATATATCAAACGTCTAGCTAATGACGAATTCCGTGCCCAAAATCGTGGTGGACGTGGTGTTCAAGGAATGGGAATGTCTGATGATGACTTTGTTCAACATTTGGTATCTACATCAACACATGATCATTTACTCTTCTTTACAAATCTTGGACGTGTTTACCGAATGAAAGGATATGAAATTCCTGAATACGGTCGGACAGCAAAAGGATTGCCAATTGTCAATCTCCTCAAGCTTGATGACGGTGAAAAAATTGCAACAATCATCAATGTTGACCGTGACCAAGCGGCGAAATATCTCTTCTTCACAACACGTAACGGAATTGTTAAACGAACTTCAACCAGTCAATTTAGCAATATTCGGACAAATGGTTTGAAGGCTTTGAAACTCCGAGATGGTGACGAACTGATTAATGTGCTTAGAACTTCGGGTGAAGATGAGGTGATTATCGGAACTCATTTGGGATACTCAGTTCGCTTTAAAGGTGCAGTTGTTCGTGATATGGGACGTGCAGCAGCCGGTGTTAAAGGGGTTAACCTCAGAGAAGGCGACTATGTTGTCGGAACTTCACGAATTGATGACAGTCAAGAAGTCCTTGTTATCTCAGAAAATGGTCTTGGTAAACGAACTCAGGCTTCAGAATATCCAACAAAAGGCCGTGGTGGTAAAGGGATGAAAGTCATGAATGTCACAGAAAGAACTGGTAAATTAGCTGGTTTAACTGCTGTCAATGGTGACGAAGATTTGATGGTTATTACAGATACAGGGGTTATTATCCGTACAAATATGGCTAACATTTCTCAAACTGGTCGAGCTGCCCAAGGGGTTAAAGTAATGCGACTTGATGATGAAGCACAAATTGTAACCTTTGCACTTGTA
>gyrA_Lcl-159
CAAGACAAAAATGTTATCAATGTCAATTTAGTTGAGGAGATGAAGACGTCATTTCGTGACTATGCAATGTCAGTTATCGTTGCACGGGCACTTCCTGATGTACGTGATGGTTTAAAACCCGTTCACCGTCGTATTCTCTACGGAATGAATGAACTTGGAAATACTCCAGATAAACCACATAAAAAATCGGCACGTATTGTCGGTGAAGTTATGGGTAAATATCACCCACACGGAGACAGTTCAATCTATGAAGCAATGGTACGTATGGCTCAATGGTGGTCTTATCGTCATATGCTTGCTGACGGACACGGTAACTTTGGTTCAATGGACGGTGACGGTGCCGCAGCGATGCGTTATACCGAAGCTCGTTTAAGTAAAATTGCCATGGAAATGTTGCGTGATATCAACAAAAATACCGTTGATTTCATGGACAATTTCGACGGTACTGAACGTGAACCGCTCGTTTTACCTGCTCGTTTTCCAAACCTTTTAGTTAATGGAACCACAGGGATTGCCGTTGGGATGGCAACAAACATTCCACCACATAATCTGGGTGAAACAATCGATGCAGTAGATATGCTCATGGAAAATCCAGAAGCATCAGTTACTGATTTAATGTCTGTGATTCCTGGACCTGACTTCCCAACAGGGGCTTTGGTTATGGGTAAATCTGGTATTCGCCGTGCTTATGAAACTGGTAAAGGTTCAATTACATTACGTGCAAAAACCCACATTGAAGAAATGGCTGGTGGGAAAGAACGTATTGTTGTGACTGAACTACCATATATGGTCAATAAAGCACGGTTGGTTGAACATATTGTTCGTTTAAACCATGAAAAACGAATTGAAGGATTGACTGCGGTTCGTGATGAATCCAACCGTGAAGGAATTCGCGTGGTTATCGAAGTTCGTCGTGACTTATCAGCACACGTTATCTTAAATAATCTGTTCAAACTAACAAGTTTGCAAACTTCATTTGGTTTCAATATGTTGGCTATCGAAAAAGGAATTCCTAAAATTCTTTCTTTGAAAGAAATCTTAGTTGATTATATTGAACATCAAATAGAAGTTGTTGAACGTCGTACAGCCTTTGATAAAGCACGTGCAGAAGCACGCGCACATATCTTGGAAGGTTTACGTATCGCTCTTGACAATATTGACCGTATCATTACAATTATCCGTGAATCACAAACGGATGCCATTGCACAAAAAACAATGATGGATGAATTCCTCCTCTCTGAAAAACAATCGCAAGCTATTCTTGATATGCGTTTGCGTCGTTTGACCGGATTGGAACGTGATAAAATTGAGGCAGAATATCAAGATTTAGTCGCTTTGATTGCTGACTTAGCCGATATTTTGGCAAAACCTGAACGTGTTAAGAAAATTATTCGTGAAGAATTAGAAGAAGTTAAACGTAAATTTGCTGACAAACGTCGAACAGAATTGTTAGTTGGTGAAGTTCTTACTCTTGAAGATGAAGATTTGATTGAGGAAGAAGATGTATTGATTACTTTATCAAATAAAGGATATATCAAACGTCTAGCTAATGACGAATTCCGTGCCCAAAATCGTGGTGGACGTGGTGTTCAAGGAATGGGAATGTCTGATGATGACTTTGTTCAACATTTGGTATCTACATCAACACATGATCATTTACTCTTCTTTACAAATCTTGGACGTGTTTACCGAATGAAAGGATATGAAATTCCTGAATACGGTCGGACAGCAAAAGGATTGCCAATTGTCAATCTCCTCAAGCTTGATGACGGTGAAAAAATTGCAACAATCATCAATGTTGACCGTGACCAAGCGGCGAAATATCTCTTCTTCACAACACGTAACGGAATTGTTAAACGAACTTCAACCAGTCAATTTAGCAATATTCGGACAAATGGTTTGAAGGCTTTGAAACTCCGAGATGGTGACGAACTGATTAATGTGCTTAGAACTTCGGGTGAAGATGAGGTGATTATCGGAACTCATTTGGGATACTCAGTTCGCTTTAAAGGTGCAGTTGTTCGTGATATGGGACGTGCAGCAGCCGGTGTTAAAGGGGTTAACCTCAGAGAAGGCGACTATGTTGTCGGAACTTCACGAATTGATGACAGTCAAGAAGTCCTTGTTATCTCAGAAAATGGTCTTGGTAAACGAACTCAGGCTTCAGAATATCCAACAAAAGGCCGTGGTGGTAAAGGGATGAAAGTCATGAATGTCACAGAAAGAACTGGTAAATTAGCTGGTTTAACTGCTGTCAATGGTGACGAAGATTTGATGGTTATTACAGATACAGGGGTTATTATCCGTACAAATATGGCTAACATTTCTCAAACTGGTCGAGCTGCCCAAGGGGTTAAAGTAATGCGACTTGATGATGAAGCACAAATTGTAACCTTTGCACTTGTA
>gyrA_Lcl-160
CAAGACAAAAATGTTATCAATGTCAATTTAGTTGAGGAGATGAAGACGTCATTTCGTGACTATGCAATGTCAGTTATCGTTGCACGGGCACTTCCTGATGTACGTGATGGTTTAAAACCCGTTCACCGTCGTATTCTCTACGGAATGAATGAACTTGGAAATACTCCAGATAAACCACATAAAAAATCGGCACGTATTGTCGGTGAAGTTATGGGTAAATATCACCCACACGGAGACAGTTCAATCTATGAAGCAATGGTACGTATGGCTCAATGGTGGTCTTATCGTCATATGCTTGCTGACGGACACGGTAACTTTGGTTCAATGGACGGTGACGGTGCCGCAGCGATGCGTTATACCGAAGCTCGTTTAAGTAAAATTGCCATGGAAATGTTGCGTGATATCAACAAAAATACCGTTGATTTCATGGACAATTTCGACGGTACTGAACGTGAACCGCTCGTTTTACCTGCTCGTTTTCCAAACCTTTTAGTTAATGGAACCACAGGGATTGCCGTTGGGATGGCAACAAACATTCCACCACATAATCTGGGTGAAACAATCGATGCAGTAGATATGCTCATGGAAAATCCAGAAGCATCAGTTACTGATTTAATGTCTGTGATTCCTGGACCTGACTTCCCAACAGGGGCTTTGGTTATGGGTAAATCTGGTATTCGCCGTGCTTATGAAACTGGTAAAGGTTCAATTACATTACGTGCAAAAACCCACATTGAAGAAATGGCTGGTGGGAAAGAACGTATTGTTGTGACTGAACTACCATATATGGTCAATAAAGCACGGTTGGTTGAACATATTGTTCGTTTAAACCATGAAAAACGAATTGAAGGATTGACTGCGGTTCGTGATGAATCCAACCGTGAAGGAATTCGCGTGGTTATCGAAGTTCGTCGTGACTTATCAGCACACGTTATCTTAAATAATCTGTTCAAACTAACAAGTTTGCAAACTTCATTTGGTTTCAATATGTTGGCTATCGAAAAAGGAATTCCTAAAATTCTTTCTTTGAAAGAAATCTTAGTTGATTATATTGAACATCAAATAGAAGTTGTTGAACGTCGTACAGCCTTTGATAAAGCACGTGCAGAAGCACGCGCACATATCTTGGAAGGTTTACGTATCGCTCTTGACAATATTGACCGTATCATTACAATTATCCGTGAATCACAAACGGATGCCATTGCACAAAAAACAATGATGGATGAATTCCTCCTCTCTGAAAAACAATCGCAAGCTATTCTTGATATGCGTTTGCGTCGTTTGACCGGATTGGAACGTGATAAAATTGAGGCAGAATATCAAGATTTAGTCGCTTTGATTGCTGACTTAGCCGATATTTTGGCAAAACCTGAACGTGTTAAGAAAATTATTCGTGAAGAATTAGAAGAAGTTAAACGTAAATTTGCTGACAAACGTCGAACAGAATTGTTAGTTGGTGAAGTTCTTACTCTTGAAGATGAAGATTTGATTGAGGAAGAAGATGTATTGATTACTTTATCAAATAAAGGATATATCAAACGTCTAGCTAATGACGAATTCCGTGCCCAAAATCGTGGTGGACGTGGTGTTCAAGGAATGGGAATGTCTGATGATGACTTTGTTCAACATTTGGTATCTACATCAACACATGATCATTTACTCTTCTTTACAAATCTTGGACGTGTTTACCGAATGAAAGGATATGAAATTCCTGAATACGGTCGGACAGCAAAAGGATTGCCAATTGTCAATCTCCTCAAGCTTGATGACGGTGAAAAAATTGCAACAATCATCAATGTTGACCGTGACCAAGCGGCGAAATATCTCTTCTTCACAACACGTAACGGAATTGTTAAACGAACTTCAACCAGTCAATTTAGCAATATTCGGACAAATGGTTTGAAGGCTTTGAAACTCCGAGATGGTGACGAACTGATTAATGTGCTTAGAACTTCGGGTGAAGATGAGGTGATTATCGGAACTCATTTGGGATACTCAGTTCGCTTTAAAGGTGCAGTTGTTCGTGATATGGGACGTGCAGCAGCCGGTGTTAAAGGGGTTAACCTCAGAGAAGGCGACTATGTTGTCGGAACTTCACGAATTGATGACAGTCAAGAAGTCCTTGTTATCTCAGAAAATGGTCTTGGTAAACGAACTCAGGCTTCAGAATATCCAACAAAAGGCCGTGGTGGTAAAGGGATGAAAGTCATGAATGTCACAGAAAGAACTGGTAAATTAGCTGGTTTAACTGCTGTCAATGGTGACGAAGATTTGATGGTTATTACAGATACAGGGGTTATTATCCGTACAAATATGGCTAACATTTCTCAAACTGGTCGAGCTGCCCAAGGGGTTAAAGTAATGCGACTTGATGATGAAGCACAAATTGTAACCTTTGCACTTGTA
>gyrA_Lcl-161
CAAGACAAAAATGTTATCAATGTCAATTTAGTTGAGGAGATGAAGACGTCATTTCGTGACTATGCAATGTCAGTTATCGTTGCACGGGCACTTCCTGATGTACGTGATGGATTAAAACCCGTTCACCGTCGTATTCTCTACGGAATGAATGAACTGGGGAATACTCCAGATAAACCTCATAAAAAATCGGCTCGTATTGTCGGTGAAGTTATGGGTAAATATCACCCACATGGAGACAGTTCAATCTATGAAGCAATGGTACGTATGGCTCAATGGTGGTCTTATCGTCATATGCTTGCTGACGGACACGGTAACTTTGGTTCAATGGACGGCGACGGTGCCGCAGCAATGCGTTATACCGAAGCTCGTTTAAGTAAAATTGCAATGGAAATGTTGCGTGATATCAACAAAAATACCGTTGATTTCATGGACAATTTCGATGGAACTGAACGTGAACCACTCGTTTTACCTGCTCGTTTCCCAAATCTTTTAGTTAATGGAACCACAGGGATTGCCGTTGGGATGGCAACAAACATTCCACCGCATAACCTTGGTGAAACGATTGATGCAGTAGATATGCTTATGGAAAACCCAGAAGCTTCCGTTACTGATTTGATGTCTGTCATTCCTGGTCCTGACTTCCCAACAGGGGCTTTGGTTATGGGGAAATCCGGCATTCGTCGTGCTTATGAAACTGGTAAAGGTTCAATTACATTACGTGCAAAAACCCACATTGAAGAAATGGCTGGTGGAAAAGAACGCATCGTTGTGACTGAATTACCATACATGGTTAACAAGGCGCGCTTGGTTGAACATATTGTTCGTTTGAACCATGAAAAACGTATTGAAGGATTGACTGCAGTTCGTGATGAATCAAACCGTGAAGGAATTCGAGTGGTTATTGAAGTGCGTCGTGATTTATCAGCACACGTTATCCTAAATAATCTTTTCAAACTGACAAGTTTGCAAACTTCATTTGGTTTCAACATGTTGGCTATCGAAAAAGGAATTCCTAAAATTCTTTCTTTGAAAGAAATTTTAGTTGATTATATTGAACATCAAATAGAAGTTGTCGAACGTCGTACAGCCTTTGATAAAGCACGTGCAGAAGCACGTGCACATATCTTAGAAGGTTTACGTATCGCTCTTGATAATATTGACCGTATCATCACAATTATCCGTGAATCACAAACGGATGCTATTGCTCAAAAAACAATGATGGATGAATTCCTCTTGTCTGAGAAACAATCACAAGCCATTCTTGATATGCGTTTGCGTCGTTTGACAGGTTTGGAACGTGACAAAATTGAAGCTGAATATCAAGATTTAGTTGCTTTGATTGCTGACTTGACGGATATTTTAGCAAAACCTGAACGAGTTAAGAAAATTATTCGTGAAGAATTAGAAGAAGTTAAACGTAAATTTGCTGACAAACGTCGAACAGAATTGTTAGTTGGTGAGGTTCTTACTCTTGAAGATGAAGATTTGATTGAGGAAGAAGATGTATTGATTACTTTATCAAATAAAGGATATATCAAACGTTTGGCTAACGATGAATTCCGTGCTCAAAATCGCGGGGGACGTGGTGTTCAAGGAATGGGTATGTCTGATGATGACTTCGTTCAACATTTGGTATCTACATCAACACATGATCATTTACTCTTCTTTACAAATCTTGGACGTGTCTACCGAATGAAAGGATATGAAATTCCTGAATATGGTCGGACAGCTAAGGGCTTACCAATTGTCAATCTCTTAAAACTTGATGATGGTGAAAAAATTGCAACAATCATCAATGTTGATCGTGACCAAGCGGCGAAATATCTCTTCTTCACAACACGCAATGGGATTGTTAAACGAACTTCAACGAGTCAATTTAGCAATATTCGGACAAATGGTTTGAAGGCTTTGAAACTTCGTGATGGCGATGAGTTGATTAATGTGCTTAGAACTTCGGGTGAAGATGAGGTTATTATCGGGACTCACTTAGGTTACTCTGTTCGTTTCAAAGGTGCAATTGTTCGCGATATGGGACGTGCCGCAGCTGGGGTCAAAGGGGTTAACCTCCGAGAAGGGGACTTTGTTGTTGGAACTTCAAGAATTGATGACAGTCAAGAAGTCCTTGTTATCTCAGAAAATGGTCTTGGTAAACGAACTCAAGCTTCGGAATATCCAACAAAAGGCCGTGGTGGTAAAGGGATGAAAGTCATGAATGTCACAGAAAGAACTGGTAAATTAGCTGGTTTAACTGCAGTCAATGGTGACGAAGACTTGATGGTCATTACAGATACAGGGGTTATTATCCGTACAAATGTGGCTAATATTTCTCAAACTGGTCGTGCAGCCCAAGGGGTTAAAGTAATGCGACTTGATGATGAAGCACAAATTGTAACTTTTGCACTTGTA
>gyrA_Lcl-162
CAAGACAAAAATGTTATCAATGTCAATTTAGTTGAGGAGATGAAGACGTCATTTCGTGACTATGCAATGTCAGTTATCGTTGCACGGGCACTTCCTGATGTACGTGATGGTTTAAAACCCGTTCACCGTCGTATTCTCTACGGAATGAATGAACTTGGAAATACTCCAGATAAACCACATAAAAAATCGGCACGTATTGTCGGTGAAGTTATGGGTAAATATCACCCACACGGAGACAGTTCAATCTATGAAGCAATGGTACGTATGGCTCAATGGTGGTCTTATCGTCATATGCTTGCTGACGGACACGGTAACTTTGGTTCAATGGACGGTGACGGTGCCGCAGCGATGCGTTATACCGAAGCTCGTTTAAGTAAAATTGCCATGGAAATGTTGCGTGATATCAACAAAAATACCGTTGATTTCATGGACAATTTCGACGGTACTGAACGTGAACCGCTCGTTTTACCTGCTCGTTTTCCAAACCTTTTAGTTAATGGAACCACAGGGATTGCCGTTGGGATGGCAACAAACATTCCACCACATAATCTGGGTGAAACAATCGATGCAGTAGATATGCTCATGGAAAATCCAGAAGCATCAGTTACTGATTTAATGTCTGTGATTCCTGGACCTGACTTCCCAACAGGGGCTTTGGTTATGGGTAAATCTGGTATTCGCCGTGCTTATGAAACTGGTAAAGGTTCAATTACATTACGTGCAAAAACCCACATTGAAGAAATGGCTGGTGGGAAAGAACGTATTGTTGTGACTGAACTACCATATATGGTCAATAAAGCACGGTTGGTTGAACATATTGTTCGTTTAAACCATGAAAAACGAATTGAAGGATTGACTGCGGTTCGTGATGAATCCAACCGTGAAGGAATTCGCGTGGTTATCGAAGTTCGTCGTGACTTATCAGCACACGTTATCTTAAATAATCTGTTCAAACTAACAAGTTTGCAAACTTCATTTGGTTTCAATATGTTGGCTATCGAAAAAGGAATTCCTAAAATTCTTTCTTTGAAAGAAATCTTAGTTGATTATATTGAACATCAAATAGAAGTTGTTGAACGTCGTACAGCCTTTGATAAAGCACGTGCAGAAGCACGCGCACATATCTTGGAAGGTTTACGTATCGCTCTTGACAATATTGACCGTATCATTACAATTATCCGTGAATCACAAACGGATGCCATTGCACAAAAAACAATGATGGATGAATTCCTCCTCTCTGAAAAACAATCGCAAGCTATTCTTGATATGCGTTTGCGTCGTTTGACCGGATTGGAACGTGATAAAATTGAGGCAGAATATCAAGATTTAGTCGCTTTGATTGCTGACTTAGCCGATATTTTGGCAAAACCTGAACGTGTTAAGAAAATTATTCGTGAAGAATTAGAAGAAGTTAAACGTAAATTTGCTGACAAACGTCGAACAGAATTGTTAGTTGGTGAAGTTCTTACTCTTGAAGATGAAGATTTGATTGAGGAAGAAGATGTATTGATTACTTTATCAAATAAAGGATATATCAAACGTCTAGCTAATGACGAATTCCGTGCCCAAAATCGTGGTGGACGTGGTGTTCAAGGAATGGGAATGTCTGATGATGACTTTGTTCAACATTTGGTATCTACATCAACACATGATCATTTACTCTTCTTTACAAATCTTGGACGTGTTTACCGAATGAAAGGATATGAAATTCCTGAATACGGTCGGACAGCAAAAGGATTGCCAATTGTCAATCTCCTCAAGCTTGATGACGGTGAAAAAATTGCAACAATCATCAATGTTGACCGTGACCAAGCGGCGAAATATCTCTTCTTCACAACACGTAACGGAATTGTTAAACGAACTTCAACCAGTCAATTTAGCAATATTCGGACAAATGGTTTGAAGGCTTTGAAACTCCGAGATGGTGACGAACTGATTAATGTGCTTAGAACTTCGGGTGAAGATGAGGTGATTATCGGAACTCATTTGGGATACTCAGTTCGCTTTAAAGGTGCAGTTGTTCGTGATATGGGACGTGCAGCAGCCGGTGTTAAAGGGGTTAACCTCAGAGAAGGCGACTATGTTGTCGGAACTTCACGAATTGATGACAGTCAAGAAGTCCTTGTTATCTCAGAAAATGGTCTTGGTAAACGAACTCAGGCTTCAGAATATCCAACAAAAGGCCGTGGTGGTAAAGGGATGAAAGTCATGAATGTCACAGAAAGAACTGGTAAATTAGCTGGTTTAACTGCTGTCAATGGTGACGAAGATTTGATGGTTATTACAGATACAGGGGTTATTATCCGTACAAATATGGCTAACATTTCTCAAACTGGTCGAGCTGCCCAAGGGGTTAAAGTAATGCGACTTGATGATGAAGCACAAATTGTAACCTTTGCACTTGTA
>gyrA_Lcl-163
CAAGACAAAAATGTTATCAATGTCAATTTAGTTGAGGAGATGAAGACGTCATTTCGTGACTATGCAATGTCAGTTATCGTTGCAAGGGCACTTCCTGATGTACGTGATGGTTTAAAACCCGTTCACCGTCGTATTCTCTACGGAATGAATGAACTTGGAAATACTCCAGATAAACCACATAAAAAATCGGCACGTATTGTCGGTGAAGTTATGGGTAAATATCACCCACACGGGGATAGTTCAATCTATGAAGCAATGGTACGTATGGCTCAATGGTGGTCTTATCGTCATATGCTTGCTGACGGACACGGTAACTTTGGTTCAATGGACGGAGACGGTGCCGCAGCGATGCGTTATACCGAAGCTCGTTTAAGTAAAATTGCCATGGAAATGTTGCGTGATATCAACAAAAATACCGTTGATTTCATGGACAATTTCGATGGTACTGAACGTGAACCGCTCGTTTTACCTGCTCGTTTTCCAAACCTTTTAGTTAATGGAACCACAGGGATTGCCGTTGGGATGGCAACAAACATTCCACCACATAATCTGGGTGAAACAATTGATGCAGTAGATATGCTCATGGAAAATCCAGAAGCATCAGTTACTGATTTAATGTCTGTGATTCCTGGACCTGACTTCCCAACAGGGGCTTTGGTTATGGGTAAATCTGGTATTCGCCGTGCTTATGAAACTGGTAAAGGTTCAATTACATTACGTGCAAAAACCCACATTGAAGAAATGGCTGGTGGGAAAGAACGTATTGTTGTGACTGAACTACCATATATGGTCAATAAAGCGCGTTTGGTTGAACATATCGTTCGTTTGAACCATGAAAAACGAATTGAAGGATTGACTGCGGTTCGTGATGAATCCAACCGTGAAGGAATTCGCGTGGTTATCGAAGTTCGTCGTGACTTATCAGCACATGTTATCTTAAACAATCTGTTCAAACTAACAAGTTTGCAAACTTCATTTGGTTTCAATATGTTGGCTATCGAAAAAGGAATTCCTAAAATTCTTTCTTTGAAAGAAATCTTAGTTGATTATATTGAACATCAAATAGAAGTTGTTGAACGTCGTACAGCCTTTGATAAAGCACGTGCAGAAGCACGCGCACATATCTTGGAAGGTTTACGTATCGCTCTTGACAATATTGACCGTATCATTACAATTATCCGTGAATCACAAACGGATGCCATTGCACAAAAAACAATGATGGATGAATTCCTCCTCTCTGAAAAACAATCGCAAGCTATTCTTGACATGCGTTTGCGTCGTTTGACCGGATTGGAACGTGATAAAATTGAGGCAGAATATCAAGATTTAGTCGCTTTGATTGCTGACTTAGCCGATATTTTGGCAAAACCTGAACGTGTTAAGAAAATTATTCGTGAAGAATTAGAAGAAGTTAAACGTAAATTTGCTGACAAACGTCGAACAGAATTGTTAGTTGGTGAAGTTCTTACTCTTGAAGATGAAGATTTGATTGAGGAAGAAGATGTATTGATTACTTTATCAAATAAAGGATATATCAAACGTCTAGCTAATGACGAATTCCGTGCCCAAAATCGTGGTGGACGTGGTGTTCAAGGAATGGGAATGTCTGATGATGACTTTGTTCAACATTTGGTATCTACATCAACACATGATCATTTACTCTTCTTTACAAATCTTGGACGTGTTTACCGAATGAAAGGATATGAAATTCCTGAATACGGTCGGACAGCAAAAGGATTGCCAATTGTCAATCTCCTCAAGCTTGATGACGGTGAAAAAATTGCAACAATCATCAATGTTGACCGTGACCAAGCGGCGAAATATCTCTTTTTCACAACACGCAACGGAATTGTTAAACGAACTTCAACCAGTCAATTTAGCAATATTCGGACAAATGGTTTGAAGGCTTTGAAACTCCGAGATGGTGATGAACTGATTAATGTGCTTAGAACTTCGGGTGAAGATGAGGTGATTATCGGAACTCATTTGGGATACTCAGTTCGCTTTAAAGGTGCAGTTGTTCGTGATATGGGACGTGCAGCAGCCGGTGTTAAAGGGGTTAACCTCAGAGAAGGCGACTATGTTGTCGGAACTTCACGAATTGATGACAGTCAAGAAGTCCTTGTTATCTCAGAAAATGGTCTTGGTAAACGAACTCAGGCTTCGGAATATCCAACAAAAGGCCGTGGTGGTAAAGGGATGAAAGTCATGAATGTCACAGAAAGAACTGGTAAATTAGCTGGTTTAACTGCTGTCAATGGTGACGAAGATTTGATGGTTATTACAGATACAGGGGTTATTATCCGTACAAATGTGGCTAACATTTCTCAAACTGGTCGAGCTGCCCAAGGGGTTAAAGTAATGCGACTTGATGATGAAGCACAAATTGTAACCTTTGCACTTGTA
>gyrA_Lcl-164
CAAGACAAAAATGTTATCAATGTCAATTTAGTTGAGGAGATGAAGACGTCATTTCGTGACTATGCAATGTCAGTTATCGTTGCAAGGGCACTTCCTGATGTACGTGATGGTTTAAAACCCGTTCACCGTCGTATTCTCTACGGAATGAATGAACTTGGAAATACTCCAGATAAACCACATAAAAAATCGGCACGTATTGTCGGTGAAGTTATGGGTAAATATCACCCACACGGGGATAGTTCAATCTATGAAGCAATGGTACGTATGGCTCAATGGTGGTCTTATCGTCATATGCTTGCTGACGGACACGGTAACTTTGGTTCAATGGACGGAGACGGTGCCGCAGCGATGCGTTATACCGAAGCTCGTTTAAGTAAAATTGCCATGGAAATGTTGCGTGATATCAACAAAAATACCGTTGATTTCATGGACAATTTCGATGGTACTGAACGTGAACCGCTCGTTTTACCTGCTCGTTTTCCAAACCTTTTAGTTAATGGAACCACAGGGATTGCCGTTGGGATGGCAACAAACATTCCACCACATAATCTGGGTGAAACAATTGATGCAGTAGATATGCTCATGGAAAATCCAGAAGCATCAGTTACTGATTTAATGTCTGTGATTCCTGGACCTGACTTCCCAACAGGGGCTTTGGTTATGGGTAAATCTGGTATTCGCCGTGCTTATGAAACTGGTAAAGGTTCAATTACATTACGTGCAAAAACCCACATTGAAGAAATGGCTGGTGGGAAAGAACGTATTGTTGTGACTGAACTACCATATATGGTCAATAAAGCGCGTTTGGTTGAACATATCGTTCGTTTGAACCATGAAAAACGAATTGAAGGATTGACTGCGGTTCGTGATGAATCCAACCGTGAAGGAATTCGCGTGGTTATCGAAGTTCGTCGTGACTTATCAGCACATGTTATCTTAAACAATCTGTTCAAACTAACAAGTTTGCAAACTTCATTTGGTTTCAATATGTTGGCTATCGAAAAAGGAATTCCTAAAATTCTTTCTTTGAAAGAAATCTTAGTTGATTATATTGAACATCAAATAGAAGTTGTTGAACGTCGTACAGCCTTTGATAAAGCACGTGCAGAAGCACGCGCACATATCTTGGAAGGTTTACGTATCGCTCTTGACAATATTGACCGTATCATTACAATTATCCGTGAATCACAAACGGATGCCATTGCACAAAAAACAATGATGGATGAATTCCTCCTCTCTGAAAAACAATCGCAAGCTATTCTTGACATGCGTTTGCGTCGTTTGACCGGATTGGAACGTGATAAAATTGAGGCAGAATATCAAGATTTAGTCGCTTTGATTGCTGACTTAGCCGATATTTTGGCAAAACCTGAACGTGTTAAGAAAATTATTCGTGAAGAATTAGAAGAAGTTAAACGTAAATTTGCTGACAAACGTCGAACAGAATTGTTAGTTGGTGAAGTTCTTACTCTTGAAGATGAAGATTTGATTGAGGAAGAAGATGTATTGATTACTTTATCAAATAAAGGATATATCAAACGTCTAGCTAATGACGAATTCCGTGCCCAAAATCGTGGTGGACGTGGTGTTCAAGGAATGGGAATGTCTGATGATGACTTTGTTCAACATTTGGTATCTACATCAACACATGATCATTTACTCTTCTTTACAAATCTTGGACGTGTTTACCGAATGAAAGGATATGAAATTCCTGAATACGGTCGGACAGCAAAAGGATTGCCAATTGTCAATCTCCTCAAGCTTGATGACGGTGAAAAAATTGCAACAATCATCAATGTTGACCGTGACCAAGCGGCGAAATATCTCTTTTTCACAACACGCAACGGAATTGTTAAACGAACTTCAACCAGTCAATTTAGCAATATTCGGACAAATGGTTTGAAGGCTTTGAAACTCCGAGATGGTGATGAACTGATTAATGTGCTTAGAACTTCGGGTGAAGATGAGGTGATTATCGGAACTCATTTGGGATACTCAGTTCGCTTTAAAGGTGCAGTTGTTCGTGATATGGGACGTGCAGCAGCCGGTGTTAAAGGGGTTAACCTCAGAGAAGGCGACTATGTTGTCGGAACTTCACGAATTGATGACAGTCAAGAAGTCCTTGTTATCTCAGAAAATGGTCTTGGTAAACGAACTCAGGCTTCGGAATATCCAACAAAAGGCCGTGGTGGTAAAGGGATGAAAGTCATGAATGTCACAGAAAGAACTGGTAAATTAGCTGGTTTAACTGCTGTCAATGGTGACGAAGATTTGATGGTTATTACAGATACAGGGGTTATTATCCGTACAAATGTGGCTAACATTTCTCAAACTGGTCGAGCTGCCCAAGGGGTTAAAGTAATGCGACTTGATGATGAAGCACAAATTGTAACCTTTGCACTTGTA
>gyrA_Lcl-165
CAAGACAAAAATGTTATCAATGTCAATTTAGTTGAGGAGATGAAGACGTCATTTCGTGACTATGCAATGTCAGTTATCGTTGCACGGGCACTTCCTGATGTACGTGATGGTTTAAAACCCGTTCACCGTCGTATTCTCTACGGAATGAATGAACTTGGAAATACTCCAGATAAACCACATAAAAAATCGGCACGTATTGTCGGTGAAGTTATGGGTAAATATCACCCACACGGAGACAGTTCAATCTATGAAGCAATGGTACGTATGGCTCAATGGTGGTCTTATCGTCATATGCTTGCTGACGGACACGGTAACTTTGGTTCAATGGACGGTGACGGTGCCGCAGCGATGCGTTATACCGAAGCTCGTTTAAGTAAAATTGCCATGGAAATGTTGCGTGATATCAACAAAAATACCGTTGATTTCATGGACAATTTCGACGGTACTGAACGTGAACCGCTCGTTTTACCTGCTCGTTTTCCAAACCTTTTAGTTAATGGAACCACAGGGATTGCCGTTGGGATGGCAACAAACATTCCACCACATAATCTGGGTGAAACAATCGATGCAGTAGATATGCTCATGGAAAATCCAGAAGCATCAGTTACTGATTTAATGTCTGTGATTCCTGGACCTGACTTCCCAACAGGGGCTTTGGTTATGGGTAAATCTGGTATTCGCCGTGCTTATGAAACTGGTAAAGGTTCAATTACATTACGTGCAAAAACCCACATTGAAGAAATGGCTGGTGGGAAAGAACGTATTGTTGTGACTGAACTACCATATATGGTCAATAAAGCACGGTTGGTTGAACATATTGTTCGTTTAAACCATGAAAAACGAATTGAAGGATTGACTGCGGTTCGTGATGAATCCAACCGTGAAGGAATTCGCGTGGTTATCGAAGTTCGTCGTGACTTATCAGCACACGTTATCTTAAATAATCTGTTCAAACTAACAAGTTTGCAAACTTCATTTGGTTTCAATATGTTGGCTATCGAAAAAGGAATTCCTAAAATTCTTTCTTTGAAAGAAATCTTAGTTGATTATATTGAACATCAAATAGAAGTTGTTGAACGTCGTACAGCCTTTGATAAAGCACGTGCAGAAGCACGCGCACATATCTTGGAAGGTTTACGTATCGCTCTTGACAATATTGACCGTATCATTACAATTATCCGTGAATCACAAACGGATGCCATTGCACAAAAAACAATGATGGATGAATTCCTCCTCTCTGAAAAACAATCGCAAGCTATTCTTGATATGCGTTTGCGTCGTTTGACCGGATTGGAACGTGATAAAATTGAGGCAGAATATCAAGATTTAGTCGCTTTGATTGCTGACTTAGCCGATATTTTGGCAAAACCTGAACGTGTTAAGAAAATTATTCGTGAAGAATTAGAAGAAGTTAAACGTAAATTTGCTGACAAACGTCGAACAGAATTGTTAGTTGGTGAAGTTCTTACTCTTGAAGATGAAGATTTGATTGAGGAAGAAGATGTATTGATTACTTTATCAAATAAAGGATATATCAAACGTCTAGCTAATGACGAATTCCGTGCCCAAAATCGTGGTGGACGTGGTGTTCAAGGAATGGGAATGTCTGATGATGACTTTGTTCAACATTTGGTATCTACATCAACACATGATCATTTACTCTTCTTTACAAATCTTGGACGTGTTTACCGAATGAAAGGATATGAAATTCCTGAATACGGTCGGACAGCAAAAGGATTGCCAATTGTCAATCTCCTCAAGCTTGATGACGGTGAAAAAATTGCAACAATCATCAATGTTGACCGTGACCAAGCGGCGAAATATCTCTTCTTCACAACACGTAACGGAATTGTTAAACGAACTTCAACCAGTCAATTTAGCAATATTCGGACAAATGGTTTGAAGGCTTTGAAACTCCGAGATGGTGACGAACTGATTAATGTGCTTAGAACTTCGGGTGAAGATGAGGTGATTATCGGAACTCATTTGGGATACTCAGTTCGCTTTACAGGTGCAGTTGTTCGTGATATGGGACGTGCAGCAGCCGGTGTTAAAGGGGTTAACCTCAGAGAAGGCGACTATGTTGTCGGAACTTCACGAATTGATGACAGTCAAGAAGTCCTTGTTATCTCAGAAAATGGTCTTGGTAAACGAACTCAGGCTTCAGAATATCCAACAAAAGGCCGTGGTGGTAAAGGGATGAAAGTCATGAATGTCACAGAAAGAACTGGTAAATTAGCTGGTTTAACTGCTGTCAATGGTGACGAAGATTTGATGGTTATTACAGATACAGGGGTTATTATCCGTACAAATGTGGCTAACATTTCTCAAACTGGTCGAGCTGCCCAAGGGGTTAAAGTAATGCGACTTGATGATGAAGCACAAATTGTAACCTTTGCACTTGTA
>gyrA_Lcl-166
[truncated: 1,319,432 more chars]
