# Supplementary material for: Gene-Trait Matching and Prevalence of Nisin Tolerance Systems in Lactococus lactis
Source: Front Bioeng Biotechnol. 2021 Mar 3;9:622835. doi: 10.3389/fbioe.2021.622835 (PMC7965974; doi:10.3389/fbioe.2021.622835)
Supplement: Supplementary File 1 — Sequences of the 12 conserved genes (dnaK, fusA, groEL, gyrA, gyrB, ileS, lep, pheS, recA, rpoA, rpoB, and rpoC) for each of the 710 L. lactis strains, used for the MLST tree presented in Supplementary Figure 3. [file Data_Sheet_2.ZIP › MLST_sequences/gyrB.fa.txt]

>gyrB_Lcl-001
CAGACGAATATGACGCCAGTCAAATTCAAGTACTTGAAGGTCTTGAAGCAGTACGTATGCGTCCAGGGATGTATATTGGTTCAACCTCAAAAGAAGGGTTGCACCATTTAGTCTGGGAAATTGTTGACAATTCAATTGATGAAGCACTTGCAGGATTTGCAAGCCATATTGAGGTTTTTATTGAGCCTGATAATTCAATTACTGTTGTTGATGATGGACGTGGAATTCCGGTTGATATTCAAGAAAAAACGGGTCGTCCAGCCGTGGAAACAGTCTTCACAGTGTTGCATGCTGGAGGTAAATTTGGTGGAGGCGGCTATAAAGTTTCTGGTGGATTGCACGGTGTTGGTTCATCTGTTGTTAATGCTTTGTCAACAGTACTAGATGTTACTGTTCATAAAGATGGCCAAAAATATTATCAAGAATATCATCGTGGTCTCGTTGGAGATGATTTAAAAATTATTGGTGAAACTGACCGTAGAGGGACAACTGTTCACTTTGTACCAGACCCAGAAATTTTTACAGAAACTGTTGAATTTGATTTTGATAAGCTTGCAACACGTGTTCGTGAGTTAGCCTTTTTGAATCGCGGTCTTCGCATTTCCTTAACAGACAAACGTGAAGGAAATGAAAAAAATGAAGTTCACTTCCATTATGAAGGTGGAATTCAGTCTTATGTTGAATATTTAAATGAAAATAAGACAGTCATTTTTGAACCAGCAATTTTTACTGAAGGTGAAATGGATGGAATTGCTGTTGAAGTAGCAATGCAATATACTGATACTTATCATTCAGTAGTGATGTCCTTTGCTAATAACATCAACACTCATGAAGGTGGAACACATGAGCAAGGTTTTAGAACAGCCCTTACTCGTGTTATTAATAATTACGCAAAACAAAATAAAATTCTTAAAGAAAACGAAGATAATTTAACTGGGGATGATGTCCGCGAAGGATTGACAGCAGTTATTTCGGTTAAGCATCCTAATCCACAATTTGAAGGGCAAACCAAAACAAAACTTGGGAACTCAGAAGTAACAGGAATTGTTAACAAACTCTTTGCGGAAGCTTTGACAACATTTATGTTAGAAAATCCACAAGTTGCTCGTAAAATCGTTGAAAAAGGGATTTTGGCAAGTAAAGCAAGGATTGCAGCAAAACGTGCGCGTGAAGTGACACGTAAAAAATCAGGGCTTGAAATTTCCAACCTTCCTGGTAAATTAGCTGACTGTTCATCAAATAATCCAGAACAAACAGAATTATTCATCGTCGAAGGAGATTCGGCTGGAGGTTCGGCTAAATCAGGACGTAATCGTGAATTCCAAGCAATTTTACCTATTCGTGGTAAGATTTTGAATGTGGAAAAAGCAACGATGGATAAAATTTTGGCCAATGAAGAAATTCGTTCTCTATTCACTGCAATGGGAACTGGTTTTGGAGCAGATTATGATTTGTCGAAAGCACGTTATCACAAACTTGTTATCATGACCGATGCCGATGTCGACGGAGCACACATCCGTACGCTTTTACTAACACTCTTCTACCGTTATATGCGCCCAGTTGTTGAAGCAGGGTATGTTTATATTGCTCAGCCACCAATTTACGGTATCAAAGTTGGTTCAGAAACAAAAGAATACATTCAACCAGGTGAAAATCAAGAAAAAGATTTACAAGAAGCTTTAGCACGTTGGGCACAAGGAAGAACAAAGCCTACTGTACAACGTTATAAAGGTTTAGGGGAAATGGATGACCATCAACTTTGGGATACAACAATGGATCCTGAACACCGTTTAATGGCACGTGTATCTGTTGAAGACGCAGCAGAAGCTGACAAAATCTTTGATATGCTCATGGGAGACAGAGTTGAACCTCGTCGTGAATTTATTGAAAATAATGCTCAGTACTCGACAATTGATGC
>gyrB_Lcl-002
CAGACGAATATGACGCCAGTCAAATTCAAGTACTTGAAGGTCTTGAAGCAGTACGTATGCGTCCAGGGATGTATATTGGTTCAACCTCAAAAGAAGGGTTGCACCATTTAGTCTGGGAAATTGTTGACAATTCAATTGATGAAGCACTTGCAGGATTTGCAAGCCATATTGAGGTTTTTATTGAGCCTGATAATTCAATTACTGTTGTTGATGATGGACGTGGAATTCCGGTTGATATTCAAGAAAAAACGGGTCGTCCAGCCGTGGAAACAGTCTTCACAGTGTTGCATGCTGGAGGTAAATTTGGTGGAGGCGGCTATAAAGTTTCTGGTGGATTGCACGGTGTTGGTTCATCTGTTGTTAATGCTTTGTCAACAGTACTAGATGTTACTGTTCATAAAGATGGCCAAAAATATTATCAAGAATATCATCGTGGTCTCGTTGGAGATGATTTAAAAATTATTGGTGAAACTGACCGTAGAGGGACAACTGTTCACTTTGTACCAGACCCAGAAATTTTTACAGAAACTGTTGAATTTGATTTTGATAAGCTTGCAACACGTGTTCGTGAGTTAGCCTTTTTGAATCGCGGTCTTCGCATTTCCTTAACAGACAAACGTGAAGGAAATGAAAAAAATGAAGTTCACTTCCATTATGAAGGTGGAATTCAGTCTTATGTTGAATATTTAAATGAAAATAAGACAGTCATTTTTGAACCAGCAATTTTTACTGAAGGTGAAATGGATGGAATTGCTGTTGAAGTAGCAATGCAATATACTGATACTTATCATTCAGTAGTGATGTCCTTTGCTAATAACATCAACACTCATGAAGGTGGAACACATGAGCAAGGTTTTAGAACAGCCCTTACTCGTGTTATTAATAATTACGCAAAACAAAATAAAATTCTTAAAGAAAACGAAGATAATTTAACTGGGGATGATGTCCGCGAAGGATTGACAGCAGTTATTTCGGTTAAGCATCCTAATCCACAATTTGAAGGGCAAACCAAAACAAAACTTGGGAACTCAGAAGTAACAGGAATTGTTAACAAACTCTTTGCGGAAGCTTTGACAACATTTATGTTAGAAAATCCACAAGTTGCTCGTAAAATCGTTGAAAAAGGGATTTTGGCAAGTAAAGCAAGGATTGCAGCAAAACGTGCGCGTGAAGTGACACGTAAAAAATCAGGGCTTGAAATTTCCAACCTTCCTGGTAAATTAGCTGACTGTTCATCAAATAATCCAGAACAAACAGAATTATTCATCGTCGAAGGAGATTCGGCTGGAGGTTCGGCTAAATCAGGACGTAATCGTGAATTCCAAGCAATTTTACCTATTCGTGGTAAGATTTTGAATGTGGAAAAAGCAACGATGGATAAAATTTTGGCCAATGAAGAAATTCGTTCTCTATTCACTGCAATGGGAACTGGTTTTGGAGCAGATTATGATTTGTCGAAAGCACGTTATCACAAACTTGTTATCATGACCGATGCCGATGTCGACGGAGCACACATCCGTACGCTTTTACTAACACTCTTCTACCGTTATATGCGCCCAGTTGTTGAAGCAGGGTATGTTTATATTGCTCAGCCACCAATTTACGGTATCAAAGTTGGTTCAGAAACAAAAGAATACATTCAACCAGGTGAAAATCAAGAAAAAGATTTACAAGAAGCTTTAGCACGTTGGGCACAAGGAAGAACAAAGCCTACTGTACAACGTTATAAAGGTTTAGGGGAAATGGATGACCATCAACTTTGGGATACAACAATGGATCCTGAACACCGTTTAATGGCACGTGTATCTGTTGAAGACGCAGCAGAAGCTGACAAAATCTTTGATATGCTCATGGGAGACAGAGTTGAACCTCGTCGTGAATTTATTGAAAATAATGCTCAGTACTCGACAATTGATGC
>gyrB_Lcl-003
CAGACGAATATGACGCCAGTCAAATTCAAGTACTTGAAGGTCTTGAAGCAGTACGTATGCGTCCAGGGATGTATATTGGTTCAACCTCAAAAGAAGGGTTGCACCATTTAGTCTGGGAAATTGTTGACAATTCAATTGATGAAGCACTTGCAGGATTTGCAAGCCATATTGAGGTTTTTATTGAGCCTGATAATTCAATTACTGTTGTTGATGATGGACGTGGAATTCCGGTTGATATTCAAGAAAAAACGGGTCGTCCAGCCGTGGAAACAGTCTTCACAGTGTTGCATGCTGGAGGTAAATTTGGTGGAGGCGGCTATAAAGTTTCTGGTGGATTGCACGGTGTTGGTTCATCTGTTGTTAATGCTTTGTCAACAGTACTAGATGTTACTGTTCATAAAGATGGCCAAAAATATTATCAAGAATATCATCGTGGTCTCGTTGGAGATGATTTAAAAATTATTGGTGAAACTGACCGTAGAGGGACAACTGTTCACTTTGTACCAGACCCAGAAATTTTTACAGAAACTGTTGAATTTGATTTTGATAAGCTTGCAACACGTGTTCGTGAGTTAGCCTTTTTGAATCGCGGTCTTCGCATTTCCTTAACAGACAAACGTGAAGGAAATGAAAAAAATGAAGTTCACTTCCATTATGAAGGTGGAATTCAGTCTTATGTTGAATATTTAAATGAAAATAAGACAGTCATTTTTGAACCAGCAATTTTTACTGAAGGTGAAATGGATGGAATTGCTGTTGAAGTAGCAATGCAATATACTGATACTTATCATTCAGTAGTGATGTCCTTTGCTAATAACATCAACACTCATGAAGGTGGAACACATGAGCAAGGTTTTAGAACAGCCCTTACTCGTGTTATTAATAATTACGCAAAACAAAATAAAATTCTTAAAGAAAACGAAGATAATTTAACTGGGGATGATGTCCGCGAAGGATTGACAGCAGTTATTTCGGTTAAGCATCCTAATCCACAATTTGAAGGGCAAACCAAAACAAAACTTGGGAACTCAGAAGTAACAGGAATTGTTAACAAACTCTTTGCGGAAGCTTTGACAACATTTATGTTAGAAAATCCACAAGTTGCTCGTAAAATCGTTGAAAAAGGGATTTTGGCAAGTAAAGCAAGGATTGCAGCAAAACGTGCGCGTGAAGTGACACGTAAAAAATCAGGGCTTGAAATTTCCAACCTTCCTGGTAAATTAGCTGACTGTTCATCAAATAATCCAGAACAAACAGAATTATTCATCGTCGAAGGAGATTCGGCTGGAGGTTCGGCTAAATCAGGACGTAATCGTGAATTCCAAGCAATTTTACCTATTCGTGGTAAGATTTTGAATGTGGAAAAAGCAACGATGGATAAAATTTTGGCCAATGAAGAAATTCGTTCTCTATTCACTGCAATGGGAACTGGTTTTGGAGCAGATTATGATTTGTCGAAAGCACGTTATCACAAACTTGTTATCATGACCGATGCCGATGTCGACGGAGCACACATCCGTACGCTTTTACTAACACTCTTCTACCGTTATATGCGCCCAGTTGTTGAAGCAGGGTATGTTTATATTGCTCAGCCACCAATTTACGGTATCAAAGTTGGTTCAGAAACAAAAGAATACATTCAACCAGGTGAAAATCAAGAAAAAGATTTACAAGAAGCTTTAGCACGTTGGGCACAAGGAAGAACAAAGCCTACTGTACAACGTTATAAAGGTTTAGGGGAAATGGATGACCATCAACTTTGGGATACAACAATGGATCCTGAACACCGTTTAATGGCACGTGTATCTGTTGAAGACGCAGCAGAAGCTGACAAAATCTTTGATATGCTCATGGGAGACAGAGTTGAACCTCGTCGTGAATTTATTGAAAATAATGCTCAGTACTCGACAATTGATGC
>gyrB_Lcl-004
CAGACGAATATGATGCCAGCCAGATTCAGGTCCTTGAAGGTCTTGAAGCTGTACGTATGCGCCCTGGGATGTATATCGGTTCAACATCAAAAGAAGGTTTGCACCATTTGGTCTGGGAGATTGTTGACAATTCAATTGACGAAGCACTTGCTGGATTTGCAAGCCATATTGAGGTTTTTATTGAACCTGATAATTCAATTACAGTTGTTGATGATGGACGGGGAATTCCTGTTGATATTCAGGAAAAAACAGGTCGTCCAGCGGTAGAAACCGTCTTTACCGTTCTACATGCCGGAGGTAAATTTGGCGGAGGCGGTTATAAGGTTTCTGGTGGATTACACGGTGTAGGTTCTTCTGTTGTTAACGCCTTGTCAACGACTTTAGATGTTACCGTCCATAAAGATGGTCAAAAATATTTTCAAGAGTATCACCGCGGTCTCGTTAGAGATGATTTGAAAATTATTGGTGAAACTGATCTTAGAGGAACAACTGTTCACTTTGTACCAGACCCAGAAATTTTTACAGAAACTGTTGAATTTGACTTTGACAAACTCGCAACGCGTGTTCGTGAACTTGCCTTCTTGAATCGTGGTCTTCGTATTTCCTTAACAGATAAACGTGAAGGAAATGAAAAAATTGAAGTTCACTTCCATTATGAAGGTGGGATTCAGTCTTATGTTGAATATTTGAATGAAAATAAGACAGTTATTTTTGAACCAGCTATTTTTACCGAAGGTGAAATGGATGGAATCGCTGTTGAAGTTGCCATGCAATATACAGATACTTATCATTCAGTAGTGATGTCTTTTGCGAATAATATCAATACTCATGAAGGTGGAACACATGAACAAGGGTTTAGAACTGCCCTAACTCGTGTCATTAACAACTACGCCAAACAAAATAAAATTCTTAAAGAAAATGAAGACAATTTGACTGGTGACGATGTGCGTGAAGGATTGACTGCCGTTATCTCAGTTAAACACCCTAATCCACAGTTTGAAGGACAAACCAAAACAAAACTTGGAAACTCAGAAGTAACAGGAATTGTCAACAAACTTTTTGCCGAAGCACTGACAACATTTATGTTGGAAAATCCACAAGTTGCTCGTAAAATTGTAGAAAAAGGGATTTTAGCAAGTAAAGCCAGAATTGCAGCTAAACGTGCGCGTGAAGTGACACGTAAAAAATCAGGTCTTGAAATTTCAAATCTTCCTGGTAAATTAGCAGACTGTTCATCGAATAATCCTGAACAAACAGAATTATTTATTGTCGAAGGAGATTCAGCCGGAGGGTCTGCTAAATCGGGACGTAATCGTGAATTCCAAGCCATTCTCCCAATTCGTGGTAAGATTTTGAACGTTGAAAAAGCAACAATGGATAAAATTTTAGCCAATGAAGAAATCCGTTCATTATTTACTGCCATGGGAACAGGTTTTGGGGGAGATTATGATTTGTCCAAAGCACGTTATCATAAACTCGTCATCATGACCGATGCCGACGTTGATGGGGCTCATATCCGAACACTACTACTCACACTATTCTATCGTTACATGCGTCCAGTTGTAGAAGCAGGCTACGTTTATATTGCTCAACCACCAATTTATGGTATAAAAGTAGGTTCTGAAACTAAAGAATACATTCAACCAGGTGAAAATCAAGAAAAAGATTTACAAGAAGCTTTAGCACGCTGGGCACAAGGGAGAACAAAACCTACGGTCCAACGTTATAAAGGTCTTGGTGAAATGGATGACCATCAGCTATGGGAAACAACAATGGATCCTGAACATCGTTTGATGGCACGTGTTTCTGTTGAAGATGCAGCAGAAGCAGATAAAATATTTGATATGCTCATGGGAGACCGTGTTGAACCTCGCCGTGAATTTATTGAAAATAATGCTCAATACTCAACGATTGATGC
>gyrB_Lcl-005
CAGACGAATATGACGCCAGTCAAATTCAAGTACTTGAAGGTCTTGAAGCAGTACGTATGCGTCCAGGGATGTATATTGGTTCAACCTCAAAAGAAGGGTTGCACCATTTAGTCTGGGAAATTGTTGACAATTCAATTGATGAAGCACTTGCAGGATTTGCAAGCCATATTGAGGTTTTTATTGAGCCTGATAATTCAATTACTGTTGTTGATGATGGACGTGGAATTCCGGTTGATATTCAAGAAAAAACGGGTCGTCCAGCCGTGGAAACAGTCTTCACAGTGTTGCATGCTGGAGGTAAATTTGGTGGAGGCGGCTATAAAGTTTCTGGTGGATTGCACGGTGTTGGTTCATCTGTTGTTAATGCTTTGTCAACAGTACTAGATGTTACTGTTCATAAAGATGGCCAAAAATATTATCAAGAATATCATCGTGGTCTCGTTGGAGATGATTTAAAAATTATTGGTGAAACTGACCGTAGAGGGACAACTGTTCACTTTGTACCAGACCCAGAAATTTTTACAGAAACTGTTGAATTTGATTTTGATAAGCTTGCAACACGTGTTCGTGAGTTAGCCTTTTTGAATCGCGGTCTTCGCATTTCCTTAACAGACAAACGTGAAGGAAATGAAAAAAATGAAGTTCACTTCCATTATGAAGGTGGAATTCAGTCTTATGTTGAATATTTAAATGAAAATAAGACAGTCATTTTTGAACCAGCAATTTTTACTGAAGGTGAAATGGATGGAATTGCTGTTGAAGTAGCAATGCAATATACTGATACTTATCATTCAGTAGTGATGTCCTTTGCTAATAACATCAACACTCATGAAGGTGGAACACATGAGCAAGGTTTTAGAACAGCCCTTACTCGTGTTATTAATAATTACGCAAAACAAAATAAAATTCTTAAAGAAAACGAAGATAATTTAACTGGGGATGATGTCCGCGAAGGATTGACAGCAGTTATTTCGGTTAAGCATCCTAATCCACAATTTGAAGGGCAAACCAAAACAAAACTTGGGAACTCAGAAGTAACAGGAATTGTTAACAAACTCTTTGCGGAAGCTTTGACAACATTTATGTTAGAAAATCCACAAGTTGCTCGTAAAATCGTTGAAAAAGGGATTTTGGCAAGTAAAGCAAGGATTGCAGCAAAACGTGCGCGTGAAGTGACACGTAAAAAATCAGGACTTGAAATTTCCAACCTTCCTGGTAAATTAGCTGACTGTTCATCAAATAATCCAGAACAAACAGAATTATTCATCGTCGAAGGAGATTCGGCTGGAGGTTCGGCTAAATCAGGACGTAATCGTGAATTCCAAGCAATTTTACCTATTCGTGGTAAGATTTTGAATGTGGAAAAAGCAACGATGGATAAAATTTTGGCCAATGAAGAAATTCGTTCTCTATTCACTGCAATGGGAACTGGTTTTGGAGCAGATTATGATTTGTCGAAAGCACGTTATCACAAACTTGTTATCATGACCGATGCCGATGTCGACGGAGCACACATCCGTACGCTTTTACTAACACTCTTCTACCGTTATATGCGCCCAGTTGTTGAAGCAGGGTATGTTTATATTGCTCAGCCACCAATTTACGGTATCAAAGTTGGTTCAGAAACAAAAGAATACATTCAACCAGGTGAAAATCAAGAAAAAGATTTACAAGAAGCTTTAGCACGTTGGGCACAAGGAAGAACAAAGCCTACTGTACAACGTTATAAAGGTTTAGGGGAAATGGATGACCATCAACTTTGGGATACAACAATGGATCCTGAACACCGTTTAATGGCACGTGTATCTGTTGAAGACGCAGCAGAAGCTGACAAAATCTTTGATATGCTCATGGGAGACAGAGTTGAACCTCGTCGTGAATTTATTGAAAATAATGCTCAGTACTCGACAATTGATGC
>gyrB_Lcl-006
CAGACGAATATGACGCCAGTCAAATTCAAGTACTTGAAGGTCTTGAAGCAGTACGTATGCGTCCAGGGATGTATATTGGTTCAACCTCAAAAGAAGGGTTGCACCATTTAGTCTGGGAAATTGTTGACAATTCAATTGATGAAGCACTTGCAGGATTTGCAAGCCATATTGAGGTTTTTATTGAGCCTGATAATTCAATTACTGTTGTTGATGATGGACGTGGAATTCCGGTTGATATTCAAGAAAAAACGGGTCGTCCAGCCGTGGAAACAGTCTTCACAGTGTTGCATGCTGGAGGTAAATTTGGTGGAGGCGGCTATAAAGTTTCTGGTGGATTGCACGGTGTTGGTTCATCTGTTGTTAATGCTTTGTCAACAGTACTAGATGTTACTGTTCATAAAGATGGCCAAAAATATTATCAAGAATATCATCGTGGTCTCGTTGGAGATGATTTAAAAATTATTGGTGAAACTGACCGTAGAGGGACAACTGTTCACTTTGTACCAGACCCAGAAATTTTTACAGAAACTGTTGAATTTGATTTTGATAAGCTTGCAACACGTGTTCGTGAGTTAGCCTTTTTGAATCGCGGTCTTCGCATTTCCTTAACAGACAAACGTGAAGGAAATGAAAAAAATGAAGTTCACTTCCATTATGAAGGTGGAATTCAGTCTTATGTTGAATATTTAAATGAAAATAAGACAGTCATTTTTGAACCAGCAATTTTTACTGAAGGTGAAATGGATGGAATTGCTGTTGAAGTAGCAATGCAATATACTGATACTTATCATTCAGTAGTGATGTCCTTTGCTAATAACATCAACACTCATGAAGGTGGAACACATGAGCAAGGTTTTAGAACAGCCCTTACTCGTGTTATTAATAATTACGCAAAACAAAATAAAATTCTTAAAGAAAACGAAGATAATTTAACTGGGGATGATGTCCGCGAAGGATTGACAGCAGTTATTTCGGTTAAGCATCCTAATCCACAATTTGAAGGGCAAACCAAAACAAAACTTGGGAACTCAGAAGTAACAGGAATTGTTAACAAACTCTTTGCGGAAGCTTTGACAACATTTATGTTAGAAAATCCACAAGTTGCTCGTAAAATCGTTGAAAAAGGGATTTTGGCAAGTAAAGCAAGGATTGCAGCAAAACGTGCGCGTGAAGTGACACGTAAAAAATCAGGGCTTGAAATTTCCAACCTTCCTGGTAAATTAGCTGACTGTTCATCAAATAATCCAGAACAAACAGAATTATTCATCGTCGAAGGAGATTCGGCTGGAGGTTCGGCTAAATCAGGACGTAATCGTGAATTCCAAGCAATTTTACCTATTCGTGGTAAGATTTTGAATGTGGAAAAAGCAACGATGGATAAAATTTTGGCCAATGAAGAAATTCGTTCTCTATTCACTGCAATGGGAACTGGTTTTGGAGCAGATTATGATTTGTCGAAAGCACGTTATCACAAACTTGTTATCATGACCGATGCCGATGTCGACGGAGCACACATCCGTACGCTTTTACTAACACTCTTCTACCGTTATATGCGCCCAGTTGTTGAAGCAGGGTATGTTTATATTGCTCAGCCACCAATTTACGGTATCAAAGTTGGTTCAGAAACAAAAGAATACATTCAACCAGGTGAAAATCAAGAAAAAGATTTACAAGAAGCTTTAGCACGTTGGGCACAAGGAAGAACAAAGCCTACTGTACAACGTTATAAAGGTTTAGGGGAAATGGATGACCATCAACTTTGGGATACAACAATGGATCCTGAACACCGTTTAATGGCACGTGTATCTGTTGAAGACGCAGCAGAAGCTGACAAAATCTTTGATATGCTCATGGGAGACAGAGTTGAACCTCGTCGTGAATTTATTGAAAATAATGCTCAGTACTCGACAATTGATGC
>gyrB_Lcl-007
CAGACGAATATGACGCCAGTCAAATTCAAGTACTTGAAGGTCTTGAAGCAGTACGTATGCGTCCAGGGATGTATATTGGTTCAACCTCAAAAGAAGGGTTGCACCATTTAGTCTGGGAAATTGTTGACAATTCAATTGATGAAGCACTTGCAGGATTTGCAAGCCATATTGAGGTTTTTATTGAGCCTGATAATTCAATTACTGTTGTTGATGATGGACGTGGAATTCCGGTTGATATTCAAGAAAAAACGGGTCGTCCAGCCGTGGAAACAGTCTTCACAGTGTTGCATGCTGGAGGTAAATTTGGTGGAGGCGGCTATAAAGTTTCTGGTGGATTGCACGGTGTTGGTTCATCTGTTGTTAATGCTTTGTCAACAGTACTAGATGTTACTGTTCATAAAGATGGCCAAAAATATTATCAAGAATATCATCGTGGTCTCGTTGGAGATGATTTAAAAATTATTGGTGAAACTGACCGTAGAGGGACAACTGTTCACTTTGTACCAGACCCAGAAATTTTTACAGAAACTGTTGAATTTGATTTTGATAAGCTTGCAACACGTGTTCGTGAGTTAGCCTTTTTGAATCGCGGTCTTCGCATTTCCTTAACAGACAAACGTGAAGGAAATGAAAAAAATGAAGTTCACTTCCATTATGAAGGTGGAATTCAGTCTTATGTTGAATATTTAAATGAAAATAAGACAGTCATTTTTGAACCAGCAATTTTTACTGAAGGTGAAATGGATGGAATTGCTGTTGAAGTAGCAATGCAATATACTGATACTTATCATTCAGTAGTGATGTCCTTTGCTAATAACATCAACACTCATGAAGGTGGAACACATGAGCAAGGTTTTAGAACAGCCCTTACTCGTGTTATTAATAATTACGCAAAACAAAATAAAATTCTTAAAGAAAACGAAGATAATTTAACTGGGGATGATGTCCGCGAAGGATTGACAGCAGTTATTTCGGTTAAGCATCCTAATCCACAATTTGAAGGGCAAACCAAAACAAAACTTGGGAACTCAGAAGTAACAGGAATTGTTAACAAACTCTTTGCGGAAGCTTTGACAACATTTATGTTAGAAAATCCACAAGTTGCTCGTAAAATCGTTGAAAAAGGGATTTTGGCAAGTAAAGCAAGGATTGCAGCAAAACGTGCGCGTGAAGTGACACGTAAAAAATCAGGGCTTGAAATTTCCAACCTTCCTGGTAAATTAGCTGACTGTTCATCAAATAATCCAGAACAAACAGAATTATTCATCGTCGAAGGAGATTCGGCTGGAGGTTCGGCTAAATCAGGACGTAATCGTGAATTCCAAGCAATTTTACCTATTCGTGGTAAGATTTTGAATGTGGAAAAAGCAACGATGGATAAAATTTTGGCCAATGAAGAAATTCGTTCTCTATTCACTGCAATGGGAACTGGTTTTGGAGCAGATTATGATTTGTCGAAAGCACGTTATCACAAACTTGTTATCATGACCGATGCCGATGTCGACGGAGCACACATCCGTACGCTTTTACTAACACTCTTCTACCGTTATATGCGCCCAGTTGTTGAAGCAGGGTATGTTTATATTGCTCAGCCACCAATTTACGGTATCAAAGTTGGTTCAGAAACAAAAGAATACATTCAACCAGGTGAAAATCAAGAAAAAGATTTACAAGAAGCTTTAGCACGTTGGGCACAAGGAAGAACAAAGCCTACTGTACAACGTTATAAAGGTTTAGGGGAAATGGATGACCATCAACTTTGGGATACAACAATGGATCCTGAACACCGTTTAATGGCACGTGTATCTGTTGAAGACGCAGCAGAAGCTGACAAAATCTTTGATATGCTCATGGGAGACAGAGTTGAACCTCGTCGTGAATTTATTGAAAATAATGCTCAGTACTCGACAATTGATGC
>gyrB_Lcl-008
CAGACGAATATGACGCCAGTCAAATTCAAGTACTTGAAGGTCTTGAAGCAGTACGTATGCGTCCAGGGATGTATATTGGTTCAACCTCAAAAGAAGGGTTGCACCATTTAGTCTGGGAAATTGTTGACAATTCAATTGATGAAGCACTTGCAGGATTTGCAAGCCATATTGAGGTTTTTATTGAGCCTGATAATTCAATTACTGTTGTTGATGATGGACGTGGAATTCCGGTTGATATTCAAGAAAAAACGGGTCGTCCAGCCGTGGAAACAGTCTTCACAGTGTTGCATGCTGGAGGTAAATTTGGTGGAGGCGGCTATAAAGTTTCTGGTGGATTGCACGGTGTTGGTTCATCTGTTGTTAATGCTTTGTCAACAGTACTAGATGTTACTGTTCATAAAGATGGCCAAAAATATTATCAAGAATATCATCGTGGTCTCGTTGGAGATGATTTAAAAATTATTGGTGAAACTGACCGTAGAGGGACAACTGTTCACTTTGTACCAGACCCAGAAATTTTTACAGAAACTGTTGAATTTGATTTTGATAAGCTTGCAACACGTGTTCGTGAGTTAGCCTTTTTGAATCGCGGTCTTCGCATTTCCTTAACAGACAAACGTGAAGGAAATGAAAAAAATGAAGTTCACTTCCATTATGAAGGTGGAATTCAGTCTTATGTTGAATATTTAAATGAAAATAAGACAGTCATTTTTGAACCAGCAATTTTTACTGAAGGTGAAATGGATGGAATTGCTGTTGAAGTAGCAATGCAATATACTGATACTTATCATTCAGTAGTGATGTCCTTTGCTAATAACATCAACACTCATGAAGGTGGAACACATGAGCAAGGTTTTAGAACAGCCCTTACTCGTGTTATTAATAATTACGCAAAACAAAATAAAATTCTTAAAGAAAACGAAGATAATTTAACTGGGGATGATGTCCGCGAAGGATTGACAGCAGTTATTTCGGTTAAGCATCCTAATCCACAATTTGAAGGGCAAACCAAAACAAAACTTGGGAACTCAGAAGTAACAGGAATTGTTAACAAACTCTTTGCGGAAGCTTTGACAACATTTATGTTAGAAAATCCACAAGTTGCTCGTAAAATCGTTGAAAAAGGGATTTTGGCAAGTAAAGCAAGGATTGCAGCAAAACGTGCGCGTGAAGTGACACGTAAAAAATCAGGGCTTGAAATTTCCAACCTTCCTGGTAAATTAGCTGACTGTTCATCAAATAATCCAGAACAAACAGAATTATTCATCGTCGAAGGAGATTCGGCTGGAGGTTCGGCTAAATCAGGACGTAATCGTGAATTCCAAGCAATTTTACCTATTCGTGGTAAGATTTTGAATGTGGAAAAAGCAACGATGGATAAAATTTTGGCCAATGAAGAAATTCGTTCTCTATTCACTGCAATGGGAACTGGTTTTGGAGCAGATTATGATTTGTCGAAAGCACGTTATCACAAACTTGTTATCATGACCGATGCCGATGTCGACGGAGCACACATCCGTACGCTTTTACTAACACTCTTCTACCGTTATATGCGCCCAGTTGTTGAAGCAGGGTATGTTTATATTGCTCAGCCACCAATTTACGGTATCAAAGTTGGTTCAGAAACAAAAGAATACATTCAACCAGGTGAAAATCAAGAAAAAGATTTACAAGAAGCTTTAGCACGTTGGGCACAAGGAAGAACAAAGCCTACTGTACAACGTTATAAAGGTTTAGGGGAAATGGATGACCATCAACTTTGGGATACAACAATGGATCCTGAACACCGTTTAATGGCACGTGTATCTGTTGAAGACGCAGCAGAAGCTGACAAAATCTTTGATATGCTCATGGGAGACAGAGTTGAACCTCGTCGTGAATTTATTGAAAATAATGCTCAGTACTCGACAATTGATGC
>gyrB_Lcl-009
CAGACGAATATGACGCCAGTCAAATTCAAGTACTTGAAGGTCTTGAAGCAGTACGTATGCGTCCAGGGATGTATATTGGTTCAACCTCAAAAGAAGGGTTGCACCATTTAGTCTGGGAAATTGTTGACAATTCAATTGATGAAGCACTTGCAGGATTTGCAAGCCATATTGAGGTTTTTATTGAGCCTGATAATTCAATTACTGTTGTTGATGATGGACGTGGAATTCCGGTTGATATTCAAGAAAAAACGGGTCGTCCAGCCGTGGAAACAGTCTTCACAGTGTTGCATGCTGGAGGTAAATTTGGTGGAGGCGGCTATAAAGTTTCTGGTGGATTGCACGGTGTTGGTTCATCTGTTGTTAATGCTTTGTCAACAGTACTAGATGTTACTGTTCATAAAGATGGCCAAAAATATTATCAAGAATATCATCGTGGTCTCGTTGGAGATGATTTAAAAATTATTGGTGAAACTGACCGTAGAGGGACAACTGTTCACTTTGTACCAGACCCAGAAATTTTTACAGAAACTGTTGAATTTGATTTTGATAAGCTTGCAACACGTGTTCGTGAGTTAGCCTTTTTGAATCGCGGTCTTCGCATTTCCTTAACAGACAAACGTGAAGGAAATGAAAAAAATGAAGTTCACTTCCATTATGAAGGTGGAATTCAGTCTTATGTTGAATATTTAAATGAAAATAAGACAGTCATTTTTGAACCAGCAATTTTTACTGAAGGTGAAATGGATGGAATTGCTGTTGAAGTAGCAATGCAATATACTGATACTTATCATTCAGTAGTGATGTCCTTTGCTAATAACATCAACACTCATGAAGGTGGAACACATGAGCAAGGTTTTAGAACAGCCCTTACTCGTGTTATTAATAATTACGCAAAACAAAATAAAATTCTTAAAGAAAACGAAGATAATTTAACTGGGGATGATGTCCGCGAAGGATTGACAGCAGTTATTTCGGTTAAGCATCCTAATCCACAATTTGAAGGGCAAACCAAAACAAAACTTGGGAACTCAGAAGTAACAGGAATTGTTAACAAACTCTTTGCGGAAGCTTTGACAACATTTATGTTAGAAAATCCACAAGTTGCTCGTAAAATCGTTGAAAAAGGGATTTTGGCAAGTAAAGCAAGGATTGCAGCAAAACGTGCGCGTGAAGTGACACGTAAAAAATCAGGGCTTGAAATTTCCAACCTTCCTGGTAAATTAGCTGACTGTTCATCAAATAATCCAGAACAAACAGAATTATTCATCGTCGAAGGAGATTCGGCTGGAGGTTCGGCTAAATCAGGACGTAATCGTGAATTCCAAGCAATTTTACCTATTCGTGGTAAGATTTTGAATGTGGAAAAAGCAACGATGGATAAAATTTTGGCCAATGAAGAAATTCGTTCTCTATTCACTGCAATGGGAACTGGTTTTGGAGCAGATTATGATTTGTCGAAAGCACGTTATCACAAACTTGTTATCATGACCGATGCCGATGTCGACGGAGCACACATCCGTACGCTTTTACTAACACTCTTCTACCGTTATATGCGCCCAGTTGTTGAAGCAGGGTATGTTTATATTGCTCAGCCACCAATTTACGGTATCAAAGTTGGTTCAGAAACAAAAGAATACATTCAACCAGGTGAAAATCAAGAAAAAGATTTACAAGAAGCTTTAGCACGTTGGGCACAAGGAAGAACAAAGCCTACTGTACAACGTTATAAAGGTTTAGGGGAAATGGATGACCATCAACTTTGGGATACAACAATGGATCCTGAACACCGTTTAATGGCACGTGTATCTGTTGAAGACGCAGCAGAAGCTGACAAAATCTTTGATATGCTCATGGGAGACAGAGTTGAACCTCGTCGTGAATTTATTGAAAATAATGCTCAGTACTCGACAATTGATGC
>gyrB_Lcl-010
CAGACGAATATGACGCCAGTCAAATTCAAGTACTTGAAGGTCTTGAAGCAGTACGTATGCGTCCAGGGATGTATATTGGTTCAACCTCAAAAGAAGGGTTGCACCATTTAGTCTGGGAAATTGTTGACAATTCAATTGATGAAGCACTTGCAGGATTTGCAAGCCATATTGAGGTTTTTATTGAGCCTGATAATTCAATTACTGTTGTTGATGATGGACGTGGAATTCCGGTTGATATTCAAGAAAAAACGGGTCGTCCAGCCGTGGAAACAGTCTTCACAGTGTTGCATGCTGGAGGTAAATTTGGTGGAGGCGGCTATAAAGTTTCTGGTGGATTGCACGGTGTTGGTTCATCTGTTGTTAATGCTTTGTCAACAGTACTAGATGTTACTGTTCATAAAGATGGCCAAAAATATTATCAAGAATATCATCGTGGTCTCGTTGGAGATGATTTAAAAATTATTGGTGAAACTGACCGTAGAGGGACAACTGTTCACTTTGTACCAGACCCAGAAATTTTTACAGAAACTGTTGAATTTGATTTTGATAAGCTTGCAACACGTGTTCGTGAGTTAGCCTTTTTGAATCGCGGTCTTCGCATTTCCTTAACAGACAAACGTGAAGGAAATGAAAAAAATGAAGTTCACTTCCATTATGAAGGTGGAATTCAGTCTTATGTTGAATATTTAAATGAAAATAAGACAGTCATTTTTGAACCAGCAATTTTTACTGAAGGTGAAATGGATGGAATTGCTGTTGAAGTAGCAATGCAATATACTGATACTTATCATTCAGTAGTGATGTCCTTTGCTAATAACATCAACACTCATGAAGGTGGAACACATGAGCAAGGTTTTAGAACAGCCCTTACTCGTGTTATTAATAATTACGCAAAACAAAATAAAATTCTTAAAGAAAACGAAGATAATTTAACTGGGGATGATGTCCGCGAAGGATTGACAGCAGTTATTTCGGTTAAGCATCCTAATCCACAATTTGAAGGGCAAACCAAAACAAAACTTGGGAACTCAGAAGTAACAGGAATTGTTAACAAACTCTTTGCGGAAGCTTTGACAACATTTATGTTAGAAAATCCACAAGTTGCTCGTAAAATCGTTGAAAAAGGGATTTTGGCAAGTAAAGCAAGGATTGCAGCAAAACGTGCGCGTGAAGTGACACGTAAAAAATCAGGGCTTGAAATTTCCAACCTTCCTGGTAAATTAGCTGACTGTTCATCAAATAATCCAGAACAAACAGAATTATTCATCGTCGAAGGAGATTCGGCTGGAGGTTCGGCTAAATCAGGACGTAATCGTGAATTCCAAGCAATTTTACCTATTCGTGGTAAGATTTTGAATGTGGAAAAAGCAACGATGGATAAAATTTTGGCCAATGAAGAAATTCGTTCTCTATTCACTGCAATGGGAACTGGTTTTGGAGCAGATTATGATTTGTCGAAAGCACGTTATCACAAACTTGTTATCATGACCGATGCCGATGTCGACGGAGCACACATCCGTACGCTTTTACTAACACTCTTCTACCGTTATATGCGCCCAGTTGTTGAAGCAGGGTATGTTTATATTGCTCAGCCACCAATTTACGGTATCAAAGTTGGTTCAGAAACAAAAGAATACATTCAACCAGGTGAAAATCAAGAAAAAGATTTACAAGAAGCTTTAGCACGTTGGGCACAAGGAAGAACAAAGCCTACTGTACAACGTTATAAAGGTTTAGGGGAAATGGATGACCATCAACTTTGGGATACAACAATGGATCCTGAACACCGTTTAATGGCACGTGTATCTGTTGAAGACGCAGCAGAAGCTGACAAAATCTTTGATATGCTCATGGGAGACAGAGTTGAACCTCGTCGTGAATTTATTGAAAATAATGCTCAGTACTCGACAATTGATGC
>gyrB_Lcl-011
CAGACGAATATGATGCCAGCCAGATTCAGGTCCTTGAAGGTCTTGAAGCTGTACGTATGCGCCCTGGGATGTATATCGGTTCAACATCAAAAGAAGGTTTGCACCATTTGGTCTGGGAGATTGTTGACAATTCAATTGACGAAGCACTTGCTGGATTTGCAAGCCATATTGAGGTTTTTATTGAACCTGATAATTCAATTACAGTTGTTGATGATGGACGGGGAATTCCTGTTGATATTCAGGAAAAAACAGGTCGTCCAGCGGTAGAAACCGTCTTTACCGTTCTACATGCCGGAGGTAAATTTGGCGGAGGCGGTTATAAGGTTTCTGGTGGATTACACGGTGTAGGTTCTTCTGTTGTTAACGCCTTGTCAACGACTTTAGATGTTACCGTCCATAAAGATGGTCAAAAATATTTTCAAGAGTATCACCGCGGTCTCGTTAGAGATGATTTGAAAATTATTGGTGAAACTGATCTTAGAGGAACAACTGTTCACTTTGTACCAGACCCAGAAATTTTTACAGAAACTGTTGAATTTGACTTTGACAAACTCGCAACGCGTGTTCGTGAACTTGCCTTCTTGAATCGTGGTCTTCGTATTTCCTTAACAGATAAACGTGAAGGAAATGAAAAAAATGAAGTTCACTTCCATTATGAAGGTGGGATTCAGTCTTATGTTGAATATTTGAATGAAAATAAGACAGTTATTTTTGAACCAGCTATTTTTACCGAAGGTGAAATGGATGGAATCGCTGTTGAAGTTGCCATGCAATATACAGATACTTATCATTCAGTAGTGATGTCTTTTGCGAATAATATCAATACTCATGAAGGTGGAACACATGAACAAGGGTTTAGAACTGCCCTAACTCGTGTCATTAACAACTACGCCAAACAAAATAAAATTCTTAAAGAAAATGAAGACAATTTGACTGGTGACGATGTGCGTGAAGGATTGACTGCCGTTATCTCAGTTAAACACCCTAATCCACAGTTTGAAGGACAAACCAAAACAAAACTTGGAAACTCAGAAGTAACAGGAATTGTCAACAAACTTTTTGCCGAAGCACTGACAACATTTATGTTGGAAAATCCACAAGTTGCTCGTAAAATTGTAGAAAAAGGGATTTTAGCAAGTAAAGCCAGAATTGCAGCTAAACGTGCGCGTGAAGTGACACGTAAAAAATCAGGTCTTGAAATTTCAAATCTTCCTGGTAAATTAGCAGACTGTTCATCGAATAATCCTGAACAAACAGAATTATTTATTGTCGAAGGAGATTCAGCCGGAGGGTCTGCTAAATCGGGACGTAATCGTGAATTCCAAGCCATTCTCCCAATTCGTGGTAAGATTTTGAACGTTGAAAAAGCAACAATGGATAAAATTTTAGCCAATGAAGAAATCCGTTCATTATTTACTGCCATGGGAACAGGTTTTGGGGGAGATTATGATTTGTCCAAAGCACGTTATCATAAACTCGTCATCATGACCGATGCCGACGTTGATGGGGCTCATATCCGAACACTACTACTCACACTATTCTATCGTTACATGCGTCCAGTTGTAGAAGCAGGCTACGTTTATATTGCTCAACCACCAATTTATGGTATAAAAGTAGGTTCTGAAACTAAAGAATACATTCAACCAGGTGAAAATCAAGAAAAAGATTTACAAGAAGCTTTAGCACGCTGGGCACAAGGGAGAACAAAACCTACGGTCCAACGTTATAAAGGTCTTGGTGAAATGGATGACCATCAGCTATGGGAAACAACAATGGATCCTGAACATCGTTTGATGGCACGTGTTTCTGTTGAAGATGCAGCAGAAGCAGATAAAATATTTGATATGCTCATGGGAGACCGTGTTGAACCTCGCCGTGAATTTATTGAAAATAATGCTCAATACTCAACGATTGATGC
>gyrB_Lcl-012
CAGACGAATATGATGCCAGCCAGATTCAGGTCCTTGAAGGTCTTGAAGCTGTACGTATGCGCCCTGGGATGTATATCGGTTCAACATCAAAAGAAGGTTTGCACCATTTGGTCTGGGAGATTGTTGACAATTCAATTGACGAAGCACTTGCTGGATTTGCAAGCCATATTGAGGTTTTTATTGAACCTGATAATTCAATTACAGTTGTTGATGATGGACGGGGAATTCCTGTTGATATTCAGGAAAAAACAGGTCGTCCAGCGGTAGAAACCGTCTTTACCGTTCTACATGCCGGAGGTAAATTTGGCGGAGGCGGTTATAAGGTTTCTGGTGGATTACACGGTGTAGGTTCTTCTGTTGTTAACGCCTTGTCAACGACTTTAGATGTTACCGTCCATAAAGATGGTCAAAAATATTTTCAAGAGTATCACCGCGGTCTCGTTAGAGATGATTTGAAAATTATTGGTGAAACTGATCTTAGAGGAACAACTGTTCACTTTGTACCAGACCCAGAAATTTTTACAGAAACTGTTGAATTTGACTTTGACAAACTCGCAACGCGTGTTCGTGAACTTGCCTTCTTGAATCGTGGTCTTCGTATTTCCTTAACAGATAAACGTGAAGGAAATGAAAAAAATGAAGTTCACTTCCATTATGAAGGTGGGATTCAGTCTTATGTTGAATATTTGAATGAAAATAAGACAGTTATTTTTGAACCAGCTATTTTTACCGAAGGTGAAATGGATGGAATCGCTGTTGAAGTTGCCATGCAATATACAGATACTTATCATTCAGTAGTGATGTCTTTTGCGAATAATATCAATACTCATGAAGGTGGAACACATGAACAAGGGTTTAGAACTGCCCTAACTCGTGTCATTAACAACTACGCCAAACAAAATAAAATTCTTAAAGAAAATGAAGACAATTTGACTGGTGACGATGTGCGTGAAGGATTGACTGCCGTTATCTCAGTTAAACACCCTAATCCACAGTTTGAAGGACAAACCAAAACAAAACTTGGAAACTCAGAAGTAACAGGAATTGTCAACAAACTTTTTGCCGAAGCACTGACAACATTTATGTTGGAAAATCCACAAGTTGCTCGTAAAATTGTAGAAAAAGGGATTTTAGCAAGTAAAGCCAGAATTGCAGCTAAACGTGCGCGTGAAGTGACACGTAAAAAATCAGGTCTTGAAATTTCAAATCTTCCTGGTAAATTAGCAGACTGTTCATCGAATAATCCTGAACAAACAGAATTATTTATTGTCGAAGGAGATTCAGCCGGAGGGTCTGCTAAATCGGGACGTAATCGTGAATTCCAAGCCATTCTCCCAATTCGTGGTAAGATTTTGAACGTTGAAAAAGCAACAATGGATAAAATTTTAGCCAATGAAGAAATCCGTTCATTATTTACTGCCATGGGAACAGGTTTTGGGGGAGATTATGATTTGTCCAAAGCACGTTATCATAAACTCGTCATCATGACCGATGCCGACGTTGATGGGGCTCATATCCGAACACTACTACTCACACTATTCTATCGTTACATGCGTCCAGTTGTAGAAGCAGGCTACGTTTATATTGCTCAACCACCAATTTATGGTATAAAAGTAGGTTCTGAAACTAAAGAATACATTCAACCAGGTGAAAATCAAGAAAAAGATTTACAAGAAGCTTTAGCACGCTGGGCACAAGGGAGAACAAAACCTACGGTCCAACGTTATAAAGGTCTTGGTGAAATGGATGACCATCAGCTATGGGAAACAACAATGGATCCTGAACATCGTTTGATGGCACGTGTTTCTGTTGAAGATGCAGCAGAAGCAGATAAAATATTTGATATGCTCATGGGAGACCGTGTTGAACCTCGCCGTGAATTTATTGAAAATAATGCTCAATACTCAACGATTGATGC
>gyrB_Lcl-013
CAGACGAATATGATGCCAGCCAGATTCAGGTCCTTGAAGGTCTTGAAGCTGTACGTATGCGCCCTGGGATGTATATCGGTTCAACATCAAAAGAAGGTTTGCACCATTTGGTCTGGGAGATTGTTGACAATTCAATTGACGAAGCACTTGCTGGATTTGCAAGCCATATTGAGGTTTTTATTGAACCTGATAATTCAATTACAGTTGTTGATGATGGACGGGGAATTCCTGTTGATATTCAGGAAAAAACAGGTCGTCCAGCGGTAGAAACCGTCTTTACCGTTCTACATGCCGGAGGTAAATTTGGCGGAGGCGGTTATAAGGTTTCTGGTGGATTACACGGTGTAGGTTCTTCTGTTGTTAACGCCTTGTCAACGACTTTAGATGTTACCGTCCATAAAGATGGTCAAAAATATTTTCAAGAGTATCACCGGGGTCTCGTTAGAGATGATTTGAAAATTATTGGTGAAACTGATCTTAGAGGAACAACTGTTCACTTTGTACCAGACCCAGAAATTTTTACAGAAACTGTTGAATTTGACTTTGACAAACTCGCAACGCGTGTTCGTGAACTTGCCTTCTTGAATCGTGGTCTTCGTATTTCCTTAACAGATAAACGTGAAGGAAATGAAAAAAATGAAGTTCACTTCCATTATGAAGGTGGGATTCAGTCTTATGTTGAATATTTGAATGAAAATAAGACAGTTATTTTTGAACCAGCTATTTTTACCGAAGGTGAAATGGATGGAATTGCTGTTGAAGTTGCCATGCAATATACAGATACTTATCATTCAGTAGTGATGTCTTTTGCGAATAATATTAATACTCATGAAGGTGGAACACATGAACAAGGGTTTAGAACTGCCCTAACTCGTGTCATTAACAACTACGCCAAACAAAATAAAATTCTTAAAGAAAATGAAGACAATTTGACTGGTGACGATGTGCGTGAAGGATTGACTGCCGTTATCTCAGTTAAACACCCTAATCCACAGTTTGAAGGACAAACCAAAACAAAACTTGGAAACTCAGAAGTAACAGGAATTGTCAACAAACTTTTTGCCGAAGCACTGACAACATTTATGTTGGAAAATCCACAAGTTGCTCGTAAAATTGTAGAAAAAGGGATTTTAGCAAGTAAAGCCAGAATTGCAGCTAAACGTGCGCGTGAAGTGACGCGTAAAAAATCAGGTCTTGAAATTTCAAATCTTCCTGGTAAATTAGCAGACTGTTCATCGAATAATCCTGAACAAACAGAATTATTTATTGTCGAAGGAGATTCAGCCGGAGGGTCTGCTAAATCGGGACGTAATCGTGAATTCCAAGCCATTCTCCCAATTCGTGGTAAGATTTTGAACGTTGAAAAAGCAACAATGGATAAAATTTTAGCCAATGAAGAAATCCGTTCATTATTTACTGCCATGGGAACAGGTTTTGGGGGAGATTATGATTTGTCCAAAGCACGTTATCATAAACTCGTTATCATGACCGATGCCGACGTTGATGGGGCTCATATCCGAACACTACTACTCACACTATTCTATCGTTACATGCGTCCAGTTGTAGAAGCAGGCTACGTTTATATTGCTCAACCACCAATTTATGGTATAAAAGTAGGTTCTGAAACTAAAGAATACATTCAACCAGGTGAAAATCAAGAAAAAGATTTACAAGAAGCTTTAGCACGCTGGGCACAAGGGAGAACAAAACCTACGGTCCAACGTTATAAAGGTCTTGGTGAAATGGATGACCATCAGCTATGGGAAACAACAATGGATCCTGAACATCGTTTGATGGCACGCGTTTCTGTCGAAGATGCAGCAGAAGCAGATAAAATATTTGATATGCTCATGGGAGACCGTGTTGAACCTCGCCGTGAATTTATTGAAAATAATGCTCAATACTCAACGATTGATGC
>gyrB_Lcl-014
CAGACGAATATGATGCCAGCCAGATTCAGGTCCTTGAAGGTCTTGAAGCTGTACGTATGCGCCCTGGGATGTATATCGGTTCAACATCAAAAGAAGGTTTGCACCATTTGGTCTGGGAGATTGTTGACAATTCAATTGACGAAGCACTTGCTGGATTTGCAAGCCATATTGAGGTTTTTATTGAACCTGATAATTCAATTACAGTTGTTGATGATGGACGGGGAATTCCTGTTGATATTCAGGAAAAAACAGGTCGTCCAGCGGTAGAAACCGTCTTTACCGTTCTACATGCCGGAGGTAAATTTGGCGGAGGCGGTTATAAGGTTTCTGGTGGATTACACGGTGTAGGTTCTTCTGTTGTTAACGCCTTGTCAACGACTTTAGATGTTACCGTCCATAAAGATGGTCAAAAATATTTTCAAGAGTATCACCGCGGTCTCGTTAGAGATGATTTGAAAATTATTGGTGAAACTGATCTTAGAGGAACAACTGTTCACTTTGTACCAGACCCAGAAATTTTTACAGAAACTGTTGAATTTGACTTTGACAAACTCGCAACGCGTGTTCGTGAACTTGCCTTCTTGAATCGTGGTCTTCGTATTTCCTTAACAGATAAACGTGAAGGAAATGAAAAAAATGAAGTTCACTTCCATTATGAAGGTGGGATTCAGTCTTATGTTGAATATTTGAATGAAAATAAGACAGTTATTTTTGAACCAGCTATTTTTACCGAAGGTGAAATGGATGGAATCGCTGTTGAAGTTGCCATGCAATATACAGATACTTATCATTCAGTAGTGATGTCTTTTGCGAATAATATCAATACTCATGAAGGTGGAACACATGAACAAGGGTTTAGAACTGCCCTAACTCGTGTCATTAACAACTACGCCAAACAAAATAAAATTCTTAAAGAAAATGAAGACAATTTGACTGGTGACGATGTGCGTGAAGGATTGACTGCCGTTATCTCAGTTAAACACCCTAATCCACAGTTTGAAGGACAAACCAAAACAAAACTTGGAAACTCAGAAGTAACAGGAATTGTCAACAAACTTTTTGCCGAAGCACTGACAACATTTATGTTGGAAAATCCACAAGTTGCTCGTAAAATTGTAGAAAAAGGGATTTTAGCAAGTAAAGCCAGAATTGCAGCTAAACGTGCGCGTGAAGTGACACGTAAAAAATCAGGTCTTGAAATTTCAAATCTTCCTGGTAAATTAGCAGACTGTTCATCGAATAATCCTGAACAAACAGAATTATTTATTGTCGAAGGAGATTCAGCCGGAGGGTCTGCTAAATCGGGACGTAATCGTGAATTCCAAGCCATTCTCCCAATTCGTGGTAAGATTTTGAACGTTGAAAAAGCAACAATGGATAAAATTTTAGCCAATGAAGAAATCCGTTCATTATTTACTGCCATGGGAACAGGTTTTGGGGGAGATTATGATTTGTCCAAAGCACGTTATCATAAACTCGTCATCATGACCGATGCCGACGTTGATGGGGCTCATATCCGAACACTACTACTCACACTATTCTATCGTTACATGCGTCCAGTTGTAGAAGCAGGCTACGTTTATATTGCTCAACCACCAATTTATGGTATAAAAGTAGGTTCTGAAACTAAAGAATACATTCAACCAGGTGAAAATCAAGAAAAAGATTTACAAGAAGCTTTAGCACGCTGGGCACAAGGGAGAACAAAACCTACGGTCCAACGTTATAAAGGTCTTGGTGAAATGGATGACCATCAGCTATGGGAAACAACAATGGATCCTGAACATCGTTTGATGGCACGTGTTTCTGTTGAAGATGCAGCAGAAGCAGATAAAATATTTGATATGCTCATGGGAGACCGTGTTGAACCTCGCCGTGAATTTATTGAAAATAATGCTCAATACTCAACGATTGATGC
>gyrB_Lcl-015
CAGACGAATATGACGCCAGTCAAATTCAAGTACTTGAAGGTCTTGAAGCAGTACGTATGCGTCCAGGGATGTATATTGGTTCAACCTCAAAAGAAGGGTTGCACCATTTAGTCTGGGAAATTGTTGACAATTCAATTGATGAAGCACTTGCAGGATTTGCAAGCCATATTGAGGTTTTTATTGAGCCTGATAATTCAATTACTGTTGTTGATGATGGACGTGGAATTCCGGTTGATATTCAAGAAAAAACGGGTCGTCCAGCCGTGGAAACAGTCTTCACAGTGTTGCATGCTGGAGGTAAATTTGGTGGAGGCGGCTATAAAGTTTCTGGTGGATTGCACGGTGTTGGTTCATCTGTTGTTAATGCTTTGTCAACAGTACTAGATGTTACTGTTCATAAAGATGGCCAAAAATATTATCAAGAATATCATCGTGGTCTCGTTGGAGATGATTTAAAAATTATTGGTGAAACTGACCGTAGAGGGACAACTGTTCACTTTGTACCAGACCCAGAAATTTTTACAGAAACTGTTGAATTTGATTTTGATAAGCTTGCAACACGTGTTCGTGAGTTAGCCTTTTTGAATCGCGGTCTTCGCATTTCCTTAACAGACAAACGTGAAGGAAATGAAAAAAATGAAGTTCACTTCCATTATGAAGGTGGAATTCAGTCTTATGTTGAATATTTAAATGAAAATAAGACAGTCATTTTTGAACCAGCAATTTTTACTGAAGGTGAAATGGATGGAATTGCTGTTGAAGTAGCAATGCAATATACTGATACTTATCATTCAGTAGTGATGTCCTTTGCTAATAACATCAACACTCATGAAGGTGGAACACATGAGCAAGGTTTTAGAACAGCCCTTACTCGTGTTATTAATAATTACGCAAAACAAAATAAAATTCTTAAAGAAAACGAAGATAATTTAACTGGGGATGATGTCCGCGAAGGATTGACAGCAGTTATTTCGGTTAAGCATCCTAATCCACAATTTGAAGGGCAAACCAAAACAAAACTTGGGAACTCAGAAGTAACAGGAATTGTTAACAAACTCTTTGCGGAAGCTTTGACAACATTTATGTTAGAAAATCCACAAGTTGCTCGTAAAATCGTTGAAAAAGGGATTTTGGCAAGTAAAGCAAGGATTGCAGCAAAACGTGCGCGTGAAGTGACACGTAAAAAATCAGGGCTTGAAATTTCCAACCTTCCTGGTAAATTAGCTGACTGTTCATCAAATAATCCAGAACAAACAGAATTATTCATCGTCGAAGGAGATTCGGCTGGAGGTTCGGCTAAATCAGGACGTAATCGTGAATTCCAAGCAATTTTACCTATTCGTGGTAAGATTTTGAATGTGGAAAAAGCAACGATGGATAAAATTTTGGCCAATGAAGAAATTCGTTCTCTATTCACTGCAATGGGAACTGGTTTTGGAGCAGATTATGATTTGTCGAAAGCACGTTATCACAAACTTGTTATCATGACCGATGCCGATGTCGACGGAGCACACATCCGTACGCTTTTACTAACACTCTTCTACCGTTATATGCGCCCAGTTGTTGAAGCAGGGTATGTTTATATTGCTCAGCCACCAATTTACGGTATCAAAGTTGGTTCAGAAACAAAAGAATACATTCAACCAGGTGAAAATCAAGAAAAAGATTTACAAGAAGCTTTAGCACGTTGGGCACAAGGAAGAACAAAGCCTACTGTACAACGTTATAAAGGTTTAGGGGAAATGGATGACCATCAACTTTGGGATACAACAATGGATCCTGAACACCGTTTAATGGCACGTGTATCTGTTGAAGACGCAGCAGAAGCTGACAAAATCTTTGATATGCTCATGGGAGACAGAGTTGAACCTCGTCGTGAATTTATTGAAAATAATGCTCAGTACTCGACAATTGATGC
>gyrB_Lcl-016
CAGACGAATATGACGCCAGTCAAATTCAAGTACTTGAAGGTCTTGAAGCAGTACGTATGCGTCCAGGGATGTATATTGGTTCAACCTCAAAAGAAGGGTTGCACCATTTAGTCTGGGAAATTGTTGACAATTCAATTGATGAAGCACTTGCAGGATTTGCAAGCCATATTGAGGTTTTTATTGAGCCTGATAATTCAATTACTGTTGTTGATGATGGACGTGGAATTCCGGTTGATATTCAAGAAAAAACGGGTCGTCCAGCCGTGGAAACAGTCTTCACAGTGTTGCATGCTGGAGGTAAATTTGGTGGAGGCGGCTATAAAGTTTCTGGTGGATTGCACGGTGTTGGTTCATCTGTTGTTAATGCTTTGTCAACAGTACTAGATGTTACTGTTCATAAAGATGGCCAAAAATATTATCAAGAATATCATCGTGGTCTCGTTGGAGATGATTTAAAAATTATTGGTGAAACTGACCGTAGAGGGACAACTGTTCACTTTGTACCAGACCCAGAAATTTTTACAGAAACTGTTGAATTTGATTTTGATAAGCTTGCAACACGTGTTCGTGAGTTAGCCTTTTTGAATCGCGGTCTTCGCATTTCCTTAACAGACAAACGTGAAGGAAATGAAAAAAATGAAGTTCACTTCCATTATGAAGGTGGAATTCATTCTTATGTTGAATATTTAAATGAAAATAAGACAGTCATTTTTGAACCAGCAATTTTTACTGAAGGTGAAATGGATGGAATTGCTGTTGAAGTAGCAATGCAATATACTGATACTTATCATTCAGTAGTGATGTCCTTTGCTAATAACATCAACACTCATGAAGGTGGAACACATGAGCAAGGTTTTAGAACAGCCCTTACTCGTGTTATTAATAATTACGCAAAACAAAATAAAATTCTTAAAGAAAACGAAGATAATTTAACTGGGGATGATGTCCGCGAAGGATTGACAGCAGTTATTTCGGTTAAGCATCCTAATCCACAATTTGAAGGGCAAACCAAAACAAAACTTGGGAACTCAGAAGTAACAGGAATTGTTAACAAACTCTTTGCGGAAGCTTTGACAACATTTATGTTAGAAAATCCACAAGTTGCTCGTAAAATCGTTGAAAAAGGGATTTTGGCAAGTAAAGCAAGGATTGCAGCAAAACGTGCGCGTGAAGTGACACGTAAAAAATCAGGGCTTGAAATTTCCAACCTTCCTGGTAAATTAGCTGACTGTTCATCAAATAATCCAGAACAAACAGAATTATTCATCGTCGAAGGAGATTCGGCTGGAGGTTCGGCTAAATCAGGACGTAATCGTGAATTCCAAGCAATTTTACCTATTCGTGGTAAGATTTTGAATGTGGAAAAAGCAACGATGGATAAAATTTTGGCCAATGAAGAAATTCGTTCTCTATTCACTGCAATGGGAACTGGTTTTGGAGCAGATTATGATTTGTCGAAAGCACGTTATCACAAACTTGTTATCATGACCGATGCCGATGTCGACGGAGCACACATCCGTACGCTTTTACTAACACTCTTCTACCGTCATATGCGCCCAGTTGTTGAAGCAGGGTATGTTTATATTGCTCAGCCACCAATTTACGGTATCAAAGTTGGTTCAGAAACAAAAGAATACATTCAACCAGGTGAAAATCAAGAAAAAGATTTACAAGAAGCTTTAGCACGTTGGGCACAAGGAAGAACAAAGCCTACTGTACAACGTTATAAAGGTTTAGGGGAAATGGATGACCATCAACTTTGGGATACAACAATGGATCCTGAACACCGTTTAATGGCACGTGTATCTGTTGAAGACGCAGCAGAAGCTGACAAAATCTTTGATATGCTCATGGGAGACAGAGTTGAACCTCGTCGTGAATTTATTGAAAATAATGCTCAGTACTCGACAATTGATGC
>gyrB_Lcl-017
CAGACGAATATGATGCCAGCCAGATTCAGGTCCTTGAAGGTCTTGAAGCTGTACGTATGCGCCCTGGGATGTATATCGGTTCAACATCAAAAGAAGGTTTGCACCATTTGGTCTGGGAGATTGTTGACAATTCAATTGACGAAGCACTTGCTGGATTTGCAAGCCATATTGAGGTTTTTATTGAACCTGATAATTCAATTACAGTTGTTGATGATGGACGGGGAATTCCTGTTGATATTCAGGAAAAAACAGGTCGTCCAGCGGTAGAAACCGTCTTTACCGTTCTACATGCCGGAGGTAAATTTGGCGGAGGCGGTTATAAGGTTTCTGGTGGATTACACGGTGTAGGTTCTTCTGTTGTTAACGCCTTGTCAACGACTTTAGATGTTACCGTCCATAAAGATGGTCAAAAATATTTTCAAGAGTATCACCGCGGTCTCGTTAGAGATGATTTGAAAATTATTGGTGAAACTGATCTTAGAGGAACAACTGTTCACTTTGTACCAGACCCAGAAATTTTTACAGAAACTGTTGAATTTGACTTTGACAAACTCGCAATGCGTGTTCGTGAACTTGCCTTCTTGAATCGTGGTCTTCGTATTTCCTTAACAGATAAACGTGAAGGAAATGAAAAAAATGAAGTTCACTTCCATTATGAAGGTGGGATTCAGTCTTATGTTGAATATTTGAATGAAAATAAGACAGTTATTTTTGAACCAGCTATTTTTACCGAAGGTGAAATGGATGGAATCGCTGTTGAAGTTGCCATGCAATATACAGATACTTATCATTCAGTAGTGATGTCTTTTGCGAATAATATCAATACTCATGAAGGTGGAACACATGAACAAGGGTTTAGAACTGCCCTAACTCGTGTCATTAACAACTACGCCAAACAAAATAAAATTCTTAAAGAAAATGAAGACAATTTGACTGGTGACGATGTGCGTGAAGGATTGACTGCCGTTATCTCAGTTAAACACCCTAATCCACAGTTTGAAGGACAAACCAAAACAAAACTTGGAAACTCAGAAGTAACAGGAATTGTCAACAAACTTTTTGCCGAAGCACTGATAACATTTATGTTGGAAAATCCACAAGTTGCTCGTAAAATTGTAGAAAAAGGGATTTTAGCAAGTAAAGCCAGAATTGCAGCTAAACGTGCGCGTGAAGTGACACGTAAAAAATCAGGTCTTGAAATTTCAAATCTTCCTGGTAAATTAGCAGACTGTTCATCGAATAATCCTGAACAAACAGAATTATTTATTGTCGAAGGAGATTCAGCCGGAGGGTCTGCTAAATCGGGACGTAATCGTGAATTCCAAGCCATTCTCCCAATTCGTGGTAAGATTTTGAACGTTGAAAAAGCAACAATGGATAAAATTTTAGCCAATGAAGAAATCCGTTCATTATTTACTGCCATGGGAACAGGTTTTGGGGGAGATTATGATTTGTCCAAAGCACGTTATCATAAACTCGTCATCATGACCGATGCCGACGTTGATGGGGCTCATATCCGAACACTACTACTCACACTATTCTATCGTTACATGCGTCCAGTTGTAGAAGCAGGCTACGTTTATATTGCTCAACCACCAATTTATGGTATAAAAGTAGGTTCTGAAACTAAAGAATACATTCAACCAGGTGAAAATCAAGAAAAAGATTTACAAGAAGCTTTAGCACGCTGGGCACAAGGGAGAACAAAACCTACGGTCCAACGTTATAAAGGTCTTGGTGAAATGGATGACCATCAGCTATGGGAAACAACAATGGATCCTGAACATCGTTTGATGGCACGTGTTTCTGTTGAAGATGCAGCAGAAGCAGATAAAATATTTGATATGCTCATGGGAGACCGTGTTGAACCTCGCCGTGAATTTATTGAAAATAATGCTCAATACTCAACGATTGATGC
>gyrB_Lcl-018
CAGACGAATATGATGCCAGCCAGATTCAGGTCCTTGAAGGTCTTGAAGCTGTACGTATGCGCCCTGGGATGTATATCGGTTCAACATCAAAAGAAGGTTTGCACCATTTGGTCTGGGAGATTGTTGACAATTCAATTGACGAAGCACTTGCTGGATTTGCAAGCCATATTGAGGTTTTTATTGAACCTGATAATTCAATTACAGTTGTTGATGATGGACGGGGAATTCCTGTTGATATTCAGGAAAAAACAGGTCGTCCAGCGGTAGAAACCGTCTTTACCGTTCTACATGCCGGAGGTAAATTTGGCGGAGGCGGTTATAAGGTTTCTGGTGGATTACACGGTGTAGGTTCTTCTGTTGTTAACGCCTTGTCAACGACTTTAGATGTTACCGTCCATAAAGATGGTCAAAAATATTTTCAAGAGTATCACCGGGGTCTCGTTAGAGATGATTTGAAAATTATTGGTGAAACTGATCTTAGAGGAACAACTGTTCACTTTGTACCAGACCCAGAAATTTTTACAGAAACTGTTGAATTTGACTTTGACAAACTCGCAACGCGTGTTCGTGAACTTGCCTTCTTGAATCGTGGTCTTCGTATTTCCTTAACAGATAAACGTGAAGGAAATGAAAAAAATGAAGTTCACTTCCATTATGAAGGTGGGATTCAGTCTTATGTTGAATATTTGAATGAAAATAAGACAGTTATTTTTGAACCAGCTATTTTTACCGAAGGTGAAATGGATGGAATTGCTGTTGAAGTTGCCATGCAATATACAGATACTTATCATTCAGTAGTGATGTCTTTTGCGAATAATATTAATACTCATGAAGGTGGAACACATGAACAAGGGTTTAGAACTGCCCTAACTCGTGTCATTAACAACTACGCCAAACAAAATAAAATTCTTAAAGAAAATGAAGACAATTTGACTGGTGACGATGTGCGTGAAGGATTGACTGCCGTTATCTCAGTTAAACACCCTAATCCACAGTTTGAAGGACAAACCAAAACAAAACTTGGAAACTCAGAAGTAACAGGAATTGTCAACAAACTTTTTGCCGAAGCACTGACAACATTTATGTTGGAAAATCCACAAGTTGCTCGTAAAATTGTAGAAAAAGGGATTTTAGCAAGTAAAGCCAGAATTGCAGCTAAACGTGCGCGTGAAGTGACGCGTAAAAAATCAGGTCTTGAAATTTCAAATCTTCCTGGTAAATTAGCAGACTGTTCATCGAATAATCCTGAACAAACAGAATTATTTATTGTCGAAGGAGATTCAGCCGGAGGGTCTGCTAAATCGGGACGTAATCGTGAATTCCAAGCCATTCTCCCAATTCGTGGTAAGATTTTGAACGTTGAAAAAGCAACAATGGATAAAATTTTAGCCAATGAAGAAATCCGTTCATTATTTACTGCCATGGGAACAGGTTTTGGGGGAGATTATGATTTGTCCAAAGCACGTTATCATAAACTCGTTATCATGACCGATGCCGACGTTGATGGGGCTCATATCCGAACACTACTACTCACACTATTCTATCGTTACATGCGTCCAGTTGTAGAAGCAGGCTACGTTTATATTGCTCAACCACCAATTTATGGTATAAAAGTAGGTTCTGAAACTAAAGAATACATTCAACCAGGTGAAAATCAAGAAAAAGATTTACAAGAAGCTTTAGCACGCTGGGCACAAGGGAGAACAAAACCTACGGTCCAACGTTATAAAGGTCTTGGTGAAATGGATGACCATCAGCTATGGGAAACAACAATGGATCCTGAACATCGTTTGATGGCACGCGTTTCTGTCGAAGATGCAGCAGAAGCAGATAAAATATTTGATATGCTCATGGGAGACCGTGTTGAACCTCGCCGTGAATTTATTGAAAATAATGCTCAATACTCAACGATTGATGC
>gyrB_Lcl-019
CAGACGAATATGATGCCAGCCAGATTCAGGTCCTTGAAGGTCTTGAAGCTGTACGTATGCGCCCTGGGATGTATATCGGTTCAACATCAAAAGAAGGTTTGCACCATTTGGTCTGGGAGATTGTTGACAATTCAATTGACGAAGCACTTGCTGGATTTGCAAGCCATATTGAGGTTTTTATTGAACCTGATAATTCAATTACAGTTGTTGATGATGGACGGGGAATTCCTGTTGATATTCAGGAAAAAACAGGTCGTCCAGCGGTAGAAACCGTCTTTACCGTTCTACATGCCGGAGGTAAATTTGGCGGAGGCGGTTATAAGGTTTCTGGTGGATTACACGGTGTAGGTTCTTCTGTTGTTAACGCCTTGTCAACGACTTTAGATGTTACCGTCCATAAAGATGGTCAAAAATATTTTCAAGAGTATCACCGCGGTCTCGTTAGAGATGATTTGAAAATTATTGGTGAAACTGATCTTAGAGGAACAACTGTTCACTTTGTACCAGACCCAGAAATTTTTACAGAAACTGTTGAATTTGACTTTGACAAACTCGCAACGCGTGTTCGTGAACTTGCCTTCTTGAATCGTGGTCTTCGTATTTCCTTAACAGATAAACGTGAAGGAAATGAAAAAAATGAAGTTCACTTCCATTATGAAGGTGGGATTCAGTCTTATGTTGAATATTTGAATGAAAATAAGACAGTTATTTTTGAACCAGCTATTTTTACCGAAGGTGAAATGGATGGAATCGCTGTTGAAGTTGCCATGCAATATACAGATACTTATCATTCAGTAGTGATGTCTTTTGCGAATAATATCAATACTCATGAAGGTGGAACACATGAACAAGGGTTTAGAACTGCCCTAACTCGTGTCATTAACAACTACGCCAAACAAAATAAAATTCTTAAAGAAAATGAAGACAATTTGACTGGTGACGATGTGCGTGAAGGATTGACTGCCGTTATCTCAGTTAAACACCCTAATCCACAGTTTGAAGGACAAACCAAAACAAAACTTGGAAACTCAGAAGTAACAGGAATTGTCAACAAACTTTTTGCCGAAGCACTGACAACATTTATGTTGGAAAATCCACAAGTTGCTCGTAAAATTGTAGAAAAAGGGATTTTAGCAAGTAAAGCCAGAATTGCAGCTAAACGTGCGCGTGAAGTGACACGTAAAAAATCAGGTCTTGAAATTTCAAATCTTCCTGGTAAATTAGCAGACTGTTCATCGAATAATCCTGAACAAACAGAATTATTTATTGTCGAAGGAGATTCAGCCGGAGGGTCTGCTAAATCGGGACGTAATCGTGAATTCCAAGCCATTCTCCCAATTCGTGGTAAGATTTTGAACGTTGAAAAAGCAACAATGGATAAAATTTTAGCCAATGAAGAAATCCGTTCATTATTTACTGCCATGGGAACAGGTTTTGGGGGAGATTATGATTTGTCCAAAGCACGTTATCATAAACTCGTCATCATGACCGATGCCGACGTTGATGGGGCTCATATCCGAACACTACTACTCACACTATTCTATCGTTACATGCGTCCAGTTGTAGAAGCAGGCTACGTTTATATTGCTCAACCACCAATTTATGGTATAAAAGTAGGTTCTGAAACTAAAGAATACATTCAACCAGGTGAAAATCAAGAAAAAGATTTACAAGAAGCTTTAGCACGCTGGGCACAAGGGAGAACAAAACCTACGGTCCAACGTTATAAAGGTCTTGGTGAAATGGATGACCATCAGCTATGGGAAACAACAATGGATCCTGAACATCGTTTGATGGCACGTGTTTCTGTTGAAGATGCAGCAGAAGCAGATAAAATATTTGATATGCTCATGGGAGACCGTGTTGAACCTCGCCGTGAATTTATTGAAAATAATGCTCAATACTCAACGATTGATGC
>gyrB_Lcl-020
CAGACGAATATGACGCCAGTCAAATTCAAGTACTTGAAGGTCTTGAAGCAGTACGTATGCGTCCAGGGATGTATATTGGTTCAACCTCAAAAGAAGGGTTGCACCATTTAGTCTGGGAAATTGTTGACAATTCAATTGATGAAGCACTTGCAGGATTTGCAAGCCATATTGAGGTTTTTATTGAGCCTGATAATTCAATTACTGTTGTTGATGATGGACGTGGAATTCCGGTTGATATTCAAGAAAAAACGGGTCGTCCAGCCGTGGAAACAGTCTTCACAGTGTTGCATGCTGGAGGTAAATTTGGTGGAGGCGGCTATAAAGTTTCTGGTGGATTGCACGGTGTTGGTTCATCTGTTGTTAATGCTTTGTCAACAGTACTAGATGTTACTGTTCATAAAGATGGCCAAAAATATTATCAAGAATATCATCGTGGTCTCGTTGGAGATGATTTAAAAATTATTGGTGAAACTGACCGTAGAGGGACAACTGTTCACTTTGTACCAGACCCAGAAATTTTTACAGAAACTGTTGAATTTGATTTTGATAAGCTTGCAACACGTGTTCGTGAGTTAGCCTTTTTGAATCGCGGTCTTCGCATTTCCTTAACAGACAAACGTGAAGGAAATGAAAAAAATGAAGTTCACTTCCATTATGAAGGTGGAATTCAGTCTTATGTTGAATATTTAAATGAAAATAAGACAGTCATTTTTGAACCAGCAATTTTTACTGAAGGTGAAATGGATGGAATTGCTGTTGAAGTAGCAATGCAATATACTGATACTTATCATTCAGTAGTGATGTCCTTTGCTAATAACATCAACACTCATGAAGGTGGAACACATGAGCAAGGTTTTAGAACAGCCCTTACTCGTGTTATTAATAATTACGCAAAACAAAATAAAATTCTTAAAGAAAACGAAGATAATTTAACTGGGGATGATGTCCGCGAAGGATTGACAGCAGTTATTTCGGTTAAGCATCCTAATCCACAATTTGAAGGGCAAACCAAAACAAAACTTGGGAACTCAGAAGTAACAGGAATTGTTAACAAACTCTTTGCGGAAGCTTTGACAACATTTATGTTAGAAAATCCACAAGTTGCTCGTAAAATCGTTGAAAAAGGGATTTTGGCAAGTAAAGCAAGGATTGCAGCAAAACGTGCGCGTGAAGTGACACGTAAAAAATCAGGGCTTGAAATTTCCAACCTTCCTGGTAAATTAGCTGACTGTTCATCAAATAATCCAGAACAAACAGAATTATTCATCGTCGAAGGAGATTCGGCTGGAGGTTCGGCTAAATCAGGACGTAATCGTGAATTCCAAGCAATTTTACCTATTCGTGGTAAGATTTTGAATGTGGAAAAAGCAACGATGGATAAAATTTTGGCCAATGAAGAAATTCGTTCTCTATTCACTGCAATGGGAACTGGTTTTGGAGCAGATTATGATTTGTCGAAAGCACGTTATCACAAACTTGTTATCATGACCGATGCCGATGTCGACGGAGCACACATCCGTACGCTTTTACTAACACTCTTCTACCGTTATATGCGCCCAGTTGTTGAAGCAGGGTATGTTTATATTGCTCAGCCACCAATTTACGGTATCAAAGTTGGTTCAGAAACAAAAGAATACATTCAACCAGGTGAAAATCAAGAAAAAGATTTACAAGAAGCTTTAGCACGTTGGGCACAAGGAAGAACAAAGCCTACTGTACAACGTTATAAAGGTTTAGGGGAAATGGATGACCATCAACTTTGGGATACAACAATGGATCCTGAACACCGTTTAATGGCACGTGTATCTGTTGAAGACGCAGCAGAAGCTGACAAAATCTTTGATATGCTCATGGGAGACAGAGTTGAACCTCGTCGTGAATTTATTGAAAATAATGCTCAGTACTCGACAATTGATGC
>gyrB_Lcl-021
CAGACGAATATGACGCCAGTCAAATTCAAGTACTTGAAGGTCTTGAAGCAGTACGTATGCGTCCAGGGATGTATATTGGTTCAACCTCAAAAGAAGGGTTGCACCATTTAGTCTGGGAAATTGTTGACAATTCAATTGATGAAGCACTTGCAGGATTTGCAAGCCATATTGAGGTTTTTATTGAGCCTGATAATTCAATTACTGTTGTTGATGATGGACGTGGAATTCCGGTTGATATTCAAGAAAAAACGGGTCGTCCAGCCGTGGAAACAGTCTTCACAGTGTTGCATGCTGGAGGTAAATTTGGTGGAGGCGGCTATAAAGTTTCTGGTGGATTGCACGGTGTTGGTTCATCTGTTGTTAATGCTTTGTCAACAGTACTAGATGTTACTGTTCATAAAGATGGCCAAAAATATTATCAAGAATATCATCGTGGTCTCGTTGGAGATGATTTAAAAATTATTGGTGAAACTGACCGTAGAGGGACAACTGTTCACTTTGTACCAGACCCAGAAATTTTTACAGAAACTGTTGAATTTGATTTTGATAAGCTTGCAACACGTGTTCGTGAGTTAGCCTTTTTGAATCGCGGTCTTCGCATTTCCTTAACAGACAAACGTGAAGGAAATGAAAAAAATGAAGTTCACTTCCATTATGAAGGTGGAATTCAGTCTTATGTTGAATATTTAAATGAAAATAAGACAGTCATTTTTGAACCAGCAATTTTTACTGAAGGTGAAATGGATGGAATTGCTGTTGAAGTAGCAATGCAATATACTGATACTTATCATTCAGTAGTGATGTCCTTTGCTAATAACATCAACACTCATGAAGGTGGAACACATGAGCAAGGTTTTAGAACAGCCCTTACTCGTGTTATTAATAATTACGCAAAACAAAATAAAATTCTTAAAGAAAACGAAGATAATTTAACTGGGGATGATGTCCGCGAAGGATTGACAGCAGTTATTTCGGTTAAGCATCCTAATCCACAATTTGAAGGGCAAACCAAAACAAAACTTGGGAACTCAGAAGTAACAGGAATTGTTAACAAACTCTTTGCGGAAGCTTTGACAACATTTATGTTAGAAAATCCACAAGTTGCTCGTAAAATCGTTGAAAAAGGGATTTTGGCAAGTAAAGCAAGGATTGCAGCAAAACGTGCGCGTGAAGTGACACGTAAAAAATCAGGGCTTGAAATTTCCAACCTTCCTGGTAAATTAGCTGACTGTTCATCAAATAATCCAGAACAAACAGAATTATTCATCGTCGAAGGAGATTCGGCTGGAGGTTCGGCTAAATCAGGACGTAATCGTGAATTCCAAGCAATTTTACCTATTCGTGGTAAGATTTTGAATGTGGAAAAAGCAACGATGGATAAAATTTTGGCCAATGAAGAAATTCGTTCTCTATTCACTGCAATGGGAACTGGTTTTGGAGCAGATTATGATTTGTCGAAAGCACGTTATCACAAACTTGTTATCATGACCGATGCCGATGTCGACGGAGCACACATCCGTACGCTTTTACTAACACTCTTCTACCGTTATATGCGCCCAGTTGTTGAAGCAGGGTATGTTTATATTGCTCAGCCACCAATTTACGGTATCAAAGTTGGTTCAGAAACAAAAGAATACATTCAACCAGGTGAAAATCAAGAAAAAGATTTACAAGAAGCTTTAGCACGTTGGGCACAAGGAAGAACAAAGCCTACTGTACAACGTTATAAAGGTTTAGGGGAAATGGATGACCATCAACTTTGGGATACAACAATGGATCCTGAACACCGTTTAATGGCACGTGTATCTGTTGAAGACGCAGCAGAAGCTGACAAAATCTTTGATATGCTCATGGGAGACAGAGTTGAACCTCGTCGTGAATTTATTGAAAATAATGCTCAGTACTCGACAATTGATGC
>gyrB_Lcl-022
CAGACGAATATGATGCCAGCCAGATTCAGGTCCTTGAAGGTCTTGAAGCTGTACGTATGCGCCCTGGGATGTATATCGGTTCAACATCAAAAGAAGGTTTGCACCATTTGGTCTGGGAGATTGTTGACAATTCAATTGACGAAGCACTTGCTGGATTTGCAAGCCATATTGAGGTTTTTATTGAACCTGATAATTCAATTACAGTTGTTGATGATGGACGGGGAATTCCTGTTGATATTCAGGAAAAAACAGGTCGTCCAGCGGTAGAAACCGTCTTTACCGTTCTACATGCCGGAGGTAAATTTGGCGGAGGCGGTTATAAGGTTTCTGGTGGATTACACGGTGTAGGTTCTTCTGTTGTTAACGCCTTGTCAACGACTTTAGATGTTACCGTCCATAAAGATGGTCAAAAATATTTTCAAGAGTATCACCGCGGTCTCGTTAGAGATGATTTGAAAATTATTGGTGAAACTGATCTTAGAGGAACAACTGTTCACTTTGTACCAGACCCAGAAATTTTTACAGAAACTGTTGAATTTGACTTTGACAAACTCGCAATGCGTGTTCGTGAACTTGCCTTCTTGAATCGTGGTCTTCGTATTTCCTTAACAGATAAACGTGAAGGAAATGAAAAAAATGAAGTTCACTTCCATTATGAAGGTGGGATTCAGTCTTATGTTGAATATTTGAATGAAAATAAGACAGTTATTTTTGAACCAGCTATTTTTACCGAAGGTGAAATGGATGGAATCGCTGTTGAAGTTGCCATGCAATATACAGATACTTATCATTCAGTAGTGATGTCTTTTGCGAATAATATCAATACTCATGAAGGTGGAACACATGAACAAGGGTTTAGAACTGCCCTAACTCGTGTCATTAACAACTACGCCAAACAAAATAAAATTCTTAAAGAAAATGAAGACAATTTGACTGGTGACGATGTGCGTGAAGGATTGACTGCCGTTATCTCAGTTAAACACCCTAATCCACAGTTTGAAGGACAAACCAAAACAAAACTTGGAAACTCAGAAGTAACAGGAATTGTCAACAAACTTTTTGCCGAAGCACTGATAACATTTATGTTGGAAAATCCACAAGTTGCTCGTAAAATTGTAGAAAAAGGGATTTTAGCAAGTAAAGCCAGAATTGCAGCTAAACGTGCGCGTGAAGTGACACGTAAAAAATCAGGTCTTGAAATTTCAAATCTTCCTGGTAAATTAGCAGACTGTTCATCGAATAATCCTGAACAAACAGAATTATTTATTGTCGAAGGAGATTCAGCCGGAGGGTCTGCTAAATCGGGACGTAATCGTGAATTCCAAGCCATTCTCCCAATTCGTGGTAAGATTTTGAACGTTGAAAAAGCAACAATGGATAAAATTTTAGCCAATGAAGAAATCCGTTCATTATTTACTGCCATGGGAACAGGTTTTGGGGGGGATTATGATTTGTCCAAAGCACGTTATCATAAACTCGTCATCATGACCGATGCCGACGTTGATGGGGCTCATATCCGAACACTACTACTCACACTATTCTATCGTTACATGCGTCCAGTTGTAGAAGCAGGCTACGTTTATATTGCTCAACCACCAATTTATGGTATAAAAGTAGGTTCTGAAACTAAAGAATACATTCAACCAGGTGAAAATCAAGAAAAAGATTTACAAGAAGCTTTAGCACGCTGGGCACAAGGGAGAACAAAACCTACGGTCCAACGTTATAAAGGTCTTGGTGAAATGGATGACCATCAGCTATGGGAAACAACAATGGATCCTGAACATCGTTTGATGGCACGTGTTTCTGTTGAAGATGCAGCAGAAGCAGATAAAATATTTGATATGCTCATGGGAGACCGTGTTGAACCTCGCCGTGAATTTATTGAAAATAATGCTCAATACTCAACGATTGATGC
>gyrB_Lcl-023
CAGACGAATATGATGCCAGCCAGATTCAGGTCCTTGAAGGTCTTGAAGCTGTACGTATGCGCCCTGGGATGTATATCGGTTCAACATCAAAAGAAGGTTTGCACCATTTGGTCTGGGAGATTGTTGACAATTCAATTGACGAAGCACTTGCTGGATTTGCAAGCCATATTGAGGTTTTTATTGAACCTGATAATTCAATTACAGTTGTTGATGATGGACGGGGAATTCCTGTTGATATTCAGGAAAAAACAGGTCGTCCAGCGGTAGAAACCGTCTTTACCGTTCTACATGCCGGAGGTAAATTTGGCGGAGGCGGTTATAAGGTTTCTGGTGGATTACACGGTGTAGGTTCTTCTGTTGTTAACGCCTTGTCAACGACTTTAGATGTTACCGTCCATAAAGATGGTCAAAAATATTTTCAAGAGTATCACCGCGGTCTCGTTAGAGATGATTTGAAAATTATTGGTGAAACTGATCTTAGAGGAACAACTGTTCACTTTGTACCAGACCCAGAAATTTTTACAGAAACTGTTGAATTTGACTTTGACAAACTCGCAACGCGTGTTCGTGAACTTGCCTTCTTGAATCGTGGTCTTCGTATTTCCTTAACAGATAAACGTGAAGGAAATGAAAAAAATGAAGTTCACTTCCATTATGAAGGTGGGATTCAGTCTTATGTTGAATATTTGAATGAAAATAAGACAGTTATTTTTGAACCAGCTATTTTTACCGAAGGTGAAATGGATGGAATCGCTGTTGAAGTTGCCATGCAATATACAGATACTTATCATTCAGTAGTGATGTCTTTTGCGAATAATATCAATACTCATGAAGGTGGAACACATGAACAAGGGTTTAGAACTGCCCTAACTCGTGTCATTAACAACTACGCCAAACAAAATAAAATTCTTAAAGAAAATGAAGACAATTTGACTGGTGACGATGTGCGTGAAGGATTGACTGCCGTTATCTCAGTTAAACACCCTAATCCACAGTTTGAAGGACAAACCAAAACAAAACTTGGAAACTCAGAAGTAACAGGAATTGTCAACAAACTTTTTGCCGAAGCACTGACAACATTTATGTTGGAAAATCCACAAGTTGCTCGTAAAATTGTAGAAAAAGGGATTTTAGCAAGTAAAGCCAGAATTGCAGCTAAACGTGCGCGTGAAGTGACACGTAAAAAATCAGGTCTTGAAATTTCAAATCTTCCTGGTAAATTAGCAGACTGTTCATCGAATAATCCTGAACAAACAGAATTATTTATTGTCGAAGGAGATTCAGCCGGAGGGTCTGCTAAATCGGGACGTAATCGTGAATTCCAAGCCATTCTCCCAATTCGTGGTAAGATTTTGAACGTTGAAAAAGCAACAATGGATAAAATTTTAGCCAATGAAGAAATCCGTTCATTATTTACTGCCATGGGAACAGGTTTTGGGGGAGATTATGATTTGTCCAAAGCACGTTATCATAAACTCGTCATCATGACCGATGCCGACGTTGATGGGGCTCATATCCGAACACTACTACTCACACTATTCTATCGTTACATGCGTCCAGTTGTAGAAGCAGGCTACGTTTATATTGCTCAACCACCAATTTATGGTATAAAAGTAGGTTCTGAAACTAAAGAATACATTCAACCAGGTGAAAATCAAGAAAAAGATTTACAAGAAGCTTTAGCACGCTGGGCACAAGGGAGAACAAAACCTACGGTCCAACGTTATAAAGGTCTTGGTGAAATGGATGACCATCAGCTATGGGAAACAACAATGGATCCTGAACATCGTTTGATGGCACGTGTTTCTGTTGAAGATGCAGCAGAAGCAGATAAAATATTTGATATGCTCATGGGAGACCGTGTTGAACCTCGCCGTGAATTTATTGAAAATAATGCTCAATACTCAACGATTGATGC
>gyrB_Lcl-024
CAGACGAATATGACGCCAGTCAAATTCAAGTACTTGAAGGTCTTGAAGCAGTACGTATGCGTCCAGGGATGTATATTGGTTCAACCTCAAAAGAAGGGTTGCACCATTTAGTCTGGGAAATTGTTGACAATTCAATTGATGAAGCACTTGCAGGATTTGCAAGCCATATTGAGGTTTTTATTGAGCCTGATAATTCAATTACTGTTGTTGATGATGGACGTGGAATTCCGGTTGATATTCAAGAAAAAACGGGTCGTCCAGCCGTGGAAACAGTCTTCACAGTGTTGCATGCTGGAGGTAAATTTGGTGGAGGCGGCTATAAAGTTTCTGGTGGATTGCACGGTGTTGGTTCATCTGTTGTTAATGCTTTGTCAACAGTACTAGATGTTACTGTTCATAAAGATGGCCAAAAATATTATCAAGAATATCATCGTGGTCTCGTTGGAGATGATTTAAAAATTATTGGTGAAACTGACCGTAGAGGGACAACTGTTCACTTTGTACCAGACCCAGAAATTTTTACAGAAACTGTTGAATTTGATTTTGATAAGCTTGCAACACGTGTTCGTGAGTTAGCCTTTTTGAATCGCGGTCTTCGCATTTCCTTAACAGACAAACGTGAAGGAAATGAAAAAAATGAAGTTCACTTCCATTATGAAGGTGGAATTCAGTCTTATGTTGAATATTTAAATGAAAATAAGACAGTCATTTTTGAACCAGCAATTTTTACTGAAGGTGAAATGGATGGAATTGCTGTTGAAGTAGCAATGCAATATACTGATACTTATCATTCAGTAGTGATGTCCTTTGCTAATAACATCAACACTCATGAAGGTGGAACACATGAGCAAGGTTTTAGAACAGCCCTTACTCGTGTTATTAATAATTACGCAAAACAAAATAAAATTCTTAAAGAAAACGAAGATAATTTAACTGGGGATGATGTCCGCGAAGGATTGACAGCAGTTATTTCGGTTAAGCATCCTAATCCACAATTTGAAGGGCAAACCAAAACAAAACTTGGGAACTCAGAAGTAACAGGAATTGTTAACAAACTCTTTGCGGAAGCTTTGACAACATTTATGTTAGAAAATCCACAAGTTGCTCGTAAAATCGTTGAAAAAGGGATTTTGGCAAGTAAAGCAAGGATTGCAGCAAAACGTGCGCGTGAAGTGACACGTAAAAAATCAGGGCTTGAAATTTCCAACCTTCCTGGTAAATTAGCTGACTGTTCATCAAATAATCCAGAACAAACAGAATTATTCATCGTCGAAGGAGATTCGGCTGGAGGTTCGGCTAAATCAGGACGTAATCGTGAATTCCAAGCAATTTTACCTATTCGTGGTAAGATTTTGAATGTGGAAAAAGCAACGATGGATAAAATTTTGGCCAATGAAGAAATTCGTTCTCTATTCACTGCAATGGGAACTGGTTTTGGAGCAGATTATGATTTGTCGAAAGCACGTTATCACAAACTTGTTATCATGACCGATGCCGATGTCGACGGAGCACACATCCGTACGCTTTTACTAACACTCTTCTACCGTTATATGCGCCCAGTTGTTGAAGCAGGGTATGTTTATATTGCTCAGCCACCAATTTACGGTATCAAAGTTGGTTCAGAAACAAAAGAATACATTCAACCAGGTGAAAATCAAGAAAAAGATTTACAAGAAGCTTTAGCACGTTGGGCACAAGGAAGAACAAAGCCTACTGTACAACGTTATAAAGGTTTAGGGGAAATGGATGACCATCAACTTTGGGATACAACAATGGATCCTGAACACCGTTTAATGGCACGTGTATCTGTTGAAGACGCAGCAGAAGCTGACAAAATCTTTGATATGCTCATGGGAGACAGAGTTGAACCTCGTCGTGAATTTATTGAAAATAATGCTCAGTACTCGACAATTGATGC
>gyrB_Lcl-025
CAGACGAATATGACGCCAGTCAAATTCAAGTACTTGAAGGTCTTGAAGCAGTACGTATGCGTCCAGGGATGTATATTGGTTCAACCTCAAAAGAAGGGTTGCACCATTTAGTCTGGGAAATTGTTGACAATTCAATTGATGAAGCACTTGCAGGATTTGCAAGCCATATTGAGGTTTTTATTGAGCCTGATAATTCAATTACTGTTGTTGATGATGGACGTGGAATTCCGGTTGATATTCAAGAAAAAACGGGTCGTCCAGCCGTGGAAACAGTCTTCACAGTGTTGCATGCTGGAGGTAAATTTGGTGGAGGCGGCTATAAAGTTTCTGGTGGATTGCACGGTGTTGGTTCATCTGTTGTTAATGCTTTGTCAACAGTACTAGATGTTACTGTTCATAAAGATGGCCAAAAATATTATCAAGAATATCATCGTGGTCTCGTTGGAGATGATTTAAAAATTATTGGTGAAACTGACCGTAGAGGGACAACTGTTCACTTTGTACCAGACCCAGAAATTTTTACAGAAACTGTTGAATTTGATTTTGATAAGCTTGCAACACGTGTTCGTGAGTTAGCCTTTTTGAATCGCGGTCTTCGCATTTCCTTAACAGACAAACGTGAAGGAAATGAAAAAAATGAAGTTCACTTCCATTATGAAGGTGGAATTCAGTCTTATGTTGAATATTTAAATGAAAATAAGACAGTCATTTTTGAACCAGCAATTTTTACTGAAGGTGAAATGGATGGAATTGCTGTTGAAGTAGCAATGCAATATACTGATACTTATCATTCAGTAGTGATGTCCTTTGCTAATAACATCAACACTCATGAAGGTGGAACACATGAGCAAGGTTTTAGAACAGCCCTTACTCGTGTTATTAATAATTACGCAAAACAAAATAAAATTCTTAAAGAAAACGAAGATAATTTAACTGGGGATGATGTCCGCGAAGGATTGACAGCAGTTATTTCGGTTAAGCATCCTAATCCACAATTTGAAGGGCAAACCAAAACAAAACTTGGGAACTCAGAAGTAACAGGAATTGTTAACAAACTCTTTGCGGAAGCTTTGACAACATTTATGTTAGAAAATCCACAAGTTGCTCGTAAAATCGTTGAAAAAGGGATTTTGGCAAGTAAAGCAAGGATTGCAGCAAAACGTGCGCGTGAAGTGACACGTAAAAAATCAGGGCTTGAAATTTCCAACCTTCCTGGTAAATTAGCTGACTGTTCATCAAATAATCCAGAACAAACAGAATTATTCATCGTCGAAGGAGATTCGGCTGGAGGTTCGGCTAAATCAGGACGTAATCGTGAATTCCAAGCAATTTTACCTATTCGTGGTAAGATTTTGAATGTGGAAAAAGCAACGATGGATAAAATTTTGGCCAATGAAGAAATTCGTTCTCTATTCACTGCAATGGGAACTGGTTTTGGAGCAGATTATGATTTGTCGAAAGCACGTTATCACAAACTTGTTATCATGACCGATGCCGATGTCGACGGAGCACACATCCGTACGCTTTTACTAACACTCTTCTACCGTTATATGCGCCCAGTTGTTGAAGCAGGGTATGTTTATATTGCTCAGCCACCAATTTACGGTATCAAAGTTGGTTCAGAAACAAAAGAATACATTCAACCAGGTGAAAATCAAGAAAAAGATTTACAAGAAGCTTTAGCACGTTGGGCACAAGGAAGAACAAAGCCTACTGTACAACGTTATAAAGGTTTAGGGGAAATGGATGACCATCAACTTTGGGATACAACAATGGATCCTGAACACCGTTTAATGGCACGTGTATCTGTTGAAGACGCAGCAGAAGCTGACAAAATCTTTGATATGCTCATGGGAGACAGAGTTGAACCTCGTCGTGAATTTATTGAAAATAATGCTCAGTACTCGACAATTGATGC
>gyrB_Lcl-026
CAGACGAATATGACGCCAGTCAAATTCAAGTACTTGAAGGTCTTGAAGCAGTACGTATGCGTCCAGGGATGTATATTGGTTCAACCTCAAAAGAAGGGTTGCACCATTTAGTCTGGGAAATTGTTGACAATTCAATTGATGAAGCACTTGCAGGATTTGCAAGCCATATTGAGGTTTTTATTGAGCCTGATAATTCAATTACTGTTGTTGATGATGGACGTGGAATTCCGGTTGATATTCAAGAAAAAACGGGTCGTCCAGCCGTGGAAACAGTCTTCACAGTGTTGCATGCTGGAGGTAAATTTGGTGGAGGCGGCTATAAAGTTTCTGGTGGATTGCACGGTGTTGGTTCATCTGTTGTTAATGCTTTGTCAACAGTACTAGATGTTACTGTTCATAAAGATGGCCAAAAATATTATCAAGAATATCATCGTGGTCTCGTTGGAGATGATTTAAAAATTATTGGTGAAACTGACCGTAGAGGGACAACTGTTCACTTTGTACCAGACCCAGAAATTTTTACAGAAACTGTTGAATTTGATTTTGATAAGCTTGCAACACGTGTTCGTGAGTTAGCCTTTTTGAATCGCGGTCTTCGCATTTCCTTAACAGACAAACGTGAAGGAAATGAAAAAAATGAAGTTCACTTCCATTATGAAGGTGGAATTCAGTCTTATGTTGAATATTTAAATGAAAATAAGACAGTCATTTTTGAACCAGCAATTTTTACTGAAGGTGAAATGGATGGAATTGCTGTTGAAGTAGCAATGCAATATACTGATACTTATCATTCAGTAGTGATGTCCTTTGCTAATAACATCAACACTCATGAAGGTGGAACACATGAGCAAGGTTTTAGAACAGCCCTTACTCGTGTTATTAATAATTACGCAAAACAAAATAAAATTCTTAAAGAAAACGAAGATAATTTAACTGGGGATGATGTCCGCGAAGGATTGACAGCAGTTATTTCGGTTAAGCATCCTAATCCACAATTTGAAGGGCAAACCAAAACAAAACTTGGGAACTCAGAAGTAACAGGAATTGTTAACAAACTCTTTGCGGAAGCTTTGACAACATTTATGTTAGAAAATCCACAAGTTGCTCGTAAAATCGTTGAAAAAGGGATTTTGGCAAGTAAAGCAAGGATTGCAGCAAAACGTGCGCGTGAAGTGACACGTAAAAAATCAGGGCTTGAAATTTCCAACCTTCCTGGTAAATTAGCTGACTGTTCATCAAATAATCCAGAACAAACAGAATTATTCATCGTCGAAGGAGATTCGGCTGGAGGTTCGGCTAAATCAGGACGTAATCGTGAATTCCAAGCAATTTTACCTATTCGTGGTAAGATTTTGAATGTGGAAAAAGCAACGATGGATAAAATTTTGGCCAATGAAGAAATTCGTTCTCTATTCACTGCAATGGGAACTGGTTTTGGAGCAGATTATGATTTGTCGAAAGCACGTTATCACAAACTTGTTATCATGACCGATGCCGATGTCGACGGAGCACACATCCGTACGCTTTTACTAACACTCTTCTACCGTTATATGCGCCCAGTTGTTGAAGCAGGGTATGTTTATATTGCTCAGCCACCAATTTACGGTATCAAAGTTGGTTCAGAAACAAAAGAATACATTCAACCAGGTGAAAATCAAGAAAAAGATTTACAAGAAGCTTTAGCACGTTGGGCACAAGGAAGAACAAAGCCTACTGTACAACGTTATAAAGGTTTAGGGGAAATGGATGACCATCAACTTTGGGATACAACAATGGATCCTGAACACCGTTTAATGGCACGTGTATCTGTTGAAGACGCAGCAGAAGCTGACAAAATCTTTGATATGCTCATGGGAGACAGAGTTGAACCTCGTCGTGAATTTATTGAAAATAATGCTCAGTACTCGACAATTGATGC
>gyrB_Lcl-027
CAGACGAATATGATGCCAGCCAGATTCAGGTCCTTGAAGGTCTTGAAGCTGTACGTATGCGCCCTGGGATGTATATCGGTTCAACATCAAAAGAAGGTTTGCACCATTTGGTCTGGGAGATTGTTGACAATTCAATTGACGAAGCACTTGCTGGATTTGCAAGCCATATTGAGGTTTTTATTGAACCTGATAATTCAATTACAGTTGTTGATGATGGACGGGGAATTCCTGTTGATATTCAGGAAAAAACAGGTCGTCCAGCGGTAGAAACCGTCTTTACCGTTCTACATGCCGGAGGTAAATTTGGCGGAGGCGGTTATAAGGTTTCTGGTGGATTACACGGTGTAGGTTCTTCTGTTGTTAACGCCTTGTCAACGACTTTAGATGTTACCGTCCATAAAGATGGTCAAAAATATTTTCAAGAGTATCACCGCGGTCTCGTTAGAGATGATTTGAAAATTATTGGTGAAACTGATCTTAGAGGAACAACTGTTCACTTTGTACCAGACCCAGAAATTTTTACAGAAACTGTTGAATTTGACTTTGACAAACTCGCAACGCGTGTTCGTGAACTTGCCTTCTTGAATCGTGGTCTTCGTATTTCCTTAACAGATAAACGTGAAGGAAATGAAAAAAATGAAGTTCACTTCCATTATGAAGGTGGGATTCAGTCTTATGTTGAATATTTGAATGAAAATAAGACAGTTATTTTTGAACCAGCTATTTTTACCGAAGGTGAAATGGATGGAATCGCTGTTGAAGTTGCCATGCAATATACAGATACTTATCATTCAGTAGTGATGTCTTTTGCGAATAATATCAATACTCATGAAGGTGGAACACATGAACAAGGGTTTAGAACTGCCCTAACTCGTGTCATTAACAACTACGCCAAACAAAATAAAATTCTTAAAGAAAATGAAGACAATTTGACTGGTGACGATGTGCGTGAAGGATTGACTGCCGTTATCTCAGTTAAACACCCTAATCCACAGTTTGAAGGACAAACCAAAACAAAACTTGGAAACTCAGAAGTAACAGGAATTGTCAACAAACTTTTTGCCGAAGCACTGACAACATTTATGTTGGAAAATCCACAAGTTGCTCGTAAAATTGTAGAAAAAGGGATTTTAGCAAGTAAAGCCAGAATTGCAGCTAAACGTGCGCGTGAAGTGACACGTAAAAAATCAGGTCTTGAAATTTCAAATCTTCCTGGTAAATTAGCAGACTGTTCATCGAATAATCCTGAACAAACAGAATTATTTATTGTCGAAGGAGATTCAGCCGGAGGGTCTGCTAAATCGGGACGTAATCGTGAATTCCAAGCCATTCTCCCAATTCGTGGTAAGATTTTGAACGTTGAAAAAGCAACAATGGATAAAATTTTAGCCAATGAAGAAATCCGTTCATTATTTACTGCCATGGGAACAGGTTTTGGGGGAGATTATGATTTGTCCAAAGCACGTTATCATAAACTCGTCATCATGACCGATGCCGACGTTGATGGGGCTCATATCCGAACACTACTACTCACACTATTCTATCGTTACATGCGTCCAGTTGTAGAAGCAGGCTACGTTTATATTGCTCAACCACCAATTTATGGTATAAAAGTAGGTTCTGAAACTAAAGAATACATTCAACCAGGTGAAAATCAAGAAAAAGATTTACAAGAAGCTTTAGCACGCTGGGCACAAGGGAGAACAAAACCTACGGTCCAACGTTATAAAGGTCTTGGTGAAATGGATGACCATCAGCTATGGGAAACAACAATGGATCCTGAACATCGTTTGATGGCACGTGTTTCTGTTGAAGATGCAGCAGAAGCAGATAAAATATTTGATATGCTCATGGGAGACCGTGTTGAACCTCGCCGTGAATTTATTGAAAATAATGCTCAATACTCAACGATTGATGC
>gyrB_Lcl-028
CAGACGAATATGATGCCAGCCAGATTCAGGTCCTTGAAGGTCTTGAAGCTGTACGTATGCGCCCTGGGATGTATATCGGTTCAACATCAAAAGAAGGTTTGCACCATTTGGTCTGGGAGATTGTTGACAATTCAATTGACGAAGCACTTGCTGGATTTGCAAGCCATATTGAGGTTTTTATTGAACCTGATAATTCAATTACAGTTGTTGATGATGGACGGGGAATTCCTGTTGATATTCAGGAAAAAACAGGTCGTCCAGCGGTAGAAACCGTCTTTACCGTTCTACATGCCGGAGGTAAATTTGGCGGAGGCGGTTATAAGGTTTCTGGTGGATTACACGGTGTAGGTTCTTCTGTTGTTAACGCCTTGTCAACGACTTTAGATGTTACCGTCCATAAAGATGGTCAAAAATATTTTCAAGAGTATCACCGCGGTCTCGTTAGAGATGATTTGAAAATTATTGGTGAAACTGATCTTAGAGGAACAACTGTTCACTTTGTACCAGACCCAGAAATTTTTACAGAAACTGTTGAATTTGACTTTGACAAACTCGCAACGCGTGTTCGTGAACTTGCCTTCTTGAATCGTGGTCTTCGTATTTCCTTAACAGATAAACGTGAAGGAAATGAAAAAAATGAAGTTCACTTCCATTATGAAGGTGGGATTCAGTCTTATGTTGAATATTTGAATGAAAATAAGACAGTTATTTTTGAACCAGCTATTTTTACCGAAGGTGAAATGGATGGAATCGCTGTTGAAGTTGCCATGCAATATACAGATACTTATCATTCAGTAGTGATGTCTTTTGCGAATAATATCAATACTCATGAAGGTGGAACACATGAACAAGGGTTTAGAACTGCCCTAACTCGTGTCATTAACAACTACGCCAAACAAAATAAAATTCTTAAAGAAAATGAAGACAATTTGACTGGTGACGATGTGCGTGAAGGATTGACTGCCGTTATCTCAGTTAAACACCCTAATCCACAGTTTGAAGGACAAACCAAAACAAAACTTGGAAACTCAGAAGTAACAGGAATTGTCAACAAACTTTTTGCCGAAGCACTGACAACATTTATGTTGGAAAATCCACAAGTTGCTCGTAAAATTGTAGAAAAAGGGATTTTAGCAAGTAAAGCCAGAATTGCAGCTAAACGTGCGCGTGAAGTGACACGTAAAAAATCAGGTCTTGAAATTTCAAATCTTCCTGGTAAATTAGCAGACTGTTCATCGAATAATCCTGAACAAACAGAATTATTTATTGTCGAAGGAGATTCAGCCGGAGGGTCTGCTAAATCGGGACGTAATCGTGAATTCCAAGCCATTCTCCCAATTCGTGGTAAGATTTTGAACGTTGAAAAAGCAACAATGGATAAAATTTTAGCCAATGAAGAAATCCGTTCATTATTTACTGCCATGGGAACAGGTTTTGGGGGAGATTATGATTTGTCCAAAGCACGTTATCATAAACTCGTCATCATGACCGATGCCGACGTTGATGGGGCTCATATCCGAACACTACTACTCACACTATTCTATCGTTACATGCGTCCAGTTGTAGAAGCAGGCTACGTTTATATTGCTCAACCACCAATTTATGGTATAAAAGTAGGTTCTGAAACTAAAGAATACATTCAACCAGGTGAAAATCAAGAAAAAGATTTACAAGAAGCTTTAGCACGCTGGGCACAAGGGAGAACAAAACCTACGGTCCAACGTTATAAAGGTCTTGGTGAAATGGATGACCATCAGCTATGGGAAACAACAATGGATCCTGAACATCGTTTGATGGCACGTGTTTCTGTTGAAGATGCAGCAGAAGCAGATAAAATATTTGATATGCTCATGGGAGACCGTGTTGAACCTCGCCGTGAATTTATTGAAAATAATGCTCAATACTCAACGATTGATGC
>gyrB_Lcl-029
CAGACGAATATGACGCCAGTCAAATTCAAGTACTTGAAGGTCTTGAAGCAGTACGTATGCGTCCAGGGATGTATATTGGTTCAACCTCAAAAGAAGGGTTGCACCATTTAGTCTGGGAAATTGTTGACAATTCAATTGATGAAGCACTTGCAGGATTTGCAAGCCATATTGAGGTTTTTATTGAGCCTGATAATTCAATTACTGTTGTTGATGATGGACGTGGAATTCCGGTTGATATTCAAGAAAAAACGGGTCGTCCAGCCGTGGAAACAGTCTTCACAGTGTTGCATGCTGGAGGTAAATTTGGTGGAGGCGGCTATAAAGTTTCTGGTGGATTGCACGGTGTTGGTTCATCTGTTGTTAATGCTTTGTCAACAGTACTAGATGTTACTGTTCATAAAGATGGCCAAAAATATTATCAAGAATATCATCGTGGTCTCGTTGGAGATGATTTAAAAATTATTGGTGAAACTGACCGTAGAGGGACAACTGTTCACTTTGTACCAGACCCAGAAATTTTTACAGAAACTGTTGAATTTGATTTTGATAAGCTTGCAACACGTGTTCGTGAGTTAGCCTTTTTGAATCGCGGTCTTCGCATTTCCTTAACAGACAAACGTGAAGGAAATGAAAAAAATGAAGTTCACTTCCATTATGAAGGTGGAATTCAGTCTTATGTTGAATATTTAAATGAAAATAAGACAGTCATTTTTGAACCAGCAATTTTTACTGAAGGTGAAATGGATGGAATTGCTGTTGAAGTAGCAATGCAATATACTGATACTTATCATTCAGTAGTGATGTCCTTTGCTAATAACATCAACACTCATGAAGGTGGAACACATGAGCAAGGTTTTAGAACAGCCCTTACTCGTGTTATTAATAATTACGCAAAACAAAATAAAATTCTTAAAGAAAACGAAGATAATTTAACTGGGGATGATGTCCGCGAAGGATTGACAGCAGTTATTTCGGTTAAGCATCCTAATCCACAATTTGAAGGGCAAACCAAAACAAAACTTGGGAACTCAGAAGTAACAGGAATTGTTAACAAACTCTTTGCGGAAGCTTTGACAACATTTATGTTAGAAAATCCACAAGTTGCTCGTAAAATCGTTGAAAAAGGGATTTTGGCAAGTAAAGCAAGGATTGCAGCAAAACGTGCGCGTGAAGTGACACGTAAAAAATCAGGGCTTGAAATTTCCAACCTTCCTGGTAAATTAGCTGACTGTTCATCAAATAATCCAGAACAAACAGAATTATTCATCGTCGAAGGAGATTCGGCTGGAGGTTCGGCTAAATCAGGACGTAATCGTGAATTCCAAGCAATTTTACCTATTCGTGGTAAGATTTTGAATGTGGAAAAAGCAACGATGGATAAAATTTTGGCCAATGAAGAAATTCGTTCTCTATTCACTGCAATGGGAACTGGTTTTGGAGCAGATTATGATTTGTCGAAAGCACGTTATCACAAACTTGTTATCATGACCGATGCCGATGTCGACGGAGCACACATCCGTACGCTTTTACTAACACTCTTCTACCGTTATATGCGCCCAGTTGTTGAAGCAGGGTATGTTTATATTGCTCAGCCACCAATTTACGGTATCAAAGTTGGTTCAGAAACAAAAGAATACATTCAACCAGGTGAAAATCAAGAAAAAGATTTACAAGAAGCTTTAGCACGTTGGGCACAAGGAAGAACAAAGCCTACTGTACAACGTTATAAAGGTTTAGGGGAAATGGATGACCATCAACTTTGGGATACAACAATGGATCCTGAACACCGTTTAATGGCACGTGTATCTGTTGAAGACGCAGCAGAAGCTGACAAAATCTTTGATATGCTCATGGGAGACAGAGTTGAACCTCGTCGTGAATTTATTGAAAATAATGCTCAGTACTCGACAATTGATGC
>gyrB_Lcl-030
CAGACGAATATGACGCCAGTCAAATTCAAGTACTTGAAGGTCTTGAAGCAGTACGTATGCGTCCAGGGATGTATATTGGTTCAACCTCAAAAGAAGGGTTGCACCATTTAGTCTGGGAAATTGTTGACAATTCAATTGATGAAGCACTTGCAGGATTTGCAAGCCATATTGAGGTTTTTATTGAGCCTGATAATTCAATTACTGTTGTTGATGATGGACGTGGAATTCCGGTTGATATTCAAGAAAAAACGGGTCGTCCAGCCGTGGAAACAGTCTTCACAGTGTTGCATGCTGGAGGTAAATTTGGTGGAGGCGGCTATAAAGTTTCTGGTGGATTGCACGGTGTTGGTTCATCTGTTGTTAATGCTTTGTCAACAGTACTAGATGTTACTGTTCATAAAGATGGCCAAAAATATTATCAAGAATATCATCGTGGTCTCGTTGGAGATGATTTAAAAATTATTGGTGAAACTGACCGTAGAGGGACAACTGTTCACTTTGTACCAGACCCAGAAATTTTTACAGAAACTGTTGAATTTGATTTTGATAAGCTTGCAACACGTGTTCGTGAGTTAGCCTTTTTGAATCGCGGTCTTCGCATTTCCTTAACAGACAAACGTGAAGGAAATGAAAAAAATGAAGTTCACTTCCATTATGAAGGTGGAATTCAGTCTTATGTTGAATATTTAAATGAAAATAAGACAGTCATTTTTGAACCAGCAATTTTTACTGAAGGTGAAATGGATGGAATTGCTGTTGAAGTAGCAATGCAATATACTGATACTTATCATTCAGTAGTGATGTCCTTTGCTAATAACATCAACACTCATGAAGGTGGAACACATGAGCAAGGTTTTAGAACAGCCCTTACTCGTGTTATTAATAATTACGCAAAACAAAATAAAATTCTTAAAGAAAACGAAGATAATTTAACTGGGGATGATGTCCGCGAAGGATTGACAGCAGTTATTTCGGTTAAGCATCCTAATCCACAATTTGAAGGGCAAACCAAAACAAAACTTGGGAACTCAGAAGTAACAGGAATTGTTAACAAACTCTTTGCGGAAGCTTTGACAACATTTATGTTAGAAAATCCACAAGTTGCTCGTAAAATCGTTGAAAAAGGGATTTTGGCAAGTAAAGCAAGGATTGCAGCAAAACGTGCGCGTGAAGTGACACGTAAAAAATCAGGGCTTGAAATTTCCAACCTTCCTGGTAAATTAGCTGACTGTTCATCAAATAATCCAGAACAAACAGAATTATTCATCGTCGAAGGAGATTCGGCTGGAGGTTCGGCTAAATCAGGACGTAATCGTGAATTCCAAGCAATTTTACCTATTCGTGGTAAGATTTTGAATGTGGAAAAAGCAACGATGGATAAAATTTTGGCCAATGAAGAAATTCGTTCTCTATTCACTGCAATGGGAACTGGTTTTGGAGCAGATTATGATTTGTCGAAAGCACGTTATCACAAACTTGTTATCATGACCGATGCCGATGTCGACGGAGCACACATCCGTACGCTTTTACTAACACTCTTCTACCGTTATATGCGCCCAGTTGTTGAAGCAGGGTATGTTTATATTGCTCAGCCACCAATTTACGGTATCAAAGTTGGTTCAGAAACAAAAGAATACATTCAACCAGGTGAAAATCAAGAAAAAGATTTACAAGAAGCTTTAGCACGTTGGGCACAAGGAAGAACAAAGCCTACTGTACAACGTTATAAAGGTTTAGGGGAAATGGATGACCATCAACTTTGGGATACAACAATGGATCCTGAACACCGTTTAATGGCACGTGTATCTGTTGAAGACGCAGCAGAAGCTGACAAAATCTTTGATATGCTCATGGGAGACAGAGTTGAACCTCGTCGTGAATTTATTGAAAATAATGCTCAGTACTCGACAATTGATGC
>gyrB_Lcl-031
CAGACGAATATGATGCCAGCCAGATTCAGGTCCTTGAAGGTCTTGAAGCTGTACGTATGCGCCCTGGGATGTATATCGGTTCAACATCAAAAGAAGGTTTGCACCATTTGGTCTGGGAGATTGTTGACAATTCAATTGACGAAGCACTTGCTGGATTTGCAAGCCATATTGAGGTTTTTATTGAACCTGATAATTCAATTACAGTTGTTGATGATGGACGGGGAATTCCTGTTGATATTCAGGAAAAAACAGGTCGTCCAGCGGTAGAAACCGTCTTTACCGTTCTACATGCCGGAGGTAAATTTGGCGGAGGCGGTTATAAGGTTTCTGGTGGATTACACGGTGTAGGTTCTTCTGTTGTTAACGCCTTGTCAACGACTTTAGATGTTACCGTCCATAAAGATGGTCAAAAATATTTTCAAGAGTATCACCGCGGTCTCGTTAGAGATGATTTGAAAATTATTGGTGAAACTGATCTTAGAGGAACAACTGTTCACTTTGTACCAGACCCAGAAATTTTTACAGAAACTGTTGAATTTGACTTTGACAAACTCGCAACGCGTGTTCGTGAACTTGCCTTCTTGAATCGTGGTCTTCGTATTTCCTTAACAGATAAACGTGAAGGAAATGAAAAAAATGAAGTTCACTTCCATTATGAAGGTGGGATTCAGTCTTATGTTGAATATTTGAATGAAAATAAGACAGTTATTTTTGAACCAGCTATTTTTACCGAAGGTGAAATGGATGGAATCGCTGTTGAAGTTGCCATGCAATATACAGATACTTATCATTCAGTAGTGATGTCTTTTGCGAATAATATCAATACTCATGAAGGTGGAACACATGAACAAGGGTTTAGAACTGCCCTAACTCGTGTCATTAACAACTACGCCAAACAAAATAAAATTCTTAAAGAAAATGAAGACAATTTGACTGGTGACGATGTGCGTGAAGGATTGACTGCCGTTATCTCAGTTAAACACCCTAATCCACAGTTTGAAGGACAAACCAAAACAAAACTTGGAAACTCAGAAGTAACAGGAATTGTCAACAAACTTTTTGCCGAAGCACTGATAACATTTATGTTGGAAAATCCACAAGTTGCTCGTAAAATTGTAGAAAAAGGGATTTTAGCAAGTAAAGCCAGAATTGCAGCTAAACGTGCGCGTGAAGTGACACGTAAAAAATCAGGTCTTGAAATTTCAAATCTTCCTGGTAAATTAGCAGACTGTTCATCGAATAATCCTGAACAAACAGAATTATTTATTGTCGAAGGAGATTCAGCCGGAGGGTCTGCTAAATCGGGACGTAATCGTGAATTCCAAGCCATTCTCCCAATTCGTGGTAAGATTTTGAACGTTGAAAAAGCAACAATGGATAAAATTTTAGCCAATGAAGAAATCCGTTCATTATTTACTGCCATGGGAACAGGTTTTGGGGGAGATTATGATTTGTCCAAAGCACGTTATCATAAACTCGTCATCATGACCGATGCCGACGTTGATGGGGCTCATATCCGAACACTACTACTCACACTATTCTATCGTTACATGCGTCCAGTTGTAGAAGCAGGCTACGTTTATATTGCTCAACCACCAATTTATGGTATAAAAGTAGGTTCTGAAACTAAAGAATACATTCAACCAGGTGAAAATCAAGAAAAAGATTTACAAGAAGCTTTAGCACGCTGGGCACAAGGGAGAACAAAACCTACGGTCCAACGTTATAAAGGTCTTGGTGAAATGGATGACCATCAGCTATGGGAAACAACAATGGATCCTGAACATCGTTTGATGGCACGTGTTTCTGTTGAAGATGCAGCAGAAGCAGATAAAATATTTGATATGCTCATGGGAGACCGTGTTGAACCTCGCCGTGAATTTATTGAAAATAATGCTCAATACTCAACGATTGATGC
>gyrB_Lcl-032
CAGACGAATATGATGCCAGCCAGATTCAGGTCCTTGAAGGTCTTGAAGCTGTACGTATGCGCCCTGGGATGTATATCGGTTCAACATCAAAAGAAGGTTTGCACCATTTGGTCTGGGAGATTGTTGACAATTCAATTGACGAAGCACTTGCTGGATTTGCAAGCCATATTGAGGTTTTTATTGAACCTGATAATTCAATTACAGTTGTTGATGATGGACGGGGAATTCCTGTTGATATTCAGGAAAAAACAGGTCGTCCAGCGGTAGAAACCGTCTTTACCGTTCTACATGCCGGAGGTAAATTTGGCGGAGGCGGTTATAAGGTTTCTGGTGGATTACACGGTGTAGGTTCTTCTGTTGTTAACGCCTTGTCAACGACTTTAGATGTTACCGTCCATAAAGATGGTCAAAAATATTTTCAAGAGTATCACCGCGGTCTCGTTAGAGATGATTTGAAAATTATTGGTGAAACTGATCTTAGAGGAACAACTGTTCACTTTGTACCAGACCCAGAAATTTTTACAGAAACTGTTGAATTTGACTTTGACAAACTCGCAACGCGTGTTCGTGAACTTGCCTTCTTGAATCGTGGTCTTCGTATTTCCTTAACAGATAAACGTGAAGGAAATGAAAAAAATGAAGTTCACTTCCATTATGAAGGTGGGATTCAGTCTTATGTTGAATATTTGAATGAAAATAAGACAGTTATTTTTGAACCAGCTATTTTTACCGAAGGTGAAATGGATGGAATCGCTGTTGAAGTTGCCATGCAATATACAGATACTTATCATTCAGTAGTGATGTCTTTTGCGAATAATATCAATACTCATGAAGGTGGAACACATGAACAAGGGTTTAGAACTGCCCTAACTCGTGTCATTAACAACTACGCCAAACAAAATAAAATTCTTAAAGAAAATGAAGACAATTTGACTGGTGACGATGTGCGTGAAGGATTGACTGCCGTTATCTCAGTTAAACACCCTAATCCACAGTTTGAAGGACAAACCAAAACAAAACTTGGAAACTCAGAAGTAACAGGAATTGTCAACAAACTTTTTGCCGAAGCACTGACAACATTTATGTTGGAAAATCCACAAGTTGCTCGTAAAATTGTAGAAAAAGGGATTTTAGCAAGTAAAGCCAGAATTGCAGCTAAACGTGCGCGTGAAGTGACACGTAAAAAATCAGGTCTTGAAATTTCAAATCTTCCTGGTAAATTAGCAGACTGTTCATCGAATAATCCTGAACAAACAGAATTATTTATTGTCGAAGGAGATTCAGCCGGAGGGTCTGCTAAATCGGGACGTAATCGTGAATTCCAAGCCATTCTCCCAATTCGTGGTAAGATTTTGAACGTTGAAAAAGCAACAATGGATAAAATTTTAGCCAATGAAGAAATCCGTTCATTATTTACTGCCATGGGAACAGGTTTTGGGGGAGATTATGATTTGTCCAAAGCACGTTATCATAAACTCGTCATCATGACCGATGCCGACGTTGATGGGGCTCATATCCGAACACTACTACTCACACTATTCTATCGTTACATGCGTCCAGTTGTAGAAGCAGGCTACGTTTATATTGCTCAACCACCAATTTATGGTATAAAAGTAGGTTCTGAAACTAAAGAATACATTCAACCAGGTGAAAATCAAGAAAAAGATTTACAAGAAGCTTTAGCACGCTGGGCACAAGGGAGAACAAAACCTACGGTCCAACGTTATAAAGGTCTTGGTGAAATGGATGACCATCAGCTATGGGAAACAACAATGGATCCTGAACATCGTTTGATGGCACGTGTTTCTGTTGAAGATGCAGCAGAAGCAGATAAAATATTTGATATGCTCATGGGAGACCGTGTTGAACCTCGCCGTGAATTTATTGAAAATAATGCTCAATACTCAACGATTGATGC
>gyrB_Lcl-033
CAGACGAATATGATGCCAGCCAGATTCAGGTCCTTGAAGGTCTTGAAGCTGTACGTATGCGCCCTGGGATGTATATCGGTTCAACATCAAAAGAAGGTTTGCACCATTTGGTCTGGGAGATTGTTGACAATTCAATTGACGAAGCACTTGCTGGATTTGCAAGCCATATTGAGGTTTTTATTGAACCTGATAATTCAATTACAGTTGTTGATGATGGACGGGGAATTCCTGTTGATATTCAGGAAAAAACAGGTCGTCCAGCGGTAGAAACCGTCTTTACCGTTCTACATGCCGGAGGTAAATTTGGCGGAGGCGGTTATAAGGTTTCTGGTGGATTACACGGTGTAGGTTCTTCTGTTGTTAACGCCTTGTCAACGACTTTAGATGTTACCGTCCATAAAGATGGTCAAAAATATTTTCAAGAGTATCACCGCGGTCTCGTTAGAGATGATTTGAAAATTATTGGTGAAACTGATCTTAGAGGAACAACTGTTCACTTTGTACCAGACCCAGAAATTTTTACAGAAACTGTTGAATTTGACTTTGACAAACTCGCAACGCGTGTTCGTGAACTTGCCTTCTTGAATCGTGGTCTTCGTATTTCCTTAACAGATAAACGTGAAGGAAATGAAAAAAATGAAGTTCACTTCCATTATGAAGGTGGGATTCAGTCTTATGTTGAATATTTGAATGAAAATAAGACAGTTATTTTTGAACCAGCTATTTTTACCGAAGGTGAAATGGATGGAATCGCTGTTGAAGTTGCCATGCAATATACAGATACTTATCATTCAGTAGTGATGTCTTTTGCGAATAATATCAATACTCATGAAGGTGGAACACATGAACAAGGGTTTAGAACTGCCCTAACTCGTGTCATTAACAACTACGCCAAACAAAATAAAATTCTTAAAGAAAATGAAGACAATTTGACTGGTGACGATGTGCGTGAAGGATTGACTGCCGTTATCTCAGTTAAACACCCTAATCCACAGTTTGAAGGACAAACCAAAACAAAACTTGGAAACTCAGAAGTAACAGGAATTGTCAACAAACTTTTTGCCGAAGCACTGACAACATTTATGTTGGAAAATCCACAAGTTGCTCGTAAAATTGTAGAAAAAGGGATTTTAGCAAGTAAAGCCAGAATTGCAGCTAAACGTGCGCGTGAAGTGACACGTAAAAAATCAGGTCTTGAAATTTCAAATCTTCCTGGTAAATTAGCAGACTGTTCATCGAATAATCCTGAACAAACAGAATTATTTATTGTCGAAGGAGATTCAGCCGGAGGGTCTGCTAAATCGGGACGTAATCGTGAATTCCAAGCCATTCTCCCAATTCGTGGTAAGATTTTGAACGTTGAAAAAGCAACAATGGATAAAATTTTAGCCAATGAAGAAATCCGTTCATTATTTACTGCCATGGGAACAGGTTTTGGGGGAGATTATGATTTGTCCAAAGCACGTTATCATAAACTCGTCATCATGACCGATGCCGACGTTGATGGGGCTCATATCCGAACACTACTACTCACACTATTCTATCGTTACATGCGTCCAGTTGTAGAAGCAGGCTACGTTTATATTGCTCAACCACCAATTTATGGTATAAAAGTAGGTTCTGAAACTAAAGAATACATTCAACCAGGTGAAAATCAAGAAAAAGATTTACAAGAAGCTTTAGCACGCTGGGCACAAGGGAGAACAAAACCTACGGTCCAACGTTATAAAGGTCTTGGTGAAATGGATGACCATCAGCTATGGGAAACAACAATGGATCCTGAACATCGTTTGATGGCACGTGTTTCTGTTGAAGATGCAGCAGAAGCAGATAAAATATTTGATATGCTCATGGGAGACCGTGTTGAACCTCGCCGTGAATTTATTGAAAATAATGCTCAATACTCAACGATTGATGC
>gyrB_Lcl-034
CAGACGAATATGACGCCAGTCAAATTCAAGTACTTGAAGGTCTTGAAGCTGTACGTATGCGTCCAGGGATGTATATTGGTTCAACCTCAAAAGAAGGTTTGCACCATTTAGTCTGGGAAATTGTTGACAATTCAATTGATGAAGCACTTGCAGGATTTGCAAGCCATATTGAGGTTTTTATTGAGCCTGATAATTCAATTACTGTTGTTGATGATGGACGTGGAATTCCGGTTGATATTCAAGAAAAAACGGGTCGTCCAGCCGTGGAAACAGTCTTCACAGTGTTGCATGCTGGAGGTAAATTTGGCGGAGGCGGCTATAAAGTTTCTGGTGGATTGCACGGTGTTGGTTCGTCTGTTGTTAATGCTTTATCAACAGTACTAGATGTTACTGTTCATAAAGATGGTCAAAAATATTATCAAGAATATCATCGTGGTCTCGTTGGAGATGATTTAAAAATTATTGGTGAAACTGACCGTAGAGGGACAACTGTTCACTTTGTACCAGACCCAGAAATTTTTACAGAAACTGTTGAATTTGATTTTGATAAGCTTGCAACACGTGTTCGTGAGTTAGCCTTTTTGAATCGCGGTCTTCGTATTTCCTTAACAGATAAGCGTGAAGGAAATGAAAAAAATGAAGTTCATTTCCATTATGAAGGTGGAATTCAGTCTTATGTTGAATATTTAAATGAAAATAAGACAGTCATTTTTGAACCAGCAATTTTTACTGAAGGTGAAATGGATGGAATTGCTGTTGAAGTAGCAATGCAATATACTGATACTTATCATTCAGTAGTAATGTCCTTTGCTAACAACATCAACACTCACGAAGGTGGAACACATGAGCAAGGTTTTAGAACAGCCCTTACTCGTGTTATCAATAATTACGCAAAACAAAATAAAATTCTTAAAGAAAACGAAGATAATTTAACTGGGGATGATGTCCGCGAAGGATTGACAGCAGTTATTTCGGTTAAGCATCCTAATCCACAATTTGAAGGGCAAACCAAAACAAAACTTGGAAACTCAGAAGTAACAGGAATTGTTAACAAACTCTTTGCGGAAGCTTTGACAACATTTATGTTAGAAAATCCACAAGTTGCTCGTAAAATTGTTGAAAAAGGGATTTTGGCAAGTAAAGCAAGGATTGCAGCAAAACGTGCGCGTGAAGTGACACGTAAAAAATCAGGGCTTGAAATTTCCAACCTTCCCGGTAAATTGGCTGACTGTTCATCAAATAATCCAGAACAAACAGAATTATTCATCGTCGAAGGAGATTCGGCCGGAGGTTCGGCTAAATCAGGACGTAATCGTGAATTCCAAGCAATTTTACCTATTCGTGGTAAGATTTTGAATGTGGAAAAAGCAACGATGGATAAAATTTTGGCCAATGAAGAAATTCGTTCTCTATTCACTGCAATGGGAACTGGTTTTGGAGCAGATTACGATTTGTCAAAAGCACGTTATCACAAACTTGTTATCATGACCGATGCCGATGTCGATGGAGCACACATCCGTACTCTTCTATTAACACTCTTCTACCGTTATATGCGCCCAGTTGTTGAAGCAGGATATGTTTATATTGCTCAGCCACCAATTTACGGTATCAAAGTTGGTTCAGAAACAAAAGAATACATTCAACCAGGTGAAAATCAAGAAAAAGATTTACAAGAAGCTTTAGCACGTTGGGCACAAGGAAGAACAAAGCCTACTGTACAACGTTATAAAGGTTTAGGGGAAATGGATGACCATCAACTTTGGGATACAACAATGGATCCTGAACACCGTTTAATGGCACGTGTATCTGTTGAAGACGCAGCAGAAGCTGACAAAATCTTTGATATGCTCATGGGAGACAGAGTTGAACCTCGTCGTGAATTTATCGAAAATAATGCTCAGTACTCGACAATTGATGC
>gyrB_Lcl-035
CAGACGAATATGATGCCAGCCAGATTCAGGTCCTTGAAGGTCTTGAAGCTGTACGTATGCGCCCTGGGATGTATATCGGTTCAACATCAAAAGAAGGTTTGCACCATTTGGTCTGGGAGATTGTTGACAATTCAATTGACGAAGCACTTGCTGGATTTGCAAGCCATATTGAGGTTTTTATTGAACCTGATAATTCAATTACAGTTGTTGATGATGGACGGGGAATTCCTGTTGATATTCAGGAAAAAACAGGTCGTCCAGCGGTAGAAACCGTCTTTACCGTTCTACATGCCGGAGGTAAATTTGGCGGAGGCGGTTATAAGGTTTCTGGTGGATTACACGGTGTAGGTTCTTCTGTTGTTAACGCCTTGTCAACGACTTTAGATGTTACCGTCCATAAAGATGGTCAAAAATATTTTCAAGAGTATCACCGCGGTCTCGTTAGAGATGATTTGAAAATTATTGGTGAAACTGATCTTAGAGGGACAACTGTTCACTTTGTACCAGACCCAGAAATTTTTACAGAAACTGTTGAATTTGACTTTGACAAACTCGCAACGCGTGTTCGTGAACTTGCCTTCTTGAATCGTGGTCTTCGTATTTCCTTAACAGATAAACGTGAAGGAAATGAAAAAAATGAAGTTCACTTCCATTATGAAGGTGGGATTCAGTCTTATGTTGAATATTTGAATGAAAATAAGACAGTTATTTTTGAACCAGCTATTTTTACCGAAGGTGAAATGGATGGAATCGCTGTTGAAGTTGCCATGCAATATACAGATACTTATCATTCAGTAGTGATGTCTTTTGCGAATAATATCAATACTCATGAAGGTGGAACACATGAACAAGGGTTTAGAACTGCCCTAACTCGTGTCATTAACAACTACGCCAAACAAAATAAAATTCTTAAAGAAAATGAAGACAATTTGACTGGTGACGATGTGCGTGAAGGATTGACTGCCGTTATCTCAGTTAAACACCCTAATCCACAGTTTGAAGGACAAACCAAAACAAAACTTGGAAACTCAGAAGTAACAGGAATTGTCAACAAACTTTTTGCCGAAGCACTGACAACATTTATGTTGGAAAATCCACAAGTTGCTCGTAAAATTGTAGAAAAAGGGATTTTAGCAAGTAAAGCCAGAATTGCAGCTAAACGTGCGCGTGAAGTGACACGTAAAAAATCAGGTCTTGAAATTTCAAATCTTCCTGGTAAATTAGCAGACTGTTCATCGAATAATCCTGAACAAACAGAATTATTTATTGTCGAAGGAGATTCAGCCGGAGGGTCTGCTAAATCGGGACGTAATCGTGAATTCCAAGCCATTCTCCCAATTCGTGGTAAGATTTTGAACGTTGAAAAAGCAACAATGGATAAAATTTTAGCCAATGAAGAAATCCGTTCATTATTTACTGCCATGGGAACAGGTTTTGGGGGAGATTATGATTTGTCCAAAGCACGTTATCATAAACTCGTCATCATGACCGATGCCGACGTTGATGGGGCTCATATCCGAACACTACTACTCACACTATTCTATCGTTACATGCGTCCAGTTGTAGAAGCAGGCTACGTTTATATTGCTCAACCACCAATTTATGGTATAAAAGTAGGTTCTGAAACTAAAGAATACATTCAACCAGGTGAAAATCAAGAAAAAGATTTACAAGAAGCTTTAGCACGCTGGGCACAAGGGAGAACAAAACCTACGGTCCAACGTTATAAAGGTCTTGGTGAAATGGATGACCATCAGCTATGGGAAACAACAATGGATCCTGAACATCGTTTGATGGCACGTGTTTCTGTTGAAGATGCAGCAGAAGCAGATAAAATATTTGATATGCTCATGGGAGACCGTGTTGAACCTCGCCGTGAATTTATTGAAAATAATGCTCAATACTCAACGATTGATGC
>gyrB_Lcl-036
CAGACGAATATGATGCCAGCCAGATTCAGGTCCTTGAAGGTCTTGAAGCTGTACGTATGCGCCCTGGGATGTATATCGGTTCAACATCAAAAGAAGGTTTGCACCATTTGGTCTGGGAGATTGTTGACAATTCAATTGACGAAGCACTTGCTGGATTTGCAAGCCATATTGAGGTTTTTATTGAACCTGATAATTCAATTACAGTTGTTGATGATGGACGGGGAATTCCTGTTGATATTCAGGAAAAAACAGGTCGTCCAGCGGTAGAAACCGTCTTTACCGTTCTACATGCCGGAGGTAAATTTGGCGGAGGCGGTTATAAGGTTTCTGGTGGATTACACGGTGTAGGTTCTTCTGTTGTTAACGCCTTGTCAACGACTTTAGATGTTACCGTCCATAAAGATGGTCAAAAATATTTTCAAGAGTATCACCGCGGTCTCGTTAGAGATGATTTGAAAATTATTGGTGAAACTGATCTTAGAGGAACAACTGTTCACTTTGTACCAGACCCAGAAATTTTTACAGAAACTGTTGAATTTGACTTTGACAAACTCGCAACGCGTGTTCGTGAACTTGCCTTCTTGAATCGTGGTCTTCGTATTTCCTTAACAGATAAACGTGAAGGAAATGAAAAAAATGAAGTTCACTTCCATTATGAAGGTGGGATTCAGTCTTATGTTGAATATTTGAATGAAAATAAGACAGTTATTTTTGAACCAGCTATTTTTACCGAAGGTGAAATGGATGGAATCGCTGTTGAAGTTGCCATGCAATATACAGATACTTATCATTCAGTAGTGATGTCTTTTGCGAATAATATCAATACTCATGAAGGTGGAACACATGAACAAGGGTTTAGAACTGCCCTAACTCGTGTCATTAACAACTACGCCAAACAAAATAAAATTCTTAAAGAAAATGAAGACAATTTGACTGGTGACGATGTGCGTGAAGGATTGACTGCCGTTATCTCAGTTAAACACCCTAATCCACAGTTTGAAGGACAAACCAAAACAAAACTTGGAAACTCAGAAGTAACAGGAATTGTCAACAAACTTTTTGCCGAAGCACTGACAACATTTATGTTGGAAAATCCACAAGTTGCTCGTAAAATTGTAGAAAAAGGGATTTTAGCAAGTAAAGCCAGAATTGCAGCTAAACGTGCGCGTGAAGTGACACGTAAAAAATCAGGTCTTGAAATTTCAAATCTTCCTGGTAAATTAGCAGACTGTTCATCGAATAATCCTGAACAAACAGAATTATTTATTGTCGAAGGAGATTCAGCCGGAGGGTCTGCTAAATCGGGACGTAATCGTGAATTCCAAGCCATTCTCCCAATTCGTGGTAAGATTTTGAACGTTGAAAAAGCAACAATGGATAAAATTTTAGCCAATGAAGAAATCCGTTCATTATTTACTGCCATGGGAACAGGTTTTGGGGGAGATTATGATTTGTCCAAAGCACGTTATCATAAACTCGTCATCATGACCGATGCCGACGTTGATGGGGCTCATATCCGAACACTACTACTCACACTATTCTATCGTTACATGCGTCCAGTTGTAGAAGCAGGCTACGTTTATATTGCTCAACCACCAATTTATGGTATAAAAGTAGGTTCTGAAACTAAAGAATACATTCAACCAGGTGAAAATCAAGAAAAAGATTTACAAGAAGCTTTAGCACGCTGGGCACAAGGGAGAACAAAACCTACGGTCCAACGTTATAAAGGTCTTGGTGAAATGGATGACCATCAGCTATGGGAAACAACAATGGATCCTGAACATCGTTTGATGGCACGTGTTTCTGTTGAAGATGCAGCAGAAGCAGATAAAATATTTGATATGCTCATGGGAGACCGTGTTGAACCTCGCCGTGAATTTATTGAAAATAATGCTCAATACTCAACGATTGATGC
>gyrB_Lcl-037
CAGACGAATATGATGCCAGCCAGATTCAGGTCCTTGAAGGTCTTGAAGCTGTACGTATGCGCCCTGGGATGTATATCGGTTCAACATCAAAAGAAGGTTTGCACCATTTGGTCTGGGAGATTGTTGACAATTCAATTGACGAAGCACTTGCTGGATTTGCAAGCCATATTGAGGTTTTTATTGAACCTGATAATTCAATTACAGTTGTTGATGATGGACGGGGAATTCCTGTTGATATTCAGGAAAAAACAGGTCGTCCAGCGGTAGAAACCGTCTTTACCGTTCTACATGCCGGAGGTAAATTTGGCGGAGGCGGTTATAAGGTTTCTGGTGGATTACACGGTGTAGGTTCTTCTGTTGTTAACGCCTTGTCAACGACTTTAGATGTTACCGTCCATAAAGATGGTCAAAAATATTTTCAAGAGTATCACCGGGGTCTCGTTAGAGATGATTTGAAAATTATTGGTGAAACTGATCTTAGAGGAACAACTGTTCACTTTGTACCAGACCCAGAAATTTTTACAGAAACTGTTGAATTTGACTTTGACAAACTCGCAACGCGTGTTCGTGAACTTGCCTTCTTGAATCGTGGTCTTCGTATTTCCTTAACAGATAAACGTGAAGGAAATGAAAAAAATGAAGTTCACTTCCATTATGAAGGTGGGATTCAGTCTTATGTTGAATATTTGAATGAAAATAAGACAGTTATTTTTGAACCAGCTATTTTTACCGAAGGTGAAATGGATGGAATTGCTGTTGAAGTTGCCATGCAATATACAGATACTTATCATTCAGTAGTGATGTCTTTTGCGAATAATATTAATACTCATGAAGGTGGAACACATGAACAAGGGTTTAGAACTGCCCTAACTCGTGTCATTAACAACTACGCCAAACAAAATAAAATTCTTAAAGAAAATGAAGACAATTTGACTGGTGACGATGTGCGTGAAGGATTGACTGCCGTTATCTCAGTTAAACACCCTAATCCACAGTTTGAAGGACAAACCAAAACAAAACTTGGAAACTCAGAAGTAACAGGAATTGTCAACAAACTTTTTGCCGAAGCACTGACAACATTTATGTTGGAAAATCCACAAGTTGCTCGTAAAATTGTAGAAAAAGGGATTTTAGCAAGTAAAGCCAGAATTGCAGCTAAACGTGCGCGTGAAGTGACGCGTAAAAAATCAGGTCTTGAAATTTCAAATCTTCCTGGTAAATTAGCAGACTGTTCATCGAATAATCCTGAACAAACAGAATTATTTATTGTCGAAGGAGATTCAGCCGGAGGGTCTGCTAAATCGGGACGTAATCGTGAATTCCAAGCCATTCTCCCAATTCGTGGTAAGATTTTGAACGTTGAAAAAGCAACAATGGATAAAATTTTAGCCAATGAAGAAATCCGTTCATTATTTACTGCCATGGGAACAGGTTTTGGGGGAGATTATGATTTGTCCAAAGCACGTTATCATAAACTCGTTATCATGACCGATGCCGACGTTGATGGGGCTCATATCCGAACACTACTACTCACACTATTCTATCGTTACATGCGTCCAGTTGTAGAAGCAGGCTACGTTTATATTGCTCAACCACCAATTTATGGTATAAAAGTAGGTTCTGAAACTAAAGAATACATTCAACCAGGTGAAAATCAAGAAAAAGATTTACAAGAAGCTTTAGCACGCTGGGCACAAGGGAGAACAAAACCTACGGTCCAACGTTATAAAGGTCTTGGTGAAATGGATGACCATCAGCTATGGGAAACAACAATGGATCCTGAACATCGTTTGATGGCACGCGTTTCTGTCGAAGATGCAGCAGAAGCAGATAAAATATTTGATATGCTCATGGGAGACCGTGTTGAACCTCGCCGTGAATTTATTGAAAATAATGCTCAATACTCAACGATTGATGC
>gyrB_Lcl-038
CAGACGAATATGACGCCAGTCAAATTCAAGTACTTGAAGGTCTTGAAGCAGTACGTATGCGTCCAGGGATGTATATTGGTTCAACCTCAAAAGAAGGGTTGCACCATTTAGTCTGGGAAATTGTTGACAATTCAATTGATGAAGCACTTGCAGGATTTGCAAGCCATATTGAGGTTTTTATTGAGCCTGATAATTCAATTACTGTTGTTGATGATGGACGTGGAATTCCGGTTGATATTCAAGAAAAAACGGGTCGTCCAGCCGTGGAAACAGTCTTCACAGTGTTGCATGCTGGAGGTAAATTTGGTGGAGGCGGCTATAAAGTTTCTGGTGGATTGCACGGTGTTGGTTCATCTGTTGTTAATGCTTTGTCAACAGTACTAGATGTTACTGTTCATAAAGATGGCCAAAAATATTATCAAGAATATCATCGTGGTCTCGTTGGAGATGATTTAAAAATTATTGGTGAAACTGACCGTAGAGGGACAACTGTTCACTTTGTACCAGACCCAGAAATTTTTACAGAAACTGTTGAATTTGATTTTGATAAGCTTGCAACACGTGTTCGTGAGTTAGCCTTTTTGAATCGCGGTCTTCGCATTTCCTTAACAGACAAACGTGAAGGAAATGAAAAAAATGAAGTTCACTTCCATTATGAAGGTGGAATTCAGTCTTATGTTGAATATTTAAATGAAAATAAGACAGTCATTTTTGAACCAGCAATTTTTACTGAAGGTGAAATGGATGGAATTGCTGTTGAAGTAGCAATGCAATATACTGATACTTATCATTCAGTAGTGATGTCCTTTGCTAATAACATCAACACTCATGAAGGTGGAACACATGAGCAAGGTTTTAGAACAGCCCTTACTCGTGTTATTAATAATTACGCAAAACAAAATAAAATTCTTAAAGAAAACGAAGATAATTTAACTGGGGATGATGTCCGCGAAGGATTGACAGCAGTTATTTCGGTTAAGCATCCTAATCCACAATTTGAAGGGCAAACCAAAACAAAACTTGGGAACTCAGAAGTAACAGGAATTGTTAACAAACTCTTTGCGGAAGCTTTGACAACATTTATGTTAGAAAATCCACAAGTTGCTCGTAAAATCGTTGAAAAAGGGATTTTGGCAAGTAAAGCAAGGATTGCAGCAAAACGTGCGCGTGAAGTGACACGTAAAAAATCAGGGCTTGAAATTTCCAACCTTCCTGGTAAATTAGCTGACTGTTCATCAAATAATCCAGAACAAACAGAATTATTCATCGTCGAAGGAGATTCGGCTGGAGGTTCGGCTAAATCAGGACGTAATCGTGAATTCCAAGCAATTTTACCTATTCGTGGTAAGATTTTGAATGTGGAAAAAGCAACGATGGATAAAATTTTGGCCAATGAAGAAATTCGTTCTCTATTCACTGCAATGGGAACTGGTTTTGGAGCAGATTATGATTTGTCGAAAGCACGTTATCACAAACTTGTTATCATGACCGATGCCGATGTCGACGGAGCACACATCCGTACGCTTTTACTAACACTCTTCTACCGTTATATGCGCCCAGTTGTTGAAGCAGGGTATGTTTATATTGCTCAGCCACCAATTTACGGTATCAAAGTTGGTTCAGAAACAAAAGAATACATTCAACCAGGTGAAAATCAAGAAAAAGATTTACAAGAAGCTTTAGCACGTTGGGCACAAGGAAGAACAAAGCCTACTGTACAACGTTATAAAGGTTTAGGGGAAATGGATGACCATCAACTTTGGGATACAACAATGGATCCTGAACACCGTTTAATGGCACGTGTATCTGTTGAAGACGCAGCAGAAGCTGACAAAATCTTTGATATGCTCATGGGAGACAGAGTTGAACCTCGTCGTGAATTTATTGAAAATAATGCTCAGTACTCGACAATTGATGC
>gyrB_Lcl-039
CAGACGAATATGATGCCAGCCAGATTCAGGTCCTTGAAGGTCTTGAAGCTGTACGTATGCGCCCTGGGATGTATATCGGTTCAACATCAAAAGAAGGTTTGCACCATTTGGTCTGGGAGATTGTTGACAATTCAATTGACGAAGCACTTGCTGGATTTGCAAGCCATATTGAGGTTTTTATTGAACCTGATAATTCAATTACAGTTGTTGATGATGGACGGGGAATTCCTGTTGATATTCAGGAAAAAACAGGTCGTCCAGCGGTAGAAACCGTCTTTACCGTTCTACATGCCGGAGGTAAATTTGGCGGAGGCGGTTATAAGGTTTCTGGTGGATTACACGGTGTAGGTTCTTCTGTTGTTAACGCCTTGTCAACGACTTTAGATGTTACCGTCCATAAAGATGGTCAAAAATATTTTCAAGAGTATCACCGGGGTCTCGTTAGAGATGATTTGAAAATTATTGGTGAAACTGATCTTAGAGGAACAACTGTTCACTTTGTACCAGACCCAGAAATTTTTACAGAAACTGTTGAATTTGACTTTGACAAACTCGCAACGCGTGTTCGTGAACTTGCCTTCTTGAATCGTGGTCTTCGTATTTCCTTAACAGATAAACGTGAAGGAAATGAAAAAAATGAAGTTCACTTCCATTATGAAGGTGGGATTCAGTCTTATGTTGAATATTTGAATGAAAATAAGACAGTTATTTTTGAACCAGCTATTTTTACCGAAGGTGAAATGGATGGAATTGCTGTTGAAGTTGCCATGCAATATACAGATACTTATCATTCAGTAGTGATGTCTTTTGCGAATAATATTAATACTCATGAAGGTGGAACACATGAACAAGGGTTTAGAACTGCCCTAACTCGTGTCATTAACAACTACGCCAAACAAAATAAAATTCTTAAAGAAAATGAAGACAATTTGACTGGTGACGATGTGCGTGAAGGATTGACTGCCGTTATCTCAGTTAAACACCCTAATCCACAGTTTGAAGGACAAACCAAAACAAAACTTGGAAACTCAGAAGTAACAGGAATTGTCAACAAACTTTTTGCCGAAGCACTGACAACATTTATGTTGGAAAATCCACAAGTTGCTCGTAAAATTGTAGAAAAAGGGATTTTAGCAAGTAAAGCCAGAATTGCAGCTAAACGTGCGCGTGAAGTGACGCGTAAAAAATCAGGTCTTGAAATTTCAAATCTTCCTGGTAAATTAGCAGACTGTTCATCGAATAATCCTGAACAAACAGAATTATTTATTGTCGAAGGAGATTCAGCCGGAGGGTCTGCTAAATCGGGACGTAATCGTGAATTCCAAGCCATTCTCCCAATTCGTGGTAAGATTTTGAACGTTGAAAAAGCAACAATGGATAAAATTTTAGCCAATGAAGAAATCCGTTCATTATTTACTGCCATGGGAACAGGTTTTGGGGGAGATTATGATTTGTCCAAAGCACGTTATCATAAACTCGTTATCATGACCGATGCCGACGTTGATGGGGCTCATATCCGAACACTACTACTCACACTATTCTATCGTTACATGCGTCCAGTTGTAGAAGCAGGCTACGTTTATATTGCTCAACCACCAATTTATGGTATAAAAGTAGGTTCTGAAACTAAAGAATACATTCAACCAGGTGAAAATCAAGAAAAAGATTTACAAGAAGCTTTAGCACGCTGGGCACAAGGGAGAACAAAACCTACGGTCCAACGTTATAAAGGTCTTGGTGAAATGGATGACCATCAGCTATGGGAAACAACAATGGATCCTGAACATCGTTTGATGGCACGCGTTTCTGTCGAAGATGCAGCAGAAGCAGATAAAATATTTGATATGCTCATGGGAGACCGTGTTGAACCTCGCCGTGAATTTATTGAAAATAATGCTCAATACTCAACGATTGATGC
>gyrB_Lcl-040
CAGACGAATATGACGCCAGTCAAATTCAAGTACTTGAAGGTCTTGAAGCAGTACGTATGCGTCCAGGGATGTATATTGGTTCAACCTCAAAAGAAGGGTTGCACCATTTAGTCTGGGAAATTGTTGACAATTCAATTGATGAAGCACTTGCAGGATTTGCAAGCCATATTGAGGTTTTTATTGAGCCTGATAATTCAATTACTGTTGTTGATGATGGACGTGGAATTCCGGTTGATATTCAAGAAAAAACGGGTCGTCCAGCCGTGGAAACAGTCTTCACAGTGTTGCATGCTGGAGGTAAATTTGGTGGAGGCGGCTATAAAGTTTCTGGTGGATTGCACGGTGTTGGTTCATCTGTTGTTAATGCTTTGTCAACAGTACTAGATGTTACTGTTCATAAAGATGGCCAAAAATATTATCAAGAATATCATCGTGGTCTCGTTGGAGATGATTTAAAAATTATTGGTGAAACTGACCGTAGAGGGACAACTGTTCACTTTGTACCAGACCCAGAAATTTTTACAGAAACTGTTGAATTTGATTTTGATAAGCTTGCAACACGTGTTCGTGAGTTAGCCTTTTTGAATCGCGGTCTTCGCATTTCCTTAACAGACAAACGTGAAGGAAATGAAAAAAATGAAGTTCACTTCCATTATGAAGGTGGAATTCAGTCTTATGTTGAATATTTAAATGAAAATAAGACAGTCATTTTTGAACCAGCAATTTTTACTGAAGGTGAAATGGATGGAATTGCTGTTGAAGTAGCAATGCAATATACTGATACTTATCATTCAGTAGTGATGTCCTTTGCTAATAACATCAACACTCATGAAGGTGGAACACATGAGCAAGGTTTTAGAACAGCCCTTACTCGTGTTATTAATAATTACGCAAAACAAAATAAAATTCTTAAAGAAAACGAAGATAATTTAACTGGGGATGATGTCCGCGAAGGATTGACAGCAGTTATTTCGGTTAAGCATCCTAATCCACAATTTGAAGGGCAAACCAAAACAAAACTTGGGAACTCAGAAGTAACAGGAATTGTTAACAAACTCTTTGCGGAAGCTTTGACAACATTTATGTTAGAAAATCCACAAGTTGCTCGTAAAATCGTTGAAAAAGGGATTTTGGCAAGTAAAGCAAGGATTGCAGCAAAACGTGCGCGTGAAGTGACACGTAAAAAATCAGGGCTTGAAATTTCCAACCTTCCTGGTAAATTAGCTGACTGTTCATCAAATAATCCAGAACAAACAGAATTATTCATCGTCGAAGGAGATTCGGCTGGAGGTTCGGCTAAATCAGGACGTAATCGTGAATTCCAAGCAATTTTACCTATTCGTGGTAAGATTTTGAATGTGGAAAAAGCAACGATGGATAAAATTTTGGCCAATGAAGAAATTCGTTCTCTATTCACTGCAATGGGAACTGGTTTTGGAGCAGATTATGATTTGTCGAAAGCACGTTATCACAAACTTGTTATCATGACCGATGCCGATGTCGACGGAGCACACATCCGTACGCTTTTACTAACACTCTTCTACCGTTATATGCGCCCAGTTGTTGAAGCAGGGTATGTTTATATTGCTCAGCCACCAATTTACGGTATCAAAGTTGGTTCAGAAACAAAAGAATACATTCAACCAGGTGAAAATCAAGAAAAAGATTTACAAGAAGCTTTAGCACGTTGGGCACAAGGAAGAACAAAGCCTACTGTACAACGTTATAAAGGTTTAGGGGAAATGGATGACCATCAACTTTGGGATACAACAATGGATCCTGAACACCGTTTAATGGCACGTGTATCTGTTGAAGACGCAGCAGAAGCTGACAAAATCTTTGATATGCTCATGGGAGACAGAGTTGAACCTCGTCGTGAATTTATTGAAAATAATGCTCAGTACTCGACAATTGATGC
>gyrB_Lcl-041
CAGACGAATATGATGCCAGCCAGATTCAGGTCCTTGAAGGTCTTGAAGCTGTACGTATGCGCCCTGGGATGTATATCGGTTCAACATCAAAAGAAGGTTTGCACCATTTGGTCTGGGAGATTGTTGACAATTCAATTGACGAAGCACTTGCTGGATTTGCAAGCCATATTGAGGTTTTTATTGAACCTGATAATTCAATTACAGTTGTTGATGATGGACGGGGAATTCCTGTTGATATTCAGGAAAAAACAGGTCGTCCAGCGGTAGAAACCGTCTTTACCGTTCTACATGCCGGAGGTAAATTTGGCGGAGGCGGTTATAAGGTTTCTGGTGGATTACACGGTGTAGGTTCTTCTGTTGTTAACGCCTTGTCAACGACTTTAGATGTTACCGTCCATAAAGATGGTCAAAAATATTTTCAAGAGTATCACCGCGGTCTCGTTAGAGATGATTTGAAAATTATTGGTGAAACTGATCTTAGAGGAACAACTGTTCACTTTGTACCAGACCCAGAAATTTTTACAGAAACTGTTGAATTTGACTTTGACAAACTCGCAACGCGTGTTCGTGAACTTGCCTTCTTGAATCGTGGTCTTCGTATTTCCTTAACAGATAAACGTGAAGGAAATGAAAAAAATGAAGTTCACTTCCATTATGAAGGTGGGATTCAGTCTTATGTTGAATATTTGAATGAAAATAAGACAGTTATTTTTGAACCAGCTATTTTTACCGAAGGTGAAATGGATGGAATCGCTGTTGAAGTTGCCATGCAATATACAGATACTTATCATTCAGTAGTGATGTCTTTTGCGAATAATATCAATACTCATGAAGGTGGAACACATGAACAAGGGTTTAGAACTGCCCTAACTCGTGTCATTAACAACTACGCCAAACAAAATAAAATTCTTAAAGAAAATGAAGACAATTTGACTGGTGACGATGTGCGTGAAGGATTGACTGCCGTTATCTCAGTTAAACACCCTAATCCACAGTTTGAAGGACAAACCAAAACAAAACTTGGAAACTCAGAAGTAACAGGAATTGTCAACAAACTTTTTGCCGAAGCACTGACAACATTTATGTTGGAAAATCCACAAGTTGCTCGTAAAATTGTAGAAAAAGGGATTTTAGCAAGTAAAGCCAGAATTGCAGCTAAACGTGCGCGTGAAGTGACACGTAAAAAATCAGGTCTTGAAATTTCAAATCTTCCTGGTAAATTAGCAGACTGTTCATCGAATAATCCTGAACAAACAGAATTATTTATTGTCGAAGGAGATTCAGCCGGAGGGTCTGCTAAATCGGGACGTAATCGTGAATTCCAAGCCATTCTCCCAATTCGTGGTAAGATTTTGAACGTTGAAAAAGCAACAATGGATAAAATTTTAGCCAATGAAGAAATCCGTTCATTATTTACTGCCATGGGAACAGGTTTTGGGGGAGATTATGATTTGTCCAAAGCACGTTATCATAAACTCGTCATCATGACCGATGCCGACGTTGATGGGGCTCATATCCGAACACTACTACTCACACTATTCTATCGTTACATGCGTCCAGTTGTAGAAGCAGGCTACGTTTATATTGCTCAACCACCAATTTATGGTATAAAAGTAGGTTCTGAAACTAAAGAATACATTCAACCAGGTGAAAATCAAGAAAAAGATTTACAAGAAGCTTTAGCACGCTGGGCACAAGGGAGAACAAAACCTACGGTCCAACGTTATAAAGGTCTTGGTGAAATGGATGACCATCAGCTATGGGAAACAACAATGGATCCTGAACATCGTTTGATGGCACGTGTTTCTGTTGAAGATGCAGCAGAAGCAGATAAAATATTTGATATGCTCATGGGAGACCGTGTTGAACCTCGCCGTGAATTTATTGAAAATAATGCTCAATACTCAACGATTGATGC
>gyrB_Lcl-042
CAGACGAATATGATGCCAGCCAGATTCAGGTCCTTGAAGGTCTTGAAGCTGTACGTATGCGCCCTGGGATGTATATCGGTTCAACATCAAAAGAAGGTTTGCACCATTTGGTCTGGGAGATTGTTGACAATTCAATTGACGAAGCACTTGCTGGATTTGCAAGCCATATTGAGGTTTTTATTGAACCTGATAATTCAATTACAGTTGTTGATGATGGACGGGGAATTCCTGTTGATATTCAGGAAAAAACAGGTCGTCCAGCGGTAGAAACCGTCTTTACCGTTCTACATGCCGGAGGTAAATTTGGCGGAGGCGGTTATAAGGTTTCTGGTGGATTACACGGTGTAGGTTCTTCTGTTGTTAACGCCTTGTCAACGACTTTAGATGTTACCGTCCATAAAGATGGTCAAAAATATTTTCAAGAGTATCACCGCGGTCTCGTTAGAGATGATTTGAAAATTATTGGTGAAACTGATCTTAGAGGAACAACTGTTCACTTTGTACCAGACCCAGAAATTTTTACAGAAACTGTTGAATTTGACTTTGACAAACTCGCAACGCGTGTTCGTGAACTTGCCTTCTTGAATCGTGGTCTTCGTATTTCCTTAACAGATAAACGTGAAGGAAATGAAAAAAATGAAGTTCACTTCCATTATGAAGGTGGGATTCAGTCTTATGTTGAATATTTGAATGAAAATAAGACAGTTATTTTTGAACCAGCTATTTTTACCGAAGGTGAAATGGATGGAATCGCTGTTGAAGTTGCCATGCAATATACAGATACTTATCATTCAGTAGTGATGTCTTTTGCGAATAATATCAATACTCATGAAGGTGGAACACATGAACAAGGGTTTAGAACTGCCCTAACTCGTGTCATTAACAACTACGCCAAACAAAATAAAATTCTTAAAGAAAATGAAGACAATTTGACTGGTGACGATGTGCGTGAAGGATTGACTGCCGTTATCTCAGTTAAACACCCTAATCCACAGTTTGAAGGACAAACCAAAACAAAACTTGGAAACTCAGAAGTAACAGGAATTGTCAACAAACTTTTTGCCGAAGCACTGACAACATTTATGTTGGAAAATCCACAAGTTGCTCGTAAAATTGTAGAAAAAGGGATTTTAGCAAGTAAAGCCAGAATTGCAGCTAAACGTGCGCGTGAAGTGACACGTAAAAAATCAGGTCTTGAAATTTCAAATCTTCCTGGTAAATTAGCAGACTGTTCATCGAATAATCCTGAACAAACAGAATTATTTATTGTCGAAGGAGATTCAGCCGGAGGGTCTGCTAAATCGGGACGTAATCGTGAATTCCAAGCCATTCTCCCAATTCGTGGTAAGATTTTGAACGTTGAAAAAGCAACAATGGATAAAATTTTAGCCAATGAAGAAATCCGTTCATTATTTACTGCCATGGGAACAGGTTTTGGGGGAGATTATGATTTGTCCAAAGCACGTTATCATAAACTCGTCATCATGACCGATGCCGACGTTGATGGGGCTCATATCCGAACACTACTACTCACACTATTCTATCGTTACATGCGTCCAGTTGTAGAAGCAGGCTACGTTTATATTGCTCAACCACCAATTTATGGTATAAAAGTAGGTTCTGAAACTAAAGAATACATTCAACCAGGTGAAAATCAAGAAAAAGATTTACAAGAAGCTTTAGCACGCTGGGCACAAGGGAGAACAAAACCTACGGTCCAACGTTATAAAGGTCTTGGTGAAATGGATGACCATCAGCTATGGGAAACAACAATGGATCCTGAACATCGTTTGATGGCACGTGTTTCTGTTGAAGATGCAGCAGAAGCAGATAAAATATTTGATATGCTCATGGGAGACCGTGTTGAACCTCGCCGTGAATTTATTGAAAATAATGCTCAATACTCAACGATTGATGC
>gyrB_Lcl-043
CAGACGAATATGATGCCAGCCAGATTCAGGTCCTTGAAGGTCTTGAAGCTGTACGTATGCGCCCTGGGATGTATATCGGTTCAACATCAAAAGAAGGTTTGCACCATTTGGTCTGGGAGATTGTTGACAATTCAATTGACGAAGCACTTGCTGGATTTGCAAGCCATATTGAGGTTTTTATTGAACCTGATAATTCAATTACAGTTGTTGATGATGGACGGGGAATTCCTGTTGATATTCAGGAAAAAACAGGTCGTCCAGCGGTAGAAACCGTCTTTACCGTTCTACATGCCGGAGGTAAATTTGGCGGAGGCGGTTATAAGGTTTCTGGTGGATTACACGGTGTAGGTTCTTCTGTTGTTAACGCCTTGTCAACGACTTTAGATGTTACCGTCCATAAAGATGGTCAAAAATATTTTCAAGAGTATCACCGGGGTCTCGTTAGAGATGATTTGAAAATTATTGGTGAAACTGATCTTAGAGGAACAACTGTTCACTTTGTACCAGACCCAGAAATTTTTACAGAAACTGTTGAATTTGACTTTGACAAACTCGCAACGCGTGTTCGTGAACTTGCCTTCTTGAATCGTGGTCTTCGTATTTCCTTAACAGATAAACGTGAAGGAAATGAAAAAAATGAAGTTCACTTCCATTATGAAGGTGGGATTCAGTCTTATGTTGAATATTTGAATGAAAATAAGACAGTTATTTTTGAACCAGCTATTTTTACCGAAGGTGAAATGGATGGAATTGCTGTTGAAGTTGCCATGCAATATACAGATACTTATCATTCAGTAGTGATGTCTTTTGCGAATAATATTAATACTCATGAAGGTGGAACACATGAACAAGGGTTTAGAACTGCCCTAACTCGTGTCATTAACAACTACGCCAAACAAAATAAAATTCTTAAAGAAAATGAAGACAATTTGACTGGTGACGATGTGCGTGAAGGATTGACTGCCGTTATCTCAGTTAAACACCCTAATCCACAGTTTGAAGGACAAACCAAAACAAAACTTGGAAACTCAGAAGTAACAGGAATTGTCAACAAACTTTTTGCCGAAGCACTGACAACATTTATGTTGGAAAATCCACAAGTTGCTCGTAAAATTGTAGAAAAAGGGATTTTAGCAAGTAAAGCCAGAATTGCAGCTAAACGTGCGCGTGAAGTGACGCGTAAAAAATCAGGTCTTGAAATTTCAAATCTTCCTGGTAAATTAGCAGACTGTTCATCGAATAATCCTGAACAAACAGAATTATTTATTGTCGAAGGAGATTCAGCCGGAGGGTCTGCTAAATCGGGACGTAATCGTGAATTCCAAGCCATTCTCCCAATTCGTGGTAAGATTTTGAACGTTGAAAAAGCAACAATGGATAAAATTTTAGCCAATGAAGAAATCCGTTCATTATTTACTGCCATGGGAACAGGTTTTGGGGGAGATTATGATTTGTCCAAAGCACGTTATCATAAACTCGTTATCATGACCGATGCCGACGTTGATGGGGCTCATATCCGAACACTACTACTCACACTATTCTATCGTTACATGCGTCCAGTTGTAGAAGCAGGCTACGTTTATATTGCTCAACCACCAATTTATGGTATAAAAGTAGGTTCTGAAACTAAAGAATACATTCAACCAGGTGAAAATCAAGAAAAAGATTTACAAGAAGCTTTAGCACGCTGGGCACAAGGGAGAACAAAACCTACGGTCCAACGTTATAAAGGTCTTGGTGAAATGGATGACCATCAGCTATGGGAAACAACAATGGATCCTGAACATCGTTTGATGGCACGCGTTTCTGTCGAAGATGCAGCAGAAGCAGATAAAATATTTGATATGCTCATGGGAGACCGTGTTGAACCTCGCCGTGAATTTATTGAAAATAATGCTCAATACTCAACGATTGATGC
>gyrB_Lcl-044
CAGACGAATATGACGCCAGTCAAATTCAAGTACTTGAAGGTCTTGAAGCAGTACGTATGCGTCCAGGGATGTATATTGGTTCAACCTCAAAAGAAGGGTTGCACCATTTAGTCTGGGAAATTGTTGACAATTCAATTGATGAAGCACTTGCAGGATTTGCAAGCCATATTGAGGTTTTTATTGAGCCTGATAATTCAATTACTGTTGTTGATGATGGACGTGGAATTCCGGTTGATATTCAAGAAAAAACGGGTCGTCCAGCCGTGGAAACAGTCTTCACAGTGTTGCATGCTGGAGGTAAATTTGGTGGAGGCGGCTATAAAGTTTCTGGTGGATTGCACGGTGTTGGTTCATCTGTTGTTAATGCTTTGTCAACAGTACTAGATGTTACTGTTCATAAAGATGGCCAAAAATATTATCAAGAATATCATCGTGGTCTCGTTGGAGATGATTTAAAAATTATTGGTGAAACTGACCGTAGAGGGACAACTGTTCACTTTGTACCAGACCCAGAAATTTTTACAGAAACTGTTGAATTTGATTTTGATAAGCTTGCAACACGTGTTCGTGAGTTAGCCTTTTTGAATCGCGGTCTTCGCATTTCCTTAACAGACAAACGTGAAGGAAATGAAAAAAATGAAGTTCACTTCCATTATGAAGGTGGAATTCAGTCTTATGTTGAATATTTAAATGAAAATAAGACAGTCATTTTTGAACCAGCAATTTTTACTGAAGGTGAAATGGATGGAATTGCTGTTGAAGTAGCAATGCAATATACTGATACTTATCATTCAGTAGTGATGTCCTTTGCTAATAACATCAACACTCATGAAGGTGGAACACATGAGCAAGGTTTTAGAACAGCCCTTACTCGTGTTATTAATAATTACGCAAAACAAAATAAAATTCTTAAAGAAAACGAAGATAATTTAACTGGGGATGATGTCCGCGAAGGATTGACAGCAGTTATTTCGGTTAAGCATCCTAATCCACAATTTGAAGGGCAAACCAAAACAAAACTTGGGAACTCAGAAGTAACAGGAATTGTTAACAAACTCTTTGCGGAAGCTTTGACAACATTTATGTTAGAAAATCCACAAGTTGCTCGTAAAATCGTTGAAAAAGGGATTTTGGCAAGTAAAGCAAGGATTGCAGCAAAACGTGCGCGTGAAGTGACACGTAAAAAATCAGGGCTTGAAATTTCCAACCTTCCTGGTAAATTAGCTGACTGTTCATCAAATAATCCAGAACAAACAGAATTATTCATCGTCGAAGGAGATTCGGCTGGAGGTTCGGCTAAATCAGGACGTAATCGTGAATTCCAAGCAATTTTACCTATTCGTGGTAAGATTTTGAATGTGGAAAAAGCAACGATGGATAAAATTTTGGCCAATGAAGAAATTCGTTCTCTATTCACTGCAATGGGAACTGGTTTTGGAGCAGATTATGATTTGTCGAAAGCACGTTATCACAAACTTGTTATCATGACCGATGCCGATGTCGACGGAGCACACATCCGTACGCTTTTACTAACACTCTTCTACCGTTATATGCGCCCAGTTGTTGAAGCAGGGTATGTTTATATTGCTCAGCCACCAATTTACGGTATCAAAGTTGGTTCAGAAACAAAAGAATACATTCAACCAGGTGAAAATCAAGAAAAAGATTTACAAGAAGCTTTAGCACGTTGGGCACAAGGAAGAACAAAGCCTACTGTACAACGTTATAAAGGTTTAGGGGAAATGGATGACCATCAACTTTGGGATACAACAATGGATCCTGAACACCGTTTAATGGCACGTGTATCTGTTGAAGACGCAGCAGAAGCTGACAAAATCTTTGATATGCTCATGGGAGACAGAGTTGAACCTCGTCGTGAATTTATTGAAAATAATGCTCAGTACTCGACAATTGATGC
>gyrB_Lcl-045
CAGACGAATATGATGCCAGCCAGATTCAGGTCCTTGAAGGTCTTGAAGCTGTACGTATGCGCCCTGGGATGTATATCGGTTCAACATCAAAAGAAGGTTTGCACCATTTGGTCTGGGAGATTGTTGACAATTCAATTGACGAAGCACTTGCTGGATTTGCAAGCCATATTGAGGTTTTTATTGAACCTGATAATTCAATTACAGTTGTTGATGATGGACGGGGAATTCCTGTTGATATTCAGGAAAAAACAGGTCGTCCAGCGGTAGAAACCGTCTTTACCGTTCTACATGCCGGAGGTAAATTTGGCGGAGGCGGTTATAAGGTTTCTGGTGGATTACACGGTGTAGGTTCTTCTGTTGTTAACGCCTTGTCAACGACTTTAGATGTTACCGTCCATAAAGATGGTCAAAAATATTTTCAAGAGTATCACCGCGGTCTCGTTAGAGATGATTTGAAAATTATTGGTGAAACTGATCTTAGAGGAACAACTGTTCACTTTGTACCAGACCCAGAAATTTTTACAGAAACTGTTGAATTTGACTTTGACAAACTCGCAACGCGTGTTCGTGAACTTGCCTTCTTGAATCGTGGTCTTCGTATTTCCTTAACAGATAAACGTGAAGGAAATGAAAAAAATGAAGTTCACTTCCATTATGAAGGTGGGATTCAGTCTTATGTTGAATATTTGAATGAAAATAAGACAGTTATTTTTGAACCAGCTATTTTTACCGAAGGTGAAATGGATGGAATCGCTGTTGAAGTTGCCATGCAATATACAGATACTTATCATTCAGTAGTGATGTCTTTTGCGAATAATATCAATACTCATGAAGGTGGAACACATGAACAAGGGTTTAGAACTGCCCTAACTCGTGTCATTAACAACTACGCCAAACAAAATAAAATTCTTAAAGAAAATGAAGACAATTTGACTGGTGACGATGTGCGTGAAGGATTGACTGCCGTTATCTCAGTTAAACACCCTAATCCACAGTTTGAAGGACAAACCAAAACAAAACTTGGAAACTCAGAAGTAACAGGAATTGTCAACAAACTTTTTGCCGAAGCACTGACAACATTTATGTTGGAAAATCCACAAGTTGCTCGTAAAATTGTAGAAAAAGGGATTTTAGCAAGTAAAGCCAGAATTGCAGCTAAACGTGCGCGTGAAGTGACACGTAAAAAATCAGGTCTTGAAATTTCAAATCTTCCTGGTAAATTAGCAGACTGTTCATCGAATAATCCTGAACAAACAGAATTATTTATTGTCGAAGGAGATTCAGCCGGAGGGTCTGCTAAATCGGGACGTAATCGTGAATTCCAAGCCATTCTCCCAATTCGTGGTAAGATTTTGAACGTTGAAAAAGCAACAATGGATAAAATTTTAGCCAATGAAGAAATCCGTTCATTATTTACTGCCATGGGAACAGGTTTTGGGGGAGATTATGATTTGTCCAAAGCACGTTATCATAAACTCGTCATCATGACCGATGCCGACGTTGATGGGGCTCATATCCGAACACTACTACTCACACTATTCTATCGTTACATGCGTCCAGTTGTAGAAGCAGGCTACGTTTATATTGCTCAACCACCAATTTATGGTATAAAAGTAGGTTCTGAAACTAAAGAATACATTCAACCAGGTGAAAATCAAGAAAAAGATTTACAAGAAGCTTTAGCACGCTGGGCACAAGGGAGAACAAAACCTACGGTCCAACGTTATAAAGGTCTTGGTGAAATGGATGACCATCAGCTATGGGAAACAACAATGGATCCTGAACATCGTTTGATGGCACGTGTTTCTGTTGAAGATGCAGCAGAAGCAGATAAAATATTTGATATGCTCATGGGAGACCGTGTTGAACCTCGCCGTGAATTTATTGAAAATAATGCTCAATACTCAACGATTGATGC
>gyrB_Lcl-046
CAGACGAATATGATGCCAGCCAGATTCAGGTCCTTGAAGGTCTTGAAGCTGTACGTATGCGCCCTGGGATGTATATCGGTTCAACATCAAAAGAAGGTTTGCACCATTTGGTCTGGGAGATTGTTGACAATTCAATTGACGAAGCACTTGCTGGATTTGCAAGCCATATTGAGGTTTTTATTGAACCTGATAATTCAATTACAGTTGTTGATGATGGACGGGGAATTCCTGTTGATATTCAGGAAAAAACAGGTCGTCCAGCGGTAGAAACCGTCTTTACCGTTCTACATGCCGGAGGTAAATTTGGCGGAGGCGGTTATAAGGTTTCTGGTGGATTACACGGTGTAGGTTCTTCTGTTGTTAACGCCTTGTCAACGACTTTAGATGTTACCGTCCATAAAGATGGTCAAAAATATTTTCAAGAGTATCACCGGGGTCTCGTTAGAGATGATTTGAAAATTATTGGTGAAACTGATCTTAGAGGAACAACTGTTCACTTTGTACCAGACCCAGAAATTTTTACAGAAACTGTTGAATTTGACTTTGACAAACTCGCAACGCGTGTTCGTGAACTTGCCTTCTTGAATCGTGGTCTTCGTATTTCCTTAACAGATAAACGTGAAGGAAATGAAAAAAATGAAGTTCACTTCCATTATGAAGGTGGGATTCAGTCTTATGTTGAATATTTGAATGAAAATAAGACAGTTATTTTTGAACCAGCTATTTTTACCGAAGGTGAAATGGATGGAATTGCTGTTGAAGTTGCCATGCAATATACAGATACTTATCATTCAGTAGTGATGTCTTTTGCGAATAATATTAATACTCATGAAGGTGGAACACATGAACAAGGGTTTAGAACTGCCCTAACTCGTGTCATTAACAACTACGCCAAACAAAATAAAATTCTTAAAGAAAATGAAGACAATTTGACTGGTGACGATGTGCGTGAAGGATTGACTGCCGTTATCTCAGTTAAACACCCTAATCCACAGTTTGAAGGACAAACCAAAACAAAACTTGGAAACTCAGAAGTAACAGGAATTGTCAACAAACTTTTTGCCGAAGCACTGACAACATTTATGTTGGAAAATCCACAAGTTGCTCGTAAAATTGTAGAAAAAGGGATTTTAGCAAGTAAAGCCAGAATTGCAGCTAAACGTGCGCGTGAAGTGACGCGTAAAAAATCAGGTCTTGAAATTTCAAATCTTCCTGGTAAATTAGCAGACTGTTCATCGAATAATCCTGAACAAACAGAATTATTTATTGTCGAAGGAGATTCAGCCGGAGGGTCTGCTAAATCGGGACGTAATCGTGAATTCCAAGCCATTCTCCCAATTCGTGGTAAGATTTTGAACGTTGAAAAAGCAACAATGGATAAAATTTTAGCCAATGAAGAAATCCGTTCATTATTTACTGCCATGGGAACAGGTTTTGGGGGAGATTATGATTTGTCCAAAGCACGTTATCATAAACTCGTTATCATGACCGATGCCGACGTTGATGGGGCTCATATCCGAACACTACTACTCACACTATTCTATCGTTACATGCGTCCAGTTGTAGAAGCAGGCTACGTTTATATTGCTCAACCACCAATTTATGGTATAAAAGTAGGTTCTGAAACTAAAGAATACATTCAACCAGGTGAAAATCAAGAAAAAGATTTACAAGAAGCTTTAGCACGCTGGGCACAAGGGAGAACAAAACCTACGGTCCAACGTTATAAAGGTCTTGGTGAAATGGATGACCATCAGCTATGGGAAACAACAATGGATCCTGAACATCGTTTGATGGCACGCGTTTCTGTCGAAGATGCAGCAGAAGCAGATAAAATATTTGATATGCTCATGGGAGACCGTGTTGAACCTCGCCGTGAATTTATTGAAAATAATGCTCAATACTCAACGATTGATGC
>gyrB_Lcl-047
CAGACGAATATGACGCCAGTCAAATTCAAGTACTTGAAGGTCTTGAAGCAGTACGTATGCGTCCAGGGATGTATATTGGTTCAACCTCAAAAGAAGGGTTGCACCATTTAGTCTGGGAAATTGTTGACAATTCAATTGATGAAGCACTTGCAGGATTTGCAAGCCATATTGAGGTTTTTATTGAGCCTGATAATTCAATTACTGTTGTTGATGATGGACGTGGAATTCCGGTTGATATTCAAGAAAAAACGGGTCGTCCAGCCGTGGAAACAGTCTTCACAGTGTTGCATGCTGGAGGTAAATTTGGTGGAGGCGGCTATAAAGTTTCTGGTGGATTGCACGGTGTTGGTTCATCTGTTGTTAATGCTTTGTCAACAGTACTAGATGTTACTGTTCATAAAGATGGCCAAAAATATTATCAAGAATATCATCGTGGTCTCGTTGGAGATGATTTAAAAATTATTGGTGAAACTGACCGTAGAGGGACAACTGTTCACTTTGTACCAGACCCAGAAATTTTTACAGAAACTGTTGAATTTGATTTTGATAAGCTTGCAACACGTGTTCGTGAGTTAGCCTTTTTGAATCGCGGTCTTCGCATTTCCTTAACAGACAAACGTGAAGGAAATGAAAAAAATGAAGTTCACTTCCATTATGAAGGTGGAATTCAGTCTTATGTTGAATATTTAAATGAAAATAAGACAGTCATTTTTGAACCAGCAATTTTTACTGAAGGTGAAATGGATGGAATTGCTGTTGAAGTAGCAATGCAATATACTGATACTTATCATTCAGTAGTGATGTCCTTTGCTAATAACATCAACACTCATGAAGGTGGAACACATGAGCAAGGTTTTAGAACAGCCCTTACTCGTGTTATTAATAATTACGCAAAACAAAATAAAATTCTTAAAGAAAACGAAGATAATTTAACTGGGGATGATGTCCGCGAAGGATTGACAGCAGTTATTTCGGTTAAGCATCCTAATCCACAATTTGAAGGGCAAACCAAAACAAAACTTGGGAACTCAGAAGTAACAGGAATTGTTAACAAACTCTTTGCGGAAGCTTTGACAACATTTATGTTAGAAAATCCACAAGTTGCTCGTAAAATCGTTGAAAAAGGGATTTTGGCAAGTAAAGCAAGGATTGCAGCAAAACGTGCGCGTGAAGTGACACGTAAAAAATCAGGGCTTGAAATTTCCAACCTTCCTGGTAAATTAGCTGACTGTTCATCAAATAATCCAGAACAAACAGAATTATTCATCGTCGAAGGAGATTCGGCTGGAGGTTCGGCTAAATCAGGACGTAATCGTGAATTCCAAGCAATTTTACCTATTCGTGGTAAGATTTTGAATGTGGAAAAAGCAACGATGGATAAAATTTTGGCCAATGAAGAAATTCGTTCTCTATTCACTGCAATGGGAACTGGTTTTGGAGCAGATTATGATTTGTCGAAAGCACGTTATCACAAACTTGTTATCATGACCGATGCCGATGTCGACGGAGCACACATCCGTACGCTTTTACTAACACTCTTCTACCGTTATATGCGCCCAGTTGTTGAAGCAGGGTATGTTTATATTGCTCAGCCACCAATTTACGGTATCAAAGTTGGTTCAGAAACAAAAGAATACATTCAACCAGGTGAAAATCAAGAAAAAGATTTACAAGAAGCTTTAGCACGTTGGGCACAAGGAAGAACAAAGCCTACTGTACAACGTTATAAAGGTTTAGGGGAAATGGATGACCATCAACTTTGGGATACAACAATGGATCCTGAACACCGTTTAATGGCACGTGTATCTGTTGAAGACGCAGCAGAAGCTGACAAAATCTTTGATATGCTCATGGGAGACAGAGTTGAACCTCGTCGTGAATTTATTGAAAATAATGCTCAGTACTCGACAATTGATGC
>gyrB_Lcl-048
CAGACGAATATGATGCCAGCCAGATTCAGGTCCTTGAAGGTCTTGAAGCTGTACGTATGCGCCCTGGGATGTATATCGGTTCAACATCAAAAGAAGGTTTGCACCATTTGGTCTGGGAGATTGTTGACAATTCAATTGACGAAGCACTTGCTGGATTTGCAAGCCATATTGAGGTTTTTATTGAACCTGATAATTCAATTACAGTTGTTGATGATGGACGGGGAATTCCTGTTGATATTCAGGAAAAAACAGGTCGTCCAGCGGTAGAAACCGTCTTTACCGTTCTACATGCCGGAGGTAAATTTGGCGGAGGCGGTTATAAGGTTTCTGGTGGATTACACGGTGTAGGTTCTTCTGTTGTTAACGCCTTGTCAACGACTTTAGATGTTACCGTCCATAAAGATGGTCAAAAATATTTTCAAGAGTATCACCGGGGTCTCGTTAGAGATGATTTGAAAATTATTGGTGAAACTGATCTTAGAGGAACAACTGTTCACTTTGTACCAGACCCAGAAATTTTTACAGAAACTGTTGAATTTGACTTTGACAAACTCGCAACGCGTGTTCGTGAACTTGCCTTCTTGAATCGTGGTCTTCGTATTTCCTTAACAGATAAACGTGAAGGAAATGAAAAAAATGAAGTTCACTTCCATTATGAAGGTGGGATTCAGTCTTATGTTGAATATTTGAATGAAAATAAGACAGTTATTTTTGAACCAGCTATTTTTACCGAAGGTGAAATGGATGGAATTGCTGTTGAAGTTGCCATGCAATATACAGATACTTATCATTCAGTAGTGATGTCTTTTGCGAATAATATTAATACTCATGAAGGTGGAACACATGAACAAGGGTTTAGAACTGCCCTAACTCGTGTCATTAACAACTACGCCAAACAAAATAAAATTCTTAAAGAAAATGAAGACAATTTGACTGGTGACGATGTGCGTGAAGGATTGACTGCCGTTATCTCAGTTAAACACCCTAATCCACAGTTTGAAGGACAAACCAAAACAAAACTTGGAAACTCAGAAGTAACAGGAATTGTCAACAAACTTTTTGCCGAAGCACTGACAACATTTATGTTGGAAAATCCACAAGTTGCTCGTAAAATTGTAGAAAAAGGGATTTTAGCAAGTAAAGCCAGAATTGCAGCTAAACGTGCGCGTGAAGTGACGCGTAAAAAATCAGGTCTTGAAATTTCAAATCTTCCTGGTAAATTAGCAGACTGTTCATCGAATAATCCTGAACAAACAGAATTATTTATTGTCGAAGGAGATTCAGCCGGAGGGTCTGCTAAATCGGGACGTAATCGTGAATTCCAAGCCATTCTCCCAATTCGTGGTAAGATTTTGAACGTTGAAAAAGCAACAATGGATAAAATTTTAGCCAATGAAGAAATCCGTTCATTATTTACTGCCATGGGAACAGGTTTTGGGGGAGATTATGATTTGTCCAAAGCACGTTATCATAAACTCGTTATCATGACCGATGCCGACGTTGATGGGGCTCATATCCGAACACTACTACTCACACTATTCTATCGTTACATGCGTCCAGTTGTAGAAGCAGGCTACGTTTATATTGCTCAACCACCAATTTATGGTATAAAAGTAGGTTCTGAAACTAAAGAATACATTCAACCAGGTGAAAATCAAGAAAAAGATTTACAAGAAGCTTTAGCACGCTGGGCACAAGGGAGAACAAAACCTACGGTCCAACGTTATAAAGGTCTTGGTGAAATGGATGACCATCAGCTATGGGAAACAACAATGGATCCTGAACATCGTTTGATGGCACGCGTTTCTGTCGAAGATGCAGCAGAAGCAGATAAAATATTTGATATGCTCATGGGAGACCGTGTTGAACCTCGCCGTGAATTTATTGAAAATAATGCTCAATACTCAACGATTGATGC
>gyrB_Lcl-049
CAGACGAATATGACGCCAGTCAAATTCAAGTACTTGAAGGTCTTGAAGCAGTACGTATGCGTCCAGGGATGTATATTGGTTCAACCTCAAAAGAAGGGTTGCACCATTTAGTCTGGGAAATTGTTGACAATTCAATTGATGAAGCACTTGCAGGATTTGCAAGCCATATTGAGGTTTTTATTGAGCCTGATAATTCAATTACTGTTGTTGATGATGGACGTGGAATTCCGGTTGATATTCAAGAAAAAACGGGTCGTCCAGCCGTGGAAACAGTCTTCACAGTGTTGCATGCTGGAGGTAAATTTGGTGGAGGCGGCTATAAAGTTTCTGGTGGATTGCACGGTGTTGGTTCATCTGTTGTTAATGCTTTGTCAACAGTACTAGATGTTACTGTTCATAAAGATGGCCAAAAATATTATCAAGAATATCATCGTGGTCTCGTTGGAGATGATTTAAAAATTATTGGTGAAACTGACCGTAGAGGGACAACTGTTCACTTTGTACCAGACCCAGAAATTTTTACAGAAACTGTTGAATTTGATTTTGATAAGCTTGCAACACGTGTTCGTGAGTTAGCCTTTTTGAATCGCGGTCTTCGCATTTCCTTAACAGACAAACGTGAAGGAAATGAAAAAAATGAAGTTCACTTCCATTATGAAGGTGGAATTCAGTCTTATGTTGAATATTTAAATGAAAATAAGACAGTCATTTTTGAACCAGCAATTTTTACTGAAGGTGAAATGGATGGAATTGCTGTTGAAGTAGCAATGCAATATACTGATACTTATCATTCAGTAGTGATGTCCTTTGCTAATAACATCAACACTCATGAAGGTGGAACACATGAGCAAGGTTTTAGAACAGCCCTTACTCGTGTTATTAATAATTACGCAAAACAAAATAAAATTCTTAAAGAAAACGAAGATAATTTAACTGGGGATGATGTCCGCGAAGGATTGACAGCAGTTATTTCGGTTAAGCATCCTAATCCACAATTTGAAGGGCAAACCAAAACAAAACTTGGGAACTCAGAAGTAACAGGAATTGTTAACAAACTCTTTGCGGAAGCTTTGACAACATTTATGTTAGAAAATCCACAAGTTGCTCGTAAAATCGTTGAAAAAGGGATTTTGGCAAGTAAAGCAAGGATTGCAGCAAAACGTGCGCGTGAAGTGACACGTAAAAAATCAGGGCTTGAAATTTCCAACCTTCCTGGTAAATTAGCTGACTGTTCATCAAATAATCCAGAACAAACAGAATTATTCATCGTCGAAGGAGATTCGGCTGGAGGTTCGGCTAAATCAGGACGTAATCGTGAATTCCAAGCAATTTTACCTATTCGTGGTAAGATTTTGAATGTGGAAAAAGCAACGATGGATAAAATTTTGGCCAATGAAGAAATTCGTTCTCTATTCACTGCAATGGGAACTGGTTTTGGAGCAGATTATGATTTGTCGAAAGCACGTTATCACAAACTTGTTATCATGACCGATGCCGATGTCGACGGAGCACACATCCGTACGCTTTTACTAACACTCTTCTACCGTTATATGCGCCCAGTTGTTGAAGCAGGGTATGTTTATATTGCTCAGCCACCAATTTACGGTATCAAAGTTGGTTCAGAAACAAAAGAATACATTCAACCAGGTGAAAATCAAGAAAAAGATTTACAAGAAGCTTTAGCACGTTGGGCACAAGGAAGAACAAAGCCTACTGTACAACGTTATAAAGGTTTAGGGGAAATGGATGACCATCAACTTTGGGATACAACAATGGATCCTGAACACCGTTTAATGGCACGTGTATCTGTTGAAGACGCAGCAGAAGCTGACAAAATCTTTGATATGCTCATGGGAGACAGAGTTGAACCTCGTCGTGAATTTATTGAAAATAATGCTCAGTACTCGACAATTGATGC
>gyrB_Lcl-050
CAGACGAATATGACGCCAGTCAAATTCAAGTACTTGAAGGTCTTGAAGCAGTACGTATGCGTCCAGGGATGTATATTGGTTCAACCTCAAAAGAAGGGTTGCACCATTTAGTCTGGGAAATTGTTGACAATTCAATTGATGAAGCACTTGCAGGATTTGCAAGCCATATTGAGGTTTTTATTGAGCCTGATAATTCAATTACTGTTGTTGATGATGGACGTGGAATTCCGGTTGATATTCAAGAAAAAACGGGTCGTCCAGCCGTGGAAACAGTCTTCACAGTGTTGCATGCTGGAGGTAAATTTGGTGGAGGCGGCTATAAAGTTTCTGGTGGATTGCACGGTGTTGGTTCATCTGTTGTTAATGCTTTGTCAACAGTACTAGATGTTACTGTTCATAAAGATGGCCAAAAATATTATCAAGAATATCATCGTGGTCTCGTTGGAGATGATTTAAAAATTATTGGTGAAACTGACCGTAGAGGGACAACTGTTCACTTTGTACCAGACCCAGAAATTTTTACAGAAACTGTTGAATTTGATTTTGATAAGCTTGCAACACGTGTTCGTGAGTTAGCCTTTTTGAATCGCGGTCTTCGCATTTCCTTAACAGACAAACGTGAAGGAAATGAAAAAAATGAAGTTCACTTCCATTATGAAGGTGGAATTCAGTCTTATGTTGAATATTTAAATGAAAATAAGACAGTCATTTTTGAACCAGCAATTTTTACTGAAGGTGAAATGGATGGAATTGCTGTTGAAGTAGCAATGCAATATACTGATACTTATCATTCAGTAGTGATGTCCTTTGCTAATAACATCAACACTCATGAAGGTGGAACACATGAGCAAGGTTTTAGAACAGCCCTTACTCGTGTTATTAATAATTACGCAAAACAAAATAAAATTCTTAAAGAAAACGAAGATAATTTAACTGGGGATGATGTCCGCGAAGGATTGACAGCAGTTATTTCGGTTAAGCATCCTAATCCACAATTTGAAGGGCAAACCAAAACAAAACTTGGGAACTCAGAAGTAACAGGAATTGTTAACAAACTCTTTGCGGAAGCTTTGACAACATTTATGTTAGAAAATCCACAAGTTGCTCGTAAAATCGTTGAAAAAGGGATTTTGGCAAGTAAAGCAAGGATTGCAGCAAAACGTGCGCGTGAAGTGACACGTAAAAAATCAGGGCTTGAAATTTCCAACCTTCCTGGTAAATTAGCTGACTGTTCATCAAATAATCCAGAACAAACAGAATTATTCATCGTCGAAGGAGATTCGGCTGGAGGTTCGGCTAAATCAGGACGTAATCGTGAATTCCAAGCAATTTTACCTATTCGTGGTAAGATTTTGAATGTGGAAAAAGCAACGATGGATAAAATTTTGGCCAATGAAGAAATTCGTTCTCTATTCACTGCAATGGGAACTGGTTTTGGAGCAGATTATGATTTGTCGAAAGCACGTTATCACAAACTTGTTATCATGACCGATGCCGATGTCGACGGAGCACACATCCGTACGCTTTTACTAACACTCTTCTACCGTTATATGCGCCCAGTTGTTGAAGCAGGGTATGTTTATATTGCTCAGCCACCAATTTACGGTATCAAAGTTGGTTCAGAAACAAAAGAATACATTCAACCAGGTGAAAATCAAGAAAAAGATTTACAAGAAGCTTTAGCACGTTGGGCACAAGGAAGAACAAAGCCTACTGTACAACGTTATAAAGGTTTAGGGGAAATGGATGACCATCAACTTTGGGATACAACAATGGATCCTGAACACCGTTTAATGGCACGTGTATCTGTTGAAGACGCAGCAGAAGCTGACAAAATCTTTGATATGCTCATGGGAGACAGAGTTGAACCTCGTCGTGAATTTATTGAAAATAATGCTCAGTACTCGACAATTGATGC
>gyrB_Lcl-051
CAGACGAATATGATGCCAGCCAGATTCAGGTCCTTGAAGGTCTTGAAGCTGTACGTATGCGCCCTGGGATGTATATCGGTTCAACATCAAAAGAAGGTTTGCACCATTTGGTCTGGGAGATTGTTGACAATTCAATTGACGAAGCACTTGCTGGATTTGCAAGCCATATTGAGGTTTTTATTGAACCTGATAATTCAATTACAGTTGTTGATGATGGACGGGGAATTCCTGTTGATATTCAGGAAAAAACAGGTCGTCCAGCGGTAGAAACCGTCTTTACCGTTCTACATGCCGGAGGTAAATTTGGCGGAGGCGGTTATAAGGTTTCTGGTGGATTACACGGTGTAGGTTCTTCTGTTGTTAACGCCTTGTCAACGACTTTAGATGTTACCGTCCATAAAGATGGTCAAAAATATTTTCAAGAGTATCACCGCGGTCTCGTTAGAGATGATTTGAAAATTATTGGTGAAACTGATCTTAGAGGAACAACTGTTCACTTTGTACCAGACCCAGAAATTTTTACAGAAACTGTTGAATTTGACTTTGACAAACTCGCAACGCGTGTTCGTGAACTTGCCTTCTTGAATCGTGGTCTTCGTATTTCCTTAACAGATAAACGTGAAGGAAATGAAAAAAATGAAGTTCACTTCCATTATGAAGGTGGGATTCAGTCTTATGTTGAATATTTGAATGAAAATAAGACAGTTATTTTTGAACCAGCTATTTTTACCGAAGGTGAAATGGATGGAATCGCTGTTGAAGTTGCCATGCAATATACAGATACTTATCATTCAGTAGTGATGTCTTTTGCGAATAATATCAATACTCATGAAGGTGGAACACATGAACAAGGGTTTAGAACTGCCCTAACTCGTGTCATTAACAACTACGCCAAACAAAATAAAATTCTTAAAGAAAATGAAGACAATTTGACTGGTGACGATGTGCGTGAAGGATTGACTGCCGTTATCTCAGTTAAACACCCTAATCCACAGTTTGAAGGACAAACCAAAACAAAACTTGGAAACTCAGAAGTAACAGGAATTGTCAACAAACTTTTTGCCGAAGCACTGACAACATTTATGTTGGAAAATCCACAAGTTGCTCGTAAAATTGTAGAAAAAGGGATTTTAGCAAGTAAAGCCAGAATTGCAGCTAAACGTGCGCGTGAAGTGACACGTAAAAAATCAGGTCTTGAAATTTCAAATCTTCCTGGTAAATTAGCAGACTGTTCATCGAATAATCCTGAACAAACAGAATTATTTATTGTCGAAGGAGATTCAGCCGGAGGGTCTGCTAAATCGGGACGTAATCGTGAATTCCAAGCCATTCTCCCAATTCGTGGTAAGATTTTGAACGTTGAAAAAGCAACAATGGATAAAATTTTAGCCAATGAAGAAATCCGTTCATTATTTACTGCCATGGGAACAGGTTTTGGGGGAGATTATGATTTGTCCAAAGCACGTTATCATAAACTCGTCATCATGACCGATGCCGACGTTGATGGGGCTCATATCCGAACACTACTACTCACACTATTCTATCGTTACATGCGTCCAGTTGTAGAAGCAGGCTACGTTTATATTGCTCAACCACCAATTTATGGTATAAAAGTAGGTTCTGAAACTAAAGAATACATTCAACCAGGTGAAAATCAAGAAAAAGATTTACAAGAAGCTTTAGCACGCTGGGCACAAGGGAGAACAAAACCTACGGTCCAACGTTATAAAGGTCTTGGTGAAATGGATGACCATCAGCTATGGGAAACAACAATGGATCCTGAACATCGTTTGATGGCACGTGTTTCTGTTGAAGATGCAGCAGAAGCAGATAAAATATTTGATATGCTCATGGGAGACCGTGTTGAACCTCGCCGTGAATTTATTGAAAATAATGCTCAATACTCAACGATTGATGC
>gyrB_Lcl-052
CAGACGAATATGATGCCAGCCAGATTCAGGTCCTTGAAGGTCTTGAAGCTGTACGTATGCGCCCTGGGATGTATATCGGTTCAACATCAAAAGAAGGTTTGCACCATTTGGTCTGGGAGATTGTTGACAATTCAATTGACGAAGCACTTGCTGGATTTGCAAGCCATATTGAGGTTTTTATTGAACCTGATAATTCAATTACAGTTGTTGATGATGGACGGGGAATTCCTGTTGATATTCAGGAAAAAACAGGTCGTCCAGCGGTAGAAACCGTCTTTACCGTTCTACATGCCGGAGGTAAATTTGGCGGAGGCGGTTATAAGGTTTCTGGTGGATTACACGGTGTAGGTTCTTCTGTTGTTAACGCCTTGTCAACGACTTTAGATGTTACCGTCCATAAAGATGGTCAAAAATATTTTCAAGAGTATCACCGGGGTCTCGTTAGAGATGATTTGAAAATTATTGGTGAAACTGATCTTAGAGGAACAACTGTTCACTTTGTACCAGACCCAGAAATTTTTACAGAAACTGTTGAATTTGACTTTGACAAACTCGCAACGCGTGTTCGTGAACTTGCCTTCTTGAATCGTGGTCTTCGTATTTCCTTAACAGATAAACGTGAAGGAAATGAAAAAAATGAAGTTCACTTCCATTATGAAGGTGGGATTCAGTCTTATGTTGAATATTTGAATGAAAATAAGACAGTTATTTTTGAACCAGCTATTTTTACCGAAGGTGAAATGGATGGAATTGCTGTTGAAGTTGCCATGCAATATACAGATACTTATCATTCAGTAGTGATGTCTTTTGCGAATAATATTAATACTCATGAAGGTGGAACACATGAACAAGGGTTTAGAACTGCCCTAACTCGTGTCATTAACAACTACGCCAAACAAAATAAAATTCTTAAAGAAAATGAAGACAATTTGACTGGTGACGATGTGCGTGAAGGATTGACTGCCGTTATCTCAGTTAAACACCCTAATCCACAGTTTGAAGGACAAACCAAAACAAAACTTGGAAACTCAGAAGTAACAGGAATTGTCAACAAACTTTTTGCCGAAGCACTGACAACATTTATGTTGGAAAATCCACAAGTTGCTCGTAAAATTGTAGAAAAAGGGATTTTAGCAAGTAAAGCCAGAATTGCAGCTAAACGTGCGCGTGAAGTGACGCGTAAAAAATCAGGTCTTGAAATTTCAAATCTTCCTGGTAAATTAGCAGACTGTTCATCGAATAATCCTGAACAAACAGAATTATTTATTGTCGAAGGAGATTCAGCCGGAGGGTCTGCTAAATCGGGACGTAATCGTGAATTCCAAGCCATTCTCCCAATTCGTGGTAAGATTTTGAACGTTGAAAAAGCAACAATGGATAAAATTTTAGCCAATGAAGAAATCCGTTCATTATTTACTGCCATGGGAACAGGTTTTGGGGGAGATTATGATTTGTCCAAAGCACGTTATCATAAACTCGTTATCATGACCGATGCCGACGTTGATGGGGCTCATATCCGAACACTACTACTCACACTATTCTATCGTTACATGCGTCCAGTTGTAGAAGCAGGCTACGTTTATATTGCTCAACCACCAATTTATGGTATAAAAGTAGGTTCTGAAACTAAAGAATACATTCAACCAGGTGAAAATCAAGAAAAAGATTTACAAGAAGCTTTAGCACGCTGGGCACAAGGGAGAACAAAACCTACGGTCCAACGTTATAAAGGTCTTGGTGAAATGGATGACCATCAGCTATGGGAAACAACAATGGATCCTGAACATCGTTTGATGGCACGCGTTTCTGTCGAAGATGCAGCAGAAGCAGATAAAATATTTGATATGCTCATGGGAGACCGTGTTGAACCTCGCCGTGAATTTATTGAAAATAATGCTCAATACTCAACGATTGATGC
>gyrB_Lcl-053
CAGACGAATATGACGCCAGTCAAATTCAAGTACTTGAAGGTCTTGAAGCTGTACGTATGCGTCCAGGGATGTATATTGGTTCAACCTCAAAAGAAGGTTTGCACCATTTAGTCTGGGAAATTGTTGACAATTCAATTGATGAAGCACTTGCAGGATTTGCAAGCCATATTGAGGTTTTTATTGAGCCTGATAATTCAATTACTGTTGTTGATGATGGACGTGGAATTCCGGTTGATATTCAAGAAAAAACGGGTCGCCCAGCCGTGGAAACAGTCTTTACAGTGTTGCATGCTGGAGGTAAATTTGGCGGAGGCGGCTATAAAGTTTCTGGTGGATTGCACGGTGTTGGTTCATCTGTTGTTAATGCTTTATCAACAGTACTAGATGTTACTGTTCATAAAGATGGCCAAAAATATTATCAAGAATATCATCGTGGTCTCGTTGGAGATGATTTAAAAATTATTGGTGAAACTGACCGTAGAGGGACAACTGTTCACTTTGTACCAGACCCAGAAATTTTTACAGAAACTGTTGAATTTGATTTTGATAAGCTTGCAACACGTGTTCGTGAGTTAGCCTTTTTGAATCGCGGTCTTCGTATTTCCTTAACAGATAAACGTGAAGGAAATGAAAAAAATGAAGTTCATTTCCATTACGAAGGTGGAATTCAGTCTTATGTTGAATATTTAAATGAAAATAAGACAGTCATTTTTGAACCAGCAATTTTTACTGAAGGTGAAATGGATGGAATTGCTGTTGAAGTAGCAATGCAATATACTGATACTTATCATTCAGTAGTAATGTCCTTTGCTAACAACATCAACACTCACGAAGGTGGAACACATGAGCAAGGTTTTAGAACAGCCCTTACTCGTGTTATTAATAATTACGCAAAACAAAATAAAATTCTTAAAGAAAACGAAGATAATTTAACTGGGGATGATGTCCGCGAAGGATTGACAGCAGTTATTTCGGTTAAGCATCCTAATCCACAATTTGAAGGGCAAACCAAAACAAAACTTGGGAACTCAGAAGTAACAGGAATTGTTAACAAACTCTTTGCGGAAGCTTTGACAACATTTATGTTAGAAAATCCACAAGTTGCTCGTAAAATCGTTGAAAAAGGGATTTTGGCAAGTAAAGCAAGGATTGCAGCAAAACGTGCGCGTGAAGTGACACGTAAAAAATCAGGGCTTGAAATTTCCAACCTTCCCGGTAAATTAGCTGACTGTTCATCAAATAATCCAGAACAAACAGAATTATTCATCGTCGAAGGAGATTCGGCTGGAGGTTCGGCTAAATCAGGACGTAATCGTGAATTCCAAGCAATTTTACCTATTCGTGGTAAGATTTTGAATGTGGAAAAAGCAACGATGGATAAAATTTTGGCCAATGAAGAAATTCGTTCTCTATTCACTGCAATGGGAACTGGTTTTGGAGCAGATTATGATTTGTCGAAAGCACGTTATCATAAACTTGTTATCATGACCGATGCCGATGTCGACGGCGCACACATCCGTACGCTTTTACTAACACTCTTCTACCGTTATATGCGCCCAGTTGTTGAAGCAGGATATGTTTATATTGCTCAGCCACCAATTTACGGTATCAAAGTTGGTTCAGAAACAAAAGAATATATTCAACCAGGTGAAAATCAAGAAAAAGATTTACAAGAAGCTTTAGCACGTTGGGCACAAGGAAGAACAAAGCCTACTGTACAACGTTATAAAGGTTTAGGGGAAATGGATGACCATCAACTTTGGGATACAACAATGGATCCTGAACACCGTTTAATGGCACGTGTATCTGTTGAAGACGCAGCAGAAGCTGACAAAATCTTTGATATGCTCATGGGAGACAGAGTTGAACCTCGTCGTGAATTTATCGAAAATAATGCTCAGTACTCGACAATTGATGC
>gyrB_Lcl-054
CAGACGAATATGATGCCAGCCAGATTCAGGTCCTTGAAGGTCTTGAAGCTGTACGTATGCGCCCTGGGATGTATATCGGTTCAACATCAAAAGAAGGTTTGCACCATTTGGTCTGGGAGATTGTTGACAATTCAATTGACGAAGCACTTGCTGGATTTGCAAGCCATATTGAGGTTTTTATTGAACCTGATAATTCAATTACAGTTGTTGATGATGGACGGGGAATTCCTGTTGATATTCAGGAAAAAACAGGTCGTCCAGCGGTAGAAACCGTCTTTACCGTTCTACATGCCGGAGGTAAATTTGGCGGAGGCGGTTATAAGGTTTCTGGTGGATTACACGGTGTAGGTTCTTCTGTTGTTAACGCCTTGTCAACGACTTTAGATGTTACCGTCCATAAAGATGGTCAAAAATATTTTCAAGAGTATCACCGGGGTCTCGTTAGAGATGATTTGAAAATTATTGGTGAAACTGATCTTAGAGGAACAACTGTTCACTTTGTACCAGACCCAGAAATTTTTACAGAAACTGTTGAATTTGACTTTGACAAACTCGCAACGCGTGTTCGTGAACTTGCCTTCTTGAATCGTGGTCTTCGTATTTCCTTAACAGATAAACGTGAAGGAAATGAAAAAAATGAAGTTCACTTCCATTATGAAGGTGGGATTCAGTCTTATGTTGAATATTTGAATGAAAATAAGACAGTTATTTTTGAACCAGCTATTTTTACCGAAGGTGAAATGGATGGAATTGCTGTTGAAGTTGCCATGCAATATACAGATACTTATCATTCAGTAGTGATGTCTTTTGCGAATAATATTAATACTCATGAAGGTGGAACACATGAACAAGGGTTTAGAACTGCCCTAACTCGTGTCATTAACAACTACGCCAAACAAAATAAAATTCTTAAAGAAAATGAAGACAATTTGACTGGTGACGATGTGCGTGAAGGATTGACTGCCGTTATCTCAGTTAAACACCCTAATCCACAGTTTGAAGGACAAACCAAAACAAAACTTGGAAACTCAGAAGTAACAGGAATTGTCAACAAACTTTTTGCCGAAGCACTGACAACATTTATGTTGGAAAATCCACAAGTTGCTCGTAAAATTGTAGAAAAAGGGATTTTAGCAAGTAAAGCCAGAATTGCAGCTAAACGTGCGCGTGAAGTGACGCGTAAAAAATCAGGTCTTGAAATTTCAAATCTTCCTGGTAAATTAGCAGACTGTTCATCGAATAATCCTGAACAAACAGAATTATTTATTGTCGAAGGAGATTCAGCCGGAGGGTCTGCTAAATCGGGACGTAATCGTGAATTCCAAGCCATTCTCCCAATTCGTGGTAAGATTTTGAACGTTGAAAAAGCAACAATGGATAAAATTTTAGCCAATGAAGAAATCCGTTCATTATTTACTGCCATGGGAACAGGTTTTGGGGGAGATTATGATTTGTCCAAAGCACGTTATCATAAACTCGTTATCATGACCGATGCCGACGTTGATGGGGCTCATATCCGAACACTACTACTCACACTATTCTATCGTTACATGCGTCCAGTTGTAGAAGCAGGCTACGTTTATATTGCTCAACCACCAATTTATGGTATAAAAGTAGGTTCTGAAACTAAAGAATACATTCAACCAGGTGAAAATCAAGAAAAAGATTTACAAGAAGCTTTAGCACGCTGGGCACAAGGGAGAACAAAACCTACGGTCCAACGTTATAAAGGTCTTGGTGAAATGGATGACCATCAGCTATGGGAAACAACAATGGATCCTGAACATCGTTTGATGGCACGCGTTTCTGTCGAAGATGCAGCAGAAGCAGATAAAATATTTGATATGCTCATGGGAGACCGTGTTGAACCTCGCCGTGAATTTATTGAAAATAATGCTCAATACTCAACGATTGATGC
>gyrB_Lcl-055
CAGACGAATATGACGCCAGTCAAATTCAAGTACTCGAAGGTCTTGAAGCTGTACGTATGCGTCCAGGGATGTATATCGGTTCAACCTCAAAAGAAGGTTTGCACCATTTAGTCTGGGAAATTGTTGACAATTCAATTGATGAAGCACTTGCAGGATTTGCAAGCCATATTGAGGTTTTTATAGAGCCTGATAATTCAATTACTGTTGTTGATGATGGACGTGGAATTCCGGTTGATATTCAAGAAAAAACGGGTCGTCCAGCCGTGGAAACAGTCTTTACAGTGTTGCATGCTGGAGGTAAATTTGGCGGAGGCGGCTATAAAGTTTCTGGTGGATTGCACGGTGTTGGTTCATCTGTTGTTAATGCTTTGTCAACAGTACTAGATGTTACTGTTCATAAAGATGGCCAAAAATATTATCAAGAATATCATCGTGGTCTCGTTGGAGATGATTTAAAAATTATTGGTGAAACTGACCGTAGAGGGACAACTGTTCACTTTGTACCAGACCCAGAAATTTTTACAGAAACTGTTGAATTTGATTTTGATAAGCTTGCAACACGTGTTCGTGAGTTAGCCTTTTTGAATCGCGGTCTTCGTATTTCCTTAACAGATAAACGTGAAGGAAATGAAAAAAATGAAGTTCATTTCCATTACGAAGGTGGAATTCAGTCTTATGTTGAATATTTAAATGAAAATAAGACAGTCATTTTTGAACCAGCAATTTTTACTGAAGGTGAAATGGATGGAATTGCTGTTGAAGTAGCAATGCAATATACTGATACTTATCATTCAGTAGTGATGTCCTTTGCTAACAACATCAACACTCACGAAGGTGGAACACATGAGCAAGGTTTTAGAACAGCCCTTACTCGTGTTATTAATAACTACGCAAAACAAAATAAAATTCTTAAAGAAAACGAAGATAATTTAACTGGGGATGATGTCCGCGAAGGATTGACAGCAGTTATTTCGGTTAAGCATCCTAATCCACAATTTGAAGGGCAAACCAAAACAAAACTTGGGAACTCAGAAGTAACAGGAATTGTTAACAAACTCTTTGCGGAAGCTTTGACAACATTTATGTTAGAAAATCCACAAGTTGCTCGGAAAATTGTTGAAAAAGGGATTTTGGCAAGTAAAGCAAGGATTGCAGCAAAACGTGCACGTGAAGTGACACGTAAAAAATCAGGGCTTGAAATTTCCAACCTTCCCGGTAAATTAGCTGACTGTTCATCAAATAATCCAGAACAAACAGAATTATTTATCGTCGAAGGAGATTCGGCTGGTGGTTCGGCTAAATCAGGACGTAATCGTGAATTCCAAGCAATTTTACCTATTCGTGGTAAGATTTTGAATGTGGAAAAAGCAACGATGGACAAAATTTTGGCCAATGAAGAAATTCGTTCTCTATTCACTGCAATGGGAACTGGTTTTGGAGCAGATTACGATTTGTCAAAAGCACGTTATCACAAACTTGTTATCATGACCGATGCTGATGTCGACGGCGCACACATCCGTACGCTTTTATTAACACTCTTCTACCGTTATATGCGTCCAGTTGTTGAAGCAGGATACGTTTATATTGCTCAACCACCAATTTACGGTATTAAAGTTGGTGCGGAAACTAAAGAATACATTCAACCAGGTGAAAGTCAAGAAAAAGATTTACAAGAAGCTTTAGCACGTTGGGCACAAGGAAGAACAAAACCTACAGTTCAACGATATAAAGGTCTTGGAGAAATGGATGATCATCAACTTTGGGATACGACGATGGATCCTGAGCATCGGTTGATGGCACGTGTATCTGTTGAAGATGCAGCGGAAGCTGACAAAATATTTGATATGCTCATGGGAGACAGAGTCGAGCCTCGTCGTGAATTTATTGAAGACAACGCTCAATATTCTACGATTGATGC
>gyrB_Lcl-056
CAGACGAATATGACGCCAGTCAAATTCAAGTACTTGAAGGTCTTGAAGCAGTACGTATGCGTCCAGGGATGTATATTGGTTCAACCTCAAAAGAAGGGTTGCACCATTTAGTCTGGGAAATTGTTGACAATTCAATTGATGAAGCACTTGCAGGATTTGCAAGCCATATTGAGGTTTTTATTGAGCCTGATAATTCAATTACTGTTGTTGATGATGGACGTGGAATTCCGGTTGATATTCAAGAAAAAACGGGTCGTCCAGCCGTGGAAACAGTCTTCACAGTGTTGCATGCTGGAGGTAAATTTGGTGGAGGCGGCTATAAAGTTTCTGGTGGATTGCACGGTGTTGGTTCATCTGTTGTTAATGCTTTGTCAACAGTACTAGATGTTACTGTTCATAAAGATGGCCAAAAATATTATCAAGAATATCATCGTGGTCTCGTTGGAGATGATTTAAAAATTATTGGTGAAACTGACCGTAGAGGGACAACTGTTCACTTTGTACCAGACCCAGAAATTTTTACAGAAACTGTTGAATTTGATTTTGATAAGCTTGCAACACGTGTTCGTGAGTTAGCCTTTTTGAATCGCGGTCTTCGCATTTCCTTAACAGACAAACGTGAAGGAAATGAAAAAAATGAAGTTCACTTCCATTATGAAGGTGGAATTCAGTCTTATGTTGAATATTTAAATGAAAATAAGACAGTCATTTTTGAACCAGCAATTTTTACTGAAGGTGAAATGGATGGAATTGCTGTTGAAGTAGCAATGCAATATACTGATACTTATCATTCAGTAGTGATGTCCTTTGCTAATAACATCAACACTCATGAAGGTGGAACACATGAGCAAGGTTTTAGAACAGCCCTTACTCGTGTTATTAATAATTACGCAAAACAAAATAAAATTCTTAAAGAAAACGAAGATAATTTAACTGGGGATGATGTCCGCGAAGGATTGACAGCAGTTATTTCGGTTAAGCATCCTAATCCACAATTTGAAGGGCAAACCAAAACAAAACTTGGGAACTCAGAAGTAACAGGAATTGTTAACAAACTCTTTGCGGAAGCTTTGACAACATTTATGTTAGAAAATCCACAAGTTGCTCGTAAAATCGTTGAAAAAGGGATTTTGGCAAGTAAAGCAAGGATTGCAGCAAAACGTGCGCGTGAAGTGACACGTAAAAAATCAGGGCTTGAAATTTCCAACCTTCCTGGTAAATTAGCTGACTGTTCATCAAATAATCCAGAACAAACAGAATTATTCATCGTCGAAGGAGATTCGGCTGGAGGTTCGGCTAAATCAGGACGTAATCGTGAATTCCAAGCAATTTTACCTATTCGTGGTAAGATTTTGAATGTGGAAAAAGCAACGATGGATAAAATTTTGGCCAATGAAGAAATTCGTTCTCTATTCACTGCAATGGGAACTGGTTTTGGAGCAGATTATGATTTGTCGAAAGCACGTTATCACAAACTTGTTATCATGACCGATGCCGATGTCGACGGAGCACACATCCGTACGCTTTTACTAACACTCTTCTATCGTTATATGCGCCCAGTTGTTGAAGCAGGGTATGTTTATATTGCTCAGCCACCAATTTACGGTATCAAAGTTGGTTCAGAAACAAAAGAATACATTCAACCAGGTGAAAATCAAGAAAAAGATTTACAAGAAGCTTTAGCACGTTGGGCACAAGGAAGAACAAAGCCTACTGTACAACGTTATAAAGGTTTAGGGGAAATGGATGACCATCAACTTTGGGATACAACAATGGATCCTGAACACCGTTTAATGGCACGTGTATCTGTTGAAGACGCAGCAGAAGCTGACAAAATCTTTGATATGCTCATGGGAGACAGAGTTGAACCTCGTCGTGAATTTATTGAAAATAATGCTCAGTACTCGACAATTGATGC
>gyrB_Lcl-057
CAGACGAATATGACGCCAGTCAAATTCAAGTACTTGAAGGTCTTGAAGCAGTACGTATGCGTCCAGGGATGTATATTGGTTCAACCTCAAAAGAAGGGTTGCACCATTTAGTCTGGGAAATTGTTGACAATTCAATTGATGAAGCACTTGCAGGATTTGCAAGCCATATTGAGGTTTTTATTGAGCCTGATAATTCAATTACTGTTGTTGATGATGGACGTGGAATTCCGGTTGATATTCAAGAAAAAACGGGTCGTCCAGCCGTGGAAACAGTCTTCACAGTGTTGCATGCTGGAGGTAAATTTGGTGGAGGCGGCTATAAAGTTTCTGGTGGATTGCACGGTGTTGGTTCATCTGTTGTTAATGCTTTGTCAACAGTACTAGATGTTACTGTTCATAAAGATGGCCAAAAATATTATCAAGAATATCATCGTGGTCTCGTTGGAGATGATTTAAAAATTATTGGTGAAACTGACCGTAGAGGGACAACTGTTCACTTTGTACCAGACCCAGAAATTTTTACAGAAACTGTTGAATTTGATTTTGATAAGCTTGCAACACGTGTTCGTGAGTTAGCCTTTTTGAATCGCGGTCTTCGCATTTCCTTAACAGACAAACGTGAAGGAAATGAAAAAAATGAAGTTCACTTCCATTATGAAGGTGGAATTCAGTCTTATGTTGAATATTTAAATGAAAATAAGACAGTCATTTTTGAACCAGCAATTTTTACTGAAGGTGAAATGGATGGAATTGCTGTTGAAGTAGCAATGCAATATACTGATACTTATCATTCAGTAGTGATGTCCTTTGCTAATAACATCAACACTCATGAAGGTGGAACACATGAGCAAGGTTTTAGAACAGCCCTTACTCGTGTTATTAATAATTACGCAAAACAAAATAAAATTCTTAAAGAAAACGAAGATAATTTAACTGGGGATGATGTCCGCGAAGGATTGACAGCAGTTATTTCGGTTAAGCATCCTAATCCACAATTTGAAGGGCAAACCAAAACAAAACTTGGGAACTCAGAAGTAACAGGAATTGTTAACAAACTCTTTGCGGAAGCTTTGACAACATTTATGTTAGAAAATCCACAAGTTGCTCGTAAAATCGTTGAAAAAGGGATTTTGGCAAGTAAAGCAAGGATTGCAGCAAAACGTGCGCGTGAAGTGACACGTAAAAAATCAGGGCTTGAAATTTCCAACCTTCCTGGTAAATTAGCTGACTGTTCATCAAATAATCCAGAACAAACAGAATTATTCATCGTCGAAGGAGATTCGGCTGGAGGTTCGGCTAAATCAGGACGTAATCGTGAATTCCAAGCAATTTTACCTATTCGTGGTAAGATTTTGAATGTGGAAAAAGCAACGATGGATAAAATTTTGGCCAATGAAGAAATTCGTTCTCTATTCACTGCAATGGGAACTGGTTTTGGAGCAGATTATGATTTGTCGAAAGCACGTTATCACAAACTTGTTATCATGACCGATGCCGATGTCGACGGAGCACACATCCGTACGCTTTTACTAACACTCTTCTACCGTTATATGCGCCCAGTTGTTGAAGCAGGGTATGTTTATATTGCTCAGCCACCAATTTACGGTATCAAAGTTGGTTCAGAAACAAAAGAATACATTCAACCAGGTGAAAATCAAGAAAAAGATTTACAAGAAGCTTTAGCACGTTGGGCACAAGGAAGAACAAAGCCTACTGTACAACGTTATAAAGGTTTAGGGGAAATGGATGACCATCAACTTTGGGATACAACAATGGATCCTGAACACCGTTTAATGGCACGTGTATCTGTTGAAGACGCAGCAGAAGCTGACAAAATCTTTGATATGCTCATGGGAGACAGAGTTGAACCTCGTCGTGAATTTATTGAAAATAATGCTCAGTACTCGACAATTGATGC
>gyrB_Lcl-058
CAGACGAATATGACGCCAGTCAAATTCAAGTACTTGAAGGTCTTGAAGCAGTACGTATGCGTCCAGGGATGTATATTGGTTCAACCTCAAAAGAAGGGTTGCACCATTTAGTCTGGGAAATTGTTGACAATTCAATTGATGAAGCACTTGCAGGATTTGCAAGCCATATTGAGGTTTTTATTGAGCCTGATAATTCAATTACTGTTGTTGATGATGGACGTGGAATTCCGGTTGATATTCAAGAAAAAACGGGTCGTCCAGCCGTGGAAACAGTCTTCACAGTGTTGCATGCTGGAGGTAAATTTGGTGGAGGCGGCTATAAAGTTTCTGGTGGATTGCACGGTGTTGGTTCATCTGTTGTTAATGCTTTGTCAACAGTACTAGATGTTACTGTTCATAAAGATGGCCAAAAATATTATCAAGAATATCATCGTGGTCTCGTTGGAGATGATTTAAAAATTATTGGTGAAACTGACCGTAGAGGGACAACTGTTCACTTTGTACCAGACCCAGAAATTTTTACAGAAACTGTTGAATTTGATTTTGATAAGCTTGCAACACGTGTTCGTGAGTTAGCCTTTTTGAATCGCGGTCTTCGCATTTCCTTAACAGACAAACGTGAAGGAAATGAAAAAAATGAAGTTCACTTCCATTATGAAGGTGGAATTCAGTCTTATGTTGAATATTTAAATGAAAATAAGACAGTCATTTTTGAACCAGCAATTTTTACTGAAGGTGAAATGGATGGAATTGCTGTTGAAGTAGCAATGCAATATACTGATACTTATCATTCAGTAGTGATGTCCTTTGCTAATAACATCAACACTCATGAAGGTGGAACACATGAGCAAGGTTTTAGAACAGCCCTTACTCGTGTTATTAATAATTACGCAAAACAAAATAAAATTCTTAAAGAAAACGAAGATAATTTAACTGGGGATGATGTCCGCGAAGGATTGACAGCAGTTATTTCGGTTAAGCATCCTAATCCACAATTTGAAGGGCAAACCAAAACAAAACTTGGGAACTCAGAAGTAACAGGAATTGTTAACAAACTCTTTGCGGAAGCTTTGACAACATTTATGTTAGAAAATCCACAAGTTGCTCGTAAAATCGTTGAAAAAGGGATTTTGGCAAGTAAAGCAAGGATTGCAGCAAAACGTGCGCGTGAAGTGACACGTAAAAAATCAGGGCTTGAAATTTCCAACCTTCCTGGTAAATTAGCTGACTGTTCATCAAATAATCCAGAACAAACAGAATTATTCATCGTCGAAGGAGATTCGGCTGGAGGTTCGGCTAAATCAGGACGTAATCGTGAATTCCAAGCAATTTTACCTATTCGTGGTAAGATTTTGAATGTGGAAAAAGCAACGATGGATAAAATTTTGGCCAATGAAGAAATTCGTTCTCTATTCACTGCAATGGGAACTGGTTTTGGAGCAGATTATGATTTGTCGAAAGCACGTTATCACAAACTTGTTATCATGACCGATGCCGATGTCGACGGAGCACACATCCGTACGCTTTTACTAACACTCTTCTACCGTTATATGCGCCCAGTTGTTGAAGCAGGGTATGTTTATATTGCTCAGCCACCAATTTACGGTATCAAAGTTGGTTCAGAAACAAAAGAATACATTCAACCAGGTGAAAATCAAGAAAAAGATTTACAAGAAGCTTTAGCACGTTGGGCACAAGGAAGAACAAAGCCTACTGTACAACGTTATAAAGGTTTAGGGGAAATGGATGACCATCAACTTTGGGATACAACAATGGATCCTGAACACCGTTTAATGGCACGTGTATCTGTTGAAGACGCAGCAGAAGCTGACAAAATCTTTGATATGCTCATGGGAGACAGAGTTGAACCTCGTCGTGAATTTATTGAAAATAATGCTCAGTACTCGACAATTGATGC
>gyrB_Lcl-059
CAGACGAATATGACGCCAGTCAAATTCAAGTACTTGAAGGTCTTGAAGCTGTACGTATGCGTCCAGGGATGTATATTGGTTCAACCTCAAAAGAAGGTTTGCACCATTTAGTCTGGGAAATTGTTGACAATTCAATTGATGAAGCACTTGCAGGATTTGCAAGCCATATTGAGGTTTTTATTGAGCCTGATAATTCAATTACTGTTGTTGATGATGGACGTGGAATTCCGGTTGATATTCAAGAAAAAACGGGTCGTCCAGCCGTGGAGACAGTCTTCACAGTGTTGCATGCTGGAGGTAAATTTGGCGGAGGCGGCTATAAAGTTTCTGGTGGATTGCACGGTGTTGGTTCATCTGTTGTTAATGCTTTATCAACCGTACTAGATGTTACTGTTCATAAAGATGGCCAAAAATATTATCAAGAATATCATCGTGGTCTCGTTGGAGATGATTTAAAAATTATTGGTGAAACTGACCGTAGAGGGACAACTGTTCACTTTGTACCAGACCCAGAAATTTTTACAGAAACTGTTGAATTTGATTTTGATAAGCTTGCAACACGTGTTCGTGAGTTAGCCTTTTTGAATCGTGGTCTTCGTATTTCCTTAACAGATAAACGTGAAGGAAATGAAAAAAATGAAGTTCATTTCCATTACGAAGGTGGAATTCAGTCTTATGTTGAATATTTAAATGAAAATAAGACAGTCATTTTTGAACCAGCAATTTTTACTGAAGGTGAAATGGATGGAATTGCTGTTGAAGTAGCAATGCAATATACTGATACTTATCATTCAGTAGTGATGTCCTTTGCTAACAACATCAACACTCACGAAGGTGGAACACATGAGCAAGGTTTTAGAACAGCCCTTACTCGTGTTATTAATAATTACGCAAAACAAAATAAAATTCTTAAAGAAAACGAAGATAATTTAACTGGGGATGATGTCCGCGAAGGATTGACAGCAGTTATTTCGGTTAAGCATCCTAATCCACAATTTGAAGGGCAAACCAAAACAAAACTTGGGAACTCAGAAGTAACAGGAATTGTTAACAAACTTTTTGCGGAAGCTTTGACAACATTTATGTTAGAAAATCCACAAGTTGCTCGTAAAATCGTTGAAAAAGGGATTTTGGCAAGTAAAGCAAGGATTGCAGCAAAACGTGCGCGTGAAGTGACACGTAAAAAATCAGGGCTTGAAATTTCCAATCTTCCCGGTAAATTAGCTGACTGTTCATCAAATAATCCAGAACAAACAGAATTATTCATCGTCGAAGGAGATTCGGCTGGAGGTTCGGCTAAATCAGGACGTAATCGTGAATTCCAAGCAATTTTACCTATTCGTGGTAAGATTTTGAATGTGGAAAAAGCAACGATGGATAAAATTTTGGCCAATGAAGAAATTCGTTCTCTATTCACTGCAATGGGAACTGGTTTTGGAGCAGATTATGATTTGTCGAAAGCACGTTATCATAAACTTGTTATCATGACCGATGCCGATGTCGACGGCGCACACATCCGTACGCTTTTACTAACACTCTTCTACCGTTATATGCGCCCAGTTGTTGAAGCAGGATATGTTTATATTGCTCAGCCACCAATTTACGGTATCAAAGTTGGTTCAGAAACAAAAGAATACATTCAACCAGGTGAAAATCAAGAAAAAGATTTACAAGAAGCTTTAGCACGTTGGGCACAAGGAAGAACAAAGCCTACTGTACAACGTTATAAAGGTTTAGGGGAAATGGATGACCATCAACTTTGGGATACAACAATGGATCCTGAACACCGTTTAATGGCACGTGTATCTGTTGAAGACGCAGCAGAAGCTGACAAAATCTTTGATATGCTCATGGGAGACAGAGTTGAACCTCGTCGTGAATTTATCGAAAATAATGCTCAGTACTCGACAATTGATGC
>gyrB_Lcl-060
CAGACGAATATGATGCCAGCCAGATTCAGGTCCTTGAAGGTCTTGAAGCTGTACGTATGCGCCCTGGGATGTATATCGGTTCAACATCAAAAGAAGGTTTGCACCATTTGGTCTGGGAGATTGTTGACAATTCAATTGACGAAGCACTTGCTGGATTTGCAAGCCATATTGAGGTTTTTATTGAACCTGATAATTCAATTACAGTTGTTGATGATGGACGGGGAATTCCTGTTGATATTCAGGAAAAAACAGGTCGTCCAGCGGTAGAAACCGTCTTTACCGTTCTACATGCCGGAGGTAAATTTGGCGGAGGCGGTTATAAGGTTTCTGGTGGATTACACGGTGTAGGTTCTTCTGTTGTTAACGCCTTGTCAACGACTTTAGATGTTACCGTCCATAAAGATGGTCAAAAATATTTTCAAGAGTATCACCGCGGTCTCGTTAGAGATGATTTGAAAATTATTGGTGAAACTGATCTTAGAGGAACAACTGTTCACTTTGTACCAGACCCAGAAATTTTTACAGAAACTGTTGAATTTGACTTTGACAAACTCGCAACGCGTGTTCGTGAACTTGCCTTCTTGAATCGTGGTCTTCGTATTTCCTTAACAGATAAACGTGAAGGAAATGAAAAAAATGAAGTTCACTTCCATTATGAAGGTGGGATTCAGTCTTATGTTGAATATTTGAATGAAAATAAGACAGTTATTTTTGAACCAGCTATTTTTACCGAAGGTGAAATGGATGGAATCGCTGTTGAAGTTGCCATGCAATATACAGATACTTATCATTCAGTAGTGATGTCTTTTGCGAATAATATCAATACTCATGAAGGTGGAACACATGAACAAGGGTTTAGAACTGCCCTAACTCGTGTCATTAACAACTACGCCAAACAAAATAAAATTCTTAAAGAAAATGAAGACAATTTGACTGGTGACGATGTGCGTGAAGGATTGACTGCCGTTATCTCAGTTAAACACCCTAATCCACAGTTTGAAGGACAAACCAAAACAAAACTTGGAAACTCAGAAGTAACAGGAATTGTCAACAAACTTTTTGCCGAAGCACTGACAACATTTATGTTGGAAAATCCACAAGTTGCTCGTAAAATTGTAGAAAAAGGGATTTTAGCAAGTAAAGCCAGAATTGCAGCTAAACGTGCGCGTGAAGTGACACGTAAAAAATCAGGTCTTGAAATTTCAAATCTTCCTGGTAAATTAGCAGACTGTTCATCGAATAATCCTGAACAAACAGAATTATTTATTGTCGAAGGAGATTCAGCCGGAGGGTCTGCTAAATCGGGACGTAATCGTGAATTCCAAGCCATTCTCCCAATTCGTGGTAAGATTTTGAACGTTGAAAAAGCAACAATGGATAAAATTTTAGCCAATGAAGAAATCCGTTCATTATTTACTGCCATGGGAACAGGTTTTGGGGGAGATTATGATTTGTCCAAAGCACGTTATCATAAACTCGTCATCATGACCGATGCCGACGTTGATGGGGCTCATATCCGAACACTACTACTCACACTATTCTATCGTTACATGCGTCCAGTTGTAGAAGCAGGCTACGTTTATATTGCTCAACCACCAATTTATGGTATAAAAGTAGGTTCTGAAACTAAAGAATACATTCAACCAGGTGAAAATCAAGAAAAAGATTTACAAGAAGCTTTAGCACGCTGGGCACAAGGGAGAACAAAACCTACGGTCCAACGTTATAAAGGTCTTGGTGAAATGGATGACCATCAGCTATGGGAAACAACAATGGATCCTGAACATCGTTTGATGGCACGTGTTTCTGTTGAAGATGCAGCAGAAGCAGATAAAATATTTGATATGCTCATGGGAGACCGTGTTGAACCTCGCCGTGAATTTATTGAAAATAATGCTCAATACTCAACGATTGATGC
>gyrB_Lcl-061
CAGACGAATATGACGCCAGTCAAATTCAAGTACTTGAAGGTCTTGAAGCTGTACGTATGCGTCCAGGGATGTATATTGGTTCAACCTCAAAAGAAGGTTTGCACCATTTAGTCTGGGAAATTGTTGACAATTCAATTGATGAAGCACTTGCAGGATTTGCAAGCTATATTGAGGTTTTTATTGAGCCTGATAATTCAATTACTGTTGTTGATGATGGACGTGGAATTCCGGTTGATATTCAAGAAAAAACGGGTCGCCCAGCCGTGGAAACAGTCTTTACAGTGTTGCATGCTGGAGGTAAATTTGGCGGAGGCGGCTATAAAGTTTCTGGTGGATTGCACGGTGTTGGTTCATCTGTTGTTAATGCTTTATCAACAGTACTAGATGTTACTGTTCATAAAGATGGCCAAAAATATTATCAAGAATATCATCGTGGTCTCGTTGGAGATGATTTAAAAATTATTGGTGAAACTGACCGTAGAGGGACAACTGTTCACTTTGTACCAGACCCAGAAATTTTTACAGAAACTGTTGAATTTGATTTTGATAAGCTTGCAACACGTGTTCGTGAGTTAGCCTTTTTGAATCGCGGTCTTCGTATTTCCTTAACAGATAAACGTGAAGGAAATGAAAAAAATGAAGTTCATTTCCATTACGAAGGTGGAATTCAGTCTTATGTTGAATATTTAAATGAAAATAAGACAGTCATTTTTGAACCAGCAATTTTTACTGAAGGTGAAATGGATGGAATTGCTGTTGAAGTAGCAATGCAATATACTGATACTTATCATTCAGTAGTAATGTCCTTTGCTAACAACATCAACACTCACGAAGGTGGAACACATGAGCAAGGTTTTAGAACAGCCCTTACTCGTGTTATTAATAATTACGCAAAACAAAATAAAATTCTTAAAGAAAACGAAGATAATTTAACTGGGGATGATGTCCGCGAAGGATTGACAGCAGTTATTTCGGTTAAGCATCCTAATCCACAATTTGAAGGGCAAACCAAAACAAAACTTGGGAACTCAGAAGTAACAGGAATTGTTAACAAACTCTTTGCGGAAGCTTTGACAACATTTATGTTAGAAAATCCACAAGTTGCTCGTAAAATCGTTGAAAAAGGGATTTTGGCAAGTAAAGCAAGGATTGCAGCAAAACGTGCGCGTGAAGTGACACGTAAAAAATCAGGGCTTGAAATTTCCAACCTTCCCGGTAAATTAGCTGACTGTTCATCAAATAATCCAGAACAAACAGAATTATTCATCGTCGAAGGAGATTCGGCTGGAGGTTCGGCTAAATCAGGACGTAATCGTGAATTCCAAGCAATTTTACCTATTCGTGGTAAGATTTTGAATGTGGAAAAAGCAACGATGGATAAAATTTTGGCCAATGAAGAAATTCGTTCTCTATTCACTGCAATGGGAACTGGTTTTGGAGCAGATTATGATTTGTCGAAAGCACGTTATCATAAACTTGTTATCATGACCGATGCCGATGTCGACGGCGCACACATCCGTACGCTTTTACTAACACTCTTCTACCGTTATATGCGCCCAGTTGTTGAAGCAGGATATGTTTATATTGCTCAGCCACCAATTTACGGTATCAAAGTTGGTTCAGAAACAAAAGAATATATTCAACCAGGTGAAAATCAAGAAAAAGATTTACAAGAAGCTTTAGCACGTTGGGCACAAGGAAGAACAAAGCCTACTGTACAACGTTATAAAGGTTTAGGGGAAATGGATGACCATCAACTTTGGGATACAACAATGGATCCTGAACACCGTTTAATGGCACGTGTATCTGTTGAAGACGCAGCAGAAGCTGACAAAATCTTTGATATGCTCATGGGAGACAGAGTTGAACCTCGTCGTGAATTTATCGAAAATAATGCTCAGTACTCGACAATTGATGC
>gyrB_Lcl-062
CAGACGAATATGACGCCAGTCAAATTCAAGTACTTGAAGGTCTTGAAGCAGTACGTATGCGTCCAGGGATGTATATTGGTTCAACCTCAAAAGAAGGTTTGCACCATTTAGTCTGGGAAATTGTTGACAATTCAATTGATGAAGCACTTGCAGGATTTGCAAGCCATATTGAGGTTTTTATTGAGCCTGATAATTCAATTACTGTTGTTGATGATGGACGTGGAATTCCGGTTGATATTCAAGAAAAAACGGGTCGTCCAGCCGTGGAAACAGTCTTCACAGTGTTGCATGCTGGAGGTAAATTTGGTGGAGGCGGCTATAAAGTTTCTGGTGGATTGCACGGTGTTGGTTCATCTGTTGTTAATGCTTTGTCAACAGTACTAGATGTTACTGTTCATAAAGATGGCCAAAAATATTATCAAGAATATCATCGTGGTCTCGTTGGAGATGATTTAAAAATTATTGGTGAAACTGACCGTAGAGGGACAACTGTTCACTTTGTACCAGACCCAGAAATTTTTACAGAAACTGTTGAATTTGATTTTGATAAGCTTGCAACACGTGTTCGTGAGTTAGCCTTTTTGAATCGCGGTCTTCGCATTTCCTTAACAGACAAACGTGAAGGAAATGAAAAAAATGAAGTTCACTTCCATTATGAAGGTGGAATTCAGTCTTATGTTGAATATTTAAATGAAAATAAGACAGTCATTTTTGAACCAGCAATTTTTACTGAAGGTGAAATGGATGGAATTGCTGTTGAAGTAGCAATGCAATATACTGATACTTATCATTCAGTAGTGATGTCCTTTGCTAACAACATCAACACTCATGAAGGTGGAACACATGAGCAAGGTTTTAGAACAGCCCTTACTCGTGTTATTAATAATTACGCAAAACAAAATAAAATTCTTAAAGAAAACGAAGATAATTTAACTGGGGATGATGTCCGCGAAGGATTGACAGCAGTTATTTCGGTTAAGCATCCTAATCCACAATTTGAAGGGCAAACCAAAACAAAACTTGGGAACTCAGAAGTAACAGGAATTGTTAACAAACTCTTTGCGGAAGCTTTGACAACATTTATGTTAGAAAATCCACAAGTTGCTCGTAAAATCGTTGAAAAAGGGATTTTGGCAAGTAAAGCAAGGATTGCAGCAAAACGTGCGCGTGAAGTGACACGTAAAAAATCAGGGCTTGAAATTTCCAACCTTCCTGGTAAATTAGCTGACTGTTCATCAAATAATCCAGAACAAACAGAATTATTCATCGTCGAAGGAGATTCGGCTGGAGGTTCGGCTAAATCAGGACGTAATCGTGAATTCCAAGCAATTTTACCTATTCGTGGTAAGATTTTGAATGTGGAAAAAGCAACGATGGATAAAATTTTGGCCAATGAAGAAATTCGTTCTCTATTCACTGCAATGGGAACTGGTTTTGGAGCAGATTATGATTTGTCGAAAGCACGTTATCACAAACTTGTTATCATGACCGATGCCGATGTCGACGGAGCACACATCCGTACGCTTTTACTAACACTCTTCTACCGTTATATGCGCCCAGTTGTTGAAGCAGGGTATGTTTATATTGCTCAGCCACCAATTTACGGTATCAAAGTTGGTTCAGAAACAAAAGAATACATTCAACCAGGTGAAAATCAAGAAAAAGATTTACAAGAAGCTTTAGCACGTTGGGCACAAGGAAGAACAAAGCCTACTGTACAACGTTATAAAGGTTTAGGGGAAATGGATGACCATCAACTTTGGGATACAACAATGGATCCTGAGCACCGTTTAATGGCACGTGTATCTGTTGAAGACGCAGCAGAAGCTGACAAAATCTTTGATATGCTCATGGGAGACAGAGTTGAACCTCGTCGTGAATTTATCGAAAATAATGCTCAGTACTCGACAATTGATGC
>gyrB_Lcl-063
CAGACGAATATGACGCCAGTCAAATTCAAGTACTTGAAGGTCTTGAAGCAGTACGTATGCGTCCAGGGATGTATATTGGTTCAACCTCAAAAGAAGGGTTGCACCATTTAGTCTGGGAAATTGTTGACAATTCAATTGATGAAGCACTTGCAGGATTTGCAAGCCATATTGAGGTTTTTATTGAGCCTGATAATTCAATTACTGTTGTTGATGATGGACGTGGAATTCCGGTTGATATTCAAGAAAAAACGGGTCGTCCAGCCGTGGAAACAGTCTTCACAGTGTTGCATGCTGGAGGTAAATTTGGTGGAGGCGGCTATAAAGTTTCTGGTGGATTGCACGGTGTTGGTTCATCTGTTGTTAATGCTTTGTCAACAGTACTAGATGTTACTGTTCATAAAGATGGCCAAAAATATTATCAAGAATATCATCGTGGTCTCGTTGGAGATGATTTAAAAATTATTGGTGAAACTGACCGTAGAGGGACAACTGTTCACTTTGTACCAGACCCAGAAATTTTTACAGAAACTGTTGAATTTGATTTTGATAAGCTTGCAACACGTGTTCGTGAGTTAGCCTTTTTGAATCGCGGTCTTCGCATTTCCTTAACAGACAAACGTGAAGGAAATGAAAAAAATGAAGTTCACTTCCATTATGAAGGTGGAATTCAGTCTTATGTTGAATATTTAAATGAAAATAAGACAGTCATTTTTGAACCAGCAATTTTTACTGAAGGTGAAATGGATGGAATTGCTGTTGAAGTAGCAATGCAATATACTGATACTTATCATTCAGTAGTGATGTCCTTTGCTAATAACATCAACACTCATGAAGGTGGAACACATGAGCAAGGTTTTAGAACAGCCCTTACTCGTGTTATTAATAATTACGCAAAACAAAATAAAATTCTTAAAGAAAACGAAGATAATTTAACTGGGGATGATGTCCGCGAAGGATTGACAGCAGTTATTTCGGTTAAGCATCCTAATCCACAATTTGAAGGGCAAACCAAAACAAAACTTGGGAACTCAGAAGTAACAGGAATTGTTAACAAACTCTTTGCGGAAGCTTTGACAACATTTATGTTAGAAAATCCACAAGTTGCTCGTAAAATCGTTGAAAAAGGGATTTTGGCAAGTAAAGCAAGGATTGCAGCAAAACGTGCGCGTGAAGTGACACGTAAAAAATCAGGGCTTGAAATTTCCAACCTTCCTGGTAAATTAGCTGACTGTTCATCAAATAATCCAGAACAAACAGAATTATTCATCGTCGAAGGAGATTCGGCTGGAGGTTCGGCTAAATCAGGACGTAATCGTGAATTCCAAGCAATTTTACCTATTCGTGGTAAGATTTTGAATGTGGAAAAAGCAACGATGGATAAAATTTTGGCCAATGAAGAAATTCGTTCTCTATTCACTGCAATGGGAACTGGTTTTGGAGCAGATTATGATTTGTCGAAAGCACGTTATCACAAACTTGTTATCATGACCGATGCCGATGTCGACGGAGCACACATCCGTACGCTTTTACTAACACTCTTCTACCGTTATATGCGCCCAGTTGTTGAAGCAGGGTATGTTTATATTGCTCAGCCACCAATTTACGGTATCAAAGTTGGTTCAGAAACAAAAGAATACATTCAACCAGGTGAAAATCAAGAAAAAGATTTACAAGAAGCTTTAGCACGTTGGGCACAAGGAAGAACAAAGCCTACTGTACAACGTTATAAAGGTTTAGGGGAAATGGATGACCATCAACTTTGGGATACAACAATGGATCCTGAACACCGTTTAATGGCACGTGTATCTGTTGAAGACGCAGCAGAAGCTGACAAAATCTTTGATATGCTCATGGGAGACAGAGTTGAACCTCGTCGTGAATTTATTGAAAATAATGCTCAGTACTCGACAATTGATGC
>gyrB_Lcl-064
CAGACGAATATGACGCCAGTCAAATTCAAGTACTTGAAGGTCTTGAAGCAGTACGTATGCGTCCAGGGATGTATATTGGTTCAACCTCAAAAGAAGGTTTGCACCATTTAGTCTGGGAAATTGTTGACAATTCAATTGATGAAGCACTTGCAGGATTTGCAAGCCATATTGAGGTTTTTATTGAGCCTGATAATTCAATTACTGTTGTTGATGATGGACGTGGAATTCCGGTTGATATTCAAGAAAAAACGGGTCGTCCAGCCGTGGAAACAGTCTTCACAGTGTTGCATGCTGGAGGTAAATTTGGTGGAGGCGGCTATAAAGTTTCTGGTGGATTGCACGGTGTTGGTTCATCTGTTGTTAATGCTTTGTCAACAGTACTAGATGTTACTGTTCATAAAGATGGCCAAAAATATTATCAAGAATATCATCGTGGTCTCGTTGGAGATGATTTAAAAATTATTGGTGAAACTGACCGTAGAGGGACAACTGTTCACTTTGTACCAGACCCAGAAATTTTTACAGAAACTGTTGAATTTGATTTTGATAAGCTTGCAACACGTGTTCGTGAGTTAGCCTTTTTGAATCGCGGTCTTCGCATTTCCTTAACAGACAAACGTGAAGGAAATGAAAAAAATGAAGTTCACTTCCATTATGAAGGTGGAATTCAGTCTTATGTTGAATATTTAAATGAAAATAAGACAGTCATTTTTGAACCAGCAATTTTTACTGAAGGTGAAATGGATGGAATTGCTGTTGAAGTAGCAATGCAATATACTGATACTTATCATTCAGTAGTGATGTCCTTTGCTAACAACATCAACACTCATGAAGGTGGAACACATGAGCAAGGTTTTAGAACAGCCCTTACTCGTGTTATTAATAATTACGCAAAACAAAATAAAATTCTTAAAGAAAACGAAGATAATTTAACTGGGGATGATGTCCGCGAAGGATTGACAGCAGTTATTTCGGTTAAGCATCCTAATCCACAATTTGAAGGGCAAACCAAAACAAAACTTGGGAACTCAGAAGTAACAGGAATTGTTAACAAACTCTTTGCGGAAGCTTTGACAACATTTATGTTAGAAAATCCACAAGTTGCTCGTAAAATCGTTGAAAAAGGGATTTTGGCAAGTAAAGCAAGGATTGCAGCAAAACGTGCGCGTGAAGTGACACGTAAAAAATCAGGGCTTGAAATTTCCAACCTTCCTGGTAAATTAGCTGACTGTTCATCAAATAATCCAGAACAAACAGAATTATTCATCGTCGAAGGAGATTCGGCTGGAGGTTCGGCTAAATCAGGACGTAATCGTGAATTCCAAGCAATTTTACCTATTCGTGGTAAGATTTTGAATGTGGAAAAAGCAACGATGGATAAAATTTTGGCCAATGAAGAAATTCGTTCTCTATTCACTGCAATGGGAACTGGTTTTGGAGCAGATTATGATTTGTCGAAAGCACGTTATCACAAACTTGTTATCATGACCGATGCCGATGTCGACGGAGCACACATCCGTACGCTTTTACTAACACTCTTCTACCGTTATATGCGCCCAGTTGTTGAAGCAGGGTATGTTTATATTGCTCAGCCACCAATTTACGGTATCAAAGTTGGTTCAGAAACAAAAGAATACATTCAACCAGGTGAAAATCAAGAAAAAGATTTACAAGAAGCTTTAGCACGTTGGGCACAAGGAAGAACAAAGCCTACTGTACAACGTTATAAAGGTTTAGGGGAAATGGATGACCATCAACTTTGGGATACAACAATGGATCCTGAGCACCGTTTAATGGCACGTGTATCTGTTGAAGACGCAGCAGAAGCTGACAAAATCTTTGATATGCTCATGGGAGACAGAGTTGAACCTCGTCGTGAATTTATCGAAAATAATGCTCAGTACTCGACAATTGATGC
>gyrB_Lcl-065
CAGACGAATATGACGCCAGTCAAATTCAAGTACTTGAAGGTCTTGAAGCAGTACGTATGCGTCCAGGGATGTATATTGGTTCAACCTCAAAAGAAGGTTTGCACCATTTAGTCTGGGAAATTGTTGACAATTCAATTGATGAAGCACTTGCAGGATTTGCAAGCCATATTGAGGTTTTTATTGAGCCTGATAATTCAATTACTGTTGTTGATGATGGACGTGGAATTCCGGTTGATATTCAAGAAAAAACGGGTCGTCCAGCCGTGGAAACAGTCTTCACAGTGTTGCATGCTGGAGGTAAATTTGGTGGAGGCGGCTATAAAGTTTCTGGTGGATTGCACGGTGTTGGTTCATCTGTTGTTAATGCTTTGTCAACAGTACTAGATGTTACTGTTCATAAAGATGGCCAAAAATATTATCAAGAATATCATCGTGGTCTCGTTGGAGATGATTTAAAAATTATTGGTGAAACTGACCGTAGAGGGACAACTGTTCACTTTGTACCAGACCCAGAAATTTTTACAGAAACTGTTGAATTTGATTTTGATAAGCTTGCAACACGTGTTCGTGAGTTAGCCTTTTTGAATCGCGGTCTTCGCATTTCCTTAACAGACAAACGTGAAGGAAATGAAAAAAATGAAGTTCACTTCCATTATGAAGGTGGAATTCAGTCTTATGTTGAATATTTAAATGAAAATAAGACAGTCATTTTTGAACCAGCAATTTTTACTGAAGGTGAAATGGATGGAATTGCTGTTGAAGTAGCAATGCAATATACTGATACTTATCATTCAGTAGTGATGTCCTTTGCTAACAACATCAACACTCATGAAGGTGGAACACATGAGCAAGGTTTTAGAACAGCCCTTACTCGTGTTATTAATAATTACGCAAAACAAAATAAAATTCTTAAAGAAAACGAAGATAATTTAACTGGGGATGATGTCCGCGAAGGATTGACAGCAGTTATTTCGGTTAAGCATCCTAATCCACAATTTGAAGGGCAAACCAAAACAAAACTTGGGAACTCAGAAGTAACAGGAATTGTTAACAAACTCTTTGCGGAAGCTTTGACAACATTTATGTTAGAAAATCCACAAGTTGCTCGTAAAATCGTTGAAAAAGGGATTTTGGCAAGTAAAGCAAGGATTGCAGCAAAACGTGCGCGTGAAGTGACACGTAAAAAATCAGGGCTTGAAATTTCCAACCTTCCTGGTAAATTAGCTGACTGTTCATCAAATAATCCAGAACAAACAGAATTATTCATCGTCGAAGGAGATTCGGCTGGAGGTTCGGCTAAATCAGGACGTAATCGTGAATTCCAAGCAATTTTACCTATTCGTGGTAAGATTTTGAATGTGGAAAAAGCAACGATGGATAAAATTTTGGCCAATGAAGAAATTCGTTCTCTATTCACTGCAATGGGAACTGGTTTTGGAGCAGATTATGATTTGTCGAAAGCACGTTATCACAAACTTGTTATCATGACCGATGCCGATGTCGACGGAGCACACATCCGTACGCTTTTACTAACACTCTTCTACCGTTATATGCGCCCAGTTGTTGAAGCAGGGTATGTTTATATTGCTCAGCCACCAATTTACGGTATCAAAGTTGGTTCGGAAACAAAAGAATACATTCAACCAGGTGAAAATCAAGAAAAAGATTTACAAGAAGCTTTAGCACGTTGGGCACAAGGAAGAACAAAGCCTACTGTACAACGTTATAAAGGTTTAGGGGAAATGGATGACCATCAACTTTGGGATACAACAATGGATCCTGAGCACCGTTTAATGGCACGTGTATCTGTTGAAGACGCAGCAGAAGCTGACAAAATCTTTGATATGCTCATGGGAGACAGAGTTGAACCTCGTCGTGAATTTATCGAAAATAATGCTCAGTACTCGACAATTGATGC
>gyrB_Lcl-066
CAGACGAATATGACGCCAGTCAAATTCAAGTACTTGAAGGTCTTGAAGCAGTACGTATGCGTCCAGGGATGTATATTGGTTCAACCTCAAAAGAAGGGTTGCACCATTTAGTCTGGGAAATTGTTGACAATTCAATTGATGAAGCACTTGCAGGATTTGCAAGCCATATTGAGGTTTTTATTGAGCCTGATAATTCAATTACTGTTGTTGATGATGGACGTGGAATTCCGGTTGATATTCAAGAAAAAACGGGTCGTCCAGCCGTGGAAACAGTCTTCACAGTGTTGCATGCTGGAGGTAAATTTGGTGGAGGCGGCTATAAAGTTTCTGGTGGATTGCACGGTGTTGGTTCATCTGTTGTTAATGCTTTGTCAACAGTACTAGATGTTACTGTTCATAAAGATGGCCAAAAATATTATCAAGAATATCATCGTGGTCTCGTTGGAGATGATTTAAAAATTATTGGTGAAACTGACCGTAGAGGGACAACTGTTCACTTTGTACCAGACCCAGAAATTTTTACAGAAACTGTTGAATTTGATTTTGATAAGCTTGCAACACGTGTTCGTGAGTTAGCCTTTTTGAATCGCGGTCTTCGCATTTCCTTAACAGACAAACGTGAAGGAAATGAAAAAAATGAAGTTCACTTCCATTATGAAGGTGGAATTCAGTCTTATGTTGAATATTTAAATGAAAATAAGACAGTCATTTTTGAACCAGCAATTTTTACTGAAGGTGAAATGGATGGAATTGCTGTTGAAGTAGCAATGCAATATACTGATACTTATCATTCAGTAGTGATGTCCTTTGCTAATAACATCAACACTCATGAAGGTGGAACACATGAGCAAGGTTTTAGAACAGCCCTTACTCGTGTTATTAATAATTACGCAAAACAAAATAAAATTCTTAAAGAAAACGAAGATAATTTAACTGGGGATGATGTCCGCGAAGGATTGACAGCAGTTATTTCGGTTAAGCATCCTAATCCACAATTTGAAGGGCAAACCAAAACAAAACTTGGGAACTCAGAAGTAACAGGAATTGTTAACAAACTCTTTGCGGAAGCTTTGACAACATTTATGTTAGAAAATCCACAAGTTGCTCGTAAAATCGTTGAAAAAGGGATTTTGGCAAGTAAAGCAAGGATTGCAGCAAAACGTGCGCGTGAAGTGACACGTAAAAAATCAGGGCTTGAAATTTCCAACCTTCCTGGTAAATTAGCTGACTGTTCATCAAATAATCCAGAACAAACAGAATTATTCATCGTCGAAGGAGATTCGGCTGGAGGTTCGGCTAAATCAGGACGTAATCGTGAATTCCAAGCAATTTTACCTATTCGTGGTAAGATTTTGAATGTGGAAAAAGCAACGATGGATAAAATTTTGGCCAATGAAGAAATTCGTTCTCTATTCACTGCAATGGGAACTGGTTTTGGAGCAGATTATGATTTGTCGAAAGCACGTTATCACAAACTTGTTATCATGACCGATGCCGATGTCGACGGAGCACACATCCGTACGCTTTTACTAACACTCTTCTACCGTTATATGCGCCCAGTTGTTGAAGCAGGGTATGTTTATATTGCTCAGCCACCAATTTACGGTATCAAAGTTGGTTCAGAAACAAAAGAATACATTCAACCAGGTGAAAATCAAGAAAAAGATTTACAAGAAGCTTTAGCACGTTGGGCACAAGGAAGAACAAAGCCTACTGTACAACGTTATAAAGGTTTAGGGGAAATGGATGACCATCAACTTTGGGATACAACAATGGATCCTGAACACCGTTTAATGGCACGTGTATCTGTTGAAGACGCAGCAGAAGCTGACAAAATCTTTGATATGCTCATGGGAGACAGAGTTGAACCTCGTCGTGAATTTATTGAAAATAATGCTCAGTACTCGACAATTGATGC
>gyrB_Lcl-067
CAGACGAATATGACGCCAGTCAAATTCAAGTACTTGAAGGTCTTGAAGCAGTACGTATGCGTCCAGGGATGTATATTGGTTCAACCTCAAAAGAAGGGTTGCACCATTTAGTCTGGGAAATTGTTGACAATTCAATTGATGAAGCACTTGCAGGATTTGCAAGCCATATTGAGGTTTTTATTGAGCCTGATAATTCAATTACTGTTGTTGATGATGGACGTGGAATTCCGGTTGATATTCAAGAAAAAACGGGTCGTCCAGCCGTGGAAACAGTCTTCACAGTGTTGCATGCTGGAGGTAAATTTGGTGGAGGCGGCTATAAAGTTTCTGGTGGATTGCACGGTGTTGGTTCATCTGTTGTTAATGCTTTGTCAACAGTACTAGATGTTACTGTTCATAAAGATGGCCAAAAATATTATCAAGAATATCATCGTGGTCTCGTTGGAGATGATTTAAAAATTATTGGTGAAACTGACCGTAGAGGGACAACTGTTCACTTTGTACCAGACCCAGAAATTTTTACAGAAACTGTTGAATTTGATTTTGATAAGCTTGCAACACGTGTTCGTGAGTTAGCCTTTTTGAATCGCGGTCTTCGCATTTCCTTAACAGACAAACGTGAAGGAAATGAAAAAAATGAAGTTCACTTCCATTATGAAGGTGGAATTCAGTCTTATGTTGAATATTTAAATGAAAATAAGACAGTCATTTTTGAACCAGCAATTTTTACTGAAGGTGAAATGGATGGAATTGCTGTTGAAGTAGCAATGCAATATACTGATACTTATCATTCAGTAGTGATGTCCTTTGCTAATAACATCAACACTCATGAAGGTGGAACACATGAGCAAGGTTTTAGAACAGCCCTTACTCGTGTTATTAATAATTACGCAAAACAAAATAAAATTCTTAAAGAAAACGAAGATAATTTAACTGGGGATGATGTCCGCGAAGGATTGACAGCAGTTATTTCGGTTAAGCATCCTAATCCACAATTTGAAGGGCAAACCAAAACAAAACTTGGGAACTCAGAAGTAACAGGAATTGTTAACAAACTCTTTGCGGAAGCTTTGACAACATTTATGTTAGAAAATCCACAAGTTGCTCGTAAAATCGTTGAAAAAGGGATTTTGGCAAGTAAAGCAAGGATTGCAGCAAAACGTGCGCGTGAAGTGACACGTAAAAAATCAGGGCTTGAAATTTCCAACCTTCCTGGTAAATTAGCTGACTGTTCATCAAATAATCCAGAACAAACAGAATTATTCATCGTCGAAGGAGATTCGGCTGGAGGTTCGGCTAAATCAGGACGTAATCGTGAATTCCAAGCAATTTTACCTATTCGTGGTAAGATTTTGAATGTGGAAAAAGCAACGATGGATAAAATTTTGGCCAATGAAGAAATTCGTTCTCTATTCACTGCAATGGGAACTGGTTTTGGAGCAGATTATGATTTGTCGAAAGCACGTTATCACAAACTTGTTATCATGACCGATGCCGATGTCGACGGAGCACACATCCGTACGCTTTTACTAACACTCTTCTACCGTTATATGCGCCCAGTTGTTGAAGCAGGGTATGTTTATATTGCTCAGCCACCAATTTACGGTATCAAAGTTGGTTCAGAAACAAAAGAATACATTCAACCAGGTGAAAATCAAGAAAAAGATTTACAAGAAGCTTTAGCACGTTGGGCACAAGGAAGAACAAAGCCTACTGTACAACGTTATAAAGGTTTAGGGGAAATGGATGACCATCAACTTTGGGATACAACAATGGATCCTGAACACCGTTTAATGGCACGTGTATCTGTTGAAGACGCAGCAGAAGCTGACAAAATCTTTGATATGCTCATGGGAGACAGAGTTGAACCTCGTCGTGAATTTATTGAAAATAATGCTCAGTACTCGACAATTGATGC
>gyrB_Lcl-068
CAGACGAATATGATGCCAGCCAGATTCAGGTCCTTGAAGGTCTTGAAGCTGTACGTATGCGCCCTGGGATGTATATCGGTTCAACATCAAAAGAAGGTTTGCACCATTTGGTCTGGGAGATTGTTGACAATTCAATTGACGAAGCACTTGCTGGATTTGCAAGCCATATTGAGGTTTTTATTGAACCTGATAATTCAATTACAGTTGTTGATGATGGACGGGGAATTCCTGTTGATATTCAGGAAAAAACAGGTCGTCCAGCGGTAGAAACCGTCTTTACCGTTCTACATGCCGGAGGTAAATTTGGCGGAGGCGGTTATAAGGTTTCTGGTGGATTACACGGTGTAGGTTCTTCTGTTGTTAACGCCTTGTCAACGACTTTAGATGTTACCGTCCATAAAGATGGTCAAAAATATTTTCAAGAGTATCACCGGGGTCTCGTTAGAGATGATTTGAAAATTATTGGTGAAACTGATCTTAGAGGAACAACTGTTCACTTTGTACCAGACCCAGAAATTTTTACAGAAACTGTTGAATTTGACTTTGACAAACTCGCAACGCGTGTTCGTGAACTTGCCTTCTTGAATCGTGGTCTTCGTATTTCCTTAACAGATAAACGTGAAGGAAATGAAAAAAATGAAGTTCACTTCCATTATGAAGGTGGGATTCAGTCTTATGTTGAATATTTGAATGAAAATAAGACAGTTATTTTTGAACCAGCTATTTTTACCGAAGGTGAAATGGATGGAATTGCTGTTGAAGTTGCCATGCAATATACAGATACTTATCATTCAGTAGTGATGTCTTTTGCGAATAATATTAATACTCATGAAGGTGGAACACATGAACAAGGGTTTAGAACTGCCCTAACTCGTGTCATTAACAACTACGCCAAACAAAATAAAATTCTTAAAGAAAATGAAGACAATTTGACTGGTGACGATGTGCGTGAAGGATTGACTGCCGTTATCTCAGTTAAACACCCTAATCCACAGTTTGAAGGACAAACCAAAACAAAACTTGGAAACTCAGAAGTAACAGGAATTGTCAACAAACTTTTTGCCGAAGCACTGACAACATTTATGTTGGAAAATCCACAAGTTGCTCGTAAAATTGTAGAAAAAGGGATTTTAGCAAGTAAAGCCAGAATTGCAGCTAAACGTGCGCGTGAAGTGACGCGTAAAAAATCAGGTCTTGAAATTTCAAATCTTCCTGGTAAATTAGCAGACTGTTCATCGAATAATCCTGAACAAACAGAATTATTTATTGTCGAAGGAGATTCAGCCGGAGGGTCTGCTAAATCGGGACGTAATCGTGAATTCCAAGCCATTCTCCCAATTCGTGGTAAGATTTTGAACGTTGAAAAAGCAACAATGGATAAAATTTTAGCCAATGAAGAAATCCGTTCATTATTTACTGCCATGGGAACAGGTTTTGGGGGAGATTATGATTTGTCCAAAGCACGTTATCATAAACTCGTTATCATGACCGATGCCGACGTTGATGGGGCTCATATCCGAACACTACTACTCACACTATTCTATCGTTACATGCGTCCAGTTGTAGAAGCAGGCTACGTTTATATTGCTCAACCACCAATTTATGGTATAAAAGTAGGTTCTGAAACTAAAGAATACATTCAACCAGGTGAAAATCAAGAAAAAGATTTACAAGAAGCTTTAGCACGCTGGGCACAAGGGAGAACAAAACCTACGGTCCAACGTTATAAAGGTCTTGGTGAAATGGATGACCATCAGCTATGGGAAACAACAATGGATCCTGAACATCGTTTGATGGCACGCGTTTCTGTCGAAGATGCAGCAGAAGCAGATAAAATATTTGATATGCTCATGGGAGACCGTGTTGAACCTCGCCGTGAATTTATTGAAAATAATGCTCAATACTCAACGATTGATGC
>gyrB_Lcl-069
CAGACGAATATGACGCCAGTCAAATTCAAGTACTTGAAGGTCTTGAAGCAGTACGTATGCGTCCAGGGATGTATATTGGTTCAACCTCAAAAGAAGGGTTGCACCATTTAGTCTGGGAAATTGTTGACAATTCAATTGATGAAGCACTTGCAGGATTTGCAAGCCATATTGAGGTTTTTATTGAGCCTGATAATTCAATTACTGTTGTTGATGATGGACGTGGAATTCCGGTTGATATTCAAGAAAAAACGGGTCGTCCAGCCGTGGAAACAGTCTTCACAGTGTTGCATGCTGGAGGTAAATTTGGTGGAGGCGGCTATAAAGTTTCTGGTGGATTGCACGGTGTTGGTTCATCTGTTGTTAATGCTTTGTCAACAGTACTAGATGTTACTGTTCATAAAGATGGCCAAAAATATTATCAAGAATATCATCGTGGTCTCGTTGGAGATGATTTAAAAATTATTGGTGAAACTGACCGTAGAGGGACAACTGTTCACTTTGTACCAGACCCAGAAATTTTTACAGAAACTGTTGAATTTGATTTTGATAAGCTTGCAACACGTGTTCGTGAGTTAGCCTTTTTGAATCGCGGTCTTCGCATTTCCTTAACAGACAAACGTGAAGGAAATGAAAAAAATGAAGTTCACTTCCATTATGAAGGTGGAATTCAGTCTTATGTTGAATATTTAAATGAAAATAAGACAGTCATTTTTGAACCAGCAATTTTTACTGAAGGTGAAATGGATGGAATTGCTGTTGAAGTAGCAATGCAATATACTGATACTTATCATTCAGTAGTGATGTCCTTTGCTAATAACATCAACACTCATGAAGGTGGAACACATGAGCAAGGTTTTAGAACAGCCCTTACTCGTGTTATTAATAATTACGCAAAACAAAATAAAATTCTTAAAGAAAACGAAGATAATTTAACTGGGGATGATGTCCGCGAAGGATTGACAGCAGTTATTTCGGTTAAGCATCCTAATCCACAATTTGAAGGGCAAACCAAAACAAAACTTGGGAACTCAGAAGTAACAGGAATTGTTAACAAACTCTTTGCGGAAGCTTTGACAACATTTATGTTAGAAAATCCACAAGTTGCTCGTAAAATCGTTGAAAAAGGGATTTTGGCAAGTAAAGCAAGGATTGCAGCAAAACGTGCGCGTGAAGTGACACGTAAAAAATCAGGGCTTGAAATTTCCAACCTTCCTGGTAAATTAGCTGACTGTTCATCAAATAATCCAGAACAAACAGAATTATTCATCGTCGAAGGAGATTCGGCTGGAGGTTCGGCTAAATCAGGACGTAATCGTGAATTCCAAGCAATTTTACCTATTCGTGGTAAGATTTTGAATGTGGAAAAAGCAACGATGGATAAAATTTTGGCCAATGAAGAAATTCGTTCTCTATTCACTGCAATGGGAACTGGTTTTGGAGCAGATTATGATTTGTCGAAAGCACGTTATCACAAACTTGTTATCATGACCGATGCCGATGTCGACGGAGCACACATCCGTACGCTTTTACTAACACTCTTCTACCGTTATATGCGCCCAGTTGTTGAAGCAGGGTATGTTTATATTGCTCAGCCACCAATTTACGGTATCAAAGTTGGTTCAGAAACAAAAGAATACATTCAACCAGGTGAAAATCAAGAAAAAGATTTACAAGAAGCTTTAGCACGTTGGGCACAAGGAAGAACAAAGCCTACTGTACAACGTTATAAAGGTTTAGGGGAAATGGATGACCATCAACTTTGGGATACAACAATGGATCCTGAACACCGTTTAATGGCACGTGTATCTGTTGAAGACGCAGCAGAAGCTGACAAAATCTTTGATATGCTCATGGGAGACAGAGTTGAACCTCGTCGTGAATTTATTGAAAATAATGCTCAGTACTCGACAATTGATGC
>gyrB_Lcl-070
CAGACGAATATGACGCCAGTCAAATTCAAGTACTTGAAGGTCTTGAAGCAGTACGTATGCGTCCAGGGATGTATATTGGTTCAACCTCAAAAGAAGGGTTGCACCATTTAGTCTGGGAAATTGTTGACAATTCAATTGATGAAGCACTTGCAGGATTTGCAAGCCATATTGAGGTTTTTATTGAGCCTGATAATTCAATTACTGTTGTTGATGATGGACGTGGAATTCCGGTTGATATTCAAGAAAAAACGGGTCGTCCAGCCGTGGAAACAGTCTTCACAGTGTTGCATGCTGGAGGTAAATTTGGTGGAGGCGGCTATAAAGTTTCTGGTGGATTGCACGGTGTTGGTTCATCTGTTGTTAATGCTTTGTCAACAGTACTAGATGTTACTGTTCATAAAGATGGCCAAAAATATTATCAAGAATATCATCGTGGTCTCGTTGGAGATGATTTAAAAATTATTGGTGAAACTGACCGTAGAGGGACAACTGTTCACTTTGTACCAGACCCAGAAATTTTTACAGAAACTGTTGAATTTGATTTTGATAAGCTTGCAACACGTGTTCGTGAGTTAGCCTTTTTGAATCGCGGTCTTCGCATTTCCTTAACAGACAAACGTGAAGGAAATGAAAAAAATGAAGTTCACTTCCATTATGAAGGTGGAATTCAGTCTTATGTTGAATATTTAAATGAAAATAAGACAGTCATTTTTGAACCAGCAATTTTTACTGAAGGTGAAATGGATGGAATTGCTGTTGAAGTAGCAATGCAATATACTGATACTTATCATTCAGTAGTGATGTCCTTTGCTAATAACATCAACACTCATGAAGGTGGAACACATGAGCAAGGTTTTAGAACAGCCCTTACTCGTGTTATTAATAATTACGCAAAACAAAATAAAATTCTTAAAGAAAACGAAGATAATTTAACTGGGGATGATGTCCGCGAAGGATTGACAGCAGTTATTTCGGTTAAGCATCCTAATCCACAATTTGAAGGGCAAACCAAAACAAAACTTGGGAACTCAGAAGTAACAGGAATTGTTAACAAACTCTTTGCGGAAGCTTTGACAACATTTATGTTAGAAAATCCACAAGTTGCTCGTAAAATCGTTGAAAAAGGGATTTTGGCAAGTAAAGCAAGGATTGCAGCAAAACGTGCGCGTGAAGTGACACGTAAAAAATCAGGGCTTGAAATTTCCAACCTTCCTGGTAAATTAGCTGACTGTTCATCAAATAATCCAGAACAAACAGAATTATTCATCGTCGAAGGAGATTCGGCTGGAGGTTCGGCTAAATCAGGACGTAATCGTGAATTCCAAGCAATTTTACCTATTCGTGGTAAGATTTTGAATGTGGAAAAAGCAACGATGGATAAAATTTTGGCCAATGAAGAAATTCGTTCTCTATTCACTGCAATGGGAACTGGTTTTGGAGCAGATTATGATTTGTCGAAAGCACGTTATCACAAACTTGTTATCATGACCGATGCCGATGTCGACGGAGCACACATCCGTACGCTTTTACTAACACTCTTCTACCGTTATATGCGCCCAGTTGTTGAAGCAGGGTATGTTTATATTGCTCAGCCACCAATTTACGGTATCAAAGTTGGTTCAGAAACAAAAGAATACATTCAACCAGGTGAAAATCAAGAAAAAGATTTACAAGAAGCTTTAGCACGTTGGGCACAAGGAAGAACAAAGCCTACTGTACAACGTTATAAAGGTTTAGGGGAAATGGATGACCATCAACTTTGGGATACAACAATGGATCCTGAACACCGTTTAATGGCACGTGTATCTGTTGAAGACGCAGCAGAAGCTGACAAAATCTTTGATATGCTCATGGGAGACAGAGTTGAACCTCGTCGTGAATTTATTGAAAATAATGCTCAGTACTCGACAATTGATGC
>gyrB_Lcl-071
CAGACGAATATGACGCCAGTCAAATTCAAGTACTTGAAGGTCTTGAAGCAGTACGTATGCGTCCAGGGATGTATATTGGTTCAACCTCAAAAGAAGGGTTGCACCATTTAGTCTGGGAAATTGTTGACAATTCAATTGATGAAGCACTTGCAGGATTTGCAAGCCATATTGAGGTTTTTATTGAGCCTGATAATTCAATTACTGTTGTTGATGATGGACGTGGAATTCCGGTTGATATTCAAGAAAAAACGGGTCGTCCAGCCGTGGAAACAGTCTTCACAGTGTTGCATGCTGGAGGTAAATTTGGTGGAGGCGGCTATAAAGTTTCTGGTGGATTGCACGGTGTTGGTTCATCTGTTGTTAATGCTTTGTCAACAGTACTAGATGTTACTGTTCATAAAGATGGCCAAAAATATTATCAAGAATATCATCGTGGTCTCGTTGGAGATGATTTAAAAATTATTGGTGAAACTGACCGTAGAGGGACAACTGTTCACTTTGTACCAGACCCAGAAATTTTTACAGAAACTGTTGAATTTGATTTTGATAAGCTTGCAACACGTGTTCGTGAGTTAGCCTTTTTGAATCGCGGTCTTCGCATTTCCTTAACAGACAAACGTGAAGGAAATGAAAAAAATGAAGTTCACTTCCATTATGAAGGTGGAATTCAGTCTTATGTTGAATATTTAAATGAAAATAAGACAGTCATTTTTGAACCAGCAATTTTTACTGAAGGTGAAATGGATGGAATTGCTGTTGAAGTAGCAATGCAATATACTGATACTTATCATTCAGTAGTGATGTCCTTTGCTAATAACATCAACACTCATGAAGGTGGAACACATGAGCAAGGTTTTAGAACAGCCCTTACTCGTGTTATTAATAATTACGCAAAACAAAATAAAATTCTTAAAGAAAACGAAGATAATTTAACTGGGGATGATGTCCGCGAAGGATTGACAGCAGTTATTTCGGTTAAGCATCCTAATCCACAATTTGAAGGGCAAACCAAAACAAAACTTGGGAACTCAGAAGTAACAGGAATTGTTAACAAACTCTTTGCGGAAGCTTTGACAACATTTATGTTAGAAAATCCACAAGTTGCTCGTAAAATCGTTGAAAAAGGGATTTTGGCAAGTAAAGCAAGGATTGCAGCAAAACGTGCGCGTGAAGTGACACGTAAAAAATCAGGGCTTGAAATTTCCAACCTTCCTGGTAAATTAGCTGACTGTTCATCAAATAATCCAGAACAAACAGAATTATTCATCGTCGAAGGAGATTCGGCTGGAGGTTCGGCTAAATCAGGACGTAATCGTGAATTCCAAGCAATTTTACCTATTCGTGGTAAGATTTTGAATGTGGAAAAAGCAACGATGGATAAAATTTTGGCCAATGAAGAAATTCGTTCTCTATTCACTGCAATGGGAACTGGTTTTGGAGCAGATTATGATTTGTCGAAAGCACGTTATCACAAACTTGTTATCATGACCGATGCCGATGTCGACGGAGCACACATCCGTACGCTTTTACTAACACTCTTCTACCGTTATATGCGCCCAGTTGTTGAAGCAGGGTATGTTTATATTGCTCAGCCACCAATTTACGGTATCAAAGTTGGTTCAGAAACAAAAGAATACATTCAACCAGGTGAAAATCAAGAAAAAGATTTACAAGAAGCTTTAGCACGTTGGGCACAAGGAAGAACAAAGCCTACTGTACAACGTTATAAAGGTTTAGGGGAAATGGATGACCATCAACTTTGGGATACAACAATGGATCCTGAACACCGTTTAATGGCACGTGTATCTGTTGAAGACGCAGCAGAAGCTGACAAAATCTTTGATATGCTCATGGGAGACAGAGTTGAACCTCGTCGTGAATTTATTGAAAATAATGCTCAGTACTCGACAATTGATGC
>gyrB_Lcl-072
CAGACGAATATGACGCCAGTCAAATTCAAGTACTTGAAGGTCTTGAAGCAGTACGTATGCGTCCAGGGATGTATATTGGTTCAACCTCAAAAGAAGGGTTGCACCATTTAGTCTGGGAAATTGTTGACAATTCAATTGATGAAGCACTTGCAGGATTTGCAAGCCATATTGAGGTTTTTATTGAGCCTGATAATTCAATTACTGTTGTTGATGATGGACGTGGAATTCCGGTTGATATTCAAGAAAAAACGGGTCGTCCAGCCGTGGAAACAGTCTTCACAGTGTTGCATGCTGGAGGTAAATTTGGTGGAGGCGGCTATAAAGTTTCTGGTGGATTGCACGGTGTTGGTTCATCTGTTGTTAATGCTTTGTCAACAGTACTAGATGTTACTGTTCATAAAGATGGCCAAAAATATTATCAAGAATATCATCGTGGTCTCGTTGGAGATGATTTAAAAATTATTGGTGAAACTGACCGTAGAGGGACAACTGTTCACTTTGTACCAGACCCAGAAATTTTTACAGAAACTGTTGAATTTGATTTTGATAAGCTTGCAACACGTGTTCGTGAGTTAGCCTTTTTGAATCGCGGTCTTCGCATTTCCTTAACAGACAAACGTGAAGGAAATGAAAAAAATGAAGTTCACTTCCATTATGAAGGTGGAATTCAGTCTTATGTTGAATATTTAAATGAAAATAAGACAGTCATTTTTGAACCAGCAATTTTTACTGAAGGTGAAATGGATGGAATTGCTGTTGAAGTAGCAATGCAATATACTGATACTTATCATTCAGTAGTGATGTCCTTTGCTAATAACATCAACACTCATGAAGGTGGAACACATGAGCAAGGTTTTAGAACAGCCCTTACTCGTGTTATTAATAATTACGCAAAACAAAATAAAATTCTTAAAGAAAACGAAGATAATTTAACTGGGGATGATGTCCGCGAAGGATTGACAGCAGTTATTTCGGTTAAGCATCCTAATCCACAATTTGAAGGGCAAACCAAAACAAAACTTGGGAACTCAGAAGTAACAGGAATTGTTAACAAACTCTTTGCGGAAGCTTTGACAACATTTATGTTAGAAAATCCACAAGTTGCTCGTAAAATCGTTGAAAAAGGGATTTTGGCAAGTAAAGCAAGGATTGCAGCAAAACGTGCGCGTGAAGTGACACGTAAAAAATCAGGGCTTGAAATTTCCAACCTTCCTGGTAAATTAGCTGACTGTTCATCAAATAATCCAGAACAAACAGAATTATTCATCGTCGAAGGAGATTCGGCTGGAGGTTCGGCTAAATCAGGACGTAATCGTGAATTCCAAGCAATTTTACCTATTCGTGGTAAGATTTTGAATGTGGAAAAAGCAACGATGGATAAAATTTTGGCCAATGAAGAAATTCGTTCTCTATTCACTGCAATGGGAACTGGTTTTGGAGCAGATTATGATTTGTCGAAAGCACGTTATCACAAACTTGTTATCATGACCGATGCCGATGTCGACGGAGCACACATCCGTACGCTTTTACTAACACTCTTCTACCGTTATATGCGCCCAGTTGTTGAAGCAGGGTATGTTTATATTGCTCAGCCACCAATTTACGGTATCAAAGTTGGTTCAGAAACAAAAGAATACATTCAACCAGGTGAAAATCAAGAAAAAGATTTACAAGAAGCTTTAGCACGTTGGGCACAAGGAAGAACAAAGCCTACTGTACAACGTTATAAAGGTTTAGGGGAAATGGATGACCATCAACTTTGGGATACAACAATGGATCCTGAACACCGTTTAATGGCACGTGTATCTGTTGAAGACGCAGCAGAAGCTGACAAAATCTTTGATATGCTCATGGGAGACAGAGTTGAACCTCGTCGTGAATTTATTGAAAATAATGCTCAGTACTCGACAATTGATGC
>gyrB_Lcl-073
CAGACGAATATGACGCCAGTCAAATTCAAGTACTTGAAGGTCTTGAAGCAGTACGTATGCGTCCAGGGATGTATATTGGTTCAACCTCAAAAGAAGGGTTGCACCATTTAGTCTGGGAAATTGTTGACAATTCAATTGATGAAGCACTTGCAGGATTTGCAAGCCATATTGAGGTTTTTATTGAGCCTGATAATTCAATTACTGTTGTTGATGATGGACGTGGAATTCCGGTTGATATTCAAGAAAAAACGGGTCGTCCAGCCGTGGAAACAGTCTTCACAGTGTTGCATGCTGGAGGTAAATTTGGTGGAGGCGGCTATAAAGTTTCTGGTGGATTGCACGGTGTTGGTTCATCTGTTGTTAATGCTTTGTCAACAGTACTAGATGTTACTGTTCATAAAGATGGCCAAAAATATTATCAAGAATATCATCGTGGTCTCGTTGGAGATGATTTAAAAATTATTGGTGAAACTGACCGTAGAGGGACAACTGTTCACTTTGTACCAGACCCAGAAATTTTTACAGAAACTGTTGAATTTGATTTTGATAAGCTTGCAACACGTGTTCGTGAGTTAGCCTTTTTGAATCGCGGTCTTCGCATTTCCTTAACAGACAAACGTGAAGGAAATGAAAAAAATGAAGTTCACTTCCATTATGAAGGTGGAATTCAGTCTTATGTTGAATATTTAAATGAAAATAAGACAGTCATTTTTGAACCAGCAATTTTTACTGAAGGTGAAATGGATGGAATTGCTGTTGAAGTAGCAATGCAATATACTGATACTTATCATTCAGTAGTGATGTCCTTTGCTAATAACATCAACACTCATGAAGGTGGAACACATGAGCAAGGTTTTAGAACAGCCCTTACTCGTGTTATTAATAATTACGCAAAACAAAATAAAATTCTTAAAGAAAACGAAGATAATTTAACTGGGGATGATGTCCGCGAAGGATTGACAGCAGTTATTTCGGTTAAGCATCCTAATCCACAATTTGAAGGGCAAACCAAAACAAAACTTGGGAACTCAGAAGTAACAGGAATTGTTAACAAACTCTTTGCGGAAGCTTTGACAACATTTATGTTAGAAAATCCACAAGTTGCTCGTAAAATCGTTGAAAAAGGGATTTTGGCAAGTAAAGCAAGGATTGCAGCAAAACGTGCGCGTGAAGTGACACGTAAAAAATCAGGGCTTGAAATTTCCAACCTTCCTGGTAAATTAGCTGACTGTTCATCAAATAATCCAGAACAAACAGAATTATTCATCGTCGAAGGAGATTCGGCTGGAGGTTCGGCTAAATCAGGACGTAATCGTGAATTCCAAGCAATTTTACCTATTCGTGGTAAGATTTTGAATGTGGAAAAAGCAACGATGGATAAAATTTTGGCCAATGAAGAAATTCGTTCTCTATTCACTGCAATGGGAACTGGTTTTGGAGCAGATTATGATTTGTCGAAAGCACGTTATCACAAACTTGTTATCATGACCGATGCCGATGTCGACGGAGCACACATCCGTACGCTTTTACTAACACTCTTCTACCGTTATATGCGCCCAGTTGTTGAAGCAGGGTATGTTTATATTGCTCAGCCACCAATTTACGGTATCAAAGTTGGTTCAGAAACAAAAGAATACATTCAACCAGGTGAAAATCAAGAAAAAGATTTACAAGAAGCTTTAGCACGTTGGGCACAAGGAAGAACAAAGCCTACTGTACAACGTTATAAAGGTTTAGGGGAAATGGATGACCATCAACTTTGGGATACAACAATGGATCCTGAACACCGTTTAATGGCACGTGTATCTGTTGAAGACGCAGCAGAAGCTGACAAAATCTTTGATATGCTCATGGGAGACAGAGTTGAACCTCGTCGTGAATTTATTGAAAATAATGCTCAGTACTCGACAATTGATGC
>gyrB_Lcl-074
CAGACGAATATGACGCCAGTCAAATTCAAGTACTTGAAGGTCTTGAAGCAGTACGTATGCGTCCAGGGATGTATATTGGTTCAACCTCAAAAGAAGGTTTGCACCATTTAGTCTGGGAAATTGTTGACAATTCAATTGATGAAGCACTTGCAGGATTTGCAAGCCATATTGAGGTTTTTATTGAGCCTGATAATTCAATTACTGTTGTTGATGATGGACGTGGAATTCCGGTTGATATTCAAGAAAAAACGGGTCGTCCAGCCGTGGAAACAGTCTTCACAGTGTTGCATGCTGGAGGTAAATTTGGTGGAGGCGGCTATAAAGTTTCTGGTGGATTGCACGGTGTTGGTTCATCTGTTGTTAATGCTTTGTCAACAGTACTAGATGTTACTGTTCATAAAGATGGCCAAAAATATTATCAAGAATATCATCGTGGTCTCGTTGGAGATGATTTAAAAATTATTGGTGAAACTGACCGTAGAGGGACAACTGTTCACTTTGTACCAGACCCAGAAATTTTTACAGAAACTGTTGAATTTGATTTTGATAAGCTTGCAACACGTGTTCGTGAGTTAGCCTTTTTGAATCGCGGTCTTCGCATTTCCTTAACAGACAAACGTGAAGGAAATGAAAAAAATGAAGTTCACTTCCATTATGAAGGTGGAATTCAGTCTTATGTTGAATATTTAAATGAAAATAAGACAGTCATTTTTGAACCAGCAATTTTTACTGAAGGTGAAATGGATGGAATTGCTGTTGAAGTAGCAATGCAATATACTGATACTTATCATTCAGTAGTGATGTCCTTTGCTAACAACATCAACACTCATGAAGGTGGAACACATGAGCAAGGTTTTAGAACAGCCCTTACTCGTGTTATTAATAATTACGCAAAACAAAATAAAATTCTTAAAGAAAACGAAGATAATTTAACTGGGGATGATGTCCGCGAAGGATTGACAGCAGTTATTTCGGTTAAGCATCCTAATCCACAATTTGAAGGGCAAACCAAAACAAAACTTGGGAACTCAGAAGTAACAGGAATTGTTAACAAACTCTTTGCGGAAGCTTTGACAACATTTATGTTAGAAAATCCACAAGTTGCTCGTAAAATCGTTGAAAAAGGGATTTTGGCAAGTAAAGCAAGGATTGCAGCAAAACGTGCGCGTGAAGTGACACGTAAAAAATCAGGGCTTGAAATTTCCAACCTTCCTGGTAAATTAGCTGACTGTTCATCAAATAATCCAGAACAAACAGAATTATTCATCGTCGAAGGAGATTCGGCTGGAGGTTCGGCTAAATCAGGACGTAATCGTGAATTCCAAGCAATTTTACCTATTCGTGGTAAGATTTTGAATGTGGAAAAAGCAACGATGGATAAAATTTTGGCCAATGAAGAAATTCGTTCTCTATTCACTGCAATGGGAACTGGTTTTGGAGCAGATTATGATTTGTCGAAAGCACGTTATCACAAACTTGTTATCATGACCGATGCCGATGTCGACGGAGCACACATCCGTACGCTTTTACTAACACTCTTCTACCGTTATATGCGCCCAGTTGTTGAAGCAGGGTATGTTTATATTGCTCAGCCACCAATTTACGGTATCAAAGTTGGTTCAGAAACAAAAGAATACATTCAACCAGGTGAAAATCAAGAAAAAGATTTACAAGAAGCTTTAGCACGTTGGGCACAAGGAAGAACAAAGCCTACTGTACAACGTTATAAAGGTTTAGGGGAAATGGATGACCATCAACTTTGGGATACAACAATGGATCCTGAGCACCGTTTAATGGCACGTGTATCTGTTGAAGACGCAGCAGAAGCTGACAAAATCTTTGATATGCTCATGGGAGACAGAGTTGAACCTCGTCGTGAATTTATCGAAAATAATGCTCAGTACTCGACAATTGATGC
>gyrB_Lcl-075
CAGACGAATATGATGCCAGCCAGATTCAGGTCCTTGAAGGTCTTGAAGCTGTACGTATGCGCCCTGGGATGTATATCGGTTCAACATCAAAAGAAGGTTTGCACCATTTGGTCTGGGAGATTGTTGACAATTCAATTGACGAAGCACTTGCTGGATTTGCAAGCCATATTGAGGTTTTTATTGAACCTGATAATTCAATTACAGTTGTTGATGATGGACGGGGAATTCCTGTTGATATTCAGGAAAAAACAGGTCGTCCAGCGGTAGAAACCGTCTTTACCGTTCTACATGCCGGAGGTAAATTTGGCGGAGGCGGTTATAAGGTTTCTGGTGGATTACACGGTGTAGGTTCTTCTGTTGTTAACGCCTTGTCAACGACTTTAGATGTTACCGTCCATAAAGATGGTCAAAAATATTTTCAAGAGTATCACCGGGGTCTCGTTAGAGATGATTTGAAAATTATTGGTGAAACTGATCTTAGAGGAACAACTGTTCACTTTGTACCAGACCCAGAAATTTTTACAGAAACTGTTGAATTTGACTTTGACAAACTCGCAACGCGTGTTCGTGAACTTGCCTTCTTGAATCGTGGTCTTCGTATTTCCTTAACAGATAAACGTGAAGGAAATGAAAAAAATGAAGTTCACTTCCATTATGAAGGTGGGATTCAGTCTTATGTTGAATATTTGAATGAAAATAAGACAGTTATTTTTGAACCAGCTATTTTTACCGAAGGTGAAATGGATGGAATTGCTGTTGAAGTTGCCATGCAATATACAGATACTTATCATTCAGTAGTGATGTCTTTTGCGAATAATATTAATACTCATGAAGGTGGAACACATGAACAAGGGTTTAGAACTGCCCTAACTCGTGTCATTAACAACTACGCCAAACAAAATAAAATTCTTAAAGAAAATGAAGACAATTTGACTGGTGACGATGTGCGTGAAGGATTGACTGCCGTTATCTCAGTTAAACACCCTAATCCACAGTTTGAAGGACAAACCAAAACAAAACTTGGAAACTCAGAAGTAACAGGAATTGTCAACAAACTTTTTGCCGAAGCACTGACAACATTTATGTTGGAAAATCCACAAGTTGCTCGTAAAATTGTAGAAAAAGGGATTTTAGCAAGTAAAGCCAGAATTGCAGCTAAACGTGCGCGTGAAGTGACGCGTAAAAAATCAGGTCTTGAAATTTCAAATCTTCCTGGTAAATTAGCAGACTGTTCATCGAATAATCCTGAACAAACAGAATTATTTATTGTCGAAGGAGATTCAGCCGGAGGGTCTGCTAAATCGGGACGTAATCGTGAATTCCAAGCCATTCTCCCAATTCGTGGTAAGATTTTGAACGTTGAAAAAGCAACAATGGATAAAATTTTAGCCAATGAAGAAATCCGTTCATTATTTACTGCCATGGGAACAGGTTTTGGGGGAGATTATGATTTGTCCAAAGCACGTTATCATAAACTCGTTATCATGACCGATGCCGACGTTGATGGGGCTCATATCCGAACACTACTACTCACACTATTCTATCGTTACATGCGTCCAGTTGTAGAAGCAGGCTACGTTTATATTGCTCAACCACCAATTTATGGTATAAAAGTAGGTTCTGAAACTAAAGAATACATTCAACCAGGTGAAAATCAAGAAAAAGATTTACAAGAAGCTTTAGCACGCTGGGCACAAGGGAGAACAAAACCTACGGTCCAACGTTATAAAGGTCTTGGTGAAATGGATGACCATCAGCTATGGGAAACAACAATGGATCCTGAACATCGTTTGATGGCACGCGTTTCTGTCGAAGATGCAGCAGAAGCAGATAAAATATTTGATATGCTCATGGGAGACCGTGTTGAACCTCGCCGTGAATTTATTGAAAATAATGCTCAATACTCAACGATTGATGC
>gyrB_Lcl-076
CAGACGAATATGACGCCAGTCAAATTCAAGTACTTGAAGGTCTTGAAGCAGTACGTATGCGTCCAGGGATGTATATTGGTTCAACCTCAAAAGAAGGGTTGCACCATTTAGTCTGGGAAATTGTTGACAATTCAATTGATGAAGCACTTGCAGGATTTGCAAGCCATATTGAGGTTTTTATTGAGCCTGATAATTCAATTACTGTTGTTGATGATGGACGTGGAATTCCGGTTGATATTCAAGAAAAAACGGGTCGTCCAGCCGTGGAAACAGTCTTCACAGTGTTGCATGCTGGAGGTAAATTTGGTGGAGGCGGCTATAAAGTTTCTGGTGGATTGCACGGTGTTGGTTCATCTGTTGTTAATGCTTTGTCAACAGTACTAGATGTTACTGTTCATAAAGATGGCCAAAAATATTATCAAGAATATCATCGTGGTCTCGTTGGAGATGATTTAAAAATTATTGGTGAAACTGACCGTAGAGGGACAACTGTTCACTTTGTACCAGACCCAGAAATTTTTACAGAAACTGTTGAATTTGATTTTGATAAGCTTGCAACACGTGTTCGTGAGTTAGCCTTTTTGAATCGCGGTCTTCGCATTTCCTTAACAGACAAACGTGAAGGAAATGAAAAAAATGAAGTTCACTTCCATTATGAAGGTGGAATTCAGTCTTATGTTGAATATTTAAATGAAAATAAGACAGTCATTTTTGAACCAGCAATTTTTACTGAAGGTGAAATGGATGGAATTGCTGTTGAAGTAGCAATGCAATATACTGATACTTATCATTCAGTAGTGATGTCCTTTGCTAATAACATCAACACTCATGAAGGTGGAACACATGAGCAAGGTTTTAGAACAGCCCTTACTCGTGTTATTAATAATTACGCAAAACAAAATAAAATTCTTAAAGAAAACGAAGATAATTTAACTGGGGATGATGTCCGCGAAGGATTGACAGCAGTTATTTCGGTTAAGCATCCTAATCCACAATTTGAAGGGCAAACCAAAACAAAACTTGGGAACTCAGAAGTAACAGGAATTGTTAACAAACTCTTTGCGGAAGCTTTGACAACATTTATGTTAGAAAATCCACAAGTTGCTCGTAAAATCGTTGAAAAAGGGATTTTGGCAAGTAAAGCAAGGATTGCAGCAAAACGTGCGCGTGAAGTGACACGTAAAAAATCAGGGCTTGAAATTTCCAACCTTCCTGGTAAATTAGCTGACTGTTCATCAAATAATCCAGAACAAACAGAATTATTCATCGTCGAAGGAGATTCGGCTGGAGGTTCGGCTAAATCAGGACGTAATCGTGAATTCCAAGCAATTTTACCTATTCGTGGTAAGATTTTGAATGTGGAAAAAGCAACGATGGATAAAATTTTGGCCAATGAAGAAATTCGTTCTCTATTCACTGCAATGGGAACTGGTTTTGGAGCAGATTATGATTTGTCGAAAGCACGTTATCACAAACTTGTTATCATGACCGATGCCGATGTCGACGGAGCACACATCCGTACGCTTTTACTAACACTCTTCTACCGTTATATGCGCCCAGTTGTTGAAGCAGGGTATGTTTATATTGCTCAGCCACCAATTTACGGTATCAAAGTTGGTTCAGAAACAAAAGAATACATTCAACCAGGTGAAAATCAAGAAAAAGATTTACAAGAAGCTTTAGCACGTTGGGCACAAGGAAGAACAAAGCCTACTGTACAACGTTATAAAGGTTTAGGGGAAATGGATGACCATCAACTTTGGGATACAACAATGGATCCTGAACACCGTTTAATGGCACGTGTATCTGTTGAAGACGCAGCAGAAGCTGACAAAATCTTTGATATGCTCATGGGAGACAGAGTTGAACCTCGTCGTGAATTTATTGAAAATAATGCTCAGTACTCGACAATTGATGC
>gyrB_Lcl-077
CAGACGAATATGACGCCAGTCAAATTCAAGTACTTGAAGGTCTTGAAGCAGTACGTATGCGTCCAGGGATGTATATTGGTTCAACCTCAAAAGAAGGGTTGCACCATTTAGTCTGGGAAATTGTTGACAATTCAATTGATGAAGCACTTGCAGGATTTGCAAGCCATATTGAGGTTTTTATTGAGCCTGATAATTCAATTACTGTTGTTGATGATGGACGTGGAATTCCGGTTGATATTCAAGAAAAAACGGGTCGTCCAGCCGTGGAAACAGTCTTCACAGTGTTGCATGCTGGAGGTAAATTTGGTGGAGGCGGCTATAAAGTTTCTGGTGGATTGCACGGTGTTGGTTCATCTGTTGTTAATGCTTTGTCAACAGTACTAGATGTTACTGTTCATAAAGATGGCCAAAAATATTATCAAGAATATCATCGTGGTCTCGTTGGAGATGATTTAAAAATTATTGGTGAAACTGACCGTAGAGGGACAACTGTTCACTTTGTACCAGACCCAGAAATTTTTACAGAAACTGTTGAATTTGATTTTGATAAGCTTGCAACACGTGTTCGTGAGTTAGCCTTTTTGAATCGCGGTCTTCGCATTTCCTTAACAGACAAACGTGAAGGAAATGAAAAAAATGAAGTTCACTTCCATTATGAAGGTGGAATTCAGTCTTATGTTGAATATTTAAATGAAAATAAGACAGTCATTTTTGAACCAGCAATTTTTACTGAAGGTGAAATGGATGGAATTGCTGTTGAAGTAGCAATGCAATATACTGATACTTATCATTCAGTAGTGATGTCCTTTGCTAATAACATCAACACTCATGAAGGTGGAACACATGAGCAAGGTTTTAGAACAGCCCTTACTCGTGTTATTAATAATTACGCAAAACAAAATAAAATTCTTAAAGAAAACGAAGATAATTTAACTGGGGATGATGTCCGCGAAGGATTGACAGCAGTTATTTCGGTTAAGCATCCTAATCCACAATTTGAAGGGCAAACCAAAACAAAACTTGGGAACTCAGAAGTAACAGGAATTGTTAACAAACTCTTTGCGGAAGCTTTGACAACATTTATGTTAGAAAATCCACAAGTTGCTCGTAAAATCGTTGAAAAAGGGATTTTGGCAAGTAAAGCAAGGATTGCAGCAAAACGTGCGCGTGAAGTGACACGTAAAAAATCAGGGCTTGAAATTTCCAACCTTCCTGGTAAATTAGCTGACTGTTCATCAAATAATCCAGAACAAACAGAATTATTCATCGTCGAAGGAGATTCGGCTGGAGGTTCGGCTAAATCAGGACGTAATCGTGAATTCCAAGCAATTTTACCTATTCGTGGTAAGATTTTGAATGTGGAAAAAGCAACGATGGATAAAATTTTGGCCAATGAAGAAATTCGTTCTCTATTCACTGCAATGGGAACTGGTTTTGGAGCAGATTATGATTTGTCGAAAGCACGTTATCACAAACTTGTTATCATGACCGATGCCGATGTCGACGGAGCACACATCCGTACGCTTTTACTAACACTCTTCTACCGTTATATGCGCCCAGTTGTTGAAGCAGGGTATGTTTATATTGCTCAGCCACCAATTTACGGTATCAAAGTTGGTTCAGAAACAAAAGAATACATTCAACCAGGTGAAAATCAAGAAAAAGATTTACAAGAAGCTTTAGCACGTTGGGCACAAGGAAGAACAAAGCCTACTGTACAACGTTATAAAGGTTTAGGGGAAATGGATGACCATCAACTTTGGGATACAACAATGGATCCTGAACACCGTTTAATGGCACGTGTATCTGTTGAAGACGCAGCAGAAGCTGACAAAATCTTTGATATGCTCATGGGAGACAGAGTTGAACCTCGTCGTGAATTTATTGAAAATAATGCTCAGTACTCGACAATTGATGC
>gyrB_Lcl-078
CAGACGAATATGACGCCAGTCAAATTCAAGTACTTGAAGGTCTTGAAGCTGTACGTATGCGTCCAGGGATGTATATTGGTTCAACCTCAAAAGAAGGTTTGCACCATTTAGTCTGGGAAATTGTTGACAATTCAATTGATGAAGCACTTGCAGGATTTGCAAGCCATATTGAGGTTTTTATTGAGCCTGATAATTCAATTACTGTTGTTGATGATGGACGTGGAATTCCGGTTGATATTCAAGAAAAAACGGGTCGTCCAGCCGTGGAAACAGTCTTCACAGTGTTGCATGCTGGAGGTAAATTTGGCGGAGGCGGCTATAAAGTTTCTGGTGGATTGCACGGTGTTGGTTCGTCTGTTGTTAATGCTTTATCAACAGTACTAGATGTTACTGTTCATAAAGATGGTCAAAAATATTATCAAGAATATCATCGTGGTCTCGTTGGAGATGATTTAAAAATTATTGGTGAAACTGACCGTAGAGGGACAACTGTTCACTTTGTACCAGACCCAGAAATTTTTACAGAAACTGTTGAATTTGATTTTGATAAGCTTGCAACACGTGTTCGTGAGTTAGCCTTTTTGAATCGCGGTCTTCGTATTTCCTTAACAGATAAGCGTGAAGGAAATGAAAAAAATGAAGTTCATTTCCATTATGAAGGTGGAATTCAGTCTTATGTTGAATATTTAAATGAAAATAAGACAGTCATTTTTGAACCAGCAATTTTTACTGAAGGTGAAATGGATGGAATTGCTGTTGAAGTAGCAATGCAATATACTGATACTTATCATTCAGTAGTAATGTCCTTTGCTAACAACATCAACACTCACGAAGGTGGAACACATGAGCAAGGTTTTAGAACAGCCCTTACTCGTGTTATTAATAATTACGCAAAACAAAATAAAATTCTTAAAGAAAACGAAGATAATTTAACTGGGGATGATGTCCGCGAAGGATTGACAGCAGTTATTTCGGTTAAGCATCCTAATCCACAATTTGAAGGGCAAACCAAAACAAAACTTGGAAACTCAGAAGTAACAGGAATTGTTAACAAACTCTTTGCGGAAGCTTTGACAACATTTATGTTAGAAAATCCACAAGTTGCTCGTAAAATTGTTGAAAAAGGGATTTTGGCAAGTAAAGCAAGGATTGCAGCAAAACGTGCGCGTGAAGTGACACGTAAAAAATCAGGGCTTGAAATTTCCAACCTTCCCGGTAAATTGGCTGACTGTTCATCAAATAATCCAGAACAAACAGAATTATTCATCGTCGAAGGAGATTCGGCCGGAGGTTCGGCTAAATCAGGACGTAATCGTGAATTCCAAGCAATTTTACCTATTCGTGGTAAGATTTTGAATGTGGAAAAAGCAACGATGGATAAAATTTTGGCCAATGAAGAAATTCGTTCTCTATTCACTGCAATGGGAACTGGTTTTGGAGCAGATTACGATTTGTCAAAAGCACGTTATCACAAACTTGTTATCATGACCGATGCCGATGTCGATGGAGCACACATCCGTACTCTTCTATTAACACTCTTCTACCGTTATATGCGCCCAGTTGTTGAAGCAGGATATGTTTATATTGCTCAGCCACCAATTTACGGTATCAAAGTTGGTTCAGAAACAAAAGAATACATTCAACCAGGTGAAAATCAAGAAAAAGATTTACAAGAAGCTTTAGCACGTTGGGCACAAGGAAGAACAAAGCCTACTGTACAACGTTATAAAGGTTTAGGGGAAATGGATGACCATCAACTTTGGGATACAACAATGGATCCTGAACACCGTTTAATGGCACGTGTATCTGTTGAAGACGCAGCAGAAGCTGACAAAATCTTTGATATGCTCATGGGAGACAGAGTTGAACCTCGTCGTGAATTTATCGAAAATAATGCTCAGTACTCGACAATTGATGC
>gyrB_Lcl-079
CAGACGAATATGACGCCAGTCAAATTCAAGTACTTGAAGGTCTTGAAGCAGTACGTATGCGTCCAGGGATGTATATTGGTTCAACCTCAAAAGAAGGTTTGCACCATTTAGTCTGGGAAATTGTTGACAATTCAATTGATGAAGCACTTGCAGGATTTGCAAGCCATATTGAGGTTTTTATTGAGCCTGATAATTCAATTACTGTTGTTGATGATGGACGTGGAATTCCGGTTGATATTCAAGAAAAAACGGGTCGTCCAGCCGTGGAAACAGTCTTCACAGTGTTGCATGCTGGAGGTAAATTTGGTGGAGGCGGCTATAAAGTTTCTGGTGGATTGCACGGTGTTGGTTCATCTGTTGTTAATGCTTTGTCAACAGTACTAGATGTTACTGTTCATAAAGATGGCCAAAAATATTATCAAGAATATCATCGTGGTCTCGTTGGAGATGATTTAAAAATTATTGGTGAAACTGACCGTAGAGGGACAACTGTTCACTTTGTACCAGACCCAGAAATTTTTACAGAAACTGTTGAATTTGATTTTGATAAGCTTGCAACACGTGTTCGTGAGTTAGCCTTTTTGAATCGCGGTCTTCGCATTTCCTTAACAGACAAACGTGAAGGAAATGAAAAAAATGAAGTTCACTTCCATTATGAAGGTGGAATTCAGTCTTATGTTGAATATTTAAATGAAAATAAGACAGTCATTTTTGAACCAGCAATTTTTACTGAAGGTGAAATGGATGGAATTGCTGTTGAAGTAGCAATGCAATATACTGATACTTATCATTCAGTAGTGATGTCCTTTGCTAACAACATCAACACTCATGAAGGTGGAACACATGAGCAAGGTTTTAGAACAGCCCTTACTCGTGTTATTAATAATTACGCAAAACAAAATAAAATTCTTAAAGAAAACGAAGATAATTTAACTGGGGATGATGTCCGCGAAGGATTGACAGCAGTTATTTCGGTTAAGCATCCTAATCCACAATTTGAAGGGCAAACCAAAACAAAACTTGGGAACTCAGAAGTAACAGGAATTGTTAACAAACTCTTTGCGGAAGCTTTGACAACATTTATGTTAGAAAATCCACAAGTTGCTCGTAAAATCGTTGAAAAAGGGATTTTGGCAAGTAAAGCAAGGATTGCAGCAAAACGTGCGCGTGAAGTGACACGTAAAAAATCAGGGCTTGAAATTTCCAACCTTCCTGGTAAATTAGCTGACTGTTCATCAAATAATCCAGAACAAACAGAATTATTCATCGTCGAAGGAGATTCGGCTGGAGGTTCGGCTAAATCAGGACGTAATCGTGAATTCCAAGCAATTTTACCTATTCGTGGTAAGATTTTGAATGTGGAAAAAGCAACGATGGATAAAATTTTGGCCAATGAAGAAATTCGTTCTCTATTCACTGCAATGGGAACTGGTTTTGGAGCAGATTATGATTTGTCGAAAGCACGTTATCACAAACTTGTTATCATGACCGATGCCGATGTCGACGGAGCACACATCCGTACGCTTTTACTAACACTCTTCTACCGTTATATGCGCCCAGTTGTTGAAGCAGGGTATGTTTATATTGCTCAGCCACCAATTTACGGTATCAAAGTTGGTTCAGAAACAAAAGAATACATTCAACCAGGTGAAAATCAAGAAAAAGATTTACAAGAAGCTTTAGCACGTTGGGCACAAGGAAGAACAAAGCCTACTGTACAACGTTATAAAGGTTTAGGGGAAATGGATGACCATCAACTTTGGGATACAACAATGGATCCTGAGCACCGTTTAATGGCACGTGTATCTGTTGAAGACGCAGCAGAAGCTGACAAAATCTTTGATATGCTCATGGGAGACAGAGTTGAACCTCGTCGTGAATTTATCGAAAATAATGCTCAGTACTCGACAATTGATGC
>gyrB_Lcl-080
CAGACGAATATGACGCCAGTCAAATTCAAGTACTTGAAGGTCTTGAAGCAGTACGTATGCGTCCAGGGATGTATATTGGTTCAACCTCAAAAGAAGGTTTGCACCATTTAGTCTGGGAAATTGTTGACAATTCAATTGATGAAGCACTTGCAGGATTTGCAAGCCATATTGAGGTTTTTATTGAGCCTGATAATTCAATTACTGTTGTTGATGATGGACGTGGAATTCCGGTTGATATTCAAGAAAAAACGGGTCGTCCAGCCGTGGAAACAGTCTTCACAGTGTTGCATGCTGGAGGTAAATTTGGTGGAGGCGGCTATAAAGTTTCTGGTGGATTGCACGGTGTTGGTTCATCTGTTGTTAATGCTTTGTCAACAGTACTAGATGTTACTGTTCATAAAGATGGCCAAAAATATTATCAAGAATATCATCGTGGTCTCGTTGGAGATGATTTAAAAATTATTGGTGAAACTGACCGTAGAGGGACAACTGTTCACTTTGTACCAGACCCAGAAATTTTTACAGAAACTGTTGAATTTGATTTTGATAAGCTTGCAACACGTGTTCGTGAGTTAGCCTTTTTGAATCGCGGTCTTCGCATTTCCTTAACAGACAAACGTGAAGGAAATGAAAAAAATGAAGTTCACTTCCATTATGAAGGTGGAATTCAGTCTTATGTTGAATATTTAAATGAAAATAAGACAGTCATTTTTGAACCAGCAATTTTTACTGAAGGTGAAATGGATGGAATTGCTGTTGAAGTAGCAATGCAATATACTGATACTTATCATTCAGTAGTGATGTCCTTTGCTAACAACATCAACACTCATGAAGGTGGAACACATGAGCAAGGTTTTAGAACAGCCCTTACTCGTGTTATTAATAATTACGCAAAACAAAATAAAATTCTTAAAGAAAACGAAGATAATTTAACTGGGGATGATGTCCGCGAAGGATTGACAGCAGTTATTTCGGTTAAGCATCCTAATCCACAATTTGAAGGGCAAACCAAAACAAAACTTGGGAACTCAGAAGTAACAGGAATTGTTAACAAACTCTTTGCGGAAGCTTTGACAACATTTATGTTAGAAAATCCACAAGTTGCTCGTAAAATCGTTGAAAAAGGGATTTTGGCAAGTAAAGCAAGGATTGCAGCAAAACGTGCGCGTGAAGTGACACGTAAAAAATCAGGGCTTGAAATTTCCAACCTTCCTGGTAAATTAGCTGACTGTTCATCAAATAATCCAGAACAAACAGAATTATTCATCGTCGAAGGAGATTCGGCTGGAGGTTCGGCTAAATCAGGACGTAATCGTGAATTCCAAGCAATTTTACCTATTCGTGGTAAGATTTTGAATGTGGAAAAAGCAACGATGGATAAAATTTTGGCCAATGAAGAAATTCGTTCTCTATTCACTGCAATGGGAACTGGTTTTGGAGCAGATTATGATTTGTCGAAAGCACGTTATCACAAACTTGTTATCATGACCGATGCCGATGTCGACGGAGCACACATCCGTACGCTTTTACTAACACTCTTCTACCGTTATATGCGCCCAGTTGTTGAAGCAGGGTATGTTTATATTGCTCAGCCACCAATTTACGGTATCAAAGTTGGTTCAGAAACAAAAGAATACATTCAACCAGGTGAAAATCAAGAAAAAGATTTACAAGAAGCTTTAGCACGTTGGGCACAAGGAAGAACAAAGCCTACTGTACAACGTTATAAAGGTTTAGGGGAAATGGATGACCATCAACTTTGGGATACAACAATGGATCCTGAGCACCGTTTAATGGCACGTGTATCTGTTGAAGACGCAGCAGAAGCTGACAAAATCTTTGATATGCTCATGGGAGACAGAGTTGAACCTCGTCGTGAATTTATCGAAAATAATGCTCAGTACTCGACAATTGATGC
>gyrB_Lcl-081
CAGACGAATATGACGCCAGTCAAATTCAAGTACTTGAAGGTCTTGAAGCAGTACGTATGCGTCCAGGGATGTATATTGGTTCAACCTCAAAAGAAGGGTTGCACCATTTAGTCTGGGAAATTGTTGACAATTCAATTGATGAAGCACTTGCAGGATTTGCAAGCCATATTGAGGTTTTTATTGAGCCTGATAATTCAATTACTGTTGTTGATGATGGACGTGGAATTCCGGTTGATATTCAAGAAAAAACGGGTCGTCCAGCCGTGGAAACAGTCTTCACAGTGTTGCATGCTGGAGGTAAATTTGGTGGAGGCGGCTATAAAGTTTCTGGTGGATTGCACGGTGTTGGTTCATCTGTTGTTAATGCTTTGTCAACAGTACTAGATGTTACTGTTCATAAAGATGGCCAAAAATATTATCAAGAATATCATCGTGGTCTCGTTGGAGATGATTTAAAAATTATTGGTGAAACTGACCGTAGAGGGACAACTGTTCACTTTGTACCAGACCCAGAAATTTTTACAGAAACTGTTGAATTTGATTTTGATAAGCTTGCAACACGTGTTCGTGAGTTAGCCTTTTTGAATCGCGGTCTTCGCATTTCCTTAACAGACAAACGTGAAGGAAATGAAAAAAATGAAGTTCACTTCCATTATGAAGGTGGAATTCAGTCTTATGTTGAATATTTAAATGAAAATAAGACAGTCATTTTTGAACCAGCAATTTTTACTGAAGGTGAAATGGATGGAATTGCTGTTGAAGTAGCAATGCAATATACTGATACTTATCATTCAGTAGTGATGTCCTTTGCTAATAACATCAACACTCATGAAGGTGGAACACATGAGCAAGGTTTTAGAACAGCCCTTACTCGTGTTATTAATAATTACGCAAAACAAAATAAAATTCTTAAAGAAAACGAAGATAATTTAACTGGGGATGATGTCCGCGAAGGATTGACAGCAGTTATTTCGGTTAAGCATCCTAATCCACAATTTGAAGGGCAAACCAAAACAAAACTTGGGAACTCAGAAGTAACAGGAATTGTTAACAAACTCTTTGCGGAAGCTTTGACAACATTTATGTTAGAAAATCCACAAGTTGCTCGTAAAATCGTTGAAAAAGGGATTTTGGCAAGTAAAGCAAGGATTGCAGCAAAACGTGCGCGTGAAGTGACACGTAAAAAATCAGGGCTTGAAATTTCCAACCTTCCTGGTAAATTAGCTGACTGTTCATCAAATAATCCAGAACAAACAGAATTATTCATCGTCGAAGGAGATTCGGCTGGAGGTTCGGCTAAATCAGGACGTAATCGTGAATTCCAAGCAATTTTACCTATTCGTGGTAAGATTTTGAATGTGGAAAAAGCAACGATGGATAAAATTTTGGCCAATGAAGAAATTCGTTCTCTATTCACTGCAATGGGAACTGGTTTTGGAGCAGATTATGATTTGTCGAAAGCACGTTATCACAAACTTGTTATCATGACCGATGCCGATGTCGACGGAGCACACATCCGTACGCTTTTACTAACACTCTTCTACCGTTATATGCGCCCAGTTGTTGAAGCAGGGTATGTTTATATTGCTCAGCCACCAATTTACGGTATCAAAGTTGGTTCAGAAACAAAAGAATACATTCAACCAGGTGAAAATCAAGAAAAAGATTTACAAGAAGCTTTAGCACGTTGGGCACAAGGAAGAACAAAGCCTACTGTACAACGTTATAAAGGTTTAGGGGAAATGGATGACCATCAACTTTGGGATACAACAATGGATCCTGAACACCGTTTAATGGCACGTGTATCTGTTGAAGACGCAGCAGAAGCTGACAAAATCTTTGATATGCTCATGGGAGACAGAGTTGAACCTCGTCGTGAATTTATTGAAAATAATGCTCAGTACTCGACAATTGATGC
>gyrB_Lcl-082
CAGACGAATATGACGCCAGTCAAATTCAAGTACTTGAAGGTCTTGAAGCTGTACGTATGCGTCCAGGGATGTATATTGGTTCAACCTCAAAAGAAGGTTTGCACCATTTAGTCTGGGAAATTGTTGACAATTCAATTGATGAAGCACTTGCAGGATTTGCAAGCCATATTGAGGTTTTTATTGAGCCTGATAATTCAATTACTGTTGTTGATGATGGACGTGGAATTCCGGTTGATATTCAAGAAAAAACGGGTCGCCCAGCCGTGGAAACAGTCTTTACAGTGTTGCATGCTGGAGGTAAATTTGGCGGAGGCGGCTATAAAGTTTCTGGTGGATTGCACGGTGTTGGTTCATCTGTTGTTAATGCTTTATCAACAGTACTAGATGTTACTGTTCATAAAGATGGCCAAAAATATTATCAAGAATATCATCGTGGTCTCGTTGGAGATGATTTAAAAATTATTGGTGAAACTGACCGTAGAGGGACAACTGTTCACTTTGTACCAGACCCAGAAATTTTTACAGAAACTGTTGAATTTGATTTTGATAAGCTTGCAACACGTGTTCGTGAGTTAGCCTTTTTGAATCGCGGTCTTCGTATTTCCTTAACAGATAAACGTGAAGGAAATGAAAAAAATGAAGTTCATTTCCATTACGAAGGTGGAATTCAGTCTTATGTTGAATATTTAAATGAAAATAAGACAGTCATTTTTGAACCAGCAATTTTTACTGAAGGTGAAATGGATGGAATTGCTGTTGAAGTAGCAATGCAATATACTGATACTTATCATTCAGTAGTAATGTCCTTTGCTAACAACATCAACACTCACGAAGGTGGAACACATGAGCAAGGTTTTAGAACAGCCCTTACTCGTGTTATTAATAATTACGCAAAACAAAATAAAATTCTTAAAGAAAACGAAGATAATTTAACTGGGGATGATGTCCGCGAAGGATTGACAGCAGTTATTTCGGTTAAGCATCCTAATCCACAATTTGAAGGGCAAACCAAAACAAAACTTGGGAACTCAGAAGTAACAGGAATTGTTAACAAACTCTTTGCGGAAGCTTTGACAACATTTATGTTAGAAAATCCACAAGTTGCTCGTAAAATCGTTGAAAAAGGGATTTTGGCAAGTAAAGCAAGGATTGCAGCAAAACGTGCGCGTGAAGTGACACGTAAAAAATCAGGGCTTGAAATTTCCAACCTTCCCGGTAAATTAGCTGACTGTTCATCAAATAATCCAGAACAAACAGAATTATTCATCGTCGAAGGAGATTCGGCTGGAGGTTCGGCTAAATCAGGACGTAATCGTGAATTCCAAGCAATTTTACCTATTCGTGGTAAGATTTTGAATGTGGAAAAAGCAACGATGGATAAAATTTTGGCCAATGAAGAAATTCGTTCTCTATTCACTGCAATGGGAACTGGTTTTGGAGCAGATTATGATTTGTCGAAAGCACGTTATCATAAACTTGTTATCATGACCGATGCCGATGTCGACGGCGCACACATCCGTACGCTTTTACTAACACTCTTCTACCGTTATATGCGCCCAGTTGTTGAAGCAGGATATGTTTATATTGCTCAGCCACCAATTTACGGTATCAAAGTTGGTTCAGAAACAAAAGAATATATTCAACCAGGTGAAAATCAAGAAAAAGATTTACAAGAAGCTTTAGCACGTTGGGCACAAGGAAGAACAAAGCCTACTGTACAACGTTATAAAGGTTTAGGGGAAATGGATGACCATCAACTTTGGGATACAACAATGGATCCTGAACACCGTTTAATGGCACGTGTATCTGTTGAAGACGCAGCAGAAGCTGACAAAATCTTTGATATGCTCATGGGAGACAGAGTTGAACCTCGTCGTGAATTTATCGAAAATAATGCTCAGTACTCGACAATTGATGC
>gyrB_Lcl-083
CAGACGAATATGACGCCAGTCAAATTCAAGTACTTGAAGGTCTTGAAGCTGTACGTATGCGTCCAGGGATGTATATTGGTTCAACCTCAAAAGAAGGTTTGCACCATTTAGTCTGGGAAATTGTTGACAATTCAATTGATGAAGCACTTGCAGGATTTGCAAGCCATATTGAGGTTTTTATTGAGCCTGATAATTCAATTACTGTTGTTGATGATGGACGTGGAATTCCGGTTGATATTCAAGAAAAAACGGGTCGCCCAGCCGTGGAAACAGTCTTTACAGTGTTGCATGCTGGAGGTAAATTTGGCGGAGGCGGCTATAAAGTTTCTGGTGGATTGCACGGTGTTGGTTCATCTGTTGTTAATGCTTTATCAACAGTACTAGATGTTACTGTTCATAAAGATGGCCAAAAATATTATCAAGAATATCATCGTGGTCTCGTTGGAGATGATTTAAAAATTATTGGTGAAACTGACCGTAGAGGGACAACTGTTCACTTTGTACCAGACCCAGAAATTTTTACAGAAACTGTTGAATTTGATTTTGATAAGCTTGCAACACGTGTTCGTGAGTTAGCCTTTTTGAATCGCGGTCTTCGTATTTCCTTAACAGATAAACGTGAAGGAAATGAAAAAAATGAAGTTCATTTCCATTACGAAGGTGGAATTCAGTCTTATGTTGAATATTTAAATGAAAATAAGACAGTCATTTTTGAACCAGCAATTTTTACTGAAGGTGAAATGGATGGAATTGCTGTTGAAGTAGCAATGCAATATACTGATACTTATCATTCAGTAGTAATGTCCTTTGCTAACAACATCAACACTCACGAAGGTGGAACACATGAGCAAGGTTTTAGAACAGCCCTTACTCGTGTTATTAATAATTACGCAAAACAAAATAAAATTCTTAAAGAAAACGAAGATAATTTAACTGGGGATGATGTCCGCGAAGGATTGACAGCAGTTATTTCGGTTAAGCATCCTAATCCACAATTTGAAGGGCAAACCAAAACAAAACTTGGGAACTCAGAAGTAACAGGAATTGTTAACAAACTCTTTGCGGAAGCTTTGACAACATTTATGTTAGAAAATCCACAAGTTGCTCGTAAAATCGTTGAAAAAGGGATTTTGGCAAGTAAAGCAAGGATTGCAGCAAAACGTGCGCGTGAAGTGACACGTAAAAAATCAGGGCTTGAAATTTCCAACCTTCCCGGTAAATTAGCTGACTGTTCATCAAATAATCCAGAACAAACAGAATTATTCATCGTCGAAGGAGATTCGGCTGGAGGTTCGGCTAAATCAGGACGTAATCGTGAATTCCAAGCAATTTTACCTATTCGTGGTAAGATTTTGAATGTGGAAAAAGCAACGATGGATAAAATTTTGGCCAATGAAGAAATTCGTTCTCTATTCACTGCAATGGGAACTGGTTTTGGAGCAGATTATGATTTGTCGAAAGCACGTTATCATAAACTTGTTATCATGACCGATGCCGATGTCGACGGCGCACACATCCGTACGCTTTTACTAACACTCTTCTACCGTTATATGCGCCCAGTTGTTGAAGCAGGATATGTTTATATTGCTCAGCCACCAATTTACGGTATCAAAGTTGGTTCAGAAACAAAAGAATATATTCAACCAGGTGAAAATCAAGAAAAAGATTTACAAGAAGCTTTAGCACGTTGGGCACAAGGAAGAACAAAGCCTACTGTACAACGTTATAAAGGTTTAGGGGAAATGGATGACCATCAACTTTGGGATACAACAATGGATCCTGAACACCGTTTAATGGCACGTGTATCTGTTGAAGACGCAGCAGAAGCTGACAAAATCTTTGATATGCTCATGGGAGACAGAGTTGAACCTCGTCGTGAATTTATCGAAAATAATGCTCAGTACTCGACAATTGATGC
>gyrB_Lcl-084
CAGACGAATATGACGCCAGTCAAATTCAAGTACTTGAAGGTCTTGAAGCAGTACGTATGCGTCCAGGGATGTATATTGGTTCAACCTCAAAAGAAGGGTTGCACCATTTAGTCTGGGAAATTGTTGACAATTCAATTGATGAAGCACTTGCAGGATTTGCAAGCCATATTGAGGTTTTTATTGAGCCTGATAATTCAATTACTGTTGTTGATGATGGACGTGGAATTCCGGTTGATATTCAAGAAAAAACGGGTCGTCCAGCCGTGGAAACAGTCTTCACAGTGTTGCATGCTGGAGGTAAATTTGGTGGAGGCGGCTATAAAGTTTCTGGTGGATTGCACGGTGTTGGTTCATCTGTTGTTAATGCTTTGTCAACAGTACTAGATGTTACTGTTCATAAAGATGGCCAAAAATATTATCAAGAATATCATCGTGGTCTCGTTGGAGATGATTTAAAAATTATTGGTGAAACTGACCGTAGAGGGACAACTGTTCACTTTGTACCAGACCCAGAAATTTTTACAGAAACTGTTGAATTTGATTTTGATAAGCTTGCAACACGTGTTCGTGAGTTAGCCTTTTTGAATCGCGGTCTTCGCATTTCCTTAACAGACAAACGTGAAGGAAATGAAAAAAATGAAGTTCACTTCCATTATGAAGGTGGAATTCAGTCTTATGTTGAATATTTAAATGAAAATAAGACAGTCATTTTTGAACCAGCAATTTTTACTGAAGGTGAAATGGATGGAATTGCTGTTGAAGTAGCAATGCAATATACTGATACTTATCATTCAGTAGTGATGTCCTTTGCTAATAACATCAACACTCATGAAGGTGGAACACATGAGCAAGGTTTTAGAACAGCCCTTACTCGTGTTATTAATAATTACGCAAAACAAAATAAAATTCTTAAAGAAAACGAAGATAATTTAACTGGGGATGATGTCCGCGAAGGATTGACAGCAGTTATTTCGGTTAAGCATCCTAATCCACAATTTGAAGGGCAAACCAAAACAAAACTTGGGAACTCAGAAGTAACAGGAATTGTTAACAAACTCTTTGCGGAAGCTTTGACAACATTTATGTTAGAAAATCCACAAGTTGCTCGTAAAATCGTTGAAAAAGGGATTTTGGCAAGTAAAGCAAGGATTGCAGCAAAACGTGCGCGTGAAGTGACACGTAAAAAATCAGGGCTTGAAATTTCCAACCTTCCTGGTAAATTAGCTGACTGTTCATCAAATAATCCAGAACAAACAGAATTATTCATCGTCGAAGGAGATTCGGCTGGAGGTTCGGCTAAATCAGGACGTAATCGTGAATTCCAAGCAATTTTACCTATTCGTGGTAAGATTTTGAATGTGGAAAAAGCAACGATGGATAAAATTTTGGCCAATGAAGAAATTCGTTCTCTATTCACTGCAATGGGAACTGGTTTTGGAGCAGATTATGATTTGTCGAAAGCACGTTATCACAAACTTGTTATCATGACCGATGCCGATGTCGACGGAGCACACATCCGTACGCTTTTACTAACACTCTTCTACCGTTATATGCGCCCAGTTGTTGAAGCAGGGTATGTTTATATTGCTCAGCCACCAATTTACGGTATCAAAGTTGGTTCAGAAACAAAAGAATACATTCAACCAGGTGAAAATCAAGAAAAAGATTTACAAGAAGCTTTAGCACGTTGGGCACAAGGAAGAACAAAGCCTACTGTACAACGTTATAAAGGTTTAGGGGAAATGGATGACCATCAACTTTGGGATACAACAATGGATCCTGAACACCGTTTAATGGCACGTGTATCTGTTGAAGACGCAGCAGAAGCTGACAAAATCTTTGATATGCTCATGGGAGACAGAGTTGAACCTCGTCGTGAATTTATTGAAAATAATGCTCAGTACTCGACAATTGATGC
>gyrB_Lcl-085
CAGACGAATATGACGCCAGTCAAATTCAAGTACTTGAAGGTCTTGAAGCAGTACGTATGCGTCCAGGGATGTATATTGGTTCAACCTCAAAAGAAGGGTTGCACCATTTAGTCTGGGAAATTGTTGACAATTCAATTGATGAAGCACTTGCAGGATTTGCAAGCCATATTGAGGTTTTTATTGAGCCTGATAATTCAATTACTGTTGTTGATGATGGACGTGGAATTCCGGTTGATATTCAAGAAAAAACGGGTCGTCCAGCCGTGGAAACAGTCTTCACAGTGTTGCATGCTGGAGGTAAATTTGGTGGAGGCGGCTATAAAGTTTCTGGTGGATTGCACGGTGTTGGTTCATCTGTTGTTAATGCTTTGTCAACAGTACTAGATGTTACTGTTCATAAAGATGGCCAAAAATATTATCAAGAATATCATCGTGGTCTCGTTGGAGATGATTTAAAAATTATTGGTGAAACTGACCGTAGAGGGACAACTGTTCACTTTGTACCAGACCCAGAAATTTTTACAGAAACTGTTGAATTTGATTTTGATAAGCTTGCAACACGTGTTCGTGAGTTAGCCTTTTTGAATCGCGGTCTTCGCATTTCCTTAACAGACAAACGTGAAGGAAATGAAAAAAATGAAGTTCACTTCCATTATGAAGGTGGAATTCAGTCTTATGTTGAATATTTAAATGAAAATAAGACAGTCATTTTTGAACCAGCAATTTTTACTGAAGGTGAAATGGATGGAATTGCTGTTGAAGTAGCAATGCAATATACTGATACTTATCATTCAGTAGTGATGTCCTTTGCTAATAACATCAACACTCATGAAGGTGGAACACATGAGCAAGGTTTTAGAACAGCCCTTACTCGTGTTATTAATAATTACGCAAAACAAAATAAAATTCTTAAAGAAAACGAAGATAATTTAACTGGGGATGATGTCCGCGAAGGATTGACAGCAGTTATTTCGGTTAAGCATCCTAATCCACAATTTGAAGGGCAAACCAAAACAAAACTTGGGAACTCAGAAGTAACAGGAATTGTTAACAAACTCTTTGCGGAAGCTTTGACAACATTTATGTTAGAAAATCCACAAGTTGCTCGTAAAATCGTTGAAAAAGGGATTTTGGCAAGTAAAGCAAGGATTGCAGCAAAACGTGCGCGTGAAGTGACACGTAAAAAATCAGGGCTTGAAATTTCCAACCTTCCTGGTAAATTAGCTGACTGTTCATCAAATAATCCAGAACAAACAGAATTATTCATCGTCGAAGGAGATTCGGCTGGAGGTTCGGCTAAATCAGGACGTAATCGTGAATTCCAAGCAATTTTACCTATTCGTGGTAAGATTTTGAATGTGGAAAAAGCAACGATGGATAAAATTTTGGCCAATGAAGAAATTCGTTCTCTATTCACTGCAATGGGAACTGGTTTTGGAGCAGATTATGATTTGTCGAAAGCACGTTATCACAAACTTGTTATCATGACCGATGCCGATGTCGACGGAGCACACATCCGTACGCTTTTACTAACACTCTTCTACCGTTATATGCGCCCAGTTGTTGAAGCAGGGTATGTTTATATTGCTCAGCCACCAATTTACGGTATCAAAGTTGGTTCAGAAACAAAAGAATACATTCAACCAGGTGAAAATCAAGAAAAAGATTTACAAGAAGCTTTAGCACGTTGGGCACAAGGAAGAACAAAGCCTACTGTACAACGTTATAAAGGTTTAGGGGAAATGGATGACCATCAACTTTGGGATACAACAATGGATCCTGAACACCGTTTAATGGCACGTGTATCTGTTGAAGACGCAGCAGAAGCTGACAAAATCTTTGATATGCTCATGGGAGACAGAGTTGAACCTCGTCGTGAATTTATTGAAAATAATGCTCAGTACTCGACAATTGATGC
>gyrB_Lcl-086
CAGACGAATATGACGCCAGTCAAATTCAAGTACTTGAAGGTCTTGAAGCTGTACGTATGCGTCCAGGGATGTATATTGGTTCAACCTCAAAAGAAGGTTTGCACCATTTAGTCTGGGAAATTGTTGACAATTCAATTGATGAAGCACTTGCAGGATTTGCAAGCCATATTGAGGTTTTTATTGAGCCTGATAATTCAATTACTGTTGTTGATGATGGACGTGGAATTCCGGTTGATATTCAAGAAAAAACGGGTCGTCCAGCCGTGGAAACAGTCTTCACAGTGTTGCATGCTGGAGGTAAATTTGGCGGAGGCGGCTATAAAGTTTCTGGTGGATTGCACGGTGTTGGTTCGTCTGTTGTTAATGCTTTATCAACAGTACTAGATGTTACTGTTCATAAAGATGGTCAAAAATATTATCAAGAATATCATCGTGGTCTCGTTGGAGATGATTTAAAAATTATTGGTGAAACTGACCGTAGAGGGACAACTGTTCACTTTGTACCAGACCCAGAAATTTTTACAGAAACTGTTGAATTTGATTTTGATAAGCTTGCAACACGTGTTCGTGAGTTAGCCTTTTTGAATCGCGGTCTTCGTATTTCCTTAACAGATAAGCGTGAAGGAAATGAAAAAAATGAAGTTCATTTCCATTATGAAGGTGGAATTCAGTCTTATGTTGAATATTTAAATGAAAATAAGACAGTCATTTTTGAACCAGCAATTTTTACTGAAGGTGAAATGGATGGAATTGCTGTTGAAGTAGCAATGCAATATACTGATACTTATCATTCAGTAGTAATGTCCTTTGCTAACAACATCAACACTCACGAAGGTGGAACACATGAGCAAGGTTTTAGAACAGCCCTTACTCGTGTTATTAATAATTACGCAAAACAAAATAAAATTCTTAAAGAAAACGAAGATAATTTAACTGGGGATGATGTCCGCGAAGGATTGACAGCAGTTATTTCGGTTAAGCATCCTAATCCACAATTTGAAGGGCAAACCAAAACAAAACTTGGAAACTCAGAAGTAACAGGAATTGTTAACAAACTCTTTGCGGAAGCTTTGACAACATTTATGTTAGAAAATCCACAAGTTGCTCGTAAAATTGTTGAAAAAGGGATTTTGGCAAGTAAAGCAAGGATTGCAGCAAAACGTGCGCGTGAAGTGACACGTAAAAAATCAGGGCTTGAAATTTCCAACCTTCCCGGTAAATTGGCTGACTGTTCATCAAATAATCCAGAACAAACAGAATTATTCATCGTCGAAGGAGATTCGGCCGGAGGTTCGGCTAAATCAGGACGTAATCGTGAATTCCAAGCAATTTTACCTATTCGTGGTAAGATTTTGAATGTGGAAAAAGCAACGATGGATAAAATTTTGGCCAATGAAGAAATTCGTTCTCTATTCACTGCAATGGGAACTGGTTTTGGAGCAGATTACGATTTGTCAAAAGCACGTTATCACAAACTTGTTATCATGACCGATGCCGATGTCGATGGAGCACACATCCGTACTCTTCTATTAACACTCTTCTACCGTTATATGCGCCCAGTTGTTGAAGCAGGATATGTTTATATTGCTCAGCCACCAATTTACGGTATCAAAGTTGGTTCAGAAACAAAAGAATACATTCAACCAGGTGAAAATCAAGAAAAAGATTTACAAGAAGCTTTAGCACGTTGGGCACAAGGAAGAACAAAGCCTACTGTACAACGTTATAAAGGTTTAGGGGAAATGGATGACCATCAACTTTGGGATACAACAATGGATCCTGAACACCGTTTAATGGCACGTGTATCTGTTGAAGACGCAGCAGAAGCTGACAAAATCTTTGATATGCTCATGGGAGACAGAGTTGAACCTCGTCGTGAATTTATCGAAAATAATGCTCAGTACTCGACAATTGATGC
>gyrB_Lcl-087
CAGACGAATATGACGCCAGTCAAATTCAAGTACTTGAAGGTCTTGAAGCAGTACGTATGCGTCCAGGGATGTATATTGGTTCAACCTCAAAAGAAGGTTTGCACCATTTAGTCTGGGAAATTGTTGACAATTCAATTGATGAAGCACTTGCAGGATTTGCAAGCCATATTGAGGTTTTTATTGAGCCTGATAATTCAATTACTGTTGTTGATGATGGACGTGGAATTCCGGTTGATATTCAAGAAAAAACGGGTCGTCCAGCCGTGGAAACAGTCTTCACAGTGTTGCATGCTGGAGGTAAATTTGGTGGAGGCGGCTATAAAGTTTCTGGTGGATTGCACGGTGTTGGTTCATCTGTTGTTAATGCTTTGTCAACAGTACTAGATGTTACTGTTCATAAAGATGGCCAAAAATATTATCAAGAATATCATCGTGGTCTCGTTGGAGATGATTTAAAAATTATTGGTGAAACTGACCGTAGAGGGACAACTGTTCACTTTGTACCAGACCCAGAAATTTTTACAGAAACTGTTGAATTTGATTTTGATAAGCTTGCAACACGTGTTCGTGAGTTAGCCTTTTTGAATCGCGGTCTTCGCATTTCCTTAACAGACAAACGTGAAGGAAATGAAAAAAATGAAGTTCACTTCCATTATGAAGGTGGAATTCAGTCTTATGTTGAATATTTAAATGAAAATAAGACAGTCATTTTTGAACCAGCAATTTTTACTGAAGGTGAAATGGATGGAATTGCTGTTGAAGTAGCAATGCAATATACTGATACTTATCATTCAGTAGTGATGTCCTTTGCTAACAACATCAACACTCATGAAGGTGGAACACATGAGCAAGGTTTTAGAACAGCCCTTACTCGTGTTATTAATAATTACGCAAAACAAAATAAAATTCTTAAAGAAAACGAAGATAATTTAACTGGGGATGATGTCCGCGAAGGATTGACAGCAGTTATTTCGGTTAAGCATCCTAATCCACAATTTGAAGGGCAAACCAAAACAAAACTTGGGAACTCAGAAGTAACAGGAATTGTTAACAAACTCTTTGCGGAAGCTTTGACAACATTTATGTTAGAAAATCCACAAGTTGCTCGTAAAATCGTTGAAAAAGGGATTTTGGCAAGTAAAGCAAGGATTGCAGCAAAACGTGCGCGTGAAGTGACACGTAAAAAATCAGGGCTTGAAATTTCCAACCTTCCTGGTAAATTAGCTGACTGTTCATCAAATAATCCAGAACAAACAGAATTATTCATCGTCGAAGGAGATTCGGCTGGAGGTTCGGCTAAATCAGGACGTAATCGTGAATTCCAAGCAATTTTACCTATTCGTGGTAAGATTTTGAATGTGGAAAAAGCAACGATGGATAAAATTTTGGCCAATGAAGAAATTCGTTCTCTATTCACTGCAATGGGAACTGGTTTTGGAGCAGATTATGATTTGTCGAAAGCACGTTATCACAAACTTGTTATCATGACCGATGCCGATGTCGACGGAGCACACATCCGTACGCTTTTACTAACACTCTTCTACCGTTATATGCGCCCAGTTGTTGAAGCAGGGTATGTTTATATTGCTCAGCCACCAATTTACGGTATCAAAGTTGGTTCAGAAACAAAAGAATACATTCAACCAGGTGAAAATCAAGAAAAAGATTTACAAGAAGCTTTAGCACGTTGGGCACAAGGAAGAACAAAGCCTACTGTACAACGTTATAAAGGTTTAGGGGAAATGGATGACCATCAACTTTGGGATACAACAATGGATCCTGAGCACCGTTTAATGGCACGTGTATCTGTTGAAGACGCAGCAGAAGCTGACAAAATCTTTGATATGCTCATGGGAGACAGAGTTGAACCTCGTCGTGAATTTATCGAAAATAATGCTCAGTACTCGACAATTGATGC
>gyrB_Lcl-088
CAGACGAATATGATGCCAGCCAGATTCAGGTCCTTGAAGGTCTTGAAGCTGTACGTATGCGCCCTGGGATGTATATCGGTTCAACATCAAAAGAAGGTTTGCACCATTTGGTCTGGGAGATTGTTGACAATTCAATTGACGAAGCACTTGCTGGATTTGCAAGCCATATTGAGGTTTTTATTGAACCTGATAATTCAATTACAGTTGTTGATGATGGACGGGGAATTCCTGTTGATATTCAGGAAAAAACAGGTCGTCCAGCGGTAGAAACCGTCTTTACCGTTCTACATGCCGGAGGTAAATTTGGCGGAGGCGGTTATAAGGTTTCTGGTGGATTACACGGTGTAGGTTCTTCTGTTGTTAACGCCTTGTCAACGACTTTAGATGTTACCGTCCATAAAGATGGTCAAAAATATTTTCAAGAGTATCACCGGGGTCTCGTTAGAGATGATTTGAAAATTATTGGTGAAACTGATCTTAGAGGAACAACTGTTCACTTTGTACCAGACCCAGAAATTTTTACAGAAACTGTTGAATTTGACTTTGACAAACTCGCAACGCGTGTTCGTGAACTTGCCTTCTTGAATCGTGGTCTTCGTATTTCCTTAACAGATAAACGTGAAGGAAATGAAAAAAATGAAGTTCACTTCCATTATGAAGGTGGGATTCAGTCTTATGTTGAATATTTGAATGAAAATAAGACAGTTATTTTTGAACCAGCTATTTTTACCGAAGGTGAAATGGATGGAATTGCTGTTGAAGTTGCCATGCAATATACAGATACTTATCATTCAGTAGTGATGTCTTTTGCGAATAATATTAATACTCATGAAGGTGGAACACATGAACAAGGGTTTAGAACTGCCCTAACTCGTGTCATTAACAACTACGCCAAACAAAATAAAATTCTTAAAGAAAATGAAGACAATTTGACTGGTGACGATGTGCGTGAAGGATTGACTGCCGTTATCTCAGTTAAACACCCTAATCCACAGTTTGAAGGACAAACCAAAACAAAACTTGGAAACTCAGAAGTAACAGGAATTGTCAACAAACTTTTTGCCGAAGCACTGACAACATTTATGTTGGAAAATCCACAAGTTGCTCGTAAAATTGTAGAAAAAGGGATTTTAGCAAGTAAAGCCAGAATTGCAGCTAAACGTGCGCGTGAAGTGACGCGTAAAAAATCAGGTCTTGAAATTTCAAATCTTCCTGGTAAATTAGCAGACTGTTCATCGAATAATCCTGAACAAACAGAATTATTTATTGTCGAAGGAGATTCAGCCGGAGGGTCTGCTAAATCGGGACGTAATCGTGAATTCCAAGCCATTCTCCCAATTCGTGGTAAGATTTTGAACGTTGAAAAAGCAACAATGGATAAAATTTTAGCCAATGAAGAAATCCGTTCATTATTTACTGCCATGGGAACAGGTTTTGGGGGAGATTATGATTTGTCCAAAGCACGTTATCATAAACTCGTTATCATGACCGATGCCGACGTTGATGGGGCTCATATCCGAACACTACTACTCACACTATTCTATCGTTACATGCGTCCAGTTGTAGAAGCAGGCTACGTTTATATTGCTCAACCACCAATTTATGGTATAAAAGTAGGTTCTGAAACTAAAGAATACATTCAACCAGGTGAAAATCAAGAAAAAGATTTACAAGAAGCTTTAGCACGCTGGGCACAAGGGAGAACAAAACCTACGGTCCAACGTTATAAAGGTCTTGGTGAAATGGATGACCATCAGCTATGGGAAACAACAATGGATCCTGAACATCGTTTGATGGCACGCGTTTCTGTCGAAGATGCAGCAGAAGCAGATAAAATATTTGATATGCTCATGGGAGACCGTGTTGAACCTCGCCGTGAATTTATTGAAAATAATGCTCAATACTCAACGATTGATGC
>gyrB_Lcl-089
CAGACGAATATGATGCCAGCCAGATTCAGGTCCTTGAAGGTCTTGAAGCTGTACGTATGCGCCCTGGGATGTATATCGGTTCAACATCAAAAGAAGGTTTGCACCATTTGGTCTGGGAGATTGTTGACAATTCAATTGACGAAGCACTTGCTGGATTTGCAAGCCATATTGAGGTTTTTATTGAACCTGATAATTCAATTACAGTTGTTGATGATGGACGGGGAATTCCTGTTGATATTCAGGAAAAAACAGGTCGTCCAGCGGTAGAAACCGTCTTTACCGTTCTACATGCCGGAGGTAAATTTGGCGGAGGCGGTTATAAGGTTTCTGGTGGATTACACGGTGTAGGTTCTTCTGTTGTTAACGCCTTGTCAACGACTTTAGATGTTACCGTCCATAAAGATGGTCAAAAATATTTTCAAGAGTATCACCGCGGTCTCGTTAGAGATGATTTGAAAATTATTGGTGAAACTGATCTTAGAGGAACAACTGTTCACTTTGTACCAGACCCAGAAATTTTTACAGAAACTGTTGAATTTGACTTTGACAAACTCGCAACGCGTGTTCGTGAACTTGCCTTCTTGAATCGTGGTCTTCGTATTTCCTTAACAGATAAACGTGAAGGAAATGAAAAAAATGAAGTTCACTTCCATTATGAAGGTGGGATTCAGTCTTATGTTGAATATTTGAATGAAAATAAGACAGTTATTTTTGAACCAGCTATTTTTACCGAAGGTGAAATGGATGGAATCGCTGTTGAAGTTGCCATGCAATATACAGATACTTATCATTCAGTAGTGATGTCTTTTGCGAATAATATCAATACTCATGAAGGTGGAACACATGAACAAGGGTTTAGAACTGCCCTAACTCGTGTCATTAACAACTACGCCAAACAAAATAAAATTCTTAAAGAAAATGAAGACAATTTGACTGGTGACGATGTGCGTGAAGGATTGACTGCCGTTATCTCAGTTAAACACCCTAATCCACAGTTTGAAGGACAAACCAAAACAAAACTTGGAAACTCAGAAGTAACAGGAATTGTCAACAAACTTTTTGCCGAAGCACTGACAACATTTATGTTGGAAAATCCACAAGTTGCTCGTAAAATTGTAGAAAAAGGGATTTTAGCAAGTAAAGCCAGAATTGCAGCTAAACGTGCGCGTGAAGTGACACGTAAAAAATCAGGTCTTGAAATTTCAAATCTTCCTGGTAAATTAGCAGACTGTTCATCGAATAATCCTGAACAAACAGAATTATTTATTGTCGAAGGAGATTCAGCCGGAGGGTCTGCTAAATCGGGACGTAATCGTGAATTCCAAGCCATTCTCCCAATTCGTGGTAAGATTTTGAACGTTGAAAAAGCAACAATGGATAAAATTTTAGCCAATGAAGAAATCCGTTCATTATTTACTGCCATGGGAACAGGTTTTGGGGGAGATTATGATTTGTCCAAAGCACGTTATCATAAACTCGTCATCATGACCGATGCCGACGTTGATGGGGCTCATATCCGAACACTACTACTCACACTATTCTATCGTTACATGCGTCCAGTTGTAGAAGCAGGCTACGTTTATATTGCTCAACCACCAATTTATGGTATAAAAGTAGGTTCTGAAACTAAAGAATACATTCAACCAGGTGAAAATCAAGAAAAAGATTTACAAGAAGCTTTAGCACGCTGGGCACAAGGGAGAACAAAACCTACGGTCCAACGTTATAAAGGTCTTGGTGAAATGGATGACCATCAGCTATGGGAAACAACAATGGATCCTGAACATCGTTTGATGGCACGTGTTTCTGTTGAAGATGCAGCAGAAGCAGATAAAATATTTGATATGCTCATGGGAGACCGTGTTGAACCTCGCCGTGAATTTATTGAAAATAATGCTCAATACTCAACGATTGATGC
>gyrB_Lcl-090
CAGACGAATATGATGCCAGCCAGATTCAGGTCCTTGAAGGTCTTGAAGCTGTACGTATGCGCCCTGGGATGTATATCGGTTCAACATCAAAAGAAGGTTTGCACCATTTGGTCTGGGAGATTGTTGACAATTCAATTGACGAAGCACTTGCTGGATTTGCAAGCCATATTGAGGTTTTTATTGAACCTGATAATTCAATTACAGTTGTTGATGATGGACGGGGAATTCCTGTTGATATTCAGGAAAAAACAGGTCGTCCAGCGGTAGAAACCGTCTTTACCGTTCTACATGCCGGAGGTAAATTTGGCGGAGGCGGTTATAAGGTTTCTGGTGGATTACACGGTGTAGGTTCTTCTGTTGTTAACGCCTTGTCAACGACTTTAGATGTTACCGTCCATAAAGATGGTCAAAAATATTTTCAAGAGTATCACCGCGGTCTCGTTAGAGATGATTTGAAAATTATTGGTGAAACTGATCTTAGAGGAACAACTGTTCACTTTGTACCAGACCCAGAAATTTTTACAGAAACTGTTGAATTTGACTTTGACAAACTCGCAATGCGTGTTCGTGAACTTGCCTTCTTGAATCGTGGTCTTCGTATTTCCTTAACAGATAAACGTGAAGGAAATGAAAAAAATGAAGTTCACTTCCATTATGAAGGTGGGATTCAGTCTTATGTTGAATATTTGAATGAAAATAAGACAGTTATTTTTGAACCAGCTATTTTTACCGAAGGTGAAATGGATGGAATCGCTGTTGAAGTTGCCATGCAATATACAGATACTTATCATTCAGTAGTGATGTCTTTTGCGAATAATATCAATACTCATGAAGGTGGAACACATGAACAAGGGTTTAGAACTGCCCTAACTCGTGTCATTAACAACTACGCCAAACAAAATAAAATTCTTAAAGAAAATGAAGACAATTTGACTGGTGACGATGTGCGTGAAGGATTGACTGCCGTTATCTCAGTTAAACACCCTAATCCACAGTTTGAAGGACAAACCAAAACAAAACTTGGAAACTCAGAAGTAACAGGAATTGTCAACAAACTTTTTGCCGAAGCACTGATAACATTTATGTTGGAAAATCCACAAGTTGCTCGTAAAATTGTAGAAAAAGGGATTTTAGCAAGTAAAGCCAGAATTGCAGCTAAACGTGCGCGTGAAGTGACACGTAAAAAATCAGGTCTTGAAATTTCAAATCTTCCTGGTAAATTAGCAGACTGTTCATCGAATAATCCTGAACAAACAGAATTATTTATTGTCGAAGGAGATTCAGCCGGAGGGTCTGCTAAATCGGGACGTAATCGTGAATTCCAAGCCATTCTCCCAATTCGTGGTAAGATTTTGAACGTTGAAAAAGCAACAATGGATAAAATTTTAGCCAATGAAGAAATCCGTTCATTATTTACTGCCATGGGAACAGGTTTTGGGGGAGATTATGATTTGTCCAAAGCACGTTATCATAAACTCGTCATCATGACCGATGCCGACGTTGATGGGGCTCATATCCGAACACTACTACTCACACTATTCTATCGTTACATGCGTCCAGTTGTAGAAGCAGGCTACGTTTATATTGCTCAACCACCAATTTATGGTATAAAAGTAGGTTCTGAAACTAAAGAATACATTCAACCAGGTGAAAATCAAGAAAAAGATTTACAAGAAGCTTTAGCACGCTGGGCACAAGGGAGAACAAAACCTACGGTCCAACGTTATAAAGGTCTTGGTGAAATGGATGACCATCAGCTATGGGAAACAACAATGGATCCTGAACATCGTTTGATGGCACGTGTTTCTGTTGAAGATGCAGCAGAAGCAGATAAAATATTTGATATGCTCATGGGAGACCGTGTTGAACCTCGCCGTGAATTTATTGAAAATAATGCTCAATACTCAACGATTGATGC
>gyrB_Lcl-091
CAGACGAATATGATGCCAGCCAGATTCAGGTCCTTGAAGGTCTTGAAGCTGTACGTATGCGCCCTGGGATGTATATCGGTTCAACATCAAAAGAAGGTTTGCACCATTTGGTCTGGGAGATTGTTGACAATTCAATTGACGAAGCACTTGCTGGATTTGCAAGCCATATTGAGGTTTTTATTGAACCTGATAATTCAATTACAGTTGTTGATGATGGACGGGGAATTCCTGTTGATATTCAGGAAAAAACAGGTCGTCCAGCGGTAGAAACCGTCTTTACCGTTCTACATGCCGGAGGTAAATTTGGCGGAGGCGGTTATAAGGTTTCTGGTGGATTACACGGTGTAGGTTCTTCTGTTGTTAACGCCTTGTCAACGACTTTAGATGTTACCGTCCATAAAGATGGTCAAAAATATTTTCAAGAGTATCACCGCGGTCTCGTTAGAGATGATTTGAAAATTATTGGTGAAACTGATCTTAGAGGAACAACTGTTCACTTTGTACCAGACCCAGAAATTTTTACAGAAACTGTTGAATTTGACTTTGACAAACTCGCAACGCGTGTTCGTGAACTTGCCTTCTTGAATCGTGGTCTTCGTATTTCCTTAACAGATAAACGTGAAGGAAATGAAAAAAATGAAGTTCACTTCCATTATGAAGGTGGGATTCAGTCTTATGTTGAATATTTGAATGAAAATAAGACAGTTATTTTTGAACCAGCTATTTTTACCGAAGGTGAAATGGATGGAATCGCTGTTGAAGTTGCCATGCAATATACAGATACTTATCATTCAGTAGTGATGTCTTTTGCGAATAATATCAATACTCATGAAGGTGGAACACATGAACAAGGGTTTAGAACTGCCCTAACTCGTGTCATTAACAACTACGCCAAACAAAATAAAATTCTTAAAGAAAATGAAGACAATTTGACTGGTGACGATGTGCGTGAAGGATTGACTGCCGTTATCTCAGTTAAACACCCTAATCCACAGTTTGAAGGACAAACCAAAACAAAACTTGGAAACTCAGAAGTAACAGGAATTGTCAACAAACTTTTTGCCGAAGCACTGACAACATTTATGTTGGAAAATCCACAAGTTGCTCGTAAAATTGTAGAAAAAGGGATTTTAGCAAGTAAAGCCAGAATTGCAGCTAAACGTGCGCGTGAAGTGACACGTAAAAAATCAGGTCTTGAAATTTCAAATCTTCCTGGTAAATTAGCAGACTGTTCATCGAATAATCCTGAACAAACAGAATTATTTATTGTCGAAGGAGATTCAGCCGGAGGGTCTGCTAAATCGGGACGTAATCGTGAATTCCAAGCCATTCTCCCAATTCGTGGTAAGATTTTGAACGTTGAAAAAGCAACAATGGATAAAATTTTAGCCAATGAAGAAATCCGTTCATTATTTACTGCCATGGGAACAGGTTTTGGGGGAGATTATGATTTGTCCAAAGCACGTTATCATAATCTCGTCATCATGACCGATGCCGACGTTGATGGGGCTCATATCCGAACACTACTACTCACACTATTCTATCGTTACATGCGTCCAGTTGTAGAAGCAGGCTACGTTTATATTGCTCAACCACCAATTTATGGTATAAAAGTAGGTTCTGAAACTAAAGAATACATTCAACCAGGTGAAAATCAAGAAAAAGATTTACAAGAAGCTTTAGCACGCTGGGCACAAGGGAGAACAAAACCTACGGTCCAACGTTATAAAGGTCTTGGTGAAATGGATGACCATCAGCTATGGGAAACAACAATGGATCCTGAACATCGTTTGATGGCACGTGTTTCTGTTGAAGATGCAGCAGAAGCAGATAAAATATTTGATATGCTCATGGGAGACCGTGTTGAACCTCGCCGTGAATTTATTGAAAATAATGCTCAATACTCAACGATTGATGC
>gyrB_Lcl-092
CAGACGAATATGATGCCAGCCAGATTCAGGTCCTTGAAGGTCTTGAAGCTGTACGTATGCGCCCTGGGATGTATATCGGTTCAACATCAAAAGAAGGTTTGCACCATTTGGTCTGGGAGATTGTTGACAATTCAATTGACGAAGCACTTGCTGGATTTGCAAGCCATATTGAGGTTTTTATTGAACCTGATAATTCAATTACAGTTGTTGATGATGGACGGGGAATTCCTGTTGATATTCAGGAAAAAACAGGTCGTCCAGCGGTAGAAACCGTCTTTACCGTTCTACATGCCGGAGGTAAATTTGGCGGAGGCGGTTATAAGGTTTCTGGTGGATTACACGGTGTAGGTTCTTCTGTTGTTAACGCCTTGTCAACAACTTTAGATGTTACCGTCCATAAAGATGGTCAAAAATATTTTCAAGAGTATCACCGCGGTCTCGTTAGAGATGATTTGAAAATTATTGGTGAAACTGATCTTAGAGGAACAACTGTTCACTTTGTACCAGACCCAGAAATTTTTACAGAAACTGTTGAATTTGACTTTGACAAACTCGCAACGCGTGTTCGTGAACTTGCCTTCTTGAATCGTGGTCTTCGTATTTCCTTAACAGATAAACGTGAAGGAAATGAAAAAAATGAAGTTCACTTCCATTATGAAGGTGGGATTCAGTCTTATGTTGAATATTTGAATGAAAATAAGACAGTTATTTTTGAACCAGCTATTTTTACCGAAGGTGAAATGGATGGAATCGCTGTTGAAGTTGCCATGCAATATACAGATACTTATCATTCAGTAGTGATGTCTTTTGCGAATAATATCAATACTCATGAAGGTGGAACACATGAACAAGGGTTTAGAACTGCCCTAACTCGTGTCATTAACAACTACGCCAAACAAAATAAAATTCTTAAAGAAAATGGAGACAATTTGACTGGTGACGATGTGCGTGAAGGATTGACTGCCGTTATCTCAGTTAAACACCCTAATCCACAGTTTGAAGGACAAACCAAAACAAAACTTGGAAACTCAGAAGTAACAGGAATTGTCAACAAACTTTTTGCCGAAGCACTGACAACATTTATGTTGGAAAATCCACAAGTTGCTCGTAAAATTGTAGAAAAAGGGATTTTAGCAAGTAAAGCCAGAATTGCAGCTAAACGTGCGCGTGAAGTGACACGTAAAAAATCAGGTCTTGAAATTTCAAATCTTCCTGGTAAATTAGCAGACTGTTCATCGAATAATCCTGAACAAACAGAATTATTTATTGTCGAAGGAGATTCAGCCGGAGGGTCTGCTAAATCGGGACGTAATCGTGAATTCCAAGCCATTCTCCCAATTCGTGGTAAGATTTTGAACGTTGAAAAAGCAACAATGGATAAAATTTTAGCCAATGAAGAAATCCGTTCATTATTTACTGCCATGGGAACAGGTTTTGGGGGAGATTATGATTTGTCCAAAGCACGTTATCATAAACTCGTCATCATGACCGATGCCGACGTTGATGGGGCTCATATCCGAACACTACTACTCACACTATTCTATCGTTACATGCGTCCAGTTGTAGAAGCAGGCTACGTTTATATTGCTCAACCACCAATTTATGGTATAAAAGTAGGTTCTGAAACTAAAGAATACATTCAACCAGGTGAAAATCAAGAAAAAGATTTACAAGAAGCTTTAGCACGCTGGGCACAAGGGAGAACAAAACCTACGGTCCAACGTTATAAAGGTCTTGGTGAAATGGATGACCATCAGCTATGGGAAACAACAATGGATCCTGAACATCGTTTGATGGCACGTGTTTCTGTTGAAGATGCAGCAGAAGCAGATAAAATATTTGATATGCTCATGGGAGACCGTGTTGAACCTCGCCGTGAATTTATTGAAAATAATGCTCAATACTCAACGATTGATGC
>gyrB_Lcl-093
CAGACGAATATGATGCCAGCCAGATTCAGGTCCTTGAAGGTCTTGAAGCTGTACGTATGCGCCCTGGGATGTATATCGGTTCAACATCAAAAGAAGGTTTGCACCATTTGGTCTGGGAGATTGTTGACAATTCAATTGACGAAGCACTTGCTGGATTTGCAAGCCATATTGAGGTTTTTATTGAACCTGATAATTCAATTACAGTTGTTGATGATGGACGGGGAATTCCTGTTGATATTCAGGAAAAAACAGGTCGTCCAGCGGTAGAAACCGTCTTTACCGTTCTACATGCCGGAGGTAAATTTGGCGGAGGCGGTTATAAGGTTTCTGGTGGATTACACGGTGTAGGTTCTTCTGTTGTTAACGCCTTGTCAACGACTTTAGATGTTACCGTCCATAAAGATGGTCAAAAATATTTTCAAGAGTATCACCGCGGTCTCGTTAGAGATGATTTGAAAATTATTGGTGAAACTGATCTTAGAGGAACAACTGTTCACTTTGTACCAGACCCAGAAATTTTTACAGAAACTGTTGAATTTGACTTTGACAAACTCGCAATGCGTGTTCGTGAACTTGCCTTCTTGAATCGTGGTCTTCGTATTTCCTTAACAGATAAACGTGAAGGAAATGAAAAAAATGAAGTTCACTTCCATTATGAAGGTGGGATTCAGTCTTATGTTGAATATTTGAATGAAAATAAGACAGTTATTTTTGAACCAGCTATTTTTACCGAAGGTGAAATGGATGGAATCGCTGTTGAAGTTGCCATGCAATATACAGATACTTATCATTCAGTAGTGATGTCTTTTGCGAATAATATCAATACTCATGAAGGTGGAACACATGAACAAGGGTTTAGAACTGCCCTAACTCGTGTCATTAACAACTACGCCAAACAAAATAAAATTCTTAAAGAAAATGAAGACAATTTGACTGGTGACGATGTGCGTGAAGGATTGACTGCCGTTATCTCAGTTAAACACCCTAATCCACAGTTTGAAGGACAAACCAAAACAAAACTTGGAAACTCAGAAGTAACAGGAATTGTCAACAAACTTTTTGCCGAAGCACTGATAACATTTATGTTGGAAAATCCACAAGTTGCTCGTAAAATTGTAGAAAAAGGGATTTTAGCAAGTAAAGCCAGAATTGCAGCTAAACGTGCGCGTGAAGTGACACGTAAAAAATCAGGTCTTGAAATTTCAAATCTTCCTGGTAAATTAGCAGACTGTTCATCGAATAATCCTGAACAAACAGAATTATTTATTGTCGAAGGAGATTCAGCCGGAGGGTCTGCTAAATCGGGACGTAATCGTGAATTCCAAGCCATTCTCCCAATTCGTGGTAAGATTTTGAACGTTGAAAAAGCAACAATGGATAAAATTTTAGCCAATGAAGAAATCCGTTCATTATTTACTGCCATGGGAACAGGTTTTGGGGGAGATTATGATTTGTCCAAAGCACGTTATCATAAACTCGTCATCATGACCGATGCCGACGTTGATGGGGCTCATATCCGAACACTACTACTCACACTATTCTATCGTTACATGCGTCCAGTTGTAGAAGCAGGCTACGTTTATATTGCTCAACCACCAATTTATGGTATAAAAGTAGGTTCTGAAACTAAAGAATACATTCAACCAGGTGAAAATCAAGAAAAAGATTTACAAGAAGCTTTAGCACGCTGGGCACAAGGGAGAACAAAACCTACGGTCCAACGTTATAAAGGTCTTGGTGAAATGGATGACCATCAGCTATGGGAAACAACAATGGATCCTGAACATCGTTTGATGGCACGTGTTTCTGTTGAAGATGCAGCAGAAGCAGATAAAATATTTGATATGCTCATGGGAGACCGTGTTGAACCTCGCCGTGAATTTATTGAAAATAATGCTCAATACTCAACGATTGATGC
>gyrB_Lcl-094
CAGACGAATATGATGCCAGCCAGATTCAGGTCCTTGAAGGTCTTGAAGCTGTACGTATGCGCCCTGGGATGTATATCGGTTCAACATCAAAAGAAGGTTTGCACCATTTGGTCTGGGAGATTGTTGACAATTCAATTGACGAAGCACTTGCTGGATTTGCAAGCCATATTGAGGTTTTTATTGAACCTGATAATTCAATTACAGTTGTTGATGATGGACGGGGAATTCCTGTTGATATTCAGGAAAAAACAGGTCGTCCAGCGGTAGAAACCGTCTTTACCGTTCTACATGCCGGAGGTAAATTTGGCGGAGGCGGTTATAAGGTTTCTGGTGGATTACACGGTGTAGGTTCTTCTGTTGTTAACGCCTTGTCAACGACTTTAGATGTTACCGTCCATAAAGATGGTCAAAAATATTTTCAAGAGTATCACCGCGGTCTCGTTAGAGATGATTTGAAAATTATTGGTGAAACTGATCTTAGAGGAACAACTGTTCACTTTGTACCAGACCCAGAAATTTTTACAGAAACTGTTGAATTTGACTTTGACAAACTCGCAACGCGTGTTCGTGAACTTGCCTTCTTGAATCGTGGTCTTCGTATTTCCTTAACAGATAAACGTGAAGGAAATGAAAAAAATGAAGTTCACTTCCATTATGAAGGTGGGATTCAGTCTTATGTTGAATATTTGAATGAAAATAAGACAGTTATTTTTGAACCAGCTATTTTTACCGAAGGTGAAATGGATGGAATCGCTGTTGAAGTTGCCATGCAATATACAGATACTTATCATTCAGTAGTGATGTCTTTTGCGAATAATATCAATACTCATGAAGGTGGAACACATGAACAAGGGTTTAGAACTGCCCTAACTCGTGTCATTAACAACTACGCCAAACAAAATAAAATTCTTAAAGAAAATGAAGACAATTTGACTGGTGACGATGTGCGTGAAGGATTGACTGCCGTTATCTCAGTTAAACACCCTAATCCACAGTTTGAAGGACAAACCAAAACAAAACTTGGAAACTCAGAAGTAACAGGAATTGTCAACAAACTTTTTGCCGAAGCACTGACAACATTTATGTTGGAAAATCCACAAGTTGCTCGTAAAATTGTAGAAAAAGGGATTTTAGCAAGTAAAGCCAGAATTGCAGCTAAACGTGCGCGTGAAGTGACACGTAAAAAATCAGGTCTTGAAATTTCAAATCTTCCTGGTAAATTAGCAGACTGTTCATCGAATAATCCTGAACAAACAGAATTATTTATTGTCGAAGGAGATTCAGCCGGAGGGTCTGCTAAATCGGGACGTAATCGTGAATTCCAAGCCATTCTCCCAATTCGTGGTAAGATTTTGAACGTTGAAAAAGCAACAATGGATAAAATTTTAGCCAATGAAGAAATCCGTTCATTATTTACTGCCATGGGAACAGGTTTTGGGGGAGATTATGATTTGTCCAAAGCACGTTATCATAAACTCGTCATCATGACCGATGCCGACGTTGATGGGGCTCATATCCGAACACTACTACTCACACTATTCTATCGTTACATGCGTCCAGTTGTAGAAGCAGGCTACGTTTATATTGCTCAACCACCAATTTATGGTATAAAAGTAGGTTCTGAAACTAAAGAATACATTCAACCAGGTGAAAATCAAGAAAAAGATTTACAAGAAGCTTTAGCACGCTGGGCACAAGGGAGAACAAAACCTACGGTCCAACGTTATAAAGGTCTTGGTGAAATGGATGACCATCAGCTATGGGAAACAACAATGGATCCTGAACATCGTTTGATGGCACGTGTTTCTGTTGAAGATGCAGCAGAAGCAGATAAAATATTTGATATGCTCATGGGAGACCGTGTTGAACCTCGCCGTGAATTTATTGAAAATAATGCTCAATACTCAACGATTGATGC
>gyrB_Lcl-095
CAGACGAATATGATGCCAGCCAGATTCAGGTCCTTGAAGGTCTTGAAGCTGTACGTATGCGCCCTGGGATGTATATCGGTTCAACATCAAAAGAAGGTTTGCACCATTTGGTCTGGGAGATTGTTGACAATTCAATTGACGAAGCACTTGCTGGATTTGCAAGCCATATTGAGGTTTTTATTGAACCTGATAATTCAATTACAGTTGTTGATGATGGACGGGGAATTCCTGTTGATATTCAGGAAAAAACAGGTCGTCCAGCGGTAGAAACCGTCTTTACCGTTCTACATGCCGGAGGTAAATTTGGCGGAGGCGGTTATAAGGTTTCTGGTGGATTACACGGTGTAGGTTCTTCTGTTGTTAACGCCTTGTCAACGACTTTAGATGTTACCGTCCATAAAGATGGTCAAAAATATTTTCAAGAGTATCACCGCGGTCTCGTTAGAGATGATTTGAAAATTATTGGTGAAACTGATCTTAGAGGAACAACTGTTCACTTTGTACCAGACCCAGAAATTTTTACAGAAACTGTTGAATTTGACTTTGACAAACTCGCAATGCGTGTTCGTGAACTTGCCTTCTTGAATCGTGGTCTTCGTATTTCCTTAACAGATAAACGTGAAGGAAATGAAAAAAATGAAGTTCACTTCCATTATGAAGGTGGGATTCAGTCTTATGTTGAATATTTGAATGAAAATAAGACAGTTATTTTTGAACCAGCTATTTTTACCGAAGGTGAAATGGATGGAATCGCTGTTGAAGTTGCCATGCAATATACAGATACTTATCATTCAGTAGTGATGTCTTTTGCGAATAATATCAATACTCATGAAGGTGGAACACATGAACAAGGGTTTAGAACTGCCCTAACTCGTGTCATTAACAACTACGCCAAACAAAATAAAATTCTTAAAGAAAATGAAGACAATTTGACTGGTGACGATGTGCGTGAAGGATTGACTGCCGTTATCTCAGTTAAACACCCTAATCCACAGTTTGAAGGACAAACCAAAACAAAACTTGGAAACTCAGAAGTAACAGGAATTGTCAACAAACTTTTTGCCGAAGCACTGATAACATTTATGTTGGAAAATCCACAAGTTGCTCGTAAAATTGTAGAAAAAGGGATTTTAGCAAGTAAAGCCAGAATTGCAGCTAAACGTGCGCGTGAAGTGACACGTAAAAAATCAGGTCTTGAAATTTCAAATCTTCCTGGTAAATTAGCAGACTGTTCATCGAATAATCCTGAACAAACAGAATTATTTATTGTCGAAGGAGATTCAGCCGGAGGGTCTGCTAAATCGGGACGTAATCGTGAATTCCAAGCCATTCTCCCAATTCGTGGTAAGATTTTGAACGTTGAAAAAGCAACAATGGATAAAATTTTAGCCAATGAAGAAATCCGTTCATTATTTACTGCCATGGGAACAGGTTTTGGGGGAGATTATGATTTGTCCAAAGCACGTTATCATAAACTCGTCATCATGACCGATGCCGACGTTGATGGGGCTCATATCCGAACACTACTACTCACACTATTCTATCGTTACATGCGTCCAGTTGTAGAAGCAGGCTACGTTTATATTGCTCAACCACCAATTTATGGTATAAAAGTAGGTTCTGAAACTAAAGAATACATTCAACCAGGTGAAAATCAAGAAAAAGATTTACAAGAAGCTTTAGCACGCTGGGCACAAGGGAGAACAAAACCTACGGTCCAACGTTATAAAGGTCTTGGTGAAATGGATGACCATCAGCTATGGGAAACAACAATGGATCCTGAACATCGTTTGATGGCACGTGTTTCTGTTGAAGATGCAGCAGAAGCAGATAAAATATTTGATATGCTCATGGGAGACCGTGTTGAACCTCGCCGTGAATTTATTGAAAATAATGCTCAATACTCAACGATTGATGC
>gyrB_Lcl-096
CAGACGAATATGACGCCAGTCAAATTCAAGTACTTGAAGGTCTTGAAGCAGTACGTATGCGTCCAGGGATGTATATTGGTTCAACCTCAAAAGAAGGTTTGCACCATTTAGTCTGGGAAATTGTTGACAATTCAATTGATGAAGCACTTGCAGGATTTGCAAGCCATATTGAGGTTTTTATTGAGCCTGATAATTCAATTACTGTTGTTGATGATGGACGTGGAATTCCGGTTGATATTCAAGAAAAAACGGGTCGTCCAGCCGTGGAAACAGTCTTCACAGTGTTGCATGCTGGAGGTAAATTTGGTGGAGGCGGCTATAAAGTTTCTGGTGGATTGCACGGTGTTGGTTCATCTGTTGTTAATGCTTTGTCAACAGTACTAGATGTTACTGTTCATAAAGATGGCCAAAAATATTATCAAGAATATCATCGTGGTCTCGTTGGAGATGATTTAAAAATTATTGGTGAAACTGACCGTAGAGGGACAACTGTTCACTTTGTACCAGACCCAGAAATTTTTACAGAAACTGTTGAATTTGATTTTGATAAGCTTGCAACACGTGTTCGTGAGTTAGCCTTTTTGAATCGCGGTCTTCGCATTTCCTTAACAGACAAACGTGAAGGAAATGAAAAAAATGAAGTTCACTTCCATTATGAAGGTGGAATTCAGTCTTATGTTGAATATTTAAATGAAAATAAGACAGTCATTTTTGAACCAGCAATTTTTACTGAAGGTGAAATGGATGGAATTGCTGTTGAAGTAGCAATGCAATATACTGATACTTATCATTCAGTAGTGATGTCCTTTGCTAACAACATCAACACTCATGAAGGTGGAACACATGAGCAAGGTTTTAGAACAGCCCTTACTCGTGTTATTAATAATTACGCAAAACAAAATAAAATTCTTAAAGAAAACGAAGATAATTTAACTGGGGATGATGTCCGCGAAGGATTGACAGCAGTTATTTCGGTTAAGCATCCTAATCCACAATTTGAAGGGCAAACCAAAACAAAACTTGGGAACTCAGAAGTAACAGGAATTGTTAACAAACTCTTTGCGGAAGCTTTGACAACATTTATGTTAGAAAATCCACAAGTTGCTCGTAAAATCGTTGAAAAAGGGATTTTGGCAAGTAAAGCAAGGATTGCAGCAAAACGTGCGCGTGAAGTGACACGTAAAAAATCAGGGCTTGAAATTTCCAACCTTCCTGGTAAATTAGCTGACTGTTCATCAAATAATCCAGAACAAACAGAATTATTCATCGTCGAAGGAGATTCGGCTGGAGGTTCGGCTAAATCAGGACGTAATCGTGAATTCCAAGCAATTTTACCTATTCGTGGTAAGATTTTGAATGTGGAAAAAGCAACGATGGATAAAATTTTGGCCAATGAAGAAATTCGTTCTCTATTCACTGCAATGGGAACTGGTTTTGGAGCAGATTATGATTTGTCGAAAGCACGTTATCACAAACTTGTTATCATGACCGATGCCGATGTCGACGGAGCACACATCCGTACGCTTTTACTAACACTCTTCTACCGTTATATGCGCCCAGTTGTTGAAGCAGGGTATGTTTATATTGCTCAGCCACCAATTTACGGTATCAAAGTTGGTTCAGAAACAAAAGAATACATTCAACCAGGTGAAAATCAAGAAAAAGATTTACAAGAAGCTTTAGCACGTTGGGCACAAGGAAGAACAAAGCCTACTGTACAACGTTATAAAGGTTTAGGGGAAATGGATGACCATCAACTTTGGGATACAACAATGGATCCTGAGCACCGTTTAATGGCACGTGTATCTGTTGAAGACGCAGCAGAAGCTGACAAAATCTTTGATATGCTCATGGGAGACAGAGTTGAACCTCGTCGTGAATTTATCGAAAATAATGCTCAGTACTCGACAATTGATGC
>gyrB_Lcl-097
CAGACGAATATGATGCCAGCCAGATTCAGGTCCTTGAAGGTCTTGAAGCTGTACGTATGCGCCCTGGGATGTATATCGGTTCAACATCAAAAGAAGGTTTGCACCATTTGGTCTGGGAGATTGTTGACAATTCAATTGACGAAGCACTTGCTGGATTTGCAAGCCATATTGAGGTTTTTATTGAACCTGATAATTCAATTACAGTTGTTGATGATGGACGGGGAATTCCTGTTGATATTCAGGAAAAAACAGGTCGTCCAGCGGTAGAAACCGTCTTTACCGTTCTACATGCCGGAGGTAAATTTGGCGGAGGCGGTTATAAGGTTTCTGGTGGATTACACGGTGTAGGTTCTTCTGTTGTTAACGCCTTGTCAACGACTTTAGATGTTACCGTCCATAAAGATGGTCAAAAATATTTTCAAGAGTATCACCGCGGTCTCGTTAGAGATGATTTGAAAATTATTGGTGAAACTGATCTTAGAGGAACAACTGTTCACTTTGTACCAGACCCAGAAATTTTTACAGAAACTGTTGAATTTGACTTTGACAAACTCGCAACGCGTGTTCGTGAACTTGCCTTCTTGAATCGTGGTCTTCGTATTTCCTTAACAGATAAACGTGAAGGAAATGAAAAAAATGAAGTTCACTTCCATTATGAAGGTGGGATTCAGTATTATGTTGAATATTTGAATGAAAATAAGACAGTTATTTTTGAACCAGCTATTTTTACCGAAGGTGAAATGGATGGAATCGCTGTTGAAGTTGCCATGCAATATACAGATACTTATCATTCAGTAGTGATGTCTTTTGCGAATAATATCAATACTCATGAAGGTGGAACACATGAACAAGGGTTTAGAACTGCCCTAACTCGTGTCATTAACAACTACGCCAAACAAAATAAAATTCTTAAAGAAAATGAAGACAATTTGACTGGTGACGATGTGCGTGAAGGATTGACTGCCGTTATCTCAGTTAAACACCCTAATCCACAGTTTGAAGGACAAACCAAAACAAAACTTGGAAACTCAGAAGTAACAGGAATTGTCAACAAACTTTTTGCCGAAGCACTGACAACATTTATGTTGGAAAATCCACAAGTTGCTCGTAAAATTGTAGAAAAAGGGATTTTAGCAAGTAAAGCCAGAATTGCAGCTAAACGTGCGCGTGAAGTGACACGTAAAAAATCAGGTCTTGAAATTTCAAATCTTCCTGGTAAATTAGCAGACTGTTCATCGAATAATCCTGAACAAACAGAATTATTTATTGTCGAAGGAGATTCAGCCGGAGGGTCTGCTAAATCGGGACGTAATCGTGAATTCCAAGCCATTCTCCCAATTCGTGGTAAGATTTTGAACGTTGAAAAAGCAACAATGGATAAAATTTTAGCCAATGAAGAAATCCGTTCATTATTTACTGCCATGGGAACAGGTTTTGGGGGAGATTATGATTTGTCCAAAGCACGTTATCATAAACTCGTCATCATGACCGATGCCGACGTTGATGGGGCTCATATCCGAACACTACTACTCACACTATTCTATCGTTACATGCGTCCAGTTGTAGAAGCAGGCTACGTTTATATTGCTCAACCACCAATTTATGGTATAAAAGTAGGTTCTGAAACTAAAGAATACATTCAACCAGGTGAAAATCAAGAAAAAGATTTACAAGAAGCTTTAGCACGCTGGGCACAAGGGAGAACAAAACCTACGGTCCAACGTTATAAAGGTCTTGGTGAAATGGATGACCATCAGCTATGGGAAACAACAATGGATCCTGAACATCGTTTGATGGCACGTGTTTCTGTTGAAGATGCAGCAGAAGCAGATAAAATATTTGATATGCTCATGGGAGACCGTGTTGAACCTCGCCGTGAATTTATTGAAAATAATGCTCAATACTCAACGATTGATGC
>gyrB_Lcl-098
CAGACGAATATGATGCCAGCCAGATTCAGGTCCTTGAAGGTCTTGAAGCTGTACGTATGCGCCCTGGGATGTATATCGGTTCAACATCAAAAGAAGGTTTGCACCATTTGGTCTGGGAGATTGTTGACAATTCAATTGACGAAGCACTTGCTGGATTTGCAAGCCATATTGAGGTTTTTATTGAACCTGATAATTCAATTACAGTTGTTGATGATGGACGGGGAATTCCTGTTGATATTCAGGAAAAAACAGGTCGTCCAGCGGTAGAAACCGTCTTTACCGTTCTACATGCCGGAGGTAAATTTGGCGGAGGCGGTTATAAGGTTTCTGGTGGATTACACGGTGTAGGTTCTTCTGTTGTTAACGCCTTGTCAACGACTTTAGATGTTACCGTCCATAAAGATGGTCAAAAATATTTTCAAGAGTATCACCGCGGTCTCGTTAGAGATGATTTGAAAATTATTGGTGAAACTGATCTTAGAGGAACAACTGTTCACTTTGTACCAGACCCAGAAATTTTTACAGAAACTGTTGAATTTGACTTTGACAAACTCGCAACGCGTGTTCGTGAACTTGCCTTCTTGAATCGTGGTCTTCGTATTTCCTTAACAGATAAACGTGAAGGAAATGAAAAAAATGAAGTTCACTTCCATTATGAAGGTGGGATTCAGTCTTATGTTGAATATTTGAATGAAAATAAGACAGTTATTTTTGAACCAGCTATTTTTACCGAAGGTGAAATGGATGGAATCGCTGTTGAAGTTGCCATGCAATATACAGATACTTATCATTCAGTAGTGATGTCTTTTGCGAATAATATCAATACTCATGAAGGTGGAACACATGAACAAGGGTTTAGAACTGCCCTAACTCGTGTCATTAACAACTACGCCAAACAAAATAAAATTCTTAAAGAAAATGAAGACAATTTGACTGGTGACGATGTGCGTGAAGGATTGACTGCCGTTATCTCAGTTAAACACCCTAATCCACAGTTTGAAGGACAAACCAAAACAAAACTTGGAAACTCAGAAGTAACAGGAATTGTCAACAAACTTTTTGCCGAAGCACTGACAACATTTATGTTGGAAAATCCACAAGTTGCTCGTAAAATTGTAGAAAAAGGGATTTTAGCAAGTAAAGCCAGAATTGCAGCTAAACGTGCGCGTGAAGTGACACGTAAAAAATCAGGTCTTGAAATTTCAAATCTTCCTGGTAAATTAGCAGACTGTTCATCGAATAATCCTGAACAAACAGAATTATTTATTGTCGAAGGAGATTCAGCCGGAGGGTCTGCTAAATCGGGACGTAATCGTGAATTCCAAGCCATTCTCCCAATTCGTGGTAAGATTTTGAACGTTGAAAAAGCAACAATGGATAAAATTTTAGCCAATGAAGAAATCCGTTCATTATTTACTGCCATGGGAACAGGTTTTGGGGGAGATTATGATTTGTCCAAAGCACGTTATCATAAACTCGTCATCATGACCGATGCCGACGTTGATGGGGCTCATATCCGAACACTACTACTCACACTATTCTATCGTTACATGCGTCCAGTTGTAGAAGCAGGCTACGTTTATATTGCTCAACCACCAATTTATGGTATAAAAGTAGGTTCTGAAACTAAAGAATACATTCAACCAGGTGAAAATCAAGAAAAAGATTTACAAGAAGCTTTAGCACGCTGGGCACAAGGGAGAACAAAACCTACGGTCCAACGTTATAAAGGTCTTGGTGAAATGGATGACCATCAGCTATGGGAAACAACAATGGATCCTGAACATCGTTTGATGGCACGTGTTTCTGTTGAAGATGCAGCAGAAGCAGATAAAATATTTGATATGCTCATGGGAGACCGTGTTGAACCTCGCCGTGAATTTATTGAAAATAATGCTCAATACTCAACGATTGATGC
>gyrB_Lcl-099
CAGACGAATATGACGCCAGTCAAATTCAAGTACTTGAAGGTCTTGAAGCAGTACGTATGCGTCCAGGGATGTATATTGGTTCAACCTCAAAAGAAGGGTTGCACCATTTAGTCTGGGAAATTGTTGACAATTCAATTGATGAAGCACTTGCAGGATTTGCAAGCCATATTGAGGTTTTTATTGAGCCTGATAATTCAATTACTGTTGTTGATGATGGACGTGGAATTCCGGTTGATATTCAAGAAAAAACGGGTCGTCCAGCCGTGGAAACAGTCTTCACAGTGTTGCATGCTGGAGGTAAATTTGGTGGAGGCGGCTATAAAGTTTCTGGTGGATTGCACGGTGTTGGTTCATCTGTTGTTAATGCTTTGTCAACAGTACTAGATGTTACTGTTCATAAAGATGGCCAAAAATATTATCAAGAATATCATCGTGGTCTCGTTGGAGATGATTTAAAAATTATTGGTGAAACTGACCGTAGAGGGACAACTGTTCACTTTGTACCAGACCCAGAAATTTTTACAGAAACTGTTGAATTTGATTTTGATAAGCTTGCAACACGTGTTCGTGAGTTAGCCTTTTTGAATCGCGGTCTTCGCATTTCCTTAACAGACAAACGTGAAGGAAATGAAAAAAATGAAGTTCACTTCCATTATGAAGGTGGAATTCAGTCTTATGTTGAATATTTAAATGAAAATAAGACAGTCATTTTTGAACCAGCAATTTTTACTGAAGGTGAAATGGATGGAATTGCTGTTGAAGTAGCAATGCAATATACTGATACTTATCATTCAGTAGTGATGTCCTTTGCTAATAACATCAACACTCATGAAGGTGGAACACATGAGCAAGGTTTTAGAACAGCCCTTACTCGTGTTATTAATAATTACGCAAAACAAAATAAAATTCTTAAAGAAAACGAAGATAATTTAACTGGGGATGATGTCCGCGAAGGATTGACAGCAGTTATTTCGGTTAAGCATCCTAATCCACAATTTGAAGGGCAAACCAAAACAAAACTTGGGAACTCAGAAGTAACAGGAATTGTTAACAAACTCTTTGCGGAAGCTTTGACAACATTTATGTTAGAAAATCCACAAGTTGCTCGTAAAATCGTTGAAAAAGGGATTTTGGCAAGTAAAGCAAGGATTGCAGCAAAACGTGCGCGTGAAGTGACACGTAAAAAATCAGGGCTTGAAATTTCCAACCTTCCTGGTAAATTAGCTGACTGTTCATCAAATAATCCAGAACAAACAGAATTATTCATCGTCGAAGGAGATTCGGCTGGAGGTTCGGCTAAATCAGGACGTAATCGTGAATTCCAAGCAATTTTACCTATTCGTGGTAAGATTTTGAATGTGGAAAAAGCAACGATGGATAAAATTTTGGCCAATGAAGAAATTCGTTCTCTATTCACTGCAATGGGAACTGGTTTTGGAGCAGATTATGATTTGTCGAAAGCACGTTATCACAAACTTGTTATCATGACCGATGCCGATGTCGACGGAGCACACATCCGTACGCTTTTACTAACACTCTTCTACCGTTATATGCGCCCAGTTGTTGAAGCAGGGTATGTTTATATTGCTCAGCCACCAATTTACGGTATCAAAGTTGGTTCAGAAACAAAAGAATACATTCAACCAGGTGAAAATCAAGAAAAAGATTTACAAGAAGCTTTAGCACGTTGGGCACAAGGAAGAACAAAGCCTACTGTACAACGTTATAAAGGTTTAGGGGAAATGGATGACCATCAACTTTGGGATACAACAATGGATCCTGAACACCGTTTAATGGCACGTGTATCTGTTGAAGACGCAGCAGAAGCTGACAAAATCTTTGATATGCTCATGGGAGACAGAGTTGAACCTCGTCGTGAATTTATTGAAAATAATGCTCAGTACTCGACAATTGATGC
>gyrB_Lcl-100
CAGACGAATATGATGCCAGCCAGATTCAGGTCCTTGAAGGTCTTGAAGCTGTACGTATGCGCCCTGGGATGTATATCGGTTCAACATCAAAAGAAGGTTTGCACCATTTGGTCTGGGAGATTGTTGACAATTCAATTGACGAAGCACTTGCTGGATTTGCAAGCCATATTGAGGTTTTTATTGAACCTGATAATTCAATTACAGTTGTTGATGATGGACGGGGAATTCCTGTTGATATTCAGGAAAAAACAGGTCGTCCAGCGGTAGAAACCGTCTTTACCGTTCTACATGCCGGAGGTAAATTTGGCGGAGGCGGTTATAAGGTTTCTGGTGGATTACACGGTGTAGGTTCTTCTGTTGTTAACGCCTTGTCAACGACTTTAGATGTTACCGTCCATAAAGATGGTCAAAAATATTTTCAAGAGTATCACCGCGGTCTCGTTAGAGATGATTTGAAAATTATTGGTGAAACTGATCTTAGAGGAACAACTGTTCACTTTGTACCAGACCCAGAAATTTTTACAGAAACTGTTGAATTTGACTTTGACAAACTCGCAACGCGTGTTCGTGAACTTGCCTTCTTGAATCGTGGTCTTCGTATTTCCTTAACAGATAAACGTGAAGGAAATGAAAAAAATGAAGTTCACTTCCATTATGAAGGTGGGATTCAGTCTTATGTTGAATATTTGAATGAAAATAAGACAGTTATTTTTGAACCAGCTATTTTTACCGAAGGTGAAATGGATGGAATCGCTGTTGAAGTTGCCATGCAATATACAGATACTTATCATTCAGTAGTGATGTCTTTTGCGAATAATATCAATACTCATGAAGGTGGAACACATGAACAAGGGTTTAGAACTGCCCTAACTCGTGTCATTAACAACTACGCCAAACAAAATAAAATTCTTAAAGAAAATGAAGACAATTTGACTGGTGACGATGTGCGTGAAGGATTGACTGCCGTTATCTCAGTTAAACACCCTAATCCACAGTTTGAAGGACAAACCAAAACAAAACTTGGAAACTCAGAAGTAACAGGAATTGTCAACAAACTTTTTGCCGAAGCACTGACAACATTTATGTTGGAAAATCCACAAGTTGCTCGTAAAATTGTAGAAAAAGGGATTTTAGCAAGTAAAGCCAGAATTGCAGCTAAACGTGCGCGTGAAGTGACACGTAAAAAATCAGGTCTTGAAATTTCAAATCTTCCTGGTAAATTAGCAGACTGTTCATCGAATAATCCTGAACAAACAGAATTATTTATTGTCGAAGGAGATTCAGCCGGAGGGTCTGCTAAATCGGGACGTAATCGTGAATTCCAAGCCATTCTCCCAATTCGTGGTAAGATTTTGAACGTTGAAAAAGCAACAATGGATAAAATTTTAGCCAATGAAGAAATCCGTTCATTATTTACTGCCATGGGAACAGGTTTTGGGGGAGATTATGATTTGTCCAAAGCACGTTATCATAAACTCGTCATCATGACCGATGCCGACGTTGATGGGGCTCATATCCGAACACTACTACTCACACTATTCTATCGTTACATGCGTCCAGTTGTAGAAGCAGGCTACGTTTATATTGCTCAACCACCAATTTATGGTATAAAAGTAGGTTCTGAAACTAAAGAATACATTCAACCAGGTGAAAATCAAGAAAAAGATTTACAAGAAGCTTTAGCACGCTGGGCACAAGGGAGAACAAAACCTACGGTCCAACGTTATAAAGGTCTTGGTGAAATGGATGACCATCAGCTATGGGAAACAACAATGGATCCTGAACATCGTTTGATGGCACGTGTTTCTGTTGAAGATGCAGCAGAAGCAGATAAAATATTTGATATGCTCATGGGAGACCGTGTTGAACCTCGCCGTGAATTTATTGAAAATAATGCTCAATACTCAACGATTGATGC
>gyrB_Lcl-101
CAGACGAATATGATGCCAGCCAGATTCAGGTCCTTGAAGGTCTTGAAGCTGTACGTATGCGCCCTGGGATGTATATCGGTTCAACATCAAAAGAAGGTTTGCACCATTTGGTCTGGGAGATTGTTGACAATTCAATTGACGAAGCACTTGCTGGATTTGCAAGCCATATTGAGGTTTTTATTGAACCTGATAATTCAATTACAGTTGTTGATGATGGACGGGGAATTCCTGTTGATATTCAGGAAAAAACAGGTCGTCCAGCGGTAGAAACCGTCTTTACCGTTCTACATGCCGGAGGTAAATTTGGCGGAGGCGGTTATAAGGTTTCTGGTGGATTACACGGTGTAGGTTCTTCTGTTGTTAACGCCTTGTCAACGACTTTAGATGTTACCGTCCATAAAGATGGTCAAAAATATTTTCAAGAGTATCACCGCGGTCTCGTTAGAGATGATTTGAAAATTATTGGTGAAACTGATCTTAGAGGAACAACTGTTCACTTTGTACCAGACCCAGAAATTTTTACAGAAACTGTTGAATTTGACTTTGACAAACTCGCAACGCGTGTTCGTGAACTTGCCTTCTTGAATCGTGGTCTTCGTATTTCCTTAACAGATAAACGTGAAGGAAATGAAAAAAATGAAGTTCACTTCCATTATGAAGGTGGGATTCAGTCTTATGTTGAATATTTGAATGAAAATAAGACAGTTATTTTTGAACCAGCTATTTTTACCGAAGGTGAAATGGATGGAATCGCTGTTGAAGTTGCCATGCAATATACAGATACTTATCATTCAGTAGTGATGTCTTTTGCGAATAATATCAATACTCATGAAGGTGGAACACATGAACAAGGGTTTAGAACTGCCCTAACTCGTGTCATTAACAACTACGCCAAACAAAATAAAATTCTTAAAGAAAATGAAGACAATTTGACTGGTGACGATGTGCGTGAAGGATTGACTGCCGTTATCTCAGTTAAACACCCTAATCCACAGTTTGAAGGACAAACCAAAACAAAACTTGGAAACTCAGAAGTAACAGGAATTGTCAACAAACTTTTTGCCGAAGCACTGACAACATTTATGTTGGAAAATCCAAAAGTTGCTCGTAAAATTGTAGAAAAAGGGATTTTAGCAAGTAAAGCCAGAATTGCAGCTAAACGTGCGCGTGAAGTGACACGTAAAAAATCAGGTCTTGAAATTTCAAATCTTCCTGGTAAATTAGCAGACTGTTCATCGAATAATCCTGAACAAACAGAATTATTTATTGTCGAAGGAGATTCAGCCGGAGGGTCTGCTAAATCGGGACGTAATCGTGAATTCCAAGCCATTCTCCCAATTCGTGGTAAGATTTTGAACGTTGAAAAAGCAACAATGGATAAAATTTTAGCCAATGAAGAAATCCGTTCATTATTTACTGCCATGGGAACAGGTTTTGGGGGAGATTATGATTTGTCCAAAGCACGTTATCATAAACTCGTCATCATGACCGATGCCGACGTTGATGGGGCTCATATCCGAACACTACTACTCACACTATTCTATCGTTACATGCGTCCAGTTGTAGAAGCAGGCTACGTTTATATTGCTCAACCACCAATTTATGGTATAAAAGTAGGTTCTGAAACTAAAGAATACATTCAACCAGGTGAAAATCAAGAAAAAGATTTACAAGAAGCTTTAGCACGCTGGGCACAAGGGAGAACAAAACCTACGGTCCAACGTTATAAAGGTCTTGGTGAAATGGATGACCATCAGCTATGGGAAACAACAATGGATCCTGAACATCGTTTGATGGCACGTGTTTCTGTTGAAGATGCAGCAGAAGCAGATAAAATATTTGATATGCTCATGGGAGACCGTGTTGAACCTCGCCGTGAATTTATTGAAAATAATGCTCAATACTCAACGATTGATGC
>gyrB_Lcl-102
CAGACGAATATGATGCCAGCCAGATTCAGGTCCTTGAAGGTCTTGAAGCTGTACGTATGCGCCCTGGGATGTATATCGGTTCAACATCAAAAGAAGGTTTGCACCATTTGGTCTGGGAGATTGTTGACAATTCAATTGACGAAGCACTTGCTGGATTTGCAAGCCATATTGAGGTTTTTATTGAACCTGATAATTCAATTACAGTTGTTGATGATGGACGGGGAATTCCTGTTGATATTCAGGAAAAAACAGGTCGTCCAGCGGTAGAAACCGTCTTTACCGTTCTACATGCCGGAGGTAAATTTGGCGGAGGCGGTTATAAGGTTTCTGGTGGATTACACGGTGTAGGTTCTTCTGTTGTTAACGCCTTGTCAACGACTTTAGATGTTACCGTCCATAAAGATGGTCAAAAATATTTTCAAGAGTATCACCGCGGTCTCGTTAGAGATGATTTGAAAATTATTGGTGAAACTGATCATAGAGGAACAACTGTTCACTTTGTACCAGACCCAGAAATTTTTACAGAAACTGTTGAATTTGACTTTGACAAACTCGCAACGCGTGTTCGTGAACTTGCCTTCTTGAATCGTGGTCTTCGTATTTCCTTAACAGATAAACGTGAAGGAAATGAAAAAAATGAAGTTCACTTCCATTATGAAGGTGGGATTCAGTCTTATGTTGAATATTTGAATGAAAATAAGACAGTTATTTTTGAACCAGCTATTTTTACCGAAGGTGAAATGGATGGAATCGCTGTTGAAGTTGCCATGCAATATACAGATACTTATCATTCAGTAGTGATGTCTTTTGCGAATAATATCAATACTCATGAAGGTGGAACACATGAACAAGGGTTTAGAACTGCCCTAACTCGTGTCATTAACAACTACGCCAAACAAAATAAAATTCTTAAAGAAAATGAAGACAATTTGACTGGTGACGATGTGCGTGAAGGATTGACTGCCGTTATCTCAGTTAAACACCCTAATCCACAGTTTGAAGGACAAACCAAAACAAAACTTGGAAACTCAGAAGTAACAGGAATTGTCAACAAACTTTTTGCCGAAGCACTGACAACATTTATGTTGGAAAATCCACAAGTTGCTCGTAAAATTGTAGAAAAAGGGATTTTAGCAAGTAAAGCCAGAATTGCAGCTAAACGTGCGCGTGAAGTGACACGTAAAAAATCAGGTCTTGAAATTTCAAATCTTCCTGGTAAATTAGCAGACTGTTCATCGAATAATCCTGAACAAACAGAATTATTTATTGTCGAAGGAGATTCAGCCGGAGGGTCTGCTAAATCGGGACGTAATCGTGAATTCCAAGCCATTCTCCCAATTCGTGGTAAGATTTTGAACGTTGAAAAAGCAACAATGGATAAAATTTTAGCCAATGAAGAAATCCGTTCATTATTTACTGCCATGGGAACAGGTTTTGGGGGAGATTATGATTTGTCCAAAGCACGTTATCATAAACTCGTCATCATGACCGATGCCGACGTTGATGGGGCTCATATCCGAACACTACTACTCACACTATTCTATCGTTACATGCGTCCAGTTGTAGAAGCAGGCTACGTTTATATTGCTCAACCACCAATTTATGGTATAAAAGTAGGTTCTGAAACTAAAGAATACATTCAACCAGGTGAAAATCAAGAAAAAGATTTACAAGAAGCTTTAGCACGCTGGGCACAAGGGAGAACAAAACCTACGGTCCAACGTTATAAAGGTCTTGGTGAAATGGATGACCATCAGCTATGGGAAACAACAATGGATCCTGAACATCGTTTGATGGCACGTGTTTCTGTTGAAGATGCAGCAGAAGCAGATAAAATATTTGATATGCTCATGGGAGACCGTGTTGAACCTCGCCGTGAATTTATTGAAAATAATGCTCAATACTCAACGATTGATGC
>gyrB_Lcl-103
CAGACGAATATGACGCCAGTCAAATTCAAGTACTTGAAGGTCTTGAAGCAGTACGTATGCGTCCAGGGATGTATATTGGTTCAACCTCAAAAGAAGGGTTGCACCATTTAGTCTGGGAAATTGTTGACAATTCAATTGATGAAGCACTTGCAGGATTTGCAAGCCATATTGAGGTTTTTATTGAGCCTGATAATTCAATTACTGTTGTTGATGATGGACGTGGAATTCCGGTTGATATTCAAGAAAAAACGGGTCGTCCAGCCGTGGAAACAGTCTTCACAGTGTTGCATGCTGGAGGTAAATTTGGTGGAGGCGGCTATAAAGTTTCTGGTGGATTGCACGGTGTTGGTTCATCTGTTGTTAATGCTTTGTCAACAGTACTAGATGTTACTGTTCATAAAGATGGCCAAAAATATTATCAAGAATATCATCGTGGTCTCGTTGGAGATGATTTAAAAATTATTGGTGAAACTGACCGTAGAGGGACAACTGTTCACTTTGTACCAGACCCAGAAATTTTTACAGAAACTGTTGAATTTGATTTTGATAAGCTTGCAACACGTGTTCGTGAGTTAGCCTTTTTGAATCGCGGTCTTCGCATTTCCTTAACAGACAAACGTGAAGGAAATGAAAAAAATGAAGTTCACTTCCATTATGAAGGTGGAATTCAGTCTTATGTTGAATATTTAAATGAAAATAAGACAGTCATTTTTGAACCAGCAATTTTTACTGAAGGTGAAATGGATGGAATTGCTGTTGAAGTAGCAATGCAATATACTGATACTTATCATTCAGTAGTGATGTCCTTTGCTAATAACATCAACACTCATGAAGGTGGAACACATGAGCAAGGTTTTAGAACAGCCCTTACTCGTGTTATTAATAATTACGCAAAACAAAATAAAATTCTTAAAGAAAACGAAGATAATTTAACTGGGGATGATGTCCGCGAAGGATTGACAGCAGTTATTTCGGTTAAGCATCCTAATCCACAATTTGAAGGGCAAACCAAAACAAAACTTGGGAACTCAGAAGTAACAGGAATTGTTAACAAACTCTTTGCGGAAGCTTTGACAACATTTATGTTAGAAAATCCACAAGTTGCTCGTAAAATCGTTGAAAAAGGGATTTTGGCAAGTAAAGCAAGGATTGCAGCAAAACGTGCGCGTGAAGTGACACGTAAAAAATCAGGGCTTGAAATTTCCAACCTTCCTGGTAAATTAGCTGACTGTTCATCAAATAATCCAGAACAAACAGAATTATTCATCGTCGAAGGAGATTCGGCTGGAGGTTCGGCTAAATCAGGACGTAATCGTGAATTCCAAGCAATTTTACCTATTCGTGGTAAGATTTTGAATGTGGAAAAAGCAACGATGGATAAAATTTTGGCCAATGAAGAAATTCGTTCTCTATTCACTGCAATGGGAACTGGTTTTGGAGCAGATTATGATTTGTCGAAAGCACGTTATCACAAACTTGTTATCATGACCGATGCCGATGTCGACGGAGCACACATCCGTACGCTTTTACTAACACTCTTCTACCGTTATATGCGCCCAGTTGTTGAAGCAGGGTATGTTTATATTGCTCAGCCACCAATTTACGGTATCAAAGTTGGTTCAGAAACAAAAGAATACATTCAACCAGGTGAAAATCAAGAAAAAGATTTACAAGAAGCTTTAGCACGTTGGGCACAAGGAAGAACAAAGCCTACTGTACAACGTTATAAAGGTTTAGGGGAAATGGATGACCATCAACTTTGGGATACAACAATGGATCCTGAACACCGTTTAATGGCACGTGTATCTGTTGAAGACGCAGCAGAAGCTGACAAAATCTTTGATATGCTCATGGGAGACAGAGTTGAACCTCGTCGTGAATTTATTGAAAATAATGCTCAGTACTCGACAATTGATGC
>gyrB_Lcl-104
CAGACGAATATGACGCCAGTCAAATTCAAGTACTTGAAGGTCTTGAAGCTGTACGTATGCGTCCAGGGATGTATATTGGTTCAACCTCAAAAGAAGGTTTGCACCATTTAGTCTGGGAAATTGTTGACAATTCAATTGATGAAGCACTTGCAGGATTTGCAAGCCATATTGAGGTTTTTATTGAGCCTGATAATTCAATTACTGTTGTTGATGATGGACGTGGAATTCCGGTTGATATTCAAGAAAAAACGGGTCGCCCAGCCGTGGAAACAGTCTTTACAGTGTTGCATGCTGGAGGTAAATTTGGCGGAGGCGGCTATAAAGTTTCTGGTGGATTGCACGGTGTTGGTTCATCTGTTGTTAATGCTTTATCAACAGTACTAGATGTTACTGTTCATAAAGATGGCCAAAAATATTATCAAGAATATCATCGTGGTCTCGTTGGAGATGATTTAAAAATTATTGGTGAAACTGACCGTAGAGGGACAACTGTTCACTTTGTACCAGACCCAGAAATTTTTACAGAAACTGTTGAATTTGATTTTGATAAGCTTGCAACACGTGTTCGTGAGTTAGCCTTTTTGAATCGCGGTCTTCGTATTTCCTTAACAGATAAACGTGAAGGAAATGAAAAAAATGAAGTTCATTTCCATTACGAAGGTGGAATTCAGTCTTATGTTGAATATTTAAATGAAAATAAGACAGTCATTTTTGAACCAGCAATTTTTACTGAAGGTGAAATGGATGGAATTGCTGTTGAAGTAGCAATGCAATATACTGATACTTATCATTCAGTAGTAATGTCCTTTGCTAACAACATCAACACTCACGAAGGTGGAACACATGAGCAAGGTTTTAGAACAGCCCTTACTCGTGTTATTAATAATTACGCAAAACAAAATAAAATTCTTAAAGAAAACGAAGATAATTTAACTGGGGATGATGTCCGCGAAGGATTGACAGCAGTTATTTCGGTTAAGCATCCTAATCCACAATTTGAAGGGCAAACCAAAACAAAACTTGGGAACTCAGAAGTAACAGGAATTGTTAACAAACTCTTTGCGGAAGCTTTGACAACATTTATGTTAGAAAATCCACAAGTTGCTCGTAAAATCGTTGAAAAAGGGATTTTGGCAAGTAAAGCAAGGATTGCAGCAAAACGTGCGCGTGAAGTGACACGTAAAAAATCAGGGCTTGAAATTTCCAACCTTCCCGGTAAATTAGCTGACTGTTCATCAAATAATCCAGAACAAACAGAATTATTCATCGTCGAAGGAGATTCGGCTGGAGGTTCGGCTAAATCAGGACGTAATCGTGAGTTCCAAGCAATTTTACCTATTCGTGGTAAGATTTTGAATGTGGAAAAAGCAACGATGGATAAAATTTTGGCCAATGAAGAAATTCGTTCTCTATTCACTGCAATGGGAACTGGTTTTGGAGCAGATTATGATTTGTCGAAAGCACGTTATCATAAACTTGTTATCATGACCGATGCCGATGTCGACGGCGCACACATCCGTACGCTTTTACTAACACTCTTCTACCGTTATATGCGCCCAGTTGTTGAAGCAGGATATGTTTATATTGCTCAGCCACCAATTTACGGTATCAAAGTTGGTTCAGAAACAAAAGAATATATTCAACCAGGTGAAAATCAAGAAAAAGATTTACAAGAAGCTTTAGCACGTTGGGCACAAGGAAGAACAAAGCCTACTGTACAACGTTATAAAGGTTTAGGGGAAATGGATGACCATCAACTTTGGGATACAACAATGGATCCTGAACACCGTTTAATGGCACGTGTATCTGTTGAAGACGCAGCAGAAGCTGACAAAATCTTTGATATGCTCATGGGAGACAGAGTTGAACCTCGTCGTGAATTTATCGAAAATAATGCTCAGTACTCGACAATTGATGC
>gyrB_Lcl-105
CAGACGAATATGACGCCAGTCAAATTCAAGTACTTGAAGGTCTTGAAGCAGTACGTATGCGTCCAGGGATGTATATTGGTTCAACCTCAAAAGAAGGGTTGCACCATTTAGTCTGGGAAATTGTTGACAATTCAATTGATGAAGCACTTGCAGGATTTGCAAGCCATATTGAGGTTTTTATTGAGCCTGATAATTCAATTACTGTTGTTGATGATGGACGTGGAATTCCGGTTGATATTCAAGAAAAAACGGGTCGTCCAGCCGTGGAAACAGTCTTCACAGTGTTGCATGCTGGAGGTAAATTTGGTGGAGGCGGCTATAAAGTTTCTGGTGGATTGCACGGTGTTGGTTCATCTGTTGTTAATGCTTTGTCAACAGTACTAGATGTTACTGTTCATAAAGATGGCCAAAAATATTATCAAGAATATCATCGTGGTCTCGTTGGAGATGATTTAAAAATTATTGGTGAAACTGACCGTAGAGGGACAACTGTTCACTTTGTACCAGACCCAGAAATTTTTACAGAAACTGTTGAATTTGATTTTGATAAGCTTGCAACACGTGTTCGTGAGTTAGCCTTTTTGAATCGCGGTCTTCGCATTTCCTTAACAGACAAACGTGAAGGAAATGAAAAAAATGAAGTTCACTTCCATTATGAAGGTGGAATTCAGTCTTATGTTGAATATTTAAATGAAAATAAGACAGTCATTTTTGAACCAGCAATTTTTACTGAAGGTGAAATGGATGGAATTGCTGTTGAAGTAGCAATGCAATATACTGATACTTATCATTCAGTAGTGATGTCCTTTGCTAATAACATCAACACTCATGAAGGTGGAACACATGAGCAAGGTTTTAGAACAGCCCTTACTCGTGTTATTAATAATTACGCAAAACAAAATAAAATTCTTAAAGAAAACGAAGATAATTTAACTGGGGATGATGTCCGCGAAGGATTGACAGCAGTTATTTCGGTTAAGCATCCTAATCCACAATTTGAAGGGCAAACCAAAACAAAACTTGGGAACTCAGAAGTAACAGGAATTGTTAACAAACTCTTTGCGGAAGCTTTGACAACATTTATGTTAGAAAATCCACAAGTTGCTCGTAAAATCGTTGAAAAAGGGATTTTGGCAAGTAAAGCAAGGATTGCAGCAAAACGTGCGCGTGAAGTGACACGTAAAAAATCAGGGCTTGAAATTTCCAACCTTCCTGGTAAATTAGCTGACTGTTCATCAAATAATCCAGAACAAACAGAATTATTCATCGTCGAAGGAGATTCGGCTGGAGGTTCGGCTAAATCAGGACGTAATCGTGAATTCCAAGCAATTTTACCTATTCGTGGTAAGATTTTGAATGTGGAAAAAGCAACGATGGATAAAATTTTGGCCAATGAAGAAATTCGTTCTCTATTCACTGCAATGGGAACTGGTTTTGGAGCAGATTATGATTTGTCGAAAGCACGTTATCACAAACTTGTTATCATGACCGATGCCGATGTCGACGGAGCACACATCCGTACGCTTTTACTAACACTCTTCTACCGTTATATGCGCCCAGTTGTTGAAGCAGGGTATGTTTATATTGCTCAGCCACCAATTTACGGTATCAAAGTTGGTTCAGAAACAAAAGAATACATTCAACCAGGTGAAAATCAAGAAAAAGATTTACAAGAAGCTTTAGCACGTTGGGCACAAGGAAGAACAAAGCCTACTGTACAACGTTATAAAGGTTTAGGGGAAATGGATGACCATCAACTTTGGGATACAACAATGGATCCTGAACACCGTTTAATGGCACGTGTATCTGTTGAAGACGCAGCAGAAGCTGACAAAATCTTTGATATGCTCATGGGAGACAGAGTTGAACCTCGTCGTGAATTTATTGAAAATAATGCTCAGTACTCGACAATTGATGC
>gyrB_Lcl-106
CAGACGAATATGACGCCAGTCAAATTCAAGTACTTGAAGGTCTTGAAGCTGTACGTATGCGTCCAGGGATGTATATTGGTTCAACCTCAAAAGAAGGTTTGCACCATTTAGTCTGGGAAATTGTTGACAATTCAATTGATGAAGCACTTGCAGGATTTGCAAGCCATATTGAGGTTTTTATTGAGCCTGATAATTCAATTACTGTTGTTGATGATGGACGTGGAATTCCGGTTGATATTCAAGAAAAAACGGGTCGCCCAGCCGTGGAAACAGTCTTTACAGTGTTGCATGCTGGAGGTAAATTTGGCGGAGGCGGCTATAAAGTTTCTGGTGGATTGCACGGTGTTGGTTCATCTGTTGTTAATGCTTTATCAACAGTACTAGATGTTACTGTTCATAAAGATGGCCAAAAATATTATCAAGAATATCATCGTGGTCTCGTTGGAGATGATTTAAAAATTATTGGTGAAACTGACCGTAGAGGGACAACTGTTCACTTTGTACCAGACCCAGAAATTTTTACAGAAACTGTTGAATTTGATTTTGATAAGCTTGCAACACGTGTTCGTGAGTTAGCCTTTTTGAATCGCGGTCTTCGTATTTCCTTAACAGATAAACGTGAAGGAAATGAAAAAAATGAAGTTCATTTCCATTACGAAGGTGGAATTCAGTCTTATGTTGAATATTTAAATGAAAATAAGACAGTCATTTTTGAACCAGCAATTTTTACTGAAGGTGAAATGGATGGAATTGCTGTTGAAGTAGCAATGCAATATACTGATACTTATCATTCAGTAGTAATGTCCTTTGCTAACAACATCAACACTCACGAAGGTGGAACACATGAGCAAGGTTTTAGAACAGCCCTTACTCGTGTTATTAATAATTACGCAAAACAAAATAAAATTCTTAAAGAAAACGAAGATAATTTAACTGGGGATGATGTCCGCGAAGGATTGACAGCAGTTATTTCGGTTAAGCATCCTAATCCACAATTTGAAGGGCAAACCAAAACAAAACTTGGGAACTCAGAAGTAACAGGAATTGTTAACAAACTCTTTGCGGAAGCTTTGACAACATTTATGTTAGAAAATCCACAAGTTGCTCGTAAAATCGTTGAAAAAGGGATTTTGGCAAGTAAAGCAAGGATTGCAGCAAAACGTGCGCGTGAAGTGACACGTAAAAAATCAGGGCTTGAAATTTCCAACCTTCCCGGTAAATTAGCTGACTGTTCATCAAATAATCCAGAACAAACAGAATTATTCATCGTCGAAGGAGATTCGGCTGGAGGTTCGGCTAAATCAGGACGTAATCGTGAATTCCAAGCAATTTTACCTATTCGTGGTAAGATTTTGAATGTGGAAAAAGCAACGATGGATAAAATTTTGGCCAATGAAGAAATTCGTTCTCTATTCACTGCAATGGGAACTGGTTTTGGAGCAGATTATGATTTGTCGAAAGCACGTTATCATAAACTTGTTATCATGACCGATGCCGATGTCGACGGCGCACACATCCGTACGCTTTTACTAACACTCTTCTACCGTTATATGCGCCCAGTTGTTGAAGCAGGATATGTTTATATTGCTCAGCCACCAATTTACGGTATCAAAGTTGGTTCAGAAACAAAAGAATATATTCAACCAGGTGAAAATCAAGAAAAAGATTTACAAGAAGCTTTAGCACGTTGGGCACAAGGAAGAACAAAGCCTACTGTACAACGTTATAAAGGTTTAGGGGAAATGGATGACCATCAACTTTGGGATACAACAATGGATCCTGAACACCGTTTAATGGCACGTGTATCTGTTGAAGACGCAGCAGAAGCTGACAAAATCTTTGATATGCTCATGGGAGACAGAGTTGAACCTCGTCGTGAATTTATCGAAAATAATGCTCAGTACTCGACAATTGATGC
>gyrB_Lcl-107
CAGACGAATATGACGCCAGTCAAATTCAAGTACTTGAAGGTCTTGAAGCTGTACGTATGCGTCCAGGGATGTATATTGGTTCAACCTCAAAAGAAGGTTTGCACCATTTAGTCTGGGAAATTGTTGACAATTCAATTGATGAAGCACTTGCAGGATTTGCAAGCCATATTGAGGTTTTTATTGAGCCTGATAATTCAATTACTGTTGTTGATGATGGACGTGGAATTCCGGTTGATATTCAAGAAAAAACGGGTCGCCCAGCCGTGGAAACAGTCTTTACAGTGTTGCATGCTGGAGGTAAATTTGGCGGAGGCGGCTATAAAGTTTCTGGTGGATTGCACGGTGTTGGTTCATCTGTTGTTAATGCTTTATCAACAGTACTAGATGTTACTGTTCATAAAGATGGCCAAAAATATTATCAAGAATATCATCGTGGTCTCGTTGGAGATGATTTAAAAATTATTGGTGAAACTGACCGTAGAGGGACAACTGTTCACTTTGTACCAGACCCAGAAATTTTTACAGAAACTGTTGAATTTGATTTTGATAAGCTTGCAACACGTGTTCGTGAGTTAGCCTTTTTGAATCGCGGTCTTCGTATTTCCTTAACAGATAAACGTGAAGGAAATGAAAAAAATGAAGTTCATTTCCATTACGAAGGTGGAATTCAGTCTTATGTTGAATATTTAAATGAAAATAAGACAGTCATTTTTGAACCAGCAATTTTTACTGAAGGTGAAATGGATGGAATTGCTGTTGAAGTAGCAATGCAATATACTGATACTTATCATTCAGTAGTAATGTCCTTTGCTAACAACATCAACACTCACGAAGGTGGAACACATGAGCAAGGTTTTAGAACAGCCCTTACTCGTGTTATTAATAATTACGCAAAACAAAATAAAATTCTTAAAGAAAACGAAGATAATTTAACTGGGGATGATGTCCGCGAAGGATTGACAGCAGTTATTTCGGTTAAGCATCCTAATCCACAATTTGAAGGGCAAACCAAAACAAAACTTGGGAACTCAGAAGTAACAGGAATTGTTAACAAACTCTTTGCGGAAGCTTTGACAACATTTATGTTAGAAAATCCACAAGTTGCTCGTAAAATCGTTGAAAAAGGGATTTTGGCAAGTAAAGCAAGGATTGCAGCAAAACGTGCGCGTGAAGTGACACGTAAAAAATCAGGGCTTGAAATTTCCAACCTTCCCGGTAAATTAGCTGACTGTTCATCAAATAATCCAGAACAAACAGAATTATTCATCGTCGAAGGAGATTCGGCTGGAGGTTCGGCTAAATCAGGACGTAATCGTGAATTCCAAGCAATTTTACCTATTCGTGGTAAGATTTTGAATGTGGAAAAAGCAACGATGGATAAAATTTTGGCCAATGAAGAAATTCGTTCTCTATTCACTGCAATGGGAACTGGTTTTGGAGCAGATTATGATTTGTCGAAAGCACGTTATCATAAACTTGTTATCATGACCGATGCCGATGTCGACGGCGCACACATCCGTACGCTTTTACTAACACTCTTCTACCGTTATATGCGCCCAGTTGTTGAAGCAGGATATGTTTATATTGCTCAGCCACCAATTTACGGTATCAAAGTTGGTTCAGAAACAAAAGAATATATTCAACCAGGTGAAAATCAAGAAAAAGATTTACAAGAAGCTTTAGCACGTTGGGCACAAGGAAGAACAAAGCCTACTGTACAACGTTATAAAGGTTTAGGGGAAATGGATGACCATCAACTTTGGGATACAACAATGGATCCTGAACACCGTTTAATGGCACGTGTATCTGTTGAAGACGCAGCAGAAGCTGACAAAATCTTTGATATGCTCATGGGAGACAGAGTTGAACCTCGTCGTGAATTTATCGAAAATAATGCTCAGTACTCGACAATTGATGC
>gyrB_Lcl-108
CAGACGAATATGACGCCAGTCAAATTCAAGTACTTGAAGGTCTTGAAGCAGTACGTATGCGTCCAGGGATGTATATTGGTTCAACCTCAAAAGAAGGGTTGCACCATTTAGTCTGGGAAATTGTTGACAATTCAATTGATGAAGCACTTGCAGGATTTGCAAGCCATATTGAGGTTTTTATTGAGCCTGATAATTCAATTACTGTTGTTGATGATGGACGTGGAATTCCGGTTGATATTCAAGAAAAAACGGGTCGTCCAGCCGTGGAAACAGTCTTCACAGTGTTGCATGCTGGAGGTAAATTTGGTGGAGGCGGCTATAAAGTTTCTGGTGGATTGCACGGTGTTGGTTCATCTGTTGTTAATGCTTTGTCAACAGTACTAGATGTTACTGTTCATAAAGATGGCCAAAAATATTATCAAGAATATCATCGTGGTCTCGTTGGAGATGATTTAAAAATTATTGGTGAAACTGACCTTAGAGGGACAACTGTTCACTTTGTACCAGACCCAGAAATTTTTACAGAAACTGTTGAATTTGATTTTGATAAGCTTGCAACACGTGTTCGTGAGTTAGCCTTTTTGAATCGCGGTCTTCGCATTTCCTTAACAGACAAACGTGAAGGAAATGAAAAAAATGAAGTTCACTTCCATTATGAAGGTGGAATTCAGTCTTATGTTGAATATTTAAATGAAAATAAGACAGTCATTTTTGAACCAGCAATTTTTACTGAAGGTGAAATGGATGGAATTGCTGTTGAAGTAGCAATGCAATATACTGATACTTATCATTCAGTAGTGATGTCCTTTGCTAATAACATCAACACTCATGAAGGTGGAACACATGAGCAAGGTTTTAGAACAGCCCTTACTCGTGTTATTAATAATTACGCAAAACAAAATAAAATTCTTAAAGAAAACGAAGATAATTTAACTGGGGATGATGTCCGCGAAGGATTGACAGCAGTTATTTCGGTTAAGCATCCTAATCCACAATTTGAAGGGCAAACCAAAACAAAACTTGGGAACTCAGAAGTAACAGGAATTGTTAACAAACTCTTTGCGGAAGCTTTGACAACATTTATGTTAGAAAATCCACAAGTTGCTCGTAAAATCGTTGAAAAAGGGATTTTGGCAAGTAAAGCAAGGATTGCAGCAAAACGTGCGCGTGAAGTGACACGTAAAAAATCAGGGCTTGAAATTTCCAACCTTCCTGGTAAATTAGCTGACTGTTCATCAAATAATCCAGAACAAACAGAATTATTCATCGTCGAAGGAGATTCGGCTGGAGGTTCGGCTAAATCAGGACGTAATCGTGAATTCCAAGCAATTTTACCTATTCGTGGTAAGATTTTGAATGTGGAAAAAGCAACGATGGATAAAATTTTGGCCAATGAAGAAATTCGTTCTCTATTCACTGCAATGGGAACTGGTTTTGGAGCAGATTATGATTTGTCGAAAGCACGTTATCACAAACTTGTTATCATGACCGATGCCGATGTCGACGGAGCACACATCCGTACGCTTTTACTAACACTCTTCTACCGTTATATGCGCCCAGTTGTTGAAGCAGGGTATGTTTATATTGCTCAGCCACCAATTTACGGTATCAAAGTTGGTTCAGAAACAAAAGAATACATTCAACCAGGTGAAAATCAAGAAAAAGATTTACAAGAAGCTTTAGCACGTTGGGCACAAGGAAGAACAAAGCCTACTGTACAACGTTATAAAGGTTTAGGGGAAATGGATGACCATCAACTTTGGGATACAACAATGGATCCTGAACACCGTTTAATGGCACGTGTATCTGTTGAAGACGCAGCAGAAGCTGACAAAATCTTTGATATGCTCATGGGAGACAGAGTTGAACCTCGTCGTGAATTTATTGAAAATAATGCTCAGTACTCGACAATTGATGC
>gyrB_Lcl-109
CAGACGAATATGACGCCAGTCAAATTCAAGTACTTGAAGGTCTTGAAGCTGTACGTATGCGTCCAGGGATGTATATTGGTTCAACCTCAAAAGAAGGTTTGCACCATTTAGTCTGGGAAATTGTTGACAATTCAATTGATGAAGCACTTGCAGGATTTGCAAGCCATATTGAGGTTTTTATTGAGCCTGATAATTCAATTACTGTTGTTGATGATGGACGTGGAATTCCGGTTGATATTCAAGAAAAAACGGGTCGCCCAGCCGTGGAAACAGTCTTTACAGTGTTGCATGCTGGAGGTAAATTTGGCGGAGGCGGCTATAAAGTTTCTGGTGGATTGCACGGTGTTGGTTCATCTGTTGTTAATGCTTTATCAACAGTACTAGATGTTACTGTTCATAAAGATGGCCAAAAATATTATCAAGAATATCATCGTGGTCTCGTTGGAGATGATTTAAAAATTATTGGTGAAACTGACCGTAGAGGGACAACTGTTCACTTTGTACCAGACCCAGAAATTTTTACAGAAACTGTTGAATTTGATTTTGATAAGCTTGCAACACGTGTTCGTGAGTTAGCCTTTTTGAATCGCGGTCTTCGTATTTCCTTAACAGATAAACGTGAAGGAAATGAAAAAAATGAAGTTCATTTCCATTACGAAGGTGGAATTCAGTCTTATGTTGAATATTTAAATGAAAATAAGACAGTCATTTTTGAACCAGCAATTTTTACTGAAGGTGAAATGGATGGAATTGCTGTTGAAGTAGCAATGCAATATACTGATACTTATCATTCAGTAGTAATGTCCTTTGCTAACAACATCAACACTCACGAAGGTGGAACACATGAGCAAGGTTTTAGAACAGCCCTTACTCGTGTTATTAATAATTACGCAAAACAAAATAAAATTCTTAAAGAAAACGAAGATAATTTAACTGGGGATGATGTCCGCGAAGGATTGACAGCAGTTATTTCGGTTAAGCATCCTAATCCACAATTTGAAGGGCAAACCAAAACAAAACTTGGGAACTCAGAAGTAACAGGAATTGTTAACAAACTCTTTGCGGAAGCTTTGACAACATTTATGTTAGAAAATCCACAAGTTGCTCGTAAAATCGTTGAAAAAGGGATTTTGGCAAGTAAAGCAAGGATTGCAGCAAAACGTGCGCGTGAAGTGACACGTAAAAAATCAGGGCTTGAAATTTCCAACCTTCCCGGTAAATTAGCTGACTGTTCATCAAATAATCCAGAACAAACAGAATTATTCATCGTCGAAGGAGATTCGGCTGGAGGTTCGGCTAAATCAGGACGTAATCGTGAATTCCAAGCAATTTTACCTATTCGTGGTAAGATTTTGAATGTGGAAAAAGCAACGATGGATAAAATTTTGGCCAATGAAGAAATTCGTTCTCTATTCACTGCAATGGGAACTGGTTTTGGAGCAGATTATGATTTGTCGAAAGCACGTTATCATAAACTTGTTATCATGACCGATGCCGATGTCGACGGCGCACACATCCGTACGCTTTTACTAACACTCTTCTACCGTTATATGCGCCCAGTTGTTGAAGCAGGATATGTTTATATTGCTCAGCCACCAATTTACGGTATCAAAGTTGGTTCAGAAACAAAAGAATATATTCAACCAGGTGAAAATCAAGAAAAAGATTTACAAGAAGCTTTAGCACGTTGGGCACAAGGAAGAACAAAGCCTACTGTACAACGTTATAAAGGTTTAGGGGAAATGGATGACCATCAACTTTGGGATACAACAATGGATCCTGAACACCGTTTAATGGCACGTGTATCTGTTGAAGACGCAGCAGAAGCTGACAAAATCTTTGATATGCTCATGGGAGACAGAGTTGAACCTCGTCGTGAATTTATCGAAAATAATGCTCAGTACTCGACAATTGATGC
>gyrB_Lcl-110
CAGACGAATATGACGCCAGTCAAATTCAAGTACTTGAAGGTCTTGAAGCTGTACGTATGCGTCCAGGGATGTATATTGGTTCAACCTCAAAAGAAGGTTTGCACCATTTAGTCTGGGAAATTGTTGACAATTCAATTGATGAAGCACTTGCAGGATTTGCAAGCCATATTGAGGTTTTTATTGAGCCTGATAATTCAATTACTGTTGTTGATGATGGACGTGGAATTCCGGTTGATATTCAAGAAAAAACGGGTCGCCCAGCCGTGGAAACAGTCTTTACAGTGTTGCATGCTGGAGGTAAATTTGGCGGAGGCGGCTATAAAGTTTCTGGTGGATTGCACGGTGTTGGTTCATCTGTTGTTAATGCTTTATCAACAGTACTAGATGTTACTGTTCATAAAGATGGCCAAAAATATTATCAAGAATATCATCGTGGTCTCGTTGGAGATGATTTAAAAATTATTGGTGAAACTGACCGTAGAGGGACAACTGTTCACTTTGTACCAGACCCAGAAATTTTTACAGAAACTGTTGAATTTGATTTTGATAAGCTTGCAACACGTGTTCGTGAGTTAGCCTTTTTGAATCGCGGTCTTCGTATTTCCTTAACAGATAAACGTGAAGGAAATGAAAAAAATGAAGTTCATTTCCATTACGAAGGTGGAATTCAGTCTTATGTTGAATATTTAAATGAAAATAAGACAGTCATTTTTGAACCAGCAATTTTTACTGAAGGTGAAATGGATGGAATTGCTGTTGAAGTAGCAATGCAATATACTGATACTTATCATTCAGTAGTAATGTCCTTTGCTAACAACATCAACACTCACGAAGGTGGAACACATGAGCAAGGTTTTAGAACAGCCCTTACTCGTGTTATTAATAATTACGCAAAACAAAATAAAATTCTTAAAGAAAACGAAGATAATTTAACTGGGGATGATGTCCGCGAAGGATTGACAGCAGTTATTTCGGTTAAGCATCCTAATCCACAATTTGAAGGGCAAACCAAAACAAAACTTGGGAACTCAGAAGTAACAGGAATTGTTAACAAACTCTTTGCGGAAGCTTTGACAACATTTATGTTAGAAAATCCACAAGTTGCTCGTAAAATCGTTGAAAAAGGGATTTTGGCAAGTAAAGCAAGGATTGCAGCAAAACGTGCGCGTGAAGTGACACGTAAAAAATCAGGGCTTGAAATTTCCAACCTTCCCGGTAAATTAGCTGACTGTTCATCAAATAATCCAGAACAAACAGAATTATTCATCGTCGAAGGAGATTCGGCTGGAGGTTCGGCTAAATCAGGACGTAATCGTGAATTCCAAGCAATTTTACCTATTCGTGGTAAGATTTTGAATGTGGAAAAAGCAACGATGGATAAAATTTTGGCCAATGAAGAAATTCGTTCTCTATTCACTGCAATGGGAACTGGTTTTGGAGCAGATTATGATTTGTCGAAAGCACGTTATCATAAACTTGTTATCATGACCGATGCCGATGTCGACGGCGCACACATCCGTACGCTTTTACTAACACTCTTCTACCGTTATATGCGCCCAGTTGTTGAAGCAGGATATGTTTATATTGCTCAGCCACCAATTTACGGTATCAAAGTTGGTTCAGAAACAAAAGAATATATTCAACCAGGTGAAAATCAAGAAAAAGATTTACAAGAAGCTTTAGCACGTTGGGCACAAGGAAGAACAAAGCCTACTGTACAACGTTATAAAGGTTTAGGGGAAATGGATGACCATCAACTTTGGGATACAACAATGGATCCTGAACACCGTTTAATGGCACGTGTATCTGTTGAAGACGCAGCAGAAGCTGACAAAATCTTTGATATGCTCATGGGAGACAGAGTTGAACCTCGTCGTGAATTTATCGAAAATAATGCTCAGTACTCGACAATTGATGC
>gyrB_Lcl-111
CAGACGAATATGACGCCAGTCAAATTCAAGTACTTGAAGGTCTTGAAGCAGTACGTATGCGTCCAGGGATGTATATTGGTTCAACCTCAAAAGAAGGGTTGCACCATTTAGTCTGGGAAATTGTTGACAATTCAATTGATGAAGCACTTGCAGGATTTGCAAGCCATATTGAGGTTTTTATTGAGCCTGATAATTCAATTACTGTTGTTGATGATGGACGTGGAATTCCGGTTGATATTCAAGAAAAAACGGGTCGTCCAGCCGTGGAAACAGTCTTCACAGTGTTGCATGCTGGAGGTAAATTTGGTGGAGGCGGCTATAAAGTTTCTGGTGGATTGCACGGTGTTGGTTCATCTGTTGTTAATGCTTTGTCAACAGTACTAGATGTTACTGTTCATAAAGATGGCCAAAAATATTATCAAGAATATCATCGTGGTCTCGTTGGAGATGATTTAAAAATTATTGGTGAAACTGACCGTAGAGGGACAACTGTTCACTTTGTACCAGACCCAGAAATTTTTACAGAAACTGTTGAATTTGATTTTGATAAGCTTGCAACACGTGTTCGTGAGTTAGCCTTTTTGAATCGCGGTCTTCGCATTTCCTTAACAGACAAACGTGAAGGAAATGAAAAAAATGAAGTTCACTTCCATTATGAAGGTGGAATTCAGTCTTATGTTGAATATTTAAATGAAAATAAGACAGTCATTTTTGAACCAGCAATTTTTACTGAAGGTGAAATGGATGGAATTGCTGTTGAAGTAGCAATGCAATATACTGATACTTATCATTCAGTAGTGATGTCCTTTGCTAATAACATCAACACTCATGAAGGTGGAACACATGAGCAAGGTTTTAGAACAGCCCTTACTCGTGTTATTAATAATTACGCAAAACAAAATAAAATTCTTAAAGAAAACGAAGATAATTTAACTGGGGATGATGTCCGCGAAGGATTGACAGCAGTTATTTCGGTTAAGCATCCTAATCCACAATTTGAAGGGCAAACCAAAACAAAACTTGGGAACTCAGAAGTAACAGGAATTGTTAACAAACTCTTTGCGGAAGCTTTGACAACATTTATGTTAGAAAATCCACAAGTTGCTCGTAAAATCGTTGAAAAAGGGATTTTGGCAAGTAAAGCAAGGATTGCAGCAAAACGTGCGCGTGAAGTGACACGTAAAAAATCAGGGCTTGAAATTTCCAACCTTCCTGGTAAATTAGCTGACTGTTCATCAAATAATCCAGAACAAACAGAATTATTCATCGTCGAAGGAGATTCGGCTGGAGGTTCGGCTAAATCAGGACGTAATCGTGAATTCCAAGCAATTTTACCTATTCGTGGTAAGATTTTGAATGTGGAAAAAGCAACGATGGATAAAATTTTGGCCAATGAAGAAATTCGTTCTCTATTCACTGCAATGGGAACTGGTTTTGGAGCAGATTATGATTTGTCGAAAGCACGTTATCACAAACTTGTTATCATGACCGATGCCGATGTCGACGGAGCACACATCCGTACGCTTTTACTAACACTCTTCTACCGTTATATGCGCCCAGTTGTTGAAGCAGGGTATGTTTATATTGCTCAGCCACCAATTTACGGTATCAAAGTTGGTTCAGAAACAAAAGAATACATTCAACCAGGTGAAAATCAAGAAAAAGATTTACAAGAAGCTTTAGCACGTTGGGCACAAGGAAGAACAAAGCCTACTGTACAACGTTATAAAGGTTTAGGGGAAATGGATGACCATCAACTTTGGGATACAACAATGGATCCTGAACACCGTTTAATGGCACGTGTATCTGTTGAAGACGCAGCAGAAGCTGACAAAATCTTTGATATGCTCATGGGAGACAGAGTTGAACCTCGTCGTGAATTTATTGAAAATAATGCTCAGTACTCGACAATTGATGC
>gyrB_Lcl-112
CAGACGAATATGACGCCAGTCAAATTCAAGTACTTGAAGGTCTTGAAGCTGTACGTATGCGTCCAGGGATGTATATTGGTTCAACCTCAAAAGAAGGTTTGCACCATTTAGTCTGGGAAATTGTTGACAATTCAATTGATGAAGCACTTGCAGGATTTGCAAGCCATATTGAGGTTTTTATTGAGCCAGATAATTCAATTACTGTTGTTGATGATGGACGTGGAATTCCGGTTGATATTCAAGAAAAAACGGGTCGCCCAGCCGTGGAAACAGTCTTTACAGTGTTGCATGCTGGAGGTAAATTTGGCGGAGGCGGCTATAAAGTTTCTGGTGGATTGCACGGTGTTGGTTCATCTGTTGTTAATGCTTTATCAACAGTACTAGATGTTACTGTTCATAAAGATGGCCAAAAATATTATCAAGAATATCATCGTGGTCTCGTTGGAGATGATTTAAAAATTATTGGTGAAACTGACCGTAGAGGGACAACTGTTCACTTTGTACCAGACCCAGAAATTTTTACAGAAACTGTTGAATTTGATTTTGATAAGCTTGCAACACGTGTTCGTGAGTTAGCCTTTTTGAATCGCGGTCTTCGTATTTCCTTAACAGATAAACGTGAAGGAAATGAAAAAAATGAAGTTCATTTCCATTACGAAGGTGGAATTCAGTCTTATGTTGAATATTTAAATGAAAATAAGACAGTCATTTTTGAACCAGCAATTTTTACTGAAGGTGAAATGGATGGAATTGCTGTTGAAGTAGCAATGCAATATACTGATACTTATCATTCAGTAGTAATGTCCTTTGCTAACAACATCAACACTCACGAAGGTGGAACACATGAGCAAGGTTTTAGAACAGCCCTTACTCGTGTTATTAATAATTACGCAAAACAAAATAAAATTCTTAAAGAAAACGAAGATAATTTAACTGGGGATGATGTCCGCGAAGGATTGACAGCAGTTATTTCGGTTAAGCATCCTAATCCACAATTTGAAGGGCAAACCAAAACAAAACTTGGGAACTCAGAAGTAACAGGAATTGTTAACAAACTCTTTGCGGAAGCTTTGACAACATTTATGTTAGAAAATCCACAAGTTGCTCGTAAAATCGTTGAAAAAGGGATTTTGGCAAGTAAAGCAAGGATTGCAGCAAAACGTGCGCGTGAAGTGACACGTAAAAAATCAGGGCTTGAAATTTCCAACCTTCCCGGTAAATTAGCTGACTGTTCATCAAATAATCCAGAACAAACAGAATTATTCATCGTCGAAGGAGATTCGGCTGGAGGTTCGGCTAAATCAGGACGTAATCGTGAATTCCAAGCAATTTTACCTATTCGTGGTAAGATTTTGAATGTGGAAAAAGCAACGATGGATAAAATTTTGGCCAATGAAGAAATTCGTTCTCTATTCACTGCAATGGGAACTGGTTTTGGAGCAGATTATGATTTGTCGAAAGCACGTTATCATAAACTTGTTATCATGACCGATGCCGATGTCGACGGCGCACACATCCGTACGCTTTTACTAACACTCTTCTACCGTTATATGCGCCCAGTTGTTGAAGCAGGATATGTTTATATTGCTCAGCCACCAATTTACGGTATCAAAGTTGGTTCAGAAACAAAAGAATATATTCAACCAGGTGAAAATCAAGAAAAAGATTTACAAGAAGCTTTAGCACGTTGGGCACAAGGAAGAACAAAGCCTACTGTACAACGTTATAAAGGTTTAGGGGAAATGGATGACCATCAACTTTGGGATACAACAATGGATCCTGAACACCGTTTAATGGCACGTGTATCTGTTGAAGACGCAGCAGAAGCTGACAAAATCTTTGATATGCTCATGGGAGACAGAGTTGAACCTCGTCGTGAATTTATCGAAAATAATGCTCAGTACTCGACAATTGATGC
>gyrB_Lcl-113
CAGACGAATATGACGCCAGTCAAATTCAAGTACTTGAAGGTCTTGAAGCAGTACGTATGCGTCCAGGGATGTATATTGGTTCAACCTCAAAAGAAGGGTTGCACCATTTAGTCTGGGAAATTGTTGACAATTCAATTGATGAAGCACTTGCAGGATTTGCAAGCCATATTGAGGTTTTTATTGAGCCTGATAATTCAATTACTGTTGTTGATGATGGACGTGGAATTCCGGTTGATATTCAAGAAAAAACGGGTCGTCCAGCCGTGGAAACAGTCTTCACAGTGTTGCATGCTGGAGGTAAATTTGGTGGAGGCGGCTATAAAGTTTCTGGTGGATTGCACGGTGTTGGTTCATCTGTTGTTAATGCTTTGTCAACAGTACTAGATGTTACTGTTCATAAAGATGGCCAAAAATATTATCAAGAATATCATCGTGGTCTCGTTGGAGATGATTTAAAAATTATTGGTGAAACTGACCGTAGAGGGACAACTGTTCACTTTGTACCAGACCCAGAAATTTTTACAGAAACTGTTGAATTTGATTTTGATAAGCTTGCAACACGTGTTCGTGAGTTAGCCTTTTTGAATCGCGGTCTTCGCATTTCCTTAACAGACAAACGTGAAGGAAATGAAAAAAATGAAGTTCACTTCCATTATGAAGGTGGAATTCAGTCTTATGTTGAATATTTAAATGAAAATAAGACAGTCATTTTTGAACCAGCAATTTTTACTGAAGGTGAAATGGATGGAATTGCTGTTGAAGTAGCAATGCAATATACTGATACTTATCATTCAGTAGTGATGTCCTTTGCTAATAACATCAACACTCATGAAGGTGGAACACATGAGCAAGGTTTTAGAACAGCCCTTACTCGTGTTATTAATAATTACGCAAAACAAAATAAAATTCTTAAAGAAAACGAAGATAATTTAACTGGGGATGATGTCCGCGAAGGATTGACAGCAGTTATTTCGGTTAAGCATCCTAATCCACAATTTGAAGGGCAAACCAAAACAAAACTTGGGAACTCAGAAGTAACAGGAATTGTTAACAAACTCTTTGCGGAAGCTTTGACAACATTTATGTTAGAAAATCCACAAGTTGCTCGTAAAATCGTTGAAAAAGGGATTTTGGCAAGTAAAGCAAGGATTGCAGCAAAACGTGCGCGTGAAGTGACACGTAAAAAATCAGGGCTTGAAATTTCCAACCTTCCTGGTAAATTAGCTGACTGTTCATCAAATAATCCAGAACAAACAGAATTATTCATCGTCGAAGGAGATTCGGCTGGAGGTTCGGCTAAATCAGGACGTAATCGTGAATTCCAAGCAATTTTACCTATTCGTGGTAAGATTTTGAATGTGGAAAAAGCAACGATGGATAAAATTTTGGCCAATGAAGAAATTCGTTCTCTATTCACTGCAATGGGAACTGGTTTTGGAGCAGATTATGATTTGTCGAAAGCACGTTATCACAAACTTGTTATCATGACCGATGCCGATGTCGACGGAGCACACATCCGTACGCTTTTACTAACACTCTTCTACCGTTATATGCGCCCAGTTGTTGAAGCAGGGTATGTTTATATTGCTCAGCCACCAATTTACGGTATCAAAGTTGGTTCAGAAACAAAAGAATACATTCAACCAGGTGAAAATCAAGAAAAAGATTTACAAGAAGCTTTAGCACGTTGGGCACAAGGAAGAACAAAGCCTACTGTACAACGTTATAAAGGTTTAGGGGAAATGGATGACCATCAACTTTGGGATACAACAATGGATCCTGAACACCGTTTAATGGCACGTGTATCTGTTGAAGACGCAGCAGAAGCTGACAAAATCTTTGATATGCTCATGGGAGACAGAGTTGAACCTCGTCGTGAATTTATTGAAAATAATGCTCAGTACTCGACAATTGATGC
>gyrB_Lcl-114
CAGACGAATATGACGCCAGTCAAATTCAAGTACTTGAAGGTCTTGAAGCAGTACGTATGCGTCCAGGGATGTATATTGGTTCAACCTCAAAAGAAGGGTTGCACCATTTAGTCTGGGAAATTGTTGACAATTCAATTGATGAAGCACTTGCAGGATTTGCAAGCCATATTGAGGTTTTTATTGAGCCTGATAATTCAATTACTGTTGTTGATGATGGACGTGGAATTCCGGTTGATATTCAAGAAAAAACGGGTCGTCCAGCCGTGGAAACAGTCTTCACAGTGTTGCATGCTGGAGGTAAATTTGGTGGAGGCGGCTATAAAGTTTCTGGTGGATTGCACGGTGTTGGTTCATCTGTTGTTAATGCTTTGTCAACAGTACTAGATGTTACTGTTCATAAAGATGGCCAAAAATATTATCAAGAATATCATCGTGGTCTCGTTGGAGATGATTTAAAAATTATTGGTGAAACTGACCGTAGAGGGACAACTGTTCACTTTGTACCAGACCCAGAAATTTTTACAGAAACTGTTGAATTTGATTTTGATAAGCTTGCAACACGTGTTCGTGAGTTAGCCTTTTTGAATCGCGGTCTTCGCATTTCCTTAACAGACAAACGTGAAGGAAATGAAAAAAATGAAGTTCACTTCCATTATGAAGGTGGAATTCAGTCTTATGTTGAATATTTAAATGAAAATAAGACAGTCATTTTTGAACCAGCAATTTTTACTGAAGGTGAAATGGATGGAATTGCTGTTGAAGTAGCAATGCAATATACTGATACTTATCATTCAGTAGTGATGTCCTTTGCTAATAACATCAACACTCATGAAGGTGGAACACATGAGCAAGGTTTTAGAACAGCCCTTACTCGTGTTATTAATAATTACGCAAAACAAAATAAAATTCTTAAAGAAAACGAAGATAATTTAACTGGGGATGATGTCCGCGAAGGATTGACAGCAGTTATTTCGGTTAAGCATCCTAATCCACAATTTGAAGGGCAAACCAAAACAAAACTTGGGAACTCAGAAGTAACAGGAATTGTTAACAAACTCTTTGCGGAAGCTTTGACAACATTTATGTTAGAAAATCCACAAGTTGCTCGTAAAATCGTTGAAAAAGGGATTTTGGCAAGTAAAGCAAGGATTGCAGCAAAACGTGCGCGTGAAGTGACACGTAAAAAATCAGGGCTTGAAATTTCCAACCTTCCTGGTAAATTAGCTGACTGTTCATCAAATAATCCAGAACAAACAGAATTATTCATCGTCGAAGGAGATTCGGCTGGAGGTTCGGCTAAATCAGGACGTAATCGTGAATTCCAAGCAATTTTACCTATTCGTGGTAAGATTTTGAATGTGGAAAAAGCAACGATGGATAAAATTTTGGCCAATGAAGAAATTCGTTCTCTATTCACTGCAATGGGAACTGGTTTTGGAGCAGATTATGATTTGTCGAAAGCACGTTATCACAAACTTGTTATCATGACCGATGCCGATGTCGACGGAGCACACATCCGTACGCTTTTACTAACACTCTTCTACCGTTATATGCGCCCAGTTGTTGAAGCAGGGTATGTTTATATTGCTCAGCCACCAATTTACGGTATCAAAGTTGGTTCAGAAACAAAAGAATACATTCAACCAGGTGAAAATCAAGAAAAAGATTTACAAGAAGCTTTAGCACGTTGGGCACAAGGAAGAACAAAGCCTACTGTACAACGTTATAAAGGTTTAGGGGAAATGGATGACCATCAACTTTGGGATACAACAATGGATCCTGAACACCGTTTAATGGCACGTGTATCTGTTGAAGACGCAGCAGAAGCTGACAAAATCTTTGATATGCTCATGGGAGACAGAGTTGAACCTCGTCGTGAATTTATTGAAAATAATGCTCAGTACTCGACAATTGATGC
>gyrB_Lcl-115
CAGACGAATATGACGCCAGTCAAATTCAAGTACTTGAAGGTCTTGAAGCAGTACGTATGCGTCCAGGGATGTATATTGGTTCAACCTCAAAAGAAGGGTTGCACCATTTAGTCTGGGAAATTGTTGACAATTCAATTGATGAAGCACTTGCAGGATTTGCAAGCCATATTGAGGTTTTTATTGAGCCTGATAATTCAATTACTGTTGTTGATGATGGACGTGGAATTCCGGTTGATATTCAAGAAAAAACGGGTCGTCCAGCCGTGGAAACAGTCTTCACAGTGTTGCATGCTGGAGGTAAATTTGGTGGAGGCGGCTATAAAGTTTCTGGTGGATTGCACGGTGTTGGTTCATCTGTTGTTAATGCTTTGTCAACAGTACTAGATGTTACTGTTCATAAAGATGGCCAAAAATATTATCAAGAATATCATCGTGGTCTCGTTGGAGATGATTTAAAAATTATTGGTGAAACTGACCGTAGAGGGACAACTGTTCACTTTGTACCAGACCCAGAAATTTTTACAGAAACTGTTGAATTTGATTTTGATAAGCTTGCAACACGTGTTCGTGAGTTAGCCTTTTTGAATCGCGGTCTTCGCATTTCCTTAACAGACAAACGTGAAGGAAATGAAAAAAATGAAGTTCACTTCCATTATGAAGGTGGAATTCAGTCTTATGTTGAATATTTAAATGAAAATAAGACAGTCATTTTTGAACCAGCAATTTTTACTGAAGGTGAAATGGATGGAATTGCTGTTGAAGTAGCAATGCAATATACTGATACTTATCATTCAGTAGTGATGTCCTTTGCTAATAACATCAACACTCATGAAGGTGGAACACATGAGCAAGGTTTTAGAACAGCCCTTACTCGTGTTATTAATAATTACGCAAAACAAAATAAAATTCTTAAAGAAAACGAAGATAATTTAACTGGGGATGATGTCCGCGAAGGATTGACAGCAGTTATTTCGGTTAAGCATCCTAATCCACAATTTGAAGGGCAAACCAAAACAAAACTTGGGAACTCAGAAGTAACAGGAATTGTTAACAAACTCTTTGCGGAAGCTTTGACAACATTTATGTTAGAAAATCCACAAGTTGCTCGTAAAATCGTTGAAAAAGGGATTTTGGCAAGTAAAGCAAGGATTGCAGCAAAACGTGCGCGTGAAGTGACACGTAAAAAATCAGGGCTTGAAATTTCCAACCTTCCTGGTAAATTAGCTGACTGTTCATCAAATAATCCAGAACAAACAGAATTATTCATCGTCGAAGGAGATTCGGCTGGAGGTTCGGCTAAATCAGGACGTAATCGTGAATTCCAAGCAATTTTACCTATTCGTGGTAAGATTTTGAATGTGGAAAAAGCAACGATGGATAAAATTTTGGCCAATGAAGAAATTCGTTCTCTATTCACTGCAATGGGAACTGGTTTTGGAGCAGATTATGATTTGTCGAAAGCACGTTATCACAAACTTGTTATCATGACCGATGCCGATGTCGACGGAGCACACATCCGTACGCTTTTACTAACACTCTTCTACCGTTATATGCGCCCAGTTGTTGAAGCAGGGTATGTTTATATTGCTCAGCCACCAATTTACGGTATCAAAGTTGGTTCAGAAACAAAAGAATACATTCAACCAGGTGAAAATCAAGAAAAAGATTTACAAGAAGCTTTAGCACGTTGGGCACAAGGAAGAACAAAGCCTACTGTACAACGTTATAAAGGTTTAGGGGAAATGGATGACCATCAACTTTGGGATACAACAATGGATCCTGAACACCGTTTAATGGCACGTGTATCTGTTGAAGACGCAGCAGAAGCTGACAAAATCTTTGATATGCTCATGGGAGACAGAGTTGAACCTCGTCGTGAATTTATTGAAAATAATGCTCAGTACTCGACAATTGATGC
>gyrB_Lcl-116
CAGACGAATATGACGCCAGTCAAATTCAAGTACTTGAAGGTCTTGAAGCAGTACGTATGCGTCCAGGGATGTATATTGGTTCAACCTCAAAAGAAGGGTTGCACCATTTAGTCTGGGAAATTGTTGACAATTCAATTGATGAAGCACTTGCAGGATTTGCAAGCCATATTGAGGTTTTTATTGAGCCTGATAATTCAATTACTGTTGTTGATGATGGACGTGGAATTCCGGTTGATATTCAAGAAAAAACGGGTCGTCCAGCCGTGGAAACAGTCTTCACAGTGTTGCATGCTGGAGGTAAATTTGGTGGAGGCGGCTATAAAGTTTCTGGTGGATTGCACGGTGTTGGTTCATCTGTTGTTAATGCTTTGTCAACAGTACTAGATGTTACTGTTCATAAAGATGGCCAAAAATATTATCAAGAATATCATCGTGGTCTCGTTGGAGATGATTTAAAAATTATTGGTGAAACTGACCGTAGAGGGACAACTGTTCACTTTGTACCAGACCCAGAAATTTTTACAGAAACTGTTGAATTTGATTTTGATAAGCTTGCAACACGTGTTCGTGAGTTAGCCTTTTTGAATCGCAGTCTTCGCATTTCCTTAACAGACAAACGTGAAGGAAATGAAAAAAATGAAGTTCACTTCCATTATGAAGGTGGAATTCAGTCTTATGTTGAATATTTAAATGAAAATAAGACAGTCATTTTTGAACCAGCAATTTTTACTGAAGGTGAAATGGATGGAATTGCTGTTGAAGTAGCAATGCAATATACTGATACTTATCATTCAGTAGTGATGTCCTTTGCTAATAACATCAACACTCATGAAGGTGGAACACATGAGCAAGGTTTTAGAACAGCCCTTACTCGTGTTATTAATAATTACGCAAAACAAAATAAAATTCTTAAAGAAAACGAAGATAATTTAACTGGGGATGATGTCCGCGAAGGATTGACAGCAGTTATTTCGGTTAAGCATCCTAATCCACAATTTGAAGGGCAAACCAAAACAAAACTTGGGAACTCAGAAGTAACAGGAATTGTTAACAAACTCTTTGCGGAAGCTTTGACAACATTTATGTTAGAAAATCCACAAGTTGCTCGTAAAATCGTTGAAAAAGGGATTTTGGCAAGTAAAGCAAGGATTGCAGCAAAACGTGCGCGTGAAGTGACACGTAAAAAATCAGGGCTTGAAATTTCCAACCTTCCTGGTAAATTAGCTGACTGTTCATCAAATAATCCAGAACAAACAGAATTATTCATCGTCGAAGGAGATTCGGCTGGAGGTTCGGCTAAATCAGGACGTAATCGTGAATTCCAAGCAATTTTACCTATTCGTGGTAAGATTTTGAATGTGGAAAAAGCAACGATGGATAAAATTTTGGCCAATGAAGAAATTCGTTCTCTATTCACTGCAATGGGAACTGGTTTTGGAGCAGATTATGATTTGTCGAAAGCACGTTATCACAAACTTGTTATCATGACCGATGCCGATGTCGACGGAGCACACATCCGTACGCTTTTACTAACACTCTTCTACCGTTATATGCGCCCAGTTGTTGAAGCAGGGTATGTTTATATTGCTCAGCCACCAATTTACGGTATCAAAGTTGGTTCAGAAACAAAAGAATACATTCAACCAGGTGAAAATCAAGAAAAAGATTTACAAGAAGCTTTAGCACGTTGGGCACAAGGAAGAACAAAGCCTACTGTACAACGTTATAAAGGTTTAGGGGAAATGGATGACCATCAACTTTGGGATACAACAATGGATCCTGAACACCGTTTAATGGCACGTGTATCTGTTGAAGACGCAGCAGAAGCTGACAAAATCTTTGATATGCTCATGGGAGACAGAGTTGAACCTCGTCGTGAATTTATTGAAAATAATGCTCAGTACTCGACAATTGATGC
>gyrB_Lcl-117
CAGACGAATATGACGCCAGTCAAATTCAAGTACTTGAAGGTCTTGAAGCTGTACGTATGCGTCCAGGGATGTATATTGGTTCAACCTCAAAAGAAGGTTTGCACCATTTAGTCTGGGAAATTGTTGACAATTCAATTGATGAAGCACTTGCAGGATTTGCAAGCCATATTGAGGTTTTTATTGAGCCAGATAATTCAATTACTGTTGTTGATGATGGACGTGGAATTCCGGTTGATATTCAAGAAAAAACGGGTCGCCCAGCCGTGGAAACAGTCTTTACAGTGTTGCATGCTGGAGGTAAATTTGGCGGAGGCGGCTATAAAGTTTCTGGTGGATTGCACGGTGTTGGTTCATCTGTTGTTAATGCTTTATCAACAGTACTAGATGTTACTGTTCATAAAGATGGCCAAAAATATTATCAAGAATATCATCGTGGTCTCGTTGGAGATGATTTAAAAATTATTGGTGAAACTGACCGTAGAGGGACAACTGTTCACTTTGTACCAGACCCAGAAATTTTTACAGAAACTGTTGAATTTGATTTTGATAAGCTTGCAACACGTGTTCGTGAGTTAGCCTTTTTGAATCGCGGTCTTCGTATTTCCTTAACAGATAAACGTGAAGGAAATGAAAAAAATGAAGTTCATTTCCATTACGAAGGTGGAATTCAGTCTTATGTTGAATATTTAAATGAAAATAAGACAGTCATTTTTGAACCAGCAATTTTTACTGAAGGTGAAATGGATGGAATTGCTGTTGAAGTAGCAATGCAATATACTGATACTTATCATTCAGTAGTAATGTCCTTTGCTAACAACATCAACACTCACGAAGGTGGAACACATGAGCAAGGTTTTAGAACAGCCCTTACTCGTGTTATTAATAATTACGCAAAACAAAATAAAATTCTTAAAGAAAACGAAGATAATTTAACTGGGGATGATGTCCGCGAAGGATTGACAGCAGTTATTTCGGTTAAGCATCCTAATCCACAATTTGAAGGGCAAACCAAAACAAAACTTGGGAACTCAGAAGTAACAGGAATTGTTAACAAACTCTTTGCGGAAGCTTTGACAACATTTATGTTAGAAAATCCACAAGTTGCTCGTAAAATCGTTGAAAAAGGGATTTTGGCAAGTAAAGCAAGGATTGCAGCAAAACGTGCGCGTGAAGTGACACGTAAAAAATCAGGGCTTGAAATTTCCAACCTTCCCGGTAAATTAGCTGACTGTTCATCAAATAATCCAGAACAAACAGAATTATTCATCGTCGAAGGAGATTCGGCTGGAGGTTCGGCTAAATCAGGACGTAATCGTGAATTCCAAGCAATTTTACCTATTCGTGGTAAGATTTTGAATGTGGAAAAAGCAACGATGGATAAAATTTTGGCCAATGAAGAAATTCGTTCTCTATTCACTGCAATGGGAACTGGTTTTGGAGCAGATTATGATTTGTCGAAAGCACGTTATCATAAACTTGTTATCATGACCGATGCCGATGTCGACGGCGCACACATCCGTACGCTTTTACTAACACTCTTCTACCGTTATATGCGCCCAGTTGTTGAAGCAGGATATGTTTATATTGCTCAGCCACCAATTTACGGTATCAAAGTTGGTTCAGAAACAAAAGAATATATTCAACCAGGTGAAAATCAAGAAAAAGATTTACAAGAAGCTTTAGCACGTTGGGCACAAGGAAGAACAAAGCCTACTGTACAACGTTATAAAGGTTTAGGGGAAATGGATGACCATCAACTTTGGGATACAACAATGGATCCTGAACACCGTTTAATGGCACGTGTATCTGTTGAAGACGCAGCAGAAGCTGACAAAATCTTTGATATGCTCATGGGAGACAGAGTTGAACCTCGTCGTGAATTTATCGAAAATAATGCTCAGTACTCGACAATTGATGC
>gyrB_Lcl-118
CAGACGAATATGACGCCAGTCAAATTCAAGTACTTGAAGGTCTTGAAGCAGTACGTATGCGTCCAGGGATGTATATTGGTTCAACCTCAAAAGAAGGGTTGCACCATTTAGTCTGGGAAATTGTTGACAATTCAATTGATGAAGCACTTGCAGGATTTGCAAGCCATATTGAGGTTTTTATTGAGCCTGATAATTCAATTACTGTTGTTGATGATGGACGTGGAATTCCGGTTGATATTCAAGAAAAAACGGGTCGTCCAGCCGTGGAAACAGTCTTCACAGTGTTGCATGCTGGAGGTAAATTTGGTGGAGGCGGCTATAAAGTTTCTGGTGGATTGCACGGTGTTGGTTCATCTGTTGTTAATGCTTTGTCAACAGTACTAGATGTTACTGTTCATAAAGATGGCCAAAAATATTATCAAGAATATCATCGTGGTCTCGTTGGAGATGATTTAAAAATTATTGGTGAAACTGACCGTAGAGGGACAACTGTTCACTTTGTACCAGACCCAGAAATTTTTACAGAAACTGTTGAATTTGATTTTGATAAGCTTGCAACACGTGTTCGTGAGTTAGCCTTTTTGAATCGCGGTCTTCGCATTTCCTTAACAGACAAACGTGAAGGAAATGAAAAAAATGAAGTTCACTACCATTATGAAGGTGGAATTCAGTCTTATGTTGAATATTTAAATGAAAATAAGACAGTCATTTTTGAACCAGCAATTTTTACTGAAGGTGAAATGGATGGAATTGCTGTTGAAGTAGCAATGCAATATACTGATACTTATCATTCAGTAGTGATGTCCTTTGCTAATAACATCAACACTCATGAAGGTGGAACACATGAGCAAGGTTTTAGAACAGCCCTTACTCGTGTTATTAATAATTACGCAAAACAAAATAAAATTCTTAAAGAAAACGAAGATAATTTAACTGGGGATGATGTCCGCGAAGGATTGACAGCAGTTATTTCGGTTAAGCATCCTAATCCACAATTTGAAGGGCAAACCAAAACAAAACTTGGGAACTCAGAAGTAACAGGAATTGTTAACAAACTCTTTGCGGAAGCTTTGACAACATTTATGTTAGAAAATCCACAAGTTGCTCGTAAAATCGTTGAAAAAGGGATTTTGGCAAGTAAAGCAAGGATTGCAGCAAAACGTGCGCGTGAAGTGACACGTAAAAAATCAGGGCTTGAAATTTCCAACCTTCCTGGTAAATTAGCTGACTGTTCATCAAATAATCCAGAACAAACAGAATTATTCATCGTCGAAGGAGATTCGGCTGGAGGTTCGGCTAAATCAGGACGTAATCGTGAATTCCAAGCAATTTTACCTATTCGTGGTAAGATTTTGAATGTGGAAAAAGCAACGATGGATAAAATTTTGGCCAATGAAGAAATTCGTTCTCTATTCACTGCAATGGGAACTGGTTTTGGAGCAGATTATGATTTGTCGAAAGCACGTTATCACAAACTTGTTATCATGACCGATGCCGATGTCGACGGAGCACATATCCGTACGCTTTTACTAACACTCTTCTACCGTTATATGCGCCCAGTTGTTGAAGCAGGGTATGTTTATATTGCTCAGCCACCAATTTACGGTATCAAAGTTGGTTCAGAAACAAAAGAATACATTCAACCAGGTGAAAATCAAGAAAAAGATTTACAAGAAGCTTTAGCACGTTGGGCACAAGGAAGAACAAAGCCTACTGTACAACGTTATAAAGGTTTAGGGGAAATGGATGACCATCAACTTTGGGATACAACAATGGATCCTGAACACCGTTTAATGGCACGTGTATCTGTTGAAGACGCAGCAGAAGCTGACAAAATCTTTGATATGCTCATGGGAGACAGAGTTGAACCTCGTCGTGAATTTATTGAAAATAATGCTCAGTACTCGACAATTGATGC
>gyrB_Lcl-119
CAGACGAATATGACGCCAGTCAAATTCAAGTACTTGAAGGTCTTGAAGCAGTACGTATGCGTCCAGGGATGTATATTGGTTCAACCTCAAAAGAAGGGTTGCACCATTTAGTCTGGGAAATTGTTGACAATTCAATTGATGAAGCACTTGCAGGATTTGCAAGCCATATTGAGGTTTTTATTGAGCCTGATAATTCAATTACTGTTGTTGATGATGGACGTGGAATTCCGGTTGATATTCAAGAAAAAACGGGTCGTCCAGCCGTGGAAACAGTCTTCACAGTGTTGCATGCTGGAGGTAAATTTGGTGGAGGCGGCTATAAAGTTTCTGGTGGATTGCACGGTGTTGGTTCATCTGTTGTTAATGCTTTGTCAACAGTACTAGATGTTACTGTTCATAAAGATGGCCAAAAATATTATCAAGAATATCATCGTGGTCTCGTTGGAGATGATTTAAAAATTATTGGTGAAACTGACCGTAGAGGGACAACTGTTCACTTTGTACCAGACCCAGAAATTTTTATAGAAACTGTTGAATTTGATTTTGATAAGCTTGCAACACGTGTTCGTGAGTTAGCCTTTTTGAATCGCGGTCTTCGCATTTCCTTAACAGACAAACGTGAAGGAAATGAAAAAAATGAAGTTCACTTCCATTATGAAGGTGGAATTCAGTCTTATGTTGAATATTTAAATGAAAATAAGACAGTCATTTTTGAACCAGCAATTTTTACTGAAGGTGAAATGGATGGAATTGCTGTTGAAGTAGCAATGCAATATACTGATACTTATCATTCAGTAGTGATGTCCTTTGCTAATAACATCAACACTCATGAAGGTGGAACACATGAGCAAGGTTTTAGAACAGCCCTTACTCGTGTTATTAATAATTACGCAAAACAAAATAAAATTCTTAAAGAAAACGAAGATAATTTAACTGGGGATGATGTCCGCGAAGGATTGACAGCAGTTATTTCGGTTAAGCATCCTAATCCACAATTTGAAGGGCAAACCAAAACAAAACTTGGGAACTCAGAAGTAACAGGAATTGTTAACAAACTCTTTGCGGAAGCTTTGACAACATTTATGTTAGAAAATCCACAAGTTGCTCGTAAAATCGTTGAAAAAGGGATTTTGGCAAGTAAAGCAAGGATTGCAGCAAAACGTGCGCGTGAAGTGACACGTAAAAAATCAGGGCTTGAAATTTCCAACCTTCCTGGTAAATTAGCTGACTGTTCATCAAATAATCCAGAACAAACAGAATTATTCATCGTCGAAGGAGATTCGGCTGGAGGTTCGGCTAAATCAGGACGTAATCGTGAATTCCAAGCAATTTTACCTATTCGTGGTAAGATTTTGAATGTGGAAAAAGCAACGATGGATAAAATTTTGGCCAATGAAGAAATTCGTTCTCTATTCACTGCAATGGGAACTGGTTTTGGAGCAGATTATGATTTGTCGAAAGCACGTTATCACAAACTTGTTATCATGACCGATGCCGATGTCGACGGAGCACACATCCGTACGCTTTTACTAACACTCTTCTACCGTTATATGCGCCCAGTTGTTGAAGCAGGGTATGTTTATATTGCTCAGCCACCAATTTACGGTATCAAAGTTGGTTCAGAAACAAAAGAATACATTCAACCAGGTGAAAATCAAGAAAAAGATTTACAAGAAGCTTTAGCACGTTGGGCACAAGGAAGAACAAAGCCTACTGTACAACGTTATAAAGGTTTAGGGGAAATGGATGACCATCAACTTTGGGATACAACAATGGATCCTGAACACCGTTTAATGGCACGTGTATCTGTTGAAGACGCAGCAGAAGCTGACAAAATCTTTGATATGCTCATGGGAGACAGAGTTGAACCTCGTCGTGAATTTATTGAAAATAATGCTCAGTACTCGACAATTGATGC
>gyrB_Lcl-120
CAGACGAATATGACGCCAGTCAAATTCAAGTACTTGAAGGTCTTGAAGCTGTACGTATGCGTCCAGGGATGTATATTGGTTCAACCTCAAAAGAAGGTTTGCACCATTTAGTCTGGGAAATTGTTGACAATTCAATTGATGAAGCACTTGCAGGATTTGCAAGCCATATTGAGGTTTTTATTGAGCCTGATAATTCAATTACTGTTGTTGATGATGGACGTGGAATTCCGGTTGATATTCAAGAAAAAACGGGTCGCCCAGCCGTGGAAACAGTCTTTACAGTGTTGCATGCTGGAGGTAAATTTGGCGGAGGCGGCTATAAAGTTTCTGGTGGATTGCACGGTGTTGGTTCATCTGTTGTTAATGCTTTATCAACAGTACTAGATGTTACTGTTCATAAAGATGGCCAAAAATATTATCAAGAATATCATCGTGGTCTCGTTGGAGATGATTTAAAAATTATTGGTGAAACTGACCGTAGAGGGACAACTGTTCACTTTGTACCAGACCCAGAAATTTTTACAGAAACTGTTGAATTTGATTTTGATAAGCTTGCAACACGTGTTCGTGAGTTAGCCTTTTTGAATCGCGGTCTTCGTATTTCCTTAACAGATAAACGTGAAGGAAATGAAAAAAATGAAGTTCATTTCCATTACGAAGGTGGAATTCAGTCTTATGTTGAATATTTAAATGAAAATAAGACAGTCATTTTTGAACCAGCAATTTTTACTGAAGGTGAAATGGATGGAATTGCTGTTGAAGTAGCAATGCAATATACTGATACTTATCATTCAGTAGTAATGTCCTTTGCTAACAACATCAACACTCACGAAGGTGGAACACATGAGCAAGGTTTTAGAACAGCCCTTACTCGTGTTATTAATAATTACGCAAAACAAAATAAAATTCTTAAAGAAAACGAAGATAATTTAACTGGGGATGATGTCCGCGAAGGATTGACAGCAGTTATTTCGGTTAAGCATCCTAATCCACAATTTGAAGGGCAAACCAAAACAAAACTTGGGAACTCAGAAGTAACAGGAATTGTTAACAAACTCTTTGCGGAAGCTTTGACAACATTTATGTTAGAAAATCCACAAGTTGCTCGTAAAATCGTTGAAAAAGGGATTTTGGCAAGTAAAGCAAGGATTGCAGCAAAACGTGCGCGTGAAGTGACACGTAAAAAATCAGGGCTTGAAATTTCCAACCTTCCCGGTAAATTAGCTGACTGTTCATCAAATAATCCAGAACAAACAGAATTATTCATCGTCGAAGGAGATTCGGCTGGAGGTTCGGCTAAATCAGGACGTAATCGTGAATTCCAAGCAATTTTACCTATTCGTGGTAAGATTTTGAATGTGGAAAAAGCAACGATGGATAAAATTTTGGCCAATGAAGAAATTCGTTCTCTATTCACTGCAATGGGAACTGGTTTTGGAGCAGATTATGATTTGTCGAAAGCACGTTATCATAAACTTGTTATCATGACCGATGCCGATGTCGACGGCGCACACATCCGTACGCTTTTACTAACACTCTTCTACCGTTATATGCGCCCAGTTGTTGAAGCAGGATATGTTTATATTGCTCAGCCACCAATTTACGGTATCAAAGTTGGTTCAGAAACAAAAGAATATATTCAACCAGGTGAAAATCAAGAAAAAGATTTACAAGAAGCTTTAGCACGTTGGGCACAAGGAAGAACAAAGCCTACTGTACAACGTTATAAAGGTTTAGGGGAAATGGATGACCATCAACTTTGGGATACAACAATGGATCCTGAACACCGTTTAATGGCACGTGTATCTGTTGAAGACGCAGCAGAAGCTGACAAAATCTTTGATATGCTCATGGGAGACAGAGTTGAACCTCGTCGTGAATTTATCGAAAATAATGCTCAGTACTCGACAATTGATGC
>gyrB_Lcl-121
CAGACGAATATGACGCCAGTCAAATTCAAGTACTTGAAGGTCTTGAAGCAGTACGTATGCGTCCAGGGATGTATATTGGTTCAACCTCAAAAGAAGGGTTGCACCATTTAGTCTGGGAAATTGTTGACAATTCAATTGATGAAGCACTTGCAGGATTTGCAAGCCATATTGAGGTTTTTATTGAGCCTGATAATTCAATTACTGTTGTTGATGATGGACGTGGAATTCCGGTTGATATTCAAGAAAAAACGGGTCGTCCAGCCGTGGAAACAGTCTTCACAGTGTTGCATGCTGGAGGTAAATTTGGTGGAGGCGGCTATAAAGTTTCTGGTGGATTGCACGGTGTTGGTTCATCTGTTGTTAATGCTTTGTCAACAGTACTAGATGTTACTGTTCATAAAGATGGCCAAAAATATTATCAAGAATATCATCGTGGTCTCGTTGGAGATGATTTAAAAATTATTGGTGAAACTGACCGTAGAGGGACAACTGTTCACTTTGTACCAGACCCAGAAATTTTTATAGAAACTGTTGAATTTGATTTTGATAAGCTTGCAACACGTGTTCGTGAGTTAGCCTTTTTGAATCGCGGTCTTCGCATTTCCTTAACAGACAAACGTGAAGGAAATGAAAAAAATGAAGTTCACTTCCATTATGAAGGTGGAATTCAGTCTTATGTTGAATATTTAAATGAAAATAAGACAGTCATTTTTGAACCAGCAATTTTTACTGAAGGTGAAATGGATGGAATTGCTGTTGAAGTAGCAATGCAATATACTGATACTTATCATTCAGTAGTGATGTCCTTTGCTAATAACATCAACACTCATGAAGGTGGAACACATGAGCAAGGTTTTAGAACAGCCCTTACTCGTGTTATTAATAATTACGCAAAACAAAATAAAATTCTTAAAGAAAACGAAGATAATTTAACTGGGGATGATGTCCGCGAAGGATTGACAGCAGTTATTTCGGTTAAGCATCCTAATCCACAATTTGAAGGGCAAACCAAAACAAAACTTGGGAACTCAGAAGTAACAGGAATTGTTAACAAACTCTTTGCGGAAGCTTTGACAACATTTATGTTAGAAAATCCACAAGTTGCTCGTAAAATCGTTGAAAAAGGGATTTTGGCAAGTAAAGCAAGGATTGCAGCAAAACGTGCGCGTGAAGTGACACGTAAAAAATCAGGGCTTGAAATTTCCAACCTTCCTGGTAAATTAGCTGACTGTTCATCAAATAATCCAGAACAAACAGAATTATTCATCGTCGAAGGAGATTCGGCTGGAGGTTCGGCTAAATCAGGACGTAATCGTGAATTCCAAGCAATTTTACCTATTCGTGGTAAGATTTTGAATGTGGAAAAAGCAACGATGGATAAAATTTTGGCCAATGAAGAAATTCGTTCTCTATTCACTGCAATGGGAACTGGTTTTGGAGCAGATTATGATTTGTCGAAAGCACGTTATCACAAACTTGTTATCATGACCGATGCCGATGTCGACGGAGCACACATCCGTACGCTTTTACTAACACTCTTCTACCGTTATATGCGCCCAGTTGTTGAAGCAGGGTATGTTTATATTGCTCAGCCACCAATTTACGGTATCAAAGTTGGTTCAGAAACAAAAGAATACATTCAACCAGGTGAAAATCAAGAAAAAGATTTACAAGAAGCTTTAGCACGTTGGGCACAAGGAAGAACAAAGCCTACTGTACAACGTTATAAAGGTTTAGGGGAAATGGATGACCATCAACTTTGGGATACAACAATGGATCCTGAACACCGTTTAATGGCACGTGTATCTGTTGAAGACGCAGCAGAAGCTGACAAAATCTTTGATATGCTCATGGGAGACAGAGTTGAACCTCGTCGTGAATTTATTGAAAATAATGCTCAGTACTCGACAATTGATGC
>gyrB_Lcl-122
CAGACGAATATGACGCCAGTCAAATTCAAGTACTTGAAGGTCTTGAAGCTGTACGTATGCGTCCAGGGATGTATATTGGTTCAACCTCAAAAGAAGGTTTGCACCATTTAGTCTGGGAAATTGTTGACAATTCAATTGATGAAGCACTTGCAGGATTTGCAAGCCATATTGAGGTTTTTATTGAGCCTGATAATTCAATTACTGTTGTTGATGATGGACGTGGAATTCCGGTTGATATTCAAGAAAAAACAGGTCGTCCAGCCGTGGAAACAGTCTTCACAGTGTTGCATGCTGGAGGTAAATTTGGCGGAGGCGGCTATAAAGTTTCTGGTGGATTGCACGGTGTTGGTTCATCTGTTGTTAATGCTTTGTCAACAGTACTAGATGTTACTGTTCATAAAGATGGCCAAAAATATTATCAAGAATATCATCGTGGTCTCGTTGGAGATGATTTAAAAATTATTGGTGAAACTGACCGTAGAGGGACAACTGTTCACTTTGTACCAGACCCAGAAATTTTTACAGAAACTGTTGAATTTGATTTTGATAAGCTGGCAACACGTGTTCGTGAGTTAGCCTTTTTGAATCGCGGTCTTCGTATTTCCTTAACAGATAAACGTGAAGGAAATGAAAAAAATGAAGTTCATTTCCATTACGAAGGTGGAATTCAGTCTTATGTTGAATATTTAAATGAAAATAAGACAGTCATTTTTGAACCAGCAATTTTTACTGAAGGTGAAATGGATGGAATTGCTGTTGAAGTAGCAATGCAATATACTGATACTTATCATTCAGTAGTGATGTCCTTTGCTAACAACATCAACACTCACGAAGGTGGAACACATGAGCAAGGCTTTAGAACAGCCCTTACTCGTGTTATTAATAATTACGCAAAACAAAATAAAATTCTTAAAGAAAACGAAGATAATTTAACTGGGGATGATGTCCGCGAAGGATTGACAGCAGTTATTTCGGTTAAGCATCCTAATCCACAATTTGAAGGGCAAACCAAAACAAAACTTGGGAACTCAGAAGTAACAGGAATTGTTAACAAACTTTTTGCGGAAGCTTTGACAACATTTATGTTAGAAAATCCACAAGTTGCTCGTAAAATCGTTGAAAAAGGGATTTTGGCAAGTAAAGCAAGGATTGCAGCAAAACGTGCGCGTGAAGTGACACGTAAAAAATCAGGGCTTGAAATTTCCAATCTTCCCGGTAAATTAGCTGACTGTTCATCAAATAATCCAGAACAAACAGAATTATTCATCGTCGAAGGAGATTCGGCTGGAGGTTCGGCTAAATCAGGACGTAATCGTGAATTCCAAGCAATTTTACCTATTCGTGGTAAGATTTTGAATGTGGAAAAAGCAACGATGGATAAAATTTTGGCCAATGAAGAAATTCGTTCTCTATTCACTGCAATGGGAACTGGTTTTGGAGCAGATTATGATTTGTCGAAAGCACGTTATCATAAACTTGTTATCATGACCGATGCCGATGTCGACGGCGCACACATCCGTACGCTTTTACTAACACTCTTCTACCGTTATATGCGCCCAGTTGTTGAAGCAGGATATGTTTATATTGCTCAGCCACCAATTTACGGTATCAAAGTTGGTTCAGAAACAAAAGAATACATTCAACCAGGTGAAAATCAAGAAAAAGATTTACAAGAAGCTTTAGCACGTTGGGCTCAAGGAAGAACAAAGCCTACTGTACAACGTTATAAAGGTTTAGGGGAAATGGATGACCATCAACTTTGGGAGACAACAATGGATCCTGAACACCGTTTAATGGCACGTGTATCTGTTGAAGACGCAGCAGAAGCTGACAAAATCTTTGATATGCTCATGGGAGACAGAGTTGAACCTCGTCGTGAATTTATCGAAAATAATGCTCAGTACTCGACAATTGATGC
>gyrB_Lcl-123
CAGACGAATATGACGCCAGTCAAATTCAAGTACTTGAAGGTCTTGAAGCAGTACGTATGCGTCCAGGGATGTATATTGGTTCAACCTCAAAAGAAGGGTTGCACCATTTAGTCTGGGAAATTGTTGACAATTCAATTGATGAAGCACTTGCAGGATTTGCAAGCCATATTGAGGTTTTTATTGAGCCTGATAATTCAATTACTGTTGTTGATGATGGACGTGGAATTCCGGTTGATATTCAAGAAAAAACGGGTCGTCCAGCCGTGGAAACAGTCTTCACAGTGTTGCATGCTGGAGGTAAATTTGGTGGAGGCGGCTATAAAGTTTCTGGTGGATTGCACGGTGTTGGTTCATCTGTTGTTAATGCTTTGTCAACAGTACTAGATGTTACTGTTCATAAAGATGGCCAAAAATATTATCAAGAATATCATCGTGGTCTCGTTGGAGATGATTTAAAAATTATTGGTGAAACTGACCGTAGAGGGACAACTGTTCACTTTGTACCAGACCCAGAAATTTTTACAGAAACTGTTGAATTTGATTTTGATAAGCTTGCAACACGTGTTCGTGAGTTAGCCTTTTTGAATCGCGGTCTTCGCATTTCCTTAACAGACAAACGTGAAGGAAATGAAAAAAATGAAGTTCACTTCCATTATGAAGGTGGAATTCAGTCTTATGTTGAATATTTAAATGAAAATAAGACAGTCATTTTTGAACCAGCAATTTTTACTGAAGGTGAAATGGATGGAATTGCTGTTGAAGTAGCAATGCAATATACTGATACTTATCATTCAGTAGTGATGTCCTTTGCTAATAACATCAACACTCATGAAGGTGGAACACATGAGCAAGGTTTTAGAACAGCCCTTACTCGTGTTATTAATAATTACGCAAAACAAAATAAAATTCTTAAAGAAAACGAAGATAATTTAACTGGGGATGATGTCCGCGAAGGATTGACAGCAGTTATTTCGGTTAAGCATCCTAATCCACAATTTGAAGGGCAAACCAAAACAAAACTTGGGAACTCAGAAGTAACAGGAATTGTTAACAAACTCTTTGCGGAAGCTTTGACAACATTTATGTTAGAAAATCCACAAGTTGCTCGTAAAATCGTTGAAAAAGGGATTTTGGCAAGTAAAGCAAGGATTGCAGCAAAACGTGCGCGTGAAGTGACACGTAAAAAATCAGGGCTTGAAATTTCCAACCTTCCTGGTAAATTAGCTGACTGTTCATCAAATAATCCAGAACAAACAGAATTATTCATCGTCGAAGGAGATTCGGCTGGAGGTTCGGCTAAATCAGGACGTAATCGTGAATTCCAAGCAATTTTACCTATTCGTGGTAAGATTTTGAATGTGGAAAAAGCAACGATGGATAAAATTTTGGCCAATGAAGAAATTCGTTCTCTATTCACTGCAATGGGAACTGGTTTTGGAGCAGATTATGATTTGTCGAAAGCACGTTATCACAAACTTGTTATCATGACCGATGCCGATGTCGACGGAGCACACATCCGTACGCTTTTACTAACACTCTTCTACCGTTATATGCGCCCAGTTGTTGAAGCAGGGTATGTTTATATTGCTCAGCCACCAATTTACGGTATCAAAGTTGGTTCAGAAACAAAAGAATACATTCAACCAGGTGAAAATCAAGAAAAAGATTTACAAGAAGCTTTAGCACGTTGGGCACAAGGAAGAACAAAGCCTACTGTACAACGTTATAAAGGTTTAGGGGAAATGGATGACCATCAACTTTGGGATACAACAATGGATCCTGAACACCGTTTAATGGCACGTGTATCTGTTGAAGACGCAGCAGAAGCTGACAAAATCTTTGATATGCTCATGGGAGACAGAGTTGAACCTCGTCGTGAATTTATTGAAAATAATGCTCAGTACTCGACAATTGATGC
>gyrB_Lcl-124
CAGACGAATATGACGCCAGTCAAATTCAAGTACTTGAAGGTCTTGAAGCAGTACGTATGCGTCCAGGGATGTATATTGGTTCAACCTCAAAAGAAGGGTTGCACCATTTAGTCTGGGAAATTGTTGACAATTCAATTGATGAAGCACTTGCAGGATTTGCAAGCCATATTGAGGTTTTTATTGAGCCTGATAATTCAATTACTGTTGTTGATGATGGACGTGGAATTCCGGTTGATATTCAAGAAAAAACGGGTCGTCCAGCCGTGGAAACAGTCTTCACAGTGTTGCATGCTGGAGGTAAATTTGGTGGAGGCGGCTATAAAGTTTCTGGTGGATTGCACGGTGTTGGTTCATCTGTTGTTAATGCTTTGTCAACAGTACTAGATGTTACTGTTCATAAAGATGGCCAAAAATATTATCAAGAATATCATCGTGGTCTCGTTGGAGATGATTTAAAAATTATTGGTGAAACTGACCGTAGAGGGACAACTGTTCACTTTGTACCAGACCCAGAAATTTTTACAGAAACTGTTGAATTTGATTTTGATAAGCTTGCAACACGTGTTCGTGAGTTAGCCTTTTTGAATCGCGGTCTTCGCATTTCCTTAACAGACAAACGTGAAGGAAATGAAAAAAATGAAGTTCACTTCCATTATGAAGGTGGAATTCAGTCTTATGTTGAATATTTAAATGAAAATAAGACAGTCATTTTTGAACCAGCAATTTTTACTGAAGGTGAAATGGATGGAATTGCTGTTGAAGTAGCAATGCAATATACTGATACTTATCATTCAGTAGTGATGTCCTTTGCTAATAACATCAACACTCATGAAGGTGGAACACATGAGCAAGGTTTTAGAACAGCCCTTACTCGTGTTATTAATAATTACGCAAAACAAAATAAAATTCTTAAAGAAAACGAAGATAATTTAACTGGGGATGATGTCCGCGAAGGATTGACAGCAGTTATTTCGGTTAAGCATCCTAATCCACAATTTGAAGGGCAAACCAAAACAAAACTTGGGAACTCAGAAGTAACAGGAATTGTTAACAAACTCTTTGCGGAAGCTTTGACAACATTTATGTTAGAAAATCCACAAGTTGCTCGTAAAATCGTTGAAAAAGGGATTTTGGCAAGTAAAGCAAGGATTGCAGCAAAACGTGCGCGTGAAGTGACACGTAAAAAATCAGGGCTTGAAATTTCCAACCTTCCTGGTAAATTAGCTGACTGTTCATCAAATAATCCAGAACAAACAGAATTATTCATCGTCGAAGGAGATTCGGCTGGAGGTTCGGCTAAATCAGGACGTAATCGTGAATTCCAAGCAATTTTACCTATTCGTGGTAAGATTTTGAATGTGGAAAAAGCAACGATGGATAAAATTTTGGCCAATGAAGAAATTCGTTCTCTATTCACTGCAATGGGAACTGGTTTTGGAGCAGATTATGATTTGTCGAAAGCACGTTATCACAAACTTGTTATCATGACCGATGCCGATGTCGACGGAGCACACATCCGTACGCTTTTACTAACACTCTTCTACCGTTATATGCGCCCAGTTGTTGAAGCAGGGTATGTTTATATTGCTCAGCCACCAATTTACGGTATCAAAGTTGGTTCAGAAACAAAAGAATACATTCAACCAGGTGAAAATCAAGAAAAAGATTTACAAGAAGCTTTAGCACGTTGGGCACAAGGAAGAACAAAGCCTACTGTACAACGTTATAAAGGTTTAGGGGAAATGGATGACCATCAACTTTGGGATACAACAATGGATCCTGAACACCGTTTAATGGCACGTGTATCTGTTGAAGACGCAGCAGAAGCTGACAAAATCTTTGATATGCTCATGGGAGACAGAGTTGAACCTCGTCGTGAATTTATTGAAAATAATGCTCAGTACTCGACAATTGATGC
>gyrB_Lcl-125
CAGACGAATATGACGCCAGTCAAATTCAAGTACTTGAAGGTCTTGAAGCAGTACGTATGCGTCCAGGGATGTATATTGGTTCAACCTCAAAAGAAGGGTTGCACCATTTAGTCTGGGAAATTGTTGACAATTCAATTGATGAAGCACTTGCAGGATTTGCAAGCCATATTGAGGTTTTTATTGAGCCTGATAATTCAATTACTGTTGTTGATGATGGACGTGGAATTCCGGTTGATATTCAAGAAAAAACGGGTCGTCCAGCCGTGGAAACAGTCTTCACAGTGTTGCATGCTGGAGGTAAATTTGGTGGAGGCGGCTATAAAGTTTCTGGTGGATTGCACGGTGTTGGTTCATCTGTTGTTAATGCTTTGTCAACAGTACTAGATGTTACTGTTCATAAAGATGGCCAAAAATATTATCAAGAATATCATCGTGGTCTCGTTGGAGATGATTTAAAAATTATTGGTGAAACTGACCGTAGAGGGACAACTGTTCACTTTGTACCAGACCCAGAAATTTTTACAGAAACTGTTGAATTTGATTTTGATAAGCTTGCAACACGTGTTCGTGAGTTAGCCTTTTTGAATCGCGGTCTTCGCATTTCCTTAACAGACAAACGTGAAGGAAATGAAAAAAATGAAGTTCACTTCCATTATGAAGGTGGAATTCAGTCTTATGTTGAATATTTAAATGAAAATAAGACAGTCATTTTTGAACCAGCAATTTTTACTGAAGGTGAAATGGATGGAATTGCTGTTGAAGTAGCAATGCAATATACTGATACTTATCATTCAGTAGTGATGTCCTTTGCTAATAACATCAACACTCATGAAGGTGGAACACATGAGCAAGGTTTTAGAACAGCCCTTACTCGTGTTATTAATAATTACGCAAAACAAAATAAAATTCTTAAAGAAAACGAAGATAATTTAACTGGGGATGATGTCCGCGAAGGATTGACAGCAGTTATTTCGGTTAAGCATCCTAATCCACAATTTGAAGGGCAAACCAAAACAAAACTTGGGAACTCAGAAGTAACAGGAATTGTTAACAAACTCTTTGCGGAAGCTTTGACAACATTTATGTTAGAAAATCCACAAGTTGCTCGTAAAATCGTTGAAAAAGGGATTTTGGCAAGTAAAGCAAGGATTGCAGCAAAACGTGCGCGTGAAGTGACACGTAAAAAATCAGGGCTTGAAATTTCCAACCTTCCTGGTAAATTAGCTGACTGTTCATCAAATAATCCAGAACAAACAGAATTATTCATCGTCGAAGGAGATTCGGCTGGAGGTTCGGCTAAATCAGGACGTAATCGTGAATTCCAAGCAATTTTACCTATTCGTGGTAAGATTTTGAATGTGGAAAAAGCAACGATGGATAAAATTTTGGCCAATGAAGAAATTCGTTCTCTATTCACTGCAATGGGAACTGGTTTTGGAGCAGATTATGATTTGTCGAAAGCACGTTATCACAAACTTGTTATCATGACCGATGCCGATGTCGACGGAGCACACATCCGTACGCTTTTACTAACACTCTTCTACCGTTATATGCGCCCAGTTGTTGAAGCAGGGTATGTTTATATTGCTCAGCCACCAATTTACGGTATCAAAGTTGGTTCAGAAACAAAAGAATACATTCAACCAGGTGAAAATCAAGAAAAAGATTTACAAGAAGCTTTAGCACGTTGGGCACAAGGAAGAACAAAGCCTACTGTACAACGTTATAAAGGTTTAGGGGAAATGGATGACCATCAACTTTGGGATACAACAATGGATCCTGAACACCGTTTAATGGCACGTGTATCTGTTGAAGACGCAGCAGAAGCTGACAAAATCTTTGATATGCTCATGGGAGACAGAGTTGAACCTCGTCGTGAATTTATTGAAAATAATGCTCAGTACTCGACAATTGATGC
>gyrB_Lcl-126
CAGACGAATATGACGCCAGTCAAATTCAAGTACTTGAAGGTCTTGAAGCAGTACGTATGCGTCCAGGGATGTATATTGGTTCAACCTCAAAAGAAGGGTTGCACCATTTAGTCTGGGAAATTGTTGACAATTCAATTGATGAAGCACTTGCAGGATTTGCAAGCCATATTGAGGTTTTTATTGAGCCTGATAATTCAATTACTGTTGTTGATGATGGACGTGGAATTCCGGTTGATATTCAAGAAAAAACGGGTCGTCCAGCCGTGGAAACAGTCTTCACAGTGTTGCATGCTGGAGGTAAATTTGGTGGAGGCGGCTATAAAGTTTCTGGTGGATTGCACGGTGTTGGTTCATCTGTTGTTAATGCTTTGTCAACAGTACTAGATGTTACTGTTCATAAAGATGGCCAAAAATATTATCAAGAATATCATCGTGGTCTCGTTGGAGATGATTTAAAAATTATTGGTGAAACTGACCTTAGAGGGACAACTGTTCACTTTGTACCAGACCCAGAAATTTTTACAGAAACTGTTGAATTTGATTTTGATAAGCTTGCAACACGTGTTCGTGAGTTAGCCTTTTTGAATCGCGGTCTTCGCATTTCCTTAACAGACAAACGTGAAGGAAATGAAAAAAATGAAGTTCACTTCCATTATGAAGGTGGAATTCAGTCTTATGTTGAATATTTAAATGAAAATAAGACAGTCATTTTTGAACCAGCAATTTTTACTGAAGGTGAAATGGATGGAATTGCTGTTGAAGTAGCAATGCAATATACTGATACTTATCATTCAGTAGTGATGTCCTTTGCTAATAACATCAACACTCATGAAGGTGGAACACATGAGCAAGGTTTTAGAACAGCCCTTACTCGTGTTATTAATAATTACGCAAAACAAAATAAAATTCTTAAAGAAAACGAAGATAATTTAACTGGGGATGATGTCCGCGAAGGATTGACAGCAGTTATTTCGGTTAAGCATCCTAATCCACAATTTGAAGGGCAAACCAAAACAAAACTTGGGAACTCAGAAGTAACAGGAATTGTTAACAAACTCTTTGCGGAAGCTTTGACAACATTTATGTTAGAAAATCCACAAGTTGCTCGTAAAATCGTTGAAAAAGGGATTTTGGCAAGTAAAGCAAGGATTGCAGCAAAACGTGCGCGTGAAGTGACACGTAAAAAATCAGGGCTTGAAATTTCCAACCTTCCTGGTAAATTAGCTGACTGTTCATCAAATAATCCAGAACAAACAGAATTATTCATCGTCGAAGGAGATTCGGCTGGAGGTTCGGCTAAATCAGGACGTAATCGTGAATTCCAAGCAATTTTACCTATTCGTGGTAAGATTTTGAATGTGGAAAAAGCAACGATGGATAAAATTTTGGCCAATGAAGAAATTCGTTCTCTATTCACTGCAATGGGAACTGGTTTTGGAGCAGATTATGATTTGTCGAAAGCACGTTATCACAAACTTGTTATCATGACCGATGCCGATGTCGACGGAGCACACATCCGTACGCTTTTACTAACACTCTTCTACCGTTATATGCGCCCAGTTGTTGAAGCAGGGTATGTTTATATTGCTCAGCCACCAATTTACGGTATCAAAGTTGGTTCAGAAACAAAAGAATACATTCAACCAGGTGAAAATCAAGAAAAAGATTTACAAGAAGCTTTAGCACGTTGGGCACAAGGAAGAACAAAGCCTACTGTACAACGTTATAAAGGTTTAGGGGAAATGGATGACCATCAACTTTGGGATACAACAATGGATCCTGAACACCGTTTAATGGCACGTGTATCTGTTGAAGACGCAGCAGAAGCTGACAAAATCTTTGATATGCTCATGGGAGACAGAGTTGAACCTCGTCGTGAATTTATTGAAAATAATGCTCAGTACTCGACAATTGATGC
>gyrB_Lcl-127
CAGACGAATATGATGCCAGCCAGATTCAGGTCCTTGAAGGTCTTGAAGCTGTACGTATGCGCCCTGGGATGTATATCGGTTCAACATCAAAAGAAGGTTTGCACCATTTGGTCTGGGAGATTGTTGACAATTCAATTGACGAAGCACTTGCTGGATTTGCAAGCCATATTGAGGTTTTTATTGAACCTGATAATTCAATTACAGTTGTTGATGATGGACGGGGAATTCCTGTTGATATTCAGGAAAAAACAGGTCGTCCAGCGGTAGAAACCGTCTTTACCGTTCTACATGCCGGAGGTAAATTTGGCGGAGGCGGTTATAAGGTTTCTGGTGGATTACACGGTGTAGGTTCTTCTGTTGTTAACGCCTTGTCAACGACTTTAGATGTTACCGTCCATAAAGATGGTCAAAAATATTTTCAAGAGTATCACCGCGGTCTCGTTAGAGATGATTTGAAAATTATTGGTGAAACTGATCTTAGAGGAACAACTGTTCACTTTGTACCAGACCCAGAAATTTTTACAGAAACTGTTGAATTTGACTTTGACAAACTCGCAACGCGTGTTCGTGAACTTGCCTTCTTGAATCGTGGTCTTCGTATTTCCTTAACAGATAAACGTGAAGGAAATGAAAAAAATGAAGTTCACTTCCATTATGAAGGTGGGATTCAGTCTTATGTTGAATATTTGAATGAAAATAAGACAGTTATTTTTGAACCAGCTATTTTTACCGAAGGTGAAATGGATGGAATCGCTGTTGAAGTTGCCATGCAATATACAGATACTTATCATTCAGTAGTGATGTCTTTTGCGAATAATATCAATACTCATGAAGGTGGAACACATGAACAAGGGTTTAGAACTGCCCTAACTCGTGTCATTAACAACTACGCCAAACAAAATAAAATTCTTAAAGAAAATGAAGACAATTTGACTGGTGACGATGTGCGTGAAGGATTGACTGCCGTTATCTCAGTTAAACACCCTAATCCACAGTTTGAAGGACAAACCAAAACAAAACTTGGAAACTCAGAAGTAACAGGAATTGTCAACAAACTTTTTGCCGAAGCACTGACAACATTTATGTTGGAAAATCCACAAGTTGCTCGTAAAATTGTAGAAAAAGGGATTTTAGCAAGTAAAGCCAGAATTGCAGCTAAACGTGCGCGTGAAGTGACACGTAAAAAATCAGGTCTTGAAATTTCAAATCTTCCTGGTAAATTAGCAGACTGTTCATCGAATAATCCTGAACAAACAGAATTATTTATTGTCGAAGGAGATTCAGCCGGAGGGTCTGCTAAATCGGGACGTAATCGTGAATTCCAAGCCATTCTCCCAATTCGTGGTAAGATTTTGAACGTTGAAAAAGCAACAATGGATAAAATTTTAGCCAATGAAGAAATCCGTTCATTATTTACTGCCATGGGAACAGGTTTTGGGGGAGATTATGATTTGTCCAAAGCACGTTATCATAAACTCGTCATCATGACCGATGCCGACGTTGATGGGGCTCATATCCGAACACTACTACTCACACTATTCTATCGTTACATGCGTCCAGTTGTAGAAGCAGGCTACGTTTATATTGCTCAACCACCAATTTATGGTATAAAAGTAGGTTCTGAAACTAAAGAATACATTCAACCAGGTGAAAATCAAGAAAAAGATTTACAAGAAGCTTTAGCACGCTGGGCACAAGGGAGAACAAAACCTACGGTCCAACGTTATAAAGGTCTTGGTGAAATGGATGACCATCAGCTATGGGAAACAACAATGGATCCTGAACATCGTTTGATGGCACGTGTTTCTGTTGAAGATGCAGCAGAAGCAGATAAAATATTTGATATGCTCATGGGAGACCGTGTTGAACCTCGCCGTGAATTTATTGAAAATAATGCTCAATACTCAACGATTGATGC
>gyrB_Lcl-128
CAGACGAATATGATGCCAGCCAGATTCAGGTCCTTGAAGGTCTTGAAGCTGTACGTATGCGCCCTGGGATGTATATCGGTTCAACATCAAAAGAAGGTTTGCACCATTTGGTCTGGGAGATTGTTGACAATTCAATTGACGAAGCACTTGCTGGATTTGCAAGCCATATTGAGGTTTTTATTGAACCTGATAATTCAATTACAGTTGTTGATGATGGACGGGGAATTCCTGTTGATATTCAGGAAAAAACAGGTCGTCCAGCGGTAGAAACCGTCTTTACCGTTCTACATGCCGGAGGTAAATTTGGCGGAGGCGGTTATAAGGTTTCTGGTGGATTACACGGTGTAGGTTCTTCTGTTGTTAACGCCTTGTCAACAACTTTAGATGTTACCGTCCATAAAGATGGTCAAAAATATTTTCAAGAGTATCACCGCGGTCTCGTTAGAGATGATTTGAAAATTATTGGTGAAACTGATCTTAGAGGAACAACTGTTCACTTTGTACCAGACCCAGAAATTTTTACAGAAACTGTTGAATTTGACTTTGACAAACTCGCAACGCGTGTTCGTGAACTTGCCTTCTTGAATCGTGGTCTTCGTATTTCCTTAACAGATAAACGTGAAGGAAATGAAAAAAATGAAGTTCACTTCCATTATGAAGGTGGGATTCAGTCTTATGTTGAATATTTGAATGAAAATAAGACAGTTATTTTTGAACCAGCTATTTTTACCGAAGGTGAAATGGATGGAATCGCTGTTGAAGTTGCCATGCAATATACAGATACTTATCATTCAGTAGTGATGTCTTTTGCGAATAATATCAATACTCATGAAGGTGGAACACATGAACAAGGGTTTAGAACTGCCCTAACTCGTGTCATTAACAACTACGCCAAACAAAATAAAATTCTTAAAGAAAATGGAGACAATTTGACTGGTGACGATGTGCGTGAAGGATTGACTGCCGTTATCTCAGTTAAACACCCTAATCCACAGTTTGAAGGACAAACCAAAACAAAACTTGGAAACTCAGAAGTAACAGGAATTGTCAACAAACTTTTTGCCGAAGCACTGACAACATTTATGTTGGAAAATCCACAAGTTGCTCGTAAAATTGTAGAAAAAGGGATTTTAGCAAGTAAAGCCAGAATTGCAGCTAAACGTGCGCGTGAAGTGACACGTAAAAAATCAGGTCTTGAAATTTCAAATCTTCCTGGTAAATTAGCAGACTGTTCATCGAATAATCCTGAACAAACAGAATTATTTATTGTCGAAGGAGATTCAGCCGGAGGGTCTGCTAAATCGGGACGTAATCGTGAATTCCAAGCCATTCTCCCAATTCGTGGTAAGATTTTGAACGTTGAAAAAGCAACAATGGATAAAATTTTAGCCAATGAAGAAATCCGTTCATTATTTACTGCCATGGGAACAGGTTTTGGGGGAGATTATGATTTGTCCAAAGCACGTTATCATAAACTCGTCATCATGACCGATGCCGACGTTGATGGGGCTCATATCCGAACACTACTACTCACACTATTCTATCGTTACATGCGTCCAGTTGTAGAAGCAGGCTACGTTTATATTGCTCAACCACCAATTTATGGTATAAAAGTAGGTTCTGAAACTAAAGAATACATTCAACCAGGTGAAAATCAAGAAAAAGATTTACAAGAAGCTTTAGCACGCTGGGCACAAGGGAGAACAAAACCTACGGTCCAACGTTATAAAGGTCTTGGTGAAATGGATGACCATCAGCTATGGGAAACAACAATGGATCCTGAACATCGTTTGATGGCACGTGTTTCTGTTGAAGATGCAGCAGAAGCAGATAAAATATTTGATATGCTCATGGGAGACCGTGTTGAACCTCGCCGTGAATTTATTGAAAATAATGCTCAATACTCAACGATTGATGC
>gyrB_Lcl-129
CAGACGAATATGATGCCAGCCAGATTCAGGTCCTTGAAGGTCTTGAAGCTGTACGTATGCGCCCTGGGATGTATATCGGTTCAACATCAAAAGAAGGTTTGCACCATTTGGTCTGGGAGATTGTTGACAATTCAATTGACGAAGCACTTGCTGGATTTGCAAGCCATATTGAGGTTTTTATTGAACCTGATAATTCAATTACAGTTGTTGATGATGGACGGGGAATTCCTGTTGATATTCAGGAAAAAACAGGTCGTCCAGCGGTAGAAACCGTCTTTACCGTTCTACATGCCGGAGGTAAATTTGGCGGAGGCGGTTATAAGGTTTCTGGTGGATTACACGGTGTAGGTTCTTCTGTTGTTAACGCCTTGTCAACGACTTTAGATGTTACCGTCCATAAAGATGGTCAAAAATATTTTCAAGAGTATCACCGGGGTCTCGTTAGAGATGATTTGAAAATTATTGGTGAAACTGATCTTAGAGGAACAACTGTTCACTTTGTACCAGACCCAGAAATTTTTACAGAAACTGTTGAATTTGACTTTGACAAACTCGCAACGCGTGTTCGTGAACTTGCCTTCTTGAATCGTGGTCTTCGTATTTCCTTAACAGATAAACGTGAAGGAAATGAAAAAAATGAAGTTCACTTCCATTATGAAGGTGGGATTCAGTCTTATGTTGAATATTTGAATGAAAATAAGACAGTTATTTTTGAACCAGCTATTTTTACCGAAGGTGAAATGGATGGAATTGCTGTTGAAGTTGCCATGCAATATACAGATACTTATCATTCAGTAGTGATGTCTTTTGCGAATAATATTAATACTCATGAAGGTGGAACACATGAACAAGGGTTTAGAACTGCCCTAACTCGTGTCATTAACAACTACGCCAAACAAAATAAAATTCTTAAAGAAAATGAAGACAATTTGACTGGTGACGATGTGCGTGAAGGATTGACTGCCGTTATCTCAGTTAAACACCCTAATCCACAGTTTGAAGGACAAACCAAAACAAAACTTGGAAACTCAGAAGTAACAGGAATTGTCAACAAACTTTTTGCCGAAGCACTGACAACATTTATGTTGGAAAATCCACAAGTTGCTCGTAAAATTGTAGAAAAAGGGATTTTAGCAAGTAAAGCCAGAATTGCAGCTAAACGTGCGCGTGAAGTGACGCGTAAAAAATCAGGTCTTGAAATTTCAAATCTTCCTGGTAAATTAGCAGACTGTTCATCGAATAATCCTGAACAAACAGAATTATTTATTGTCGAAGGAGATTCAGCCGGAGGGTCTGCTAAATCGGGACGTAATCGTGAATTCCAAGCCATTCTCCCAATTCGTGGTAAGATTTTGAACGTTGAAAAAGCAACAATGGATAAAATTTTAGCCAATGAAGAAATCCGTTCATTATTTACTGCCATGGGAACAGGTTTTGGGGGAGATTATGATTTGTCCAAAGCACGTTATCATAAACTCGTTATCATGACCGATGCCGACGTTGATGGGGCTCATATCCGAACACTACTACTCACACTATTCTATCGTTACATGCGTCCAGTTGTAGAAGCAGGCTACGTTTATATTGCTCAACCACCAATTTATGGTATAAAAGTAGGTTCTGAAACTAAAGAATACATTCAACCAGGTGAAAATCAAGAAAAAGATTTACAAGAAGCTTTAGCACGCTGGGCACAAGGGAGAACAAAACCTACGGTCCAACGTTATAAAGGTCTTGGTGAAATGGATGACCATCAGCTATGGGAAACAACAATGGATCCTGAACATCGTTTGATGGCACGCGTTTCTGTCGAAGATGCAGCAGAAGCAGATAAAATATTTGATATGCTCATGGGAGACCGTGTTGAACCTCGCCGTGAATTTATTGAAAATAATGCTCAATACTCAACGATTGATGC
>gyrB_Lcl-130
CAGACGAATATGATGCCAGCCAGATTCAGGTCCTTGAAGGTCTTGAAGCTGTACGTATGCGCCCTGGGATGTATATCGGTTCAACATCAAAAGAAGGTTTGCACCATTTGGTCTGGGAGATTGTTGACAATTCAATTGACGAAGCACTTGCTGGATTTGCAAGCCATATTGAGGTTTTTATTGAACCTGATAATTCAATTACAGTTGTTGATGATGGACGGGGAATTCCTGTTGATATTCAGGAAAAAACAGGTCGTCCAGCGGTAGAAACCGTCTTTACCGTTCTACATGCCGGAGGTAAATTTGGCGGAGGCGGTTATAAGGTTTCTGGTGGATTACACGGTGTAGGTTCTTCTGTTGTTAACGCCTTGTCAACGACTTTAGATGTTACCGTCCATAAAGATGGTCAAAAATATTTTCAAGAGTATCACCGCGGTCTCGTTAGAGATGATTTGAAAATTATTGGTGAAACTGATCTTAGAGGAACAACTGTTCACTTTGTACCAGACCCAGAAATTTTTACAGAAACTGTTGAATTTGACTTTGACAAACTCGCAACGCGTGTTCGTGAACTTGCCTTCTTGAATCGTGGTCTTCGTATTTCCTTAACAGATAAACGTGAAGGAAATGAAAAAAATGAAGTTCACTTCCATTATGAAGGTGGGATTCAGTCTTATGTTGAATATTTGAATGAAAATAAGACAGTTATTTTTGAACCAGCTATTTTTACCGAAGGTGAAATGGATGGAATCGCTGTTGAAGTTGCCATGCAATATACAGATACTTATCATTCAGTAGTGATGTCTTTTGCGAATAATATCAATACTCATGAAGGTGGAACACATGAACAAGGGTTTAGAACTGCCCTAACTCGTGTCATTAACAACTACGCCAAACAAAATAAAATTCTTAAAGAAAATGAAGACAATTTGACTGGTGACGATGTGCGTGAAGGATTGACTGCCGTTATCTCAGTTAAACACCCTAATCCACAGTTTGAAGGACAAACCAAAACAAAACTTGGAAACTCAGAAGTAACAGGAATTGTCAACAAACTTTTTGCCGAAGCACTGACAACATTTATGTTGGAAAATCCACAAGTTGCTCGTAAAATTGTAGAAAAAGGGATTTTAGCAAGTAAAGCCAGAATTGCAGCTAAACGTGCGCGTGAAGTGACACGTAAAAAATCAGGTCTTGAAATTTCAAATCTTCCTGGTAAATTAGCAGACTGTTCATCGAATAATCCTGAACAAACAGAATTATTTATTGTCGAAGGAGATTCAGCCGGAGGGTCTGCTAAATCGGGACGTAATCGTGAATTCCAAGCCATTCTCCCAATTCGTGGTAAGATTTTGAACGTTGAAAAAGCAACAATGGATAAAATTTTAGCCAATGAAGAAATCCGTTCATTATTTACTGCCATGGGAACAGGTTTTGGGGGAGATTATGATTTGTCCAAAGCACGTTATCATAAACTCGTCATCATGACCGATGCCGACGTTGATGGGGCTCATATCCGAACACTACTACTCACACTATTCTATCGTTACATGCGTCCAGTTGTAGAAGCAGGCTACGTTTATATTGCTCAACCACCAATTTATGGTATAAAAGTAGGTTCTGAAACTAAAGAATACATTCAACCAGGTGAAAATCAAGAAAAAGATTTACAAGAAGCTTTAGCACGCTGGGCACAAGGGAGAACAAAACCTACGGTCCAACGTTATAAAGGTCTTGGTGAAATGGATGACCATCAGCTATGGGAAACAACAATGGATCCTGAACATCGTTTGATGGCACGTGTTTCTGTTGAAGATGCAGCAGAAGCAGATAAAATATTTGATATGCTCATGGGAGACCGTGTTGAACCTCGCCGTGAATTTATTGAAAATAATGCTCAATACTCAACGATTGATGC
>gyrB_Lcl-131
CAGACGAATATGATGCCAGCCAGATTCAGGTCCTTGAAGGTCTTGAAGCTGTACGTATGCGCCCTGGGATGTATATCGGTTCAACATCAAAAGAAGGTTTGCACCATTTGGTCTGGGAGATTGTTGACAATTCAATTGACGAAGCACTTGCTGGATTTGCAAGCCATATTGAGGTTTTTATTGAACCTGATAATTCAATTACAGTTGTTGATGATGGACGGGGAATTCCTGTTGATATTCAGGAAAAAACAGGTCGTCCAGCGGTAGAAACCGTCTTTACCGTTCTACATGCCGGAGGTAAATTTGGCGGAGGCGGTTATAAGGTTTCTGGTGGATTACACGGTGTAGGTTCTTCTGTTGTTAACGCCTTGTCAACGACTTTAGATGTTACCGTCCATAAAGATGGTCAAAAATATTTTCAAGAGTATCACCGCGGTCTCGTTAGAGATGATTTGAAAATTATTGGTGAAACTGATCTTAGAGGAACAACTGTTCACTTTGTACCAGACCCAGAAATTTTTACAGAAACTGTTGAATTTGACTTTGACAAACTCGCAATGCGTGTTCGTGAACTTGCCTTCTTGAATCGTGGTCTTCGTATTTCCTTAACAGATAAACGTGAAGGAAATGAAAAAAATGAAGTTCACTTCCATTATGAAGGTGGGATTCAGTCTTATGTTGAATATTTGAATGAAAATAAGACAGTTATTTTTGAACCAGCTATTTTTACCGAAGGTGAAATGGATGGAATCGCTGTTGAAGTTGCCATGCAATATACAGATACTTATCATTCAGTAGTGATGTCTTTTGCGAATAATATCAATACTCATGAAGGTGGAACACATGAACAAGGGTTTAGAACTGCCCTAACTCGTGTCATTAACAACTACGCCAAACAAAATAAAATTCTTAAAGAAAATGAAGACAATTTGACTGGTGACGATGTGCGTGAAGGATTGACTGCCGTTATCTCAGTTAAACACCCTAATCCACAGTTTGAAGGACAAACCAAAACAAAACTTGGAAACTCAGAAGTAACAGGAATTGTCAACAAACTTTTTGCCGAAGCACTGATAACATTTATGTTGGAAAATCCACAAGTTGCTCGTAAAATTGTAGAAAAAGGGATTTTAGCAAGTAAAGCCAGAATTGCAGCTAAACGTGCGCGTGAAGTGACACGTAAAAAATCAGGTCTTGAAATTTCAAATCTTCCTGGTAAATTAGCAGACTGTTCATCGAATAATCCTGAACAAACAGAATTATTTATTGTCGAAGGAGATTCAGCCGGAGGGTCTGCTAAATCGGGACGTAATCGTGAATTCCAAGCCATTCTCCCAATTCGTGGTAAGATTTTGAACGTTGAAAAAGCAACAATGGATAAAATTTTAGCCAATGAAGAAATCCGTTCATTATTTACTGCCATGGGAACAGGTTTTGGGGGAGATTATGATTTGTCCAAAGCACGTTATCATAAACTCGTCATCATGACCGATGCCGACGTTGATGGGGCTCATATCCGAACACTACTACTCACACTATTCTATCGTTACATGCGTCCAGTTGTAGAAGCAGGCTACGTTTATATTGCTCAACCACCAATTTATGGTATAAAAGTAGGTTCTGAAACTAAAGAATACATTCAACCAGGTGAAAATCAAGAAAAAGATTTACAAGAAGCTTTAGCACGCTGGGCACAAGGGAGAACAAAACCTACGGTCCAACGTTATAAAGGTCTTGGTGAAATGGATGACCATCAGCTATGGGAAACAACAATGGATCCTGAACATCGTTTGATGGCACGTGTTTCTGTTGAAGATGCAGCAGAAGCAGATAAAATATTTGATATGCTCATGGGAGACCGTGTTGAACCTCGCCGTGAATTTATTGAAAATAATGCTCAATACTCAACGATTGATGC
>gyrB_Lcl-132
CAGACGAATATGATGCCAGCCAGATTCAGGTCCTTGAAGGTCTTGAAGCTGTACGTATGCGCCCTGGGATGTATATCGGTTCAACATCAAAAGAAGGTTTGCACCATTTGGTCTGGGAGATTGTTGACAATTCAATTGACGAAGCACTTGCTGGATTTGCAAGCCATATTGAGGTTTTTATTGAACCTGATAATTCAATTACAGTTGTTGATGATGGACGGGGAATTCCTGTTGATATTCAGGAAAAAACAGGTCGTCCAGCGGTAGAAACCGTCTTTACCGTTCTACATGCCGGAGGTAAATTTGGCGGAGGCGGTTATAAGGTTTCTGGTGGATTACACGGTGTAGGTTCTTCTGTTGTTAACGCCTTGTCAACGACTTTAGATGTTACCGTCCATAAAGATGGTCAAAAATATTTTCAAGAGTATCACCGCGGTCTCGTTAGAGATGATTTGAAAATTATTGGTGAAACTGATCTTAGAGGAACAACTGTTCACTTTGTACCAGACCCAGAAATTTTTACAGAAACTGTTGAATTTGACTTTGACAAACTCGCAACGCGTGTTCGTGAACTTGCCTTCTTGAATCGTGGTCTTCGTATTTCCTTAACAGATAAACGTGAAGGAAATGAAAAAAATGAAGTTCACTTCCATTATGAAGGTGGGATTCAGTCTTATGTTGAATATTTGAATGAAAATAAGACAGTTATTTTTGAACCAGCTATTTTTACCGAAGGTGAAATGGATGGAATCGCTGTTGAAGTTGCCATGCAATATACAGATACTTATCATTCAGTAGTGATGTCTTTTGCGAATAATATCAATACTCATGAAGGTGGAACACATGAACAAGGGTTTAGAACTGCCCTAACTCGTGTCATTAACAACTACGCCAAACAAAATAAAATTCTTAAAGAAAATGAAGACAATTTGACTGGTGACGATGTGCGTGAAGGATTGACTGCCGTTATCTCAGTTAAACACCCTAATCCACAGTTTGAAGGACAAACCAAAACAAAACTTGGAAACTCAGAAGTAACAGGAATTGTCAACAAACTTTTTGCCGAAGCACTGACAACATTTATGTTGGAAAATCCACAAGTTGCTCGTAAAATTGTAGAAAAAGGGATTTTAGCAAGTAAAGCCAGAATTGCAGCTAAACGTGCGCGTGAAGTGACACGTAAAAAATCAGGTCTTGAAATTTCAAATCTTCCTGGTAAATTAGCAGACTGTTCATCGAATAATCCTGAACAAACAGAATTATTTATTGTCGAAGGAGATTCAGCCGGAGGGTCTGCTAAATCGGGACGTAATCGTGAATTCCAAGCCATTCTCCCAATTCGTGGTAAGATTTTGAACGTTGAAAAAGCAACAATGGATAAAATTTTAGCCAATGAAGAAATCCGTTCATTATTTACTGCCATGGGAACAGGTTTTGGGGGAGATTATGATTTGTCCAAAGCACGTTATCATAAACTCGTCATCATGACCGATGCCGACGTTGATGGGGCTCATATCCGAACACTACTACTCACACTATTCTATCGTTACATGCGTCCAGTTGTAGAAGCAGGCTACGTTTATATTGCTCAACCACCAATTTATGGTATAAAAGTAGGTTCTGAAACTAAAGAATACATTCAACCAGGTGAAAATCAAGAAAAAGATTTACAAGAAGCTTTAGCACGCTGGGCACAAGGGAGAACAAAACCTACGGTCCAACGTTATAAAGGTCTTGGTGAAATGGATGACCATCAGCTATGGGAAACAACAATGGATCCTGAACATCGTTTGATGGCACGTGTTTCTGTTGAAGATGCAGCAGAAGCAGATAAAATATTTGATATGCTCATGGGAGACCGTGTTGAACCTCGCCGTGAATTTATTGAAAATAATGCTCAATACTCAACGATTGATGC
>gyrB_Lcl-133
CAGACGAATATGATGCCAGCCAGATTCAGGTCCTTGAAGGTCTTGAAGCTGTACGTATGCGCCCTGGGATGTATATCGGTTCAACATCAAAAGAAGGTTTGCACCATTTGGTCTGGGAGATTGTTGACAATTCAATTGACGAAGCACTTGCTGGATTTGCAAGCCATATTGAGGTTTTTATTGAACCTGATAATTCAATTACAGTTGTTGATGATGGACGGGGAATTCCTGTTGATATTCAGGAAAAAACAGGTCGTCCAGCGGTAGAAACCGTCTTTACCGTTCTACATGCCGGAGGTAAATTTGGCGGAGGCGGTTATAAGGTTTCTGGTGGATTACACGGTGTAGGTTCTTCTGTTGTTAACGCCTTGTCAACGACTTTAGATGTTACCGTCCATAAAGATGGTCAAAAATATTTTCAAGAGTATCACCGCGGTCTCGTTAGAGATGATTTGAAAATTATTGGTGAAACTGATCTTAGAGGAACAACTGTTCACTTTGTACCAGACCCAGAAATTTTTACAGAAACTGTTGAATTTGACTTTGACAAACTCGCAATGCGTGTTCGTGAACTTGCCTTCTTGAATCGTGGTCTTCGTATTTCCTTAACAGATAAACGTGAAGGAAATGAAAAAAATGAAGTTCACTTCCATTATGAAGGTGGGATTCAGTCTTATGTTGAATATTTGAATGAAAATAAGACAGTTATTTTTGAACCAGCTATTTTTACCGAAGGTGAAATGGATGGAATCGCTGTTGAAGTTGCCATGCAATATACAGATACTTATCATTCAGTAGTGATGTCTTTTGCGAATAATATCAATACTCATGAAGGTGGAACACATGAACAAGGGTTTAGAACTGCCCTAACTCGTGTCATTAACAACTACGCCAAACAAAATAAAATTCTTAAAGAAAATGAAGACAATTTGACTGGTGACGATGTGCGTGAAGGATTGACTGCCGTTATCTCAGTTAAACACCCTAATCCACAGTTTGAAGGACAAACCAAAACAAAACTTGGAAACTCAGAAGTAACAGGAATTGTCAACAAACTTTTTGCCGAAGCACTGATAACATTTATGTTGGAAAATCCACAAGTTGCTCGTAAAATTGTAGAAAAAGGGATTTTAGCAAGTAAAGCCAGAATTGCAGCTAAACGTGCGCGTGAAGTGACACGTAAAAAATCAGGTCTTGAAATTTCAAATCTTCCTGGTAAATTAGCAGACTGTTCATCGAATAATCCTGAACAAACAGAATTATTTATTGTCGAAGGAGATTCAGCCGGAGGGTCTGCTAAATCGGGACGTAATCGTGAATTCCAAGCCATTCTCCCAATTCGTGGTAAGATTTTGAACGTTGAAAAAGCAACAATGGATAAAATTTTAGCCAATGAAGAAATCCGTTCATTATTTACTGCCATGGGAACAGGTTTTGGGGGGGATTATGATTTGTCCAAAGCACGTTATCATAAACTCGTCATCATGACCGATGCCGACGTTGATGGGGCTCATATCCGAACACTACTACTCACACTATTCTATCGTTACATGCGTCCAGTTGTAGAAGCAGGCTACGTTTATATTGCTCAACCACCAATTTATGGTATAAAAGTAGGTTCTGAAACTAAAGAATACATTCAACCAGGTGAAAATCAAGAAAAAGATTTACAAGAAGCTTTAGCACGCTGGGCACAAGGGAGAACAAAACCTACGGTCCAACGTTATAAAGGTCTTGGTGAAATGGATGACCATCAGCTATGGGAAACAACAATGGATCCTGAACATCGTTTGATGGCACGTGTTTCTGTTGAAGATGCAGCAGAAGCAGATAAAATATTTGATATGCTCATGGGAGACCGTGTTGAACCTCGCCGTGAATTTATTGAAAATAATGCTCAATACTCAACGATTGATGC
>gyrB_Lcl-134
CAGACGAATATGATGCCAGCCAGATTCAGGTCCTTGAAGGTCTTGAAGCTGTACGTATGCGCCCTGGGATGTATATCGGTTCAACATCAAAAGAAGGTTTGCACCATTTGGTCTGGGAGATTGTTGACAATTCAATTGACGAAGCACTTGCTGGATTTGCAAGCCATATTGAGGTTTTTATTGAACCTGATAATTCAATTACAGTTGTTGATGATGGACGGGGAATTCCTGTTGATATTCAGGAAAAAACAGGTCGTCCAGCGGTAGAAACCGTCTTTACCGTTCTACATGCCGGAGGTAAATTTGGCGGAGGCGGTTATAAGGTTTCTGGTGGATTACACGGTGTAGGTTCTTCTGTTGTTAACGCCTTGTCAACGACTTTAGATGTTACCGTCCATAAAGATGGTCAAAAATATTTTCAAGAGTATCACCGCGGTCTCGTTAGAGATGATTTGAAAATTATTGGTGAAACTGATCTTAGAGGAACAACTGTTCACTTTGTACCAGACCCAGAAATTTTTACAGAAACTGTTGAATTTGACTTTGACAAACTCGCAACGCGTGTTCGTGAACTTGCCTTCTTGAATCGTGGTCTTCGTATTTCCTTAACAGATAAACGTGAAGGAAATGAAAAAAATGAAGTTCACTTCCATTATGAAGGTGGGATTCAGTCTTATGTTGAATATTTGAATGAAAATAAGACAGTTATTTTTGAACCAGCTATTTTTACCGAAGGTGAAATGGATGGAATCGCTGTTGAAGTTGCCATGCAATATACAGATACTTATCATTCAGTAGTGATGTCTTTTGCGAATAATATCAATACTCATGAAGGTGGAACACATGAACAAGGGTTTAGAACTGCCCTAACTCGTGTCATTAACAACTACGCCAAACAAAATAAAATTCTTAAAGAAAATGAAGACAATTTGACTGGTGACGATGTGCGTGAAGGATTGACTGCCGTTATCTCAGTTAAACACCCTAATCCACAGTTTGAAGGACAAACCAAAACAAAACTTGGAAACTCAGAAGTAACAGGAATTGTCAACAAACTTTTTGCCGAAGCACTGACAACATTTATGTTGGAAAATCCACAAGTTGCTCGTAAAATTGTAGAAAAAGGGATTTTAGCAAGTAAAGCCAGAATTGCAGCTAAACGTGCGCGTGAAGTGACACGTAAAAAATCAGGTCTTGAAATTTCAAATCTTCCTGGTAAATTAGCAGACTGTTCATCGAATAATCCTGAACAAACAGAATTATTTATTGTCGAAGGAGATTCAGCCGGAGGGTCTGCTAAATCGGGACGTAATCGTGAATTCCAAGCCATTCTCCCAATTCGTGGTAAGATTTTGAACGTTGAAAAAGCAACAATGGATAAAATTTTAGCCAATGAAGAAATCCGTTCATTATTTACTGCCATGGGAACAGGTTTTGGGGGAGATTATGATTTGTCCAAAGCACGTTATCATAAACTCGTCATCATGACCGATGCCGACGTTGATGGGGCTCATATCCGAACACTACTACTCACACTATTCTATCGTTACATGCGTCCAGTTGTAGAAGCAGGCTACGTTTATATTGCTCAACCACCAATTTATGGTATAAAAGTAGGTTCTGAAACTAAAGAATACATTCAACCAGGTGAAAATCAAGAAAAAGATTTACAAGAAGCTTTAGCACGCTGGGCACAAGGGAGAACAAAACCTACGGTCCAACGTTATAAAGGTCTTGGTGAAATGGATGACCATCAGCTATGGGAAACAACAATGGATCCTGAACATCGTTTGATGGCACGTGTTTCTGTTGAAGATGCAGCAGAAGCAGATAAAATATTTGATATGCTCATGGGAGACCGTGTTGAACCTCGCCGTGAATTTATTGAAAATAATGCTCAATACTCAACGATTGATGC
>gyrB_Lcl-135
CAGACGAATATGATGCCAGCCAGATTCAGGTCCTTGAAGGTCTTGAAGCTGTACGTATGCGCCCTGGGATGTATATCGGTTCAACATCAAAAGAAGGTTTGCACCATTTGGTCTGGGAGATTGTTGACAATTCAATTGACGAAGCACTTGCTGGATTTGCAAGCCATATTGAGGTTTTTATTGAACCTGATAATTCAATTACAGTTGTTGATGATGGACGGGGAATTCCTGTTGATATTCAGGAAAAAACAGGTCGTCCAGCGGTAGAAACCGTCTTTACCGTTCTACATGCCGGAGGTAAATTTGGCGGAGGCGGTTATAAGGTTTCTGGTGGATTACACGGTGTAGGTTCTTCTGTTGTTAACGCCTTGTCAACGACTTTAGATGTTACCGTCCATAAAGATGGTCAAAAATATTTTCAAGAGTATCACCGCGGTCTCGTTAGAGATGATTTGAAAATTATTGGTGAAACTGATCTTAGAGGAACAACTGTTCACTTTGTACCAGACCCAGAAATTTTTACAGAAACTGTTGAATTTGACTTTGACAAACTCGCAACGCGTGTTCGTGAACTTGCCTTCTTGAATCGTGGTCTTCGTATTTCCTTAACAGATAAACGTGAAGGAAATGAAAAAAATGAAGTTCACTTCCATTATGAAGGTGGGATTCAGTCTTATGTTGAATATTTGAATGAAAATAAGACAGTTATTTTTGAACCAGCTATTTTTACCGAAGGTGAAATGGATGGAATCGCTGTTGAAGTTGCCATGCAATATACAGATACTTATCATTCAGTAGTGATGTCTTTTGCGAATAATATCAATACTCATGAAGGTGGAACACATGAACAAGGGTTTAGAACTGCCCTAACTCGTGTCATTAACAACTACGCCAAACAAAATAAAATTCTTAAAGAAAATGAAGACAATTTGACTGGTGACGATGTGCGTGAAGGATTGACTGCCGTTATCTCAGTTAAACACCCTAATCCACAGTTTGAAGGACAAACCAAAACAAAACTTGGAAACTCAGAAGTAACAGGAATTGTCAACAAACTTTTTGCCGAAGCACTGACAACATTTATGTTGGAAAATCCACAAGTTGCTCGTAAAATTGTAGAAAAAGGGATTTTAGCAAGTAAAGCCAGAATTGCAGCTAAACGTGCGCGTGAAGTGACACGTAAAAAATCAGGTCTTGAAATTTCAAATCTTCCTGGTAAATTAGCAGACTGTTCATCGAATAATCCTGAACAAACAGAATTATTTATTGTCGAAGGAGATTCAGCCGGAGGGTCTGCTAAATCGGGACGTAATCGTGAATTCCAAGCCATTCTCCCAATTCGTGGTAAGATTTTGAACGTTGAAAAAGCAACAATGGATAAAATTTTAGCCAATGAAGAAATCCGTTCATTATTTACTGCCATGGGAACAGGTTTTGGGGGAGATTATGATTTGTCCAAAGCACGTTATCATAAACTCGTCATCATGACCGATGCCGACGTTGATGGGGCTCATATCCGAACACTACTACTCACACTATTCTATCGTTACATGCGTCCAGTTGTAGAAGCAGGCTACGTTTATATTGCTCAACCACCAATTTATGGTATAAAAGTAGGTTCTGAAACTAAAGAATACATTCAACCAGGTGAAAATCAAGAAAAAGATTTACAAGAAGCTTTAGCACGCTGGGCACAAGGGAGAACAAAACCTACGGTCCAACGTTATAAAGGTCTTGGTGAAATGGATGACCATCAGCTATGGGAAACAACAATGGATCCTGAACATCGTTTGATGGCACGTGTTTCTGTTGAAGATGCAGCAGAAGCAGATAAAATATTTGATATGCTCATGGGAGACCGTGTTGAACCTCGCCGTGAATTTATTGAAAATAATGCTCAATACTCAACGATTGATGC
>gyrB_Lcl-136
CAGACGAATATGATGCCAGCCAGATTCAGGTCCTTGAAGGTCTTGAAGCTGTACGTATGCGCCCTGGGATGTATATCGGTTCAACATCAAAAGAAGGTTTGCACCATTTGGTCTGGGAGATTGTTGACAATTCAATTGACGAAGCACTTGCTGGATTTGCAAGCCATATTGAGGTTTTTATTGAACCTGATAATTCAATTACAGTTGTTGATGATGGACGGGGAATTCCTGTTGATATTCAGGAAAAAACAGGTCGTCCAGCGGTAGAAACCGTCTTTACCGTTCTACATGCCGGAGGTAAATTTGGCGGAGGCGGTTATAAGGTTTCTGGTGGATTACACGGTGTAGGTTCTTCTGTTGTTAACGCCTTGTCAACGACTTTAGATGTTACCGTCCATAAAGATGGTCAAAAATATTTTCAAGAGTATCACCGCGGTCTCGTTAGAGATGATTTGAAAATTATTGGTGAAACTGATCTTAGAGGAACAACTGTTCACTTTGTACCAGACCCAGAAATTTTTACAGAAACTGTTGAATTTGACTTTGACAAACTCGCAACGCGTGTTCGTGAACTTGCCTTCTTGAATCGTGGTCTTCGTATTTCCTTAACAGATAAACGTGAAGGAAATGAAAAAAATGAAGTTCACTTCCATTATGAAGGTGGGATTCAGTCTTATGTTGAATATTTGAATGAAAATAAGACAGTTATTTTTGAACCAGCTATTTTTACCGAAGGTGAAATGGATGGAATCGCTGTTGAAGTTGCCATGCAATATACAGATACTTATCATTCAGTAGTGATGTCTTTTGCGAATAATATCAATACTCATGAAGGTGGAACACATGAACAAGGGTTTAGAACTGCCCTAACTCGTGTCATTAACAACTACGCCAAACAAAATAAAATTCTTAAAGAAAATGAAGACAATTTGACTGGTGACGATGTGCGTGAAGGATTGACTGCCGTTATCTCAGTTAAACACCCTAATCCACAGTTTGAAGGACAAACCAAAACAAAACTTGGAAACTCAGAAGTAACAGGAATTGTCAACAAACTTTTTGCCGAAGCACTGACAACATTTATGTTGGAAAATCCACAAGTTGCTCGTAAAATTGTAGAAAAAGGGATTTTAGCAAGTAAAGCCAGAATTGCAGCTAAACGTGCGCGTGAAGTGACACGTAAAAAATCAGGTCTTGAAATTTCAAATCTTCCTGGTAAATTAGCAGACTGTTCATCGAATAATCCTGAACAAACAGAATTATTTATTGTCGAAGGAGATTCAGCCGGAGGGTCTGCTAAATCGGGACGTAATCGTGAATTCCAAGCCATTCTCCCAATTCGTGGTAAGATTTTGAACGTTGAAAAAGCAACAATGGATAAAATTTTAGCCAATGAAGAAATCCGTTCATTATTTACTGCCATGGGAACAGGTTTTGGGGGAGATTATGATTTGTCCAAAGCACGTTATCATAAACTCGTCATCATGACCGATGCCGACGTTGATGGGGCTCATATCCGAACACTACTACTCACACTATTCTATCGTTACATGCGTCCAGTTGTAGAAGCAGGCTACGTTTATATTGCTCAACCACCAATTTATGGTATAAAAGTAGGTTCTGAAACTAAAGAATACATTCAACCAGGTGAAAATCAAGAAAAAGATTTACAAGAAGCTTTAGCACGCTGGGCACAAGGGAGAACAAAACCTACGGTCCAACGTTATAAAGGTCTTGGTGAAATGGATGACCATCAGCTATGGGAAACAACAATGGATCCTGAACATCGTTTGATGGCACGTGTTTCTGTTGAAGATGCAGCAGAAGCAGATAAAATATTTGATATGCTCATGGGAGACCGTGTTGAACCTCGCCGTGAATTTATTGAAAATAATGCTCAATACTCAACGATTGATGC
>gyrB_Lcl-137
CAGACGAATATGATGCCAGCCAGATTCAGGTCCTTGAAGGTCTTGAAGCTGTACGTATGCGCCCTGGGATGTATATCGGTTCAACATCAAAAGAAGGTTTGCACCATTTGGTCTGGGAGATTGTTGACAATTCAATTGACGAAGCACTTGCTGGATTTGCAAGCCATATTGAGGTTTTTATTGAACCTGATAATTCAATTACAGTTGTTGATGATGGACGGGGAATTCCTGTTGATATTCAGGAAAAAACAGGTCGTCCAGCGGTAGAAACCGTCTTTACCGTTCTACATGCCGGAGGTAAATTTGGCGGAGGCGGTTATAAGGTTTCTGGTGGATTACACGGTGTAGGTTCTTCTGTTGTTAACGCCTTGTCAACGACTTTAGATGTTACCGTCCATAAAGATGGTCAAAAATATTTTCAAGAGTATCACCGCGGTCTCGTTAGAGATGATTTGAAAATTATTGGTGAAACTGATCTTAGAGGAACAACTGTTCACTTTGTACCAGACCCAGAAATTTTTACAGAAACTGTTGAATTTGACTTTGACAAACTCGCAACGCGTGTTCGTGAACTTGCCTTCTTGAATCGTGGTCTTCGTATTTCCTTAACAGATAAACGTGAAGGAAATGAAAAAAATGAAGTTCACTTCCATTATGAAGGTGGGATTCAGTCTTATGTTGAATATTTGAATGAAAATAAGACAGTTATTTTTGAACCAGCTATTTTTACCGAAGGTGAAATGGATGGAATCGCTGTTGAAGTTGCCATGCAATATACAGATACTTATCATTCAGTAGTGATGTCTTTTGCGAATAATATCAATACTCATGAAGGTGGAACACATGAACAAGGGTTTAGAACTGCCCTAACTCGTGTCATTAACAACTACGCCAAACAAAATAAAATTCTTAAAGAAAATGAAGACAATTTGACTGGTGACGATGTGCGTGAAGGATTGACTGCCGTTATCTCAGTTAAACACCCTAATCCACAGTTTGAAGGACAAACCAAAACAAAACTTGGAAACTCAGAAGTAACAGGAATTGTCAACAAACTTTTTGCCGAAGCACTGACAACATTTATGTTGGAAAATCCACAAGTTGCTCGTAAAATTGTAGAAAAAGGGATTTTAGCAAGTAAAGCCAGAATTGCAGCTAAACGTGCGCGTGAAGTGACACGTAAAAAATCAGGTCTTGAAATTTCAAATCTTCCTGGTAAATTAGCAGACTGTTCATCGAATAATCCTGAACAAACAGAATTATTTATTGTCGAAGGAGATTCAGCCGGAGGGTCTGCTAAATCGGGACGTAATCGTGAATTCCAAGCCATTCTCCCAATTCGTGGTAAGATTTTGAACGTTGAAAAAGCAACAATGGATAAAATTTTAGCCAATGAAGAAATCCGTTCATTATTTACTGCCATGGGAACAGGTTTTGGGGGAGATTATGATTTGTCCAAAGCACGTTATCATAAACTCGTCATCATGACCGATGCCGACGTTGATGGGGCTCATATCCGAACACTACTACTCACACTATTCTATCGTTACATGCGTCCAGTTGTAGAAGCAGGCTACGTTTATATTGCTCAACCACCAATTTATGGTATAAAAGTAGGTTCTGAAACTAAAGAATACATTCAACCAGGTGAAAATCAAGAAAAAGATTTACAAGAAGCTTTAGCACGCTGGGCACAAGGGAGAACAAAACCTACGGTCCAACGTTATAAAGGTCTTGGTGAAATGGATGACCATCAGCTATGGGAAACAACAATGGATCCTGAACATCGTTTGATGGCACGTGTTTCTGTTGAAGATGCAGCAGAAGCAGATAAAATATTTGATATGCTCATGGGAGACCGTGTTGAACCTCGCCGTGAATTTATTGAAAATAATGCTCAATACTCAACGATTGATGC
>gyrB_Lcl-138
CAGACGAATATGATGCCAGCCAGATTCAGGTCCTTGAAGGTCTTGAAGCTGTACGTATGCGCCCTGGGATGTATATCGGTTCAACATCAAAAGAAGGTTTGCACCATTTGGTCTGGGAGATTGTTGACAATTCAATTGACGAAGCACTTGCTGGATTTGCAAGCCATATTGAGGTTTTTATTGAACCTGATAATTCAATTACAGTTGTTGATGATGGACGGGGAATTCCTGTTGATATTCAGGAAAAAACAGGTCGTCCAGCGGTAGAAACCGTCTTTACCGTTCTACATGCCGGAGGTAAATTTGGCGGAGGCGGTTATAAGGTTTCTGGTGGATTACACGGTGTAGGTTCTTCTGTTGTTAACGCCTTGTCAACGACTTTAGATGTTACCGTCCATAAAGATGGTCAAAAATATTTTCAAGAGTATCACCGCGGTCTCGTTAGAGATGATTTGAAAATTATTGGTGAAACTGATCTTAGAGGAACAACTGTTCACTTTGTACCAGACCCAGAAATTTTTACAGAAACTGTTGAATTTGACTTTGACAAACTCGCAATGCGTGTTCGTGAACTTGCCTTCTTGAATCGTGGTCTTCGTATTTCCTTAACAGATAAACGTGAAGGAAATGAAAAAAATGAAGTTCACTTCCATTATGAAGGTGGGATTCAGTCTTATGTTGAATATTTGAATGAAAATAAGACAGTTATTTTTGAACCAGCTATTTTTACCGAAGGTGAAATGGATGGAATCGCTGTTGAAGTTGCCATGCAATATACAGATACTTATCATTCAGTAGTGATGTCTTTTGCGAATAATATCAATACTCATGAAGGTGGAACACATGAACAAGGGTTTAGAACTGCCCTAACTCGTGTCATTAACAACTACGCCAAACAAAATAAAATTCTTAAAGAAAATGAAGACAATTTGACTGGTGACGATGTGCGTGAAGGATTGACTGCCGTTATCTCAGTTAAACACCCTAATCCACAGTTTGAAGGACAAACCAAAACAAAACTTGGAAACTCAGAAGTAACAGGAATTGTCAACAAACTTTTTGCCGAAGCACTGATAACATTTATGTTGGAAAATCCACAAGTTGCTCGTAAAATTGTAGAAAAAGGGATTTTAGCAAGTAAAGCCAGAATTGCAGCTAAACGTGCGCGTGAAGTGACACGTAAAAAATCAGGTCTTGAAATTTCAAATCTTCCTGGTAAATTAGCAGACTGTTCATCGAATAATCCTGAACAAACAGAATTATTTATTGTCGAAGGAGATTCAGCCGGAGGGTCTGCTAAATCGGGACGTAATCGTGAATTCCAAGCCATTCTCCCAATTCGTGGTAAGATTTTGAACGTTGAAAAAGCAACAATGGATAAAATTTTAGCCAATGAAGAAATCCGTTCATTATTTACTGCCATGGGAACAGGTTTTGGGGGAGATTATGATTTGTCCAAAGCACGTTATCATAAACTCGTCATCATGACCGATGCCGACGTTGATGGGGCTCATATCCGAACACTACTACTCACACTATTCTATCGTTACATGCGTCCAGTTGTAGAAGCAGGCTACGTTTATATTGCTCAACCACCAATTTATGGTATAAAAGTAGGTTCTGAAACTAAAGAATACATTCAACCAGGTGAAAATCAAGAAAAAGATTTACAAGAAGCTTTAGCACGCTGGGCACAAGGGAGAACAAAACCTACGGTCCAACGTTATAAAGGTCTTGGTGAAATGGATGACCATCAGCTATGGGAAACAACAATGGATCCTGAACATCGTTTGATGGCACGTGTTTCTGTTGAAGATGCAGCAGAAGCAGATAAAATATTTGATATGCTCATGGGAGACCGTGTTGAACCTCGCCGTGAATTTATTGAAAATAATGCTCAATACTCAACGATTGATGC
>gyrB_Lcl-139
CAGACGAATATGATGCCAGCCAGATTCAGGTCCTTGAAGGTCTTGAAGCTGTACGTATGCGCCCTGGGATGTATATCGGTTCAACATCAAAAGAAGGTTTGCACCATTTGGTCTGGGAGATTGTTGACAATTCAATTGACGAAGCACTTGCTGGATTTGCAAGCCATATTGAGGTTTTTATTGAACCTGATAATTCAATTACAGTTGTTGATGATGGACGGGGAATTCCTGTTGATATTCAGGAAAAAACAGGTCGTCCAGCGGTAGAAACCGTCTTTACCGTTCTACATGCCGGAGGTAAATTTGGCGGAGGCGGTTATAAGGTTTCTGGTGGATTACACGGTGTAGGTTCTTCTGTTGTTAACGCCTTGTCAACGACTTTAGATGTTACCGTCCATAAAGATGGTCAAAAATATTTTCAAGAGTATCACCGCGGTCTCGTTAGAGATGATTTGAAAATTATTGGTGAAACTGATCTTAGAGGAACAACTGTTCACTTTGTACCAGACCCAGAAATTTTTACAGAAACTGTTGAATTTGACTTTGACAAACTCGCAACGCGTGTTCGTGAACTTGCCTTCTTGAATCGTGGTCTTCGTATTTCCTTAACAGATAAACGTGAAGGAAATGAAAAAAATGAAGTTCACTTCCATTATGAAGGTGGGATTCAGTCTTATGTTGAATATTTGAATGAAAATAAGACAGTTATTTTTGAACCAGCTATTTTTACCGAAGGTGAAATGGATGGAATCGCTGTTGAAGTTGCCATGCAATATACAGATACTTATCATTCAGTAGTGATGTCTTTTGCGAATAATATCAATACTCATGAAGGTGGAACACATGAACAAGGGTTTAGAACTGCCCTAACTCGTGTCATTAACAACTACGCCAAACAAAATAAAATTCTTAAAGAAAATGAAGACAATTTGACTGGTGACGATGTGCGTGAAGGATTGACTGCCGTTATCTCAGTTAAACACCCTAATCCACAGTTTGAAGGACAAACCAAAACAAAACTTGGAAACTCAGAAGTAACAGGAATTGTCAACAAACTTTTTGCCGAAGCACTGACAACATTTATGTTGGAAAATCCACAAGTTGCTCGTAAAATTGTAGAAAAAGGGATTTTAGCAAGTAAAGCCAGAATTGCAGCTAAACGTGCGCGTGAAGTGACACGTAAAAAATCAGGTCTTGAAATTTCAAATCTTCCTGGTAAATTAGCAGACTGTTCATCGAATAATCCTGAACAAACAGAATTATTTATTGTCGAAGGAGATTCAGCCGGAGGGTCTGCTAAATCGGGACGTAATCGTGAATTCCAAGCCATTCTCCCAATTCGTGGTAAGATTTTGAACGTTGAAAAAGCAACAATGGATAAAATTTTAGCCAATGAAGAAATCCGTTCATTATTTACTGCCATGGGAACAGGTTTTGGGGGAGATTATGATTTGTCCAAAGCACGTTATCATAAACTCGTCATCATGACCGATGCCGACGTTGATGGGGCTCATATCCGAACACTACTACTCACACTATTCTATCGTTACATGCGTCCAGTTGTAGAAGCAGGCTACGTTTATATTGCTCAACCACCAATTTATGGTATAAAAGTAGGTTCTGAAACTAAAGAATACATTCAACCAGGTGAAAATCAAGAAAAAGATTTACAAGAAGCTTTAGCACGCTGGGCACAAGGGAGAACAAAACCTACGGTCCAACGTTATAAAGGTCTTGGTGAAATGGATGACCATCAGCTATGGGAAACAACAATGGATCCTGAACATCGTTTGATGGCACGTGTTTCTGTTGAAGATGCAGCAGAAGCAGATAAAATATTTGATATGCTCATGGGAGACCGTGTTGAACCTCGCCGTGAATTTATTGAAAATAATGCTCAATACTCAACGATTGATGC
>gyrB_Lcl-140
CAGACGAATATGATGCCAGCCAGATTCAGGTCCTTGAAGGTCTTGAAGCTGTACGTATGCGCCCTGGGATGTATATCGGTTCAACATCAAAAGAAGGTTTGCACCATTTGGTCTGGGAGATTGTTGACAATTCAATTGACGAAGCACTTGCTGGATTTGCAAGCCATATTGAGGTTTTTATTGAACCTGATAATTCAATTACAGTTGTTGATGATGGACGGGGAATTCCTGTTGATATTCAGGAAAAAACAGGTCGTCCAGCGGTAGAAACCGTCTTTACCGTTCTACATGCCGGAGGTAAATTTGGCGGAGGCGGTTATAAGGTTTCTGGTGGATTACACGGTGTAGGTTCTTCTGTTGTTAACGCCTTGTCAACGACTTTAGATGTTACCGTCCATAAAGATGGTCAAAAATATTTTCAAGAGTATCACCGCGGTCTCGTTAGAGATGATTTGAAAATTATTGGTGAAACTGATCTTAGAGGAACAACTGTTCACTTTGTACCAGACCCAGAAATTTTTACAGAAACTGTTGAATTTGACTTTGACAAACTCGCAACGCGTGTTCGTGAACTTGCCTTCTTGAATCGCGGTCTTCGTATTTCCTTAACAGATAAACGTGAAGGAAATGAAAAAAATGAAGTTCACTTCCATTATGAAGGTGGGATTCAGTCTTATGTTGAATATTTGAATGAAAATAAGACAGTTATTTTTGAACCAGCTATTTTTACCGAAGGTGAAATGGATGGAATCGCTGTTGAAGTTGCCATGCAATATACAGATACTTATCATTCAGTAGTGATGTCTTTTGCGAATAATATCAATACTCATGAAGGTGGAACACATGAACAAGGGTTTAGAACTGCCCTAACTCGTGTCATTAACAACTACGCCAAACAAAATAAAATTCTTAAACAAAATGAAGACAATTTGACTGGTGACGATGTGCGTGAAGGATTGACTGCCGTTATCTCAGTTAAACACCCTAATCCACAGTTTGAAGGACAAACCAAAACAAAACTTGGAAACTCAGAAGTAACAGGGATTGTCAACAAACTTTTTGCCGAAGCACTGACAACATTTATGTTGGAAAATCCACAAGTTGCTCGTAAAATTGTAGAAAAAGGGATTTTAGCAAGTAAAGCCAGAATTGCAGCTAAACGTGCGCGTGAAGTGACACGTAAAAAATCAGGTCTTGAAATTTCAAATCTTCCTGGTAAATTAGCAGACTGTTCATCGAATAATCCTGAACAAACAGAATTATTTATTGTCGAAGGAGATTCAGCCGGAGGGTCTGCTAAATCGGGACGTAATCGTGAATTCCAAGCCATTCTCCCAATTCGTGGTAAGATTTTGAACGTTGAAAAAGCAACAATGGATAAAATTTTAGCCAATGAAGAAATCCGTTCATTATTTACTGCCATGGGAACAGGTTTTGGGGGAGATTATGATTTGTCCAAAGCACGTTATCATAAACTCGTCATCATGACCGATGCCGACGTTGATGGGGCTCATATCCGAACACTACTACTCACACTATTCTATCGTTACATGCGTCCAGTTGTAGAAGCAGGCTACGTTTATATTGCTCAACCACCAATTTATGGTATAAAAGTAGGTTCTGAAACTAAAGAATACATTCAACCAGGTGAAAATCAAGAAAAAGATTTACAAGAAGCTTTAGCACGCTGGGCACAAGGGAGAACAAAACCTACGGTCCAACGTTATAAAGGTCTTGGTGAAATGGATGACCATCAGCTATGGGAAACAACAATGGATCCTGAACATCGTTTGATGGCACGTGTTTCTGTTGAAGATGCAGCAGAAGCAGATAAAATATTTGATATGCTCATGGGAGACCGTGTTGAACCTCGCCGTGAATTTATTGAAAATAATGCTCAATACTCAACGATTGATGC
>gyrB_Lcl-141
CAGACGAATATGACGCCAGTCAAATTCAAGTACTTGAAGGTCTTGAAGCAGTACGTATGCGTCCAGGGATGTATATTGGTTCAACCTCAAAAGAAGGGTTGCACCATTTAGTCTGGGAAATTGTTGACAATTCAATTGATGAAGCACTTGCAGGATTTGCAAGCCATATTGAGGTTTTTATTGAGCCTGATAATTCAATTACTGTTGTTGATGATGGACGTGGAATTCCGGTTGATATTCAAGAAAAAACGGGTCGTCCAGCCGTGGAAACAGTCTTCACAGTGTTGCATGCTGGAGGTAAATTTGGTGGAGGCGGCTATAAAGTTTCTGGTGGATTGCACGGTGTTGGTTCATCTGTTGTTAATGCTTTGTCAACAGTACTAGATGTTACTGTTCATAAAGATGGCCAAAAATATTATCAAGAATATCATCGTGGTCTCGTTGGAGATGATTTAAAAATTATTGGTGAAACTGACCGTAGAGGGACAACTGTTCACTTTGTACCAGACCCAGAAATTTTTACAGAAACTGTTGAATTTGATTTTGATAAGCTTGCAACACGTGTTCGTGAGTTAGCCTTTTTGAATCGCGGTCTTCGCATTTCCTTAACAGACAAACGTGAAGGAAATGAAAAAAATGAAGTTCACTTCCATTATGAAGGTGGAATTCAGTCTTATGTTGAATATTTAAATGAAAATAAGACAGTCATTTTTGAACCAGCAATTTTTACTGAAGGTGAAATGGATGGAATTGCTGTTGAAGTAGCAATGCAATATACTGATACTTATCATTCAGTAGTGATGTCCTTTGCTAATAACATCAACACTCATGAAGGTGGAACACATGAGCAAGGTTTTAGAACAGCCCTTACTCGTGTTATTAATAATTACGCAAAACAAAATAAAATTCTTAAAGAAAACGAAGATAATTTAACTGGGGATGATGTCCGCGAAGGATTGACAGCAGTTATTTCGGTTAAGCATCCTAATCCACAATTTGAAGGGCAAACCAAAACAAAACTTGGGAACTCAGAAGTAACAGGAATTGTTAACAAACTCTTTGCGGAAGCTTTGACAACATTTATGTTAGAAAATCCACAAGTTGCTCGTAAAATCGTTGAAAAAGGGATTTTGGCAAGTAAAGCAAGGATTGCAGCAAAACGTGCGCGTGAAGTGACACGTAAAAAATCAGGGCTTGAAATTTCCAACCTTCCTGGTAAATTAGCTGACTGTTCATCAAATAATCCAGAACAAACAGAATTATTCATCGTCGAAGGAGATTCGGCTGGAGGTTCGGCTAAATCAGGACGTAATCGTGAATTCCAAGCAATTTTACCTATTCGTGGTAAGATTTTGAATGTGGAAAAAGCAACGATGGATAAAATTTTGGCCAATGAAGAAATTCGTTCTCTATTCACTGCAATGGGAACTGGTTTTGGAGCAGATTATGATTTGTCGAAAGCACGTTATCACAAACTTGTTATCATGACCGATGCCGATGTCGACGGAGCACACATCCGTACGCTTTTACTAACACTCTTCTACCGTTATATGCGCCCAGTTGTTGAAGCAGGGTATGTTTATATTGCTCAGCCACCAATTTACGGTATCAAAGTTGGTTCAGAAACAAAAGAATACATTCAACCAGGTGAAAATCAAGAAAAAGATTTACAAGAAGCTTTAGCACGTTGGGCACAAGGAAGAACAAAGCCTACTGTACAACGTTATAAAGGTTTAGGGGAAATGGATGACCATCAACTTTGGGATACAACAATGGATCCTGAACACCGTTTAATGGCACGTGTATCTGTTGAAGACGCAGCAGAAGCTGACAAAATCTTTGATATGCTCATGGGAGACAGAGTTGAACCTCGTCGTGAATTTATTGAAAATAATGCTCAGTACTCGACAATTGATGC
>gyrB_Lcl-142
CAGACGAATATGACGCCAGTCAAATTCAAGTACTTGAAGGTCTTGAAGCTGTACGTATGCGTCCAGGGATGTATATTGGTTCAACCTCAAAAGAAGGTTTGCACCATTTAGTCTGGGAAATTGTTGACAATTCAATTGATGAAGCACTTGCAGGATTTGCAAGCCATATTGAGGTTTTTATTGAGCCTGATAATTCAATTACTGTTGTTGATGATGGACGTGGAATTCCGGTTGATATTCAAGAAAAAACGGGTCGTCCAGCCGTGGAAACAGTCTTCACAGTGTTGCATGCTGGAGGTAAATTTGGCGGAGGCGGCTATAAAGTTTCTGGTGGATTGCACGGTGTTGGTTCGTCTGTTGTTAATGCTTTATCAACAGTACTAGATGTTACTGTTCATAAAGATGGTCAAAAATATTATCAAGAATATCATCGTGGTCTCGTTGGAGATGATTTAAAAATTATTGGTGAAACTGACCGTAGAGGGACAACTGTTCACTTTGTACCAGACCCAGAAATTTTTACAGAAACTGTTGAATTTGATTTTGATAAGCTTGCAACACGTGTTCGTGAGTTAGCCTTTTTGAATCGCGGTCTTCGTATTTCCTTAACAGATAAGCGTGAAGGAAATGAAAAAAATGAAGTTCATTTCCATTATGAAGGTGGAATTCAGTCTTATGTTGAATATTTAAATGAAAATAAGACAGTCATTTTTGAACCAGCAATTTTTACTGAAGGTGAAATGGATGGAATTGCTGTTGAAGTAGCAATGCAATATACTGATACTTATCATTCAGTAGTAATGTCCTTTGCTAACAACATCAACACTCACGAAGGTGGAACACATGAGCAAGGTTTTAGAACAGCCCTTACTCGTGTTATTAATAATTACGCAAAACAAAATAAAATTCTTAAAGAAAACGAAGATAATTTAACTGGGGATGATGTCCGCGAAGGATTGACAGCAGTTATTTCGGTTAAGCATCCTAATCCACAATTTGAAGGGCAAACCAAAACAAAACTTGGAAACTCAGAAGTAACAGGAATTGTTAACAAACTCTTTGCGGAAGCTTTGACAACATTTATGTTAGAAAATCCACAAGTTGCTCGTAAAATTGTTGAAAAAGGGATTTTGGCAAGTAAAGCAAGGATTGCAGCAAAACGTGCGCGTGAAGTGACACGTAAAAAATCAGGGCTTGAAATTTCCAACCTTCCCGGTAAATTGGCTGACTGTTCATCAAATAATCCAGAACAAACAGAATTATTCATCGTCGAAGGAGATTCGGCCGGAGGTTCGGCTAAATCAGGACGTAATCGTGAATTCCAAGCAATTTTACCTATTCGTGGTAAGATTTTGAATGTGGAAAAAGCAACGATGGATAAAATTTTGGCCAATGAAGAAATTCGTTCTCTATTCACTGCAATGGGAACTGGTTTTGGAGCAGATTACGATTTGTCAAAAGCACGTTATCACAAACTTGTTATCATGACCGATGCCGATGTCGATGGAGCACACATCCGTACTCTTCTATTAACACTCTTCTACCGTTATATGCGCCCAGTTGTTGAAGCAGGATATGTTTATATTGCTCAGCCACCAATTTACGGTATCAAAGTTGGTTCAGAAACAAAAGAATACATTCAACCAGGTGAAAATCAAGAAAAAGATTTACAAGAAGCTTTAGCACGTTGGGCACAAGGAAGAACAAAGCCTACTGTACAACGTTATAAAGGTTTAGGGGAAATGGATGACCATCAACTTTGGGATACAACAATGGATCCTGAACACCGTTTAATGGCACGTGTATCTGTTGAAGACGCAGCAGAAGCTGACAAAATCTTTGATATGCTCATGGGAGACAGAGTTGAACCTCGTCGTGAATTTATCGAAAATAATGCTCAGTACTCGACAATTGATGC
>gyrB_Lcl-143
CAGACGAATATGACGCCAGTCAAATTCAAGTACTTGAAGGTCTTGAAGCTGTACGTATGCGTCCAGGGATGTATATTGGTTCAACCTCAAAAGAAGGTTTGCACCATTTAGTCTGGGAAATTGTTGACAATTCAATTGATGAAGCACTTGCAGGATTTGCAAGCCATATTGAGGTTTTTATTGAGCCTGATAATTCAATTACTGTTGTTGATGATGGACGTGGAATTCCGGTTGATATTCAAGAAAAAACGGGTCGTCCAGCCGTGGAAACAGTCTTCACAGTGTTGCATGCTGGAGGTAAATTTGGCGGAGGCGGCTATAAAGTTTCTGGTGGATTGCACGGTGTTGGTTCGTCTGTTGTTAATGCTTTATCAACAGTACTAGATGTTACTGTTCATAAAGATGGTCAAAAATATTATCAAGAATATCATCGTGGTCTCGTTGGAGATGATTTAAAAATTATTGGTGAAACTGACCGTAGAGGGACAACTGTTCACTTTGTACCAGACCCAGAAATTTTTACAGAAACTGTTGAATTTGATTTTGATAAGCTTGCAACACGTGTTCGTGAGTTAGCCTTTTTGAATCGCGGTCTTCGTATTTCCTTAACAGATAAGCGTGAAGGAAATGAAAAAAATGAAGTTCATTTCCATTATGAAGGTGGAATTCAGTCTTATGTTGAATATTTAAATGAAAATAAGACAGTCATTTTTGAACCAGCAATTTTTACTGAAGGTGAAATGGATGGAATTGCTGTTGAAGTAGCAATGCAATATACTGATACTTATCATTCAGTAGTAATGTCCTTTGCTAACAACATCAACACTCACGAAGGTGGAACACATGAGCAAGGTTTTAGAACAGCCCTTACTCGTGTTATTAATAATTACGCAAAACAAAATAAAATTCTTAAAGAAAACGAAGATAATTTAACTGGGGATGATGTCCGCGAAGGATTGACAGCAGTTATTTCGGTTAAGCATCCTAATCCACAATTTGAAGGGCAAACCAAAACAAAACTTGGAAACTCAGAAGTAACAGGAATTGTTAACAAACTCTTTGCGGAAGCTTTGACAACATTTATGTTAGAAAATCCACAAGTTGCTCGTAAAATTGTTGAAAAAGGGATTTTGGCAAGTAAAGCAAGGATTGCAGCAAAACGTGCGCGTGAAGTGACACGTAAAAAATCAGGGCTTGAAATTTCCAACCTTCCCGGTAAATTGGCTGACTGTTCATCAAATAATCCAGAACAAACAGAATTATTCATCGTCGAAGGAGATTCGGCCGGAGGTTCGGCTAAATCAGGACGTAATCGTGAATTCCAAGCAATTTTACCTATTCGTGGTAAGATTTTGAATGTGGAAAAAGCAACGATGGATAAAATTTTGGCCAATGAAGAAATTCGTTCTCTATTCACTGCAATGGGAACTGGTTTTGGAGCAGATTACGATTTGTCAAAAGCACGTTATCACAAACTTGTTATCATGACCGATGCCGATGTCGATGGAGCACACATCCGTACTCTTCTATTAACACTCTTCTACCGTTATATGCGCCCAGTTGTTGAAGCAGGATATGTTTATATTGCTCAGCCACCAATTTACGGTATCAAAGTTGGTTCAGAAACAAAAGAATACATTCAACCAGGTGAAAATCAAGAAAAAGATTTACAAGAAGCTTTAGCACGTTGGGCACAAGGAAGAACAAAGCCTACTGTACAACGTTATAAAGGTTTAGGGGAAATGGATGACCATCAACTTTGGGATACAACAATGGATCCTGAACACCGTTTAATGGCACGTGTATCTGTTGAAGACGCAGCAGAAGCTGACAAAATCTTTGATATGCTCATGGGAGACAGAGTTGAACCTCGTCGTGAATTTATCGAAAATAATGCTCAGTACTCGACAATTGATGC
>gyrB_Lcl-144
CAGACGAATATGACGCCAGTCAAATTCAAGTACTTGAAGGTCTTGAAGCTGTACGTATGCGTCCAGGGATGTATATTGGTTCAACCTCAAAAGAAGGTTTGCACCATTTAGTCTGGGAAATTGTTGACAATTCAATTGATGAAGCACTTGCAGGATTTGCAAGCCATATTGAGGTTTTTATTGAGCCTGATAATTCAATTACTGTTGTTGATGATGGACGTGGAATTCCGGTTGATATTCAAGAAAAAACGGGTCGTCCAGCCGTGGAAACAGTCTTCACAGTGTTGCATGCTGGAGGTAAATTTGGCGGAGGCGGCTATAAAGTTTCTGGTGGATTGCACGGTGTTGGTTCGTCTGTTGTTAATGCTTTATCAACAGTACTAGATGTTACTGTTCATAAAGATGGTCAAAAATATTATCAAGAATATCATCGTGGTCTCGTTGGAGATGATTTAAAAATTATTGGTGAAACTGACCGTAGAGGGACAACTGTTCACTTTGTACCAGACCCAGAAATTTTTACAGAAACTGTTGAATTTGATTTTGATAAGCTTGCAACACGTGTTCGTGAGTTAGCCTTTTTGAATCGCGGTCTTCGTATTTCCTTAACAGATAAGCGTGAAGGAAATGAAAAAAATGAAGTTCATTTCCATTATGAAGGTGGAATTCAGTCTTATGTTGAATATTTAAATGAAAATAAGACAGTCATTTTTGAACCAGCAATTTTTACTGAAGGTGAAATGGATGGAATTGCTGTTGAAGTAGCAATGCAATATACTGATACTTATCATTCAGTAGTAATGTCCTTTGCTAACAACATCAACACTCACGAAGGTGGAACACATGAGCAAGGTTTTAGAACAGCCCTTACTCGTGTTATTAATAATTACGCAAAACAAAATAAAATTCTTAAAGAAAACGAAGATAATTTAACTGGGGATGATGTCCGCGAAGGATTGACAGCAGTTATTTCGGTTAAGCATCCTAATCCACAATTTGAAGGGCAAACCAAAACAAAACTTGGAAACTCAGAAGTAACAGGAATTGTTAACAAACTCTTTGCGGAAGCTTTGACAACATTTATGTTAGAAAATCCACAAGTTGCTCGTAAAATTGTTGAAAAAGGGATTTTGGCAAGTAAAGCAAGGATTGCAGCAAAACGTGCGCGTGAAGTGACACGTAAAAAATCAGGGCTTGAAATTTCCAACCTTCCCGGTAAATTGGCTGACTGTTCATCAAATAATCCAGAACAAACAGAATTATTCATCGTCGAAGGAGATTCGGCCGGAGGTTCGGCTAAATCAGGACGTAATCGTGAATTCCAAGCAATTTTACCTATTCGTGGTAAGATTTTGAATGTGGAAAAAGCAACGATGGATAAAATTTTGGCCAATGAAGAAATTCGTTCTCTATTCACTGCAATGGGAACTGGTTTTGGAGCAGATTACGATTTGTCAAAAGCACGTTATCACAAACTTGTTATCATGACCGATGCCGATGTCGATGGAGCACACATCCGTACTCTTCTATTAACACTCTTCTACCGTTATATGCGCCCAGTTGTTGAAGCAGGATATGTTTATATTGCTCAGCCACCAATTTACGGTATCAAAGTTGGTTCAGAAACAAAAGAATACATTCAACCAGGTGAAAATCAAGAAAAAGATTTACAAGAAGCTTTAGCACGTTGGGCACAAGGAAGAACAAAGCCTACTGTACAACGTTATAAAGGTTTAGGGGAAATGGATGACCATCAACTTTGGGATACAACAATGGATCCTGAACACCGTTTAATGGCACGTGTATCTGTTGAAGACGCAGCAGAAGCTGACAAAATCTTTGATATGCTCATGGGAGACAGAGTTGAACCTCGTCGTGAATTTATCGAAAATAATGCTCAGTACTCGACAATTGATGC
>gyrB_Lcl-145
CAGACGAATATGACGCCAGTCAAATTCAAGTACTTGAAGGTCTTGAAGCAGTACGTATGCGTCCAGGGATGTATATTGGTTCAACCTCAAAAGAAGGGTTGCACCATTTAGTCTGGGAAATTGTTGACAATTCAATTGATGAAGCACTTGCAGGATTTGCAAGCCATATTGAGGTTTTTATTGAGCCTGATAATTCAATTACTGTTGTTGATGATGGACGTGGAATTCCGGTTGATATTCAAGAAAAAACGGGTCGTCCAGCCGTGGAAACAGTCTTCACAGTGTTGCATGCTGGAGGTAAATTTGGTGGAGGCGGCTATAAAGTTTCTGGTGGATTGCACGGTGTTGGTTCATCTGTTGTTAATGCTTTGTCAACAGTACTAGATGTTACTGTTCATAAAGATGGCCAAAAATATTATCAAGAATATCATCGTGGTCTCGTTGGAGATGATTTAAAAATTATTGGTGAAACTGACCGTAGAGGGACAACTGTTCACTTTGTACCAGACCCAGAAATTTTTACAGAAACTGTTGAATTTGATTTTGATAAGCTTGCAACACGTGTTCGTGAGTTAGCCTTTTTGAATCGCGGTCTTCGCATTTCCTTAACAGACAAACGTGAAGGAAATGAAAAAAATGAAGTTCACTTCCATTATGAAGGTGGAATTCAGTCTTATGTTGAATATTTAAATGAAAATAAGACAGTCATTTTTGAACCAGCAATTTTTACTGAAGGTGAAATGGATGGAATTGCTGTTGAAGTAGCAATGCAATATACTGATACTTATCATTCAGTAGTGATGTCCTTTGCTAATAACATCAACACTCATGAAGGTGGAACACATGAGCAAGGTTTTAGAACAGCCCTTACTCGTGTTATTAATAATTACGCAAAACAAAATAAAATTCTTAAAGAAAACGAAGATAATTTAACTGGGGATGATGTCCGCGAAGGATTGACAGCAGTTATTTCGGTTAAGCATCCTAATCCACAATTTGAAGGGCAAACCAAAACAAAACTTGGGAACTCAGAAGTAACAGGAATTGTTAACAAACTCTTTGCGGAAGCTTTGACAACATTTATGTTAGAAAATCCACAAGTTGCTCGTAAAATCGTTGAAAAAGGGATTTTGGCAAGTAAAGCAAGGATTGCAGCAAAACGTGCGCGTGAAGTGACACGTAAAAAATCAGGGCTTGAAATTTCCAACCTTCCTGGTAAATTAGCTGACTGTTCATCAAATAATCCAGAACAAACAGAATTATTCATCGTCGAAGGAGATTCGGCTGGAGGTTCGGCTAAATCAGGACGTAATCGTGAATTCCAAGCAATTTTACCTATTCGTGGTAAGATTTTGAATGTGGAAAAAGCAACGATGGATAAAATTTTGGCCAATGAAGAAATTCGTTCTCTATTCACTGCAATGGGAACTGGTTTTGGAGCAGATTATGATTTGTCGAAAGCACGTTATCACAAACTTGTTATCATGACCGATGCCGATGTCGACGGAGCACACATCCGTACGCTTTTACTAACACTCTTCTACCGTTATATGCGCCCAGTTGTTGAAGCAGGGTATGTTTATATTGCTCAGCCACCAATTTACGGTATCAAAGTTGGTTCAGAAACAAAAGAATACATTCAACCAGGTGAAAATCAAGAAAAAGATTTACAAGAAGCTTTAGCACGTTGGGCACAAGGAAGAACAAAGCCTACTGTACAACGTTATAAAGGTTTAGGGGAAATGGATGACCATCAACTTTGGGATACAACAATGGATCCTGAACACCGTTTAATGGCACGTGTATCTGTTGAAGACGCAGCAGAAGCTGACAAAATCTTTGATATGCTCATGGGAGACAGAGTTGAACCTCGTCGTGAATTTATTGAAAATAATGCTCAGTACTCGACAATTGATGC
>gyrB_Lcl-146
CAGACGAATATGACGCCAGTCAAATTCAAGTACTTGAAGGTCTTGAAGCTGTACGTATGCGTCCAGGGATGTATATTGGTTCAACCTCAAAAGAAGGTTTGCACCATTTAGTCTGGGAAATTGTTGACAATTCAATTGATGAAGCACTTGCAGGATTTGCAAGCCATATTGAGGTTTTTATTGAGCCTGATAATTCAATTACTGTTGTTGATGATGGACGTGGAATTCCGGTTGATATTCAAGAAAAAACGGGTCGTCCAGCCGTGGAAACAGTCTTCACAGTGTTGCATGCTGGAGGTAAATTTGGCGGAGGCGGCTATAAAGTTTCTGGTGGATTGCACGGTGTTGGTTCGTCTGTTGTTAATGCTTTATCAACAGTACTAGATGTTACTGTTCATAAAGATGGTCAAAAATATTATCAAGAATATCATCGTGGTCTCGTTGGAGATGATTTAAAAATTATTGGTGAAACTGACCGTAGAGGGACAACTGTTCACTTTGTACCAGACCCAGAAATTTTTACAGAAACTGTTGAATTTGATTTTGATAAGCTTGCAACACGTGTTCGTGAGTTAGCCTTTTTGAATCGCGGTCTTCGTATTTCCTTAACAGATAAGCGTGAAGGAAATGAAAAAAATGAAGTTCATTTCCATTATGAAGGTGGAATTCAGTCTTATGTTGAATATTTAAATGAAAATAAGACAGTCATTTTTGAACCAGCAATTTTTACTGAAGGTGAAATGGATGGAATTGCTGTTGAAGTAGCAATGCAATATACTGATACTTATCATTCAGTAGTAATGTCCTTTGCTAACAACATCAACACTCACGAAGGTGGAACACATGAGCAAGGTTTTAGAACAGCCCTTACTCGTGTTATTAATAATTACGCAAAACAAAATAAAATTCTTAAAGAAAACGAAGATAATTTAACTGGGGATGATGTCCGCGAAGGATTGACAGCAGTTATTTCGGTTAAGCATCCTAATCCACAATTTGAAGGGCAAACCAAAACAAAACTTGGAAACTCAGAAGTAACAGGAATTGTTAACAAACTCTTTGCGGAAGCTTTGACAACATTTATGTTAGAAAATCCACAAGTTGCTCGTAAAATTGTTGAAAAAGGGATTTTGGCAAGTAAAGCAAGGATTGCAGCAAAACGTGCGCGTGAAGTGACACGTAAAAAATCAGGGCTTGAAATTTCCAACCTTCCCGGTAAATTGGCTGACTGTTCATCAAATAATCCAGAACAAACAGAATTATTCATCGTCGAAGGAGATTCGGCCGGAGGTTCGGCTAAATCAGGACGTAATCGTGAATTCCAAGCAATTTTACCTATTCGTGGTAAGATTTTGAATGTGGAAAAAGCAACGATGGATAAAATTTTGGCCAATGAAGAAATTCGTTCTCTATTCACTGCAATGGGAACTGGTTTTGGAGCAGATTACGATTTGTCAAAAGCACGTTATCACAAACTTGTTATCATGACCGATGCCGATGTCGATGGAGCACACATCCGTACTCTTCTATTAACACTCTTCTACCGTTATATGCGCCCAGTTGTTGAAGCAGGATATGTTTATATTGCTCAGCCACCAATTTACGGTATCAAAGTTGGTTCAGAAACAAAAGAATACATTCAACCAGGTGAAAATCAAGAAAAAGATTTACAAGAAGCTTTAGCACGTTGGGCACAAGGAAGAACAAAGCCTACTGTACAACGTTATAAAGGTTTAGGGGAAATGGATGACCATCAACTTTGGGATACAACAATGGATCCTGAACACCGTTTAATGGCACGTGTATCTGTTGAAGACGCAGCAGAAGCTGACAAAATCTTTGATATGCTCATGGGAGACAGAGTTGAACCTCGTCGTGAATTTATCGAAAATAATGCTCAGTACTCGACAATTGATGC
>gyrB_Lcl-147
CAGACGAATATGACGCCAGTCAAATTCAAGTACTTGAAGGTCTTGAAGCAGTACGTATGCGTCCAGGGATGTATATTGGTTCAACCTCAAAAGAAGGGTTGCACCATTTAGTCTGGGAAATTGTTGACAATTCAATTGATGAAGCACTTGCAGGATTTGCAAGCCATATTGAGGTTTTTATTGAGCCTGATAATTCAATTACTGTTGTTGATGATGGACGTGGAATTCCGGTTGATATTCAAGAAAAAACGGGTCGTCCAGCCGTGGAAACAGTCTTCACAGTGTTGCATGCTGGAGGTAAATTTGGTGGAGGCGGCTATAAAGTTTCTGGTGGATTGCACGGTGTTGGTTCATCTGTTGTTAATGCTTTGTCAACAGTACTAGATGTTACTGTTCATAAAGATGGCCAAAAATATTATCAAGAATATCATCGTGGTCTCGTTGGAGATGATTTAAAAATTATTGGTGAAACTGACCGTAGAGGGACAACTGTTCACTTTGTACCAGACCCAGAAATTTTTACAGAAACTGTTGAATTTGATTTTGATAAGCTTGCAACACGTGTTCGTGAGTTAGCCTTTTTGAATCGCGGTCTTCGCATTTCCTTAACAGACAAACGTGAAGGAAATGAAAAAAATGAAGTTCACTTCCATTATGAAGGTGGAATTCAGTCTTATGTTGAATATTTAAATGAAAATAAGACAGTCATTTTTGAACCAGCAATTTTTACTGAAGGTGAAATGGATGGAATTGCTGTTGAAGTAGCAATGCAATATACTGATACTTATCATTCAGTAGTGATGTCCTTTGCTAATAACATCAACACTCATGAAGGTGGAACACATGAGCAAGGTTTTAGAACAGCCCTTACTCGTGTTATTAATAATTACGCAAAACAAAATAAAATTCTTAAAGAAAACGAAGATAATTTAACTGGGGATGATGTCCGCGAAGGATTGACAGCAGTTATTTCGGTTAAGCATCCTAATCCACAATTTGAAGGGCAAACCAAAACAAAACTTGGGAACTCAGAAGTAACAGGAATTGTTAACAAACTCTTTGCGGAAGCTTTGACAACATTTATGTTAGAAAATCCACAAGTTGCTCGTAAAATCGTTGAAAAAGGGATTTTGGCAAGTAAAGCAAGGATTGCAGCAAAACGTGCGCGTGAAGTGACACGTAAAAAATCAGGGCTTGAAATTTCCAACCTTCCTGGTAAATTAGCTGACTGTTCATCAAATAATCCAGAACAAACAGAATTATTCATCGTCGAAGGAGATTCGGCTGGAGGTTCGGCTAAATCAGGACGTAATCGTGAATTCCAAGCAATTTTACCTATTCGTGGTAAGATTTTGAATGTGGAAAAAGCAACGATGGATAAAATTTTGGCCAATGAAGAAATTCGTTCTCTATTCACTGCAATGGGAACTGGTTTTGGAGCAGATTATGATTTGTCGAAAGCACGTTATCACAAACTTGTTATCATGACCGATGCCGATGTCGACGGAGCACACATCCGTACGCTTTTACTAACACTCTTCTACCGTTATATGCGCCCAGTTGTTGAAGCAGGGTATGTTTATATTGCTCAGCCACCAATTTACGGTATCAAAGTTGGTTCAGAAACAAAAGAATACATTCAACCAGGTGAAAATCAAGAAAAAGATTTACAAGAAGCTTTAGCACGTTGGGCACAAGGAAGAACAAAGCCTACTGTACAACGTTATAAAGGTTTAGGGGAAATGGATGACCATCAACTTTGGGATACAACAATGGATCCTGAACACCGTTTAATGGCACGTGTATCTGTTGAAGACGCAGCAGAAGCTGACAAAATCTTTGATATGCTCATGGGAGACAGAGTTGAACCTCGTCGTGAATTTATTGAAAATAATGCTCAGTACTCGACAATTGATGC
>gyrB_Lcl-148
CAGACGAATATGACGCCAGTCAAATTCAAGTACTTGAAGGTCTTGAAGCAGTACGTATGCGTCCAGGGATGTATATTGGTTCAACCTCAAAAGAAGGGTTGCACCATTTAGTCTGGGAAATTGTTGACAATTCAATTGATGAAGCACTTGCAGGATTTGCAAGCCATATTGAGGTTTTTATTGAGCCTGATAATTCAATTACTGTTGTTGATGATGGACGTGGAATTCCGGTTGATATTCAAGAAAAAACGGGTCGTCCAGCCGTGGAAACAGTCTTCACAGTGTTGCATGCTGGAGGTAAATTTGGTGGAGGCGGCTATAAAGTTTCTGGTGGATTGCACGGTGTTGGTTCATCTGTTGTTAATGCTTTGTCAACAGTACTAGATGTTACTGTTCATAAAGATGGCCAAAAATATTATCAAGAATATCATCGTGGTCTCGTTGGAGATGATTTAAAAATTATTGGTGAAACTGACCGTAGAGGGACAACTGTTCACTTTGTACCAGACCCAGAAATTTTTACAGAAACTGTTGAATTTGATTTTGATAAGCTTGCAACACGTGTTCGTGAGTTAGCCTTTTTGAATCGCGGTCTTCGCATTTCCTTAACAGACAAACGTGAAGGAAATGAAAAAAATGAAGTTCACTTCCATTATGAAGGTGGAATTCAGTCTTATGTTGAATATTTAAATGAAAATAAGACAGTCATTTTTGAACCAGCAATTTTTACTGAAGGTGAAATGGATGGAATTGCTGTTGAAGTAGCAATGCAATATACTGATACTTATCATTCAGTAGTGATGTCCTTTGCTAATAACATCAACACTCATGAAGGTGGAACACATGAGCAAGGTTTTAGAACAGCCCTTACTCGTGTTATTAATAATTACGCAAAACAAAATAAAATTCTTAAAGAAAACGAAGATAATTTAACTGGGGATGATGTCCGCGAAGGATTGACAGCAGTTATTTCGGTTAAGCATCCTAATCCACAATTTGAAGGGCAAACCAAAACAAAACTTGGGAACTCAGAAGTAACAGGAATTGTTAACAAACTCTTTGCGGAAGCTTTGACAACATTTATGTTAGAAAATCCACAAGTTGCTCGTAAAATCGTTGAAAAAGGGATTTTGGCAAGTAAAGCAAGGATTGCAGCAAAACGTGCGCGTGAAGTGACACGTAAAAAATCAGGGCTTGAAATTTCCAACCTTCCTGGTAAATTAGCTGACTGTTCATCAAATAATCCAGAACAAACAGAATTATTCATCGTCGAAGGAGATTCGGCTGGAGGTTCGGCTAAATCAGGACGTAATCGTGAATTCCAAGCAATTTTACCTATTCGTGGTAAGATTTTGAATGTGGAAAAAGCAACGATGGATAAAATTTTGGCCAATGAAGAAATTCGTTCTCTATTCACTGCAATGGGAACTGGTTTTGGAGCAGATTATGATTTGTCGAAAGCACGTTATCACAAACTTGTTATCATGACCGATGCCGATGTCGACGGAGCACACATCCGTACGCTTTTACTAACACTCTTCTACCGTTATATGCGCCCAGTTGTTGAAGCAGGGTATGTTTATATTGCTCAGCCACCAATTTACGGTATCAAAGTTGGTTCAGAAACAAAAGAATACATTCAACCAGGTGAAAATCAAGAAAAAGATTTACAAGAAGCTTTAGCACGTTGGGCACAAGGAAGAACAAAGCCTACTGTACAACGTTATAAAGGTTTAGGGGAAATGGATGACCATCAACTTTGGGATACAACAATGGATCCTGAACACCGTTTAATGGCACGTGTATCTGTTGAAGACGCAGCAGAAGCTGACAAAATCTTTGATATGCTCATGGGAGACAGAGTTGAACCTCGTCGTGAATTTATTGAAAATAATGCTCAGTACTCGACAATTGATGC
>gyrB_Lcl-149
CAGACGAATATGACGCCAGTCAAATTCAAGTACTTGAAGGTCTTGAAGCAGTACGTATGCGTCCAGGGATGTATATTGGTTCAACCTCAAAAGAAGGGTTGCACCATTTAGTCTGGGAAATTGTTGACAATTCAATTGATGAAGCACTTGCAGGATTTGCAAGCCATATTGAGGTTTTTATTGAGCCTGATAATTCAATTACTGTTGTTGATGATGGACGTGGAATTCCGGTTGATATTCAAGAAAAAACGGGTCGTCCAGCCGTGGAAACAGTCTTCACAGTGTTGCATGCTGGAGGTAAATTTGGTGGAGGCGGCTATAAAGTTTCTGGTGGATTGCACGGTGTTGGTTCATCTGTTGTTAATGCTTTGTCAACAGTACTAGATGTTACTGTTCATAAAGATGGCCAAAAATATTATCAAGAATATCATCGTGGTCTCGTTGGAGATGATTTAAAAATTATTGGTGAAACTGACCGTAGAGGGACAACTGTTCACTTTGTACCAGACCCAGAAATTTTTACAGAAACTGTTGAATTTGATTTTGATAAGCTTGCAACACGTGTTCGTGAGTTAGCCTTTTTGAATCGCGGTCTTCGCATTTCCTTAACAGACAAACGTGAAGGAAATGAAAAAAATGAAGTTCACTTCCATTATGAAGGTGGAATTCAGTCTTATGTTGAATATTTAAATGAAAATAAGACAGTCATTTTTGAACCAGCAATTTTTACTGAAGGTGAAATGGATGGAATTGCTGTTGAAGTAGCAATGCAATATACTGATACTTATCATTCAGTAGTGATGTCCTTTGCTAATAACATCAACACTCATGAAGGTGGAACACATGAGCAAGGTTTTAGAACAGCCCTTACTCGTGTTATTAATAATTACGCAAAACAAAATAAAATTCTTAAAGAAAATGAAGATAATTTAACTGGGGATGATGTCCGCGAAGGATTGACAGCAGTTATTTCGGTTAAGCATCCTAATCCACAATTTGAAGGGCAAACCAAAACAAAACTTGGGAACTCAGAAGTAACAGGAATTGTTAACAAACTCTTTGCGGAAGCTTTGACAACATTTATGTTAGAAAATCCACAAGTTGCTCGTAAAATCGTTGAAAAAGGGATTTTGGCAAGTAAAGCAAGGATTGCAGCAAAACGTGCGCGTGAAGTGACACGTAAAAAATCAGGGCTTGAAATTTCCAACCTTCCTGGTAAATTAGCTGACTGTTCATCAAATAATCCAGAACAAACAGAATTATTCATCGTCGAAGGAGATTCGGCTGGAGGTTCGGCTAAATCAGGACGTAATCGTGAATTCCAAGCAATTTTACCTATTCGTGGTAAGATTTTGAATGTGGAAAAAGCAACGATGGATAAAATTTTGGCCAATGAAGAAATTCGTTCTCTATTCACTGCAATGGGAACTGGTTTTGGAGCAGATTATGATTTGTCGAAAGCACGTTATCACAAACTTGTTATCATGACCGATGCCGATGTCGACGGAGCACACATCCGTACGCTTTTACTAACACTCTTCTACCGTTATATGCGCCCAGTTGTTGAAGCAGGGTATGTTTATATTGCTCAGCCACCAATTTACGGTATCAAAGTTGGTTCAGAAACAAAAGAATACATTCAACCAGGTGAAAATCAAGAAAAAGATTTACAAGAAGCTTTAGCACGTTGGGCACAAGGAAGAACAAAGCCTACTGTACAACGTTATAAAGGTTTAGGGGAAATGGATGACCATCAACTTTGGGATACAACAATGGATCCTGAACACCGTTTAATGGCACGTGTATCTGTTGAAGACGCAGCAGAAGCTGACAAAATCTTTGATATGCTCATGGGAGACAGAGTTGAACCTCGTCGTGAATTTATTGAAAATAATGCTCAGTACTCGACAATTGATGC
>gyrB_Lcl-150
CAGACGAATATGACGCCAGTCAAATTCAAGTACTTGAAGGTCTTGAAGCAGTACGTATGCGTCCAGGGATGTATATTGGTTCAACCTCAAAAGAAGGGTTGCACCATTTAGTCTGGGAAATTGTTGACAATTCAATTGATGAAGCACTTGCAGGATTTGCAAGCCATATTGAGGTTTTTATTGAGCCTGATAATTCAATTACTGTTGTTGATGATGGACGTGGAATTCCGGTTGATATTCAAGAAAAAACGGGTCGTCCAGCCGTGGAAACAGTCTTCACAGTGTTGCATGCTGGAGGTAAATTTGGTGGAGGCGGCTATAAAGTTTCTGGTGGATTGCACGGTGTTGGTTCATCTGTTGTTAATGCTTTGTCAACAGTACTAGATGTTACTGTTCATAAAGATGGCCAAAAATATTATCAAGAATATCATCGTGGTCTCGTTGGAGATGATTTAAAAATTATTGGTGAAACTGACCGTAGAGGGACAACTGTTCACTTTGTACCAGACCCAGAAATTTTTACAGAAACTGTTGAATTTGATTTTGATAAGCTTGCAACACGTGTTCGTGAGTTAGCCTTTTTGAATCGCGGTCTTCGCATTTCCTTAACAGACAAACGTGAAGGAAATGAAAAAAATGAAGTTCACTTCCATTATGAAGGTGGAATTCAGTCTTATGTTGAATATTTAAATGAAAATAAGACAGTCATTTTTGAACCAGCAATTTTTACTGAAGGTGAAATGGATGGAATTGCTGTTGAAGTAGCAATGCAATATACTGATACTTATCATTCAGTAGTGATGTCCTTTGCTAATAACATCAACACTCATGAAGGTGGAACACATGAGCAAGGTTTTAGAACAGCCCTTACTCGTGTTATTAATAATTACGCAAAACAAAATAAAATTCTTAAAGAAAACGAAGATAATTTAACTGGGGATGATGTCCGCGAAGGATTGACAGCAGTTATTTCGGTTAAGCATCCTAATCCACAATTTGAAGGGCAAACCAAAACAAAACTTGGGAACTCAGAAGTAACAGGAATTGTTAACAAACTCTTTGCGGAAGCTTTGACAACATTTATGTTAGAAAATCCACAAGTTGCTCGTAAAATCGTTGAAAAAGGGATTTTGGCAAGTAAAGCAAGGATTGCAGCAAAACGTGCGCGTGAAGTGACACGTAAAAAATCAGGGCTTGAAATTTCCAACCTTCCTGGTAAATTAGCTGACTGTTCATCAAATAATCCAGAACAAACAGAATTATTCATCGTCGAAGGAGATTCGGCTGGAGGTTCGGCTAAATCAGGACGTAATCGTGAATTCCAAGCAATTTTACCTATTCGTGGTAAGATTTTGAATGTGGAAAAAGCAACGATGGATAAAATTTTGGCCAATGAAGAAATTCGTTCTCTATTCACTGCAATGGGAACTGGTTTTGGAGCAGATTATGATTTGTCGAAAGCACGTTATCACAAACTTGTTATCATGACCGATGCCGATGTCGACGGAGCACACATCCGTACGCTTTTACTAACACTCTTCTACCGTTATATGCGCCCAGTTGTTGAAGCAGGGTATGTTTATATTGCTCAGCCACCAATTTACGGTATCAAAGTTGGTTCAGAAACAAAAGAATACATTCAACCAGGTGAAAATCAAGAAAAAGATTTACAAGAAGCTTTAGCACGTTGGGCACAAGGAAGAACAAAGCCTACTGTACAACGTTATAAAGGTTTAGGGGAAATGGATGACCATCAACTTTGGGATACAACAATGGATCCTGAACACCGTTTAATGGCACGTGTATCTGTTGAAGACGCAGCAGAAGCTGACAAAATCTTTGATATGCTCATGGGAGACAGAGTTGAACCTCGTCGTGAATTTATTGAAAATAATGCTCAGTACTCGACAATTGATGC
>gyrB_Lcl-151
CAGACGAATATGACGCCAGTCAAATTCAAGTACTTGAAGGTCTTGAAGCAGTACGTATGCGTCCAGGGATGTATATTGGTTCAACCTCAAAAGAAGGGTTGCACCATTTAGTCTGGGAAATTGTTGACAATTCAATTGATGAAGCACTTGCAGGATTTGCAAGCCATATTGAGGTTTTTATTGAGCCTGATAATTCAATTACTGTTGTTGATGATGGACGTGGAATTCCGGTTGATATTCAAGAAAAAACGGGTCGTCCAGCCGTGGAAACAGTCTTCACAGTGTTGCATGCTGGAGGTAAATTTGGTGGAGGCGGCTATAAAGTTTCTGGTGGATTGCACGGTGTTGGTTCATCTGTTGTTAATGCTTTGTCAACAGTACTAGATGTTACTGTTCATAAAGATGGCCAAAAATATTATCAAGAATATCATCGTGGTCTCGTTGGAGATGATTTAAAAATTATTGGTGAAACTGACCGTAGAGGGACAACTGTTCACTTTGTACCAGACCCAGAAATTTTTACAGAAACTGTTGAATTTGATTTTGATAAGCTTGCAACACGTGTTCGTGAGTTAGCCTTTTTGAATCGCGGTCTTCGCATTTCCTTAACAGACAAACGTGAAGGAAATGAAAAAAATGAAGTTCACTTCCATTATGAAGGTGGAATTCAGTCTTATGTTGAATATTTAAATGAAAATAAGACAGTCATTTTTGAACCAGCAATTTTTACTGAAGGTGAAATGGATGGAATTGCTGTTGAAGTAGCAATGCAATATACTGATACTTATCATTCAGTAGTGATGTCCTTTGCTAATAACATCAACACTCATGAAGGTGGAACACATGAGCAAGGTTTTAGAACAGCCCTTACTCGTGTTATTAATAATTACGCAAAACAAAATAAAATTCTTAAAGAAAACGAAGATAATTTAACTGGGGATGATGTCCGCGAAGGATTGACAGCAGTTATTTCGGTTAAGCATCCTAATCCACAATTTGAAGGGCAAACCAAAACAAAACTTGGGAACTCAGAAGTAACAGGAATTGTTAACAAACTCTTTGCGGAAGCTTTGACAACATTTATGTTAGAAAATCCACAAGTTGCTCGTAAAATCGTTGAAAAAGGGATTTTGGCAAGTAAAGCAAGGATTGCAGCAAAACGTGCGCGTGAAGTGACACGTAAAAAATCAGGGCTTGAAATTTCCAACCTTCCTGGTAAATTAGCTGACTGTTCATCAAATAATCCAGAACAAACAGAATTATTCATCGTCGAAGGAGATTCGGCTGGAGGTTCGGCTAAATCAGGACGTAATCGTGAATTCCAAGCAATTTTACCTATTCGTGGTAAGATTTTGAATGTGGAAAAAGCAACGATGGATAAAATTTTGGCCAATGAAGAAATTCGTTCTCTATTCACTGCAATGGGAACTGGTTTTGGAGCAGATTATGATTTGTCGAAAGCACGTTATCACAAACTTGTTATCATGACCGATGCCGATGTCGACGGAGCACACATCCGTACGCTTTTACTAACACTCTTCTACCGTTATATGCGCCCAGTTGTTGAAGCAGGGTATGTTTATATTGCTCAGCCACCAATTTACGGTATCAAAGTTGGTTCAGAAACAAAAGAATACATTCAACCAGGTGAAAATCAAGAAAAAGATTTACAAGAAGCTTTAGCACGTTGGGCACAAGGAAGAACAAAGCCTACTGTACAACGTTATAAAGGTTTAGGGGAAATGGATGACCATCAACTTTGGGATACAACAATGGATCCTGAACACCGTTTAATGGCACGTGTATCTGTTGAAGACGCAGCAGAAGCTGACAAAATCTTTGATATGCTCATGGGAGACAGAGTTGAACCTCGTCGTGAATTTATTGAAAATAATGCTCAGTACTCGACAATTGATGC
>gyrB_Lcl-152
CAGACGAATATGACGCCAGTCAAATTCAAGTACTTGAAGGTCTTGAAGCAGTACGTATGCGTCCAGGGATGTATATTGGTTCAACCTCAAAAGAAGGGTTGCACCATTTAGTCTGGGAAATTGTTGACAATTCAATTGATGAAGCACTTGCAGGATTTGCAAGCCATATTGAGGTTTTTATTGAGCCTGATAATTCAATTACTGTTGTTGATGATGGACGTGGAATTCCGGTTGATATTCAAGAAAAAACGGGTCGTCCAGCCGTGGAAACAGTCTTCACAGTGTTGCATGCTGGAGGTAAATTTGGTGGAGGCGGCTATAAAGTTTCTGGTGGATTGCACGGTGTTGGTTCATCTGTTGTTAATGCTTTGTCAACAGTACTAGATGTTACTGTTCATAAAGATGGCCAAAAATATTATCAAGAATATCATCGTGGTCTCGTTGGAGATGATTTAAAAATTATTGGTGAAACTGACCGTAGAGGGACAACTGTTCACTTTGTACCAGACCCAGAAATTTTTACAGAAACTGTTGAATTTGATTTTGATAAGCTTGCAACACGTGTTCGTGAGTTAGCCTTTTTGAATCGCGGTCTTCGCATTTCCTTAACAGACAAACGTGAAGGAAATGAAAAAAATGAAGTTCACTTCCATTATGAAGGTGGAATTCAGTCTTATGTTGAATATTTAAATGAAAATAAGACAGTCATTTTTGAACCAGCAATTTTTACTGAAGGTGAAATGGATGGAATTGCTGTTGAAGTAGCAATGCAATATACTGATACTTATCATTCAGTAGTGATGTCCTTTGCTAATAACATCAACACTCATGAAGGTGGAACACATGAGCAAGGTTTTAGAACAGCCCTTACTCGTGTTATTAATAATTACGCAAAACAAAATAAAATTCTTAAAGAAAACGAAGATAATTTAACTGGGGATGATGTCCGCGAAGGATTGACAGCAGTTATTTCGGTTAAGCATCCTAATCCACAATTTGAAGGGCAAACCAAAACAAAACTTGGGAACTCAGAAGTAACAGGAATTGTTAACAAACTCTTTGCGGAAGCTTTGACAACATTTATGTTAGAAAATCCACAAGTTGCTCGTAAAATCGTTGAAAAAGGGATTTTGGCAAGTAAAGCAAGGATTGCAGCAAAACGTGCGCGTGAAGTGACACGTAAAAAATCAGGGCTTGAAATTTCCAACCTTCCTGGTAAATTAGCTGACTGTTCATCAAATAATCCAGAACAAACAGAATTATTCATCGTCGAAGGAGATTCGGCTGGAGGTTCGGCTAAATCAGGACGTAATCGTGAATTCCAAGCAATTTTACCTATTCGTGGTAAGATTTTGAATGTGGAAAAAGCAACGATGGATAAAATTTTGGCCAATGAAGAAATTCGTTCTCTATTCACTGCAATGGGAACTGGTTTTGGAGCAGATTATGATTTGTCGAAAGCACGTTATCACAAACTTGTTATCATGACCGATGCCGATGTCGACGGAGCACACATCCGTACGCTTTTACTAACACTCTTCTACCGTTATATGCGCCCAGTTGTTGAAGCAGGGTATGTTTATATTGCTCAGCCACCAATTTACGGTATCAAAGTTGGTTCAGAAACAAAAGAATACATTCAACCAGGTGAAAATCAAGAAAAAGATTTACAAGAAGCTTTAGCACGTTGGGCACAAGGAAGAACAAAGCCTACTGTACAACGTTATAAAGGTTTAGGGGAAATGGATGACCATCAACTTTGGGATACAACAATGGATCCTGAACACCGTTTAATGGCACGTGTATCTGTTGAAGACGCAGCAGAAGCTGACAAAATCTTTGATATGCTCATGGGAGACAGAGTTGAACCTCGTCGTGAATTTATTGAAAATAATGCTCAGTACTCGACAATTGATGC
>gyrB_Lcl-153
CAGACGAATATGACGCCAGTCAAATTCAAGTACTTGAAGGTCTTGAAGCAGTACGTATGCGTCCAGGGATGTATATTGGTTCAACCTCAAAAGAAGGGTTGCACCATTTAGTCTGGGAAATTGTTGACAATTCAATTGATGAAGCACTTGCAGGATTTGCAAGCCATATTGAGGTTTTTATTGAGCCTGATAATTCAATTACTGTTGTTGATGATGGACGTGGAATTCCGGTTGATATTCAAGAAAAAACGGGTCGTCCAGCCGTGGAAACAGTCTTCACAGTGTTGCATGCTGGAGGTAAATTTGGTGGAGGCGGCTATAAAGTTTCTGGTGGATTGCACGGTGTTGGTTCATCTGTTGTTAATGCTTTGTCAACAGTACTAGATGTTACTGTTCATAAAGATGGCCAAAAATATTATCAAGAATATCATCGTGGTCTCGTTGGAGATGATTTAAAAATTATTGGTGAAACTGACCGTAGAGGGACAACTGTTCACTTTGTACCAGACCCAGAAATTTTTACAGAAACTGTTGAATTTGATTTTGATAAGCTTGCAACACGTGTTCGTGAGTTAGCCTTTTTGAATCGCGGTCTTCGCATTTCCTTAACAGACAAACGTGAAGGAAATGAAAAAAATGAAGTTCACTTCCATTATGAAGGTGGAATTCAGTCTTATGTTGAATATTTAAATGAAAATAAGACAGTCATTTTTGAACCAGCAATTTTTACTGAAGGTGAAATGGATGGAATTGCTGTTGAAGTAGCAATGCAATATACTGATACTTATCATTCAGTAGTGATGTCCTTTGCTAATAACATCAACACTCATGAAGGTGGAACACATGAGCAAGGTTTTAGAACAGCCCTTACTCGTGTTATTAATAATTACGCAAAACAAAATAAAATTCTTAAAGAAAACGAAGATAATTTAACTGGGGATGATGTCCGCGAAGGATTGACAGCAGTTATTTCGGTTAAGCATCCTAATCCACAATTTGAAGGGCAAACCAAAACAAAACTTGGGAACTCAGAAGTAACAGGAATTGTTAACAAACTCTTTGCGGAAGCTTTGACAACATTTATGTTAGAAAATCCACAAGTTGCTCGTAAAATCGTTGAAAAAGGGATTTTGGCAAGTAAAGCAAGGATTGCAGCAAAACGTGCGCGTGAAGTGACACGTAAAAAATCAGGGCTTGAAATTTCCAACCTTCCTGGTAAATTAGCTGACTGTTCATCAAATAATCCAGAACAAACAGAATTATTCATCGTCGAAGGAGATTCGGCTGGAGGTTCGGCTAAATCAGGACGTAATCGTGAATTCCAAGCAATTTTACCTATTCGTGGTAAGATTTTGAATGTGGAAAAAGCAACGATGGATAAAATTTTGGCCAATGAAGAAATTCGTTCTCTATTCACTGCAATGGGAACTGGTTTTGGAGCAGATTATGATTTGTCGAAAGCACGTTATCACAAACTTGTTATCATGACCGATGCCGATGTCGACGGAGCACACATCCGTACGCTTTTACTAACACTCTTCTACCGTTATATGCGCCCAGTTGTTGAAGCAGGGTATGTTTATATTGCTCAGCCACCAATTTACGGTATCAAAGTTGGTTCAGAAACAAAAGAATACATTCAACCAGGTGAAAATCAAGAAAAAGATTTACAAGAAGCTTTAGCACGTTGGGCACAAGGAAGAACAAAGCCTACTGTACAACGTTATAAAGGTTTAGGGGAAATGGATGACCATCAACTTTGGGATACAACAATGGATCCTGAACACCGTTTAATGGCACGTGTATCTGTTGAAGACGCAGCAGAAGCTGACAAAATCTTTGATATGCTCATGGGAGACAGAGTTGAACCTCGTCGTGAATTTATTGAAAATAATGCTCAGTACTCGACAATTGATGC
>gyrB_Lcl-154
CAGACGAATATGACGCCAGTCAAATTCAAGTACTTGAAGGTCTTGAAGCAGTACGTATGCGTCCAGGGATGTATATTGGTTCAACCTCAAAAGAAGGGTTGCACCATTTAGTCTGGGAAATTGTTGACAATTCAATTGATGAAGCACTTGCAGGATTTGCAAGCCATATTGAGGTTTTTATTGAGCCTGATAATTCAATTACTGTTGTTGATGATGGACGTGGAATTCCGGTTGATATTCAAGAAAAAACGGGTCGTCCAGCCGTGGAAACAGTCTTCACAGTGTTGCATGCTGGAGGTAAATTTGGTGGAGGCGGCTATAAAGTTTCTGGTGGATTGCACGGTGTTGGTTCATCTGTTGTTAATGCTTTGTCAACAGTACTAGATGTTACTGTTCATAAAGATGGCCAAAAATATTATCAAGAATATCATCGTGGTCTCGTTGGAGATGATTTAAAAATTATTGGTGAAACTGACCGTAGAGGGACAACTGTTCACTTTGTACCAGACCCAGAAATTTTTACAGAAACTGTTGAATTTGATTTTGATAAGCTTGCAACACGTGTTCGTGAGTTAGCCTTTTTGAATCGCGGTCTTCGCATTTCCTTAACAGACAAACGTGAAGGAAATGAAAAAAATGAAGTTCACTTCCATTATGAAGGTGGAATTCAGTCTTATGTTGAATATTTAAATGAAAATAAGACAGTCATTTTTGAACCAGCAATTTTTACTGAAGGTGAAATGGATGGAATTGCTGTTGAAGTAGCAATGCAATATACTGATACTTATCATTCAGTAGTGATGTCCTTTGCTAATAACATCAACACTCATGAAGGTGGAACACATGAGCAAGGTTTTAGAACAGCCCTTACTCGTGTTATTAATAATTACGCAAAACAAAATAAAATTCTTAAAGAAAACGAAGATAATTTAACTGGGGATGATGTCCGCGAAGGATTGACAGCAGTTATTTCGGTTAAGCATCCTAATCCACAATTTGAAGGGCAAACCAAAACAAAACTTGGGAACTCAGAAGTAACAGGAATTGTTAACAAACTCTTTGCGGAAGCTTTGACAACATTTATGTTAGAAAATCCACAAGTTGCTCGTAAAATCGTTGAAAAAGGGATTTTGGCAAGTAAAGCAAGGATTGCAGCAAAACGTGCGCGTGAAGTGACACGTAAAAAATCAGGGCTTGAAATTTCCAACCTTCCTGGTAAATTAGCTGACTGTTCATCAAATAATCCAGAACAAACAGAATTATTCATCGTCGAAGGAGATTCGGCTGGAGGTTCGGCTAAATCAGGACGTAATCGTGAATTCCAAGCAATTTTACCTATTCGTGGTAAGATTTTGAATGTGGAAAAAGCAACGATGGATAAAATTTTGGCCAATGAAGAAATTCGTTCTCTATTCACTGCAATGGGAACTGGTTTTGGAGCAGATTATGATTTGTCGAAAGCACGTTATCACAAACTTGTTATCATGACCGATGCCGATGTCGACGGAGCACACATCCGTACGCTTTTACTAACACTCTTCTACCGTTATATGCGCCCAGTTGTTGAAGCAGGGTATGTTTATATTGCTCAGCCACCAATTTACGGTATCAAAGTTGGTTCAGAAACAAAAGAATACATTCAACCAGGTGAAAATCAAGAAAAAGATTTACAAGAAGCTTTAGCACGTTGGGCACAAGGAAGAACAAAGCCTACTGTACAACGTTATAAAGGTTTAGGGGAAATGGATGACCATCAACTTTGGGATACAACAATGGATCCTGAACACCGTTTAATGGCACGTGTATCTGTTGAAGACGCAGCAGAAGCTGACAAAATCTTTGATATGCTCATGGGAGACAGAGTTGAACCTCGTCGTGAATTTATTGAAAATAATGCTCAGTACTCGACAATTGATGC
>gyrB_Lcl-155
CAGACGAATATGATGCCAGCCAGATTCAGGTCCTTGAAGGTCTTGAAGCTGTACGTATGCGCCCTGGGATGTATATCGGTTCAACATCAAAAGAAGGTTTGCACCATTTGGTCTGGGAGATTGTTGACAATTCAATTGACGAAGCACTTGCTGGATTTGCAAGCCATATTGAGGTTTTTATTGAACCTGATAATTCAATTACAGTTGTTGATGATGGACGGGGAATTCCTGTTGATATTCAGGAAAAAACAGGTCGTCCAGCGGTAGAAACCGTCTTTACCGTTCTACATGCCGGAGGTAAATTTGGCGGAGGCGGTTATAAGGTTTCTGGTGGATTACACGGTGTAGGTTCTTCTGTTGTTAACGCCTTGTCAACGACTTTAGATGTTACCGTCCATAAAGATGGTCAAAAATATTTTCAAGAGTATCACCGGGGTCTCGTTAGAGATGATTTGAAAATTATTGGTGAAACTGATCTTAGAGGAACAACTGTTCACTTTGTACCAGACCCAGAAATTTTTACAGAAACTGTTGAATTTGACTTTGACAAACTCGCAACGCGTGTTCGTGAACTTGCCTTCTTGAATCGTGGTCTTCGTATTTCCTTAACAGATAAACGTGAAGGAAATGAAAAAAATGAAGTTCACTTCCATTATGAAGGTGGGATTCAGTCTTATGTTGAATATTTGAATGAAAATAAGACAGTTATTTTTGAACCAGCTATTTTTACCGAAGGTGAAATGGATGGAATTGCTGTTGAAGTTGCCATGCAATATACAGATACTTATCATTCAGTAGTGATGTCTTTTGCGAATAATATTAATACTCATGAAGGTGGAACACATGAACAAGGGTTTAGAACTGCCCTAACTCGTGTCATTAACAACTACGCCAAACAAAATAAAATTCTTAAAGAAAATGAAGACAATTTGACTGGTGACGATGTGCGTGAAGGATTGACTGCCGTTATCTCAGTTAAACACCCTAATCCACAGTTTGAAGGACAAACCAAAACAAAACTTGGAAACTCAGAAGTAACAGGAATTGTCAACAAACTTTTTGCCGAAGCACTGACAACATTTATGTTGGAAAATCCACAAGTTGCTCGTAAAATTGTAGAAAAAGGGATTTTAGCAAGTAAAGCCAGAATTGCAGCTAAACGTGCGCGTGAAGTGACGCGTAAAAAATCAGGTCTTGAAATTTCAAATCTTCCTGGTAAATTAGCAGACTGTTCATCGAATAATCCTGAACAAACAGAATTATTTATTGTCGAAGGAGATTCAGCCGGAGGGTCTGCTAAATCGGGACGTAATCGTGAATTCCAAGCCATTCTCCCAATTCGTGGTAAGATTTTGAACGTTGAAAAAGCAACAATGGATAAAATTTTAGCCAATGAAGAAATCCGTTCATTATTTACTGCCATGGGAACAGGTTTTGGGGGAGATTATGATTTGTCCAAAGCACGTTATCATAAACTCGTTATCATGACCGATGCCGACGTTGATGGGGCTCATATCCGAACACTACTACTCACACTATTCTATCGTTACATGCGTCCAGTTGTAGAAGCAGGCTACGTTTATATTGCTCAACCACCAATTTATGGTATAAAAGTAGGTTCTGAAACTAAAGAATACATTCAACCAGGTGAAAATCAAGAAAAAGATTTACAAGAAGCTTTAGCACGCTGGGCACAAGGGAGAACAAAACCTACGGTCCAACGTTATAAAGGTCTTGGTGAAATGGATGACCATCAGCTATGGGAAACAACAATGGATCCTGAACATCGTTTGATGGCACGCGTTTCTGTCGAAGATGCAGCAGAAGCAGATAAAATATTTGATATGCTCATGGGAGACCGTGTTGAACCTCGCCGTGAATTTATTGAAAATAATGCTCAATACTCAACGATTGATGC
>gyrB_Lcl-156
CAGACGAATATGATGCCAGCCAGATTCAGGTCCTTGAAGGTCTTGAAGCTGTACGTATGCGCCCTGGGATGTATATCGGTTCAACATCAAAAGAAGGTTTGCACCATTTGGTCTGGGAGATTGTTGACAATTCAATTGACGAAGCACTTGCTGGATTTGCAAGCCATATTGAGGTTTTTATTGAACCTGATAATTCAATTACAGTTGTTGATGATGGACGGGGAATTCCTGTTGATATTCAGGAAAAAACAGGTCGTCCAGCGGTAGAAACCGTCTTTACCGTTCTACATGCCGGAGGTAAATTTGGCGGAGGCGGTTATAAGGTTTCTGGTGGATTACACGGTGTAGGTTCTTCTGTTGTTAACGCCTTGTCAACAACTTTAGATGTTACCGTCCATAAAGATGGTCAAAAATATTTTCAAGAGTATCACCGCGGTCTCGTTAGAGATGATTTGAAAATTATTGGTGAAACTGATCTTAGAGGAACAACTGTTCACTTTGTACCAGACCCAGAAATTTTTACAGAAACTGTTGAATTTGACTTTGACAAACTCGCAACGCGTGTTCGTGAACTTGCCTTCTTGAATCGTGGTCTTCGTATTTCCTTAACAGATAAACGTGAAGGAAATGAAAAAAATGAAGTTCACTTCCATTATGAAGGTGGGATTCAGTCTTATGTTGAATATTTGAATGAAAATAAGACAGTTATTTTTGAACCAGCTATTTTTACCGAAGGTGAAATGGATGGAATCGCTGTTGAAGTTGCCATGCAATATACAGATACTTATCATTCAGTAGTGATGTCTTTTGCGAATAATATCAATACTCATGAAGGTGGAACACATGAACAAGGGTTTAGAACTGCCCTAACTCGTGTCATTAACAACTACGCCAAACAAAATAAAATTCTTAAAGAAAATGGAGACAATTTGACTGGTGACGATGTGCGTGAAGGATTGACTGCCGTTATCTCAGTTAAACACCCTAATCCACAGTTTGAAGGACAAACCAAAACAAAACTTGGAAACTCAGAAGTAACAGGAATTGTCAACAAACTTTTTGCCGAAGCACTGACAACATTTATGTTGGAAAATCCACAAGTTGCTCGTAAAATTGTAGAAAAAGGGATTTTAGCAAGTAAAGCCAGAATTGCAGCTAAACGTGCGCGTGAAGTGACACGTAAAAAATCAGGTCTTGAAATTTCAAATCTTCCTGGTAAATTAGCAGACTGTTCATCGAATAATCCTGAACAAACAGAATTATTTATTGTCGAAGGAGATTCAGCCGGAGGGTCTGCTAAATCGGGACGTAATCGTGAATTCCAAGCCATTCTCCCAATTCGTGGTAAGATTTTGAACGTTGAAAAAGCAACAATGGATAAAATTTTAGCCAATGAAGAAATCCGTTCATTATTTACTGCCATGGGAACAGGTTTTGGGGGAGATTATGATTTGTCCAAAGCACGTTATCATAAACTCGTCATCATGACCGATGCCGACGTTGATGGGGCTCATATCCGAACACTACTACTCACACTATTCTATCGTTACATGCGTCCAGTTGTAGAAGCAGGCTACGTTTATATTGCTCAACCACCAATTTATGGTATAAAAGTAGGTTCTGAAACTAAAGAATACATTCAACCAGGTGAAAATCAAGAAAAAGATTTACAAGAAGCTTTAGCACGCTGGGCACAAGGGAGAACAAAACCTACGGTCCAACGTTATAAAGGTCTTGGTGAAATGGATGACCATCAGCTATGGGAAACAACAATGGATCCTGAACATCGTTTGATGGCACGTGTTTCTGTTGAAGATGCAGCAGAAGCAGATAAAATATTTGATATGCTCATGGGAGACCGTGTTGAACCTCGCCGTGAATTTATTGAAAATAATGCTCAATACTCAACGATTGATGC
>gyrB_Lcl-157
CAGACGAATATGACGCCAGTCAAATTCAAGTACTTGAAGGTCTTGAAGCAGTACGTATGCGTCCAGGGATGTATATTGGTTCAACCTCAAAAGAAGGGTTGCACCATTTAGTCTGGGAAATTGTTGACAATTCAATTGATGAAGCACTTGCAGGATTTGCAAGCCATATTGAGGTTTTTATTGAGCCTGATAATTCAATTACTGTTGTTGATGATGGACGTGGAATTCCGGTTGATATTCAAGAAAAAACGGGTCGTCCAGCCGTGGAAACAGTCTTCACAGTGTTGCATGCTGGAGGTAAATTTGGTGGAGGCGGCTATAAAGTTTCTGGTGGATTGCACGGTGTTGGTTCATCTGTTGTTAATGCTTTGTCAACAGTACTAGATGTTACTGTTCATAAAGATGGCCAAAAATATTATCAAGAATATCATCGTGGTCTCGTTGGAGATGATTTAAAAATTATTGGTGAAACTGACCGTAGAGGGACAACTGTTCACTTTGTACCAGACCCAGAAATTTTTACAGAAACTGTTGAATTTGATTTTGATAAGCTTGCAACACGTGTTCGTGAGTTAGCCTTTTTGAATCGCGGTCTTCGCATTTCCTTAACAGACAAACGTGAAGGAAATGAAAAAAATGAAGTTCACTTCCATTATGAAGGTGGAATTCAGTCTTATGTTGAATATTTAAATGAAAATAAGACAGTCATTTTTGAACCAGCAATTTTTACTGAAGGTGAAATGGATGGAATTGCTGTTGAAGTAGCAATGCAATATACTGATACTTATCATTCAGTAGTGATGTCCTTTGCTAATAACATCAACACTCATGAAGGTGGAACACATGAGCAAGGTTTTAGAACAGCCCTTACTCGTGTTATTAATAATTACGCAAAACAAAATAAAATTCTTAAAGAAAACGAAGATAATTTAACTGGGGATGATGTCCGCGAAGGATTGACAGCAGTTATTTCGGTTAAGCATCCTAATCCACAATTTGAAGGGCAAACCAAAACAAAACTTGGGAACTCAGAAGTAACAGGAATTGTTAACAAACTCTTTGCGGAAGCTTTGACAACATTTATGTTAGAAAATCCACAAGTTGCTCGTAAAATCGTTGAAAAAGGGATTTTGGCAAGTAAAGCAAGGATTGCAGCAAAACGTGCGCGTGAAGTGACACGTAAAAAATCAGGGCTTGAAATTTCCAACCTTCCTGGTAAATTAGCTGACTGTTCATCAAATAATCCAGAACAAACAGAATTATTCATCGTCGAAGGAGATTCGGCTGGAGGTTCGGCTAAATCAGGACGTAATCGTGAATTCCAAGCAATTTTACCTATTCGTGGTAAGATTTTGAATGTGGAAAAAGCAACGATGGATAAAATTTTGGCCAATGAAGAAATTCGTTCTCTATTCACTGCAATGGGAACTGGTTTTGGAGCAGATTATGATTTGTCGAAAGCACGTTATCACAAACTTGTTATCATGACCGATGCCGATGTCGACGGAGCACACATCCGTACGCTTTTACTAACACTCTTCTACCGTTATATGCGCCCAGTTGTTGAAGCAGGGTATGTTTATATTGCTCAGCCACCAATTTACGGTATCAAAGTTGGTTCAGAAACAAAAGAATACATTCAACCAGGTGAAAATCAAGAAAAAGATTTACAAGAAGCTTTAGCACGTTGGGCACAAGGAAGAACAAAGCCTACTGTACAACGTTATAAAGGTTTAGGGGAAATGGATGACCATCAACTTTGGGATACAACAATGGATCCTGAACACCGTTTAATGGCACGTGTATCTGTTGAAGACGCAGCAGAAGCTGACAAAATCTTTGATATGCTCATGGGAGACAGAGTTGAACCTCGTCGTGAATTTATTGAAAATAATGCTCAGTACTCGACAATTGATGC
>gyrB_Lcl-158
CAGACGAATATGACGCCAGTCAAATTCAAGTACTTGAAGGTCTTGAAGCAGTACGTATGCGTCCAGGGATGTATATTGGTTCAACCTCAAAAGAAGGGTTGCACCATTTAGTCTGGGAAATTGTTGACAATTCAATTGATGAAGCACTTGCAGGATTTGCAAGCCATATTGAGGTTTTTATTGAGCCTGATAATTCAATTACTGTTGTTGATGATGGACGTGGAATTCCGGTTGATATTCAAGAAAAAACGGGTCGTCCAGCCGTGGAAACAGTCTTCACAGTGTTGCATGCTGGAGGTAAATTTGGTGGAGGCGGCTATAAAGTTTCTGGTGGATTGCACGGTGTTGGTTCATCTGTTGTTAATGCTTTGTCAACAGTACTAGATGTTACTGTTCATAAAGATGGCCAAAAATATTATCAAGAATATCATCGTGGTCTCGTTGGAGATGATTTAAAAATTATTGGTGAAACTGACCGTAGAGGGACAACTGTTCACTTTGTACCAGACCCAGAAATTTTTACAGAAACTGTTGAATTTGATTTTGATAAGCTTGCAACACGTGTTCGTGAGTTAGCCTTTTTGAATCGCGGTCTTCGCATTTCCTTAACAGACAAACGTGAAGGAAATGAAAAAAATGAAGTTCACTTCCATTATGAAGGTGGAATTCAGTCTTATGTTGAATATTTAAATGAAAATAAGACAGTCATTTTTGAACCAGCAATTTTTACTGAAGGTGAAATGGATGGAATTGCTGTTGAAGTAGCAATGCAATATACTGATACTTATCATTCAGTAGTGATGTCCTTTGCTAATAACATCAACACTCATGAAGGTGGAACACATGAGCAAGGTTTTAGAACAGCCCTTACTCGTGTTATTAATAATTACGCAAAACAAAATAAAATTCTTAAAGAAAACGAAGATAATTTAACTGGGGATGATGTCCGCGAAGGATTGACAGCAGTTATTTCGGTTAAGCATCCTAATCCACAATTTGAAGGGCAAACCAAAACAAAACTTGGGAACTCAGAAGTAACAGGAATTGTTAACAAACTCTTTGCGGAAGCTTTGACAACATTTATGTTAGAAAATCCACAAGTTGCTCGTAAAATCGTTGAAAAAGGGATTTTGGCAAGTAAAGCAAGGATTGCAGCAAAACGTGCGCGTGAAGTGACACGTAAAAAATCAGGGCTTGAAATTTCCAACCTTCCTGGTAAATTAGCTGACTGTTCATCAAATAATCCAGAACAAACAGAATTATTCATCGTCGAAGGAGATTCGGCTGGAGGTTCGGCTAAATCAGGACGTAATCGTGAATTCCAAGCAATTTTACCTATTCGTGGTAAGATTTTGAATGTGGAAAAAGCAACGATGGATAAAATTTTGGCCAATGAAGAAATTCGTTCTCTATTCACTGCAATGGGAACTGGTTTTGGAGCAGATTATGATTTGTCGAAAGCACGTTATCACAAACTTGTTATCATGACCGATGCCGATGTCGACGGAGCACACATCCGTACGCTTTTACTAACACTCTTCTACCGTTATATGCGCCCAGTTGTTGAAGCAGGGTATGTTTATATTGCTCAGCCACCAATTTACGGTATCAAAGTTGGTTCAGAAACAAAAGAATACATTCAACCAGGTGAAAATCAAGAAAAAGATTTACAAGAAGCTTTAGCACGTTGGGCACAAGGAAGAACAAAGCCTACTGTACAACGTTATAAAGGTTTAGGGGAAATGGATGACCATCAACTTTGGGATACAACAATGGATCCTGAACACCGTTTAATGGCACGTGTATCTGTTGAAGACGCAGCAGAAGCTGACAAAATCTTTGATATGCTCATGGGAGACAGAGTTGAACCTCGTCGTGAATTTATTGAAAATAATGCTCAGTACTCGACAATTGATGC
>gyrB_Lcl-159
CAGACGAATATGACGCCAGTCAAATTCAAGTACTTGAAGGTCTTGAAGCAGTACGTATGCGTCCAGGGATGTATATTGGTTCAACCTCAAAAGAAGGGTTGCACCATTTAGTCTGGGAAATTGTTGACAATTCAATTGATGAAGCACTTGCAGGATTTGCAAGCCATATTGAGGTTTTTATTGAGCCTGATAATTCAATTACTGTTGTTGATGATGGACGTGGAATTCCGGTTGATATTCAAGAAAAAACGGGTCGTCCAGCCGTGGAAACAGTCTTCACAGTGTTGCATGCTGGAGGTAAATTTGGTGGAGGCGGCTATAAAGTTTCTGGTGGATTGCACGGTGTTGGTTCATCTGTTGTTAATGCTTTGTCAACAGTACTAGATGTTACTGTTCATAAAGATGGCCAAAAATATTATCAAGAATATCATCGTGGTCTCGTTGGAGATGATTTAAAAATTATTGGTGAAACTGACCGTAGAGGGACAACTGTTCACTTTGTACCAGACCCAGAAATTTTTACAGAAACTGTTGAATTTGATTTTGATAAGCTTGCAACACGTGTTCGTGAGTTAGCCTTTTTGAATCGCGGTCTTCGCATTTCCTTAACAGACAAACGTGAAGGAAATGAAAAAAATGAAGTTCACTTCCATTATGAAGGTGGAATTCAGTCTTATGTTGAATATTTAAATGAAAATAAGACAGTCATTTTTGAACCAGCAATTTTTACTGAAGGTGAAATGGATGGAATTGCTGTTGAAGTAGCAATGCAATATACTGATACTTATCATTCAGTAGTGATGTCCTTTGCTAATAACATCAACACTCATGAAGGTGGAACACATGAGCAAGGTTTTAGAACAGCCCTTACTCGTGTTATTAATAATTACGCAAAACAAAATAAAATTCTTAAAGAAAACGAAGATAATTTAACTGGGGATGATGTCCGCGAAGGATTGACAGCAGTTATTTCGGTTAAGCATCCTAATCCACAATTTGAAGGGCAAACCAAAACAAAACTTGGGAACTCAGAAGTAACAGGAATTGTTAACAAACTCTTTGCGGAAGCTTTGACAACATTTATGTTAGAAAATCCACAAGTTGCTCGTAAAATCGTTGAAAAAGGGATTTTGGCAAGTAAAGCAAGGATTGCAGCAAAACGTGCGCGTGAAGTGACACGTAAAAAATCAGGGCTTGAAATTTCCAACCTTCCTGGTAAATTAGCTGACTGTTCATCAAATAATCCAGAACAAACAGAATTATTCATCGTCGAAGGAGATTCGGCTGGAGGTTCGGCTAAATCAGGACGTAATCGTGAATTCCAAGCAATTTTACCTATTCGTGGTAAGATTTTGAATGTGGAAAAAGCAACGATGGATAAAATTTTGGCCAATGAAGAAATTCGTTCTCTATTCACTGCAATGGGAACTGGTTTTGGAGCAGATTATGATTTGTCGAAAGCACGTTATCACAAACTTGTTATCATGACCGATGCCGATGTCGACGGAGCACACATCCGTACGCTTTTACTAACACTCTTCTACCGTTATATGCGCCCAGTTGTTGAAGCAGGGTATGTTTATATTGCTCAGCCACCAATTTACGGTATCAAAGTTGGTTCAGAAACAAAAGAATACATTCAACCAGGTGAAAATCAAGAAAAAGATTTACAAGAAGCTTTAGCACGTTGGGCACAAGGAAGAACAAAGCCTACTGTACAACGTTATAAAGGTTTAGGGGAAATGGATGACCATCAACTTTGGGATACAACAATGGATCCTGAACACCGTTTAATGGCACGTGTATCTGTTGAAGACGCAGCAGAAGCTGACAAAATCTTTGATATGCTCATGGGAGACAGAGTTGAACCTCGTCGTGAATTTATTGAAAATAATGCTCAGTACTCGACAATTGATGC
>gyrB_Lcl-160
CAGACGAATATGACGCCAGTCAAATTCAAGTACTTGAAGGTCTTGAAGCAGTACGTATGCGTCCAGGGATGTATATTGGTTCAACCTCAAAAGAAGGGTTGCACCATTTAGTCTGGGAAATTGTTGACAATTCAATTGATGAAGCACTTGCAGGATTTGCAAGCCATATTGAGGTTTTTATTGAGCCTGATAATTCAATTACTGTTGTTGATGATGGACGTGGAATTCCGGTTGATATTCAAGAAAAAACGGGTCGTCCAGCCGTGGAAACAGTCTTCACAGTGTTGCATGCTGGAGGTAAATTTGGTGGAGGCGGCTATAAAGTTTCTGGTGGATTGCACGGTGTTGGTTCATCTGTTGTTAATGCTTTGTCAACAGTACTAGATGTTACTGTTCATAAAGATGGCCAAAAATATTATCAAGAATATCATCGTGGTCTCGTTGGAGATGATTTAAAAATTATTGGTGAAACTGACCGTAGAGGGACAACTGTTCACTTTGTACCAGACCCAGAAATTTTTACAGAAACTGTTGAATTTGATTTTGATAAGCTTGCAACACGTGTTCGTGAGTTAGCCTTTTTGAATCGCGGTCTTCGCATTTCCTTAACAGACAAACGTGAAGGAAATGAAAAAAATGAAGTTCACTTCCATTATGAAGGTGGAATTCAGTCTTATGTTGAATATTTAAATGAAAATAAGACAGTCATTTTTGAACCAGCAATTTTTACTGAAGGTGAAATGGATGGAATTGCTGTTGAAGTAGCAATGCAATATACTGATACTTATCATTCAGTAGTGATGTCCTTTGCTAATAACATCAACACTCATGAAGGTGGAACACATGAGCAAGGTTTTAGAACAGCCCTTACTCGTGTTATTAATAATTACGCAAAACAAAATAAAATTCTTAAAGAAAACGAAGATAATTTAACTGGGGATGATGTCCGCGAAGGATTGACAGCAGTTATTTCGGTTAAGCATCCTAATCCACAATTTGAAGGGCAAACCAAAACAAAACTTGGGAACTCAGAAGTAACAGGAATTGTTAACAAACTCTTTGCGGAAGCTTTGACAACATTTATGTTAGAAAATCCACAAGTTGCTCGTAAAATCGTTGAAAAAGGGATTTTGGCAAGTAAAGCAAGGATTGCAGCAAAACGTGCGCGTGAAGTGACACGTAAAAAATCAGGGCTTGAAATTTCCAACCTTCCTGGTAAATTAGCTGACTGTTCATCAAATAATCCAGAACAAACAGAATTATTCATCGTCGAAGGAGATTCGGCTGGAGGTTCGGCTAAATCAGGACGTAATCGTGAATTCCAAGCAATTTTACCTATTCGTGGTAAGATTTTGAATGTGGAAAAAGCAACGATGGATAAAATTTTGGCCAATGAAGAAATTCGTTCTCTATTCACTGCAATGGGAACTGGTTTTGGAGCAGATTATGATTTGTCGAAAGCACGTTATCACAAACTTGTTATCATGACCGATGCCGATGTCGACGGAGCACACATCCGTACGCTTTTACTAACACTCTTCTACCGTTATATGCGCCCAGTTGTTGAAGCAGGGTATGTTTATATTGCTCAGCCACCAATTTACGGTATCAAAGTTGGTTCAGAAACAAAAGAATACATTCAACCAGGTGAAAATCAAGAAAAAGATTTACAAGAAGCTTTAGCACGTTGGGCACAAGGAAGAACAAAGCCTACTGTACAACGTTATAAAGGTTTAGGGGAAATGGATGACCATCAACTTTGGGATACAACAATGGATCCTGAACACCGTTTAATGGCACGTGTATCTGTTGAAGACGCAGCAGAAGCTGACAAAATCTTTGATATGCTCATGGGAGACAGAGTTGAACCTCGTCGTGAATTTATTGAAAATAATGCTCAGTACTCGACAATTGATGC
>gyrB_Lcl-161
CAGACGAATATGATGCCAGCCAGATTCAGGTCCTTGAAGGTCTTGAAGCTGTACGTATGCGCCCTGGGATGTATATCGGTTCAACATCAAAAGAAGGTTTGCACCATTTGGTCTGGGAGATTGTTGACAATTCAATTGACGAAGCACTTGCTGGATTTGCAAGCCATATTGAGGTTTTTATTGAACCTGATAATTCAATTACAGTTGTTGATGATGGACGGGGAATTCCTGTTGATATTCAGGAAAAAACAGGTCGTCCAGCGGTAGAAACCGTCTTTACCGTTCTACATGCCGGAGGTAAATTTGGCGGAGGCGGTTATAAGGTTTCTGGTGGATTACACGGTGTAGGTTCTTCTGTTGTTAACGCCTTGTCAACGACTTTAGATGTTACCGTCCATAAAGATGGTCAAAAATATTTTCAAGAGTATCACCGCGGTCTCGTTAGAGATGATTTGAAAATTATTGGTGAAACTGATCTTAGAGGAACAACTGTTCACTTTGTACCAGACCCAGAAATTTTTACAGAAACTGTTGAATTTGACTTTGACAAACTCGCAACGCGTGTTCGTGAACTTGCCTTCTTGAATCGTGGTCTTCGTATTTCCTTAACAGATAAACGTGAAGGAAATGAAAAAAATGAAGTTCACTTCCATTATGAAGGTGGGATTCAGTCTTATGTTGAATATTTGAATGAAAATAAGACAGTTATTTTTGAACCAGCTATTTTTACCGAAGGTGAAATGGATGGAATCGCTGTTGAAGTTGCCATGCAATATACAGATACTTATCATTCAGTAGTGATGTCTTTTGCGAATAATATCAATACTCATGAAGGTGGAACACATGAACAAGGGTTTAGAACTGCCCTAACTCGTGTCATTAACAACTACGCCAAACAAAATAAAATTCTTAAAGAAAATGAAGACAATTTGACTGGTGACGATGTGCGTGAAGGATTGACTGCCGTTATCTCAGTTAAACACCCTAATCCACAGTTTGAAGGACAAACCAAAACAAAACTTGGAAACTCAGAAGTAACAGGAATTGTCAACAAACTTTTTGCCGAAGCACTGACAACATTTATGTTGGAAAATCCACAAGTTGCTCGTAAAATTGTAGAAAAAGGGATTTTAGCAAGTAAAGCCAGAATTGCAGCTAAACGTGCGCGTGAAGTGACACGTAAAAAATCAGGTCTTGAAATTTCAAATCTTCCTGGTAAATTAGCAGACTGTTCATCGAATAATCCTGAACAAACAGAATTATTTATTGTCGAAGGAGATTCAGCCGGAGGGTCTGCTAAATCGGGACGTAATCGTGAATTCCAAGCCATTCTCCCAATTCGTGGTAAGATTTTGAACGTTGAAAAAGCAACAATGGATAAAATTTTAGCCAATGAAGAAATCCGTTCATTATTTACTGCCATGGGAACAGGTTTTGGGGGAGATTATGATTTGTCCAAAGCACGTTATCATAAACTCGTCATCATGACCGATGCCGACGTTGATGGGGCTCATATCCGAACACTACTACTCACACTATTCTATCGTTACATGCGTCCAGTTGTAGAAGCAGGCTACGTTTATATTGCTCAACCACCAATTTATGGTATAAAAGTAGGTTCTGAAACTAAAGAATACATTCAACCAGGTGAAAATCAAGAAAAAGATTTACAAGAAGCTTTAGCACGCTGGGCACAAGGGAGAACAAAACCTACGGTCCAACGTTATAAAGGTCTTGGTGAAATGGATGACCATCAGCTATGGGAAACAACAATGGATCCTGAACATCGTTTGATGGCACGTGTTTCTGTTGAAGATGCAGCAGAAGCAGATAAAATATTTGATATGCTCATGGGAGACCGTGTTGAACCTCGCCGTGAATTTATTGAAAATAATGCTCAATACTCAACGATTGATGC
>gyrB_Lcl-162
CAGACGAATATGACGCCAGTCAAATTCAAGTACTTGAAGGTCTTGAAGCAGTACGTATGCGTCCAGGGATGTATATTGGTTCAACCTCAAAAGAAGGGTTGCACCATTTAGTCTGGGAAATTGTTGACAATTCAATTGATGAAGCACTTGCAGGATTTGCAAGCCATATTGAGGTTTTTATTGAGCCTGATAATTCAATTACTGTTGTTGATGATGGACGTGGAATTCCGGTTGATATTCAAGAAAAAACGGGTCGTCCAGCCGTGGAAACAGTCTTCACAGTGTTGCATGCTGGAGGTAAATTTGGTGGAGGCGGCTATAAAGTTTCTGGTGGATTGCACGGTGTTGGTTCATCTGTTGTTAATGCTTTGTCAACAGTACTAGATGTTACTGTTCATAAAGATGGCCAAAAATATTATCAAGAATATCATCGTGGTCTCGTTGGAGATGATTTAAAAATTATTGGTGAAACTGACCGTAGAGGGACAACTGTTCACTTTGTACCAGACCCAGAAATTTTTACAGAAACTGTTGAATTTGATTTTGATAAGCTTGCAACACGTGTTCGTGAGTTAGCCTTTTTGAATCGCGGTCTTCGCATTTCCTTAACAGACAAACGTGAAGGAAATGAAAAAAATGAAGTTCACTTCCATTATGAAGGTGGAATTCAGTCTTATGTTGAATATTTAAATGAAAATAAGACAGTCATTTTTGAACCAGCAATTTTTACTGAAGGTGAAATGGATGGAATTGCTGTTGAAGTAGCAATGCAATATACTGATACTTATCATTCAGTAGTGATGTCCTTTGCTAATAACATCAACACTCATGAAGGTGGAACACATGAGCAAGGTTTTAGAACAGCCCTTACTCGTGTTATTAATAATTACGCAAAACAAAATAAAATTCTTAAAGAAAACGAAGATAATTTAACTGGGGATGATGTCCGCGAAGGATTGACAGCAGTTATTTCGGTTAAGCATCCTAATCCACAATTTGAAGGGCAAACCAAAACAAAACTTGGGAACTCAGAAGTAACAGGAATTGTTAACAAACTCTTTGCGGAAGCTTTGACAACATTTATGTTAGAAAATCCACAAGTTGCTCGTAAAATCGTTGAAAAAGGGATTTTGGCAAGTAAAGCAAGGATTGCAGCAAAACGTGCGCGTGAAGTGACACGTAAAAAATCAGGGCTTGAAATTTCCAACCTTCCTGGTAAATTAGCTGACTGTTCATCAAATAATCCAGAACAAACAGAATTATTCATCGTCGAAGGAGATTCGGCTGGAGGTTCGGCTAAATCAGGACGTAATCGTGAATTCCAAGCAATTTTACCTATTCGTGGTAAGATTTTGAATGTGGAAAAAGCAACGATGGATAAAATTTTGGCCAATGAAGAAATTCGTTCTCTATTCACTGCAATGGGAACTGGTTTTGGAGCAGATTATGATTTGTCGAAAGCACGTTATCACAAACTTGTTATCATGACCGATGCCGATGTCGACGGAGCACACATCCGTACGCTTTTACTAACACTCTTCTACCGTTATATGCGCCCAGTTGTTGAAGCAGGGTATGTTTATATTGCTCAGCCACCAATTTACGGTATCAAAGTTGGTTCAGAAACAAAAGAATACATTCAACCAGGTGAAAATCAAGAAAAAGATTTACAAGAAGCTTTAGCACGTTGGGCACAAGGAAGAACAAAGCCTACTGTACAACGTTATAAAGGTTTAGGGGAAATGGATGACCATCAACTTTGGGATACAACAATGGATCCTGAACACCGTTTAATGGCACGTGTATCTGTTGAAGACGCAGCAGAAGCTGACAAAATCTTTGATATGCTCATGGGAGACAGAGTTGAACCTCGTCGTGAATTTATTGAAAATAATGCTCAGTACTCGACAATTGATGC
>gyrB_Lcl-163
CAGACGAATATGACGCCAGTCAAATTCAAGTACTTGAAGGTCTTGAAGCTGTACGTATGCGTCCAGGGATGTATATTGGTTCAACCTCAAAAGAAGGTTTGCACCATTTAGTCTGGGAAATTGTTGACAATTCAATTGATGAAGCACTTGCAGGATTTGCAAGCCATATTGAGGTTTTTATTGAGCCTGATAATTCAATTACTGTTGTTGATGATGGACGTGGAATTCCGGTTGATATTCAAGAAAAAACGGGTCGTCCAGCCGTGGAAACAGTCTTCACAGTGTTGCATGCTGGAGGTAAATTTGGCGGAGGCGGCTATAAAGTTTCTGGTGGATTGCACGGTGTTGGTTCGTCTGTTGTTAATGCTTTATCAACAGTACTAGATGTTACTGTTCATAAAGATGGTCAAAAATATTATCAAGAATATCATCGTGGTCTCGTTGGAGATGATTTAAAAATTATTGGTGAAACTGACCGTAGAGGGACAACTGTTCACTTTGTACCAGACCCAGAAATTTTTACAGAAACTGTTGAATTTGATTTTGATAAGCTTGCAACACGTGTTCGTGAGTTAGCCTTTTTGAATCGCGGTCTTCGTATTTCCTTAACAGATAAGCGTGAAGGAAATGAAAAAAATGAAGTTCATTTCCATTATGAAGGTGGAATTCAGTCTTATGTTGAATATTTAAATGAAAATAAGACAGTCATTTTTGAACCAGCAATTTTTACTGAAGGTGAAATGGATGGAATTGCTGTTGAAGTAGCAATGCAATATACTGATACTTATCATTCAGTAGTAATGTCCTTTGCTAACAACATCAACACTCACGAAGGTGGAACACATGAGCAAGGTTTTAGAACAGCCCTTACTCGTGTTATTAATAATTACGCAAAACAAAATAAAATTCTTAAAGAAAACGAAGATAATTTAACTGGGGATGATGTCCGCGAAGGATTGACAGCAGTTATTTCGGTTAAGCATCCTAATCCACAATTTGAAGGGCAAACCAAAACAAAACTTGGAAACTCAGAAGTAACAGGAATTGTTAACAAACTCTTTGCGGAAGCTTTGACAACATTTATGTTAGAAAATCCACAAGTTGCTCGTAAAATTGTTGAAAAAGGGATTTTGGCAAGTAAAGCAAGGATTGCAGCAAAACGTGCGCGTGAAGTGACACGTAAAAAATCAGGGCTTGAAATTTCCAACCTTCCCGGTAAATTGGCTGACTGTTCATCAAATAATCCAGAACAAACAGAATTATTCATCGTCGAAGGAGATTCGGCCGGAGGTTCGGCTAAATCAGGACGTAATCGTGAATTCCAAGCAATTTTACCTATTCGTGGTAAGATTTTGAATGTGGAAAAAGCAACGATGGATAAAATTTTGGCCAATGAAGAAATTCGTTCTCTATTCACTGCAATGGGAACTGGTTTTGGAGCAGATTACGATTTGTCAAAAGCACGTTATCACAAACTTGTTATCATGACCGATGCCGATGTCGATGGAGCACACATCCGTACTCTTCTATTAACACTCTTCTACCGTTATATGCGCCCAGTTGTTGAAGCAGGATATGTTTATATTGCTCAGCCACCAATTTACGGTATCAAAGTTGGTTCAGAAACAAAAGAATACATTCAACCAGGTGAAAATCAAGAAAAAGATTTACAAGAAGCTTTAGCACGTTGGGCACAAGGAAGAACAAAGCCTACTGTACAACGTTATAAAGGTTTAGGGGAAATGGATGACCATCAACTTTGGGATACAACAATGGATCCTGAACACCGTTTAATGGCACGTGTATCTGTTGAAGACGCAGCAGAAGCTGACAAAATCTTTGATATGCTCATGGGAGACAGAGTTGAACCTCGTCGTGAATTTATCGAAAATAATGCTCAGTACTCGACAATTGATGC
>gyrB_Lcl-164
CAGACGAATATGACGCCAGTCAAATTCAAGTACTTGAAGGTCTTGAAGCTGTACGTATGCGTCCAGGGATGTATATTGGTTCAACCTCAAAAGAAGGTTTGCACCATTTAGTCTGGGAAATTGTTGACAATTCAATTGATGAAGCACTTGCAGGATTTGCAAGCCATATTGAGGTTTTTATTGAGCCTGATAATTCAATTACTGTTGTTGATGATGGACGTGGAATTCCGGTTGATATTCAAGAAAAAACGGGTCGTCCAGCCGTGGAAACAGTCTTCACAGTGTTGCATGCTGGAGGTAAATTTGGCGGAGGCGGCTATAAAGTTTCTGGTGGATTGCACGGTGTTGGTTCGTCTGTTGTTAATGCTTTATCAACAGTACTAGATGTTACTGTTCATAAAGATGGTCAAAAATATTATCAAGAATATCATCGTGGTCTCGTTGGAGATGATTTAAAAATTATTGGTGAAACTGACCGTAGAGGGACAACTGTTCACTTTGTACCAGACCCAGAAATTTTTACAGAAACTGTTGAATTTGATTTTGATAAGCTTGCAACACGTGTTCGTGAGTTAGCCTTTTTGAATCGCGGTCTTCGTATTTCCTTAACAGATAAGCGTGAAGGAAATGAAAAAAATGAAGTTCATTTCCATTATGAAGGTGGAATTCAGTCTTATGTTGAATATTTAAATGAAAATAAGACAGTCATTTTTGAACCAGCAATTTTTACTGAAGGTGAAATGGATGGAATTGCTGTTGAAGTAGCAATGCAATATACTGATACTTATCATTCAGTAGTAATGTCCTTTGCTAACAACATCAACACTCACGAAGGTGGAACACATGAGCAAGGTTTTAGAACAGCCCTTACTCGTGTTATTAATAATTACGCAAAACAAAATAAAATTCTTAAAGAAAACGAAGATAATTTAACTGGGGATGATGTCCGCGAAGGATTGACAGCAGTTATTTCGGTTAAGCATCCTAATCCACAATTTGAAGGGCAAACCAAAACAAAACTTGGAAACTCAGAAGTAACAGGAATTGTTAACAAACTCTTTGCGGAAGCTTTGACAACATTTATGTTAGAAAATCCACAAGTTGCTCGTAAAATTGTTGAAAAAGGGATTTTGGCAAGTAAAGCAAGGATTGCAGCAAAACGTGCGCGTGAAGTGACACGTAAAAAATCAGGGCTTGAAATTTCCAACCTTCCCGGTAAATTGGCTGACTGTTCATCAAATAATCCAGAACAAACAGAATTATTCATCGTCGAAGGAGATTCGGCCGGAGGTTCGGCTAAATCAGGACGTAATCGTGAATTCCAAGCAATTTTACCTATTCGTGGTAAGATTTTGAATGTGGAAAAAGCAACGATGGATAAAATTTTGGCCAATGAAGAAATTCGTTCTCTATTCACTGCAATGGGAACTGGTTTTGGAGCAGATTACGATTTGTCAAAAGCACGTTATCACAAACTTGTTATCATGACCGATGCCGATGTCGATGGAGCACACATCCGTACTCTTCTATTAACACTCTTCTACCGTTATATGCGCCCAGTTGTTGAAGCAGGATATGTTTATATTGCTCAGCCACCAATTTACGGTATCAAAGTTGGTTCAGAAACAAAAGAATACATTCAACCAGGTGAAAATCAAGAAAAAGATTTACAAGAAGCTTTAGCACGTTGGGCACAAGGAAGAACAAAGCCTACTGTACAACGTTATAAAGGTTTAGGGGAAATGGATGACCATCAACTTTGGGATACAACAATGGATCCTGAACACCGTTTAATGGCACGTGTATCTGTTGAAGACGCAGCAGAAGCTGACAAAATCTTTGATATGCTCATGGGAGACAGAGTTGAACCTCGTCGTGAATTTATCGAAAATAATGCTCAGTACTCGACAATTGATGC
>gyrB_Lcl-165
CAGACGAATATGACGCCAGTCAAATTCAAGTACTTGAAGGTCTTGAAGCAGTACGTATGCGTCCAGGGATGTATATTGGTTCAACCTCAAAAGAAGGGTTGCACCATTTAGTCTGGGAAATTGTTGACAATTCAATTGATGAAGCACTTGCAGGATTTGCAAGCCATATTGAGGTTTTTATTGAGCCTGATAATTCAATTACTGTTGTTGATGATGGACGTGGAATTCCGGTTGATATTCAAGAAAAAACGGGTCGTCCAGCCGTGGAAACAGTCTTCACAGTGTTGCATGCTGGAGGTAAATTTGGTGGAGGCGGCTATAAAGTTTCTGGTGGATTGCACGGTGTTGGTTCATCTGTTGTTAATGCTTTGTCAACAGTACTAGATGTTACTGTTCATAAAGATGGCCAAAAATATTATCAAGAATATCATCGTGGTCTCGTTGGAGATGATTTAAAAATTATTGGTGAAACTGACCGTAGAGGGACAACTGTTCACTTTGTACCAGACCCAGAAATTTTTACAGAAACTGTTGAATTTGATTTTGATAAGCTTGCAACACGTGTTCGTGAGTTAGCCTTTTTGAATCGCGGTCTTCGCATTTCCTTAACAGACAAACGTGAAGGAAATGAAAAAAATGAAGTTCACTTCCATTATGAAGGTGGAATTCAGTCTTATGTTGAATATTTAAATGAAAATAAGACAGTCATTTTTGAACCAGCAATTTTTACTGAAGGTGAAATGGATGGAATTGCTGTTGAAGTAGCAATGCAATATACTGATACTTATCATTCAGTAGTGATGTCCTTTGCTAATAACATCAACACTCATGAAGGTGGAACACATGAGCAAGGTTTTAGAACAGCCCTTACTCGTGTTATTAATAATTACGCAAAACAAAATAAAATTCTTAAAGAAAACGAAGATAATTTAACTGGGGATGATGTCCGCGAAGGATTGACAGCAGTTATTTCGGTTAAGCATCCTAATCCACAATTTGAAGGGCAAACCAAAACAAAACTTGGGAACTCAGAAGTAACAGGAATTGTTAACAAACTCTTTGCGGAAGCTTTGACAACATTTATGTTAGAAAATCCACAAGTTGCTCGTAAAATCGTTGAAAAAGGGATTTTGGCAAGTAAAGCAAGGATTGCAGCAAAACGTGCGCGTGAAGTGACACGTAAAAAATCAGGGCTTGAAATTTCCAACCTTCCTGGTAAATTAGCTGACTGTTCATCAAATAATCCAGAACAAACAGAATTATTCATCGTCGAAGGAGATTCGGCTGGAGGTTCGGCTAAATCAGGACGTAATCGTGAATTCCAAGCAATTTTACCTATTCGTGGTAAGATTTTGAATGTGGAAAAAGCAACGATGGATAAAATTTTGGCCAATGAAGAAATTCGTTCTCTATTCACTGCAATGGGAACTGGTTTTGGAGCAGATTATGATTTGTCGAAAGCACGTTATCACAAACTTGTTATCATGACCGATGCCGATGTCGACGGAGCACACATCCGTACGCTTTTACTAACACTCTTCTACCGTTATATGCGCCCAGTTGTTGAAGCAGGGTATGTTTATATTGCTCAGCCACCAATTTACGGTATCAAAGTTGGTTCAGAAACAAAAGAATACATTCAACCAGGTGAAAATCAAGAAAAAGATTTACAAGAAGCTTTAGCACGTTGGGCACAAGGAAGAACAAAGCCTACTGTACAACGTTATAAAGGTTTAGGGGAAATGGATGACCATCAACTTTGGGATACAACAATGGATCCTGAACACCGTTTAATGGCACGTGTATCTGTTGAAGACGCAGCAGAAGCTGACAAAATCTTTGATATGCTCATGGGAGACAGAGTTGAACCTCGTCGTGAATTTATTGAAAATAATGCTCAGTACTCGACAATTGATGC
>gyrB_Lcl-166
CAGACGAATATGACGCCAGTCAAATTCAAGTACTTGAAGGTCTTGAAGCAGTACGTATGCGTCCAGGGATGTATATTGGTTCAACCTCAAAAGAAGGGTTGCACCATTTAGTCTGGGAAATTGTTGACAATTCAATTGATGAAGCACTTGCAGGATTTGCAAGCCATATTGAGGTTTTTATTGAGCCTGATAATTCAATTACTGTTGTTGATGATGGACGTGGAATTCCGGTTGATATTCAAGAAAAAACGGGTCGTCCAGCCGTGGAAACAGTCTTCACAGTGTTGCATGCTGGAGGTAAATTTGGTGGAGGCGGCTATAAAGTTTCTGGTGGATTGCACGGTGTTGGTTCATCTGTTGTTAATGCTTTGTCAACAGTACTAGATGTTACTGTTCATAAAGATGGCCAAAAATATTATCAAGAATATCATCGTGGTCTCGTTGGAGATGATTTAAAAATTATTGGTGAAACTGACCGTAGAGGGACAACTGTTCACTTTGTACCAGACCCAGAAATTTTTACAGAAACTGTTGAATTTGATTTTGATAAGCTTGCAACACGTGTTCGTGAGTTAGCCTTTTTGAATCGCGGTCTTCGCATTTCCTTAACAGACAAACGTGAAGGAAATGAAAAAAATGAAGTTCACTTCCATTATGAAGGTGGAATTCAGTCTTATGTTGAATATTTAAATGAAAATAAGACAGTCATTTTTGAACCAGCAATTTTTACTGAAGGTGAAATGGATGGAATTGCTGTTGAAGTAGCAATGCAATATACTGATACTTATCATTCAGTAGTGATGTCCTTTGCTAATAACATCAACACTCATGAAGGTGGAACACATGAGCAAGGTTTTAGAACAGCCCTTACTCGTGTTATTAATAATTACGCAAAACAAAATAAAATTCTTAAAGAAAACGAAGATAATTTAACTGGGGATGATGTCCGCGAAGGATTGACAGCAGTTATTTCGGTTAAGCATCCTAATCCACAATTTGAAGGGCAAACCAAAACAAAACTTGGGAACTCAGAAGTAACAGGAATTGTTAACAAACTCTTTGCGGAAGCTTTGACAACATTTATGTTAGAAAATCCACAAGTTGCTCGTAAAATCGTTGAAAAAGGGATTTTGGCAAGTAAAGCAAGGATTGCAGCAAAACGTGCGCGTGAAGTGACACGTAAAAAATCAGGGCTTGAAATTTCCAACCTTCCTGGTAAATTAGCTGACTGTTCATCAAATAATCCAGAACAAACAGAATTATTCATCGTCGAAGGAGATTCGGCTGGAGGTTCGGCTAAATCAGGACGTAATCGTGAATTCCAAGCAATTTTACCTATTCGTGGTAAGATTTTGAATGTGGAAAAAGCAACGATGGATAAAATTTTGGCCAATGAAGAAATTCGTTCTCTATTCACTGCAATGGGAACTGGTTTTGGAGCAGATTATGATTTGTCGAAAGCACGTTATCACAAACTTGTTATCATGACCGATGCCGATGTCGACGGAGCACACATCCGTACGCTTTTACTAACACTCTTCTACCGTTATATGCGCCCAGTTGTTGAAGCAGGGTATGTTTATATTGCTCAGCCACCAATTTACGGTATCAAAGTTGGTTCAGAAACAAAAGAATACATTCAACCAGGTGAAAATCAAGAAAAAGATTTACAAGAAGCTTTAGCACGTTGGGCACAAGGAAGAACAAAGCCTACTGTACAACGTTATAAAGGTTTAGGGGAAATGGATGACCATCAACTTTGGGATACAACAATGGATCCTGAACACCGTTTAATGGCACGTGTATCTGTTGAAGACGCAGCAGAAGCTGACAAAATCTTTGATATGCTCATGGGAGACAGAGTTGAACCTCGTCGTGAATTTATTGAAAATAATGCTCAGTACTCGACAATTGATGC
>gyrB_Lcl-167
CAGACGAATATGACGCCAGTCAAATTCAAGTACTTGAAGGTCTTGAAGCAGTACGTATGCGTCCAGGGATGTATATTGGTTCAACCTCAAAAGAAGGGTTGCACCATTTAGTCTGGGAAATTGTTGACAATTCAATTGATGAAGCACTTGCAGGATTTGCAAGCCATATTGAGGTTTTTATTGAGCCTGATAATTCAATTACTGTTGTTGATGATGGACGTGGAATTCCGGTTGATATTCAAGAAAAAACGGGTCGTCCAGCCGTGGAAACAGTCTTCACAGTGTTGCATGCTGGAGGTAAATTTGGTGGAGGCGGCTATAAAGTTTCTGGTGGATTGCACGGTGTTGGTTCATCTGTTGTTAATGCTTTGTCAACAGTACTAGATGTTACTGTTCATAAAGATGGCCAAAAATATTATCAAGAATATCATCGTGGTCTCGTTGGAGATGATTTAAAAATTATTGGTGAAACTGACCGTAGAGGGACAACTGTTCACTTTGTACCAGACCCAGAAATTTTTACAGAAACTGTTGAATTTGATTTTGATAAGCTTGCAACACGTGTTCGTGAGTTAGCCTTTTTGAATCGCGGTCTTCGCATTTCCTTAACAGACAAACGTGAAGGAAATGAAAAAAATGAAGTTCACTTCCATTATGAAGGTGGAATTCAGTCTTATGTTGAATATTTAAATGAAAATAAGACAGTCATTTTTGAACCAGCAATTTTTACTGAAGGTGAAATGGATGGAATTGCTGTTGAAGTAGCAATGCAATATACTGATACTTATCATTCAGTAGTGATGTCCTTTGCTAATAACATCAACACTCATGAAGGTGGAACACATGAGCAAGGTTTTAGAACAGCCCTTACTCGTGTTATTAATAATTACGCAAAACAAAATAAAATTCTTAAAGAAAACGAAGATAATTTAACTGGGGATGATGTCCGCGAAGGATTGACAGCAGTTATTTCGGTTAAGCATCCTAATCCACAATTTGAAGGGCAAACCAAAACAAAACTTGGGAACTCAGAAGTAACAGGAATTGTTAACAAACTCTTTGCGGAAGCTTTGACAACATTTATGTTAGAAAATCCACAAGTTGCTCGTAAAATCGTTGAAAAAGGGATTTTGGCAAGTAAAGCAAGGATTGCAGCAAAACGTGCGCGTGAAGTGACACGTAAAAAATCAGGGCTTGAAATTTCCAACCTTCCTGGTAAATTAGCTGACTGTTCATCAAATAATCCAGAACAAACAGAATTATTCATCGTCGAAGGAGATTCGGCTGGAGGTTCGGCTAAATCAGGACGTAATCGTGAATTCCAAGCAATTTTACCTATTCGTGGTAAGATTTTGAATGTGGAAAAAGCAACGATGGATAAAATTTTGGCCAATGAAGAAATTCGTTCTCTATTCACTGCAATGGGAACTGGTTTTGGAGCAGATTATGATTTGTCGAAAGCACGTTATCACAAACTTGTTATCATGACCGATGCCGATGTCGACGGAGCACACATCCGTACGCTTTTACTAACACTCTTCTACCGTTATATGCGCCCAGTTGTTGAAGCAGGGTATGTTTATATTGCTCAGCCACCAATTTACGGTATCAAAGTTGGTTCAGAAACAAAAGAATACATTCAACCAGGTGAAAATCAAGAAAAAGATTTACAAGAAGCTTTAGCACGTTGGGCACAAGGAAGAACAAAGCCTACTGTACAACGTTATAAAGGTTTAGGGGAAATGGATGACCATCAACTTTGGGATACAACAATGGATCCTGAACACCGTTTAATGGCACGTGTATCTGTTGAAGACGCAGCAGAAGCTGACAAAATCTTTGATATGCTCATGGGAGACAGAGTTGAACCTCGTCGTGAATTTATTGAAAATAATGCTCAGTACTCGACAATTGATGC
>gyrB_Lcl-168
CAGACGAATATGACGCCAGTCAAATTCAAGTACTTGAAGGTCTTGAAGCAGTACGTATGCGTCCAGGGATGTATATTGGTTCAACCTCAAAAGAAGGGTTGCACCATTTAGTCTGGGAAATTGTTGACAATTCAATTGATGAAGCACTTGCAGGATTTGCAAGCCATATTGAGGTTTTTATTGAGCCTGATAATTCAATTACTGTTGTTGATGATGGACGTGGAATTCCGGTTGATATTCAAGAAAAAACGGGTCGTCCAGCCGTGGAAACAGTCTTCACAGTGTTGCATGCTGGAGGTAAATTTGGTGGAGGCGGCTATAAAGTTTCTGGTGGATTGCACGGTGTTGGTTCATCTGTTGTTAATGCTTTGTCAACAGTACTAGATGTTACTGTTCATAAAGATGGCCAAAAATATTATCAAGAATATCATCGTGGTCTCGTTGGAGATGATTTAAAAATTATTGGTGAAACTGACCGTAGAGGGACAACTGTTCACTTTGTACCAGACCCAGAAATTTTTACAGAAACTGTTGAATTTGATTTTGATAAGCTTGCAACACGTGTTCGTGAGTTAGCCTTTTTGAATCGCGGTCTTCGCATTTCCTTAACAGACAAACGTGAAGGAAATGAAAAAAATGAAGTTCACTTCCATTATGAAGGTGGAATTCAGTCTTATGTTGAATATTTAAATGAAAATAAGACAGTCATTTTTGAACCAGCAATTTTTACTGAAGGTGAAATGGATGGAATTGCTGTTGAAGTAGCAATGCAATATACTGATACTTATCATTCAGTAGTGATGTCCTTTGCTAATAACATCAACACTCATGAAGGTGGAACACATGAGCAAGGTTTTAGAACAGCCCTTACTCGTGTTATTAATAATTACGCAAAACAAAATAAAATTCTTAAAGAAAACGAAGATAATTTAACTGGGGATGATGTCCGCGAAGGATTGACAGCAGTTATTTCGGTTAAGCATCCTAATCCACAATTTGAAGGGCAAACCAAAACAAAACTTGGGAACTCAGAAGTAACAGGAATTGTTAACAAACTCTTTGCGGAAGCTTTGACAACATTTATGTTAGAAAATCCACAAGTTGCTCGTAAAATCGTTGAAAAAGGGATTTTGGCAAGTAAAGCAAGGATTGCAGCAAAACGTGCGCGTGAAGTGACACGTAAAAAATCAGGGCTTGAAATTTCCAACCTTCCTGGTAAATTAGCTGACTGTTCATCAAATAATCCAGAACAAACAGAATTATTCATCGTCGAAGGAGATTCGGCTGGAGGTTCGGCTAAATCAGGACGTAATCGTGAATTCCAAGCAATTTTACCTATTCGTGGTAAGATTTTGAATGTGGAAAAAGCAACGATGGATAAAATTTTGGCCAATGAAGAAATTCGTTCTCTATTCACTGCAATGGGAACTGGTTTTGGAGCAGATTATGATTTGTCGAAAGCACGTTATCACAAACTTGTTATCATGACCGATGCCGATGTCGACGGAGCACACATCCGTACGCTTTTACTAACACTCTTCTACCGTTATATGCGCCCAGTTGTTGAAGCAGGGTATGTTTATATTGCTCAGCCACCAATTTACGGTATCAAAGTTGGTTCAGAAACAAAAGAATACATTCAACCAGGTGAAAATCAAGAAAAAGATTTACAAGAAGCTTTAGCACGTTGGGCACAAGGAAGAACAAAGCCTACTGTACAACGTTATAAAGGTTTAGGGGAAATGGATGACCATCAACTTTGGGATACAACAATGGATCCTGAACACCGTTTAATGGCACGTGTATCTGTTGAAGACGCAGCAGAAGCTGACAAAATCTTTGATATGCTCATGGGAGACAGAGTTGAACCTCGTCGTGAATTTATTGAAAATAATGCTCAGTACTCGACAATTGATGC
>gyrB_Lcl-169
CAGACGAATATGACGCCAGTCAAATTCAAGTACTTGAAGGTCTTGAAGCAGTACGTATGCGTCCAGGGATGTATATTGGTTCAACCTCAAAAGAAGGGTTGCACCATTTAGTCTGGGAAATTGTTGACAATTCAATTGATGAAGCACTTGCAGGATTTGCAAGCCATATTGAGGTTTTTATTGAGCCTGATAATTCAATTACTGTTGTTGATGATGGACGTGGAATTCCGGTTGATATTCAAGAAAAAACGGGTCGTCCAGCCGTGGAAACAGTCTTCACAGTGTTGCATGCTGGAGGTAAATTTGGTGGAGGCGGCTATAAAGTTTCTGGTGGATTGCACGGTGTTGGTTCATCTGTTGTTAATGCTTTGTCAACAGTACTAGATGTTACTGTTCATAAAGATGGCCAAAAATATTATCAAGAATATCATCGTGGTCTCGTTGGAGATGATTTAAAAATTATTGGTGAAACTGACCGTAGAGGGACAACTGTTCACTTTGTACCAGACCCAGAAATTTTTACAGAAACTGTTGAATTTGATTTTGATAAGCTTGCAACACGTGTTCGTGAGTTAGCCTTTTTGAATCGCGGTCTTCGCATTTCCTTAACAGACAAACGTGAAGGAAATGAAAAAAATGAAGTTCACTTCCATTATGAAGGTGGAATTCAGTCTTATGTTGAATATTTAAATGAAAATAAGACAGTCATTTTTGAACCAGCAATTTTTACTGAAGGTGAAATGGATGGAATTGCTGTTGAAGTAGCAATGCAATATACTGATACTTATCATTCAGTAGTGATGTCCTTTGCTAATAACATCAACACTCATGAAGGTGGAACACATGAGCAAGGTTTTAGAACAGCCCTTACTCGTGTTATTAATAATTACGCAAAACAAAATAAAATTCTTAAAGAAAACGAAGATAATTTAACTGGGGATGATGTCCGCGAAGGATTGACAGCAGTTATTTCGGTTAAGCATCCTAATCCACAATTTGAAGGGCAAACCAAAACAAAACTTGGGAACTCAGAAGTAACAGGAATTGTTAACAAACTCTTTGCGGAAGCTTTGACAACATTTATGTTAGAAAATCCACAAGTTGCTCGTAAAATCGTTGAAAAAGGGATTTTGGCAAGTAAAGCAAGGATTGCAGCAAAACGTGCGCGTGAAGTGACACGTAAAAAATCAGGGCTTGAAATTTCCAACCTTCCTGGTAAATTAGCTGACTGTTCATCAAATAATCCAGAACAAACAGAATTATTCATCGTCGAAGGAGATTCGGCTGGAGGTTCGGCTAAATCAGGACGTAATCGTGAATTCCAAGCAATTTTACCTATTCGTGGTAAGATTTTGAATGTGGAAAAAGCAACGATGGATAAAATTTTGGCCAATGAAGAAATTCGTTCTCTATTCACTGCAATGGGAACTGGTTTTGGAGCAGATTATGATTTGTCGAAAGCACGTTATCACAAACTTGTTATCATGACCGATGCCGATGTCGACGGAGCACACATCCGTACGCTTTTACTAACACTCTTCTACCGTTATATGCGCCCAGTTGTTGAAGCAGGGTATGTTTATATTGCTCAGCCACCAATTTACGGTATCAAAGTTGGTTCAGAAACAAAAGAATACATTCAACCAGGTGAAAATCAAGAAAAAGATTTACAAGAAGCTTTAGCACGTTGGGCACAAGGAAGAACAAAGCCTACTGTACAACGTTATAAAGGTTTAGGGGAAATGGATGACCATCAACTTTGGGATACAACAATGGATCCTGAACACCGTTTAATGGCACGTGTATCTGTTGAAGACGCAGCAGAAGCTGACAAAATCTTTGATATGCTCATGGGAGACAGAGTTGAACCTCGTCGTGAATTTATTGAAAATAATGCTCAGTACTCGACAATTGATGC
>gyrB_Lcl-170
CAGACGAATATGACGCCAGTCAAATTCAAGTACTTGAAGGTCTTGAAGCAGTACGTATGCGTCCAGGGATGTATATTGGTTCAACCTCAAAAGAAGGGTTGCACCATTTAGTCTGGGAAATTGTTGACAATTCAATTGATGAAGCACTTGCAGGATTTGCAAGCCATATTGAGGTTTTTATTGAGCCTGATAATTCAATTACTGTTGTTGATGATGGACGTGGAATTCCGGTTGATATTCAAGAAAAAACGGGTCGTCCAGCCGTGGAAACAGTCTTCACAGTGTTGCATGCTGGAGGTAAATTTGGTGGAGGCGGCTATAAAGTTTCTGGTGGATTGCACGGTGTTGGTTCATCTGTTGTTAATGCTTTGTCAACAGTACTAGATGTTACTGTTCATAAAGATGGCCAAAAATATTATCAAGAATATCATCGTGGTCTCGTTGGAGATGATTTAAAAATTATTGGTGAAACTGACCGTAGAGGGACAACTGTTCACTTTGTACCAGACCCAGAAATTTTTACAGAAACTGTTGAATTTGATTTTGATAAGCTTGCAACACGTGTTCGTGAGTTAGCCTTTTTGAATCGCGGTCTTCGCATTTCCTTAACAGACAAACGTGAAGGAAATGAAAAAAATGAAGTTCACTTCCATTATGAAGGTGGAATTCAGTCTTATGTTGAATATTTAAATGAAAATAAGACAGTCATTTTTGAACCAGCAATTTTTACTGAAGGTGAAATGGATGGAATTGCTGTTGAAGTAGCAATGCAATATACTGATACTTATCATTCAGTAGTGATGTCCTTTGCTAATAACATCAACACTCATGAAGGTGGAACACATGAGCAAGGTTTTAGAACAGCCCTTACTCGTGTTATTAATAATTACGCAAAACAAAATAAAATTCTTAAAGAAAACGAAGATAATTTAACTGGGGATGATGTCCGCGAAGGATTGACAGCAGTTATTTCGGTTAAGCATCCTAATCCACAATTTGAAGGGCAAACCAAAACAAAACTTGGGAACTCAGAAGTAACAGGAATTGTTAACAAACTCTTTGCGGAAGCTTTGACAACATTTATGTTAGAAAATCCACAAGTTGCTCGTAAAATCGTTGAAAAAGGGATTTTGGCAAGTAAAGCAAGGATTGCAGCAAAACGTGCGCGTGAAGTGACACGTAAAAAATCAGGGCTTGAAATTTCCAACCTTCCTGGTAAATTAGCTGACTGTTCATCAAATAATCCAGAACAAACAGAATTATTCATCGTCGAAGGAGATTCGGCTGGAGGTTCGGCTAAATCAGGACGTAATCGTGAATTCCAAGCAATTTTACCTATTCGTGGTAAGATTTTGAATGTGGAAAAAGCAACGATGGATAAAATTTTGGCCAATGAAGAAATTCGTTCTCTATTCACTGCAATGGGAACTGGTTTTGGAGCAGATTATGATTTGTCGAAAGCACGTTATCACAAACTTGTTATCATGACCGATGCCGATGTCGACGGAGCACACATCCGTACGCTTTTACTAACACTCTTCTACCGTTATATGCGCCCAGTTGTTGAAGCAGGGTATGTTTATATTGCTCAGCCACCAATTTACGGTATCAAAGTTGGTTCAGAAACAAAAGAATACATTCAACCAGGTGAAAATCAAGAAAAAGATTTACAAGAAGCTTTAGCACGTTGGGCACAAGGAAGAACAAAGCCTACTGTACAACGTTATAAAGGTTTAGGGGAAATGGATGACCATCAACTTTGGGATACAACAATGGATCCTGAACACCGTTTAATGGCACGTGTATCTGTTGAAGACGCAGCAGAAGCTGACAAAATCTTTGATATGCTCATGGGAGACAGAGTTGAACCTCGTCGTGAATTTATTGAAAATAATGCTCAGTACTCGACAATTGATGC
>gyrB_Lcl-171
CAGACGAATATGACGCCAGTCAAATTCAAGTACTTGAAGGTCTTGAAGCAGTACGTATGCGTCCAGGGATGTATATTGGTTCAACCTCAAAAGAAGGGTTGCACCATTTAGTCTGGGAAATTGTTGACAATTCAATTGATGAAGCACTTGCAGGATTTGCAAGCCATATTGAGGTTTTTATTGAGCCTGATAATTCAATTACTGTTGTTGATGATGGACGTGGAATTCCGGTTGATATTCAAGAAAAAACGGGTCGTCCAGCCGTGGAAACAGTCTTCACAGTGTTGCATGCTGGAGGTAAATTTGGTGGAGGCGGCTATAAAGTTTCTGGTGGATTGCACGGTGTTGGTTCATCTGTTGTTAATGCTTTGTCAACAGTACTAGATGTTACTGTTCATAAAGATGGCCAAAAATATTATCAAGAATATCATCGTGGTCTCGTTGGAGATGATTTAAAAATTATTGGTGAAACTGACCGTAGAGGGACAACTGTTCACTTTGTACCAGACCCAGAAATTTTTACAGAAACTGTTGAATTTGATTTTGATAAGCTTGCAACACGTGTTCGTGAGTTAGCCTTTTTGAATCGCGGTCTTCGCATTTCCTTAACAGACAAACGTGAAGGAAATGAAAAAAATGAAGTTCACTTCCATTATGAAGGTGGAATTCAGTCTTATGTTGAATATTTAAATGAAAATAAGACAGTCATTTTTGAACCAGCAATTTTTACTGAAGGTGAAATGGATGGAATTGCTGTTGAAGTAGCAATGCAATATACTGATACTTATCATTCAGTAGTGATGTCCTTTGCTAATAACATCAACACTCATGAAGGTGGAACACATGAGCAAGGTTTTAGAACAGCCCTTACTCGTGTTATTAATAATTACGCAAAACAAAATAAAATTCTTAAAGAAAACGAAGATAATTTAACTGGGGATGATGTCCGCGAAGGATTGACAGCAGTTATTTCGGTTAAGCATCCTAATCCACAATTTGAAGGGCAAACCAAAACAAAACTTGGGAACTCAGAAGTAACAGGAATTGTTAACAAACTCTTTGCGGAAGCTTTGACAACATTTATGTTAGAAAATCCACAAGTTGCTCGTAAAATCGTTGAAAAAGGGATTTTGGCAAGTAAAGCAAGGATTGCAGCAAAACGTGCGCGTGAAGTGACACGTAAAAAATCAGGGCTTGAAATTTCCAACCTTCCTGGTAAATTAGCTGACTGTTCATCAAATAATCCAGAACAAACAGAATTATTCATCGTCGAAGGAGATTCGGCTGGAGGTTCGGCTAAATCAGGACGTAATCGTGAATTCCAAGCAATTTTACCTATTCGTGGTAAGATTTTGAATGTGGAAAAAGCAACGATGGATAAAATTTTGGCCAATGAAGAAATTCGTTCTCTATTCACTGCAATGGGAACTGGTTTTGGAGCAGATTATGATTTGTCGAAAGCACGTTATCACAAACTTGTTATCATGACCGATGCCGATGTCGACGGAGCACACATCCGTACGCTTTTACTAACACTCTTCTACCGTTATATGCGCCCAGTTGTTGAAGCAGGGTATGTTTATATTGCTCAGCCACCAATTTACGGTATCAAAGTTGGTTCAGAAACAAAAGAATACATTCAACCAGGTGAAAATCAAGAAAAAGATTTACAAGAAGCTTTAGCACGTTGGGCACAAGGAAGAACAAAGCCTACTGTACAACGTTATAAAGGTTTAGGGGAAATGGATGACCATCAACTTTGGGATACAACAATGGATCCTGAACACCGTTTAATGGCACGTGTATCTGTTGAAGACGCAGCAGAAGCTGACAAAATCTTTGATATGCTCATGGGAGACAGAGTTGAACCTCGTCGTGAATTTATTGAAAATAATGCTCAGTACTCGACAATTGATGC
>gyrB_Lcl-172
CAGACGAATATGACGCCAGTCAAATTCAAGTACTTGAAGGTCTTGAAGCAGTACGTATGCGTCCAGGGATGTATATTGGTTCAACCTCAAAAGAAGGGTTGCACCATTTAGTCTGGGAAATTGTTGACAATTCAATTGATGAAGCACTTGCAGGATTTGCAAGCCATATTGAGGTTTTTATTGAGCCTGATAATTCAATTACTGTTGTTGATGATGGACGTGGAATTCCGGTTGATATTCAAGAAAAAACGGGTCGTCCAGCCGTGGAAACAGTCTTCACAGTGTTGCATGCTGGAGGTAAATTTGGTGGAGGCGGCTATAAAGTTTCTGGTGGATTGCACGGTGTTGGTTCATCTGTTGTTAATGCTTTGTCAACAGTACTAGATGTTACTGTTCATAAAGATGGCCAAAAATATTATCAAGAATATCATCGTGGTCTCGTTGGAGATGATTTAAAAATTATTGGTGAAACTGACCGTAGAGGGACAACTGTTCACTTTGTACCAGACCCAGAAATTTTTACAGAAACTGTTGAATTTGATTTTGATAAGCTTGCAACACGTGTTCGTGAGTTAGCCTTTTTGAATCGCGGTCTTCGCATTTCCTTAACAGACAAACGTGAAGGAAATGAAAAAAATGAAGTTCACTTCCATTATGAAGGTGGAATTCAGTCTTATGTTGAATATTTAAATGAAAATAAGACAGTCATTTTTGAACCAGCAATTTTTACTGAAGGTGAAATGGATGGAATTGCTGTTGAAGTAGCAATGCAATATACTGATACTTATCATTCAGTAGTGATGTCCTTTGCTAATAACATCAACACTCATGAAGGTGGAACACATGAGCAAGGTTTTAGAACAGCCCTTACTCGTGTTATTAATAATTACGCAAAACAAAATAAAATTCTTAAAGAAAACGAAGATAATTTAACTGGGGATGATGTCCGCGAAGGATTGACAGCAGTTATTTCGGTTAAGCATCCTAATCCACAATTTGAAGGGCAAACCAAAACAAAACTTGGGAACTCAGAAGTAACAGGAATTGTTAACAAACTCTTTGCGGAAGCTTTGACAACATTTATGTTAGAAAATCCACAAGTTGCTCGTAAAATCGTTGAAAAAGGGATTTTGGCAAGTAAAGCAAGGATTGCAGCAAAACGTGCGCGTGAAGTGACACGTAAAAAATCAGGGCTTGAAATTTCCAACCTTCCTGGTAAATTAGCTGACTGTTCATCAAATAATCCAGAACAAACAGAATTATTCATCGTCGAAGGAGATTCGGCTGGAGGTTCGGCTAAATCAGGACGTAATCGTGAATTCCAAGCAATTTTACCTATTCGTGGTAAGATTTTGAATGTGGAAAAAGCAACGATGGATAAAATTTTGGCCAATGAAGAAATTCGTTCTCTATTCACTGCAATGGGAACTGGTTTTGGAGCAGATTATGATTTGTCGAAAGCACGTTATCACAAACTTGTTATCATGACCGATGCCGATGTCGACGGAGCACACATCCGTACGCTTTTACTAACACTCTTCTACCGTTATATGCGCCCAGTTGTTGAAGCAGGGTATGTTTATATTGCTCAGCCACCAATTTACGGTATCAAAGTTGGTTCAGAAACAAAAGAATACATTCAACCAGGTGAAAATCAAGAAAAAGATTTACAAGAAGCTTTAGCACGTTGGGCACAAGGAAGAACAAAGCCTACTGTACAACGTTATAAAGGTTTAGGGGAAATGGATGACCATCAACTTTGGGATACAACAATGGATCCTGAACACCGTTTAATGGCACGTGTATCTGTTGAAGACGCAGCAGAAGCTGACAAAATCTTTGATATGCTCATGGGAGACAGAGTTGAACCTCGTCGTGAATTTATTGAAAATAATGCTCAGTACTCGACAATTGATGC
>gyrB_Lcl-173
CAGACGAATATGATGCCAGCCAGATTCAGGTCCTTGAAGGTCTTGAAGCTGTACGTATGCGCCCTGGGATGTATATCGGTTCAACATCAAAAGAAGGTTTGCACCATTTGGTCTGGGAGATTGTTGACAATTCAATTGACGAAGCACTTGCTGGATTTGCAAGCCATATTGAGGTTTTTATTGAACCTGATAATTCAATTACAGTTGTTGATGATGGACGGGGAATTCCTGTTGATATTCAGGAAAAAACAGGTCGTCCAGCGGTAGAAACCGTCTTTACCGTTCTACATGCCGGAGGTAAATTTGGCGGAGGCGGTTATAAGGTTTCTGGTGGATTACACGGTGTAGGTTCTTCTGTTGTTAACGCCTTGTCAACGACTTTAGATGTTACCGTCCATAAAGATGGTCAAAAATATTTTCAAGAGTATCACCGGGGTCTCGTTAGAGATGATTTGAAAATTATTGGTGAAACTGATCTTAGAGGAACAACTGTTCACTTTGTACCAGACCCAGAAATTTTTACAGAAACTGTTGAATTTGACTTTGACAAACTCGCAACGCGTGTTCGTGAACTTGCCTTCTTGAATCGTGGTCTTCGTATTTCCTTAACAGATAAACGTGAAGGAAATGAAAAAAATGAAGTTCACTTCCATTATGAAGGTGGGATTCAGTCTTATGTTGAATATTTGAATGAAAATAAGACAGTTATTTTTGAACCAGCTATTTTTACCGAAGGTGAAATGGATGGAATTGCTGTTGAAGTTGCCATGCAATATACAGATACTTATCATTCAGTAGTGATGTCTTTTGCGAATAATATTAATACTCATGAAGGTGGAACACATGAACAAGGGTTTAGAACTGCCCTAACTCGTGTCATTAACAACTACGCCAAACAAAATAAAATTCTTAAAGAAAATGAAGACAATTTGACTGGTGACGATGTGCGTGAAGGATTGACTGCCGTTATCTCAGTTAAACACCCTAATCCACAGTTTGAAGGACAAACCAAAACAAAACTTGGAAACTCAGAAGTAACAGGAATTGTCAACAAACTTTTTGCCGAAGCACTGACAACATTTATGTTGGAAAATCCACAAGTTGCTCGTAAAATTGTAGAAAAAGGGATTTTAGCAAGTAAAGCCAGAATTGCAGCTAAACGTGCGCGTGAAGTGACGCGTAAAAAATCAGGTCTTGAAATTTCAAATCTTCCTGGTAAATTAGCAGACTGTTCATCGAATAATCCTGAACAAACAGAATTATTTATTGTCGAAGGAGATTCAGCCGGAGGGTCTGCTAAATCGGGACGTAATCGTGAATTCCAAGCCATTCTCCCAATTCGTGGTAAGATTTTGAACGTTGAAAAAGCAACAATGGATAAAATTTTAGCCAATGAAGAAATCCGTTCATTATTTACTGCCATGGGAACAGGTTTTGGGGGAGATTATGATTTGTCCAAAGCACGTTATCATAAACTCGTTATCATGACCGATGCCGACGTTGATGGGGCTCATATCCGAACACTACTACTCACACTATTCTATCGTTACATGCGTCCAGTTGTAGAAGCAGGCTACGTTTATATTGCTCAACCACCAATTTATGGTATAAAAGTAGGTTCTGAAACTAAAGAATACATTCAACCAGGTGAAAATCAAGAAAAAGATTTACAAGAAGCTTTAGCACGCTGGGCACAAGGGAGAACAAAACCTACGGTCCAACGTTATAAAGGTCTTGGTGAAATGGATGACCATCAGCTATGGGAAACAACAATGGATCCTGAACATCGTTTGATGGCACGCGTTTCTGTCGAAGATGCAGCAGAAGCAGATAAAATATTTGATATGCTCATGGGAGACCGTGTTGAACCTCGCCGTGAATTTATTGAAAATAATGCTCAATACTCAACGATTGATGC
>gyrB_Lcl-174
CAGACGAATATGATGCCAGCCAGATTCAGGTCCTTGAAGGTCTTGAAGCTGTACGTATGCGCCCTGGGATGTATATCGGTTCAACATCAAAAGAAGGTTTGCACCATTTGGTCTGGGAGATTGTTGACAATTCAATTGACGAAGCACTTGCTGGATTTGCAAGCCATATTGAGGTTTTTATTGAACCTGATAATTCAATTACAGTTGTTGATGATGGACGGGGAATTCCTGTTGATATTCAGGAAAAAACAGGTCGTCCAGCGGTAGAAACCGTCTTTACCGTTCTACATGCCGGAGGTAAATTTGGCGGAGGCGGTTATAAGGTTTCTGGTGGATTACACGGTGTAGGTTCTTCTGTTGTTAACGCCTTGTCAACGACTTTAGATGTTACCGTCCATAAAGATGGTCAAAAATATTTTCAAGAGTATCACCGGGGTCTCGTTAGAGATGATTTGAAAATTATTGGTGAAACTGATCTTAGAGGAACAACTGTTCACTTTGTACCAGACCCAGAAATTTTTACAGAAACTGTTGAATTTGACTTTGACAAACTCGCAACGCGTGTTCGTGAACTTGCCTTCTTGAATCGTGGTCTTCGTATTTCCTTAACAGATAAACGTGAAGGAAATGAAAAAAATGAAGTTCACTTCCATTATGAAGGTGGGATTCAGTCTTATGTTGAATATTTGAATGAAAATAAGACAGTTATTTTTGAACCAGCTATTTTTACCGAAGGTGAAATGGATGGAATTGCTGTTGAAGTTGCCATGCAATATACAGATACTTATCATTCAGTAGTGATGTCTTTTGCGAATAATATTAATACTCATGAAGGTGGAACACATGAACAAGGGTTTAGAACTGCCCTAACTCGTGTCATTAACAACTACGCCAAACAAAATAAAATTCTTAAAGAAAATGAAGACAATTTGACTGGTGACGATGTGCGTGAAGGATTGACTGCCGTTATCTCAGTTAAACACCCTAATCCACAGTTTGAAGGACAAACCAAAACAAAACTTGGAAACTCAGAAGTAACAGGAATTGTCAACAAACTTTTTGCCGAAGCACTGACAACATTTATGTTGGAAAATCCACAAGTTGCTCGTAAAATTGTAGAAAAAGGGATTTTAGCAAGTAAAGCCAGAATTGCAGCTAAACGTGCGCGTGAAGTGACGCGTAAAAAATCAGGTCTTGAAATTTCAAATCTTCCTGGTAAATTAGCAGACTGTTCATCGAATAATCCTGAACAAACAGAATTATTTATTGTCGAAGGAGATTCAGCCGGAGGGTCTGCTAAATCGGGACGTAATCGTGAATTCCAAGCCATTCTCCCAATTCGTGGTAAGATTTTGAACGTTGAAAAAGCAACAATGGATAAAATTTTAGCCAATGAAGAAATCCGTTCATTATTTACTGCCATGGGAACAGGTTTTGGGGGAGATTATGATTTGTCCAAAGCACGTTATCATAAACTCGTTATCATGACCGATGCCGACGTTGATGGGGCTCATATCCGAACACTACTACTCACACTATTCTATCGTTACATGCGTCCAGTTGTAGAAGCAGGCTACGTTTATATTGCTCAACCACCAATTTATGGTATAAAAGTAGGTTCTGAAACTAAAGAATACATTCAACCAGGTGAAAATCAAGAAAAAGATTTACAAGAAGCTTTAGCACGCTGGGCACAAGGGAGAACAAAACCTACGGTCCAACGTTATAAAGGTCTTGGTGAAATGGATGACCATCAGCTATGGGAAACAACAATGGATCCTGAACATCGTTTGATGGCACGCGTTTCTGTCGAAGATGCAGCAGAAGCAGATAAAATATTTGATATGCTCATGGGAGACCGTGTTGAACCTCGCCGTGAATTTATTGAAAATAATGCTCAATACTCAACGATTGATGC
>gyrB_Lcl-175
CAGACGAATATGATGCCAGCCAGATTCAGGTCCTTGAAGGTCTTGAAGCTGTACGTATGCGCCCTGGGATGTATATCGGTTCAACATCAAAAGAAGGTTTGCACCATTTGGTCTGGGAGATTGTTGACAATTCAATTGACGAAGCACTTGCTGGATTTGCAAGCCATATTGAGGTTTTTATTGAACCTGATAATTCAATTACAGTTGTTGATGATGGACGGGGAATTCCTGTTGATATTCAGGAAAAAACAGGTCGTCCAGCGGTAGAAACCGTCTTTACCGTTCTACATGCCGGAGGTAAATTTGGCGGAGGCGGTTATAAGGTTTCTGGTGGATTACACGGTGTAGGTTCTTCTGTTGTTAACGCCTTGTCAACGACTTTAGATGTTACCGTCCATAAAGATGGTCAAAAATATTTTCAAGAGTATCACCGGGGTCTCGTTAGAGATGATTTGAAAATTATTGGTGAAACTGATCTTAGAGGAACAACTGTTCACTTTGTACCAGACCCAGAAATTTTTACAGAAACTGTTGAATTTGACTTTGACAAACTCGCAACGCGTGTTCGTGAACTTGCCTTCTTGAATCGTGGTCTTCGTATTTCCTTAACAGATAAACGTGAAGGAAATGAAAAAAATGAAGTTCACTTCCATTATGAAGGTGGGATTCAGTCTTATGTTGAATATTTGAATGAAAATAAGACAGTTATTTTTGAACCAGCTATTTTTACCGAAGGTGAAATGGATGGAATTGCTGTTGAAGTTGCCATGCAATATACAGATACTTATCATTCAGTAGTGATGTCTTTTGCGAATAATATTAATACTCATGAAGGTGGAACACATGAACAAGGGTTTAGAACTGCCCTAACTCGTGTCATTAACAACTACGCCAAACAAAATAAAATTCTTAAAGAAAATGAAGACAATTTGACTGGTGACGATGTGCGTGAAGGATTGACTGCCGTTATCTCAGTTAAACACCCTAATCCACAGTTTGAAGGACAAACCAAAACAAAACTTGGAAACTCAGAAGTAACAGGAATTGTCAACAAACTTTTTGCCGAAGCACTGACAACATTTATGTTGGAAAATCCACAAGTTGCTCGTAAAATTGTAGAAAAAGGGATTTTAGCAAGTAAAGCCAGAATTGCAGCTAAACGTGCGCGTGAAGTGACGCGTAAAAAATCAGGTCTTGAAATTTCAAATCTTCCTGGTAAATTAGCAGACTGTTCATCGAATAATCCTGAACAAACAGAATTATTTATTGTCGAAGGAGATTCAGCCGGAGGGTCTGCTAAATCGGGACGTAATCGTGAATTCCAAGCCATTCTCCCAATTCGTGGTAAGATTTTGAACGTTGAAAAAGCAACAATGGATAAAATTTTAGCCAATGAAGAAATCCGTTCATTATTTACTGCCATGGGAACAGGTTTTGGGGGAGATTATGATTTGTCCAAAGCACGTTATCATAAACTCGTTATCATGACCGATGCCGACGTTGATGGGGCTCATATCCGAACACTACTACTCACACTATTCTATCGTTACATGCGTCCAGTTGTAGAAGCAGGCTACGTTTATATTGCTCAACCACCAATTTATGGTATAAAAGTAGGTTCTGAAACTAAAGAATACATTCAACCAGGTGAAAATCAAGAAAAAGATTTACAAGAAGCTTTAGCACGCTGGGCACAAGGGAGAACAAAACCTACGGTCCAACGTTATAAAGGTCTTGGTGAAATGGATGACCATCAGCTATGGGAAACAACAATGGATCCTGAACATCGTTTGATGGCACGCGTTTCTGTCGAAGATGCAGCAGAAGCAGATAAAATATTTGATATGCTCATGGGAGACCGTGTTGAACCTCGCCGTGAATTTATTGAAAATAATGCTCAATACTCAACGATTGATGC
>gyrB_Lcl-176
CAGACGAATATGATGCCAGCCAGATTCAGGTCCTTGAAGGTCTTGAAGCTGTACGTATGCGCCCTGGGATGTATATCGGTTCAACATCAAAAGAAGGTTTGCACCATTTGGTCTGGGAGATTGTTGACAATTCAATTGACGAAGCACTTGCTGGATTTGCAAGCCATATTGAGGTTTTTATTGAACCTGATAATTCAATTACAGTTGTTGATGATGGACGGGGAATTCCTGTTGATATTCAGGAAAAAACAGGTCGTCCAGCGGTAGAAACCGTCTTTACCGTTCTACATGCCGGAGGTAAATTTGGCGGAGGCGGTTATAAGGTTTCTGGTGGATTACACGGTGTAGGTTCTTCTGTTGTTAACGCCTTGTCAACGACTTTAGATGTTACCGTCCATAAAGATGGTCAAAAATATTTTCAAGAGTATCACCGGGGTCTCGTTAGAGATGATTTGAAAATTATTGGTGAAACTGATCTTAGAGGAACAACTGTTCACTTTGTACCAGACCCAGAAATTTTTACAGAAACTGTTGAATTTGACTTTGACAAACTCGCAACGCGTGTTCGTGAACTTGCCTTCTTGAATCGTGGTCTTCGTATTTCCTTAACAGATAAACGTGAAGGAAATGAAAAAAATGAAGTTCACTTCCATTATGAAGGTGGGATTCAGTCTTATGTTGAATATTTGAATGAAAATAAGACAGTTATTTTTGAACCAGCTATTTTTACCGAAGGTGAAATGGATGGAATTGCTGTTGAAGTTGCCATGCAATATACAGATACTTATCATTCAGTAGTGATGTCTTTTGCGAATAATATTAATACTCATGAAGGTGGAACACATGAACAAGGGTTTAGAACTGCCCTAACTCGTGTCATTAACAACTACGCCAAACAAAATAAAATTCTTAAAGAAAATGAAGACAATTTGACTGGTGACGATGTGCGTGAAGGATTGACTGCCGTTATCTCAGTTAAACACCCTAATCCACAGTTTGAAGGACAAACCAAAACAAAACTTGGAAACTCAGAAGTAACAGGAATTGTCAACAAACTTTTTGCCGAAGCACTGACAACATTTATGTTGGAAAATCCACAAGTTGCTCGTAAAATTGTAGAAAAAGGGATTTTAGCAAGTAAAGCCAGAATTGCAGCTAAACGTGCGCGTGAAGTGACGCGTAAAAAATCAGGTCTTGAAATTTCAAATCTTCCTGGTAAATTAGCAGACTGTTCATCGAATAATCCTGAACAAACAGAATTATTTATTGTCGAAGGAGATTCAGCCGGAGGGTCTGCTAAATCGGGACGTAATCGTGAATTCCAAGCCATTCTCCCAATTCGTGGTAAGATTTTGAACGTTGAAAAAGCAACAATGGATAAAATTTTAGCCAATGAAGAAATCCGTTCATTATTTACTGCCATGGGAACAGGTTTTGGGGGAGATTATGATTTGTCCAAAGCACGTTATCATAAACTCGTTATCATGACCGATGCCGACGTTGATGGGGCTCATATCCGAACACTACTACTCACACTATTCTATCGTTACATGCGTCCAGTTGTAGAAGCAGGCTACGTTTATATTGCTCAACCACCAATTTATGGTATAAAAGTAGGTTCTGAAACTAAAGAATACATTCAACCAGGTGAAAATCAAGAAAAAGATTTACAAGAAGCTTTAGCACGCTGGGCACAAGGGAGAACAAAACCTACGGTCCAACGTTATAAAGGTCTTGGTGAAATGGATGACCATCAGCTATGGGAAACAACAATGGATCCTGAACATCGTTTGATGGCACGCGTTTCTGTCGAAGATGCAGCAGAAGCAGATAAAATATTTGATATGCTCATGGGAGACCGTGTTGAACCTCGCCGTGAATTTATTGAAAATAATGCTCAATACTCAACGATTGATGC
>gyrB_Lcl-177
CAGACGAATATGATGCCAGCCAGATTCAGGTCCTTGAAGGTCTTGAAGCTGTACGTATGCGCCCTGGGATGTATATCGGTTCAACATCAAAAGAAGGTTTGCACCATTTGGTCTGGGAGATTGTTGACAATTCAATTGACGAAGCACTTGCTGGATTTGCAAGCCATATTGAGGTTTTTATTGAACCTGATAATTCAATTACAGTTGTTGATGATGGACGGGGAATTCCTGTTGATATTCAGGAAAAAACAGGTCGTCCAGCGGTAGAAACCGTCTTTACCGTTCTACATGCCGGAGGTAAATTTGGCGGAGGCGGTTATAAGGTTTCTGGTGGATTACACGGTGTAGGTTCTTCTGTTGTTAACGCCTTGTCAACGACTTTAGATGTTACCGTCCATAAAGATGGTCAAAAATATTTTCAAGAGTATCACCGGGGTCTCGTTAGAGATGATTTGAAAATTATTGGTGAAACTGATCTTAGAGGAACAACTGTTCACTTTGTACCAGACCCAGAAATTTTTACAGAAACTGTTGAATTTGACTTTGACAAACTCGCAACGCGTGTTCGTGAACTTGCCTTCTTGAATCGTGGTCTTCGTATTTCCTTAACAGATAAACGTGAAGGAAATGAAAAAAATGAAGTTCACTTCCATTATGAAGGTGGGATTCAGTCTTATGTTGAATATTTGAATGAAAATAAGACAGTTATTTTTGAACCAGCTATTTTTACCGAAGGTGAAATGGATGGAATTGCTGTTGAAGTTGCCATGCAATATACAGATACTTATCATTCAGTAGTGATGTCTTTTGCGAATAATATTAATACTCATGAAGGTGGAACACATGAACAAGGGTTTAGAACTGCCCTAACTCGTGTCATTAACAACTACGCCAAACAAAATAAAATTCTTAAAGAAAATGAAGACAATTTGACTGGTGACGATGTGCGTGAAGGATTGACTGCCGTTATCTCAGTTAAACACCCTAATCCACAGTTTGAAGGACAAACCAAAACAAAACTTGGAAACTCAGAAGTAACAGGAATTGTCAACAAACTTTTTGCCGAAGCACTGACAACATTTATGTTGGAAAATCCACAAGTTGCTCGTAAAATTGTAGAAAAAGGGATTTTAGCAAGTAAAGCCAGAATTGCAGCTAAACGTGCGCGTGAAGTGACGCGTAAAAAATCAGGTCTTGAAATTTCAAATCTTCCTGGTAAATTAGCAGACTGTTCATCGAATAATCCTGAACAAACAGAATTATTTATTGTCGAAGGAGATTCAGCCGGAGGGTCTGCTAAATCGGGACGTAATCGTGAATTCCAAGCCATTCTCCCAATTCGTGGTAAGATTTTGAACGTTGAAAAAGCAACAATGGATAAAATTTTAGCCAATGAAGAAATCCGTTCATTATTTACTGCCATGGGAACAGGTTTTGGGGGAGATTATGATTTGTCCAAAGCACGTTATCATAAACTCGTTATCATGACCGATGCCGACGTTGATGGGGCTCATATCCGAACACTACTACTCACACTATTCTATCGTTACATGCGTCCAGTTGTAGAAGCAGGCTACGTTTATATTGCTCAACCACCAATTTATGGTATAAAAGTAGGTTCTGAAACTAAAGAATACATTCAACCAGGTGAAAATCAAGAAAAAGATTTACAAGAAGCTTTAGCACGCTGGGCACAAGGGAGAACAAAACCTACGGTCCAACGTTATAAAGGTCTTGGTGAAATGGATGACCATCAGCTATGGGAAACAACAATGGATCCTGAACATCGTTTGATGGCACGCGTTTCTGTCGAAGATGCAGCAGAAGCAGATAAAATATTTGATATGCTCATGGGAGACCGTGTTGAACCTCGCCGTGAATTTATTGAAAATAATGCTCAATACTCAACGATTGATGC
>gyrB_Lcl-178
CAGACGAATATGACGCCAGTCAAATTCAAGTACTTGAAGGTCTTGAAGCAGTACGTATGCGTCCAGGGATGTATATTGGTTCAACCTCAAAAGAAGGGTTGCACCATTTAGTCTGGGAAATTGTTGACAATTCAATTGATGAAGCACTTGCAGGATTTGCAAGCCATATTGAGGTTTTTATTGAGCCTGATAATTCAATTACTGTTGTTGATGATGGACGTGGAATTCCGGTTGATATTCAAGAAAAAACGGGTCGTCCAGCCGTGGAAACAGTCTTCACAGTGTTGCATGCTGGAGGTAAATTTGGTGGAGGCGGCTATAAAGTTTCTGGTGGATTGCACGGTGTTGGTTCATCTGTTGTTAATGCTTTGTCAACAGTACTAGATGTTACTGTTCATAAAGATGGCCAAAAATATTATCAAGAATATCATCGTGGTCTCGTTGGAGATGATTTAAAAATTATTGGTGAAACTGACCGTAGAGGGACAACTGTTCACTTTGTACCAGACCCAGAAATTTTTACAGAAACTGTTGAATTTGATTTTGATAAGCTTGCAACACGTGTTCGTGAGTTAGCCTTTTTGAATCGCGGTCTTCGCATTTCCTTAACAGACAAACGTGAAGGAAATGAAAAAAATGAAGTTCACTTCCATTATGAAGGTGGAATTCATTCTTATGTTGAATATTTAAATGAAAATAAGACAGTCATTTTTGAACCAGCAATTTTTACTGAAGGTGAAATGGATGGAATTGCTGTTGAAGTAGCAATGCAATATACTGATACTTATCATTCAGTAGTGATGTCCTTTGCTAATAACATCAACACTCATGAAGGTGGAACACATGAGCAAGGTTTTAGAACAGCCCTTACTCGTGTTATTAATAATTACGCAAAACAAAATAAAATTCTTAAAGAAAACGAAGATAATTTAACTGGGGATGATGTCCGCGAAGGATTGACAGCAGTTATTTCGGTTAAGCATCCTAATCCACAATTTGAAGGGCAAACCAAAACAAAACTTGGGAACTCAGAAGTAACAGGAATTGTTAACAAACTCTTTGCGGAAGCTTTGACAACATTTATGTTAGAAAATCCACAAGTTGCTCGTAAAATCGTTGAAAAAGGGATTTTGGCAAGTAAAGCAAGGATTGCAGCAAAACGTGCGCGTGAAGTGACACGTAAAAAATCAGGGCTTGAAATTTCCAACCTTCCTGGTAAATTAGCTGACTGTTCATCAAATAATCCAGAACAAACAGAATTATTCATCGTCGAAGGAGATTCGGCTGGAGGTTCGGCTAAATCAGGACGTAATCGTGAATTCCAAGCAATTTTACCTATTCGTGGTAAGATTTTGAATGTGGAAAAAGCAACGATGGATAAAATTTTGGCCAATGAAGAAATTCGTTCTCTATTCACTGCAATGGGAACTGGTTTTGGAGCAGATTATGATTTGTCGAAAGCACGTTATCACAAACTTGTTATCATGACCGATGCCGATGTCGACGGAGCACACATCCGTACGCTTTTACTAACACTCTTCTACCGTCATATGCGCCCAGTTGTTGAAGCAGGGTATGTTTATATTGCTCAGCCACCAATTTACGGTATCAAAGTTGGTTCAGAAACAAAAGAATACATTCAACCAGGTGAAAATCAAGAAAAAGATTTACAAGAAGCTTTAGCACGTTGGGCACAAGGAAGAACAAAGCCTACTGTACAACGTTATAAAGGTTTAGGGGAAATGGATGACCATCAACTTTGGGATACAACAATGGATCCTGAACACCGTTTAATGGCACGTGTATCTGTTGAAGACGCAGCAGAAGCTGACAAAATCTTTGATATGCTCATGGGAGACAGAGTTGAACCTCGTCGTGAATTTATTGAAAATAATGCTCAGTACTCGACAATTGATGC
>gyrB_Lcl-179
CAGACGAATATGATGCCAGCCAGATTCAGGTCCTTGAAGGTCTTGAAGCTGTACGTATGCGCCCTGGGATGTATATCGGTTCAACATCAAAAGAAGGTTTGCACCATTTGGTCTGGGAGATTGTTGACAATTCAATTGACGAAGCACTTGCTGGATTTGCAAGCCATATTGAGGTTTTTATTGAACCTGATAATTCAATTACAGTTGTTGATGATGGACGGGGAATTCCTGTTGATATTCAGGAAAAAACAGGTCGTCCAGCGGTAGAAACCGTCTTTACCGTTCTACATGCCGGAGGTAAATTTGGCGGAGGCGGTTATAAGGTTTCTGGTGGATTACACGGTGTAGGTTCTTCTGTTGTTAACGCCTTGTCAACGACTTTAGATGTTACCGTCCATAAAGATGGTCAAAAATATTTTCAAGAGTATCACCGCGGTCTCGTTAGAGATGATTTGAAAATTATTGGTGAAACTGATCTTAGAGGAACAACTGTTCACTTTGTACCAGACCCAGAAATTTTTACAGAAACTGTTGAATTTGACTTTGACAAACTCGCAACGCGTGTTCGTGAACTTGCCTTCTTGAATCGTGGTCTTCGTATTTCCTTAACAGATAAACGTGAAGGAAATGAAAAAAATGAAGTTCACTTCCATTATGAAGGTGGGATTCAGTCTTATGTTGAATATTTGAATGAAAATAAGACAGTTATTTTTGAACCAGCTATTTTTACCGAAGGTGAAATGGATGGAATCGCTGTTGAAGTTGCCATGCAATATACAGATACTTATCATTCAGTAGTGATGTCTTTTGCGAATAATATCAATACTCATGAAGGTGGAACACATGAACAAGGGTTTAGAACTGCCCTAACTCGTGTCATTAACAACTACGCCAAACAAAATAAAATTCTTAAAGAAAATGAAGACAATTTGACTGGTGACGATGTGCGTGAAGGATTGACTGCCGTTATCTCAGTTAAACACCCTAATCCACAGTTTGAAGGACAAACCAAAACAAAACTTGGAAACTCAGAAGTAACAGGAATTGTCAACAAACTTTTTGCCGAAGCACTGACAACATTTATGTTGGAAAATCCACAAGTTGCTCGTAAAATTGTAGAAAAAGGGATTTTAGCAAGTAAAGCCAGAATTGCAGCTAAACGTGCGCGTGAAGTGACACGTAAAAAATCAGGTCTTGAAATTTCAAATCTTCCTGGTAAATTAGCAGACTGTTCATCGAATAATCCTGAACAAACAGAATTATTTATTGTCGAAGGAGATTCAGCCGGAGGGTCTGCTAAATCGGGACGTAATCGTGAATTCCAAGCCATTCTCCCAATTCGTGGTAAGATTTTGAACGTTGAAAAAGCAACAATGGATAAAATTTTAGCCAATGAAGAAATCCGTTCATTATTTACTGCCATGGGAACAGGTTTTGGGGGAGATTATGATTTGTCCAAAGCACGTTATCATAAACTCGTCATCATGACCGATGCCGACGTTGATGGGGCTCATATCCGAACACTACTACTCACACTATTCTATCGTTACATGCGTCCAGTTGTAGAAGCAGGCTACGTTTATATTGCTCAACCACCAATTTATGGTATAAAAGTAGGTTCTGAAACTAAAGAATACATTCAACCAGGTGAAAATCAAGAAAAAGATTTACAAGAAGCTTTAGCACGCTGGGCACAAGGGAGAACAAAACCTACGGTCCAACGTTATAAAGGTCTTGGTGAAATGGATGACCATCAGCTATGGGAAACAACAATGGATCCTGAACATCGTTTGATGGCACGTGTTTCTGTTGAAGATGCAGCAGAAGCAGATAAAATATTTGATATGCTCATGGGAGACCGTGTTGAACCTCGCCGTGAATTTATTGAAAATAATGCTCAATACTCAACGATTGATGC
>gyrB_Lcl-180
CAGACGAATATGACGCCAGTCAAATTCAAGTACTTGAAGGTCTTGAAGCTGTACGTATGCGTCCAGGGATGTATATTGGTTCAACCTCAAAAGAAGGTTTGCACCATTTAGTCTGGGAAATTGTTGACAATTCAATTGATGAAGCACTTGCAGGATTTGCAAGCCATATTGAGGTTTTTATTGAGCCTGATAATTCAATTACTGTTGTTGATGATGGACGTGGAATTCCGGTTGATATTCAAGAAAAAACGGGTCGCCCAGCCGTGGAAACAGTCTTTACAGTGTTGCATGCTGGAGGTAAATTTGGCGGAGGCGGCTATAAAGTTTCTGGTGGATTGCACGGTGTTGGTTCATCTGTTGTTAATGCTTTATCAACAGTACTAGATGTTACTGTTCATAAAGATGGCCAAAAATATTATCAAGAATATCATCGTGGTCTCGTTGGAGATGATTTAAAAATTATTGGTGAAACTGACCGTAGAGGGACAACTGTTCACTTTGTACCAGACCCAGAAATTTTTACAGAAACTGTTGAATTTGATTTTGATAAGCTTGCAACACGTGTTCGTGAGTTAGCCTTTTTGAATCGCGGTCTTCGTATTTCCTTAACAGATAAACGTGAAGGAAATGAAAAAAATGAAGTTCATTTCCATTACGAAGGTGGAATTCAGTCTTATGTTGAATATTTAAATGAAAATAAGACAGTCATTTTTGAACCAGCAATTTTTACTGAAGGTGAAATGGATGGAATTGCTGTTGAAGTAGCAATGCAATATACTGATACTTATCATTCAGTAGTAATGTCCTTTGCTAACAACATCAACACTCACGAAGGTGGAACACATGAGCAAGGTTTTAGAACAGCCCTTACTCGTGTTATTAATAATTACGCAAAACAAAATAAAATTCTTAAAGAAAACGAAGATAATTTAACTGGGGATGATGTCCGCGAAGGATTGACAGCAGTTATTTCGGTTAAGCATCCTAATCCACAATTTGAAGGGCAAACCAAAACAAAACTTGGGAACTCAGAAGTAACAGGAATTGTTAACAAACTCTTTGCGGAAGCTTTGACAACATTTATGTTAGAAAATCCACAAGTTGCTCGTAAAATCGTTGAAAAAGGGATTTTGGCAAGTAAAGCAAGGATTGCAGCAAAACGTGCGCGTGAAGTGACACGTAAAAAATCAGGGCTTGAAATTTCCAACCTTCCCGGTAAATTAGCTGACTGTTCATCAAATAATCCAGAACAAACAGAATTATTCATCGTCGAAGGAGATTCGGCTGGAGGTTCGGCTAAATCAGGACGTAATCGTGAGTTCCAAGCAATTTTACCTATTCGTGGTAAGATTTTGAATGTGGAAAAAGCAACGATGGATAAAATTTTGGCCAATGAAGAAATTCGTTCTCTATTCACTGCAATGGGAACTGGTTTTGGAGCAGATTATGATTTGTCGAAAGCACGTTATCATAAACTTGTTATCATGACCGATGCCGATGTCGACGGCGCACACATCCGTACGCTTTTACTAACACTCTTCTACCGTTATATGCGCCCAGTTGTTGAAGCAGGATATGTTTATATTGCTCAGCCACCAATTTACGGTATCAAAGTTGGTTCAGAAACAAAAGAATATATTCAACCAGGTGAAAATCAAGAAAAAGATTTACAAGAAGCTTTAGCACGTTGGGCACAAGGAAGAACAAAGCCTACTGTACAACGTTATAAAGGTTTAGGGGAAATGGATGACCATCAACTTTGGGATACAACAATGGATCCTGAACACCGTTTAATGGCACGTGTATCTGTTGAAGACGCAGCAGAAGCTGACAAAATCTTTGATATGCTCATGGGAGACAGAGTTGAACCTCGTCGTGAATTTATCGAAAATAATGCTCAGTACTCGACAATTGATGC
>gyrB_Lcl-181
CAGACGAATATGACGCCAGTCAAATTCAAGTACTTGAAGGTCTTGAAGCAGTACGTATGCGTCCAGGGATGTATATTGGTTCAACCTCAAAAGAAGGGTTGCACCATTTAGTCTGGGAAATTGTTGACAATTCAATTGATGAAGCACTTGCAGGATTTGCAAGCCATATTGAGGTTTTTATTGAGCCTGATAATTCAATTACTGTTGTTGATGATGGACGTGGAATTCCGGTTGATATTCAAGAAAAAACGGGTCGTCCAGCCGTGGAAACAGTCTTCACAGTGTTGCATGCTGGAGGTAAATTTGGTGGAGGCGGCTATAAAGTTTCTGGTGGATTGCACGGTGTTGGTTCATCTGTTGTTAATGCTTTGTCAACAGTACTAGATGTTACTGTTCATAAAGATGGCCAAAAATATTATCAAGAATATCATCGTGGTCTCGTTGGAGATGATTTAAAAATTATTGGTGAAACTGACCGTAGAGGGACAACTGTTCACTTTGTACCAGACCCAGAAATTTTTACAGAAACTGTTGAATTTGATTTTGATAAGCTTGCAACACGTGTTCGTGAGTTAGCCTTTTTGAATCGCGGTCTTCGCATTTCCTTAACAGACAAACGTGAAGGAAATGAAAAAAATGAAGTTCACTTCCATTATGAAGGTGGAATTCAGTCTTATGTTGAATATTTAAATGAAAATAAGACAGTCATTTTTGAACCAGCAATTTTTACTGAAGGTGAAATGGATGGAATTGCTGTTGAAGTAGCAATGCAATATACTGATACTTATCATTCAGTAGTGATGTCCTTTGCTAATAACATCAACACTCATGAAGGTGGAACACATGAGCAAGGTTTTAGAACAGCCCTTACTCGTGTTATTAATAATTACGCAAAACAAAATAAAATTCTTAAAGAAAACGAAGATAATTTAACTGGGGATGATGTCCGCGAAGGATTGACAGCAGTTATTTCGGTTAAGCATCCTAATCCACAATTTGAAGGGCAAACCAAAACAAAACTTGGGAACTCAGAAGTAACAGGAATTGTTAACAAACTCTTTGCGGAAGCTTTGACAACATTTATGTTAGAAAATCCACAAGTTGCTCGTAAAATCGTTGAAAAAGGGATTTTGGCAAGTAAAGCAAGGATTGCAGCAAAACGTGCGCGTGAAGTGACACGTAAAAAATCAGGGCTTGAAATTTCCAACCTTCCTGGTAAATTAGCTGACTGTTCATCAAATAATCCAGAACAAACAGAATTATTCATCGTCGAAGGAGATTCGGCTGGAGGTTCGGCTAAATCAGGACGTAATCGTGAATTCCAAGCAATTTTACCTATTCGTGGTAAGATTTTGAATGTGGAAAAAGCAACGATGGATAAAATTTTGGCCAATGAAGAAATTCGTTCTCTATTCACTGCAATGGGAACTGGTTTTGGAGCAGATTATGATTTGTCGAAAGCACGTTATCACAAACTTGTTATCATGACCGATGCCGATGTCGACGGAGCACACATCCGTACGCTTTTACTAACACTCTTCTACCGTTATATGCGCCCAGTTGTTGAAGCAGGGTATGTTTATATTGCTCAGCCACCAATTTACGGTATCAAAGTTGGTTCAGAAACAAAAGAATACATTCAACCAGGTGAAAATCAAGAAAAAGATTTACAAGAAGCTTTAGCACGTTGGGCACAAGGAAGAACAAAGCCTACTGTACAACGTTATAAAGGTTTAGGGGAAATGGATGACCATCAACTTTGGGATACAACAATGGATCCTGAACACCGTTTAATGGCACGTGTATCTGTTGAAGACGCAGCAGAAGCTGACAAAATCTTTGATATGCTCATGGGAGACAGAGTTGAACCTCGTCGTGAATTTATTGAAAATAATGCTCAGTACTCGACAATTGATGC
>gyrB_Lcl-182
CAGACGAATATGATGCCAGCCAGATTCAGGTCCTTGAAGGTCTTGAAGCTGTACGTATGCGCCCTGGGATGTATATCGGTTCAACATCAAAAGAAGGTTTGCACCATTTGGTCTGGGAGATTGTTGACAATTCAATTGACGAAGCACTTGCTGGATTTGCAAGCCATATTGAGGTTTTTATTGAACCTGATAATTCAATTACAGTTGTTGATGATGGACGGGGAATTCCTGTTGATATTCAGGAAAAAACAGGTCGTCCAGCGGTAGAAACCGTCTTTACCGTTCTACATGCCGGAGGTAAATTTGGCGGAGGCGGTTATAAGGTTTCTGGTGGATTACACGGTGTAGGTTCTTCTGTTGTTAACGCCTTGTCAACGACTTTAGATGTTACCGTCCATAAAGATGGTCAAAAATATTTTCAAGAGTATCACCGCGGTCTCGTTAGAGATGATTTGAAAATTATTGGTGAAACTGATCTTAGAGGAACAACTGTTCACTTTGTACCAGACCCAGAAATTTTTACAGAAACTGTTGAATTTGACTTTGACAAACTCGCAACGCGTGTTCGTGAACTTGCCTTCTTGAATCGTGGTCTTCGTATTTCCTTAACAGATAAACGTGAAGGAAATGAAAAAAATGAAGTTCACTTCCATTATGAAGGTGGGATTCAGTCTTATGTTGAATATTTGAATGAAAATAAGACAGTTATTTTTGAACCAGCTATTTTTACCGAAGGTGAAATGGATGGAATCGCTGTTGAAGTTGCCATGCAATATACAGATACTTATCATTCAGTAGTGATGTCTTTTGCGAATAATATCAATACTCATGAAGGTGGAACACATGAACAAGGGTTTAGAACTGCCCTAACTCGTGTCATTAACAACTACGCCAAACAAAATAAAATTCTTAAAGAAAATGAAGACAATTTGACTGGTGACGATGTGCGTGAAGGATTGACTGCCGTTATCTCAGTTAAACACCCTAATCCACAGTTTGAAGGACAAACCAAAACAAAACTTGGAAACTCAGAAGTAACAGGAATTGTCAACAAACTTTTTGCCGAAGCACTGACAACATTTATGTTGGAAAATCCACAAGTTGCTCGTAAAATTGTAGAAAAAGGGATTTTAGCAAGTAAAGCCAGAATTGCAGCTAAACGTGCGCGTGAAGTGACACGTAAAAAATCAGGTCTTGAAATTTCAAATCTTCCTGGTAAATTAGCAGACTGTTCATCGAATAATCCTGAACAAACAGAATTATTTATTGTCGAAGGAGATTCAGCCGGAGGGTCTGCTAAATCGGGACGTAATCGTGAATTCCAAGCCATTCTCCCAATTCGTGGTAAGATTTTGAACGTTGAAAAAGCAACAATGGATAAAATTTTAGCCAATGAAGAAATCCGTTCATTATTTACTGCCATGGGAACAGGTTTTGGGGGAGATTATGATTTGTCCAAAGCACGTTATCATAAACTCGTCATCATGACCGATGCCGACGTTGATGGGGCTCATATCCGAACACTACTACTCACACTATTCTATCGTTACATGCGTCCAGTTGTAGAAGCAGGCTACGTTTATATTGCTCAACCACCAATTTATGGTATAAAAGTAGGTTCTGAAACTAAAGAATACATTCAACCAGGTGAAAATCAAGAAAAAGATTTACAAGAAGCTTTAGCACGCTGGGCACAAGGGAGAACAAAACCTACGGTCCAACGTTATAAAGGTCTTGGTGAAATGGATGACCATCAGCTATGGGAAACAACAATGGATCCTGAACATCGTTTGATGGCACGTGTTTCTGTTGAAGATGCAGCAGAAGCAGATAAAATATTTGATATGCTCATGGGAGACCGTGTTGAACCTCGCCGTGAATTTATTGAAAATAATGCTCAATACTCAACGATTGATGC
>gyrB_Lcl-183
CAGACGAATATGACGCCAGTCAAATTCAAGTACTTGAAGGTCTTGAAGCAGTACGTATGCGTCCAGGGATGTATATTGGTTCAACCTCAAAAGAAGGGTTGCACCATTTAGTCTGGGAAATTGTTGACAATTCAATTGATGAAGCACTTGCAGGATTTGCAAGCCATATTGAGGTTTTTATTGAGCCTGATAATTCAATTACTGTTGTTGATGATGGACGTGGAATTCCGGTTGATATTCAAGAAAAAACGGGTCGTCCAGCCGTGGAAACAGTCTTCACAGTGTTGCATGCTGGAGGTAAATTTGGTGGAGGCGGCTATAAAGTTTCTGGTGGATTGCACGGTGTTGGTTCATCTGTTGTTAATGCTTTGTCAACAGTACTAGATGTTACTGTTCATAAAGATGGCCAAAAATATTATCAAGAATATCATCGTGGTCTCGTTGGAGATGATTTAAAAATTATTGGTGAAACTGACCGTAGAGGGACAACTGTTCACTTTGTACCAGACCCAGAAATTTTTACAGAAACTGTTGAATTTGATTTTGATAAGCTTGCAACACGTGTTCGTGAGTTAGCCTTTTTGAATCGCGGTCTTCGCATTTCCTTAACAGACAAACGTGAAGGAAATGAAAAAAATGAAGTTCACTTCCATTATGAAGGTGGAATTCAGTCTTATGTTGAATATTTAAATGAAAATAAGACAGTCATTTTTGAACCAGCAATTTTTACTGAAGGTGAAATGGATGGAATTGCTGTTGAAGTAGCAATGCAATATACTGATACTTATCATTCAGTAGTGATGTCCTTTGCTAATAACATCAACACTCATGAAGGTGGAACACATGAGCAAGGTTTTAGAACAGCCCTTACTCGTGTTATTAATAATTACGCAAAACAAAATAAAATTCTTAAAGAAAACGAAGATAATTTAACTGGGGATGATGTCCGCGAAGGATTGACAGCAGTTATTTCGGTTAAGCATCCTAATCCACAATTTGAAGGGCAAACCAAAACAAAACTTGGGAACTCAGAAGTAACAGGAATTGTTAACAAACTCTTTGCGGAAGCTTTGACAACATTTATGTTAGAAAATCCACAAGTTGCTCGTAAAATCGTTGAAAAAGGGATTTTGGCAAGTAAAGCAAGGATTGCAGCAAAACGTGCGCGTGAAGTGACACGTAAAAAATCAGGGCTTGAAATTTCCAACCTTCCTGGTAAATTAGCTGACTGTTCATCAAATAATCCAGAACAAACAGAATTATTCATCGTCGAAGGAGATTCGGCTGGAGGTTCGGCTAAATCAGGACGTAATCGTGAATTCCAAGCAATTTTACCTATTCGTGGTAAGATTTTGAATGTGGAAAAAGCAACGATGGATAAAATTTTGGCCAATGAAGAAATTCGTTCTCTATTCACTGCAATGGGAACTGGTTTTGGAGCAGATTATGATTTGTCGAAAGCACGTTATCACAAACTTGTTATCATGACCGATGCCGATGTCGACGGAGCACACATCCGTACGCTTTTACTAACACTCTTCTACCGTTATATGCGCCCAGTTGTTGAAGCAGGGTATGTTTATATTGCTCAGCCACCAATTTACGGTATCAAAGTTGGTTCAGAAACAAAAGAATACATTCAACCAGGTGAAAATCAAGAAAAAGATTTACAAGAAGCTTTAGCACGTTGGGCACAAGGAAGAACAAAGCCTACTGTACAACGTTATAAAGGTTTAGGGGAAATGGATGACCATCAACTTTGGGATACAACAATGGATCCTGAACACCGTTTAATGGCACGTGTATCTGTTGAAGACGCAGCAGAAGCTGACAAAATCTTTGATATGCTCATGGGAGACAGAGTTGAACCTCGTCGTGAATTTATTGAAAATAATGCTCAGTACTCGACAATTGATGC
>gyrB_Lcl-184
CAGACGAATATGATGCCAGCCAGATTCAGGTCCTTGAAGGTCTTGAAGCTGTACGTATGCGCCCTGGGATGTATATCGGTTCAACATCAAAAGAAGGTTTGCACCATTTGGTCTGGGAGATTGTTGACAATTCAATTGACGAAGCACTTGCTGGATTTGCAAGCCATATTGAGGTTTTTATTGAACCTGATAATTCAATTACAGTTGTTGATGATGGACGGGGAATTCCTGTTGATATTCAGGAAAAAACAGGTCGTCCAGCGGTAGAAACCGTCTTTACCGTTCTACATGCCGGAGGTAAATTTGGCGGAGGCGGTTATAAGGTTTCTGGTGGATTACACGGTGTAGGTTCTTCTGTTGTTAACGCCTTGTCAACGACTTTAGATGTTACCGTCCATAAAGATGGTCAAAAATATTTTCAAGAGTATCACCGGGGTCTCGTTAGAGATGATTTGAAAATTATTGGTGAAACTGATCTTAGAGGAACAACTGTTCACTTTGTACCAGACCCAGAAATTTTTACAGAAACTGTTGAATTTGACTTTGACAAACTCGCAACGCGTGTTCGTGAACTTGCCTTCTTGAATCGTGGTCTTCGTATTTCCTTAACAGATAAACGTGAAGGAAATGAAAAAAATGAAGTTCACTTCCATTATGAAGGTGGGATTCAGTCTTATGTTGAATATTTGAATGAAAATAAGACAGTTATTTTTGAACCAGCTATTTTTACCGAAGGTGAAATGGATGGAATTGCTGTTGAAGTTGCCATGCAATATACAGATACTTATCATTCAGTAGTGATGTCTTTTGCGAATAATATTAATACTCATGAAGGTGGAACACATGAACAAGGGTTTAGAACTGCCCTAACTCGTGTCATTAACAACTACGCCAAACAAAATAAAATTCTTAAAGAAAATGAAGACAATTTGACTGGTGACGATGTGCGTGAAGGATTGACTGCCGTTATCTCAGTTAAACACCCTAATCCACAGTTTGAAGGACAAACCAAAACAAAACTTGGAAACTCAGAAGTAACAGGAATTGTCAACAAACTTTTTGCCGAAGCACTGACAACATTTATGTTGGAAAATCCACAAGTTGCTCGTAAAATTGTAGAAAAAGGGATTTTAGCAAGTAAAGCCAGAATTGCAGCTAAACGTGCGCGTGAAGTGACGCGTAAAAAATCAGGTCTTGAAATTTCAAATCTTCCTGGTAAATTAGCAGACTGTTCATCGAATAATCCTGAACAAACAGAATTATTTATTGTCGAAGGAGATTCAGCCGGAGGGTCTGCTAAATCGGGACGTAATCGTGAATTCCAAGCCATTCTCCCAATTCGTGGTAAGATTTTGAACGTTGAAAAAGCAACAATGGATAAAATTTTAGCCAATGAAGAAATCCGTTCATTATTTACTGCCATGGGAACAGGTTTTGGGGGAGATTATGATTTGTCCAAAGCACGTTATCATAAACTCGTTATCATGACCGATGCCGACGTTGATGGGGCTCATATCCGAACACTACTACTCACACTATTCTATCGTTACATGCGTCCAGTTGTAGAAGCAGGCTACGTTTATATTGCTCAACCACCAATTTATGGTATAAAAGTAGGTTCTGAAACTAAAGAATACATTCAACCAGGTGAAAATCAAGAAAAAGATTTACAAGAAGCTTTAGCACGCTGGGCACAAGGGAGAACAAAACCTACGGTCCAACGTTATAAAGGTCTTGGTGAAATGGATGACCATCAGCTATGGGAAACAACAATGGATCCTGAACATCGTTTGATGGCACGCGTTTCTGTCGAAGATGCAGCAGAAGCAGATAAAATATTTGATATGCTCATGGGAGACCGTGTTGAACCTCGCCGTGAATTTATTGAAAATAATGCTCAATACTCAACGATTGATGC
>gyrB_Lcl-185
CAGACGAATATGACGCCAGTCAAATTCAAGTACTTGAAGGTCTTGAAGCAGTACGTATGCGTCCAGGGATGTATATTGGTTCAACCTCAAAAGAAGGGTTGCACCATTTAGTCTGGGAAATTGTTGACAATTCAATTGATGAAGCACTTGCAGGATTTGCAAGCCATATTGAGGTTTTTATTGAGCCTGATAATTCAATTACTGTTGTTGATGATGGACGTGGAATTCCGGTTGATATTCAAGAAAAAACGGGTCGTCCAGCCGTGGAAACAGTCTTCACAGTGTTGCATGCTGGAGGTAAATTTGGTGGAGGCGGCTATAAAGTTTCTGGTGGATTGCACGGTGTTGGTTCATCTGTTGTTAATGCTTTGTCAACAGTACTAGATGTTACTGTTCATAAAGATGGCCAAAAATATTATCAAGAATATCATCGTGGTCTCGTTGGAGATGATTTAAAAATTATTGGTGAAACTGACCGTAGAGGGACAACTGTTCACTTTGTACCAGACCCAGAAATTTTTACAGAAACTGTTGAATTTGATTTTGATAAGCTTGCAACACGTGTTCGTGAGTTAGCCTTTTTGAATCGCGGTCTTCGCATTTCCTTAACAGACAAACGTGAAGGAAATGAAAAAAATGAAGTTCACTTCCATTATGAAGGTGGAATTCAGTCTTATGTTGAATATTTAAATGAAAATAAGACAGTCATTTTTGAACCAGCAATTTTTACTGAAGGTGAAATGGATGGAATTGCTGTTGAAGTAGCAATGCAATATACTGATACTTATCATTCAGTAGTGATGTCCTTTGCTAATAACATCAACACTCATGAAGGTGGAACACATGAGCAAGGTTTTAGAACAGCCCTTACTCGTGTTATTAATAATTACGCAAAACAAAATAAAATTCTTAAAGAAAACGAAGATAATTTAACTGGGGATGATGTCCGCGAAGGATTGACAGCAGTTATTTCGGTTAAGCATCCTAATCCACAATTTGAAGGGCAAACCAAAACAAAACTTGGGAACTCAGAAGTAACAGGAATTGTTAACAAACTCTTTGCGGAAGCTTTGACAACATTTATGTTAGAAAATCCACAAGTTGCTCGTAAAATCGTTGAAAAAGGGATTTTGGCAAGTAAAGCAAGGATTGCAGCAAAACGTGCGCGTGAAGTGACACGTAAAAAATCAGGGCTTGAAATTTCCAACCTTCCTGGTAAATTAGCTGACTGTTCATCAAATAATCCAGAACAAACAGAATTATTCATCGTCGAAGGAGATTCGGCTGGAGGTTCGGCTAAATCAGGACGTAATCGTGAATTCCAAGCAATTTTACCTATTCGTGGTAAGATTTTGAATGTGGAAAAAGCAACGATGGATAAAATTTTGGCCAATGAAGAAATTCGTTCTCTATTCACTGCAATGGGAACTGGTTTTGGAGCAGATTATGATTTGTCGAAAGCACGTTATCACAAACTTGTTATCATGACCGATGCCGATGTCGACGGAGCACACATCCGTACGCTTTTACTAACACTCTTCTACCGTTATATGCGCCCAGTTGTTGAAGCAGGGTATGTTTATATTGCTCAGCCACCAATTTACGGTATCAAAGTTGGTTCAGAAACAAAAGAATACATTCAACCAGGTGAAAATCAAGAAAAAGATTTACAAGAAGCTTTAGCACGTTGGGCACAAGGAAGAACAAAGCCTACTGTACAACGTTATAAAGGTTTAGGGGAAATGGATGACCATCAACTTTGGGATACAACAATGGATCCTGAACACCGTTTAATGGCACGTGTATCTGTTGAAGACGCAGCAGAAGCTGACAAAATCTTTGATATGCTCATGGGAGACAGAGTTGAACCTCGTCGTGAATTTATTGAAAATAATGCTCAGTACTCGACAATTGATGC
>gyrB_Lcl-186
CAGACGAATATGATGCCAGCCAGATTCAGGTCCTTGAAGGTCTTGAAGCTGTACGTATGCGCCCTGGGATGTATATCGGTTCAACATCAAAAGAAGGTTTGCACCATTTGGTCTGGGAGATTGTTGACAATTCAATTGACGAAGCACTTGCTGGATTTGCAAGCCATATTGAGGTTTTTATTGAACCTGATAATTCAATTACAGTTGTTGATGATGGACGGGGAATTCCTGTTGATATTCAGGAAAAAACAGGTCGTCCAGCGGTAGAAACCGTCTTTACCGTTCTACATGCCGGAGGTAAATTTGGCGGAGGCGGTTATAAGGTTTCTGGTGGATTACACGGTGTAGGTTCTTCTGTTGTTAACGCCTTGTCAACGACTTTAGATGTTACCGTCCATAAAGATGGTCAAAAATATTTTCAAGAGTATCACCGGGGTCTCGTTAGAGATGATTTGAAAATTATTGGTGAAACTGATCTTAGAGGAACAACTGTTCACTTTGTACCAGACCCAGAAATTTTTACAGAAACTGTTGAATTTGACTTTGACAAACTCGCAACGCGTGTTCGTGAACTTGCCTTCTTGAATCGTGGTCTTCGTATTTCCTTAACAGATAAACGTGAAGGAAATGAAAAAAATGAAGTTCACTTCCATTATGAAGGTGGGATTCAGTCTTATGTTGAATATTTGAATGAAAATAAGACAGTTATTTTTGAACCAGCTATTTTTACCGAAGGTGAAATGGATGGAATTGCTGTTGAAGTTGCCATGCAATATACAGATACTTATCATTCAGTAGTGATGTCTTTTGCGAATAATATTAATACTCATGAAGGTGGAACACATGAACAAGGGTTTAGAACTGCCCTAACTCGTGTCATTAACAACTACGCCAAACAAAATAAAATTCTTAAAGAAAATGAAGACAATTTGACTGGTGACGATGTGCGTGAAGGATTGACTGCCGTTATCTCAGTTAAACACCCTAATCCACAGTTTGAAGGACAAACCAAAACAAAACTTGGAAACTCAGAAGTAACAGGAATTGTCAACAAACTTTTTGCCGAAGCACTGACAACATTTATGTTGGAAAATCCACAAGTTGCTCGTAAAATTGTAGAAAAAGGGATTTTAGCAAGTAAAGCCAGAATTGCAGCTAAACGTGCGCGTGAAGTGACGCGTAAAAAATCAGGTCTTGAAATTTCAAATCTTCCTGGTAAATTAGCAGACTGTTCATCGAATAATCCTGAACAAACAGAATTATTTATTGTCGAAGGAGATTCAGCCGGAGGGTCTGCTAAATCGGGACGTAATCGTGAATTCCAAGCCATTCTCCCAATTCGTGGTAAGATTTTGAACGTTGAAAAAGCAACAATGGATAAAATTTTAGCCAATGAAGAAATCCGTTCATTATTTACTGCCATGGGAACAGGTTTTGGGGGAGATTATGATTTGTCCAAAGCACGTTATCATAAACTCGTTATCATGACCGATGCCGACGTTGATGGGGCTCATATCCGAACACTACTACTCACACTATTCTATCGTTACATGCGTCCAGTTGTAGAAGCAGGCTACGTTTATATTGCTCAACCACCAATTTATGGTATAAAAGTAGGTTCTGAAACTAAAGAATACATTCAACCAGGTGAAAATCAAGAAAAAGATTTACAAGAAGCTTTAGCACGCTGGGCACAAGGGAGAACAAAACCTACGGTCCAACGTTATAAAGGTCTTGGTGAAATGGATGACCATCAGCTATGGGAAACAACAATGGATCCTGAACATCGTTTGATGGCACGCGTTTCTGTCGAAGATGCAGCAGAAGCAGATAAAATATTTGATATGCTCATGGGAGACCGTGTTGAACCTCGCCGTGAATTTATTGAAAATAATGCTCAATACTCAACGATTGATGC
>gyrB_Lcl-187
CAGACGAATATGACGCCAGTCAAATTCAAGTACTTGAAGGTCTTGAAGCTGTACGTATGCGTCCAGGGATGTATATTGGTTCAACCTCAAAAGAAGGTTTGCACCATTTAGTCTGGGAAATTGTTGACAATTCAATTGATGAAGCACTTGCAGGATTTGCAAGCCATATTGAGGTTTTTATTGAGCCTGATAATTCAATTACTGTTGTTGATGATGGACGTGGAATTCCGGTTGATATTCAAGAAAAAACGGGTCGCCCAGCCGTGGAAACAGTCTTTACAGTGTTGCATGCTGGAGGTAAATTTGGCGGAGGCGGCTATAAAGTTTCTGGTGGATTGCACGGTGTTGGTTCATCTGTTGTTAATGCTTTATCAACAGTACTAGATGTTACTGTTCATAAAGATGGCCAAAAATATTATCAAGAATATCATCGTGGTCTCGTTGGAGATGATTTAAAAATTATTGGTGAAACTGACCGTAGAGGGACAACTGTTCACTTTGTACCAGACCCAGAAATTTTTACAGAAACTGTTGAATTTGATTTTGATAAGCTTGCAACACGTGTTCGTGAGTTAGCCTTTTTGAATCGCGGTCTTCGTATTTCCTTAACAGATAAACGTGAAGGAAATGAAAAAAATGAAGTTCATTTCCATTACGAAGGTGGAATTCAGTCTTATGTTGAATATTTAAATGAAAATAAGACAGTCATTTTTGAACCAGCAATTTTTACTGAAGGTGAAATGGATGGAATTGCTGTTGAAGTAGCAATGCAATATACTGATACTTATCATTCAGTAGTAATGTCCTTTGCTAACAACATCAACACTCACGAAGGTGGAACACATGAGCAAGGTTTTAGAACAGCCCTTACTCGTGTTATTAATAATTACGCAAAACAAAATAAAATTCTTAAAGAAAACGAAGATAATTTAACTGGGGATGATGTCCGCGAAGGATTGACAGCAGTTATTTCGGTTAAGCATCCTAATCCACAATTTGAAGGGCAAACCAAAACAAAACTTGGGAACTCAGAAGTAACAGGAATTGTTAACAAACTCTTTGCGGAAGCTTTGACAACATTTATGTTAGAAAATCCACAAGTTGCTCGTAAAATCGTTGAAAAAGGGATTTTGGCAAGTAAAGCAAGGATTGCAGCAAAACGTGCGCGTGAAGTGACACGTAAAAAATCAGGGCTTGAAATTTCCAACCTTCCCGGTAAATTAGCTGACTGTTCATCAAATAATCCAGAACAAACAGAATTATTCATCGTCGAAGGAGATTCGGCTGGAGGTTCGGCTAAATCAGGACGTAATCGTGAATTCCAAGCAATTTTACCTATTCGTGGTAAGATTTTGAATGTGGAAAAAGCAACGATGGATAAAATTTTGGCCAATGAAGAAATTCGTTCTCTATTCACTGCAATGGGAACTGGTTTTGGAGCAGATTATGATTTGTCGAAAGCACGTTATCATAAACTTGTTATCATGACCGATGCCGATGTCGACGGCGCACACATCCGTACGCTTTTACTAACACTCTTCTACCGTTATATGCGCCCAGTTGTTGAAGCAGGATATGTTTATATTGCTCAGCCACCAATTTACGGTATCAAAGTTGGTTCAGAAACAAAAGAATATATTCAACCAGGTGAAAATCAAGAAAAAGATTTACAAGAAGCTTTAGCACGTTGGGCACAAGGAAGAACAAAGCCTACTGTACAACGTTATAAAGGTTTAGGGGAAATGGATGACCATCAACTTTGGGATACAACAATGGATCCTGAACACCGTTTAATGGCACGTGTATCTGTTGAAGACGCAGCAGAAGCTGACAAAATCTTTGATATGCTCATGGGAGACAGAGTTGAACCTCGTCGTGAATTTATCGAAAATAATGCTCAGTACTCGACAATTGATGC
>gyrB_Lcl-188
CAGACGAATATGACGCCAGTCAAATTCAAGTACTTGAAGGTCTTGAAGCTGTACGTATGCGTCCAGGGATGTATATTGGTTCAACCTCAAAAGAAGGTTTGCACCATTTAGTCTGGGAAATTGTTGACAATTCAATTGATGAAGCACTTGCAGGATTTGCAAGCCATATTGAGGTTTTTATTGAGCCTGATAATTCAATTACTGTTGTTGATGATGGACGTGGAATTCCGGTTGATATTCAAGAAAAAACGGGTCGCCCAGCCGTGGAAACAGTCTTTACAGTGTTGCATGCTGGAGGTAAATTTGGCGGAGGCGGCTATAAAGTTTCTGGTGGATTGCACGGTGTTGGTTCATCTGTTGTTAATGCTTTATCAACAGTACTAGATGTTACTGTTCATAAAGATGGCCAAAAATATTATCAAGAATATCATCGTGGTCTCGTTGGAGATGATTTAAAAATTATTGGTGAAACTGACCGTAGAGGGACAACTGTTCACTTTGTACCAGACCCAGAAATTTTTACAGAAACTGTTGAATTTGATTTTGATAAGCTTGCAACACGTGTTCGTGAGTTAGCCTTTTTGAATCGCGGTCTTCGTATTTCCTTAACAGATAAACGTGAAGGAAATGAAAAAAATGAAGTTCATTTCCATTACGAAGGTGGAATTCAGTCTTATGTTGAATATTTAAATGAAAATAAGACAGTCATTTTTGAACCAGCAATTTTTACTGAAGGTGAAATGGATGGAATTGCTGTTGAAGTAGCAATGCAATATACTGATACTTATCATTCAGTAGTAATGTCCTTTGCTAACAACATCAACACTCACGAAGGTGGAACACATGAGCAAGGTTTTAGAACAGCCCTTACTCGTGTTATTAATAATTACGCAAAACAAAATAAAATTCTTAAAGAAAACGAAGATAATTTAACTGGGGATGATGTCCGCGAAGGATTGACAGCAGTTATTTCGGTTAAGCATCCTAATCCACAATTTGAAGGGCAAACCAAAACAAAACTTGGGAACTCAGAAGTAACAGGAATTGTTAACAAACTCTTTGCGGAAGCTTTGACAACATTTATGTTAGAAAATCCACAAGTTGCTCGTAAAATCGTTGAAAAAGGGATTTTGGCAAGTAAAGCAAGGATTGCAGCAAAACGTGCGCGTGAAGTGACACGTAAAAAATCAGGGCTTGAAATTTCCAACCTTCCCGGTAAATTAGCTGACTGTTCATCAAATAATCCAGAACAAACAGAATTATTCATCGTCGAAGGAGATTCGGCTGGAGGTTCGGCTAAATCAGGACGTAATCGTGAATTCCAAGCAATTTTACCTATTCGTGGTAAGATTTTGAATGTGGAAAAAGCAACGATGGATAAAATTTTGGCCAATGAAGAAATTCGTTCTCTATTCACTGCAATGGGAACTGGTTTTGGAGCAGATTATGATTTGTCGAAAGCACGTTATCATAAACTTGTTATCATGACCGATGCCGATGTCGACGGCGCACACATCCGTACGCTTTTACTAACACTCTTCTACCGTTATATGCGCCCAGTTGTTGAAGCAGGATATGTTTATATTGCTCAGCCACCAATTTACGGTATCAAAGTTGGTTCAGAAACAAAAGAATATATTCAACCAGGTGAAAATCAAGAAAAAGATTTACAAGAAGCTTTAGCACGTTGGGCACAAGGAAGAACAAAGCCTACTGTACAACGTTATAAAGGTTTAGGGGAAATGGATGACCATCAACTTTGGGATACAACAATGGATCCTGAACACCGTTTAATGGCACGTGTATCTGTTGAAGACGCAGCAGAAGCTGACAAAATCTTTGATATGCTCATGGGAGACAGAGTTGAACCTCGTCGTGAATTTATCGAAAATAATGCTCAGTACTCGACAATTGATGC
>gyrB_Lcl-189
CAGACGAATATGATGCCAGCCAGATTCAGGTCCTTGAAGGTCTTGAAGCTGTACGTATGCGCCCTGGGATGTATATCGGTTCAACATCAAAAGAAGGTTTGCACCATTTGGTCTGGGAGATTGTTGACAATTCAATTGACGAAGCACTTGCTGGATTTGCAAGCCATATTGAGGTTTTTATTGAACCTGATAATTCAATTACAGTTGTTGATGATGGACGGGGAATTCCTGTTGATATTCAGGAAAAAACAGGTCGTCCAGCGGTAGAAACCGTCTTTACCGTTCTACATGCCGGAGGTAAATTTGGCGGAGGCGGTTATAAGGTTTCTGGTGGATTACACGGTGTAGGTTCTTCTGTTGTTAACGCCTTGTCAACGACTTTAGATGTTACCGTCCATAAAGATGGTCAAAAATATTTTCAAGAGTATCACCGGGGTCTCGTTAGAGATGATTTGAAAATTATTGGTGAAACTGATCTTAGAGGAACAACTGTTCACTTTGTACCAGACCCAGAAATTTTTACAGAAACTGTTGAATTTGACTTTGACAAACTCGCAACGCGTGTTCGTGAACTTGCCTTCTTGAATCGTGGTCTTCGTATTTCCTTAACAGATAAACGTGAAGGAAATGAAAAAAATGAAGTTCACTTCCATTATGAAGGTGGGATTCAGTCTTATGTTGAATATTTGAATGAAAATAAGACAGTTATTTTTGAACCAGCTATTTTTACCGAAGGTGAAATGGATGGAATTGCTGTTGAAGTTGCCATGCAATATACAGATACTTATCATTCAGTAGTGATGTCTTTTGCGAATAATATTAATACTCATGAAGGTGGAACACATGAACAAGGGTTTAGAACTGCCCTAACTCGTGTCATTAACAACTACGCCAAACAAAATAAAATTCTTAAAGAAAATGAAGACAATTTGACTGGTGACGATGTGCGTGAAGGATTGACTGCCGTTATCTCAGTTAAACACCCTAATCCACAGTTTGAAGGACAAACCAAAACAAAACTTGGAAACTCAGAAGTAACAGGAATTGTCAACAAACTTTTTGCCGAAGCACTGACAACATTTATGTTGGAAAATCCACAAGTTGCTCGTAAAATTGTAGAAAAAGGGATTTTAGCAAGTAAAGCCAGAATTGCAGCTAAACGTGCGCGTGAAGTGACGCGTAAAAAATCAGGTCTTGAAATTTCAAATCTTCCTGGTAAATTAGCAGACTGTTCATCGAATAATCCTGAACAAACAGAATTATTTATTGTCGAAGGAGATTCAGCCGGAGGGTCTGCTAAATCGGGACGTAATCGTGAATTCCAAGCCATTCTCCCAATTCGTGGTAAGATTTTGAACGTTGAAAAAGCAACAATGGATAAAATTTTAGCCAATGAAGAAATCCGTTCATTATTTACTGCCATGGGAACAGGTTTTGGGGGAGATTATGATTTGTCCAAAGCACGTTATCATAAACTCGTTATCATGACCGATGCCGACGTTGATGGGGCTCATATCCGAACACTACTACTCACACTATTCTATCGTTACATGCGTCCAGTTGTAGAAGCAGGCTACGTTTATATTGCTCAACCACCAATTTATGGTATAAAAGTAGGTTCTGAAACTAAAGAATACATTCAACCAGGTGAAAATCAAGAAAAAGATTTACAAGAAGCTTTAGCACGCTGGGCACAAGGGAGAACAAAACCTACGGTCCAACGTTATAAAGGTCTTGGTGAAATGGATGACCATCAGCTATGGGAAACAACAATGGATCCTGAACATCGTTTGATGGCACGCGTTTCTGTCGAAGATGCAGCAGAAGCAGATAAAATATTTGATATGCTCATGGGAGACCGTGTTGAACCTCGCCGTGAATTTATTGAAAATAATGCTCAATACTCAACGATTGATGC
>gyrB_Lcl-190
CAGACGAATATGATGCCAGCCAGATTCAGGTCCTTGAAGGTCTTGAAGCTGTACGTATGCGCCCTGGGATGTATATCGGTTCAACATCAAAAGAAGGTTTGCACCATTTGGTCTGGGAGATTGTTGACAATTCAATTGACGAAGCACTTGCTGGATTTGCAAGCCATATTGAGGTTTTTATTGAACCTGATAATTCAATTACAGTTGTTGATGATGGACGGGGAATTCCTGTTGATATTCAGGAAAAAACAGGTCGTCCAGCGGTAGAAACCGTCTTTACCGTTCTACATGCCGGAGGTAAATTTGGCGGAGGCGGTTATAAGGTTTCTGGTGGATTACACGGTGTAGGTTCTTCTGTTGTTAACGCCTTGTCAACGACTTTAGATGTTACCGTCCATAAAGATGGTCAAAAATATTTTCAAGAGTATCACCGGGGTCTCGTTAGAGATGATTTGAAAATTATTGGTGAAACTGATCTTAGAGGAACAACTGTTCACTTTGTACCAGACCCAGAAATTTTTACAGAAACTGTTGAATTTGACTTTGACAAACTCGCAACGCGTGTTCGTGAACTTGCCTTCTTGAATCGTGGTCTTCGTATTTCCTTAACAGATAAACGTGAAGGAAATGAAAAAAATGAAGTTCACTTCCATTATGAAGGTGGGATTCAGTCTTATGTTGAATATTTGAATGAAAATAAGACAGTTATTTTTGAACCAGCTATTTTTACCGAAGGTGAAATGGATGGAATTGCTGTTGAAGTTGCCATGCAATATACAGATACTTATCATTCAGTAGTGATGTCTTTTGCGAATAATATTAATACTCATGAAGGTGGAACACATGAACAAGGGTTTAGAACTGCCCTAACTCGTGTCATTAACAACTACGCCAAACAAAATAAAATTCTTAAAGAAAATGAAGACAATTTGACTGGTGACGATGTGCGTGAAGGATTGACTGCCGTTATCTCAGTTAAACACCCTAATCCACAGTTTGAAGGACAAACCAAAACAAAACTTGGAAACTCAGAAGTAACAGGAATTGTCAACAAACTTTTTGCCGAAGCACTGACAACATTTATGTTGGAAAATCCACAAGTTGCTCGTAAAATTGTAGAAAAAGGGATTTTAGCAAGTAAAGCCAGAATTGCAGCTAAACGTGCGCGTGAAGTGACGCGTAAAAAATCAGGTCTTGAAATTTCAAATCTTCCTGGTAAATTAGCAGACTGTTCATCGAATAATCCTGAACAAACAGAATTATTTATTGTCGAAGGAGATTCAGCCGGAGGGTCTGCTAAATCGGGACGTAATCGTGAATTCCAAGCCATTCTCCCAATTCGTGGTAAGATTTTGAACGTTGAAAAAGCAACAATGGATAAAATTTTAGCCAATGAAGAAATCCGTTCATTATTTACTGCCATGGGAACAGGTTTTGGGGGAGATTATGATTTGTCCAAAGCACGTTATCATAAACTCGTTATCATGACCGATGCCGACGTTGATGGGGCTCATATCCGAACACTACTACTCACACTATTCTATCGTTACATGCGTCCAGTTGTAGAAGCAGGCTACGTTTATATTGCTCAACCACCAATTTATGGTATAAAAGTAGGTTCTGAAACTAAAGAATACATTCAACCAGGTGAAAATCAAGAAAAAGATTTACAAGAAGCTTTAGCACGCTGGGCACAAGGGAGAACAAAACCTACGGTCCAACGTTATAAAGGTCTTGGTGAAATGGATGACCATCAGCTATGGGAAACAACAATGGATCCTGAACATCGTTTGATGGCACGCGTTTCTGTCGAAGATGCAGCAGAAGCAGATAAAATATTTGATATGCTCATGGGAGACCGTGTTGAACCTCGCCGTGAATTTATTGAAAATAATGCTCAATACTCAACGATTGATGC
>gyrB_Lcl-191
CAGACGAATATGATGCCAGCCAGATTCAGGTCCTTGAAGGTCTTGAAGCTGTACGTATGCGCCCTGGGATGTATATCGGTTCAACATCAAAAGAAGGTTTGCACCATTTGGTCTGGGAGATTGTTGACAATTCAATTGACGAAGCACTTGCTGGATTTGCAAGCCATATTGAGGTTTTTATTGAACCTGATAATTCAATTACAGTTGTTGATGATGGACGGGGAATTCCTGTTGATATTCAGGAAAAAACAGGTCGTCCAGCGGTAGAAACCGTCTTTACCGTTCTACATGCCGGAGGTAAATTTGGCGGAGGCGGTTATAAGGTTTCTGGTGGATTACACGGTGTAGGTTCTTCTGTTGTTAACGCCTTGTCAACGACTTTAGATGTTACCGTCCATAAAGATGGTCAAAAATATTTTCAAGAGTATCACCGGGGTCTCGTTAGAGATGATTTGAAAATTATTGGTGAAACTGATCTTAGAGGAACAACTGTTCACTTTGTACCAGACCCAGAAATTTTTACAGAAACTGTTGAATTTGACTTTGACAAACTCGCAACGCGTGTTCGTGAACTTGCCTTCTTGAATCGTGGTCTTCGTATTTCCTTAACAGATAAACGTGAAGGAAATGAAAAAAATGAAGTTCACTTCCATTATGAAGGTGGGATTCAGTCTTATGTTGAATATTTGAATGAAAATAAGACAGTTATTTTTGAACCAGCTATTTTTACCGAAGGTGAAATGGATGGAATTGCTGTTGAAGTTGCCATGCAATATACAGATACTTATCATTCAGTAGTGATGTCTTTTGCGAATAATATTAATACTCATGAAGGTGGAACACATGAACAAGGGTTTAGAACTGCCCTAACTCGTGTCATTAACAACTACGCCAAACAAAATAAAATTCTTAAAGAAAATGAAGACAATTTGACTGGTGACGATGTGCGTGAAGGATTGACTGCCGTTATCTCAGTTAAACACCCTAATCCACAGTTTGAAGGACAAACCAAAACAAAACTTGGAAACTCAGAAGTAACAGGAATTGTCAACAAACTTTTTGCCGAAGCACTGACAACATTTATGTTGGAAAATCCACAAGTTGCTCGTAAAATTGTAGAAAAAGGGATTTTAGCAAGTAAAGCCAGAATTGCAGCTAAACGTGCGCGTGAAGTGACGCGTAAAAAATCAGGTCTTGAAATTTCAAATCTTCCTGGTAAATTAGCAGACTGTTCATCGAATAATCCTGAACAAACAGAATTATTTATTGTCGAAGGAGATTCAGCCGGAGGGTCTGCTAAATCGGGACGTAATCGTGAATTCCAAGCCATTCTCCCAATTCGTGGTAAGATTTTGAACGTTGAAAAAGCAACAATGGATAAAATTTTAGCCAATGAAGAAATCCGTTCATTATTTACTGCCATGGGAACAGGTTTTGGGGGAGATTATGATTTGTCCAAAGCACGTTATCATAAACTCGTTATCATGACCGATGCCGACGTTGATGGGGCTCATATCCGAACACTACTACTCACACTATTCTATCGTTACATGCGTCCAGTTGTAGAAGCAGGCTACGTTTATATTGCTCAACCACCAATTTATGGTATAAAAGTAGGTTCTGAAACTAAAGAATACATTCAACCAGGTGAAAATCAAGAAAAAGATTTACAAGAAGCTTTAGCACGCTGGGCACAAGGGAGAACAAAACCTACGGTCCAACGTTATAAAGGTCTTGGTGAAATGGATGACCATCAGCTATGGGAAACAACAATGGATCCTGAACATCGTTTGATGGCACGCGTTTCTGTCGAAGATGCAGCAGAAGCAGATAAAATATTTGATATGCTCATGGGAGACCGTGTTGAACCTCGCCGTGAATTTATTGAAAATAATGCTCAATACTCAACGATTGATGC
>gyrB_Lcl-192
CAGACGAATATGACGCCAGTCAAATTCAAGTACTTGAAGGTCTTGAAGCAGTACGTATGCGTCCAGGGATGTATATTGGTTCAACCTCAAAAGAAGGGTTGCACCATTTAGTCTGGGAAATTGTTGACAATTCAATTGATGAAGCACTTGCAGGATTTGCAAGCCATATTGAGGTTTTTATTGAGCCTGATAATTCAATTACTGTTGTTGATGATGGACGTGGAATTCCGGTTGATATTCAAGAAAAAACGGGTCGTCCAGCCGTGGAAACAGTCTTCACAGTGTTGCATGCTGGAGGTAAATTTGGTGGAGGCGGCTATAAAGTTTCTGGTGGATTGCACGGTGTTGGTTCATCTGTTGTTAATGCTTTGTCAACAGTACTAGATGTTACTGTTCATAAAGATGGCCAAAAATATTATCAAGAATATCATCGTGGTCTCGTTGGAGATGATTTAAAAATTATTGGTGAAACTGACCGTAGAGGGACAACTGTTCACTTTGTACCAGACCCAGAAATTTTTACAGAAACTGTTGAATTTGATTTTGATAAGCTTGCAACACGTGTTCGTGAGTTAGCCTTTTTGAATCGCGGTCTTCGCATTTCCTTAACAGACAAACGTGAAGGAAATGAAAAAAATGAAGTTCACTTCCATTATGAAGGTGGAATTCAGTCTTATGTTGAATATTTAAATGAAAATAAGACAGTCATTTTTGAACCAGCAATTTTTACTGAAGGTGAAATGGATGGAATTGCTGTTGAAGTAGCAATGCAATATACTGATACTTATCATTCAGTAGTGATGTCCTTTGCTAATAACATCAACACTCATGAAGGTGGAACACATGAGCAAGGTTTTAGAACAGCCCTTACTCGTGTTATTAATAATTACGCAAAACAAAATAAAATTCTTAAAGAAAACGAAGATAATTTAACTGGGGATGATGTCCGCGAAGGATTGACAGCAGTTATTTCGGTTAAGCATCCTAATCCACAATTTGAAGGGCAAACCAAAACAAAACTTGGGAACTCAGAAGTAACAGGAATTGTTAACAAACTCTTTGCGGAAGCTTTGACAACATTTATGTTAGAAAATCCACAAGTTGCTCGTAAAATCGTTGAAAAAGGGATTTTGGCAAGTAAAGCAAGGATTGCAGCAAAACGTGCGCGTGAAGTGACACGTAAAAAATCAGGGCTTGAAATTTCCAACCTTCCTGGTAAATTAGCTGACTGTTCATCAAATAATCCAGAACAAACAGAATTATTCATCGTCGAAGGAGATTCGGCTGGAGGTTCGGCTAAATCAGGACGTAATCGTGAATTCCAAGCAATTTTACCTATTCGTGGTAAGATTTTGAATGTGGAAAAAGCAACGATGGATAAAATTTTGGCCAATGAAGAAATTCGTTCTCTATTCACTGCAATGGGAACTGGTTTTGGAGCAGATTATGATTTGTCGAAAGCACGTTATCACAAACTTGTTATCATGACCGATGCCGATGTCGACGGAGCACACATCCGTACGCTTTTACTAACACTCTTCTACCGTTATATGCGCCCAGTTGTTGAAGCAGGGTATGTTTATATTGCTCAGCCACCAATTTACGGTATCAAAGTTGGTTCAGAAACAAAAGAATACATTCAACCAGGTGAAAATCAAGAAAAAGATTTACAAGAAGCTTTAGCACGTTGGGCACAAGGAAGAACAAAGCCTACTGTACAACGTTATAAAGGTTTAGGGGAAATGGATGACCATCAACTTTGGGATACAACAATGGATCCTGAACACCGTTTAATGGCACGTGTATCTGTTGAAGACGCAGCAGAAGCTGACAAAATCTTTGATATGCTCATGGGAGACAGAGTTGAACCTCGTCGTGAATTTATTGAAAATAATGCTCAGTACTCGACAATTGATGC
>gyrB_Lcl-193
CAGACGAATATGACGCCAGTCAAATTCAAGTACTTGAAGGTCTTGAAGCAGTACGTATGCGTCCAGGGATGTATATTGGTTCAACCTCAAAAGAAGGGTTGCACCATTTAGTCTGGGAAATTGTTGACAATTCAATTGATGAAGCACTTGCAGGATTTGCAAGCCATATTGAGGTTTTTATTGAGCCTGATAATTCAATTACTGTTGTTGATGATGGACGTGGAATTCCGGTTGATATTCAAGAAAAAACGGGTCGTCCAGCCGTGGAAACAGTCTTCACAGTGTTGCATGCTGGAGGTAAATTTGGTGGAGGCGGCTATAAAGTTTCTGGTGGATTGCACGGTGTTGGTTCATCTGTTGTTAATGCTTTGTCAACAGTACTAGATGTTACTGTTCATAAAGATGGCCAAAAATATTATCAAGAATATCATCGTGGTCTCGTTGGAGATGATTTAAAAATTATTGGTGAAACTGACCGTAGAGGGACAACTGTTCACTTTGTACCAGACCCAGAAATTTTTACAGAAACTGTTGAATTTGATTTTGATAAGCTTGCAACACGTGTTCGTGAGTTAGCCTTTTTGAATCGCGGTCTTCGCATTTCCTTAACAGACAAACGTGAAGGAAATGAAAAAAATGAAGTTCACTTCCATTATGAAGGTGGAATTCAGTCTTATGTTGAATATTTAAATGAAAATAAGACAGTCATTTTTGAACCAGCAATTTTTACTGAAGGTGAAATGGATGGAATTGCTGTTGAAGTAGCAATGCAATATACTGATACTTATCATTCAGTAGTGATGTCCTTTGCTAATAACATCAACACTCATGAAGGTGGAACACATGAGCAAGGTTTTAGAACAGCCCTTACTCGTGTTATTAATAATTACGCAAAACAAAATAAAATTCTTAAAGAAAACGAAGATAATTTAACTGGGGATGATGTCCGCGAAGGATTGACAGCAGTTATTTCGGTTAAGCATCCTAATCCACAATTTGAAGGGCAAACCAAAACAAAACTTGGGAACTCAGAAGTAACAGGAATTGTTAACAAACTCTTTGCGGAAGCTTTGACAACATTTATGTTAGAAAATCCACAAGTTGCTCGTAAAATCGTTGAAAAAGGGATTTTGGCAAGTAAAGCAAGGATTGCAGCAAAACGTGCGCGTGAAGTGACACGTAAAAAATCAGGGCTTGAAATTTCCAACCTTCCTGGTAAATTAGCTGACTGTTCATCAAATAATCCAGAACAAACAGAATTATTCATCGTCGAAGGAGATTCGGCTGGAGGTTCGGCTAAATCAGGACGTAATCGTGAATTCCAAGCAATTTTACCTATTCGTGGTAAGATTTTGAATGTGGAAAAAGCAACGATGGATAAAATTTTGGCCAATGAAGAAATTCGTTCTCTATTCACTGCAATGGGAACTGGTTTTGGAGCAGATTATGATTTGTCGAAAGCACGTTATCACAAACTTGTTATCATGACCGATGCCGATGTCGACGGAGCACACATCCGTACGCTTTTACTAACACTCTTCTACCGTTATATGCGCCCAGTTGTTGAAGCAGGGTATGTTTATATTGCTCAGCCACCAATTTACGGTATCAAAGTTGGTTCAGAAACAAAAGAATACATTCAACCAGGTGAAAATCAAGAAAAAGATTTACAAGAAGCTTTAGCACGTTGGGCACAAGGAAGAACAAAGCCTACTGTACAACGTTATAAAGGTTTAGGGGAAATGGATGACCATCAACTTTGGGATACAACAATGGATCCTGAACACCGTTTAATGGCACGTGTATCTGTTGAAGACGCAGCAGAAGCTGACAAAATCTTTGATATGCTCATGGGAGACAGAGTTGAACCTCGTCGTGAATTTATTGAAAATAATGCTCAGTACTCGACAATTGATGC
>gyrB_Lcl-194
CAGACGAATATGATGCCAGCCAGATTCAGGTCCTTGAAGGTCTTGAAGCTGTACGTATGCGCCCTGGGATGTATATCGGTTCAACATCAAAAGAAGGTTTGCACCATTTGGTCTGGGAGATTGTTGACAATTCAATTGACGAAGCACTTGCTGGATTTGCAAGCCATATTGAGGTTTTTATTGAACCTGATAATTCAATTACAGTTGTTGATGATGGACGGGGAATTCCTGTTGATATTCAGGAAAAAACAGGTCGTCCAGCGGTAGAAACCGTCTTTACCGTTCTACATGCCGGAGGTAAATTTGGCGGAGGCGGTTATAAGGTTTCTGGTGGATTACACGGTGTAGGTTCTTCTGTTGTTAACGCCTTGTCAACGACTTTAGATGTTACCGTCCATAAAGATGGTCAAAAATATTTTCAAGAGTATCACCGCGGTCTCGTTAGAGATGATTTGAAAATTATTGGTGAAACTGATCTTAGAGGAACAACTGTTCACTTTGTACCAGACCCAGAAATTTTTACAGAAACTGTTGAATTTGACTTTGACAAACTCGCAACGCGTGTTCGTGAACTTGCCTTCTTGAATCGTGGTCTTCGTATTTCCTTAACAGATAAACGTGAAGGAAATGAAAAAAATGAAGTTCACTTCCATTATGAAGGTGGGATTCAGTCTTATGTTGAATATTTGAATGAAAATAAGACAGTTATTTTTGAACCAGCTATTTTTACCGAAGGTGAAATGGATGGAATCGCTGTTGAAGTTGCCATGCAATATACAGATACTTATCATTCAGTAGTGATGTCTTTTGCGAATAATATCAATACTCATGAAGGTGGAACACATGAACAAGGGTTTAGAACTGCCCTAACTCGTGTCATTAACAACTACGCCAAACAAAATAAAATTCTTAAAGAAAATGAAGACAATTTGACTGGTGACGATGTGCGTGAAGGATTGACTGCCGTTATCTCAGTTAAACACCCTAATCCACAGTTTGAAGGACAAACCAAAACAAAACTTGGAAACTCAGAAGTAACAGGAATTGTCAACAAACTTTTTGCCGAAGCACTGACAACATTTATGTTGGAAAATCCACAAGTTGCTCGTAAAATTGTAGAAAAAGGGATTTTAGCAAGTAAAGCCAGAATTGCAGCTAAACGTGCGCGTGAAGTGACACGTAAAAAATCAGGTCTTGAAATTTCAAATCTTCCTGGTAAATTAGCAGACTGTTCATCGAATAATCCTGAACAAACAGAATTATTTATTGTCGAAGGAGATTCAGCCGGAGGGTCTGCTAAATCGGGACGTAATCGTGAATTCCAAGCCATTCTCCCAATTCGTGGTAAGATTTTGAACGTTGAAAAAGCAACAATGGATAAAATTTTAGCCAATGAAGAAATCCGTTCATTATTTACTGCCATGGGAACAGGTTTTGGGGGAGATTATGATTTGTCCAAAGCACGTTATCATAAACTCGTCATCATGACCGATGCCGACGTTGATGGGGCTCATATCCGAACACTACTACTCACACTATTCTATCGTTACATGCGTCCAGTTGTAGAAGCAGGCTACGTTTATATTGCTCAACCACCAATTTATGGTATAAAAGTAGGTTCTGAAACTAAAGAATACATTCAACCAGGTGAAAATCAAGAAAAAGATTTACAAGAAGCTTTAGCACGCTGGGCACAAGGGAGAACAAAACCTACGGTCCAACGTTATAAAGGTCTTGGTGAAATGGATGACCATCAGCTATGGGAAACAACAATGGATCCTGAACATCGTTTGATGGCACGTGTTTCTGTTGAAGATGCAGCAGAAGCAGATAAAATATTTGATATGCTCATGGGAGACCGTGTTGAACCTCGCCGTGAATTTATTGAAAATAATGCTCAATACTCAACGATTGATGC
>gyrB_Lcl-195
CAGACGAATATGATGCCAGCCAGATTCAGGTCCTTGAAGGTCTTGAAGCTGTACGTATGCGCCCTGGGATGTATATCGGTTCAACATCAAAAGAAGGTTTGCACCATTTGGTCTGGGAGATTGTTGACAATTCAATTGACGAAGCACTTGCTGGATTTGCAAGCCATATTGAGGTTTTTATTGAACCTGATAATTCAATTACAGTTGTTGATGATGGACGGGGAATTCCTGTTGATATTCAGGAAAAAACAGGTCGTCCAGCGGTAGAAACCGTCTTTACCGTTCTACATGCCGGAGGTAAATTTGGCGGAGGCGGTTATAAGGTTTCTGGTGGATTACACGGTGTAGGTTCTTCTGTTGTTAACGCCTTGTCAACGACTTTAGATGTTACCGTCCATAAAGATGGTCAAAAATATTTTCAAGAGTATCACCGCGGTCTCGTTAGAGATGATTTGAAAATTATTGGTGAAACTGATCTTAGAGGAACAACTGTTCACTTTGTACCAGACCCAGAAATTTTTACAGAAACTGTTGAATTTGACTTTGACAAACTCGCAACGCGTGTTCGTGAACTTGCCTTCTTGAATCGTGGTCTTCGTATTTCCTTAACAGATAAACGTGAAGGAAATGAAAAAAATGAAGTTCACTTCCATTATGAAGGTGGGATTCAGTCTTATGTTGAATATTTGAATGAAAATAAGACAGTTATTTTTGAACCAGCTATTTTTACCGAAGGTGAAATGGATGGAATCGCTGTTGAAGTTGCCATGCAATATACAGATACTTATCATTCAGTAGTGATGTCTTTTGCGAATAATATCAATACTCATGAAGGTGGAACACATGAACAAGGGTTTAGAACTGCCCTAACTCGTGTCATTAACAACTACGCCAAACAAAATAAAATTCTTAAAGAAAATGAAGACAATTTGACTGGTGACGATGTGCGTGAAGGATTGACTGCCGTTATCTCAGTTAAACACCCTAATCCACAGTTTGAAGGACAAACCAAAACAAAACTTGGAAACTCAGAAGTAACAGGAATTGTCAACAAACTTTTTGCCGAAGCACTGACAACATTTATGTTGGAAAATCCACAAGTTGCTCGTAAAATTGTAGAAAAAGGGATTTTAGCAAGTAAAGCCAGAATTGCAGCTAAACGTGCGCGTGAAGTGACACGTAAAAAATCAGGTCTTGAAATTTCAAATCTTCCTGGTAAATTAGCAGACTGTTCATCGAATAATCCTGAACAAACAGAATTATTTATTGTCGAAGGAGATTCAGCCGGAGGGTCTGCTAAATCGGGACGTAATCGTGAATTCCAAGCCATTCTCCCAATTCGTGGTAAGATTTTGAACGTTGAAAAAGCAACAATGGATAAAATTTTAGCCAATGAAGAAATCCGTTCATTATTTACTGCCATGGGAACAGGTTTTGGGGGAGATTATGATTTGTCCAAAGCACGTTATCATAAACTCGTCATCATGACCGATGCCGACGTTGATGGGGCTCATATCCGAACACTACTACTCACACTATTCTATCGTTACATGCGTCCAGTTGTAGAAGCAGGCTACGTTTATATTGCTCAACCACCAATTTATGGTATAAAAGTAGGTTCTGAAACTAAAGAATACATTCAACCAGGTGAAAATCAAGAAAAAGATTTACAAGAAGCTTTAGCACGCTGGGCACAAGGGAGAACAAAACCTACGGTCCAACGTTATAAAGGTCTTGGTGAAATGGATGACCATCAGCTATGGGAAACAACAATGGATCCTGAACATCGTTTGATGGCACGTGTTTCTGTTGAAGATGCAGCAGAAGCAGATAAAATATTTGATATGCTCATGGGAGACCGTGTTGAACCTCGCCGTGAATTTATTGAAAATAATGCTCAATACTCAACGATTGATGC
>gyrB_Lcl-196
CAGACGAATATGACGCCAGTCAAATTCAAGTACTTGAAGGTCTTGAAGCAGTACGTATGCGTCCAGGGATGTATATTGGTTCAACCTCAAAAGAAGGGTTGCACCATTTAGTCTGGGAAATTGTTGACAATTCAATTGATGAAGCACTTGCAGGATTTGCAAGCCATATTGAGGTTTTTATTGAGCCTGATAATTCAATTACTGTTGTTGATGATGGACGTGGAATTCCGGTTGATATTCAAGAAAAAACGGGTCGTCCAGCCGTGGAAACAGTCTTCACAGTGTTGCATGCTGGAGGTAAATTTGGTGGAGGCGGCTATAAAGTTTCTGGTGGATTGCACGGTGTTGGTTCATCTGTTGTTAATGCTTTGTCAACAGTACTAGATGTTACTGTTCATAAAGATGGCCAAAAATATTATCAAGAATATCATCGTGGTCTCGTTGGAGATGATTTAAAAATTATTGGTGAAACTGACCGTAGAGGGACAACTGTTCACTTTGTACCAGACCCAGAAATTTTTACAGAAACTGTTGAATTTGATTTTGATAAGCTTGCAACACGTGTTCGTGAGTTAGCCTTTTTGAATCGCGGTCTTCGCATTTCCTTAACAGACAAACGTGAAGGAAATGAAAAAAATGAAGTTCACTTCCATTATGAAGGTGGAATTCAGTCTTATGTTGAATATTTAAATGAAAATAAGACAGTCATTTTTGAACCAGCAATTTTTACTGAAGGTGAAATGGATGGAATTGCTGTTGAAGTAGCAATGCAATATACTGATACTTATCATTCAGTAGTGATGTCCTTTGCTAATAACATCAACACTCATGAAGGTGGAACACATGAGCAAGGTTTTAGAACAGCCCTTACTCGTGTTATTAATAATTACGCAAAACAAAATAAAATTCTTAAAGAAAACGAAGATAATTTAACTGGGGATGATGTCCGCGAAGGATTGACAGCAGTTATTTCGGTTAAGCATCCTAATCCACAATTTGAAGGGCAAACCAAAACAAAACTTGGGAACTCAGAAGTAACAGGAATTGTTAACAAACTCTTTGCGGAAGCTTTGACAACATTTATGTTAGAAAATCCACAAGTTGCTCGTAAAATCGTTGAAAAAGGGATTTTGGCAAGTAAAGCAAGGATTGCAGCAAAACGTGCGCGTGAAGTGACACGTAAAAAATCAGGGCTTGAAATTTCCAACCTTCCTGGTAAATTAGCTGACTGTTCATCAAATAATCCAGAACAAACAGAATTATTCATCGTCGAAGGAGATTCGGCTGGAGGTTCGGCTAAATCAGGACGTAATCGTGAATTCCAAGCAATTTTACCTATTCGTGGTAAGATTTTGAATGTGGAAAAAGCAACGATGGATAAAATTTTGGCCAATGAAGAAATTCGTTCTCTATTCACTGCAATGGGAACTGGTTTTGGAGCAGATTATGATTTGTCGAAAGCACGTTATCACAAACTTGTTATCATGACCGATGCCGATGTCGACGGAGCACACATCCGTACGCTTTTACTAACACTCTTCTACCGTTATATGCGCCCAGTTGTTGAAGCAGGGTATGTTTATATTGCTCAGCCACCAATTTACGGTATCAAAGTTGGTTCAGAAACAAAAGAATACATTCAACCAGGTGAAAATCAAGAAAAAGATTTACAAGAAGCTTTAGCACGTTGGGCACAAGGAAGAACAAAGCCTACTGTACAACGTTATAAAGGTTTAGGGGAAATGGATGACCATCAACTTTGGGATACAACAATGGATCCTGAACACCGTTTAATGGCACGTGTATCTGTTGAAGACGCAGCAGAAGCTGACAAAATCTTTGATATGCTCATGGGAGACAGAGTTGAACCTCGTCGTGAATTTATTGAAAATAATGCTCAGTACTCGACAATTGATGC
>gyrB_Lcl-197
CAGACGAATATGACGCCAGTCAAATTCAAGTACTTGAAGGTCTTGAAGCAGTACGTATGCGTCCAGGGATGTATATTGGTTCAACCTCAAAAGAAGGGTTGCACCATTTAGTCTGGGAAATTGTTGACAATTCAATTGATGAAGCACTTGCAGGATTTGCAAGCCATATTGAGGTTTTTATTGAGCCTGATAATTCAATTACTGTTGTTGATGATGGACGTGGAATTCCGGTTGATATTCAAGAAAAAACGGGTCGTCCAGCCGTGGAAACAGTCTTCACAGTGTTGCATGCTGGAGGTAAATTTGGTGGAGGCGGCTATAAAGTTTCTGGTGGATTGCACGGTGTTGGTTCATCTGTTGTTAATGCTTTGTCAACAGTACTAGATGTTACTGTTCATAAAGATGGCCAAAAATATTATCAAGAATATCATCGTGGTCTCGTTGGAGATGATTTAAAAATTATTGGTGAAACTGACCGTAGAGGGACAACTGTTCACTTTGTACCAGACCCAGAAATTTTTACAGAAACTGTTGAATTTGATTTTGATAAGCTTGCAACACGTGTTCGTGAGTTAGCCTTTTTGAATCGCGGTCTTCGCATTTCCTTAACAGACAAACGTGAAGGAAATGAAAAAAATGAAGTTCACTTCCATTATGAAGGTGGAATTCAGTCTTATGTTGAATATTTAAATGAAAATAAGACAGTCATTTTTGAACCAGCAATTTTTACTGAAGGTGAAATGGATGGAATTGCTGTTGAAGTAGCAATGCAATATACTGATACTTATCATTCAGTAGTGATGTCCTTTGCTAATAACATCAACACTCATGAAGGTGGAACACATGAGCAAGGTTTTAGAACAGCCCTTACTCGTGTTATTAATAATTACGCAAAACAAAATAAAATTCTTAAAGAAAACGAAGATAATTTAACTGGGGATGATGTCCGCGAAGGATTGACAGCAGTTATTTCGGTTAAGCATCCTAATCCACAATTTGAAGGGCAAACCAAAACAAAACTTGGGAACTCAGAAGTAACAGGAATTGTTAACAAACTCTTTGCGGAAGCTTTGACAACATTTATGTTAGAAAATCCACAAGTTGCTCGTAAAATCGTTGAAAAAGGGATTTTGGCAAGTAAAGCAAGGATTGCAGCAAAACGTGCGCGTGAAGTGACACGTAAAAAATCAGGGCTTGAAATTTCCAACCTTCCTGGTAAATTAGCTGACTGTTCATCAAATAATCCAGAACAAACAGAATTATTCATCGTCGAAGGAGATTCGGCTGGAGGTTCGGCTAAATCAGGACGTAATCGTGAATTCCAAGCAATTTTACCTATTCGTGGTAAGATTTTGAATGTGGAAAAAGCAACGATGGATAAAATTTTGGCCAATGAAGAAATTCGTTCTCTATTCACTGCAATGGGAACTGGTTTTGGAGCAGATTATGATTTGTCGAAAGCACGTTATCACAAACTTGTTATCATGACCGATGCCGATGTCGACGGAGCACACATCCGTACGCTTTTACTAACACTCTTCTACCGTTATATGCGCCCAGTTGTTGAAGCAGGGTATGTTTATATTGCTCAGCCACCAATTTACGGTATCAAAGTTGGTTCAGAAACAAAAGAATACATTCAACCAGGTGAAAATCAAGAAAAAGATTTACAAGAAGCTTTAGCACGTTGGGCACAAGGAAGAACAAAGCCTACTGTACAACGTTATAAAGGTTTAGGGGAAATGGATGACCATCAACTTTGGGATACAACAATGGATCCTGAACACCGTTTAATGGCACGTGTATCTGTTGAAGACGCAGCAGAAGCTGACAAAATCTTTGATATGCTCATGGGAGACAGAGTTGAACCTCGTCGTGAATTTATTGAAAATAATGCTCAGTACTCGACAATTGATGC
>gyrB_Lcl-198
CAGACGAATATGATGCCAGCCAGATTCAGGTCCTTGAAGGTCTTGAAGCTGTACGTATGCGCCCTGGGATGTATATCGGTTCAACATCAAAAGAAGGTTTGCACCATTTGGTCTGGGAGATTGTTGACAATTCAATTGACGAAGCACTTGCTGGATTTGCAAGCCATATTGAGGTTTTTATTGAACCTGATAATTCAATTACAGTTGTTGATGATGGACGGGGAATTCCTGTTGATATTCAGGAAAAAACAGGTCGTCCAGCGGTAGAAACCGTCTTCACCGTTCTACATGCCGGAGGTAAATTTGGCGGAGGCGGTTATAAGGTTTCTGGTGGATTACACGGTGTAGGTTCTTCTGTTGTTAACGCCTTGTCAACGACTTTAGATGTTACCGTCCATAAAGATGGTCAAAAATATTTTCAAGAGTATCACCGCGGTCTCGTTAGAGATGATTTGAAAATTATTGGTGAAACTGATCTTAGAGGAACAACTGTTCACTTTGTACCAGACCCAGAAATTTTTACAGAAACTGTTGAATTTGACTTTGACAAACTCGCAACGCGTGTTCGTGAACTTGCCTTCTTGAATCGTGGTCTTCGTATTTCCTTAACAGATAAACGTGAAGGAAATGAAAAAAATGAAGTTCACTTCCATTATGAAGGTGGGATTCAGTCTTATGTTGAATATTTGAATGAAAATAAGACAGTTATTTTTGAACCAGCTATTTTTACCGAAGGTGAAATGGATGGAATCGCTGTTGAAGTTGCCATGCAATATACAGATACTTATCATTCAGTAGTGATGTCTTTTGCGAATAATATCAATACTCATGAAGGTGGAACACATGAACAAGGGTTTAGAACTGCCCTAACTCGTGTCATTAACAACTACGCCAAACAAAATAAAATTCTTAAAGAAAATGAAGACAATTTGACTGGTGACGATGTTCGTGAAGGATTGACTGCCGTTATCTCAGTTAAACACCCTAATCCACAGTTTGAAGGACAAACCAAAACAAAACTTGGAAACTCAGAAGTAACAGGGATTGTCAACAAACTTTTTGCCGAAGCACTGACAACATTTATGTTGGAAAATCCACAAGTTGCTCGTAAAATTGTAGAAAAAGGGATTTTAGCAAGTAAAGCCAGAATTGCAGCTAAACGTGCGCGTGAAGTGACACGTAAAAAATCAGGTCTTGAAATTTCAAATCTTCCTGGTAAATTAGCAGACTGTTCATCGAATAATCCTGAACAAACAGAATTATTTATTGTCGAAGGAGATTCAGCCGGAGGGTCTGCTAAATCGGGACGTAATCGTGAATTCCAAGCCATTCTCCCAATTCGTGGTAAGATTTTGAACGTTGAAAAAGCAACAATGGATAAAATTTTAGCCAATGAAGAAATCCGTTCATTATTTACTGCCATGGGAACAGGTTTTGGGGGAGATTATGATTTGTCCAAAGCACGTTATCATAAACTCGTCATCATGACCGATGCCGACGTTGATGGGGCTCATATCCGAACACTACTACTCACACTATTCTATCGTTACATGCGTCCAGTTGTAGAAGCAGGCTACGTTTATATTGCTCAACCACCAATTTATGGTATAAAAGTAGGTTCTGAAACTAAAGAATACATTCAACCAGGTGAAAATCAAGAAAAAGATTTACAAGAAGCTTTAGCACGCTGGGCACAAGGGAGAACAAAACCTACGGTCCAACGTTATAAAGGTCTTGGTGAAATGGATGACCATCAGCTATGGGAAACAACAATGGATCCTGAACATCGTTTGATGGCACGTGTTTCTGTTGAAGATGCAGCAGAAGCAGATAAAATATTTGATATGCTCATGGGAGACCGTGTTGAACCTCGCCGTGAATTTATTGAAAATAATGCTCAATACTCAACGATTGATGC
>gyrB_Lcl-199
CAGACGAATATGATGCCAGCCAGATTCAGGTCCTTGAAGGTCTTGAAGCTGTACGTATGCGCCCTGGGATGTATATCGGTTCAACATCAAAAGAAGGTTTGCACCATTTGGTCTGGGAGATTGTTGACAATTCAATTGACGAAGCACTTGCTGGATTTGCAAGCCATATTGAGGTTTTTATTGAACCTGATAATTCAATTACAGTTGTTGATGATGGACGGGGAATTCCTGTTGATATTCAGGAAAAAACAGGTCGTCCAGCGGTAGAAACCGTCTTTACCGTTCTACATGCCGGAGGTAAATTTGGCGGAGGCGGTTATAAGGTTTCTGGTGGATTACACGGTGTAGGTTCTTCTGTTGTTAACGCCTTGTCAACGACTTTAGATGTTACCGTCCATAAAGATGGTCAAAAATATTTTCAAGAGTATCACCGCGGTCTCGTTAGAGATGATTTGAAAATTATTGGTGAAACTGATCTTAGAGGAACAACTGTTCACTTTGTACCAGACCCAGAAATTTTTACAGAAACTGTTGAATTTGACTTTGACAAACTCGCAACGCGTGTTCGTGAACTTGCCTTCTTGAATCGTGGTCTTCGTATTTCCTTAACAGATAAACGTGAAGGAAATGAAAAAAATGAAGTTCACTTCCATTATGAAGGTGGGATTCAGTCTTATGTTGAATATTTGAATGAAAATAAGACAGTTATTTTTGAACCAGCTATTTTTACCGAAGGTGAAATGGATGGAATCGCTGTTGAAGTTGCCATGCAATATACAGATACTTATCATTCAGTAGTGATGTCTTTTGCGAATAATATCAATACTCATGAAGGTGGAACACATGAACAAGGGTTTAGAACTGCCCTAACTCGTGTCATTAACAACTACGCCAAACAAAATAAAATTCTTAAAGAAAATGAAGACAATTTGACTGGTGACGATGTGCGTGAAGGATTGACTGCCGTTATCTCAGTTAAACACCCTAATCCACAGTTTGAAGGACAAACCAAAACAAAACTTGGAAACTCAGAAGTAACAGGAATTGTCAACAAACTTTTTGCCGAAGCACTGACAACATTTATGTTGGAAAATCCACAAGTTGCTCGTAAAATTGTAGAAAAAGGGATTTTAGCAAGTAAAGCCAGAATTGCAGCTAAACGTGCGCGTGAAGTGACACGTAAAAAATCAGGTCTTGAAATTTCAAATCTTCCTGGTAAATTAGCAGACTGTTCATCGAATAATCCTGAACAAACAGAATTATTTATTGTCGAAGGAGATTCAGCCGGAGGGTCTGCTAAATCGGGACGTAATCGTGAATTCCAAGCCATTCTCCCAATTCGTGGTAAGATTTTGAACGTTGAAAAAGCAACAATGGATAAAATTTTAGCCAATGAAGAAATCCGTTCATTATTTACTGCCATGGGAACAGGTTTTGGGGGAGATTATGATTTGTCCAAAGCACGTTATCATAAACTCGTCATCATGACCGATGCCGACGTTGATGGGGCTCATATCCGAACACTACTACTCACACTATTCTATCGTTACATGCGTCCAGTTGTAGAAGCAGGCTACGTTTATATTGCTCAACCACCAATTTATGGTATAAAAGTAGGTTCTGAAACTAAAGAATACATTCAACCAGGTGAAAATCAAGAAAAAGATTTACAAGAAGCTTTAGCACGCTGGGCACAAGGGAGAACAAAACCTACGGTCCAACGTTATAAAGGTCTTGGTGAAATGGATGACCATCAGCTATGGGAAACAACAATGGATCCTGAACATCGTTTGATGGCACGTGTTTCTGTTGAAGATGCAGCAGAAGCAGATAAAATATTTGATATGCTCATGGGAGACCGTGTTGAACCTCGCCGTGAATTTATTGAAAATAATGCTCAATACTCAACGATTGATGC
>gyrB_Lcl-200
CAGACGAATATGATGCCAGCCAGATTCAGGTCCTTGAAGGTCTTGAAGCTGTACGTATGCGCCCTGGGATGTATATCGGTTCAACATCAAAAGAAGGTTTGCACCATTTGGTCTGGGAGATTGTTGACAATTCAATTGACGAAGCACTTGCTGGATTTGCAAGCCATATTGAGGTTTTTATTGAACCTGATAATTCAATTACAGTTGTTGATGATGGACGGGGAATTCCTGTTGATATTCAGGAAAAAACAGGTCGTCCAGCGGTAGAAACCGTCTTTACCGTTCTACATGCCGGAGGTAAATTTGGCGGAGGCGGTTATAAGGTTTCTGGTGGATTACACGGTGTAGGTTCTTCTGTTGTTAACGCCTTGTCAACGACTTTAGATGTTACCGTCCATAAAGATGGTCAAAAATATTTTCAAGAGTATCACCGCGGTCTCGTTAGAGATGATTTGAAAATTATTGGTGAAACTGATCTTAGAGGAACAACTGTTCACTTTGTACCAGACCCAGAAATTTTTACAGAAACTGTTGAATTTGACTTTGACAAACTCGCAACGCGTGTTCGTGAACTTGCCTTCTTGAATCGTGGTCTTCGTATTTCCTTAACAGATAAACGTGAAGGAAATGAAAAAAATGAAGTTCACTTCCATTATGAAGGTGGGATTCAGTCTTATGTTGAATATTTGAATGAAAATAAGACAGTTATTTTTGAACCAGCTATTTTTACCGAAGGTGAAATGGATGGAATCGCTGTTGAAGTTGCCATGCAATATACAGATACTTATCATTCAGTAGTGATGTCTTTTGCGAATAATATCAATACTCATGAAGGTGGAACACATGAACAAGGGTTTAGAACTGCCCTAACTCGTGTCATTAACAACTACGCCAAACAAAATAAAATTCTTAAAGAAAATGAAGACAATTTGACTGGTGACGATGTGCGTGAAGGATTGACTGCCGTTATCTCAGTTAAACACCCTAATCCACAGTTTGAAGGACAAACCAAAACAAAACTTGGAAACTCAGAAGTAACAGGAATTGTCAACAAACTTTTTGCCGAAGCACTGACAACATTTATGTTGGAAAATCCACAAGTTGCTCGTAAAATTGTAGAAAAAGGGATTTTAGCAAGTAAAGCCAGAATTGCAGCTAAACGTGCGCGTGAAGTGACACGTAAAAAATCAGGTCTTGAAATTTCAAATCTTCCTGGTAAATTAGCAGACTGTTCATCGAATAATCCTGAACAAACAGAATTATTTATTGTCGAAGGAGATTCAGCCGGAGGGTCTGCTAAATCGGGACGTAATCGTGAATTCCAAGCCATTCTCCCAATTCGTGGTAAGATTTTGAACGTTGAAAAAGCAACAATGGATAAAATTTTAGCCAATGAAGAAATCCGTTCATTATTTACTGCCATGGGAACAGGTTTTGGGGGAGATTATGATTTGTCCAAAGCACGTTATCATAAACTCGTCATCATGACCGATGCCGACGTTGATGGGGCTCATATCCGAACACTACTACTCACACTATTCTATCGTTACATGCGTCCAGTTGTAGAAGCAGGCTACGTTTATATTGCTCAACCACCAATTTATGGTATAAAAGTAGGTTCTGAAACTAAAGAATACATTCAACCAGGTGAAAATCAAGAAAAAGATTTACAAGAAGCTTTAGCACGCTGGGCACAAGGGAGAACAAAACCTACGGTCCAACGTTATAAAGGTCTTGGTGAAATGGATGACCATCAGCTATGGGAAACAACAATGGATCCTGAACATCGTTTGATGGCACGTGTTTCTGTTGAAGATGCAGCAGAAGCAGATAAAATATTTGATATGCTCATGGGAGACCGTGTTGAACCTCGCCGTGAATTTATTGAAAATAATGCTCAATACTCAACGATTGATGC
>gyrB_Lcl-201
CAGACGAATATGATGCCAGCCAGATTCAGGTCCTTGAAGGTCTTGAAGCTGTACGTATGCGCCCTGGGATGTATATCGGTTCAACATCAAAAGAAGGTTTGCACCATTTGGTCTGGGAGATTGTTGACAATTCAATTGACGAAGCACTTGCTGGATTTGCAAGCCATATTGAGGTTTTTATTGAACCTGATAATTCAATTACAGTTGTTGATGATGGACGGGGAATTCCTGTTGATATTCAGGAAAAAACAGGTCGTCCAGCGGTAGAAACCGTCTTTACCGTTCTACATGCCGGAGGTAAATTTGGCGGAGGCGGTTATAAGGTTTCTGGTGGATTACACGGTGTAGGTTCTTCTGTTGTTAACGCCTTGTCAACGACTTTAGATGTTACCGTCCATAAAGATGGTCAAAAATATTTTCAAGAGTATCACCGCGGTCTCGTTAGAGATGATTTGAAAATTATTGGTGAAACTGATCTTAGAGGAACAACTGTTCACTTTGTACCAGACCCAGAAATTTTTACAGAAACTGTTGAATTTGACTTTGACAAACTCGCAACGCGTGTTCGTGAACTTGCCTTCTTGAATCGTGGTCTTCGTATTTCCTTAACAGATAAACGTGAAGGAAATGAAAAAAATGAAGTTCACTTCCATTATGAAGGTGGGATTCAGTCTTATGTTGAATATTTGAATGAAAATAAGACAGTTATTTTTGAACCAGCTATTTTTACCGAAGGTGAAATGGATGGAATCGCTGTTGAAGTTGCCATGCAATATACAGATACTTATCATTCAGTAGTGATGTCTTTTGCGAATAATATCAATACTCATGAAGGTGGAACACATGAACAAGGGTTTAGAACTGCCCTAACTCGTGTCATTAACAACTACGCCAAACAAAATAAAATTCTTAAAGAAAATGAAGACAATTTGACTGGTGACGATGTGCGTGAAGGATTGACTGCCGTTATCTCAGTTAAACACCCTAATCCACAGTTTGAAGGACAAACCAAAACAAAACTTGGAAACTCAGAAGTAACAGGAATTGTCAACAAACTTTTTGCCGAAGCACTGACAACATTTATGTTGGAAAATCCACAAGTTGCTCGTAAAATTGTAGAAAAAGGGATTTTAGCAAGTAAAGCCAGAATTGCAGCTAAACGTGCGCGTGAAGTGACACGTAAAAAATCAGGTCTTGAAATTTCAAATCTTCCTGGTAAATTAGCAGACTGTTCATCGAATAATCCTGAACAAACAGAATTATTTATTGTCGAAGGAGATTCAGCCGGAGGGTCTGCTAAATCGGGACGTAATCGTGAATTCCAAGCCATTCTCCCAATTCGTGGTAAGATTTTGAACGTTGAAAAAGCAACAATGGATAAAATTTTAGCCAATGAAGAAATCCGTTCATTATTTACTGCCATGGGAACAGGTTTTGGGGGAGATTATGATTTGTCCAAAGCACGTTATCATAAACTCGTCATCATGACCGATGCCGACGTTGATGGGGCTCATATCCGAACACTACTACTCACACTATTCTATCGTTACATGCGTCCAGTTGTAGAAGCAGGCTACGTTTATATTGCTCAACCACCAATTTATGGTATAAAAGTAGGTTCTGAAACTAAAGAATACATTCAACCAGGTGAAAATCAAGAAAAAGATTTACAAGAAGCTTTAGCACGCTGGGCACAAGGGAGAACAAAACCTACGGTCCAACGTTATAAAGGTCTTGGTGAAATGGATGACCATCAGCTATGGGAAACAACAATGGATCCTGAACATCGTTTGATGGCACGTGTTTCTGTTGAAGATGCAGCAGAAGCAGATAAAATATTTGATATGCTCATGGGAGACCGTGTTGAACCTCGCCGTGAATTTATTGAAAATAATGCTCAATACTCAACGATTGATGC
>gyrB_Lcl-202
CAGACGAATATGATGCCAGCCAGATTCAGGTCCTTGAAGGTCTTGAAGCTGTACGTATGCGCCCTGGGATGTATATCGGTTCAACATCAAAAGAAGGTTTGCACCATTTGGTCTGGGAGATTGTTGACAATTCAATTGACGAAGCACTTGCTGGATTTGCAAGCCATATTGAGGTTTTTATTGAACCTGATAATTCAATTACAGTTGTTGATGATGGACGGGGAATTCCTGTTGATATTCAGGAAAAAACAGGTCGTCCAGCGGTAGAAACCGTCTTTACCGTTCTACATGCCGGAGGTAAATTTGGCGGAGGCGGTTATAAGGTTTCTGGTGGATTACACGGTGTAGGTTCTTCTGTTGTTAACGCCTTGTCAACGACTTTAGATGTTACCGTCCATAAAGATGGTCAAAAATATTTTCAAGAGTATCACCGCGGTCTCGTTAGAGATGATTTGAAAATTATTGGTGAAACTGATCTTAGAGGAACAACTGTTCACTTTGTACCAGACCCAGAAATTTTTACAGAAACTGTTGAATTTGACTTTGACAAACTCGCAACGCGTGTTCGTGAACTTGCCTTCTTGAATCGTGGTCTTCGTATTTCCTTAACAGATAAACGTGAAGGAAATGAAAAAAATGAAGTTCACTTCCATTATGAAGGTGGGATTCAGTCTTATGTTGAATATTTGAATGAAAATAAGACAGTTATTTTTGAACCAGCTATTTTTACCGAAGGTGAAATGGATGGAATCGCTGTTGAAGTTGCCATGCAATATACAGATACTTATCATTCAGTAGTGATGTCTTTTGCGAATAATATCAATACTCATGAAGGTGGAACACATGAACAAGGGTTTAGAACTGCCCTAACTCGTGTCATTAACAACTACGCCAAACAAAATAAAATTCTTAAAGAAAATGAAGACAATTTGACTGGTGACGATGTGCGTGAAGGATTGACTGCCGTTATCTCAGTTAAACACCCTAATCCACAGTTTGAAGGACAAACCAAAACAAAACTTGGAAACTCAGAAGTAACAGGAATTGTCAACAAACTTTTTGCCGAAGCACTGATAACATTTATGTTGGAAAATCCACAAGTTGCTCGTAAAATTGTAGAAAAAGGGATTTTAGCAAGTAAAGCCAGAATTGCAGCTAAACGTGCGCGTGAAGTGACACGTAAAAAATCAGGTCTTGAAATTTCAAATCTTCCTGGTAAATTAGCAGACTGTTCATCGAATAATCCTGAACAAACAGAATTATTTATTGTCGAAGGAGATTCAGCCGGAGGGTCTGCTAAATCGGGACGTAATCGTGAATTCCAAGCCATTCTCCCAATTCGTGGTAAGATTTTGAACGTTGAAAAAGCAACAATGGATAAAATTTTAGCCAATGAAGAAATCCGTTCATTATTTACTGCCATGGGAACAGGTTTTGGGGGAGATTATGATTTGTCCAAAGCACGTTATCATAAACTCGTCATCATGACCGATGCCGACGTTGATGGGGCTCATATCCGAACACTACTACTCACACTATTCTATCGTTACATGCGTCCAGTTGTAGAAGCAGGCTACGTTTATATTGCTCAACCACCAATTTATGGTATAAAAGTAGGTTCTGAAACTAAAGAATACATTCAACCAGGTGAAAATCAAGAAAAAGATTTACAAGAAGCTTTAGCACGCTGGGCACAAGGGAGAACAAAACCTACGGTCCAACGTTATAAAGGTCTTGGTGAAATGGATGACCATCAGCTATGGGAAACAACAATGGATCCTGAACATCGTTTGATGGCACGTGTTTCTGTTGAAGATGCAGCAGAAGCAGATAAAATATTTGATATGCTCATGGGAGACCGTGTTGAACCTCGCCGTGAATTTATTGAAAATAATGCTCAATACTCAACGATTGATGC
>gyrB_Lcl-203
CAGACGAATATGATGCCAGCCAGATTCAGGTCCTTGAAGGTCTTGAAGCTGTACGTATGCGCCCTGGGATGTATATCGGTTCAACATCAAAAGAAGGTTTGCACCATTTGGTCTGGGAGATTGTTGACAATTCAATTGACGAAGCACTTGCTGGATTTGCAAGCCATATTGAGGTTTTTATTGAACCTGATAATTCAATTACAGTTGTTGATGATGGACGGGGAATTCCTGTTGATATTCAGGAAAAAACAGGTCGTCCAGCGGTAGAAACCGTCTTTACCGTTCTACATGCCGGAGGTAAATTTGGCGGAGGCGGTTATAAGGTTTCTGGTGGATTACACGGTGTAGGTTCTTCTGTTGTTAACGCCTTGTCAACGACTTTAGATGTTACCGTCCATAAAGATGGTCAAAAATATTTTCAAGAGTATCACCGCGGTCTCGTTAGAGATGATTTGAAAATTATTGGTGAAACTGATCTTAGAGGAACAACTGTTCACTTTGTACCAGACCCAGAAATTTTTACAGAAACTGTTGAATTTGACTTTGACAAACTCGCAACGCGTGTTCGTGAACTTGCCTTCTTGAATCGTGGTCTTCGTATTTCCTTAACAGATAAACGTGAAGGAAATGAAAAAAATGAAGTTCACTTCCATTATGAAGGTGGGATTCAGTCTTATGTTGAATATTTGAATGAAAATAAGACAGTTATTTTTGAACCAGCTATTTTTACCGAAGGTGAAATGGATGGAATCGCTGTTGAAGTTGCCATGCAATATACAGATACTTATCATTCAGTAGTGATGTCTTTTGCGAATAATATCAATACTCATGAAGGTGGAACACATGAACAAGGGTTTAGAACTGCCCTAACTCGTGTCATTAACAACTACGCCAAACAAAATAAAATTCTTAAAGAAAATGAAGACAATTTGACTGGTGACGATGTGCGTGAAGGATTGACTGCCGTTATCTCAGTTAAACACCCTAATCCACAGTTTGAAGGACAAACCAAAACAAAACTTGGAAACTCAGAAGTAACAGGAATTGTCAACAAACTTTTTGCCGAAGCACTGACAACATTTATGTTGGAAAATCCACAAGTTGCTCGTAAAATTGTAGAAAAAGGGATTTTAGCAAGTAAAGCCAGAATTGCAGCTAAACGTGCGCGTGAAGTGACACGTAAAAAATCAGGTCTTGAAATTTCAAATCTTCCTGGTAAATTAGCAGACTGTTCATCGAATAATCCTGAACAAACAGAATTATTTATTGTCGAAGGAGATTCAGCCGGAGGGTCTGCTAAATCGGGACGTAATCGTGAATTCCAAGCCATTCTCCCAATTCGTGGTAAGATTTTGAACGTTGAAAAAGCAACAATGGATAAAATTTTAGCCAATGAAGAAATCCGTTCATTATTTACTGCCATGGGAACAGGTTTTGGGGGAGATTATGATTTGTCCAAAGCACGTTATCATAAACTCGTCATCATGACCGATGCCGACGTTGATGGGGCTCATATCCGAACACTACTACTCACACTATTCTATCGTTACATGCGTCCAGTTGTAGAAGCAGGCTACGTTTATATTGCTCAACCACCAATTTATGGTATAAAAGTAGGTTCTGAAACTAAAGAATACATTCAACCAGGTGAAAATCAAGAAAAAGATTTACAAGAAGCTTTAGCACGCTGGGCACAAGGGAGAACAAAACCTACGGTCCAACGTTATAAAGGTCTTGGTGAAATGGATGACCATCAGCTATGGGAAACAACAATGGATCCTGAACATCGTTTGATGGCACGTGTTTCTGTTGAAGATGCAGCAGAAGCAGATAAAATATTTGATATGCTCATGGGAGACCGTGTTGAACCTCGCCGTGAATTTATTGAAAATAATGCTCAATACTCAACGATTGATGC
>gyrB_Lcl-204
CAGACGAATATGATGCCAGCCAGATTCAGGTCCTTGAAGGTCTTGAAGCTGTACGTATGCGCCCTGGGATGTATATCGGTTCAACATCAAAAGAAGGTTTGCACCATTTGGTCTGGGAGATTGTTGACAATTCAATTGACGAAGCACTTGCTGGATTTGCAAGCCATATTGAGGTTTTTATTGAACCTGATAATTCAATTACAGTTGTTGATGATGGACGGGGAATTCCTGTTGATATTCAGGAAAAAACAGGTCGTCCAGCGGTAGAAACCGTCTTTACCGTTCTACATGCCGGAGGTAAATTTGGCGGAGGCGGTTATAAGGTTTCTGGTGGATTACACGGTGTAGGTTCTTCTGTTGTTAACGCCTTGTCAACGACTTTAGATGTTACCGTCCATAAAGATGGTCAAAAATATTTTCAAGAGTATCACCGGGGTCTCGTTAGAGATGATTTGAAAATTATTGGTGAAACTGATCTTAGAGGAACAACTGTTCACTTTGTACCAGACCCAGAAATTTTTACAGAAACTGTTGAATTTGACTTTGACAAACTCGCAACGCGTGTTCGTGAACTTGCCTTCTTGAATCGTGGTCTTCGTATTTCCTTAACAGATAAACGTGAAGGAAATGAAAAAAATGAAGTTCACTTCCATTATGAAGGTGGGATTCAGTCTTATGTTGAATATTTGAATGAAAATAAGACAGTTATTTTTGAACCAGCTATTTTTACCGAAGGTGAAATGGATGGAATTGCTGTTGAAGTTGCCATGCAATATACAGATACTTATCATTCAGTAGTGATGTCTTTTGCGAATAATATTAATACTCATGAAGGTGGAACACATGAACAAGGGTTTAGAACTGCCCTAACTCGTGTCATTAACAACTACGCCAAACAAAATAAAATTCTTAAAGAAAATGAAGACAATTTGACTGGTGACGATGTGCGTGAAGGATTGACTGCCGTTATCTCAGTTAAACACCCTAATCCACAGTTTGAAGGACAAACCAAAACAAAACTTGGAAACTCAGAAGTAACAGGAATTGTCAACAAACTTTTTGCCGAAGCACTGACAACATTTATGTTGGAAAATCCACAAGTTGCTCGTAAAATTGTAGAAAAAGGGATTTTAGCAAGTAAAGCCAGAATTGCAGCTAAACGTGCGCGTGAAGTGACGCGTAAAAAATCAGGTCTTGAAATTTCAAATCTTCCTGGTAAATTAGCAGACTGTTCATCGAATAATCCTGAACAAACAGAATTATTTATTGTCGAAGGAGATTCAGCCGGAGGGTCTGCTAAATCGGGACGTAATCGTGAATTCCAAGCCATTCTCCCAATTCGTGGTAAGATTTTGAACGTTGAAAAAGCAACAATGGATAAAATTTTAGCCAATGAAGAAATCCGTTCATTATTTACTGCCATGGGAACAGGTTTTGGGGGAGATTATGATTTGTCCAAAGCACGTTATCATAAACTCGTTATCATGACCGATGCCGACGTTGATGGGGCTCATATCCGAACACTACTACTCACACTATTCTATCGTTACATGCGTCCAGTTGTAGAAGCAGGCTACGTTTATATTGCTCAACCACCAATTTATGGTATAAAAGTAGGTTCTGAAACTAAAGAATACATTCAACCAGGTGAAAATCAAGAAAAAGATTTACAAGAAGCTTTAGCACGCTGGGCACAAGGGAGAACAAAACCTACGGTCCAACGTTATAAAGGTCTTGGTGAAATGGATGACCATCAGCTATGGGAAACAACAATGGATCCTGAACATCGTTTGATGGCACGCGTTTCTGTCGAAGATGCAGCAGAAGCAGATAAAATATTTGATATGCTCATGGGAGACCGTGTTGAACCTCGCCGTGAATTTATTGAAAATAATGCTCAATACTCAACGATTGATGC
>gyrB_Lcl-205
CAGACGAATATGACGCCAGTCAAATTCAAGTACTTGAAGGTCTTGAAGCAGTACGTATGCGTCCAGGGATGTATATTGGTTCAACCTCAAAAGAAGGGTTGCACCATTTAGTCTGGGAAATTGTTGACAATTCAATTGATGAAGCACTTGCAGGATTTGCAAGCCATATTGAGGTTTTTATTGAGCCTGATAATTCAATTACTGTTGTTGATGATGGACGTGGAATTCCGGTTGATATTCAAGAAAAAACGGGTCGTCCAGCCGTGGAAACAGTCTTCACAGTGTTGCATGCTGGAGGTAAATTTGGTGGAGGCGGCTATAAAGTTTCTGGTGGATTGCACGGTGTTGGTTCATCTGTTGTTAATGCTTTGTCAACAGTACTAGATGTTACTGTTCATAAAGATGGCCAAAAATATTATCAAGAATATCATCGTGGTCTCGTTGGAGATGATTTAAAAATTATTGGTGAAACTGACCGTAGAGGGACAACTGTTCACTTTGTACCAGACCCAGAAATTTTTACAGAAACTGTTGAATTTGATTTTGATAAGCTTGCAACACGTGTTCGTGAGTTAGCCTTTTTGAATCGCGGTCTTCGCATTTCCTTAACAGACAAACGTGAAGGAAATGAAAAAAATGAAGTTCACTTCCATTATGAAGGTGGAATTCAGTCTTATGTTGAATATTTAAATGAAAATAAGACAGTCATTTTTGAACCAGCAATTTTTACTGAAGGTGAAATGGATGGAATTGCTGTTGAAGTAGCAATGCAATATACTGATACTTATCATTCAGTAGTGATGTCCTTTGCTAATAACATCAACACTCATGAAGGTGGAACACATGAGCAAGGTTTTAGAACAGCCCTTACTCGTGTTATTAATAATTACGCAAAACAAAATAAAATTCTTAAAGAAAACGAAGATAATTTAACTGGGGATGATGTCCGCGAAGGATTGACAGCAGTTATTTCGGTTAAGCATCCTAATCCACAATTTGAAGGGCAAACCAAAACAAAACTTGGGAACTCAGAAGTAACAGGAATTGTTAACAAACTCTTTGCGGAAGCTTTGACAACATTTATGTTAGAAAATCCACAAGTTGCTCGTAAAATCGTTGAAAAAGGGATTTTGGCAAGTAAAGCAAGGATTGCAGCAAAACGTGCGCGTGAAGTGACACGTAAAAAATCAGGGCTTGAAATTTCCAACCTTCCTGGTAAATTAGCTGACTGTTCATCAAATAATCCAGAACAAACAGAATTATTCATCGTCGAAGGAGATTCGGCTGGAGGTTCGGCTAAATCAGGACGTAATCGTGAATTCCAAGCAATTTTACCTATTCGTGGTAAGATTTTGAATGTGGAAAAAGCAACGATGGATAAAATTTTGGCCAATGAAGAAATTCGTTCTCTATTCACTGCAATGGGAACTGGTTTTGGAGCAGATTATGATTTGTCGAAAGCACGTTATCACAAACTTGTTATCATGACCGATGCCGATGTCGACGGAGCACACATCCGTACGCTTTTACTAACACTCTTCTACCGTTATATGCGCCCAGTTGTTGAAGCAGGGTATGTTTATATTGCTCAGCCACCAATTTACGGTATCAAAGTTGGTTCAGAAACAAAAGAATACATTCAACCAGGTGAAAATCAAGAAAAAGATTTACAAGAAGCTTTAGCACGTTGGGCACAAGGAAGAACAAAGCCTACTGTACAACGTTATAAAGGTTTAGGGGAAATGGATGACCATCAACTTTGGGATACAACAATGGATCCTGAACACCGTTTAATGGCACGTGTATCTGTTGAAGACGCAGCAGAAGCTGACAAAATCTTTGATATGCTCATGGGAGACAGAGTTGAACCTCGTCGTGAATTTATTGAAAATAATGCTCAGTACTCGACAATTGATGC
>gyrB_Lcl-206
CAGACGAATATGACGCCAGTCAAATTCAAGTACTTGAAGGTCTTGAAGCAGTACGTATGCGTCCAGGGATGTATATTGGTTCAACCTCAAAAGAAGGGTTGCACCATTTAGTCTGGGAAATTGTTGACAATTCAATTGATGAAGCACTTGCAGGATTTGCAAGCCATATTGAGGTTTTTATTGAGCCTGATAATTCAATTACTGTTGTTGATGATGGACGTGGAATTCCGGTTGATATTCAAGAAAAAACGGGTCGTCCAGCCGTGGAAACAGTCTTCACAGTGTTGCATGCTGGAGGTAAATTTGGTGGAGGCGGCTATAAAGTTTCTGGTGGATTGCACGGTGTTGGTTCATCTGTTGTTAATGCTTTGTCAACAGTACTAGATGTTACTGTTCATAAAGATGGCCAAAAATATTATCAAGAATATCATCGTGGTCTCGTTGGAGATGATTTAAAAATTATTGGTGAAACTGACCGTAGAGGGACAACTGTTCACTTTGTACCAGACCCAGAAATTTTTACAGAAACTGTTGAATTTGATTTTGATAAGCTTGCAACACGTGTTCGTGAGTTAGCCTTTTTGAATCGCGGTCTTCGCATTTCCTTAACAGACAAACGTGAAGGAAATGAAAAAAATGAAGTTCACTTCCATTATGAAGGTGGAATTCAGTCTTATGTTGAATATTTAAATGAAAATAAGACAGTCATTTTTGAACCAGCAATTTTTACTGAAGGTGAAATGGATGGAATTGCTGTTGAAGTAGCAATGCAATATACTGATACTTATCATTCAGTAGTGATGTCCTTTGCTAATAACATCAACACTCATGAAGGTGGAACACATGAGCAAGGTTTTAGAACAGCCCTTACTCGTGTTATTAATAATTACGCAAAACAAAATAAAATTCTTAAAGAAAACGAAGATAATTTAACTGGGGATGATGTCCGCGAAGGATTGACAGCAGTTATTTCGGTTAAGCATCCTAATCCACAATTTGAAGGGCAAACCAAAACAAAACTTGGGAACTCAGAAGTAACAGGAATTGTTAACAAACTCTTTGCGGAAGCTTTGACAACATTTATGTTAGAAAATCCACAAGTTGCTCGTAAAATCGTTGAAAAAGGGATTTTGGCAAGTAAAGCAAGGATTGCAGCAAAACGTGCGCGTGAAGTGACACGTAAAAAATCAGGGCTTGAAATTTCCAACCTTCCTGGTAAATTAGCTGACTGTTCATCAAATAATCCAGAACAAACAGAATTATTCATCGTCGAAGGAGATTCGGCTGGAGGTTCGGCTAAATCAGGACGTAATCGTGAATTCCAAGCAATTTTACCTATTCGTGGTAAGATTTTGAATGTGGAAAAAGCAACGATGGATAAAATTTTGGCCAATGAAGAAATTCGTTCTCTATTCACTGCAATGGGAACTGGTTTTGGAGCAGATTATGATTTGTCGAAAGCACGTTATCACAAACTTGTTATCATGACCGATGCCGATGTCGACGGAGCACACATCCGTACGCTTTTACTAACACTCTTCTACCGTTATATGCGCCCAGTTGTTGAAGCAGGGTATGTTTATATTGCTCAGCCACCAATTTACGGTATCAAAGTTGGTTCAGAAACAAAAGAATACATTCAACCAGGTGAAAATCAAGAAAAAGATTTACAAGAAGCTTTAGCACGTTGGGCACAAGGAAGAACAAAGCCTACTGTACAACGTTATAAAGGTTTAGGGGAAATGGATGACCATCAACTTTGGGATACAACAATGGATCCTGAACACCGTTTAATGGCACGTGTATCTGTTGAAGACGCAGCAGAAGCTGACAAAATCTTTGATATGCTCATGGGAGACAGAGTTGAACCTCGTCGTGAATTTATTGAAAATAATGCTCAGTACTCGACAATTGATGC
>gyrB_Lcl-207
[truncated: 974,219 more chars]
