# Supplementary material for: Gene-Trait Matching and Prevalence of Nisin Tolerance Systems in Lactococus lactis
Source: Front Bioeng Biotechnol. 2021 Mar 3;9:622835. doi: 10.3389/fbioe.2021.622835 (PMC7965974; doi:10.3389/fbioe.2021.622835)
Supplement: Supplementary File 1 — Sequences of the 12 conserved genes (dnaK, fusA, groEL, gyrA, gyrB, ileS, lep, pheS, recA, rpoA, rpoB, and rpoC) for each of the 710 L. lactis strains, used for the MLST tree presented in Supplementary Figure 3. [file Data_Sheet_2.ZIP › MLST_sequences/ileS.fa.txt]

>ileS_Lcl-001
ATGCTCAAATCAATTGGAAATACAATCGTGCCAAAAGATGTCACTAAGAAATTTGGTGCTGACATTCTCCGCCTTTGGGTGTCATCAATTGATACTGAATCAGATGTTCGTGTGTCAATGGACATTCTCAGTCAAGTTTCTGAAGTTTACCGTAAAATCCGGAATACATTGCGTTTCTTAATCGCTAATACATCTGATTTTAATCCAAAAGAAGATGCAATTGATTTTGCAGAACTTCGTCCAGTAGACAAATATATGCTTGTGAAATTTAATGAACTTGTAAAACAAATTCGTACAGCTTATGATAACTATAGCTTTATGACTGTTTACAAATCAATCATTAATTTCATCACAAATGATTTGTCATCTTTCTATCTTGATTTTGCTAAAGATGTTGTTTATATTGAAGCAGCAAATTCACCAGAACGCCGCTCAATGCAAACAGTTATGTATGTTATTTTGAAAGATCTAGTGAAAATTCTTGTGCCAATTTTGCCACACACGGCAGAAGAAACATGGACTTACTTGGAACATGAACCAGAAAATTTTGCTTATCTTGCAGAAATGCCAGAAGCAGCAGAAATTCCTGGAAGTGAAGAATTGTTAGGAAACTGGCAAGAATTTCTTGATTTCCGTGATAAGATTTTGAAAGCTTTGGAAAGTGCTCGTGAAGCAAAATTGATTGGTAAATCATTGGAAGCAACAGTAACTATTTATCCAAATGAAGTTGTGCGTACTTTATTGACGGCAATTGATGAAAATGTTGCTCAACTTTTGATTGTATCAAACTTTGTAGTTGCCAACGAACCAGTAAATAATGCCCCAGAGTCTGCAATGAAATTTGATGACCTTGCAGTTCTTGTTGAACATGCGGCTGGAGAAGTTTGTGATCGTTGCCGTAGAACAGATGAAACAGTTGGACACAATGCTAATGAACATCTCAAAATGCTTTGTGAACATTGTGCACATATCGTTGAAACAGAATTCCCTGAAATTCTTGAAGAAGGTTTTGAA
>ileS_Lcl-002
ATGCTCAAATCAATTGGAAATACAATCGTGCCAAAAGATGTCACTAAGAAATTTGGTGCTGACATTCTCCGCCTTTGGGTGTCATCAATTGATACTGAATCAGATGTTCGTGTGTCAATGGACATTCTCAGTCAAGTTTCTGAAGTTTACCGTAAAATCCGGAATACATTGCGTTTCTTAATCGCTAATACATCTGATTTTAATCCAAAAGAAGATGCAATTGATTTTGCAGAACTTCGTCCAGTAGACAAATATATGCTTGTGAAATTTAATGAACTTGTAAAACAAATTCGTACAGCTTATGATAACTATAGCTTTATGACTGTTTACAAATCAATCATTAATTTCATCACAAATGATTTGTCATCTTTCTATCTTGATTTTGCTAAAGATGTTGTTTATATTGAAGCAGCAAATTCACCAGAACGCCGCTCAATGCAAACAGTTATGTATGTTATTTTGAAAGATCTAGTGAAAATTCTTGTGCCAATTTTGCCACACACGGCAGAAGAAACATGGACTTACTTGGAACATGAACCAGAAAATTTTGCTTATCTTGCAGAAATGCCAGAAGCAGCAGAAATTCCTGGAAGTGAAGAATTGTTAGGAAACTGGCAAGAATTTCTTGATTTCCGTGATAAGATTTTGAAAGCTTTGGAAAGTGCTCGTGAAGCAAAATTGATTGGTAAATCATTGGAAGCAACAGTAACTATTTATCCAAATGAAGTTGTGCGTACTTTATTGACGGCAATTGATGAAAATGTTGCTCAACTTTTGATTGTATCAAACTTTGTAGTTGCCAACGAACCAGTAAATAATGCCCCAGAGTCTGCAATGAAATTTGATGACCTTGCAGTTCTTGTTGAACATGCGGCTGGAGAAGTTTGTGATCGTTGCCGTAGAACAGATGAAACAGTTGGACACAATGCTAATGAACATCTCAAAATGCTTTGTGAACATTGTGCACATATCGTTGAAACAGAATTCCCTGAAATTCTTGAAGAAGGTTTTGAA
>ileS_Lcl-003
ATGCTCAAATCAATTGGAAATACAATCGTGCCAAAAGATGTCACTAAGAAATTTGGTGCTGACATTCTCCGCCTTTGGGTGGCATCAATTGATACTGAATCAGATGTTCGTGTGTCAATGGACATTCTCAGTCAAGTTTCTGAAGTTTACCGTAAAATCCGGAATACATTGCGTTTCTTAATCGCTAATACATCTGATTTTAATCCAAAAGAAGATGCAATTGATTTTGCAGAACTTCGTCCAGTAGACAAATATATGCTTGTGAAATTTAATGAACTTGTAAAACAAATTCGTACAGCTTATGATAACTATAGCTTTATGACTGTTTACAAATCAATCATTAATTTCATCACAAATGATTTGTCATCTTTCTATCTTGATTTTGCTAAAGATGTTGTTTATATTGAAGCAGCAAATTCACCAGAACGCCGCTCAATGCAAACAGTTATGTATGTTATTTTGAAAGATCTAGTGAAAATTCTTGTGCCAATTTTGCCACACACGGCAGAAGAAACATGGACTTACTTGGAACATGAACCAGAAAATTTTGCTTATCTTGCAGAAATGCCAGAAGCAGCAGAAATTCCTGGAAGTGAAGAATTGTTAGGAAACTGGCAAGAATTTCTTGATTTCCGTGATAAGATTTTGAAAGCTTTGGAAAGTGCTCGTGAAGCAAAATTGATTGGTAAATCATTGGAAGCAACAGTAACTATTTATCCAAATGAAGTTGTGCGTACTTTATTGACGGCAATTGATGAAAATGTTGCTCAACTTTTGATTGTATCAAACTTTGTAGTTGCCAACGAACCAGTAAATAATGCCCCAGAGTCTGCAATGAAATTTGATGACCTTGCAGTTCTTGTTGAACATGCGGCTGGAGAAGTTTGTGATCGTTGCCGTAGAACAGATGAAACAGTTGGACACAATGCTAATGAACATCTCAAAATGCTTTGTGAACATTGTGCACATATCGTTGAAACAGAATTCCCTGAAATTCTTGAAGAAGGTTTTGAA
>ileS_Lcl-004
ATGCTCAAATCAATTGGAAATACAATTGTGCCAAAAGATGTCACTAAGAAATTTGGTGCCGATATTCTCCGTCTTTGGGTGGCCTCAATTGATACCGAATCAGATGTTCGTGTATCTATGGATATTCTCAGTCAAGTCTCTGAAGTTTACCGTAAAATCCGTAACACTTTGCGTTTCTTAATCGCAAATACATCTGATTTTAATCCTAAAGAAGATGGAATTGACTTTGCTGAACTTCGTCCAGTAGATAAATATATGCTTGTGAAATTTAATGAACTTGTAAAACAAATCCATAAAGCTTATGATAATTACAGTTTTATGAGTGTATACAAATCAATCATTAATTTCATCACTAATGATTTGTCATCGTTCTATCTTGATTTTGCAAAAGATGTGGTTTATATTGAAGCAGCAAATTCACCAGAACGACGTTCAATGCAAACAGTAATGTATGTTATTTTGAAAGATTTGGTAAAAGTTCTTGTTCCAATTTTGCCTCATACAGCAGAAGAAACATGGACTTACTTAGAGCATGAACCAGAAAATTTTGCTTATCTTGCAGAAATGCCAGAAGCAGCGGAAATTCCAGGTAGTGAAGAACTATTAGGAAATTGGCAAGAATTCCTTGACTTCCGTGATAAGATTTTGAAAGCTTTGGAAAGTGCTCGTGAAGCGAAACTTATTGGTAAATCATTGGAAGCAACAGTGACAATTTATCCAAATGAAGTTGTACGTACTTTACTGACAGCGATTGACGAAAATGTTGCGCAACTTTTGATTGTATCAAACTTTGTAGTAGCGAACGGAACTGTAAGTGATGCACCAGAAGCAGCTATGAAATTTGATGACCTTGCTGTTCTTGTGGAACATGCCGCTGGTGATGTTTGTGACCGTTGCCGCAGAACTGATGAAACAGTTGGGCATAACGCCAATGAAAATCTCAAAATGCTTTGTGAACATTGTGCACATATCGTTGAAAAAGAATTTCCAGAAGTCCTTGTAGAAGGCTTTAAA
>ileS_Lcl-005
ATGCTCAAATCAATTGGAAATACAATCGTGCCAAAAGATGTCACTAAGAAATTTGGTGCTGACATTCTCCGCCTTTGGGTGGCATCAATTGATACTGAATCAGATGTTCGTGTGTCAATGGACATTCTCAGTCAAGTTTCTGAAGTTTACCGTAAAATCCGGAATACATTGCGTTTCTTAATCGCTAATACATCTGATTTTAATCCAAAAGAAGATGCAATTGATTTTGCAGAACTTCGTCCAGTAGACAAATATATGCTTGTGAAATTTAATGAACTTGTAAAACAAATTCGTACAGCTTATGATAACTATAGCTTTATGACTGTTTACAAATCAATCATTAATTTCATCACAAATGATTTGTCATCTTTCTATCTTGATTTTGCTAAAGATGTTGTTTATATTGAAGCAGCAAATTCACCAGAACGCCGCTCAATGCAAACAGTTATGTATGTTATTTTGAAAGATCTAGTGAAAATTCTTGTGCCAATTTTGCCACACACGGCAGAAGAAACATGGACTTACTTGGAACATGAACCAGAAAATTTTGCTTATCTTGCAGAAATGCCAGAAGCAGCAGAAATTCCTGGAAGTGAAGAATTGTTAGGAAACTGGCAAGAATTTCTTGATTTCCGTGATAAGATTTTGAAAGCTTTGGAAAGTGCTCGTGAAGCAAAATTGATTGGTAAATCATTGGAAGCAACAGTAACTATTTATCCAAATGAAGTTGTGCGTACTTTATTGACGGCAATTGATGAAAATGTTGCTCAACTTTTGATTGTATCAAACTTTGTAGTTGCCAACGAACCAGTAAATAATGCCCCAGAGTCTGCAATGAAATTTGATGACCTTGCAGTTCTTGTTGAACATGCGGCTGGAGAAGTTTGTGATCGTTGCCGTAGAACAGATGAAACAGTTGGACACAATGCTAATGAACATCTCAAAATGCTTTGTGAACATTGTGCACATATCGTTGAAACAGAATTCCCTGAAATTCTTGAAGAAGGTTTTGAA
>ileS_Lcl-006
ATGCTCAAATCAATTGGAAATACAATCGTGCCAAAAGATGTCACTAAGAAATTTGGTGCTGACATTCTCCGCCTTTGGGTGGCATCAATTGATACTGAATCAGATGTTCGTGTGTCAATGGACATTCTCAGTCAAGTTTCTGAAGTTTACCGTAAAATCCGGAATACATTGCGTTTCTTAATCGCTAATACATCTGATTTTAATCCAAAAGAAGATGCAATTGATTTTGCAGAACTTCGTCCAGTAGACAAATATATGCTTGTGAAATTTAATGAACTTGTAAAACAAATTCGTACAGCTTATGATAACTATAGCTTTATGACTGTTTACAAATCAATCATTAATTTCATCACAAATGATTTGTCATCTTTCTATCTTGATTTTGCTAAAGATGTTGTTTATATTGAAGCAGCAAATTCACCAGAACGCCGCTCAATGCAAACAGTTATGTATGTTATTTTGAAAGATCTAGTGAAAATTCTTGTGCCAATTTTGCCACACACGGCAGAAGAAACATGGACTTACTTGGAACATGAACCAGAAAATTTTGCTTATCTTGCAGAAATGCCAGAAGCAGCAGAAATTCCTGGAAGTGAAGAATTGTTAGGAAACTGGCAAGAATTTCTTGATTTCCGTGATAAGATTTTGAAAGCTTTGGAAAGTGCTCGTGAAGCAAAATTGATTGGTAAATCATTGGAAGCAACAGTAACTATTTATCCAAATGAAGTTGTGCGTACTTTATTGACGGCAATTGATGAAAATGTTGCTCAACTTTTGATTGTATCAAACTTTGTAGTTGCCAACGAACCAGTAAATAATGCCCCAGAGTCTGCAATGAAATTTGATGACCTTGCAGTTCTTGTTGAACATGCGGCTGGAGAAGTTTGTGATCGTTGCCGTAGAACAGATGAAACAGTTGGACACAATGCTAATGAACATCTCAAAATGCTTTGTGAACATTGTGCACATATCGTTGAAACAGAATTCCCTGAAATTCTTGAAGAAGGTTTTGAA
>ileS_Lcl-007
ATGCTCAAATCAATTGGAAATACAATCGTGCCAAAAGATGTCATTAAGAAATTTGGTGCTGACATTCTCCGCCTTTGGGTGGCATCAATTGATACTGAATCAGATGTTCGTGTGTCAATGGACATTCTCAGTCAAGTTTCTGAAGTTTACCGTAAAATCCGGAATACATTGCGTTTCTTAATCGCTAATACATCTGATTTTAATCCAAAAGAAGATGCAATTGATTTTGCAGAACTTCGTCCAGTAGACAAATATATGCTTGTGAAATTTAATGAACTTGTAAAACAAATTCGTACAGCTTATGATAACTATAGCTTTATGACTGTTTACAAATCAATCATTAATTTCATCACAAATGATTTGTCATCTTTCTATCTTGATTTTGCTAAAGATGTTGTTTATATTGAAGCAGCAAATTCACCAGAACGCCGCTCAATGCAAACAGTTATGTATGTTATTTTGAAAGATCTAGTGAAAATTCTTGTGCCAATTTTGCCACACACGGCAGAAGAAACATGGACTTACTTGGAACATGAACCAGAAAATTTTGCTTATCTTGCAGAAATGCCAGAAGCAGCAGAAATTCCTGGAAGTGAAGAATTGTTAGGAAACTGGCAAGAATTTCTTGATTTCCGTGATAAGATTTTGAAAGCTTTGGAAAGTACTCGTGAAACAAAATTGATTGGTAAATCATTGGAAGCAACAGTAACTATTTATCCAAATGAAGTTGTGCGTACTTTATTGACGGCAATTGATGAAAATGTTGCTCAACTTTTGATTGTATCAAACTTTGTAGTTGCCAACGAACCAGTAAATAATGCCCCAGAGTCTGCAATGAAATTTGATGACCTTGCAGTTCTTGTTGAACATGCGGCTGGAGAAGTTTGTGATCGTTGCCGTAGAACAGCTGAAACAGTTGGACACAATGCTAATGAACATCTCAAAATGCTTTGTGAACATTGTGCACATATCGTTGAAACAGAATTCCCTGAAATTCTTGAAGAAGGTTTTGAA
>ileS_Lcl-008
ATGCTCAAATCAATTGGAAATACAATCGTGCCAAAAGATGTCATTAAGAAATTTGGTGCTGACATTCTCCGCCTTTGGGTGGCATCAATTGATACTGAATCAGATGTTCGTGTGTCAATGGACATTCTCAGTCAAGTTTCTGAAGTTTACCGTAAAATCCGGAATACATTGCGTTTCTTAATCGCTAATACATCTGATTTTAATCCAAAAGAAGATGCAATTGATTTTGCAGAACTTCGTCCAGTAGACAAATATATGCTTGTGAAATTTAATGAACTTGTAAAACAAATTCGTACAGCTTATGATAACTATAGCTTTATGACTGTTTACAAATCAATCATTAATTTCATCACAAATGATTTGTCATCTTTCTATCTTGATTTTGCTAAAGATGTTGTTTATATTGAAGCAGCAAATTCACCAGAACGCCGCTCAATGCAAACAGTTATGTATGTTATTTTGAAAGATCTAGTGAAAATTCTTGTGCCAATTTTGCCACACACGGCAGAAGAAACATGGACTTACTTGGAACATGAACCAGAAAATTTTGCTTATCTTGCAGAAATGCCAGAAGCAGCAGAAATTCCTGGAAGTGAAGAATTGTTAGGAAACTGGCAAGAATTTCTTGATTTCCGTGATAAGATTTTGAAAGCTTTGGAAAGTACTCGTGAAACAAAATTGATTGGTAAATCATTGGAAGCAACAGTAACTATTTATCCAAATGAAGTTGTGCGTACTTTATTGACGGCAATTGATGAAAATGTTGCTCAACTTTTGATTGTATCAAACTTTGTAGTTGCCAACGAACCAGTAAATAATGCCCCAGAGTCTGCAATGAAATTTGATGACCTTGCAGTTCTTGTTGAACATGCGGCTGGAGAAGTTTGTGATCGTTGCCGTAGAACAGCTGAAACAGTTGGACACAATGCTAATGAACATCTCAAAATGCTTTGTGAACATTGTGCACATATCGTTGAAACAGAATTCCCTGAAATTCTTGAAGAAGGTTTTGAA
>ileS_Lcl-009
ATGCTCAAATCAATTGGAAATACAATCGTGCCAAAAGATGTCATTAAGAAATTTGGTGCTGACATTCTCCGCCTTTGGGTGGCATCAATTGATACTGAATCAGATGTTCGTGTGTCAATGGACATTCTCAGTCAAGTTTCTGAAGTTTACCGTAAAATCCGGAATACATTGCGTTTCTTAATCGCTAATACATCTGATTTTAATCCAAAAGAAGATGCAATTGATTTTGCAGAACTTCGTCCAGTAGACAAATATATGCTTGTGAAATTTAATGAACTTGTAAAACAAATTCGTACAGCTTATGATAACTATAGCTTTATGACTGTTTACAAATCAATCATTAATTTCATCACAAATGATTTGTCATCTTTCTATCTTGATTTTGCTAAAGATGTTGTTTATATTGAAGCAGCAAATTCACCAGAACGCCGCTCAATGCAAACAGTTATGTATGTTATTTTGAAAGATCTAGTGAAAATTCTTGTGCCAATTTTGCCACACACGGCAGAAGAAACATGGACTTACTTGGAACATGAACCAGAAAATTTTGCTTATCTTGCAGAAATGCCAGAAGCAGCAGAAATTCCTGGAAGTGAAGAATTGTTAGGAAACTGGCAAGAATTTCTTGATTTCCGTGATAAGATTTTGAAAGCTTTGGAAAGTACTCGTGAAACAAAATTGATTGGTAAATCATTGGAAGCAACAGTAACTATTTATCCAAATGAAGTTGTGCGTACTTTATTGACGGCAATTGATGAAAATGTTGCTCAACTTTTGATTGTATCAAACTTTGTAGTTGCCAACGAACCAGTAAATAATGCCCCAGAGTCTGCAATGAAATTTGATGACCTTGCAGTTCTTGTTGAACATGCGGCTGGAGAAGTTTGTGATCGTTGCCGTAGAACAGCTGAAACAGTTGGACACAATGCTAATGAACATCTCAAAATGCTTTGTGAACATTGTGCACATATCGTTGAAACAGAATTCCCTGAAATTCTTGAAGAAGGTTTTGAA
>ileS_Lcl-010
ATGCTCAAATCAATTGGAAATACAATCGTGCCAAAAGATGTCATTAAGAAATTTGGTGCTGACATTCTCCGCCTTTGGGTGGCATCAATTGATACTGAATCAGATGTTCGTGTGTCAATGGACATTCTCAGTCAAGTTTCTGAAGTTTACCGTAAAATCCGGAATACATTGCGTTTCTTAATCGCTAATACATCTGATTTTAATCCAAAAGAAGATGCAATTGATTTTGCAGAACTTCGTCCAGTAGACAAATATATGCTTGTGAAATTTAATGAACTTGTAAAACAAATTCGTACAGCTTATGATAACTATAGCTTTATGACTGTTTACAAATCAATCATTAATTTCATCACAAATGATTTGTCATCTTTCTATCTTGATTTTGCTAAAGATGTTGTTTATATTGAAGCAGCAAATTCACCAGAACGCCGCTCAATGCAAACAGTTATGTATGTTATTTTGAAAGATCTAGTGAAAATTCTTGTGCCAATTTTGCCACACACGGCAGAAGAAACATGGACTTACTTGGAACATGAACCAGAAAATTTTGCTTATCTTGCAGAAATGCCAGAAGCAGCAGAAATTCCTGGAAGTGAAGAATTGTTAGGAAACTGGCAAGAATTTCTTGATTTCCGTGATAAGATTTTGAAAGCTTTGGAAAGTACTCGTGAAACAAAATTGATTGGTAAATCATTGGAAGCAACAGTAACTATTTATCCAAATGAAGTTGTGCGTACTTTATTGACGGCAATTGATGAAAATGTTGCTCAACTTTTGATTGTATCAAACTTTGTAGTTGCCAACGAACCAGTAAATAATGCCCCAGAGTCTGCAATGAAATTTGATGACCTTGCAGTTCTTGTTGAACATGCGGCTGGAGAAGTTTGTGATCGTTGCCGTAGAACAGCTGAAACAGTTGGACACAATGCTAATGAACATCTCAAAATGCTTTGTGAACATTGTGCACATATCGTTGAAACAGAATTCCCTGAAATTCTTGAAGAAGGTTTTGAA
>ileS_Lcl-011
ATGCTCAAATCAATTGGAAATACAATTGTGCCAAAAGATGTCACTAAGAAATTTGGTGCCGATATTCTCCGTCTTTGGGTGGCCTCAATTGATACCGAATCAGATGTTCGTGTATCTATGGATATTCTCAGTCAAGTCTCTGAAGTTTACCGTAAAATCCGTAACACTTTGCGTTTCTTAATCGCAAATACATCTGATTTTAATCCTAAAGAAGATGGAATTGACTTTGCTGAACTTCGTCCAGTAGATAAATATATGCTTGTGAAATTTAATGAACTTGTAAAACAAATCCATAAAGCTTATGATAATTACAGTTTTATGAGTGTATACAAATCAATCATTAATTTCATCACTAATGATTTGTCATCGTTCTATCTTGATTTTGCAAAAGATGTGGTTTATATTGAAGCAGCAAATTCACCAGAACGACGTTCAATGCAAACAGTAATGTATGTTATTTTGAAAGATTTGGTAAAAGTTCTTGTTCCAATTTTGCCTCATACAGCAGAAGAAACATGGACTTACTTAGAGCATGAACCAGAAAATTTTGCTTATCTTGCAGAAATGCCAGAAGCAGCGGAAATTCCAGGTAGTGAAGAACTATTAGGAAATTGGCAAGAATTCCTTGACTTCCGTGATAAGATTTTGAAAGCTTTGGAAAGTGCTCGTGAAGCGAAACTTATTGGTAAATCATTGGAAGCAACAGTGACAATTTATCCAAATGAAGTTGTACGTACTTTACTGACAGCGATTGACGAAAATGTTGCGCAACTTTTGATTGTATCAAACTTTGTAGTAGCGAACGGAACTGTAAGTGATGCACCAGAAGCAGCTATGAAATTTGATGACCTTGCTGTTCTTGTGGAACATGCCGCTGGTGATGTTTGTGACCGTTGCCGCAGAACTGACGAAACAGTTGGGCATAACGCCAATGAAAATCTCAAAATGCTTTGTGAACATTGTGCACATATCGTTGAAAAAGAATTTCCAGAAGTCCTTGTAGAAGGCTTTGAA
>ileS_Lcl-012
ATGCTCAAATCAATTGGAAATACAATTGTGCCAAAAGATGTCACTAAGAAATTTGGTGCCGATATTCTCCGTCTTTGGGTGGCCTCAATTGATACCGAATCAGATGTTCGTGTATCTATGGATATTCTCAGTCAAGTCTCTGAAGTTTACCGTAAAATCCGTAACACTTTGCGTTTCTTAATCGCAAATACATCTGATTTTAATCCTAAAGAAGATGGAATTGACTTTGCTGAACTTCGTCCAGTAGATAAATATATGCTTGTGAAATTTAATGAACTTGTAAAACAAATCCATAAAGCTTATGATAATTACAGTTTTATGAGTGTATACAAATCAATCATTAATTTCATCACTAATGATTTGTCATCGTTCTATCTTGATTTTGCAAAAGATGTGGTTTATATTGAAGCAGCAAATTCACCAGAACGACGTTCAATGCAAACAGTAATGTATGTTATTTTGAAAGATTTGGTAAAAGTTCTTGTTCCAATTTTGCCTCATACAGCAGAAGAAACATGGACTTACTTAGAGCATGAACCAGAAAATTTTGCTTATCTTGCAGAAATGCCAGAAGCAGCGGAAATTCCAGGTAGTGAAGAACTATTAGGAAATTGGCAAGAATTCCTTGACTTCCGTGATAAGATTTTGAAAGCTTTGGAAAGTGCTCGTGAAGCGAAACTTATTGGTAAATCATTGGAAGCAACAGTGACAATTTATCCAAATGAAGTTGTACGTACTTTACTGACAGCGATTGACGAAAATGTTGCGCAACTTTTGATTGTATCAAACTTTGTAGTAGCGAACGGAACTGTAAGTGATGCACCAGAAGCAGCTATGAAATTTGATGACCTTGCTGTTCTTGTGGAACATGCCGCTGGTGATGTTTGTGACCGTTGCCGCAGAACTGACGAAACAGTTGGGCATAACGCCAATGAAAATCTCAAAATGCTTTGTGAACATTGTGCACATATCGTTGAAAAAGAATTTCCAGAAGTCCTTGTAGAAGGCTTTGAA
>ileS_Lcl-013
ATGCTCAAATCAATTGGAAATACAATTGTGCCAAAAGATGTCACTAAGAAATTTGGTGCCGATATTCTCCGTCTTTGGGTGGCCTCAATTGATACCGAATCAGATGTTCGTGTATCTATGGATATTCTCAGTCAAGTCTCTGAAGTTTACCGTAAAATCCGTAACACTTTGCGTTTCTTAATCGCAAATACATCTGATTTTAATCCTAAAGAAGATGGAATTGACTTTGCTGAACTTCGTCCAGTAGATAAATATATGCTTGTGAAATTTAATGAACTTGTAAAACAAATCCGTAAAGCTTATGATAATTACAGTTTTATGAGTGTATACAAATCAATCATTAATTTCATCACGAATGATTTGTCATCGTTCTATCTTGATTTTGCAAAAGATGTGGTTTATATTGAAGCCGCAAATTCACCAGAACGACGTTCAATGCAAACAGTTATGTATGTTATTTTGAAAGATTTGGTAAAAGTTCTTGTTCCAATTTTGCCTCATACAGCAGAAGAAACATGGACTTACTTAGAGCATGAACCAGAAAATTTTGCTTATCTTGCAGAAATGCCAGAAGCAGCGGAAATTCCAGGTAGTGAAGAACTATTAGGAAATTGGCAAGAATTCCTTGACTTCCGTGATAAGATTTTGAAAGCTTTGGAAAGTGCTCGTGAAGCGAAACTTATTGGTAAATCATTGGAAGCAACAGTGACAATTTATCCAAATGAAGTTGTACGTACTTTACTGACAGCAATTGACGAGAATGTTGCACAACTTTTGATTGTATCAAACTTTGTAGTAGCGAACGGAACTGTAAGTGATGCACCAGAAGCAGCTATGAAATTTGATGACCTTGCTGTTCTTGTGGAACATGCCGCTGGTGATGTTTGTGACCGTTGTCGCAGAACTGATGAAACAGTTGGACATAACGCCAATGAAAATCTCAAAATGCTTTGTGAACATTGTGCACATATCGTTGAAAAAGAATTTCCAGAAGTCCTTGTAGAAGGCTTTGAA
>ileS_Lcl-014
ATGCTCAAATCAATTGGAAATACAATTGTGCCAAAAGATGTCACTAAGAAATTTGGTGCCGATATTCTCCGTCTTTGGGTGGCCTCAATTGATACCGAATCAGATGTTCGTGTATCTATGGATATTCTCAGTCAAGTCTCTGAAGTTTACCGTAAAATCCGTAACACTTTGCGTTTCTTAATCGCAAATACATCTGATTTTAATCCTAAAGAAGATGGAATTGACTTTGCTGAACTTCGTCCAGTAGATAAATATATGCTTGTGAAATTTAATGAACTTGTAAAACAAATCCATAAAGCTTATGATAATTACAGTTTTATGAGTGTATACAAATCAATCATTAATTTCATCACTAATGATTTGTCATCGTTCTATCTTGATTTTGCAAAAGATGTGGTTTATATTGAAGCAGCAAATTCACCAGAACGACGTTCAATGCAAACAGTAATGTATGTTATTTTGAAAGATTTGGTAAAAGTTCTTGTTCCAATTTTGCCTCATACAGCAGAAGAAACATGGACTTACTTAGAGCATGAACCAGAAAATTTTGCTTATCTTGCAGAAATGCCAGAAGCAGCGGAAATTCCAGGTAGTGAAGAACTATTAGGAAATTGGCAAGAATTCCTTGACTTCCGTGATAAGATTTTGAAAGCTTTGGAAAGTGCTCGTGAAGCGAAACTTATTGGTAAATCATTGGAAGCAACAGTGACAATTTATCCAAATGAAGTTGTACGTACTTTACTGACAGCGATTGACGAAAATGTTGCGCAACTTTTGATTGTATCAAACTTTGTAGTAGCGAACGGAACTGTAAGTGATGCACCAGAAGCAGCTATGAAATTTGATGACCTTGCTGTTCTTGTGGAACATGCCGCTGGTGATGTTTGTGACCGTTGCCGCAGAACTGATGAAACAGTTGGGCATAACGCCAATGAAAATCTCAAAATGCTTTGTGAACATTGTGCACATATCGTTGAAAAAGAATTTCCAGAAGTCCTTGTAGAAGGCTTTGAA
>ileS_Lcl-015
ATGCTCAAATCAATTGGAAATACAATCGTGCCAAAAGATGTCATTAAGAAATTTGGTGCTGACATTCTCCGCCTTTGGGTGGCATCAATTGATACTGAATCAGATGTTCGTGTGTCAATGGACATTCTCAGTCAAGTTTCTGAAGTTTACCGTAAAATCCGGAATACATTGCGTTTCTTAATCGCTAATACATCTGATTTTAATCCAAAAGAAGATGCAATTGATTTTGCAGAACTTCGTCCAGTAGACAAATATATGCTTGTGAAATTTAATGAACTTGTAAAACAAATTCGTACAGCTTATGATAACTATAGCTTTATGACTGTTTACAAATCAATCATTAATTTCATCACAAATGATTTGTCATCTTTCTATCTTGATTTTGCTAAAGATGTTGTTTATATTGAAGCAGCAAATTCACCAGAACGCCGCTCAATGCAAACAGTTATGTATGTTATTTTGAAAGATCTAGTGAAAATTCTTGTGCCAATTTTGCCACACACGGCAGAAGAAACATGGACTTACTTGGAACATGAACCAGAAAATTTTGCTTATCTTGCAGAAATGCCAGAAGCAGCAGAAATTCCTGGAAGTGAAGAATTGTTAGGAAACTGGCAAGAATTTCTTGATTTCCGTGATAAGATTTTGAAAGCTTTGGAAAGTACTCGTGAAACAAAATTGATTGGTAAATCATTGGAAGCAACAGTAACTATTTATCCAAATGAAGTTGTGCGTACTTTATTGACGGCAATTGATGAAAATGTTGCTCAACTTTTGATTGTATCAAACTTTGTAGTTGCCAACGAACCAGTAAATAATGCCCCAGAGTCTGCAATGAAATTTGATGACCTTGCAGTTCTTGTTGAACATGCGGCTGGAGAAGTTTGTGATCGTTGCCGTAGAACAGCTGAAACAGTTGGACACAATGCTAATGAACATCTCAAAATGCTTTGTGAACATTGTGCACATATCGTTGAAACAGAATTCCCTGAAATTCTTGAAGAAGGTTTTGAA
>ileS_Lcl-016
ATGCTCAAATCAATTGGAAATACAATCGTGCCAAAAGATGTCACTAAGAAATTTGGTGCTGACATTCTCCGCCTTTGGGTGGCATCAATTGATACTGAATCAGATGTTCGTGTGTCAATGGACATTCTCAGTCAAGTTTCTGAAGTTTACCGTAAAATCCGGAATACATTGCGTTTCTTAATCGCTAATACATCTGATTTTAATCCAAAAGAAGATGCAATTGATTTTGCAGAACTTCGTCCAGTAGACAAATATATGCTTGTGAAATTTAATGAACTTGTAAAACAAATTCGTACAGCTTATGATAACTATAGCTTTATGACTGTTTACAAATCAATCATTAATTTCATCACAAATGATTTGTCATCTTTCTATCTTGATTTTGCTAAAGATGTTGTTTATATTGAAGCAGCAAATTCACCAGAACGCCGCTCAATGCAAACAGTTATGTATGTTATTTTGAAAGATCTAGTGAAAATTCTTGTGCCAATTTTGCCACACACGGCAGAAGAAACATGGACTTACTTGGAACATGAACCAGAAAATTTTGCTTATCTTGCAGAAATGCCAGAAGCAGCAGAAATTCCTGGAAGTGAAGAATTGTTAGGAAACTGGCAAGAATTTCTTGATTTCCGTGATAAGATTTTGAAAGCTTTGGAAAGTGCTCGTGAAGCAAAATTGATTGGTAAATCATTGGAAGCAACAGTAACTATTTATCCAAATGAAGTTGTGCGTACTTTATTGACGGCAATTGATGAAAATGTTGCTCAACTTTTGATTGTATCAAACTTTGTAGTTGCCAACGAACCAGTAAATAATGCCCCAGAGTCTGCAATGAAATTTGATGACCTTGCAGTTCTTGTTGAACATGCGGCTGGAGAAGTTTGTGATCGTTGCCGTAGAACAGATGAAACAGTTGGACACAATGCTAATGAACATCTCAAAATGCTTTGTGAACATTGTGCACATATCGTTGAAACAGAATTCCCTGAAATTCTTGAAGAAGGTTTTGAA
>ileS_Lcl-017
ATGCTCAAATCAATTGGAAATACAATTGTGCCAAAAGATGTCACTAAGAAATTTGGTGCCGATATTCTCCGTCTTTGGGTGGCCTCAATTGATACCGAATCAGATGTTCGTGTATCTATGGATATTCTCAGTCAAGTCTCTGAAGTTTACCGTAAAATCCGTAACACTTTGCGTTTCTTAATCGCAAATACATCTGATTTTAATCCTAAAGAAGATGGAATTGACTTTGCTGAACTTCGTCCAGTAGATAAATATATGCTTGTGAAATTTAATGAACTTGTAAAACAAATCCATAAAGCTTATGATAATTACAGTTTTATGAGTGTATACAAATCAATCATTAATTTCATCACTAATGATTTGTCATCGTTCTATCTTGATTTTGCAAAAGATGTGGTTTATATTGAAGCAGCAAATTCACCAGAACGACGTTCAATGCAAACAGTAATGTATGTTATTTTGAAAGATTTGGTAAAAGTTCTTGTTCCAATTTTGCCTCATACAGCAGAAGAAACATGGACTTACTTAGAGCATGAACCAGAAAATTTTGCTTATCTTGCAGAAATGCCAGAAGCAGCGGAAATTCCAGGTAGTGAAGAACTATTAGGAAATTGGCAAGAATTCCTTGACTTCCGTGATAAGATTTTGAAAGCTTTGGAAAGTGCTCGTGAAGCGAAACTTATTGGTAAATCATTGGAAGCAACAGTGACAATTTATCCAAATGAAGTTGTACGTACTTTACTGACAGCGATTGACGAAAATGTTGCGCAACTTTTGATTGTATCAAACTTTGTAGTAGCGAACGGAACTGTAAGTGATGCACCAGAAGCAGCTATGAAATTTGATGACCTTGCTGTTCTTGTGGAACATGCCGCTGGTGATGTTTGTGACCGTTGCCGCAGAACTGATGAAACAGTTGGGCATAACGCCAATGAAAATCTCAAAATGCTTTGTGAACATTGTGCACATATCGTTGAAAAAGAATTTCCAGAAGTCCTTGTAGAAGGCTTTGAA
>ileS_Lcl-018
ATGCTCAAATCAATTGGAAATACAATTGTGCCAAAAGATGTCACTAAGAAATTTGGTGCCGATATTCTCCGTCTTTGGGTGGCCTCAATTGATACCGAATCAGATGTTCGTGTATCTATGGATATTCTCAGTCAAGTCTCTGAAGTTTACCGTAAAATCCGTAACACTTTGCGTTTCTTAATCGCAAATACATCTGATTTTAATCCTAAAGAAGATGGAATTGACTTTGCTGAACTTCGTCCAGTAGATAAATATATGCTTGTGAAATTTAATGAACTTGTAAAACAAATCCGTAAAGCTTATGATAATTACAGTTTTATGAGTGTATACAAATCAATCATTAATTTCATCACGAATGATTTGTCATCGTTCTATCTTGATTTTGCAAAAGATGTGGTTTATATTGAAGCCGCAAATTCACCAGAACGACGTTCAATGCAAACAGTTATGTATGTTATTTTGAAAGATTTGGTAAAAGTTCTTGTTCCAATTTTGCCTCATACAGCAGAAGAAACATGGACTTACTTAGAGCATGAACCAGAAAATTTTGCTTATCTTGCAGAAATGCTAGAAGCAGCGGAAATTCCAGGTAGTGAAGAACTATTAGGAAATTGGCAAGAATTCCTTGACTTCCGTGATAAGATTTTGAAAGCTTTGGAAAGTGCTCGTGAAGCGAAACTTATTGGTAAATCATTGGAAGCAACAGTGACAATTTATCCAAATGAAGTTGTACGTACTTTACTGACAGCAATTGACGAGAATGTTGCACAACTTTTGATTGTATCAAACTTTGTAGTAGCGAACGGAACTGTAAGTGATGCACCAGAAGCAGCTATGAAATTTGATGACCTTGCTGTTCTTGTGGAACATGCCGCTGGTGATGTTTGTGACCGTTGTCGCAGAACTGATGAAACAGTTGGACATAACGCCAATGAAAATCTCAAAATGCTTTGTGAACATTGTGCACATATCGTTGAAAAAGAATTTCCAGAAGTCCTTGTAGAAGGCTTTGAA
>ileS_Lcl-019
ATGCTCAAATCAATTGGAAATACAATTGTGCCAAAAGATGTCACTAAGAAATTTGGTGCCGATATTCTCCGTCTTTGGGTGGCCTCAATTGATACCGAATCAGATGTTCGTGTATCTATGGATATTCTCAGTCAAGTCTCTGAAGTTTACCGTAAAATCCGTAACACTTTGCGTTTCTTAATCGCAAATACATCTGATTTTAATCCTAAAGAAGATGGAATTGACTTTGCTGAACTTCGTCCAGTAGATAAATATATGCTTGTGAAATTTAATGAACTTGTAAAACAAATCCATAAAGCTTATGATAATTACAGTTTTATGAGTGTATACAAATCAATCATTAATTTCATCACTAATGATTTGTCATCGTTCTATCTTGATTTTGCAAAAGATGTGGTTTATATTGAAGCAGCAAATTCACCAGAACGACGTTCAATGCAAACAGTAATGTATGTTATTTTGAAAGATTTGGTAAAAGTTCTTGTTCCAATTTTGCCTCATACAGCAGAAGAAACATGGACTTACTTAGAGCATGAACCAGAAAATTTTGCTTATCTTGCAGAAATGCCAGAAGCAGCGGAAATTCCAGGTAGTGAAGAACTATTAGGAAATTGGCAAGAATTCCTTGACTTCCGTGATAAGATTTTGAAAGCTTTGGAAAGTGCTCGTGAAGCGAAACTTATTGGTAAATCATTGGAAGCAACAGTGACAATTTATCCAAATGAAGTTGTACGTACTTTACTGACAGCGATTGACGAAAATGTTGCGCAACTTTTGATTGTATCAAACTTTGTAGTAGCGAACGGAACTGTAAGTGATGCACCAGAAGCAGCTATGAAATTTGATGACCTTGCTGTTCTTGTGGAACATGCCGCTGGTGATGTTTGTGACCGTTGCCGCAGAACTGATGAAACAGTTGGGCATAACGCCAATGAAAATCTCAAAATGCTTTGTGAACATTGTGCACATATCGTTGAAAAAGAATTTCCAGAAGTCCTTGTAGAAGGCTTTGAA
>ileS_Lcl-020
ATGCTCAAATCAATTGGAAATACAATCGTGCCAAAAGATGTCACTAAGAAATTTGGTGCTGACATTCTCCGCCTTTGGGTGGCATCAATTGATACTGAATCAGATGTTCGTGTGTCAATGGACATTCTCAGTCAAGTTTCTGAAGTTTACCGTAAAATCCGGAATACATTGCGTTTCTTAATCGCTAATACATCTGATTTTAATCCAAAAGAAGATGCAATTGATTTTGCAGAACTTCGTCCAGTAGACAAATATATGCTTGTGAAATTTAATGAACTTGTAAAACAAATTCGTACAGCTTATGATAACTATAGCTTTATGACTGTTTACAAATCAATCATTAATTTCATCACAAATGATTTGTCATCTTTCTATCTTGATTTTGCTAAAGATGTTGTTTATATTGAAGCAGCAAATTCACCAGAACGCCGCTCAATGCAAACAGTTATGTATGTTATTTTGAAAGATCTAGTGAAAATTCTTGTGCCAATTTTGCCACACACGGCAGAAGAAACATGGACTTACTTGGAACATGAACCAGAAAATTTTGCTTATCTTGCAGAAATGCCAGAAGCAGCAGAAATTCCTGGAAGTGAAGAATTGTTAGGAAACTGGCAAGAATTTCTTGATTTCCGTGATAAGATTTTGAAAGCTTTGGAAAGTGCTCGTGAAGCAAAATTGATTGGTAAATCATTGGAAGCAACAGTAACTATTTATCCAAATGAAGTTGTGCGTACTTTATTGACGGCAATTGATGAAAATGTTGCTCAACTTTTGATTGTATCAAACTTTGTAGTTGCCAACGAACCAGTAAATAATGCCCCAGAGTCTGCAATGAAATTTGATGACCTTGCAGTTCTTGTTGAACATGCGGCTGGAGAAGTTTGTGATCGTTGCCGTAGAACAGATGAAACAGTTGGACACAATGCTAATGAACATCTCAAAATGCTTTGTGAACATTGTGCACATATCGTTGAAACAGAATTCCCTGAAATTCTTGAAGAAGGTTTTGAA
>ileS_Lcl-021
ATGCTCAAATCAATTGGAAATACAATCGTGCCAAAAGATGTCACTAAGAAATTTGGTGCTGACATTCTCCGCCTTTGGGTGGCATCAATTGATACTGAATCAGATGTTCGTGTGTCAATGGACATTCTCAGTCAAGTTTCTGAAGTTTACCGTAAAATCCGGAATACATTGCGTTTCTTAATCGCTAATACATCTGATTTTAATCCAAAAGAAGATGCAATTGATTTTGCAGAACTTCGTCCAGTAGACAAATATATGCTTGTGAAATTTAATGAACTTGTAAAACAAATTCGTACAGCTTATGATAACTATAGCTTTATGACTGTTTACAAATCAATCATTAATTTCATCACAAATGATTTGTCATCTTTCTATCTTGATTTTGCTAAAGATGTTGTTTATATTGAAGCAGCAAATTCACCAGAACGCCGCTCAATGCAAACAGTTATGTATGTTATTTTGAAAGATCTAGTGAAAATTCTTGTGCCAATTTTGCCACACACGGCAGAAGAAACATGGACTTACTTGGAACATGAACCAGAAAATTTTGCTTATCTTGCAGAAATGCCAGAAGCAGCAGAAATTCCTGGAAGTGAAGAATTGTTAGGAAACTGGCAAGAATTTCTTGATTTCCGTGATAAGATTTTGAAAGCTTTGGAAAGTGCTCGTGAAGCAAAATTGATTGGTAAATCATTGGAAGCAACAGTAACTATTTATCCAAATGAAGTTGTGCGTACTTTATTGACGGCAATTGATGAAAATGTTGCTCAACTTTTGATTGTATCAAACTTTGTAGTTGCCAACGAACCAGTAAATAATGCCCCAGAGTCTGCAATGAAATTTGATGACCTTGCAGTTCTTGTTGAACATGCGGCTGGAGAAGTTTGTGATCGTTGCCGTAGAACAGATGAAACAGTTGGACACAATGCTAATGAACATCTCAAAATGCTTTGTGAACATTGTGCACATATCGTTGAAACAGAATTCCCTGAAATTCTTGAAGAAGGTTTTGAA
>ileS_Lcl-022
ATGCTCAAATCAATTGGAAATACAATTGTGCCAAAAGATGTCACTAAGAAATTTGGTGCCGATATTCTCCGTCTTTGGGTGGCCTCAATTGATACCGAATCAGATGTTCGTGTATCTATGGATATTCTCAGTCAAGTCTCTGAAGTTTACCGTAAAATCCGTAACACTTTGCGTTTCTTAATCGCAAATACATCTGATTTTAATCCTAAAGAAGATGGAATTGACTTTGCTGAACTTCGTCCAGTAGATAAATATATGCTTGTGAAATTTAATGAACTTGTAAAACAAATCCATAAAGCTTATGATAATTACAGTTTTATGAGTGTATACAAATCAATCATTAATTTCATCACTAATGATTTGTCATCGTTCTATCTTGATTTTGCAAAAGATGTGGTTTATATTGAAGCAGCAAATTCACCAGAACGACGTTCAATGCAAACAGTAATGTATGTTATTTTGAAAGATTTGGTAAAAGTTCTTGTTCCAATTTTGCCTCATACAGCAGAAGAAACATGGACTTACTTAGAGCATGAACCAGAAAATTTTGCTTATCTTGCAGAAATGCCAGAAGCAGCGGAAATTCCAGGTAGTGAAGAACTATTAGGAAATTGGCAAGAATTCCTTGACTTCCGTGATAAGATTTTGAAAGCTTTGGAAAGTGCTCGTGAAGCGAAACTTATTGGTAAATCATTGGAAGCAACAGTGACAATTTATCCAAATGAAGTTGTACGTACTTTACTGACAGCGATTGACGAAAATGTTGCGCAACTTTTGATTGTATCAAACTTTGTAGTAGCGAACGGAACTGTAAGTGATGCACCAGAAGCAGCTATGAAATTTGATGACCTTGCTGTTCTTGTGGAACATGCCGCTGGTGATGTTTGTGACCGTTGCCGCAGAACTGATGAAACAGTTGGGCATAACGCCAATGAAAATCTCAAAATGCTTTGTGAACATTGTGCACATATCGTTGAAAAAGAATTTCCAGAAGTCCTTGTAGAAGGCTTTGAA
>ileS_Lcl-023
ATGCTCAAATCAATTGGAAATACAATTGTGCCAAAAGATGTCACTAAGAAATTTGGTGCCGATATTCTCCGTCTTTGGGTGGCCTCAATTGATACCGAATCAGATGTTCGTGTATCTATGGATATTCTCAGTCAAGTCTCTGAAGTTTACCGTAAAATCCGTAACACTTTGCGTTTCTTAATCGCAAATACATCTGATTTTAATCCTAAAGAAGATGGAATTGACTTTGCTGAACTTCGTCCAGTAGATAAATATATGCTTGTGAAATTTAATGAACTTGTAAAACAAATCCATAAAGCTTATGATAATTACAGTTTTATGAGTGTATACAAATCAATCATTAATTTCATCACTAATGATTTGTCATCGTTCTATCTTGATTTTGCAAAAGATGTGGTTTATATTGAAGCAGCAAATTCACCAGAACGACGTTCAATGCAAACAGTAATGTATGTTATTTTGAAAGATTTGGTAAAAGTTCTTGTTCCAATTTTGCCTCATACAGCAGAAGAAACATGGACTTACTTAGAGCATGAACCAGAAAATTTTGCTTATCTTGCAGAAATGCCAGAAGCAGCGGAAATTCCAGGTAGTGAAGAACTATTAGGAAATTGGCAAGAATTCCTTGACTTCCGTGATAAGATTTTGAAAGCTTTGGAAAGTGCTCGTGAAGCGAAACTTATTGGTAAATCATTGGAAGCAACAGTGACAATTTATCCAAATGAAGTTGTACGTACTTTACTGACAGCGATTGACGAAAATGTTGCGCAACTTTTGATTGTATCAAACTTTGTAGTAGCGAACGGAACTGTAAGTGATGCACCAGAAGCAGCTATGAAATTTGATGACCTTGCTGTTCTTGTGGAACATGCCGCTGGTGATGTTTGTGACCGTTGCCGCAGAACTGATGAAACAGTTGGGCATAACGCCAATGAAAATCTCAAAATGCTTTGTGAACATTGTGCACATATCGTTGAAAAAGAATTTCCAGAAGTCCTTGTAGAAGGCTTTGAA
>ileS_Lcl-024
ATGCTCAAATCAATTGGAAATACAATCGTGCCAAAAGATGTCATTAAGAAATTTGGTGCTGACATTCTCCGCCTTTGGGTGGCATCAATTGATACTGAATCAGATGTTCGTGTGTCAATGGACATTCTCAGTCAAGTTTCTGAAGTTTACCGTAAAATCCGGAATACATTGCGTTTCTTAATCGCTAATACATCTGATTTTAATCCAAAAGAAGATGCAATTGATTTTGCAGAACTTCGTCCAGTAGACAAATATATGCTTGTGAAATTTAATGAACTTGTAAAACAAATTCGTACAGCTTATGATAACTATAGCTTTATGACTGTTTACAAATCAATCATTAATTTCATCACAAATGATTTGTCATCTTTCTATCTTGATTTTGCTAAAGATGTTGTTTATATTGAAGCAGCAAATTCACCAGAACGCCGCTCAATGCAAACAGTTATGTATGTTATTTTGAAAGATCTAGTGAAAATTCTTGTGCCAATTTTGCCACACACGGCAGAAGAAACATGGACTTACTTGGAACATGAACCAGAAAATTTTGCTTATCTTGCAGAAATGCCAGAAGCAGCAGAAATTCCTGGAAGTGAAGAATTGTTAGGAAACTGGCAAGAATTTCTTGATTTCCGTGATAAGATTTTGAAAGCTTTGGAAAGTACTCGTGAAACAAAATTGATTGGTAAATCATTGGAAGCAACAGTAACTATTTATCCAAATGAAGTTGTGCGTACTTTATTGACGGCAATTGATGAAAATGTTGCTCAACTTTTGATTGTATCAAACTTTGTAGTTGCCAACGAACCAGTAAATAATGCCCCAGAGTCTGCAATGAAATTTGATGACCTTGCAGTTCTTGTTGAACATGCGGCTGGAGAAGTTTGTGATCGTTGCCGTAGAACAGCTGAAACAGTTGGACACAATGCTAATGAACATCTCAAAATGCTTTGTGAACATTGTGCACATATCGTTGAAACAGAATTCCCTGAAATTCTTGAAGAAGGTTTTGAA
>ileS_Lcl-025
ATGCTCAAATCAATTGGAAATACAATCGTGCCAAAAGATGTCATTAAGAAATTTGGTGCTGACATTCTCCGCCTTTGGGTGGCATCAATTGATACTGAATCAGATGTTCGTGTGTCAATGGACATTCTCAGTCAAGTTTCTGAAGTTTACCGTAAAATCCGGAATACATTGCGTTTCTTAATCGCTAATACATCTGATTTTAATCCAAAAGAAGATGCAATTGATTTTGCAGAACTTCGTCCAGTAGACAAATATATGCTTGTGAAATTTAATGAACTTGTAAAACAAATTCGTACAGCTTATGATAACTATAGCTTTATGACTGTTTACAAATCAATCATTAATTTCATCACAAATGATTTGTCATCTTTCTATCTTGATTTTGCTAAAGATGTTGTTTATATTGAAGCAGCAAATTCACCAGAACGCCGCTCAATGCAAACAGTTATGTATGTTATTTTGAAAGATCTAGTGAAAATTCTTGTGCCAATTTTGCCACACACGGCAGAAGAAACATGGACTTACTTGGAACATGAACCAGAAAATTTTGCTTATCTTGCAGAAATGCCAGAAGCAGCAGAAATTCCTGGAAGTGAAGAATTGTTAGGAAACTGGCAAGAATTTCTTGATTTCCGTGATAAGATTTTGAAAGCTTTGGAAAGTACTCGTGAAACAAAATTGATTGGTAAATCATTGGAAGCAACAGTAACTATTTATCCAAATGAAGTTGTGCGTACTTTATTGACGGCAATTGATGAAAATGTTGCTCAACTTTTGATTGTATCAAACTTTGTAGTTGCCAACGAACCAGTAAATAATGCCCCAGAGTCTGCAATGAAATTTGATGACCTTGCAGTTCTTGTTGAACATGCGGCTGGAGAAGTTTGTGATCGTTGCCGTAGAACAGCTGAAACAGTTGGACACAATGCTAATGAACATCTCAAAATGCTTTGTGAACATTGTGCACATATCGTTGAAACAGAATTCCCTGAAATTCTTGAAGAAGGTTTTGAA
>ileS_Lcl-026
ATGCTCAAATCAATTGGAAATACAATCGTGCCAAAAGATGTCACTAAGAAATTTGGTGCTGACATTCTCCGCCTTTGGGTGGCATCAATTGATACTGAATCAGATGTTCGTGTGTCAATGGACATTCTCAGTCAAGTTTCTGAAGTTTACCGTAAAATCCGGAATACATTGCGTTTCTTAATCGCTAATACATCTGATTTTAATCCAAAAGAAGATGCAATTGATTTTGCAGAACTTCGTCCAGTAGACAAATATATGCTTGTGAAATTTAATGAACTTGTAAAACAAATTCGTACAGCTTATGATAACTATAGCTTTATGACTGTTTACAAATCAATCATTAATTTCATCACAAATGATTTGTCATCTTTCTATCTTGATTTTGCTAAAGATGTTGTTTATATTGAAGCAGCAAATTCACCAGAACGCCGCTCAATGCAAACAGTTATGTATGTTATTTTGAAAGATCTAGTGAAAATTCTTGTGCCAATTTTGCCACACACGGCAGAAGAAACATGGACTTACTTGGAACATGAACCAGAAAATTTTGCTTATCTTGCAGAAATGCCAGAAGCAGCAGAAATTCCTGGAAGTGAAGAATTGTTAGGAAACTGGCAAGAATTTCTTGATTTCCGTGATAAGATTTTGAAAGCTTTGGAAAGTGCTCGTGAAGCAAAATTGATTGGTAAATCATTGGAAGCAACAGTAACTATTTATCCAAATGAAGTTGTGCGTACTTTATTGACGGCAATTGATGAAAATGTTGCTCAACTTTTGATTGTATCAAACTTTGTAGTTGCCAACGAACCAGTAAATAATGCCCCAGAGTCTGCAATGAAATTTGATGACCTTGCAGTTCTTGTTGAACATGCGGCTGGAGAAGTTTGTGATCGTTGCCGTAGAACAGATGAAACAGTTGGACACAATGCTAATGAACATCTCAAAATGCTTTGTGAACATTGTGCACATATCGTTGAAACAGAATTCCCTGAAATTCTTGAAGAAGGTTTTGAA
>ileS_Lcl-027
ATGCTCAAATCAATTGGAAATACAATTGTGCCAAAAGATGTCACTAAGAAATTTGGTGCCGATATTCTCCGTCTTTGGGTGGCCTCAATTGATACCGAATCAGATGTTCGTGTATCTATGGATATTCTCAGTCAAGTCTCTGAAGTTTACCGTAAAATCCGTAACACTTTGCGTTTCTTAATCGCAAATACATCTGATTTTAATCCTAAAGAAGATGGAATTGACTTTGCTGAACTTCGTCCAGTAGATAAATATATGCTTGTGAAATTTAATGAACTTGTAAAACAAATCCATAAAGCTTATGATAATTACAGTTTTATGAGTGTATACAAATCAATCATTAATTTCATCACTAATGATTTGTCATCGTTCTATCTTGATTTTGCAAAAGATGTGGTTTATATTGAAGCAGCAAATTCACCAGAACGACGTTCAATGCAAACAGTAATGTATGTTATTTTGAAAGATTTGGTAAAAGTTCTTGTTCCAATTTTGCCTCATACAGCAGAAGAAACATGGACTTACTTAGAGCATGAACCAGAAAATTTTGCTTATCTTGCAGAAATGCCAGAAGCAGCGGAAATTCCAGGTAGTGAAGAACTATTAGGAAATTGGCAAGAATTCCTTGACTTCCGTGATAAGATTTTGAAAGCTTTGGAAAGTGCTCGTGAAGCGAAACTTATTGGTAAATCATTGGAAGCAACAGTGACAATTTATCCAAATGAAGTTGTACGTACTTTACTGACAGCGATTGACGAAAATGTTGCGCAACTTTTGATTGTATCAAACTTTGTAGTAGCGAACGGAACTGTAAGTGATGCACCAGAAGCAGCTATGAAATTTGATGACCTTGCTGTTCTTGTGGAACATGCCGCTGGTGATGTTTGTGACCGTTGCCGCAGAACTGATGAAACAGTTGGGCATAACGCCAATGAAAATCTCAAAATGCTTTGTGAACATTGTGCACATATCGTTGAAAAAGAATTTCCAGAAGTCCTTGTAGAAGGCTTTGAA
>ileS_Lcl-028
ATGCTCAAATCAATTGGAAATACAATTGTGCCAAAAGATGTCACTAAGAAATTTGGTGCCGATATTCTCCGTCTTTGGGTGGCCTCAATTGATACCGAATCAGATGTTCGTGTATCTATGGATATTCTCAGTCAAGTCTCTGAAGTTTACCGTAAAATCCGTAACACTTTGCGTTTCTTAATCGCAAATACATCTGATTTTAATCCTAAAGAAGATGGAATTGACTTTGCTGAACTTCGTCCAGTAGATAAATATATGCTTGTGAAATTTAATGAACTTGTAAAACAAATCCATAAAGCTTATGATAATTACAGTTTTATGAGTGTATACAAATCAATCATTAATTTCATCACTAATGATTTGTCATCGTTCTATCTTGATTTTGCAAAAGATGTGGTTTATATTGAAGCAGCAAATTCACCAGAACGACGTTCAATGCAAACAGTAATGTATGTTATTTTGAAAGATTTGGTAAAAGTTCTTGTTCCAATTTTGCCTCATACAGCAGAAGAAACATGGACTTACTTAGAGCATGAACCAGAAAATTTTGCTTATCTTGCAGAAATGCCAGAAGCAGCGGAAATTCCAGGTAGTGAAGAACTATTAGGAAATTGGCAAGAATTCCTTGACTTCCGTGATAAGATTTTGAAAGCTTTGGAAAGTGCTCGTGAAGCGAAACTTATTGGTAAATCATTGGAAGCAACAGTGACAATTTATCCAAATGAAGTTGTACGTACTTTACTGACAGCGATTGACGAAAATGTTGCGCAACTTTTGATTGTATCAAACTTTGTAGTAGCGAACGGAACTGTAAGTGATGCACCAGAAGCAGCTATGAAATTTGATGACCTTGCTGTTCTTGTGGAACATGCCGCTGGTGATGTTTGTGACCGTTGCCGCAGAACTGATGAAACAGTTGGGCATAACGCCAATGAAAATCTCAAAATGCTTTGTGAACATTGTGCACATATCGTTGAAAAAGAATTTCCAGAAGTCCTTGTAGAAGGCTTTGAA
>ileS_Lcl-029
ATGCTCAAATCAATTGGAAATACAATCGTGCCAAAAGATGTCACTAAGAAATTTGGTGCTGACATTCTCCGCCTTTGGGTGGCATCAATTGATACTGAATCAGATGTTCGTGTGTCAATGGACATTCTCAGTCAAGTTTCTGAAGTTTACCGTAAAATCCGGAATACATTGCGTTTCTTAATCGCTAATACATCTGATTTTAATCCAAAAGAAGATGCAATTGATTTTGCAGAACTTCGTCCAGTAGACAAATATATGCTTGTGAAATTTAATGAACTTGTAAAACAAATTCGTACAGCTTATGATAACTATAGCTTTATGACTGTTTACAAATCAATCATTAATTTCATCACAAATGATTTGTCATCTTTCTATCTTGATTTTGCTAAAGATGTTGTTTATATTGAAGCAGCAAATTCACCAGAACGCCGCTCAATGCAAACAGTTATGTATGTTATTTTGAAAGATCTAGTGAAAATTCTTGTGCCAATTTTGCCACACACGGCAGAAGAAACATGGACTTACTTGGAACATGAACCAGAAAATTTTGCTTATCTTGCAGAAATGCCAGAAGCAGCAGAAATTCCTGGAAGTGAAGAATTGTTAGGAAACTGGCAAGAATTTCTTGATTTCCGTGATAAGATTTTGAAAGCTTTGGAAAGTGCTCGTGAAGCAAAATTGATTGGTAAATCATTGGAAGCAACAGTAACTATTTATCCAAATGAAGTTGTGCGTACTTTATTGACGGCAATTGATGAAAATGTTGCTCAACTTTTGATTGTATCAAACTTTGTAGTTGCCAACGAACCAGTAAATAATGCCCCAGAGTCTGCAATGAAATTTGATGACCTTGCAGTTCTTGTTGAACATGCGGCTGGAGAAGTTTGTGATCGTTGCCGTAGAACAGATGAAACAGTTGGACACAATGCTAATGAACATCTCAAAATGCTTTGTGAACATTGTGCACATATCGTTGAAACAGAATTCCCTGAAATTCTTGAAGAAGGTTTTGAA
>ileS_Lcl-030
ATGCTCAAATCAATTGGAAATACAATCGTGCCAAAAGATGTCACTAAGAAATTTGGTGCTGACATTCTCCGCCTTTGGGTGGCATCAATTGATACTGAATCAGATGTTCGTGTGTCAATGGACATTCTCAGTCAAGTTTCTGAAGTTTACCGTAAAATCCGGAATACATTGCGTTTCTTAATCGCTAATACATCTGATTTTAATCCAAAAGAAGATGCAATTGATTTTGCAGAACTTCGTCCAGTAGACAAATATATGCTTGTGAAATTTAATGAACTTGTAAAACAAATTCGTACAGCTTATGATAACTATAGCTTTATGACTGTTTACAAATCAATCATTAATTTCATCACAAATGATTTGTCATCTTTCTATCTTGATTTTGCTAAAGATGTTGTTTATATTGAAGCAGCAAATTCACCAGAACGCCGCTCAATGCAAACAGTTATGTATGTTATTTTGAAAGATCTAGTGAAAATTCTTGTGCCAATTTTGCCACACACGGCAGAAGAAACATGGACTTACTTGGAACATGAACCAGAAAATTTTGCTTATCTTGCAGAAATGCCAGAAGCAGCAGAAATTCCTGGAAGTGAAGAATTGTTAGGAAACTGGCAAGAATTTCTTGATTTCCGTGATAAGATTTTGAAAGCTTTGGAAAGTGCTCGTGAAGCAAAATTGATTGGTAAATCATTGGAAGCAACAGTAACTATTTATCCAAATGAAGTTGTGCGTACTTTATTGACGGCAATTGATGAAAATGTTGCTCAACTTTTGATTGTATCAAACTTTGTAGTTGCCAACGAACCAGTAAATAATGCCCCAGAGTCTGCAATGAAATTTGATGACCTTGCAGTTCTTGTTGAACATGCGGCTGGAGAAGTTTGTGATCGTTGCCGTAGAACAGATGAAACAGTTGGACACAATGCTAATGAACATCTCAAAATGCTTTGTGAACATTGTGCACATATCGTTGAAACAGAATTCCCTGAAATTCTTGAAGAAGGTTTTGAA
>ileS_Lcl-031
ATGCTCAAATCAATTGGAAATACAATTGTGCCAAAAGATGTCACTAAGAAATTTGGTGCCGATATTCTCCGTCTTTGGGTGGCCTCAATTGATACCGAATCAGATGTTCGTGTATCTATGGATATTCTCAGTCAAGTCTCTGAAGTTTACCGTAAAATCCGTAACACTTTGCGTTTCTTAATCGCAAATACATCTGATTTTAATCCTAAAGAAGATGGAATTGACTTTGCTGAACTTCGTCCAGTAGATAAATATATGCTTGTGAAATTTAATGAACTTGTAAAACAAATCCATAAAGCTTATGATAATTACAGTTTTATGAGTGTATACAAATCAATCATTAATTTCATCACTAATGATTTGTCATCGTTCTATCTTGATTTTGCAAAAGATGTGGTTTATATTGAAGCAGCAAATTCACCAGAACGACGTTCAATGCAAACAGTAATGTATGTTATTTTGAAAGATTTGGTAAAAGTTCTTGTTCCAATTTTGCCTCATACAGCAGAAGAAACATGGACTTACTTAGAGCATGAACCAGAAAATTTTGCTTATCTTGCAGAAATGCCAGAAGCAGCGGAAATTCCAGGTAGTGAAGAACTATTAGGAAATTGGCAAGAATTCCTTGACTTCCGTGATAAGATTTTGAAAGCTTTGGAAAGTGCTCGTGAAGCGAAACTTATTGGTAAATCATTGGAAGCAACAGTGACAATTTATCCAAATGAAGTTGTACGTACTTTACTGACAGCGATTGACGAAAATGTTGCGCAACTTTTGATTATATCAAACTTTGTAGTAGCGAACGGAACTGTAAGTGATGCACCAGAAGCAGCTATGAAATTTGATGACCTTGCTGTTCTTGTGGAACATGCCGCTGGTGATGTTTGTGACCGTTGCCGCAGAACTGATGAAACAGTTGGGCATAACGCCAATGAAAATCTCAAAATGCTTTGTGAACATTGTGCACATATCGTTGAAAAAGAATTTCCAGAAGTCCTTGTAGAAGGCTTTGAA
>ileS_Lcl-032
ATGCTCAAATCAATTGGAAATACAATTGTGCCAAAAGATGTCACTAAGAAATTTGGTGCCGATATTCTCCGTCTTTGGGTGGCCTCAATTGATACCGAATCAGATGTTCGTGTATCTATGGATATTCTCAGTCAAGTCTCTGAAGTTTACCGTAAAATCCGTAACACTTTGCGTTTCTTAATCGCAAATACATCTGATTTTAATCCTAAAGAAGATGGAATTGACTTTGCTGAACTTCGTCCAGTAGATAAATATATGCTTGTGAAATTTAATGAACTTGTAAAACAAATCCATAAAGCTTATGATAATTACAGTTTTATGAGTGTATACAAATCAATCATTAATTTCATCACTAATGATTTGTCATCGTTCTATCTTGATTTTGCAAAAGATGTGGTTTATATTGAAGCAGCAAATTCACCAGAACGACGTTCAATGCAAACAGTAATGTATGTTATTTTGAAAGATTTGGTAAAAGTTCTTGTTCCAATTTTGCCTCATACAGCAGAAGAAACATGGACTTACTTAGAGCATGAACCAGAAAATTTTGCTTATCTTGCAGAAATGCCAGAAGCAGCGGAAATTCCAGGTAGTGAAGAACTATTAGGAAATTGGCAAGAATTCCTTGACTTCCGTGATAAGATTTTGAAAGCTTTGGAAAGTGCTCGTGAAGCGAAACTTATTGGTAAATCATTGGAAGCAACAGTGACAATTTATCCAAATGAAGTTGTACGTACTTTACTGACAGCGATTGACGAAAATGTTGCGCAACTTTTGATTGTATCAAACTTTGTAGTAGCGAACGGAACTGTAAGTGATGCACCAGAAGCAGCTATGAAATTTGATGACCTTGCTGTTCTTGTGGAGCATGCCGCTGGTGATGTTTGTGACCGTTGCCGCAGAACTGATGAAACAGTTGGGCATAACGCCAATGAAAATCTCAAAATGCTTTGTGAACATTGTGCACATATCGTTGAAAAAGAATTTCCAGAAGTCCTTGTAGAAGGCTTTGAA
>ileS_Lcl-033
ATGCTCAAATCAATTGGAAATACAATTGTGCCAAAAGATGTCACTAAGAAATTTGGTGCCGATATTCTCCGTCTTTGGGTGGCCTCAATTGATACCGAATCAGATGTTCGTGTATCTATGGATATTCTCAGTCAAGTCTCTGAAGTTTACCGTAAAATCCGTAACACTTTGCGTTTCTTAATCGCAAATACATCTGATTTTAATCCTAAAGAAGATGGAATTGACTTTGCTGAACTTCGTCCAGTAGATAAATATATGCTTGTGAAATTTAATGAACTTGTAAAACAAATCCATAAAGCTTATGATAATTACAGTTTTATGAGTGTATACAAATCAATCATTAATTTCATCACTAATGATTTGTCATCGTTCTATCTTGATTTTGCAAAAGATGTGGTTTATATTGAAGCAGCAAATTCACCAGAACGACGTTCAATGCAAACAGTAATGTATGTTATTTTGAAAGATTTGGTAAAAGTTCTTGTTCCAATTTTGCCTCATACAGCAGAAGAAACATGGACTTACTTAGAGCATGAACCAGAAAATTTTGCTTATCTTGCAGAAATGCCAGAAGCAGCGGAAATTCCAGGTAGTGAAGAACTATTAGGAAATTGGCAAGAATTCCTTGACTTCCGTGATAAGATTTTGAAAGCTTTGGAAAGTGCTCGTGAAGCGAAACTTATTGGTAAATCATTGGAAGCAACAGTGACAATTTATCCAAATGAAGTTGTACGTACTTTACTGACAGCGATTGACGAAAATGTTGCGCAACTTTTGATTGTATCAAACTTTGTAGTAGCGAACGGAACTGTAAGTGATGCACCAGAAGCAGCTATGAAATTTGATGACCTTGCTGTTCTTGTGGAACATGCCGCTGGTGATGTTTGTGACCGTTGCCGCAGAACTGATGAAACAGTTGGGCATAACGCCAATGAAAATCTCAAAATGCTTTGTGAACATTGTGCACATATCGTTGAAAAAGAATTTCCAGAAGTCCTTGTAGAAGGCTTTGAA
>ileS_Lcl-034
ATGCTCAAATCAATTGGAAATACAATCGTGCCAAAAGATGTCACTAAGAAATTTGGTGCTGACATTCTCCGTCTTTGGGTGGCCTCAATTGATACTGAATCAGATGTTCGGGTATCAATGGATATTCTCAGTCAAGTTTCTGAAGTTTACCGTAAAATCCGGAATACATTGCGTTTCTTAATCGCTAATACATCTGATTTTAATCCAAAAGAAGATGCAATTGATTTTGCAGAACTTCGTCCAGTAGACAAATATATGCTTGTGAAATTTAATGAACTTGTAAAACAAATTCGTACAGCTTATGATAACTATAGCTTTATGACTGTTTACAAATCAATCATTAATTTCATCACAAATGATTTGTCATCTTTCTATCTTGATTTTGCTAAAGATGTTGTTTATATTGAAGCAGCAAATTCACCAGAACGCCGCTCAATGCAAACAGTTATGTATGTTATTTTGAAAGATTTAGTGAAAATTCTTGTACCAATTTTGCCACACACGGCAGAAGAAACATGGACTTACTTGGAACATGAACTAGAAAATTTTGCTTATCTTGCAGAAATGCCAGAAGCAGCAGAAATTCCTGGAAGTGAAGAATTGTTAGGAAACTGGCAAGAATTTCTTGATTTCCGTGATAAGATTTTGAAAGCTTTGGAAAGTGCTCGTGAAGCAAAATTGATTGGTAAATCATTGGAAGCAACAGTAACTATTTATCCAAATGAAGTTGTGCGTACTTTATTGACGGCAATTGATGAAAATGTTGCTCAACTTTTGATTGTATCAAACTTTGTAGTTGCCAACGAACCAGTAAATAATGCCCCAGAGTCTGCAATGAAATTTGATGACCTTGCAGTTCTTGTTGAACATGCGGCTGGAGAAGTTTGTGATCGTTGCCGTAGAACAGATGAAACAGTTGGACACAATGCTAATGAACATCTCAAAATGCTTTGTGAACATTGTGCACACATCGTTGAAACAGAATTCCCTGAAATCCTTGAAGAAGGTTTTGAA
>ileS_Lcl-035
ATGCTCAAATCAATTGGAAATACAATTGTGCCAAAAGATGTCACTAAGAAATTTGGTGCCGATATTCTCCGTCTTTGGGTGGCCTCAATTGATACCGAATCAGATGTTCGTGTATCTATGGATATTCTCAGTCAAGTCTCTGAAGTTTACCGTAAAATCCGTAACACTTTGCGTTTCTTAATCGCAAATACATCTGATTTTAATCCTAAAGAAGATGGAATTGACTTTGCTGAACTTCGTCCAGTAGATAAATATATGCTTGTGAAATTTAATGAACTTGTAAAACAAATCCATAAAGCTTATGATAATTACAGTTTTATGAGTGTATACAAATCAATCATTAATTTCATCACTAATGATTTGTCATCGTTCTATCTTGATTTTGCAAAAGATGTGGTTTATATTGAAGCAGCAAATTCACCAGAACGACGTTCAATGCAAACAGTAATGTATGTTATTTTGAAAGATTTGGTAAAAGTTCTTGTTCCAATTTTGCCTCATACAGCAGAAGAAACATGGACTTACTTAGAGCATGAACCAGAAAATTTTGCTTATCTTGCAGAAATGCCAGAAGCAGCGGAAATTCCAGGTAGTGAAGAACTATTAGGAAATTGGCAAGAATTCCTTGACTTCCGTGATAAGATTTTGAAAGCTTTGGAAAGTGCTCGTGAAGCGAAACTTATTGGTAAATCATTGGAAGCAACAGTGACAATTTATCCAAATGAAGTTGTACGTACTTTACTGACAGCGATTGACGAAAATGTTGCGCAACTTTTGATTGTATCAAACTTTGTAGTAGCGAACGGAACTGTAAGTGATGCACCAGAAGCAGCTATGAAATTTGATGACCTTGCTGTTCTTGTGGAACATGCCGCTGGTGATGTTTGTGACCGTTGCCGCAGAACTGACGAAACAGTTGGGCATAACGCCAATGAAAATCTCAAAATGCTTTGTGAACATTGTGCACATATCGTTGAAAAAGAATTTCCAGAAGTCCTTGTAGAAGGCTTTGAA
>ileS_Lcl-036
ATGCTCAAATCAATTGGAAATACAATTGTGCCAAAAGATGTCACTAAGAAATTTGGTGCCGATATTCTCCGTCTTTGGGTGGCCTCAATTGATACCGAATCAGATGTTCGTGTATCTATGGATATTCTCAGTCAAGTCTCTGAAGTTTACCGTAAAATCCGTAACACTTTGCGTTTCTTAATCGCAAATACATCTGATTTTAATCCTAAAGAAGATGGAATTGACTTTGCTGAACTTCGTCCAGTAGATAAATATATGCTTGTGAAATTTAATGAACTTGTAAAACAAATCCATAAAGCTTATGATAATTACAGTTTTATGAGTGTATACAAATCAATCATTAATTTCATCACTAATGATTTGTCATCGTTCTATCTTGATTTTGCAAAAGATGTGGTTTATATTGAAGCAGCAAATTCACCAGAACGACGTTCAATGCAAACAGTAATGTATGTTATTTTGAAAGATTTGGTAAAAGTTCTTGTTCCAATTTTGCCTCATACAGCAGAAGAAACATGGACTTACTTAGAGCATGAACCAGAAAATTTTGCTTATCTTGCAGAAATGCCAGAAGCAGCGGAAATTCCAGGTAGTGAAGAACTATTAGGAAATTGGCAAGAATTCCTTGACTTCCGTGATAAGATTTTGAAAGCTTTGGAAAGTGCTCGTGAAGCGAAACTTATTGGTAAATCATTGGAAGCAACAGTGACAATTTATCCAAATGAAGTTGTACGTACTTTACTGACAGCGATTGACGAAAATGTTGCGCAACTTTTGATTGTATCAAACTTTGTAGTAGCGAACGGAACTGTAAGTGATGCACCAGAAGCAGCTATGAAATTTGATGACCTTGCTGTTCTTGTGGAACATGCCGCTGGTGATGTTTGTGACCGTTGCCGCAGAACTGATGAAACAGTTGGGCATAACGCCAATGAAAATCTCAAAATGCTTTGTGAACATTGTGCACATATCGTTGAAAAAGAATTTCCAGAAGTCCTTGTAGAAGGCTTTGAA
>ileS_Lcl-037
ATGCTCAAATCAATTGGAAATACAATTGTGCCAAAAGATGTCACTAAGAAATTTGGTGCCGATATTCTCCGTCTTTGGGTGGCCTCAATTGATACCGAATCAGATGTTCGTGTATCTATGGATATTCTCAGTCAAGTCTCTGAAGTTTACCGTAAAATCCGTAACACTTTGCGTTTCTTAATCGCAAATACATCTGATTTTAATCCTAAAGAAGATGGAATTGACTTTGCTGAACTTCGTCCAGTAGATAAATATATGCTTGTGAAATTTAATGAACTTGTAAAACAAATCCGTAAAGCTTATGATAATTACAGTTTTATGAGTGTATACAAATCAATCATTAATTTCATCACGAATGATTTGTCATCGTTCTATCTTGATTTTGCAAAAGATGTGGTTTATATTGAAGCCGCAAATTCACCAGAACGACGTTCAATGCAAACAGTTATGTATGTTATTTTGAAAGATTTGGTAAAAGTTCTTGTTCCAATTTTGCCTCATACAGCAGAAGAAACATGGACTTACTTAGAGCATGAACCAGAAAATTTTGCTTATCTTGCAGAAATGCCAGAAGCAGCGGAAATTCCAGGTAGTGAAGAACTATTAGGAAATTGGCAAGAATTCCTTGACTTCCGTGATAAGATTTTGAAAGCTTTGGAAAGTGCTCGTGAAGCGAAACTTATTGGTAAATCATTGGAAGCAACAGTGACAATTTATCCAAATGAAGTTGTACGTACTTTACTGACAGCAATTGACGAGAATGTTGCACAACCTTTGATTGTATCAAACTTTGTAGTAGCGAACGGAACTGTAAGTGATGCACCAGAAGCAGCTATGAAATTTGATGACCTTGCTGTTCTTGTGGAACATGCTGCTGGTGATGTTTGTGACCGTTGTCGCAGAACTGATGAAACAGTTGGACATAACGCCAATGAAAATCTCAAAATGCTTTGTGAACATTGTGCACATATCGTTGAAAAAGAATTTCCAGAAGTCCTTGTAGAAGGCTTTGAA
>ileS_Lcl-038
ATGCTCAAATCAATTGGAAATACAATCGTGCCAAAAGATGTCACTAAGAAATTTGGTGCTGACATTCTCCGCCTTTGGGTGGCATCAATTGATACTGAATCAGATGTTCGTGTGTCAATGGACATTCTCAGTCAAGTTTCTGAAGTTTACCGTAAAATCCGGAATACATTGCGTTTCTTAATCGCTAATACATCTGATTTTAATCCAAAAGAAGATGCAATTGATTTTGCAGAACTTCGTCCAGTAGACAAATATATGCTTGTGAAATTTAATGAACTTGTAAAACAAATTCGTACAGCTTATGATAACTATAGCTTTATGACTGTTTACAAATCAATCATTAATTTCATCACAAATGATTTGTCATCTTTCTATCTTGATTTTGCTAAAGATGTTGTTTATATTGAAGCAGCAAATTCACCAGAACGCCGCTCAATGCAAACAGTTATGTATGTTATTTTGAAAGATCTAGTGAAAATTCTTGTGCCAATTTTGCCACACACGGCAGAAGAAACATGGACTTACTTGGAACATGAACCAGAAAATTTTGCTTATCTTGCAGAAATGCCAGAAGCAGCAGAAATTCCTGGAAGTGAAGAATTGTTAGGAAACTGGCAAGAATTTCTTGATTTCCGTGATAAGATTTTGAAAGCTTTGGAAAGTGCTCGTGAAGCAAAATTGATTGGTAAATCATTGGAAGCAACAGTAACTATTTATCCAAATGAAGTTGTGCGTACTTTATTGACGGCAATTGATGAAAATGTTGCTCAACTTTTGATTGTATCAAACTTTGTAGTTGCCAACGAACCAGTAAATAATGCCCCAGAGTCTGCAATGAAATTTGATGACCTTGCAGTTCTTGTTGAACATGCGGCTGGAGAAGTTTGTGATCGTTGCCGTAGAACAGATGAAACAGTTGGACACAATGCTAATGAACATCTCAAAATGCTTTGTGAACATTGTGCACATATCGTTGAAACAGAATTCCCTGAAATTCTTGAAGAAGGTTTTGAA
>ileS_Lcl-039
ATGCTCAAATCAATTGGAAATACAATTGTGCCAAAAGATGTCACTAAGAAATTTGGTGCCGATATTCTCCGTCTTTGGGTGGCCTCAATTGATACCGAATCAGATGTTCGTGTATCTATGGATATTCTCAGTCAAGTCTCTGAAGTTTACCGTAAAATCCGTAACACTTTGCGTTTCTTAATCGCAAATACATCTGATTTTAATCCTAAAGAAGATGGAATTGACTTTGCTGAACTTCGTCCAGTAGATAAATATATGCTTGTGAAATTTAATGAACTTGTAAAACAAATCCGTAAAGCTTATGATAATTACAGTTTTATGAGTGTATACAAATCAATCATTAATTTCATCACGAATGATTTGTCATCGTTCTATCTTGATTTTGCAAAAGATGTGGTTTATATTGAAGCCGCAAATTCACCAGAACGACGTTCAATGCAAACAGTTATGTATGTTATTTTGAAAGATTTGGTAAAAGTTCTTGTTCCAATTTTGCCTCATACAGCAGAAGAAACATGGACTTACTTAGAGCATGAACCAGAAAATTTTGCTTATCTTGCAGAAATGCCAGAAGCAGCGGAAATTCCAGGTAGTGAAGAACTATTAGGAAATTGGCAAGAATTCCTTGACTTCCGTGATAAGATTTTGAAAGCTTTGGAAAGTGCTCGTGAAGCGAAACTTATTGGTAAATCATTGGAAGCAACAGTGACAATTTATCCAAATGAAGTTGTACGTACTTTACTGACAGCAATTGACGAGAATGTTGCACAACTTTTGATTGTATCAAACTTTGTAGTAGCGAACGGAACTGTAAGTGATGCACCAGAAGCAGCTATGAAATTTGATGACCTTGCTGTTCTTGTGGAACATGCCGCTGGTGATGTTTGTGACCGTTGTCGCAGAACTGATGAAACAGTTGGACATAACGCCAATGAAAATCTCAAAATGCTTTGTGAACATTGTGCACATATCGTTGAAAAAGAATTTCCAGAAGTCCTTGTAGAAGGCTTTGAA
>ileS_Lcl-040
ATGCTCAAATCAATTGGAAATACAATCGTGCCAAAAGATGTCATTAAGAAATTTGGTGCTGACATTCTCCGCCTTTGGGTGGCATCAATTGATACTGAATCAGATGTTCGTGTGTCAATGGACATTCTCAGTCAAGTTTCTGAAGTTTACCGTAAAATCCGGAATACATTGCGTTTCTTAATCGCTAATACATCTGATTTTAATCCAAAAGAAGATGCAATTGATTTTGCAGAACTTCGTCCAGTAGACAAATATATGCTTGTGAAATTTAATGAACTTGTAAAACAAATTCGTACAGCTTATGATAACTATAGCTTTATGACTGTTTACAAATCAATCATTAATTTCATCACAAATGATTTGTCATCTTTCTATCTTGATTTTGCTAAAGATGTTGTTTATATTGAAGCAGCAAATTCACCAGAACGCCGCTCAATGCAAACAGTTATGTATGTTATTTTGAAAGATCTAGTGAAAATTCTTGTGCCAATTTTGCCACACACGGCAGAAGAAACATGGACTTACTTGGAACATGAACCAGAAAATTTTGCTTATCTTGCAGAAATGCCAGAAGCAGCAGAAATTCCTGGAAGTGAAGAATTGTTAGGAAACTGGCAAGAATTTCTTGATTTCCGTGATAAGATTTTGAAAGCTTTGGAAAGTACTCGTGAAACAAAATTGATTGGTAAATCATTGGAAGCAACAGTAACTATTTATCCAAATGAAGTTGTGCGTACTTTATTGACGGCAATTGATGAAAATGTTGCTCAACTTTTGATTGTATCAAACTTTGTAGTTGCCAACGAACCAGTAAATAATGCCCCAGAGTCTGCAATGAAATTTGATGACCTTGCAGTTCTTGTTGAACATGCGGCTGGAGAAGTTTGTGATCGTTGCCGTAGAACAGCTGAAACAGTTGGACACAATGCTAATGAACATCTCAAAATGCTTTGTGAACATTGTGCACATATCGTTGAAACAGAATTCCCTGAAATTCTTGAAGAAGGTTTTGAA
>ileS_Lcl-041
ATGCTCAAATCAATTGGAAATACAATTGTGCCAAAAGATGTCACTAAGAAATTTGGTGCCGATATTCTCCGTCTTTGGGTGGCCTCAATTGATACCGAATCAGATGTTCGTGTATCTATGGATATTCTCAGTCAAGTCTCTGAAGTTTACCGTAAAATCCGTAACACTTTGCGTTTCTTAATCGCAAATACATCTGATTTTAATCCTAAAGAAGATGGAATTGACTTTGCTGAACTTCGTCCAGTAGATAAATATATGCTTGTGAAATTTAATGAACTTGTAAAACAAATCCATAAAGCTTATGATAATTACAGTTTTATGAGTGTATACAAATCAATCATTAATTTCATCACTAATGATTTGTCATCGTTCTATCTTGATTTTGCAAAAGATGTGGTTTATATTGAAGCAGCAAATTCACCAGAACGACGTTCAATGCAAACAGTAATGTATGTTATTTTGAAAGATTTGGTAAAAGTTCTTGTTCCAATTTTGCCTCATACAGCAGAAGAAACATGGACTTACTTAGAGCATGAACCAGAAAATTTTGCTTATCTTGCAGAAATGCCAGAAGCAGCGGAAATTCCAGGTAGTGAAGAACTATTAGGAAATTGGCAAGAATTCCTTGACTTCCGTGATAAGATTTTGAAAGCTTTGGAAAGTGCTCGTGAAGCGAAACTTATTGGTAAATCATTGGAAGCAACAGTGACAATTTATCCAAATGAAGTTGTACGTACTTTACTGACAGCGATTGACGAAAATGTTGCGCAACTTTTGATTGTATCAAACTTTGTAGTAGCGAACGGAACTGTAAGTGATGCACCAGAAGCAGCTATGAAATTTGATGACCTTGCTGTTCTTGTGGAACATGCCGCTGGTGATGTTTGTGACCGTTGCCGCAGAACTGACGAAACAGTTGGGCATAACGCCAATGAAAATCTCAAAATGCTTTGTGAACATTGTGCACATATCGTTGAAAAAGAATTTCCAGAAGTCCTTGTAGAAGGCTTTGAA
>ileS_Lcl-042
ATGCTCAAATCAATTGGAAATACAATTGTGCCAAAAGATGTCACTAAGAAATTTGGTGCCGATATTCTCCGTCTTTGGGTGGCCTCAATTGATACCGAATCAGATGTTCGTGTATCTATGGATATTCTCAGTCAAGTCTCTGAAGTTTACCGTAAAATCCGTAACACTTTGCGTTTCTTAATCGCAAATACATCTGATTTTAATCCTAAAGAAGATGGAATTGACTTTGCTGAACTTCGTCCAGTAGATAAATATATGCTTGTGAAATTTAATGAACTTGTAAAACAAATCCATAAAGCTTATGATAATTACAGTTTTATGAGTGTATACAAATCAATCATTAATTTCATCACTAATGATTTGTCATCGTTCTATCTTGATTTTGCAAAAGATGTGGTTTATATTGAAGCAGCAAATTCACCAGAACGACGTTCAATGCAAACAGTAATGTATGTTATTTTGAAAGATTTGGTAAAAGTTCTTGTTCCAATTTTGCCTCATACAGCAGAAGAAACATGGACTTACTTAGAGCATGAACCAGAAAATTTTGCTTATCTTGCAGAAATGCCAGAAGCAGCGGAAATTCCAGGTAGTGAAGAACTATTAGGAAATTGGCAAGAATTCCTTGACTTCCGTGATAAGATTTTGAAAGCTTTGGAAAGTGCTCGTGAAGCGAAACTTATTGGTAAATCATTGGAAGCAACAGTGACAATTTATCCAAATGAAGTTGTACGTACTTTACTGACAGCGATTGACGAAAATGTTGCGCAACTTTTGATTGTATCAAACTTTGTAGTAGCGAACGGAACTGTAAGTGATGCACCAGAAGCAGCTATGAAATTTGATGACCTTGCTGTTCTTGTGGAGCATGCCGCTGGTGATGTTTGTGACCGTTGCCGCAGAACTGATGAAACAGTTGGGCATAACGCCAATGAAAATCTCAAAATGCTTTGTGAACATTGTGCACATATCGTTGAAAAAGAATTTCCAGAAGTCCTTGTAGAAGGCTTTGAA
>ileS_Lcl-043
ATGCTCAAATCAATTGGAAATACAATTGTGCCAAAAGATGTCACTAAGAAATTTGGTGCCGATATTCTCCGTCTTTGGGTGGCCTCAATTGATACCGAATCAGATGTTCGTGTATCTATGGATATTCTCAGTCAAGTCTCTGAAGTTTACCGTAAAATCCGTAACACTTTGCGTTTCTTAATCGCAAATACATCTGATTTTAATCCTAAAGAAGATGGAATTGACTTTGCTGAACTTCGTCCAGTAGATAAATATATGCTTGTGAAATTTAATGAACTTGTAAAACAAATCCGTAAAGCTTATGATAATTACAGTTTTATGAGTGTATACAAATCAATCATTAATTTCATCACGAATGATTTGTCATCGTTCTATCTTGATTTTGCAAAAGATGTGGTTTATATTGAAGCCGCAAATTCACCAGAACGACGTTCAATGCAAACAGTTATGTATGTTATTTTGAAAGATTTGGTAAAAGTTCTTGTTCCAATTTTGCCTCATACAGCAGAAGAAACATGGACTTACTTAGAGCATGAACCAGAAAATTTTGCTTATCTTGCAGAAATGCCAGAAGCAGCGGAAATTCCAGGTAGTGAAGAACTATTAGGAAATTGGCAAGAATTCCTTGACTTCCGTGATAAGATTTTGAAAGCTTTGGAAAGTGCTCGTGAAGCGAAACTTATTGGTAAATCATTGGAAGCAACAGTGACAATTTATCCAAATGAAGTTGTACGTACTTTACTGACAGCAATTGACGAGAATGTTGCACAACCTTTGATTGTATCAAACTTTGTAGTAGCGAACGGAACTGTAAGTGATGCACCAGAAGCAGCTATGAAATTTGATGACCTTGCTGTTCTTGTGGAACATGCTGCTGGTGATGTTTGTGACCGTTGTCGCAGAACTGATGAAACAGTTGGACATAACGCCAATGAAAATCTCAAAATGCTTTGTGAACATTGTGCACATATCGTTGAAAAAGAATTTCCAGAAGTCCTTGTAGAAGGCTTTGAA
>ileS_Lcl-044
ATGCTCAAATCAATTGGAAATACAATCGTGCCAAAAGATGTCACTAAGAAATTTGGTGCTGACATTCTCCGCCTTTGGGTGGCATCAATTGATACTGAATCAGATGTTCGTGTGTCAATGGACATTCTCAGTCAAGTTTCTGAAGTTTACCGTAAAATCCGGAATACATTGCGTTTCTTAATCGCTAATACATCTGATTTTAATCCAAAAGAAGATGCAATTGATTTTGCAGAACTTCGTCCAGTAGACAAATATATGCTTGTGAAATTTAATGAACTTGTAAAACAAATTCGTACAGCTTATGATAACTATAGCTTTATGACTGTTTACAAATCAATCATTAATTTCATCACAAATGATTTGTCATCTTTCTATCTTGATTTTGCTAAAGATGTTGTTTATATTGAAGCAGCAAATTCACCAGAACGCCGCTCAATGCAAACAGTTATGTATGTTATTTTGAAAGATCTAGTGAAAATTCTTGTGCCAATTTTGCCACACACGGCAGAAGAAACATGGACTTACTTGGAACATGAACCAGAAAATTTTGCTTATCTTGCAGAAATGCCAGAAGCAGCAGAAATTCCTGGAAGTGAAGAATTGTTAGGAAACTGGCAAGAATTTCTTGATTTCCGTGATAAGATTTTGAAAGCTTTGGAAAGTGCTCGTGAAGCAAAATTGATTGGTAAATCATTGGAAGCAACAGTAACTATTTATCCAAATGAAGTTGTGCGTACTTTATTGACGGCAATTGATGAAAATGTTGCTCAACTTTTGATTGTATCAAACTTTGTAGTTGCCAACGAACCAGTAAATAATGCCCCAGAGTCTGCAATGAAATTTGATGACCTTGCAGTTCTTGTTGAACATGCGGCTGGAGAAGTTTGTGATCGTTGCCGTAGAACAGATGAAACAGTTGGACACAATGCTAATGAACATCTCAAAATGCTTTGTGAACATTGTGCACATATCGTTGAAACAGAATTCCCTGAAATTCTTGAAGAAGGTTTTGAA
>ileS_Lcl-045
ATGCTCAAATCAATTGGAAATACAATTGTGCCAAAAGATGTCACTAAGAAATTTGGTGCCGATATTCTCCGTCTTTGGGTGGCCTCAATTGATACCGAATCAGATGTTCGTGTATCTATGGATATTCTCAGTCAAGTCTCTGAAGTTTACCGTAAAATCCGTAACACTTTGCGTTTCTTAATCGCAAATACATCTGATTTTAATCCTAAAGAAGATGGAATTGACTTTGCTGAACTTCGTCCAGTAGATAAATATATGCTTGTGAAATTTAATGAACTTGTAAAACAAATCCATAAAGCTTATGATAATTACAGTTTTATGAGTGTATACAAATCAATCATTAATTTCATCACTAATGATTTGTCATCGTTCTATCTTGATTTTGCAAAAGATGTGGTTTATATTGAAGCAGCAAATTCACCAGAACGACGTTCAATGCAAACAGTAATGTATGTTATTTTGAAAGATTTGGTAAAAGTTCTTGTTCCAATTTTGCCTCATACAGCAGAAGAAACATGGACTTACTTAGAGCATGAACCAGAAAATTTTGCTTATCTTGCAGAAATGCCAGAAGCAGCGGAAATTCCAGGTAGTGAAGAACTATTAGGAAATTGGCAAGAATTCCTTGACTTCCGTGATAAGATTTTGAAAGCTTTGGAAAGTGCTCGTGAAGCGAAACTTATTGGTAAATCATTGGAAGCAACAGTGACAATTTATCCAAATGAAGTTGTACGTACTTTACTGACAGCGATTGACGAAAATGTTGCGCAACTTTTGATTGTATCAAACTTTGTAGTAGCGAACGGAACTGTAAGTGATGCACCAGAAGCAGCTATGAAATTTGATGACCTTGCTGTTCTTGTGGAACATGCCGCTGGTGATGTTTGTGACCGTTGCCGCAGAACTGATGAAACAGTTGGGCATAACGCCAATGAAAATCTCAAAATGCTTTGTGAACATTGTGCACATATCGTTGAAAAAGAATTTCCAGAAGTCCTTGTAGAAGGCTTTGAA
>ileS_Lcl-046
ATGCTCAAATCAATTGGAAATACAATTGTGCCAAAAGATGTCACTAAGAAATTTGGTGCCGATATTCTCCGTCTTTGGGTGGCCTCAATTGATACCGAATCAGATGTTCGTGTATCTATGGATATTCTCAGTCAAGTCTCTGAAGTTTACCGTAAAATCCGTAACACTTTGCGTTTCTTAATCGCAAATACATCTGATTTTAATCCTAAAGAAGATGGAATTGACTTTGCTGAACTTCGTCCAGTAGATAAATATATGCTTGTGAAATTTAATGAACTTGTAAAACAAATCCGTAAAGCTTATGATAATTACAGTTTTATGAGTGTATACAAATCAATCATTAATTTCATCACGAATGATTTGTCATCGTTCTATCTTGATTTTGCAAAAGATGTGGTTTATATTGAAGCCGCAAATTCACCAGAACGACGTTCAATGCAAACAGTTATGTATGTTATTTTGAAAGATTTGGTAAAAGTTCTTGTTCCAATTTTGCCTCATACAGCAGAAGAAACATGGACTTACTTAGAGCATGAACCAGAAAATTTTGCTTATCTTGCAGAAATGCCAGAAGCAGCGGAAATTCCAGGTAGTGAAGAACTATTAGGAAATTGGCAAGAATTCCTTGACTTCCGTGATAAGATTTTGAAAGCTTTGGAAAGTGCTCGTGAAGCGAAACTTATTGGTAAATCATTGGAAGCAACAGTGACAATTTATCCAAATGAAGTTGTACGTACTTTACTGACAGCAATTGACGAGAATGTTGCACAACCTTTGATTGTATCAAACTTTGTAGTAGCGAACGGAACTGTAAGTGATGCACCAGAAGCAGCTATGAAATTTGATGACCTTGCTGTTCTTGTGGAACATGCTGCTGGTGATGTTTGTGACCGTTGTCGCAGAACTGATGAAACAGTTGGACATAACGCCAATGAAAATCTCAAAATGCTTTGTGAACATTGTGCACATATCGTTGAAAAAGAATTTCCAGAAGTCCTTGTAGAAGGCTTTGAA
>ileS_Lcl-047
ATGCTCAAATCAATTGGAAATACAATCGTGCCAAAAGATGTCATTAAGAAATTTGGTGCTGACATTCTCCGCCTTTGGGTGGCATCAATTGATACTGAATCAGATGTTCGTGTGTCAATGGACATTCTCAGTCAAGTTTCTGAAGTTTACCGTAAAATCCGGAATACATTGCGTTTCTTAATCGCTAATACATCTGATTTTAATCCAAAAGAAGATGCAATTGATTTTGCAGAACTTCGTCCAGTAGACAAATATATGCTTGTGAAATTTAATGAACTTGTAAAACAAATTCGTACAGCTTATGATAACTATAGCTTTATGACTGTTTACAAATCAATCATTAATTTCATCACAAATGATTTGTCATCTTTCTATCTTGATTTTGCTAAAGATGTTGTTTATATTGAAGCAGCAAATTCACCAGAACGCCGCTCAATGCAAACAGTTATGTATGTTATTTTGAAAGATCTAGTGAAAATTCTTGTGCCAATTTTGCCACACACGGCAGAAGAAACATGGACTTACTTGGAACATGAACCAGAAAATTTTGCTTATCTTGCAGAAATGCCAGAAGCAGCAGAAATTCCTGGAAGTGAAGAATTGTTAGGAAACTGGCAAGAATTTCTTGATTTCCGTGATAAGATTTTGAAAGCTTTGGAAAGTACTCGTGAAACAAAATTGATTGGTAAATCATTGGAAGCAACAGTAACTATTTATCCAAATGAAGTTGTGCGTACTTTATTGACGGCAATTGATGAAAATGTTGCTCAACTTTTGATTGTATCAAACTTTGTAGTTGCCAACGAACCAGTAAATAATGCCCCAGAGTCTGCAATGAAATTTGATGACCTTGCAGTTCTTGTTGAACATGCGGCTGGAGAAGTTTGTGATCGTTGCCGTAGAACAGCTGAAACAGTTGGACACAATGCTAATGAACATCTCAAAATGCTTTGTGAACATTGTGCACATATCGTTGAAACAGAATTCCCTGAAATTCTTGAAGAAGGTTTTGAA
>ileS_Lcl-048
ATGCTCAAATCAATTGGAAATACAATTGTGCCAAAAGATGTCACTAAGAAATTTGGTGCCGATATTCTCCGTCTTTGGGTGGCCTCAATTGATACCGAATCAGATGTTCGTGTATCTATGGATATTCTCAGTCAAGTCTCTGAAGTTTACCGTAAAATCCGTAACACTTTGCGTTTCTTAATCGCAAATACATCTGATTTTAATCCTAAAGAAGATGGAATTGACTTTGCTGAACTTCGTCCAGTAGATAAATATATGCTTGTGAAATTTAATGAACTTGTAAAACAAATCCGTAAAGCTTATGATAATTACAGTTTTATGAGTGTATACAAATCAATCATTAATTTCATCACGAATGATTTGTCATCGTTCTATCTTGATTTTGCAAAAGATGTGGTTTATATTGAAGCCGCAAATTCACCAGAACGACGTTCAATGCAAACAGTTATGTATGTTATTTTGAAAGATTTGGTAAAAGTTCTTGTTCCAATTTTGCCTCATACAGCAGAAGAAACATGGACTTACTTAGAGCATGAACCAGAAAATTTTGCTTATCTTGCAGAAATGCCAGAAGCAGCGGAAATTCCAGGTAGTGAAGAACTATTAGGAAATTGGCAAGAATTCCTTGACTTCCGTGATAAGATTTTGAAAGCTTTGGAAAGTGCTCGTGAAGCGAAACTTATTGGTAAATCATTGGAAGCAACAGTGACAATTTATCCAAATGAAGTTGTACGTACTTTACTGACAGCAATTGACGAGAATGTTGCACAACTTTTGATTGTATCAAACTTTGTAGTAGCGAACGGAACTGTAAGTGATGCACCAGAAGCAGCTATGAAATTTGATGACCTTGCTGTTCTTGTGGAACATGCCGCTGGTGATGTTTGTGACCGTTGTCGCAGAACTGATGAAACAGTTGGACATAACGCCAATGAAAATCTCAAAATGCTTTGTGAACATTGTGCACATATCGTTGAAAAAGAATTTCCAGAAGTCCTTGTAGAAGGCTTTGAA
>ileS_Lcl-049
ATGCTCAAATCAATTGGAAATACAATCGTGCCAAAAGATGTCACTAAGAAATTTGGTGCTGACATTCTCCGCCTTTGGGTGTCATCAATTGATACTGAATCAGATGTTCGTGTGTCAATGGACATTCTCAGTCAAGTTTCTGAAGTTTACCGTAAAATCCGGAATACATTGCGTTTCTTAATCGCTAATACATCTGATTTTAATCCAAAAGAAGATGCAATTGATTTTGCAGAACTTCGTCCAGTAGACAAATATATGCTTGTGAAATTTAATGAACTTGTAAAACAAATTCGTACAGCTTATGATAACTATAGCTTTATGACTGTTTACAAATCAATCATTAATTTCATCACAAATGATTTGTCATCTTTCTATCTTGATTTTGCTAAAGATGTTGTTTATATTGAAGCAGCAAATTCACCAGAACGCCGCTCAATGCAAACAGTTATGTATGTTATTTTGAAAGATCTAGTGAAAATTCTTGTGCCAATTTTGCCACACACGGCAGAAGAAACATGGACTTACTTGGAACATGAACCAGAAAATTTTGCTTATCTTGCAGAAATGCCAGAAGCAGCAGAAATTCCTGGAAGTGAAGAATTGTTAGGAAACTGGCAAGAATTTCTTGATTTCCGTGATAAGATTTTGAAAGCTTTGGAAAGTGCTCGTGAAGCAAAATTGATTGGTAAATCATTGGAAGCAACAGTAACTATTTATCCAAATGAAGTTGTGCGTACTTTATTGACGGCAATTGATGAAAATGTTGCTCAACTTTTGATTGTATCAAACTTTGTAGTTGCCAACGAACCAGTAAATAATGCCCCAGAGTCTGCAATGAAATTTGATGACCTTGCAGTTCTTGTTGAACATGCGGCTGGAGAAGTTTGTGATCGTTGCCGTAGAACAGATGAAACAGTTGGACACAATGCTAATGAACATCTCAAAATGCTTTGTGAACATTGTGCACATATCGTTGAAACAGAATTCCCTGAAATTCTTGAAGAAGGTTTTGAA
>ileS_Lcl-050
ATGCTCAAATCAATTGGAAATACAATCGTGCCAAAAGATGTCACTAAGAAATTTGGTGCTGACATTCTCCGCCTTTGGGTGGCATCAATTGATACTGAATCAGATGTTCGTGTGTCAATGGACATTCTCAGTCAAGTTTCTGAAGTTTACCGTAAAATCCGGAATACATTGCGTTTCTTAATCGCTAATACATCTGATTTTAATCCAAAAGAAGATGCAATTGATTTTGCAGAACTTCGTCCAGTAGACAAATATATGCTTGTGAAATTTAATGAACTTGTAAAACAAATTCGTACAGCTTATGATAACTATAGCTTTATGACTGTTTACAAATCAATCATTAATTTCATCACAAATGATTTGTCATCTTTCTATCTTGATTTTGCTAAAGATGTTGTTTATATTGAAGCAGCAAATTCACCAGAACGCCGCTCAATGCAAACAGTTATGTATGTTATTTTGAAAGATCTAGTGAAAATTCTTGTGCCAATTTTGCCACACACGGCAGAAGAAACATGGACTTACTTGGAACATGAACCAGAAAATTTTGCTTATCTTGCAGAAATGCCAGAAGCAGCAGAAATTCCTGGAAGTGAAGAATTGTTAGGAAACTGGCAAGAATTTCTTGATTTCCGTGATAAGATTTTGAAAGCTTTGGAAAGTGCTCGTGAAGCAAAATTGATTGGTAAATCATTGGAAGCAACAGTAACTATTTATCCAAATGAAGTTGTGCGTACTTTATTGACGGCAATTGATGAAAATGTTGCTCAACTTTTGATTGTATCAAACTTTGTAGTTGCCAACGAACCAGTAAATAATGCCCCAGAGTCTGCAATGAAATTTGATGACCTTGCAGTTCTTGTTGAACATGCGGCTGGAGAAGTTTGTGATCGTTGCCGTAGAACAGATGAAACAGTTGGACACAATGCTAATGAACATCTCAAAATGCTTTGTGAACATTGTGCACATATCGTTGAAACAGAATTCCCTGAAATTCTTGAAGAAGGTTTTGAA
>ileS_Lcl-051
ATGCTCAAATCAATTGGAAATACAATTGTGCCAAAAGATGTCACTAAGAAATTTGGTGCCGATATTCTCCGTCTTTGGGTGGCCTCAATTGATACCGAATCAGATGTTCGTGTATCTATGGATATTCTCAGTCAAGTCTCTGAAGTTTACCGTAAAATCCGTAACACTTTGCGTTTCTTAATCGCAAATACATCTGATTTTAATCCTAAAGAAGATGGAATTGACTTTGCTGAACTTCGTCCAGTAGATAAATATATGCTTGTGAAATTTAATGAACTTGTAAAACAAATCCATAAAGCTTATGATAATTACAGTTTTATGAGTGTATACAAATCAATCATTAATTTCATCACTAATGATTTGTCATCGTTCTATCTTGATTTTGCAAAAGATGTGGTTTATATTGAAGCAGCAAATTCACCAGAACGACGTTCAATGCAAACAGTAATGTATGTTATTTTGAAAGATTTGGTAAAAGTTCTTGTTCCAATTTTGCCTCATACAGCAGAAGAAACATGGACTTACTTAGAGCATGAACCAGAAAATTTTGCTTATCTTGCAGAAATGCCAGAAGCAGCGGAAATTCCAGGTAGTGAAGAACTATTAGGAAATTGGCAAGAATTCCTTGACTTCCGTGATAAGATTTTGAAAGCTTTGGAAAGTGCTCGTGAAGCGAAACTTATTGGTAAATCATTGGAAGCAACAGTGACAATTTATCCAAATGAAGTTGTACGTACTTTACTGACAGCGATTGACGAAAATGTTGCGCAACTTTTGATTGTATCAAACTTTGTAGTAGCGAACGGAACTGTAAGTGATGCACCAGAAGCAGCTATGAAATTTGATGACCTTGCTGTTCTTGTGGAACATGCCGCTGGTGATGTTTGTGACCGTTGCCGCAGAACTGACGAAACAGTTGGGCATAACGCCAATGAAAATCTCAAAATGCTTTGTGAACATTGTGCACATATCGTTGAAAAAGAATTTCCAGAAGTCCTTGTAGAAGGCTTTGAA
>ileS_Lcl-052
ATGCTCAAATCAATTGGAAATACAATTGTGCCAAAAGATGTCACTAAGAAATTTGGTGCCGATATTCTCCGTCTTTGGGTGGCCTCAATTGATACCGAATCAGATGTTCGTGTATCTATGGATATTCTCAGTCAAGTCTCTGAAGTTTACCGTAAAATCCGTAACACTTTGCGTTTCTTAATCGCAAATACATCTGATTTTAATCCTAAAGAAGATGGAATTGACTTTGCTGAACTTCGTCCAGTAGATAAATATATGCTTGTGAAATTTAATGAACTTGTAAAACAAATCCGTAAAGCTTATGATAATTACAGTTTTATGAGTGTATACAAATCAATCATTAATTTCATCACGAATGATTTGTCATCGTTCTATCTTGATTTTGCAAAAGATGTGGTTTATATTGAAGCCGCAAATTCACCAGAACGACGTTCAATGCAAACAGTTATGTATGTTATTTTGAAAGATTTGGTAAAAGTTCTTGTTCCAATTTTGCCTCATACAGCAGAAGAAACATGGACTTACTTAGAGCATGAACCAGAAAATTTTGCTTATCTTGCAGAAATGCCAGAAGCAGCGGAAATTCCAGGTAGTGAAGAACTATTAGGAAATTGGCAAGAATTCCTTGACTTCCGTGATAAGATTTTGAAAGCTTTGGAAAGTGCTCGTGAAGCGAAACTTATTGGTAAATCATTGGAAGCAACAGTGACAATTTATCCAAATGAAGTTGTACGTACTTTACTGACAGCAATTGACGAGAATGTTGCACAACCTTTGATTGTATCAAACTTTGTAGTAGCGAACGGAACTGTAAGTGATGCACCAGAAGCAGCTATGAAATTTGATGACCTTGCTGTTCTTGTGGAACATGCCGCTGGTGATGTTTGTGACCGTTGTCGCAGAACTGATGAAACAGTTGGACATAACGCCAATGAAAATCTCAAAATGCTTTGTGAACATTGTGCACATATCGTTGAAAAAGAATTTCCAGAAGTCCTTGTAGAAGGCTTTGAA
>ileS_Lcl-053
ATGCTCAAATCAATTGGAAATACAATCGTGCCAAAAGATGTCACTAAGAAATTTGGTGCTGACATTCTCCGTCTTTGGGTGGCATCAATTGATACTGAATCAGATGTTCGTGTGTCAATGGAAATTCTCAGTCAAGTTTCTGAAGTTTACCGTAAAATCCGGAATACATTGCGTTTCTTAATCGCTAATACATCTGATTTTAATCCAAAAGAAGATGCAATTGATTTTGCAGAACTTCGTCCAGTAGACAAATATATGCTTGTGAAATTTAATGAACTTGTAAAACAAATTCGTACAGCTTATGATAACTATAGCTTTATGACTGTTTACAAATCAATCATTAATTTCATCACAAATGATTTGTCATCTTTCTATCTTGATTTTGCTAAAGATGTTGTTTATATTGAAGCAGCAAATTCACCAGAACGCCGCTCAATGCAAACAGTTATGTATGTTATTTTGAAAGATCTAGTGAAAATTCTTGTGCCAATTTTGCCACACACGGCAGAAGAAACATGGACTTACTTGGAACATGAACCAGAAAATTTTGCTTATCTTGCAGAAATGCCAGAAGCAGCAGAAATTCCTGGAAGTGAAGAATTGTTAGGAAGCTGGCAAGAATTTCTTGATTTCCGTGATAAGATTTTAAAAGCTTTGGAAAGTGCTCGTGAAGCAAAATTGATTGGTAAATCATTGGAAGCAACAGTAACTATTTATCCAAATGAAGTTGTGCGTACTTTATTGACGGCAATTGATGAAAATGTTGCTCAACTTTTGATTGTATCAAACTTTGTAGTTGCCAACGAACCAGTAAATAATGCCCCAGAGTCTGCAATGAAATTTGATGATCTTGCAGTTCTTGTTGAACATGCGGCTGGAGAAGTTTGTGATCGTTGCCGTAGAACAGATGAAACAGTTGGACACAATGCTAATGAACATCTCAAAATGCTTTGTGAACATTGTGCACATATCGTTGAAACAGAATTCCCTGAAATCCTTGAAGAAGGTTTTGAA
>ileS_Lcl-054
ATGCTCAAATCAATTGGAAATACAATTGTGCCAAAAGATGTCACTAAGAAATTTGGTGCCGATATTCTCCGTCTTTGGGTGGCCTCAATTGATACCGAATCAGATGTTCGTGTATCTATGGATATTCTCAGTCAAGTCTCTGAAGTTTACCGTAAAATCCGTAACACTTTGCGTTTCTTAATCGCAAATACATCTGATTTTAATCCTAAAGAAGATGGAATTGACTTTGCTGAACTTCGTCCAGTAGATAAATATATGCTTGTGAAATTTAATGAACTTGTAAAACAAATCCGTAAAGCTTATGATAATTACAGTTTTATGAGTGTATACAAATCAATCATTAATTTCATCACGAATGATTTGTCATCGTTCTATCTTGATTTTGCAAAAGATGTGGTTTATATTGAAGCCGCAAATTCACCAGAACGACGTTCAATGCAAACAGTTATGTATGTTATTTTGAAAGATTTGGTAAAAGTTCTTGTTCCAATTTTGCCTCATACAGCAGAAGAAACATGGACTTACTTAGAGCATGAACCAGAAAATTTTGCTTATCTTGCAGAAATGCCAGAAGCAGCGGAAATTCCAGGTAGTGAAGAACTATTAGGAAATTGGCAAGAATTCCTTGACTTCCGTGATAAGATTTTGAAAGCTTTGGAAAGTGCTCGTGAAGCGAAACTTATTGGTAAATCATTGGAAGCAACAGTGACAATTTATCCAAATGAAGTTGTACGTACTTTACTGACAGCAATTGACGAGAATGTTGCACAACCTTTGATTGTATCAAACTTTGTAGTAGCGAACGGAACTGTAAGTGATGCACCAGAAGCAGCTATGAAATTTGATGACCTTGCTGTTCTTGTGGAACATGCCGCTGGTGATGTTTGTGACCGTTGTCGCAGAACTGATGAAACAGTTGGACATAACGCCAATGAAAATCTCAAAATGCTTTGTGAACATTGTGCACATATCGTTGAAAAAGAATTTCCAGAAGTCCTTGTAGAAGGCTTTGAA
>ileS_Lcl-055
ATGCTCAAATCAATTGGAAATACAATCGTGCCAAAAGATGTCACTAAGAAATTTGGTGCTGACATTCTCCGTCTTTGGGTGGCATCAATTGATACTGAATCAGATGTTCGTGTGTCAATGGACATTCTCAGTCAAGTTTCTGAAGTTTACCGTAAAATCCGGAATACATTGCGTTTCTTAATCGCTAATACATCTGATTTTAATCCAAAAGAAGATGCAATTGATTTTGCAGAACTTCGTCCAGTAGACAAATATATGCTTGTGAAATTTAATGAACTTGTAAAACAAATTCGTACAGCTTATGATAACTATAGCTTTATGACTGTTTACAAATCAATCATTAATTTCATCACAAATGATTTGTCATCTTTCTATCTTGATTTTGCTAAAGATGTTGTTTATATTGAAGCAGCAAATTCACCAGAACGCCGCTCAATGCAAACAGTTATGTATGTTATCTTGAAAGATTTAGTGAAAATTCTTGTACCAATTTTGCCACACACGGCAGAAGAAACATGGACTTACTTGGAACATGAACCAGAAAATTTTGCTTATCTTGCAGAAATGCCAGAAGCAGCAGAAATTCCTGGAAGTGAAGAATTGTTAGGAAACTGGCAAGAATTTCTTGATTTCCGTGATAAGATTTTGAAAGCTTTGGAAAGTGCTCGTGAAGCAAAACTGATTGGTAAATCATTGGAAGCAACAGTAACTATTTATCCAAATGAAGTTGTGCGTACTTTATTGACGGCAATTGATGAAAATGTTGCTCAACTTTTGATTGTATCTAACTTTGTAGTTGCTAATGAGCCAGTAAATAATGCCCCAGAGTCTGCAATCAAATTTGATGACCTTGCAGTTCTTGTTGAACATGCGGCTGGCGAAGTTTGTGATCGTTGCCGTAGAACAGACGAAACAGTTGGACACAATGCTAATGAACATCTCAAAATGCTTTGTGAACATTGTGCACACATCGTTGAAACAGAATTCCCTGAAATCCTTGAAGAAGGTTTTGAA
>ileS_Lcl-056
ATGCTCAAATCAATTGGAAATACAATCGTGCCAAAAGATGTCACTAAGAAATTTGGTGCTGACATTCTCCGCCTTTGGGTGGCATCAATTGATACTGAATCAGATGTTCGTGTGTCAATGGACATTCTCAGTCAAGTTTCTGAAGTTTACCGTAAAATCCGGAATACATTGCGTTTCTTAATCGCTAATACATCTGATTTTAATCCAAAAGAAGATGCAATTGATTTTGCAGAACTTCGTCCAGTAGACAAATATATGCTTGTGAAATTTAATGAACTTGTAAAACAAATTCGTACAGCTTATGATAACTATAGCTTTATGACTGTTTACAAATCAATCATTAATTTCATCACAAATGATTTGTCATCTTTCTATCTTGATTTTGCTAAAGATGTTGTTTATATTGAAGCAGCAAATTCACCAGAACGCCGCTCAATGCAAACAGTTATGTATGTTATTTTGAAAGATCTAGTGAAAATTCTTGTGCCAATTTTGCCACACACGGCAGAAGAAACATGGACTTACTTGGAACATGAACCAGAAAATTTTGCTTATCTTGCAGAAATGCCAGAAGCAGCAGAAATTCCTGGAAGTGAAGAATTGTTAGGAAACTGGCAAGAATTTCTTGATTTCCGTGATAAGATTTTGAAAGCTTTGGAAAGTGCTCGTGAAGCAAAATTGATTGGTAAATCATTGGAAGCAACAGTAACTATTTATCCAAATGAAGTTGTGCGTACTTTATTGACGGCAATTGATGAAAATGTTGCTCAACTTTTGATTGTATCAAACTTTGTAGTTGCCAACGAACCAGTAAATAATGCCCCAGAGTCTGCAATGAAATTTGATGACCTTGCAGTTCTTGTTGAACATGCGGCTGGAGAAGTTTGTGATCGTTGCCGTAGAACAGATGAAACAGTTGGACACAATGCTAATGAACATCTCAAAATGCTTTGTGAACATTGTGCACATATCGTTGAAACAGAATTCCCTGAAATTCTTGAAGAAGGTTTTGAA
>ileS_Lcl-057
ATGCTCAAATCAATTGGAAATACAATCGTGCCAAAAGATGTCACTAAGAAATTTGGTGCTGACATTCTCCGCCTTTGGGTGGCATCAATTGATACTGAATCAGATGTTCGTGTGTCAATGGACATTCTCAGTCAAGTTTCTGAAGTTTACCGTAAAATCCGGAATACATTGCGTTTCTTAATCGCTAATACATCTGATTTTAATCCAAAAGAAGATGCAATTGATTTTGCAGAACTTCGTCCAGTAGACAAATATATGCTTGTGAAATTTAATGAACTTGTAAAACAAATTCGTACAGCTTATGATAACTATAGCTTTATGACTGTTTACAAATCAATCATTAATTTCATCACAAATGATTTGTCATCTTTCTATCTTGATTTTGCTAAAGATGTTGTTTATATTGAAGCAGCAAATTCACCAGAACGCCGCTCAATGCAAACAGTTATGTATGTTATTTTGAAAGATCTAGTGAAAATTCTTGTGCCAATTTTGCCACACACGGCAGAAGAAACATGGACTTACTTGGAACATGAACCAGAAAATTTTGCTTATCTTGCAGAAATGCCAGAAGCAGCAGAAATTCCTGGAAGTGAAGAATTGTTAGGAAACTGGCAAGAATTTCTTGATTTCCGTGATAAGATTTTGAAAGCTTTGGAAAGTGCTCGTGAAGCAAAATTGATTGGTAAATCATTGGAAGCAACAGTAACTATTTATCCAAATGAAGTTGTGCGTACTTTATTGACGGCAATTGATGAAAATGTTGCTCAACTTTTGATTGTATCAAACTTTGTAGTTGCCAATGAACCAGTAAATAATGCCCCAGAGTCTGCAATGAAATTTGATGACCTTGCAGTTCTTGTTGAACATGCGGCTGGAGAAGTTTGTGATCGTTGCCGTAGAACAGATGAAACAGTTGGACACAATGCTAATGAACATCTCAAAATGCTTTGTGAACATTGTGCACATATCGTTGAAACAGAATTCCCTGAAATTCTTGAAGAAGGTTTTGAA
>ileS_Lcl-058
ATGCTCAAATCAATTGGAAATACAATCGTGCCAAAAGATGTCACTAAGAAATTTGGTGCTGACATTCTCCGCCTTTGGGTGGCATCAATTGATACTGAATCAGATGTTCGTGTGTCAATGGACATTCTCAGTCAAGTTTCTGAAGTTTACCGTAAAATCCGGAATACATTGCGTTTCTTAATCGCTAATACATCTGATTTTAATCCAAAAGAAGATGCAATTGATTTTGCAGAACTTCGTCCAGTAGACAAATATATGCTTGTGAAATTTAATGAACTTGTAAAACAAATTCGTACAGCTTATGATAACTATAGCTTTATGACTGTTTACAAATCAATCATTAATTTCATCACAAATGATTTGTCATCTTTCTATCTTGATTTTGCTAAAGATGTTGTTTATATTGAAGCAGCAAATTCACCAGAACGCCGCTCAATGCAAACAGTTATGTATGTTATTTTGAAAGATCTAGTGAAAATTCTTGTGCCAATTTTGCCACACACGGCAGAAGAAACATGGACTTACTTGGAACATGAACCAGAAAATTTTGCTTATCTTGCAGAAATGCCAGAAGCAGCAGAAATTCCTGGAAGTGAAGAATTGTTAGGAAACTGGCAAGAATTTCTTGATTTCCGTGATAAGATTTTGAAAGCTTTGGAAAGTGCTCGTGAAGCAAAATTGATTGGTAAATCATTGGAAGCAACAGTAACTATTTATCCAAATGAAGTTGTGCATACTTTATTGACGGCAATTGATGAAAATGTTGCTCAACTTTTGATTGTATCAAACTTTGTAGTTGCCAACGAACCAGTAAATAATGCCCCAGAGTCTGCAATGAAATTTGATGACCTTGCAGTTCTTGTTGAACATGCGGCTGGAGAAGTTTGTGATCGTTGCCGTAGAACAGATGAAACAGTTGGACACAATGCTAATGAACATCTCAAAATGCTTTGTGAACATTGTGCACATATCGTTGAAACAGAATTCCCTGAAATTCTTGAAGAAGGTTTTGAA
>ileS_Lcl-059
ATGCTCAAATCAATTGGAAATACAATCGTGCCAAAAGATGTCACTAAGAAATTTGGTGCTGACATTCTCCGCCTTTGGGTGGCATCAATTGATACTGAATCAGATGTTCGTGTGTCAATGGACATTCTCAGTCAAGTTTCTGAAGTTTACCGTAAAATCCGGAATACATTGCGTTTCTTAATCGCTAATACATCTGATTTTAATCCAAAAGAAGATGCAATTGATTTTGCAGAACTTCGTCCAATAGACAAATATATGCTTGTGAAATTTAATGAACTTGTAAAACAAATTCGTACAGCTTATGATAACTATAGCTTTATGACTGTTTACAAATCAATCATTAATTTCATCACAAATGATTTGTCATCTTTCTATCTTGATTTTGCTAAAGATGTTGTTTATATTGAAGCAGCAAATTCACCAGAACGCCGCTCAATGCAAACAGTTATGTATGTTATTTTGAAAGATCTAGTGAAAATTCTTGTGCCAATTTTGCCACACACGGCAGAAGAAACATGGACTTACTTGGAACATGAACCAGAAAATTTTGCTTATCTTGCAGAAATGCCAGAAGCAGCAGAAATTCCTGGAAGTGAAGAATTGTTAGGAAACTGGCAAGAATTTCTTGATTTCCGTGATAAGATTTTGAAAGCTTTGGAAAGTGCTCGTGAAGCAAAATTGATTGGTAAATCATTGGAAGCAACAGTAACTATTTATCCAAATGAAGTTGTGCGTACTTTATTGACGGCAATTGATGAAAATGTTGCTCAACTTTTGATTGTATCAAACTTTGTAGTTGCCAACGAACCAGTAAATAATGCCCCAGAGTCTGCAATGAAATTTGATGACCTTGCAGTTCTTGTTGAACATGCGGCTGGAGAAGTTTGTGATCGTTGCCGTAGAACAGATGAAACAGTTGGACACAATGCTAATGAACATCTCAAAATGCTTTGTGAACATTGTGCACATATCGTTGAAACAGAATTCCCTGAAATTCTTGAAGAAGGTTTTGAA
>ileS_Lcl-060
ATGCTCAAATCAATTGGAAATACAATTGTGCCAAAAGATGTCACTAAGAAATTTGGTGCCGATATTCTCCGTCTTTGGGTGGCCTCAATTGATACCGAATCAGATGTTCGTGTATCTATGGATATTCTCAGTCAAGTCTCTGAAGTTTACCGTAAAATCCGTAACACTTTGCGTTTCTTAATCGCAAATACATCTGATTTTAATCCTAAAGAAGATGGAATTGACTTTGCTGAACTTCGTCCAGTAGATAAATATATGCTTGTGAAATTTAATGAACTTGTAAAACAAATCCATAAAGCTTATGATAATTACAGTTTTATGAGTGTATACAAATCAATCATTAATTTCATCACTAATGATTTGTCATCGTTCTATCTTGATTTTGCAAAAGATGTGGTTTATATTGAAGCAGCAAATTCACCAGAACGACGTTCAATGCAAACAGTAATGTATGTTATTTTGAAAGATTTGGTAAAAGTTCTTGTTCCAATTTTGCCTCATACAGCAGAAGAAACATGGACTTACTTAGAGCATGAACCAGAAAATTTTGCTTATCTTGCAGAAATGCCAGAAGCAGCGGAAATTCCAGGTAGTGAAGAACTATTAGGAAATTGGCAAGAATTCCTTGACTTCCGTGATAAGATTTTGAAAGCTTTGGAAAGTGCTCGTGAAGCGAAACTTATTGGTAAATCATTGGAAGCAACAGTGACAATTTATCCAAATGAAGTTGTACGTACTTTACTGACAGCGATTGACGAAAATGTTGCGCAACTTTTGATTGTATCAAACTTTGTAGTAGCGAACGGAACTGTAAGTGATGCACCAGAAGCAGCTATGAAATTTGATGACCTTGCTGTTCTTGTGGAACATGCCGCTGGTGATGTTTGTGACCGTTGCCGCAGAACTGACGAAACAGTTGGGCATAACGCCAATGAAAATCTCAAAATGCTTTGTGAACATTGTGCACATATCGTTGAAAAAGAATTTCCAGAAGTCCTTGTAGAAGGCTTTGAA
>ileS_Lcl-061
ATGCTCAAATCAATTGGAAATACAATCGTGCCAAAAGATGTCACTAAGAAATTTGGTGCTGACATTCTCCGCCTTTGGGTGGCATCAATTGATACTGAATCAGATGTTCGTGTGTCAATGGATATTCTCAGTCAAGTTTCTGAAGTTTACCGTAAAATCCGGAATACATTGCGTTTCTTAATCGCTAATACATCTGATTTTAATCCAAAAGAAGATGCAATTGATTTTGCAGAACTTCGTCCAGTAGACAAATATATGCTTGTGAAATTTAATGAACTTGTAAAACAAATTCGTACAGCTTATGATAACTATAGCTTTATGACTGTTTACAAATCAATCATTAATTTCATCACAAATGATTTGTCATCTTTCTATCTTGATTTTGCTAAAGATGTTGTTTATATTGAAACAGCAAATTCACCAGAACGCCGCTCAATGCAAACAGTTATGTATGTTATTTTGAAAGATCTAGTGAAAATTCTTGTACCAATTTTGCCACACACGGCAGAAGAAACATGGACTTACTTGGAACATGAACCAGAAAATTTTGCTTATCTTGCAGAAATGCCAGAAGCAGCAGAAATTCCTGGAAGTGAAGAATTGTTAGGAAACTGGCAAGAATTTCTTGATTTCCGTGATAAGATTTTGAAAGCTTTGGAAAGTGCTCGTGAAGCAAAATTGATTGGTAAATCATTGGAAGCAACAGTAACTATTTATCCAAATGAAGTTGTGCGTACTTTATTGACGGCAATTGATGAAAATGTTGCTCAACTTTTGATTGTATCAAACTTTGTAGTTGCCAACGAACCAGTAAATAATGCCCCAGAGTCTGCAATGAAATTTGATGACCTTGCAGTTCTTGTTGAACATGCGGCTGGAGAAGTTTGTGATCGTTGCCGTAGAACAGATGAAACAGTTGGACACAATGCTAATGAACATCTCAAAATGCTTTGTGAACATTGTGCACATATCGTTGAAACAGAATTCCCTGAAATTCTTGAAGAAGGTTTTGAA
>ileS_Lcl-062
ATGCTCAAATCAATTGGAAATACAATCGTGCCAAAAGATGTCACTAAGAAATTTGGTGCTGACATTCTCCGTCTTTGGGTGGCATCAATTGATACTGAATCAGATGTTCGTGTGTCAATGGATATTCTCAGTCAAGTTTCTGAAGTTTACCGTAAAATCCGGAATACATTGCGTTTCTTAATCGCTAATACATCTGATTTTAATCCAAAAGAAGATGCAATTGATTTTGCAGAACTTCGTCCAGTAGACAAATATATGCTTGTGAAATTTAATGAACTTGTAAAACAAATTCGTACAGCTTATAATAACTATAGCTTTATGACTGTTTACAAATCAATCATTAATTTCATCACAAATGATTTGTCATCTTTCTATCTTGATTTTGCTAAAGATGTTGTTTATATTGAAGCAGCAAATTCACCAGAACGCCGCTCAATGCAAACAGTTATGTATGTTATTTTGAAAGATTTAGTGAAAATTCTTGTACCAATTTTGCCACACACGGCAGAAGAAACATGGACTTACTTGGAACATGAACCAGAAAATTTTGCTTATCTTGCAGAAATGCCAGAAGCAGCAGAAATTCCTGGAAGTGAAGAATTGTTAGGAAACTGGCAAGAATTTCTTGATTTCCGTGATAAGATTTTGAAAGCTTTGGAAAGTGCTCGTGAAGCAAAATTGATTGGTAAATCATTGGAAGCAACAGTAACTATTTATCCAAATGAAGTTGTGCGTACTTTATTGACGGCAATTGATGAAAATGTTGCTCAACTTTTGATTGTATCAAACTTTGTAGTTGCCAACGAACCAGTAAATAATGCCCCAGAGTCTGCAATGAAATTTGATGATCTTGCAGTTCTTGTTGAACATGCGGCTGGAGAAGTTTGTGATCGTTGCCGTAGAACAGATGAAACAGTTGGACACAATGCTAATGAACATCTCAAAATGCTTTGTGAACATTGTGCACATATCGTTGAAACAGAATTCCCTGAAATCCTTGAAGAAGGTTTTGAA
>ileS_Lcl-063
ATGCTCAAATCAATTGGAAATACAATCGTGCCAAAAGATGTCACTAAGAAATTTGGTGCTGACATTCTCCGCCTTTGGGTGGCATCAATTGATACTGAATCAGATGTTCGTGTGTCAATGGACATTCTCAGTCAAGTTTCTGAAGTTTACCGTAAAATCCGGAATACATTGCGTTTCTTAATCGCTAATACATCTGATTTTAATCCAAAAGAAGATGCAATTGATTTTGCAGAACTTCGTCCAGTAGACAAATATATGCTTGTGAAATTTAATGAACTTGTAAAACAAATTCGTACAGCTTATGATAACTATAGCTTTATGACTGTTTACAAATCAATCATTAATTTCATCACAAATGATTTGTCATCTTTCTATCTTGATTTTGCTAAAGATGTTGTTTATATTGAAGCAGCAAATTCACCAGAACGCCGCTCAATGCAAACAGTTATGTATGTTATTTTGAAAGATCTAGTGAAAATTCTTGTGCCAATTTTGCCACACACGGCAGAAGAAACATGGACTTACTTGGAACATGAACCAGAAAATTTTGCTTATCTTGCAGAAATGCCAGAAGCAGCAGAAATTCCTGGAAGTGAAGAATTGTTAGGAAACTGGCAAGAATTTCTTGATTTCCGTGATAAGATTTTGAAAGCTTTGGAAAGTACTCGTGAAGCAAAATTGATTGGTAAATCATTGGAAGCAACAGTAACTATTTATCCAAATGAAGTTGTGCGTACTTTATTGACGGCAATTGATGAAAATGTTGCTCAACTTTTGATTGTATCAAACTTTGTAGTTGCCAACGAACCAGTAAATAATGCCCCAGAGTCTGCAATGAAATTTGATGACCTTGCAGTTCTTGTTGAACATGCGGCTGGAGAAGTTTGTGATCGTTGCCGTAGAACAGATGAAACAGTTGGACACAATGCTAATGAACATCTCAAAATGCTTTGTGAACATTGTGCACATATCGTTGAAACAGAATTCCCTGAAATTCTTGAAGAAGGTTTTGAA
>ileS_Lcl-064
ATGCTCAAATCAATTGGAAATACAATCGTGCCAAAAGATGTCACTAAGAAATTTGGTGCTGACATTCTCCGTCTTTGGGTGGCATCAATTGATACTGAATCAGATGTTCGTGTGTCAATGGATATTCTCAGTCAAGTTTCTGAAGTTTACCGTAAAATCCGGAATACATTGCGTTTCTTAATCGCTAATACATCTGATTTTAATCCAAAAGAAGATGCAATTGATTTTGCAGAACTTCGTCCAGTAGACAAATATATGCTTGTGAAATTTAATGAACTTGTAAAACAAATTCGTACAGCTTATAATAACTATAGCTTTATGACTGTTTACAAATCAATCATTAATTTCATCACAAATGATTTGTCATCTTTCTATCTTGATTTTGCTAAAGATGTTGTTTATATTGAAGCAGCAAATTCACCAGAACGCCGCTCAATGCAAACAGTTATGTATGTTATTTTGAAAGATTTAGTGAAAATTCTTGTACCAATTTTGCCACACACGGCAGAAGAAACATGGACTTACTTGGAACATGAACCAGAAAATTTTGCTTATCTTGCAGAAATGCCAGAAGCAGCAGAAATTCCTGGAAGTGAAGAATTGTTAGGAAACTGGCAAGAATTTCTTGATTTCCGTGATAAGATTTTGAAAGCTTTGGAAAGTGCTCGTGAAGCAAAATTGATTGGTAAATCATTGGAAGCAACAGTAACTATTTATCCAAATGAAGTTGTGCGTACTTTATTGACGGCAATTGATGAAAATGTTGCTCAACTTTTGATTGTATCAAACTTTGTAGTTGCCAACGAACCAGTAAATAATGCCCCAGAGTCTGCAATGAAATTTGATGATCTTGCAGTTCTTGTTGAACATGCGGCTGGAGAAGTTTGTGATCGTTGCCGTAGAACAGATGAAACAGTTGGACACAATGCTAATGAACATCTCAAAATGCTTTGTGAACATTGTGCACATATCGTTGAAACAGAATTCCCTGAAATCCTTGAAGAAGGTTTTGAA
>ileS_Lcl-065
ATGCTCAAATCAATTGGAAATACAATTGTGCCAAAAGATGTCACTAAGAAATTTGGTGCTGACATTCTCCGTCTTTGGGTGGCATCAATTGATACTGAATCAGATGTTCGTGTGTCAATGGACATTCTCAGTCAAGTTTCTGAAGTTTACCGTAAAATCCGGAATACATTGCGTTTCTTAATCGCTAATACATCTGATTTTAATCCAAAAGAAGATGCAATTGATTTTGCAGAACTTCGTCCAGTAGACAAATATATGCTTGTGAAATTTAATGAACTTGTAAAACAAATTCGTACAGCTTATGATAACTATAGCTTTATGACTGTTTACAAATCAATCATTAATTTCATCACAAATGATTTGTCATCTTTCTATCTTGATTTTGCTAAAGATGTTGTTTATATTGAAGCAGCAAATTCACCAGAACGCCGCTCAATGCAAACAGTTATGTATGTTATTTTGAAAGATTTAGTGAAAATTCTTGTACCAATTTTGCCACACACGGCAGAAGAAACATGGACTTACTTGGAACATGAACCAGAAATTTTTGCTTATCTTGCAGAAATGCCAGAAGCAGCAGAAATTCCTGGAAGTGAAGAATTGTTAGGAAACTGGCAAGAATTTCTTGATTTCCGTGATAAGATTTTGAAAGCTTTGGAAAGTGCTCGTGAAGCAAAATTGATTGGTAAATCATTGGAAGCAACGGTAACTATTTATCCAAATGAAGTTGTGCGTACTTTATTGACGGCAATTGATGAAAATGTTGCTCAACTTTTGATTGTATCAAACTTTGTAGTTGCCAATGAACCAGTAAATAATGCCCCAGAGTCTGCAATGAAATTTGATGACCTTGCAGTTCTTGTTGAACATGCGGCTGGAGAAGTTTGTGATCGTTGCCGTAGAACAGATGAAACAGTTGGACACAATGCTAATGAACATCTCAAAATGCTTTGTGAACATTGTGCACACATCGTTGAAACAGAATTCCCTGAAATCCTTGAAGAAGGTTTTGAA
>ileS_Lcl-066
ATGCTCAAATCAATTGGAAATACAATCGTGCCAAAAGATGTCACTAAGAAATTTGGTGCTGACATTCTCCGCCTTTGGGTGGCATCAATTGATACTGAATCAGATGTTCGTGTGTCAATGGACATTCTCAGTCAAGTTTCTGAAGTTTACCGTAAAATCCGGAATACATTGCGTTTCTTAATCGCTAATACATCTGATTTTAATCCAAAAGAAGATGCAATTGATTTTGCAGAACTTCGTCCAGTAGACAAATATATGCTTGTGAAATTTAATGAACTTGTAAAACAAATTCGTACAGCTTATGATAACTATAGCTTTATGACTGTTTACAAATCAATCATTAATTTCATCACAAATGATTTGTCATCTTTCTATCTTGATTTTGCTAAAGATGTTGTTTATATTGAAGCAGCAAATTCACCAGAACGCCGCTCAATGCAAACAGTTATGTATGTTATTTTGAAAGATCTAGTGAAAATTCTTGTGCCAATTTTGCCACACACGGCAGAAGAAACATGGACTTACTTGGAACATGAACCAGAAAATTTTGCTTATCTTGCAGAAATGCCAGAAGCAGCAGAAATTCCTGGAAGTGAAGAATTGTTAGGAAACTGGCAAGAATTTCTTGATTTCCGTGATAAGATTTTGAAAGCTTTGGAAAGTACTCGTGAAGCAAAATTGATTGGTAAATCATTGGAAGCAACAGTAACTATTTATCCAAATGAAGTTGTGCGTACTTTATTGACGGCAATTGATGAAAATGTTGCTCAACTTTTGATTGTATCAAACTTTGTAGTTGCCAACGAACCAGTAAATAATGCCCCAGAGTCTGCAATGAAATTTGATGACCTTGCAGTTCTTGTTGAACATGCGGCTGGAGAAGTTTGTGATCGTTGCCGTAGAACAGATGAAACAGTTGGACACAATGCTAATGAACATCTCAAAATGCTTTGTGAACATTGTGCACATATCGTTGAAACAGAATTCCCTGAAATTCTTGAAGAAGGTTTTGAA
>ileS_Lcl-067
ATGCTCAAATCAATTGGAAATACAATCGTGCCAAAAGATGTCACTAAGAAATTTGGTGCTGACATTCTCCGCCTTTGGGTGGCATCAATTGATACTGAATCAGATGTTCGTGTGTCAATGGACATTCTCAGTCAAGTTTCTGAAGTTTACCGTAAAATCCGGAATACATTGCGTTTCTTAATCGCTAATACATCTGATTTTAATCCAAAAGAAGATGCAATTGATTTTGCAGAACTTCGTCCAGTAGACAAATATATGCTTGTGAAATTTAATGAACTTGTAAAACAAATTCGTACAGCTTATGATAACTATAGCTTTATGACTGTTTACAAATCAATCATTAATTTCATCACAAATGATTTGTCATCTTTCTATCTTGATTTTGCTAAAGATGTTGTTTATATTGAAGCAGCAAATTCACCAGAACGCCGCTCAATGCAAACAGTTATGTATGTTATTTTGAAAGATCTAGTGAAAATTCTTGTGCCAATTTTGCCACACACGGCAGAAGAAACATGGACTTACTTGGAACATGAACCAGAAAATTTTGCTTATCTTGCAGAAATGCCAGAAGCAGCAGAAATTCCTGGAAGTGAAGAATTGTTAGGAAACTGGCAAGAATTTCTTGATTTCCGTGATAAGATTTTGAAAGCTTTGGAAAGTACTCGTGAAGCAAAATTGATTGGTAAATCATTGGAAGCAACAGTAACTATTTATCCAAATGAAGTTGTGCGTACTTTATTGACGGCAATTGATGAAAATGTTGCTCAACTTTTGATTGTATCAAACTTTGTAGTTGCCAACGAACCAGTAAATAATGCCCCAGAGTCTGCAATGAAATTTGATGACCTTGCAGTTCTTGTTGAACATGCGGCTGGAGAAGTTTGTGATCGTTGCCGTAGAACAGATGAAACAGTTGGACACAATGCTAATGAACATCTCAAAATGCTTTGTGAACATTGTGCACATATCGTTGAAACAGAATTCCCTGAAATTCTTGAAGAAGGTTTTGAA
>ileS_Lcl-068
ATGCTCAAATCAATTGGAAATACAATTGTGCCAAAAGATGTCACTAAGAAATTTGGTGCCGATATTCTCCGTCTTTGGGTGGCCTCAATTGATACCGAATCAGATGTTCGTGTATCTATGGATATTCTCAGTCAAGTCTCTGAAGTTTACCGTAAAATCCGTAACACTTTGCGTTTCTTAATCGCAAATACATCTGATTTTAATCCTAAAGAAGATGGAATTGACTTTGCTGAACTTCGTCCAGTAGATAAATATATGCTTGTGAAATTTAATGAACTTGTAAAACAAATCCGTAAAGCTTATGATAATTACAGTTTTATGAGTGTATACAAATCAATCATTAATTTCATCACGAATGATTTGTCATCGTTCTATCTTGATTTTGCAAAAGATGTGGTTTATATTGAAGCCGCAAATTCACCAGAACGACGTTCAATGCAAACAGTTATGTATGTTATTTTGAAAGATTTGGTAAAGGTTCTTGTTCCAATTTTGCCTCATACAGCAGAAGAAACATGGACTTACTTAGAGCATGAACCAGAAAATTTTGCTTATCTTGCAGAAATGCCAGAAGCAGCGGAAATTCCAGGTAGTGAAGAACTATTAGGAAATTGGCAAGAATTCCTTGACTTCCGTGATAAGATTTTGAAAGCTTTGGAAAGTGCTCGTGAAGCGAAACTTATTGGTAAATCATTGGAAGCAACAGTGACAATTTATCCAAATGAAGTTGTACGTACTTTACTGACAGCAATTGACGAGAATGTTGCACAACTTTTGATTGTATCAAACTTTGTAGTAGCGAACGGAACTGTAAGTGATGCACCAGAAGCAGCTATGAAATTTGATGACCTTGCTGTTCTTGTGGAACATGCCGCTGGTGATGTTTGTGACCGTTGTCGCAGAACTGATGAAACAGTTGGACATAACGCCAATGAAAATCTCAAAATGCTTTGTGAACATTGTGCACATATCGTTGAAAAAGAATTTCCAGAAGTCCTTGTAGAAGGCTTTGAA
>ileS_Lcl-069
ATGCTCAAATCAATTGGAAATACAATCGTGCCAAAAGATGTCATTAAGAAATTTGGTGCTGACATTCTCCGCCTTTGGGTGGCATCAATTGATACTGAATCAGATGTTCGTGTGTCAATGGACATTCTCAGTCAAGTTTCTGAAGTTTACCGTAAAATCCGGAATACATTGCGTTTCTTAATCGCTAATACATCTGATTTTAATCCAAAAGAAGATGCAATTGATTTTGCAGAACTTCGTCCAGTAGACAAATATATGCTTGTGAAATTTAATGAACTTGTAAAACAAATTCGTACAGCTTATGATAACTATAGCTTTATGACTGTTTACAAATCAATCATTAATTTCATCACAAATGATTTGTCATCTTTCTATCTTGATTTTGCTAAAGATGTTGTTTATATTGAAGCAGCAAATTCACCAGAACGCCGCTCAATGCAAACAGTTATGTATGTTATTTTGAAAGATCTAGTGAAAATTCTTGTGCCAATTTTGCCACACACGGCAGAAGAAACATGGACTTACTTGGAACATGAACCAGAAAATTTTGCTTATCTTGCAGAAATGCCAGAAGCAGCAGAAATTCCTGGAAGTGAAGAATTGTTAGGAAACTGGCAAGAATTTCTTGATTTCCGTGATAAGATTTTGAAAGCTTTGGAAAGTACTCGTGAAACAAAATTGATTGGTAAATCATTGGAAGCAACAGTAACTATTTATCCAAATGAAGTTGTGCGTACTTTATTGACGGCAATTGATGAAAATGTTGCTCAACTTTTGATTGTATCAAACTTTGTAGTTGCCAACGAACCAGTAAATAATGCCCCAGAGTCTGCAATGAAATTTGATGACCTTGCAGTTCTTGTTGAACATGCGGCTGGAGAAGTTTGTGATCGTTGCCGTAGAACAGCTGAAACAGTTGGACACAATGCTAATGAACATCTCAAAATGCTTTGTGAACATTGTGCACATATCGTTGAAACAGAATTCCCTGAAATTCTTGAAGAAGGTTTTGAA
>ileS_Lcl-070
ATGCTCAAATCAATTGGAAATACAATCGTGCCAAAAGATGTCACTAAGAAATTTGGTGCTGACATTCTCCGCCTTTGGGTGGCATCAATTGATACTGAATCAGATGTTCGTGTGTCAATGGACATTCTCAGTCAAGTTTCTGAAGTTTACCGTAAAATCCGGAATACATTGCGTTTCTTAATCGCTAATACATCTGATTTTAATCCAAAAGAAGATGCAATTGATTTTGCAGAACTTCGTCCAGTAGACAAATATATGCTTGTGAAATTTAATGAACTTGTAAAACAAATTCGTACAGCTTATGATAACTATAGCTTTATGACTGTTTACAAATCAATCATTAATTTCATCACAAATGATTTGTCATCTTTCTATCTTGATTTTGCTAAAGATGTTGTTTATATTGAAGCAGCAAATTCACCAGAACGCCGCTCAATGCAAACAGTTATGTATGTTATTTTGAAAGATCTAGTGAAAATTCTTGTGCCAATTTTGCCACACACGGCAGAAGAAACATGGACTTACTTGGAACATGAACCAGAAAATTTTGCTTATCTTGCAGAAATGCCAGAAGCAGCAGAAATTCCTGGAAGTGAAGAATTGTTAGGAAACTGGCAAGAATTTCTTGATTTCCGTGATAAGATTTTGAAAGCTTTGGAAAGTACTCGTGAAGCAAAATTGATTGGTAAATCATTGGAAGCAACAGTAACTATTTATCCAAATGAAGTTGTGCGTACTTTATTGACGGCAATTGATGAAAATGTTGCTCAACTTTTGATTGTATCAAACTTTGTAGTTGCCAACGAACCAGTAAATAATGCCCCAGAGTCTGCAATGAAATTTGATGACCTTGCAGTTCTTGTTGAACATGCGGCTGGAGAAGTTTGTGATCGTTGCCGTAGAACAGATGAAACAGTTGGACACAATGCTAATGAACATCTCAAAATGCTTTGTGAACATTGTGCACATATCGTTGAAACAGAATTCCCTGAAATTCTTGAAGAAGGTTTTGAA
>ileS_Lcl-071
ATGCTCAAATCAATTGGAAATACAATCGTGCCAAAAGATGTCACTAAGAAATTTGGTGCTGACATTCTCCGCCTTTGGGTGGCATCAATTGATACTGAATCAGATGTTCGTGTGTCAATGGACATTCTCAGTCAAGTTTCTGAAGTTTACCGTAAAATCCGGAATACATTGCGTTTCTTAATCGCTAATACATCTGATTTTAATCCAAAAGAAGATGCAATTGATTTTGCAGAACTTCGTCCAGTAGACAAATATATGCTTGTGAAATTTAATGAACTTGTAAAACAAATTCGTACAGCTTATGATAACTATAGCTTTATGACTGTTTACAAATCAATCATTAATTTCATCACAAATGATTTGTCATCTTTCTATCTTGATTTTGCTAAAGATGTTGTTTATATTGAAGCAGCAAATTCACCAGAACGCCGCTCAATGCAAACAGTTATGTATGTTATTTTGAAAGATCTAGTGAAAATTCTTGTGCCAATTTTGCCACACACGGCAGAAGAAACATGGACTTACTTGGAACATGAACCAGAAAATTTTGCTTATCTTGCAGAAATGCCAGAAGCAGCAGAAATTCCTGGAAGTGAAGAATTGTTAGGAAACTGGCAAGAATTTCTTGATTTCCGTGATAAGATTTTGAAAGCTTTGGAAAGTGCTCGTGAAGCAAAATTGATTGGTAAATCATTGGAAGCAACAGTAACTATTTATCCAAATGAAGTTGTGCGTACTTTATTGACGGCAATTGATGAAAATGTTGCTCAACTTTTGATTGTATCAAACTTTGTAGTTGCCAACGAACCAGTAAATAATGCCCCAGAGTCTGCAATGAAATTTGATGACCTTGCAGTTCTTGTTGAACATGCGGCTGGAGAAGTTTGTGATCGTTGCCGTAGAACAGATGAAACAGTTGGACACAATGCTAATGAACATCTCAAAATGCTTTGTGAACATTGTGCACATATCGTTGAAACAGAATTCCCTGAAATTCTTGAAGAAGGTTTTGAA
>ileS_Lcl-072
ATGCTCAAATCAATTGGAAATACAATCGTGCCAAAAGATGTCACTAAGAAATTTGGTGCTGACATTCTCCGCCTTTGGGTGGCATCAATTGATACTGAATCAGATGTTCGTGTGTCAATGGACATTCTCAGTCAAGTTTCTGAAGTTTACCGTAAAATCCGGAATACATTGCGTTTCTTAATCGCTAATACATCTGATTTTAATCCAAAAGAAGATGCAATTGATTTTGCAGAACTTCGTCCAGTAGACAAATATATGCTTGTGAAATTTAATGAACTTGTAAAACAAATTCGTACAGCTTATGATAACTATAGCTTTATGACTGTTTACAAATCAATCATTAATTTCATCACAAATGATTTGTCATCTTTCTATCTTGATTTTGCTAAAGATGTTGTTTATATTGAAGCAGCAAATTCACCAGAACGCCGCTCAATGCAAACAGTTATGTATGTTATTTTGAAAGATCTAGTGAAAATTCTTGTGCCAATTTTGCCACACACGGCAGAAGAAACATGGACTTACTTGGAACATGAACCAGAAAATTTTGCTTATCTTGCAGAAATGCCAGAAGCAGCAGAAATTCCTGGAAGTGAAGAATTGTTAGGAAACTGGCAAGAATTTCTTGATTTCCGTGATAAGATTTTGAAAGCTTTGGAAAGTACTCGTGAAGCAAAATTGATTGGTAAATCATTGGAAGCAACAGTAACTATTTATCCAAATGAAGTTGTGCGTACTTTATTGACGGCAATTGATGAAAATGTTGCTCAACTTTTGATTGTATCAAACTTTGTAGTTGCCAACGAACCAGTAAATAATGCCCCAGAGTCTGCAATGAAATTTGATGACCTTGCAGTTCTTGTTGAACATGCGGCTGGAGAAGTTTGTGATCGTTGCCGTAGAACAGCTGAAACAGTTGGACACAATGCTAATGAACATCTCAAAATGCTTTGTGAACATTGTGCACATATCGTTGAAACAGAATTCCCTGAAATTCTTGAAGAAGGTTTTGAA
>ileS_Lcl-073
ATGCTCAAATCAATTGGAAATACAATCGTGCCAAAAGATGTCACTAAGAAATTTGGTGCTGACATTCTCCGCCTTTGGGTGGCATCAATTGATACTGAATCAGATGTTCGTGTGTCAATGGACATTCTCAGTCAAGTTTCTGAAGTTTACCGTAAAATCCGGAATACATTGCGTTTCTTAATCGCTAATACATCTGATTTTAATCCAAAAGAAGATGCAATTGATTTTGCAGAACTTCGTCCAGTAGACAAATATATGCTTGTGAAATTTAATGAACTTGTAAAACAAATTCGTACAGCTTATGATAACTATAGCTTTATGACTGTTTACAAATCAATCATTAATTTCATCACAAATGATTTGTCATCTTTCTATCTTGATTTTGCTAAAGATGTTGTTTATATTGAAGCAGCAAATTCACCAGAACGCCGCTCAATGCAAACAGTTATGTATGTTATTTTGAAAGATCTAGTGAAAATTCTTGTGCCAATTTTGCCACACACGGCAGAAGAAACATGGACTTACTTGGAACATGAACCAGAAAATTTTGCTTATCTTGCAGAAATGCCAGAAGCAGCAGAAATTCCTGGAAGTGAAGAATTGTTAGGAAACTGGCAAGAATTTCTTGATTTCCGTGATAAGATTTTGAAAGCTTTGGAAAGTACTCGTGAAGCAAAATTGATTGGTAAATCATTGGAAGCAACAGTAACTATTTATCCAAATGAAGTTGTGCGTACTTTATTGACGGCAATTGATGAAAATGTTGCTCAACTTTTGATTGTATCAAACTTTGTAGTTGCCAACGAACCAGTAAATAATGCCCCAGAGTCTGCAATGAAATTTGATGACCTTGCAGTTCTTGTTGAACATGCGGCTGGAGAAGTTTGTGATCGTTGCCGTAGAACAGATGAAACAGTTGGACACAATGCTAATGAACATCTCAAAATGCTTTGTGAACATTGTGCACATATCGTTGAAACAGAATTCCCTGAAATTCTTGAAGAAGGTTTTGAA
>ileS_Lcl-074
ATGCTCAAATCAATTGGAAATACAATCGTGCCAAAAGATGTCACTAAGAAATTTGGTGCTGACATTCTCCGTCTTTGGGTGGCATCAATTGATACTGAATCAGATGTTCGTGTGTCAATGGATATTCTCAGTCAAGTTTCTGAAGTTTACCGTAAAATCCGGAATACATTGCGTTTCTTAATCGCTAATACATCTGATTTTAATCCAAAAGAAGATGCAATTGATTTTGCAGAACTTCGTCCAGTAGACAAATATATGCTTGTGAAATTTAATGAACTTGTAAAACAAATTCGTACAGCTTATAATAACTATAGCTTTATGACTGTTTACAAATCAATCATTAATTTCATCACAAATGATTTGTCATCTTTCTATCTTGATTTTGCTAAAGATGTTGTTTATATTGAAGCAGCAAATTCACCAGAACGCCGCTCAATGCAAACAGTTATGTATGTTATTTTGAAAGATTTAGTGAAAATTCTTGTACCAATTTTGCCACACACGGCAGAAGAAACATGGACTTACTTGGAACATGAACCAGAAAATTTTGCTTATCTTGCAGAAATGCCAGAAGCAGCAGAAATTCCTGGAAGTGAAGAATTGTTAGGAAACTGGCAAGAATTTCTTGATTTCCGTGATAAGATTTTGAAAGCTTTGGAAAGTGCTCGTGAAGCAAAATTGATTGGTAAATCATTGGAAGCAACAGTAACTATTTATCCAAATGAAGTTGTGCGTACTTTATTGACGGCAATTGATGAAAATGTTGCTCAACTTTTGATTGTATCAAACTTTGTAGTTGCCAACGAACCAGTAAATAATGCCCCAGAGTCTGCAATGAAATTTGATGATCTTGCAGTTCTTGTTGAACATGCGGCTGGAGAAGTTTGTGATCGTTGCCGTAGAACAGATGAAACAGTTGGACACAATGCTAATGAACATCTCAAAATGCTTTGTGAACATTGTGCACATATCGTTGAAACAGAATTCCCTGAAATCCTTGAAGAAGGTTTTGAA
>ileS_Lcl-075
ATGCTCAAATCAATTGGAAATACAATTGTGCCAAAAGATGTCACTAAGAAATTTGGTGCCGATATTCTCCGTCTTTGGGTGGCCTCAATTGATACCGAATCAGATGTTCGTGTATCTATGGATATTCTCAGTCAAGTCTCTGAAGTTTACCGTAAAATCCGTAACACTTTGCGTTTCTTAATCGCAAATACATCTGATTTTAATCCTAAAGAAGATGGAATTGACTTTGCTGAACTTCGTCCAGTAGATAAATATATGCTTGTGAAATTTAATGAACTTGTAAAACAAATCCGTAAAGCTTATGATAATTACAGTTTTATGAGTGTATACAAATCAATCATTAATTTCATCACGAATGATTTGTCATCGTTCTATCTTGATTTTGCAAAAGATGTGGTTTATATTGAAGCCGCAAATTCACCAGAACGACGTTCAATGCAAACAGTTATGTATGTTATTTTGAAAGATTTGGTAAAAGTTCTTGTTCCAATTTTGCCTCATACAGCAGAAGAAACATGGACTTACTTAGAGCATGAACCAGAAAATTTTGCTTATCTTGCAGAAATGCCAGAAGCAGCGGAAATTCCAGGTAGTGAAGAACTATTAGGAAATTGGCAAGAATTCCTTGACTTCCGTGATAAGATTTTGAAAGCTTTGGAAAGTGCTCGTGAAGCGAAACTTATTGGTAAATCATTGGAAGCAACAGTGACAATTTATCCAAATGAAGTTGTACGTACTTTACTGACAGCAATTGACGAGAATGTTGCACAACTTTTGATTGTATCAAACTTTGTAGTAGCGAACGGAACTGTAAGTGATGCACCAGAAGCAGCTATGAAATTTGATGACCTTGCTGTTCTTGTGGAACATGCCGCTGGTGATGTTTGTGACCGTTGTCGCAGAACTGATGAAACAGTTGGACATAACGCCAATGAAAATCTCAAAATGCTTTGTGAACATTGTGCACATATCGTTGAAAAAGAATTTCCAGAAGTCCTTGTAGAAGGCTTTGAA
>ileS_Lcl-076
ATGCTCAAATCAATTGGAAATACAATCGTGCCAAAAGATGTCACTAAGAAATTTGGTGCTGACATTCTCCGCCTTTGGGTGGCATCAATTGATACTGAATCAGATGTTCGTGTGTCAATGGACATTCTCAGTCAAGTTTCTGAAGTTTACCGTAAAATCCGGAATACATTGCGTTTCTTAATCGCTAATACATCTGATTTTAATCCAAAAGAAGATGCAATTGATTTTGCAGAACTTCGTCCAGTAGACAAATATATGCTTGTGAAATTTAATGAACTTGTAAAACAAATTCGTACAGCTTATGATGACTATAGCTTTATGACTGTTTACAAATCAATCATTAATTTCATCACAAATGATTTGTCATCTTTCTATCTTGATTTTGCTAAAGATGTTGTTTATATTGAAGCAGCAAATTCACCAGAACGCCGCTCAATGCAAACAGTTATGTATGTTATTTTGAAAGATCTAGTGAAAATTCTTGTGCCAATTTTGCCACACACGGCAGAAGAAACATGGACTTACTTGGAACATGAACAAGAAAATTTTGCTTATCTTGCAGAAATGCCAGAAGCAGCAGAAATTCCTGGAAGTGAAGAATTGTTAGGAAACTGGCAAGAATTTCTTGATTTCCGTGATAAGATTTTGAAAGCTTTGGAAAGTGCTCGTGAAGCAAAATTGATTGGTAAATCATTGGAAGCAACAGTAACTATTTATCCAAATGAAGTTGTGCGTACTTTATTGACGGCAATTGATGAAAATGTTGCTCAACTTTTGATTGTATCAAACTTTGTAGTTGCCAACGAACCAGTAAATAATGCCCCAGAGTCTGCAATGAAATTTGATGACCTTGCAGTTCTTGTTGAACATGCGGCTGGAGAAGTTTGTGATCGTTGCCGTAGAACAGATGAAACAGTTGGACACAATGCTAATGAACATCTCAAAATGCTTTGTGAACATTGTGCACATATCGTTGAAACAGAATTCCCTGAAATTCTTGAAGAAGGTTTTGAA
>ileS_Lcl-077
ATGCTCAAATCAATTGGAAATACAATCGTGCCAAAAGATGTCACTAAGAAATTTGGTGCTGACATTCTCCGCCTTTGGGTGGCATCAATTGATACTGAATCAGATGTTCGTGTGTCAATGGACATTCTCAGTCAAGTTTCTGAAGTTTACCGTAAAATCCGGAATACATTGCGTTTCTTAATCGCTAATACATCTGATTTTAATCCAAAAGAAGATGCAATTGATTTTGCAGAACTTCGTCCAGTAGACAAATATATGCTTGTGAAATTTAATGAACTTGTAAAACAAATTCGTACAGCTTATGATAACTATAGCTTTATGACTGTTTACAAATCAATCATTAATTTCATCACAAATGATTTGTCATCTTTCTATCTTGATTTTGCTAAAGATGTTGTTTATATTGAAGCAGCAAATTCACCAGAACGCCGCTCAATGCAAACAGTTATGTATGTTATTTTGAAAGATCTAGTGAAAATTCTTGTGCCAATTTTGCCACACACGGCAGAAGAAACATGGACTTACTTGGAACATGAACCAGAAAATTTTGCTTATCTTGCAGAAATGCCAGAAGCAGCAGAAATTCCTGGAAGTGAAGAATTGTTAGGAAACTGGCAAGAATTTCTTGATTTCCGTGATAAGATTTTGAAAGCTTTGGAAAGTGCTCGTGAAGCAAAATTGATTGGTAAATCATTGGAAGCAACAGTAACTATTTATCCAAATGAAGTTGTGCGTACTTTATTGACGGCAATTGATGAAAATGTTGCTCAACTTTTGATTGTATCAAACTTTGTAGTTGCCAACGAACCAGTAAATAATGCCCCAGAGTCTGCAATGAAATTTGATGACCTTGCAGTTCTTGTTGAACATGCGGCTGGAGAAGTTTGTGATCGTTGCCGTAGAACAGATGAAACAGTTGGACACAATGCTAATGAACATCTCAAAATGCTTTGTGAACATTGTGCACATATCGTTGAAACAGAATTCCCTGAAATTCTTGAAGAAGGTTTTGAA
>ileS_Lcl-078
ATGCTCAAATCAATTGGAAATACAATCGTGCCAAAAGATGTCACTAAGAAATTTGGTGCTGACATTCTCCGTCTTTGGGTGGCCTCAATTGATACTGAATCAGATGTTCGGGTATCAATGGATATTCTCAGTCAAGTTTCTGAAGTTTACCGTAAAATCCGGAATACATTGCGTTTCTTAATCGCTAATACATCTGATTTTAATCCAAAAGAAGATGCAATTGATTTTGCAGAACTTCGTCCAGTAGACAAATATATGCTTGTGAAATTTAATGAACTTGTAAAACAAATTCGTACAGCTTATGATAACTATAGCTTTATGACTGTTTACAAATCAATCATTAATTTCATCACAAATGATTTGTCATCTTTCTATCTTGATTTTGCTAAAGATGTTGTTTATATTGAAGCAGCAAATTCACCAGAACGCCGCTCAATGCAAACAGTTATGTATGTTATTTTGAAAGATTTAGTGAAAATTCTTGTACCAATTTTGCCACACACGGCAGAAGAAACATGGACTTACTTGGAACATGAACTAGAAAATTTTGCTTATCTTGCAGAAATGCCAGAAGCAGCAGAAATTCCTGGAAGTGAAGAATTGTTAGGAAACTGGCAAGAATTTCTTGATTTCCGTGATAAGATTTTGAAAGCTTTGGAAAGTGCTCGTGAAGCAAAATTGATTGGTAAATCATTGGAAGCAACAGTAACTATTTATCCAAATGAAGTTGTGCGTACTTTATTGACGGCAATTGATGAAAATGTTGCTCAACTTTTGATTGTATCAAACTTTGTAGTTGCCAACGAACCAGTAAATAATGCCCCAGAGTCTGCAATGAAATTTGATGACCTTGCAGTTCTTGTTGAACATGCGGCTGGAGAAGTTTGTGATCGTTGCCGTAGAACAGATGAAACAGTTGGACACAATGCTAATGAACATCTCAAAATGCTTTGTGAACATTGTGCACACATCGTTGAAACAGAATTCCCTGAAATCCTTGAAGAAGGTTTTGAA
>ileS_Lcl-079
ATGCTCAAATCAATTGGAAATACAATCGTGCCAAAAGATGTCACTAAGAAATTTGGTGCTGACATTCTCCGTCTTTGGGTGGCATCAATTGATACTGAATCAGATGTTCGTGTGTCAATGGATATTCTCAGTCAAGTTTCTGAAGTTTACCGTAAAATCCGGAATACATTGCGTTTCTTAATCGCTAATACATCTGATTTTAATCCAAAAGAAGATGCAATTGATTTTGCAGAACTTCGTCCAGTAGACAAATATATGCTTGTGAAATTTAATGAACTTGTAAAACAAATTCGTACAGCTTATAATAACTATAGCTTTATGACTGTTTACAAATCAATCATTAATTTCATCACAAATGATTTGTCATCTTTCTATCTTGATTTTGCTAAAGATGTTGTTTATATTGAAGCAGCAAATTCACCAGAACGCCGCTCAATGCAAACAGTTATGTATGTTATTTTGAAAGATTTAGTGAAAATTCTTGTACCAATTTTGCCACACACGGCAGAAGAAACATGGACTTACTTGGAACATGAACCAGAAAATTTTGCTTATCTTGCAGAAATGCCAGAAGCAGCAGAAATTCCTGGAAGTGAAGAATTGTTAGGAAACTGGCAAGAATTTCTTGATTTCCGTGATAAGATTTTGAAAGCTTTGGAAAGTGCTCGTGAAGCAAAATTGATTGGTAAATCATTGGAAGCAACAGTAACTATTTATCCAAATGAAGTTGTGCGTACTTTATTGACGGCAATTGATGAAAATGTTGCTCAACTTTTGATTGTATCAAACTTTGTAGTTGCCAACGAACCAGTAAATAATGCCCCAGAGTCTGCAATGAAATTTGATGATCTTGCAGTTCTTGTTGAACATGCGGCTGGAGAAGTTTGTGATCGTTGCCGTAGAACAGATGAAACAGTTGGACACAATGCTAATGAACATCTCAAAATGCTTTGTGAACATTGTGCACATATCGTTGAAACAGAATTCCCTGAAATCCTTGAAGAAGGTTTTGAA
>ileS_Lcl-080
ATGCTCAAATCAATTGGAAATACAATCGTGCCAAAAGATGTCACTAAGAAATTTGGTGCTGACATTCTCCGTCTTTGGGTGGCATCAATTGATACTGAATCAGATGTTCGTGTGTCAATGGATATTCTCAGTCAAGTTTCTGAAGTTTACCGTAAAATCCGGAATACATTGCGTTTCTTAATCGCTAATACATCTGATTTTAATCCAAAAGAAGATGCAATTGATTTTGCAGAACTTCGTCCAGTAGACAAATATATGCTTGTGAAATTTAATGAACTTGTAAAACAAATTCGTACAGCTTATAATAACTATAGCTTTATGACTGTTTACAAATCAATCATTAATTTCATCACAAATGATTTGTCATCTTTCTATCTTGATTTTGCTAAAGATGTTGTTTATATTGAAGCAGCAAATTCACCAGAACGCCGCTCAATGCAAACAGTTATGTATGTTATTTTGAAAGATTTAGTGAAAATTCTTGTACCAATTTTGCCACACACGGCAGAAGAAACATGGACTTACTTGGAACATGAACCAGAAAATTTTGCTTATCTTGCAGAAATGCCAGAAGCAGCAGAAATTCCTGGAAGTGAAGAATTGTTAGGAAACTGGCAAGAATTTCTTGATTTCCGTGATAAGATTTTGAAAGCTTTGGAAAGTGCTCGTGAAGCAAAATTGATTGGTAAATCATTGGAAGCAACAGTAACTATTTATCCAAATGAAGTTGTGCGTACTTTATTGACGGCAATTGATGAAAATGTTGCTCAACTTTTGATTGTATCAAACTTTGTAGTTGCCAACGAACCAGTAAATAATGCCCCAGAGTCTGCAATGAAATTTGATGATCTTGCAGTTCTTGTTGAACATGCGGCTGGAGAAGTTTGTGATCGTTGCCGTAGAACAGATGAAACAGTTGGACACAATGCTAATGAACATCTCAAAATGCTTTGTGAACATTGTGCACATATCGTTGAAACAGAATTCCCTGAAATCCTTGAAGAAGGTTTTGAA
>ileS_Lcl-081
ATGCTCAAATCAATTGGAAATACAATCGTGCCAAAAGATGTCACTAAGAAATTTGGTGCTGACATTCTCCGCCTTTGGGTGGCATCAATTGATACTGAATCAGATGTTCGTGTGTCAATGGACATTCTCAGTCAAGTTTCTGAAGTTTACCGTAAAATCCGGAATACATTGCGTTTCTTAATCGCTAATACATCTGATTTTAATCCAAAAGAAGATGCAATTGATTTTGCAGAACTTCGTCCAGTAGACAAATATATGCTTGTGAAATTTAATGAACTTGTAAAACAAATTCGTACAGCTTATGATAACTATAGCTTTATGACTGTTTACAAATCAATCATTAATTTCATCACAAATGATTTGTCATCTTTCTATCTTGATTTTGCTAAAGATGTTGTTTATATTGAAGCAGCAAATTCACCAGAACGCCGCTCAATGCAAACAGTTATGTATGTTATTTTGAAAGATCTAGTGAAAATTCTTGTGCCAATTTTGCCACACACGGCAGAAGAAACATGGACTTACTTGGAACATGAACCAGAAAATTTTGCTTATCTTGCAGAAATGCCAGAAGCAGCAGAAATTCCTGGAAGTGAAGAATTGTTAGGAAACTGGCAAGAATTTCTTGATTTCCGTGATAAGATTTTGAAAGCTTTGGAAAGTGCTCGTGAAGCAAAATTGATTGGTAAATCATTGGAAGCAACAGTAACTATTTATCCAAATGAAGTTGTGCGTACTTTATTGACGGCAATTGATGAAAATGTTGCTCAACTTTTGATTGTATCAAACTTTGTAGTTGCCAACGAACCAGTAAATAATGCCCCAGAGTCTGCAATGAAATTTGATGACCTTGCAGTTCTTGTTGAACATGCGGCTGGAGAAGTTTGTGATCGTTGCCGTAGAACAGATGAAACAGTTGGACACAATGCTAATGAACATCTCAAAATGCTTTGTGAACATTGTGCACATATCGTTGAAACAGAATTCCCTGAAATTCTTGAAGAAGGTTTTGAA
>ileS_Lcl-082
ATGCTCAAATCAATTGGAAATACAATCGTGCCAAAAGATGTCACTAAGAAATTTGGTGCTGACATTCTCCGCCTTTGGGTGGCATCAATTGATACTGAATCAGATGTTCGTGTGTCAATGGATATTCTCAGTCAAGTTTCTGAAGTTTACCGTAAAATCCGGAATACATTGCGTTTCTTAATCGCTAATACATCTGATTTTAATCCAAAAGAAGATGCAATTGATTTTGCAGAACTTCGTCCAGTAGACAAATATATGCTTGTGAAATTTAATGAACTTGTAAAACAAATTCGTACAGCTTATGATAACTATAGCTTTATGACTGTTTACAAATCAATCATTAATTTCATCACAAATGATTTGTCATCTTTCTATCTTGATTTTGCTAAAGATGTTGTTTATATTGAAACAGCAAATTCACCAGAACGCCGCTCAATGCAAACAGTTATGTATGTTATTTTGAAAGATCTAGTGAAAATTCTTGTACCAATTTTGCCACACACGGCAGAAGAAACATGGACTTACTTGGAACATGAACCAGAAAATTTTGCTTATCTTGCAGAAATGCCAGAAGCAGCAGAAATTCCTGGAAGTGAAGAATTGTTAGGAAACTGGCAAGAATTTCTTGATTTCCGTGATAAGATTTTGAAAGCTTTGGAAAGTGCTCGTGAAGCAAAATTGATTGGTAAATCATTGGAAGCAACAGTAACTATTTATCCAAATGAAGTTGTGCGTACTTTATTGACGGCAATTGATGAAAATGTTGCTCAACTTTTGATTGTATCAAACTTTGTAGTTGCCAACGAACCAGTAAATAATGCCCCAGAGTCTGCAATGAAATTTGATGACCTTGCAGTTCTTGTTGAACATGCGGCTGGAGAAGTTTGTGATCGTTGCCGTAGAACAGATGAAACAGTTGGACACAATGCTAATGAACATCTCAAAATGCTTTGTGAACATTGTGCACATATCGTTGAAACAGAATTCCCTGAAATTCTTGAAGAAGGTTTTGAA
>ileS_Lcl-083
ATGCTCAAATCAATTGGAAATACAATCGTGCCAAAAGATGTCACTAAGAAATTTGGTGCTGACATTCTCCGCCTTTGGGTGGCATCAATTGATACTGAATCAGATGTTCGTGTGTCAATGGATATTCTCAGTCAAGTTTCTGAAGTTTACCGTAAAATCCGGAATACATTGCGTTTCTTAATCGCTAATACATCTGATTTTAATCCAAAAGAAGATGCAATTGATTTTGCAGAACTTCGTCCAGTAGACAAATATATGCTTGTGAAATTTAATGAACTTGTAAAACAAATTCGTACAGCTTATGATAACTATAGCTTTATGACTGTTTACAAATCAATCATTAATTTCATCACAAATGATTTGTCATCTTTCTATCTTGATTTTGCTAAAGATGTTGTTTATATTGAAACAGCAAATTCACCAGAACGCCGCTCAATGCAAACAGTTATGTATGTTATTTTGAAAGATCTAGTGAAAATTCTTGTACCAATTTTGCCACACACGGCAGAAGAAACATGGACTTACTTGGAACATGAACCAGAAAATTTTGCTTATCTTGCAGAAATGCCAGAAGCAGCAGAAATTCCTGGAAGTGAAGAATTGTTAGGAAACTGGCAAGAATTTCTTGATTTCCGTGATAAGATTTTGAAAGCTTTGGAAAGTGCTCGTGAAGCAAAATTGATTGGTAAATCATTGGAAGCAACAGTAACTATTTATCCAAATGAAGTTGTGCGTACTTTATTGACGGCAATTGATGAAAATGTTGCTCAACTTTTGATTGTATCAAACTTTGTAGTTGCCAACGAACCAGTAAATAATGCCCCAGAGTCTGCAATGAAATTTGATGACCTTGCAGTTCTTGTTGAACATGCGGCTGGAGAAGTTTGTGATCGTTGCCGTAGAACAGATGAAACAGTTGGACACAATGCTAATGAACATCTCAAAATGCTTTGTGAACATTGTGCACATATCGTTGAAACAGAATTCCCTGAAATTCTTGAAGAAGGTTTTGAA
>ileS_Lcl-084
ATGCTCAAATCAATTGGAAATACAATCGTGCCAAAAGATGTCACTAAGAAATTTGGTGCTGACATTCTCCGCCTTTGGGTGGCATCAATTGATACTGAATCAGATGTTCGTGTGTCAATGGACATTCTCAGTCAAGTTTCTGAAGTTTACCGTAAAATCCGGAATACATTGCGTTTCTTAATCGCTAATACATCTGATTTTAATCCAAAAGAAGATGCAATTGATTTTGCAGAACTTCGTCCAGTAGACAAATATATGCTTGTGAAATTTAATGAACTTGTAAAACAAATTCGTACAGCTTATGATAACTATAGCTTTATGACTGTTTACAAATCAATCATTAATTTCATCACAAATGATTTGTCATCTTTCTATCTTGATTTTGCTAAAGATGTTGTTTATATTGAAGCAGCAAATTCACCAGAACGCCGCTCAATGCAAACAGTTATGTATGTTATTTTGAAAGATCTAGTGAAAATTCTTGTGCCAATTTTGCCACACACGGCAGAAGAAACATGGACTTACTTGGAACATGAACCAGAAAATTTTGCTTATCTTGCAGAAATGCCAGAAGCAGCAGAAATTCCTGGAAGTGAAGAATTGTTAGGAAACTGGCAAGAATTTCTTGATTTCCGTGATAAGATTTTGAAAGCTTTGGAAAGTGCTCGTGAAGCAAAATTGATTGGTAAATCATTGGAAGCAACAGTAACTATTTATCCAAATGAAGTTGTGCGTACTTTATTGACGGCAATTGATGAAAATGTTGCTCAACTTTTGATTGTATCAAACTTTGTAGTTGCCAACGAACCAGTAAATAATGCCCCAGAGTCTGCAATGAAATTTGATGACCTTGCAGTTCTTGTTGAACATGCGGCTGGAGAAGTTTGTGATCGTTGCCGTAGAACAGATGAAACAGTTGGACACAATGCTAATGAACATCTCAAAATGCTTTGTGAACATTGTGCACATATCGTTGAAACAGAATTCCCTGAAATTCTTGAAGAAGGTTTTGAA
>ileS_Lcl-085
ATGCTCAAATCAATTGGAAATACAATCGTGCCAAAAGATGTCACTAAGAAATTTGGTGCTGACATTCTCCGCCTTTGGGTGGCATCAATTGATACTGAATCAGATGTTCGTGTGTCAATGGACATTCTCAGTCAAGTTTCTGAAGTTTACCGTAAAATCCGGAATACATTGCGTTTCTTAATCGCTAATACATCTGATTTTAATCCAAAAGAAGATGCAATTGATTTTGCAGAACTTCGTCCAGTAGACAAATATATGCTTGTGAAATTTAATGAACTTGTAAAACAAATTCGTACAGCTTATGATAACTATAGCTTTATGACTGTTTACAAATCAATCATTAATTTCATCACAAATGATTTGTCATCTTTCTATCTTGATTTTGCTAAAGATGTTGTTTATATTGAAGCAGCAAATTCACCAGAACGCCGCTCAATGCAAACAGTTATGTATGTTATTTTGAAAGATCTAGTGAAAATTCTTGTGCCAATTTTGCCACACACGGCAGAAGAAACATGGACTTACTTGGAACATGAACCAGAAAATTTTGCTTATCTTGCAGAAATGCCAGAAGCAGCAGAAATTCCTGGAAGTGAAGAATTGTTAGGAAACTGGCAAGAATTTCTTGATTTCCGTGATAAGATTTTGAAAGCTTTGGAAAGTGCTCGTGAAGCAAAATTGATTGGTAAATCATTGGAAGCAACAGTAACTATTTATCCAAATGAAGTTGTGCGTACTTTATTGACGGCAATTGATGAAAATGTTGCTCAACTTTTGATTGTATCAAACTTTGTAGTTGCCAACGAACCAGTAAATAATGCCCCAGAGTCTGCAATGAAATTTGATGACCTTGCAGTTCTTGTTGAACATGCGGCTGGAGAAGTTTGTGATCGTTGCCGTAGAACAGATGAAACAGTTGGACACAATGCTAATGAACATCTCAAAATGCTTTGTGAACATTGTGCACATATCGTTGAAACAGAATTCCCTGAAATTCTTGAAGAAGGTTTTGAA
>ileS_Lcl-086
ATGCTCAAATCAATTGGAAATACAATCGTGCCAAAAGATGTCACTAAGAAATTTGGTGCTGACATTCTCCGTCTTTGGGTGGCCTCAATTGATACTGAATCAGATGTTCGGGTATCAATGGATATTCTCAGTCAAGTTTCTGAAGTTTACCGTAAAATCCGGAATACATTGCGTTTCTTAATCGCTAATACATCTGATTTTAATCCAAAAGAAGATGCAATTGATTTTGCAGAACTTCGTCCAGTAGACAAATATATGCTTGTGAAATTTAATGAACTTGTAAAACAAATTCGTACAGCTTATGATAACTATAGCTTTATGACTGTTTACAAATCAATCATTAATTTCATCACAAATGATTTGTCATCTTTCTATCTTGATTTTGCTAAAGATGTTGTTTATATTGAAGCAGCAAATTCACCAGAACGCCGCTCAATGCAAACAGTTATGTATGTTATTTTGAAAGATTTAGTGAAAATTCTTGTACCAATTTTGCCACACACGGCAGAAGAAACATGGACTTACTTGGAACATGAACTAGAAAATTTTGCTTATCTTGCAGAAATGCCAGAAGCAGCAGAAATTCCTGGAAGTGAAGAATTGTTAGGAAACTGGCAAGAATTTCTTGATTTCCGTGATAAGATTTTGAAAGCTTTGGAAAGTGCTCGTGAAGCAAAATTGATTGGTAAATCATTGGAAGCAACAGTAACTATTTATCCAAATGAAGTTGTGCGTACTTTATTGACGGCAATTGATGAAAATGTTGCTCAACTTTTGATTGTATCAAACTTTGTAGTTGCCAACGAACCAGTAAATAATGCCCCAGAGTCTGCAATGAAATTTGATGACCTTGCAGTTCTTGTTGAACATGCGGCTGGAGAAGTTTGTGATCGTTGCCGTAGAACAGATGAAACAGTTGGACACAATGCTAATGAACATCTCAAAATGCTTTGTGAACATTGTGCACACATCGTTGAAACAGAATTCCCTGAAATCCTTGAAGAAGGTTTTGAA
>ileS_Lcl-087
ATGCTCAAATCAATTGGAAATACAATCGTGCCAAAAGATGTCACTAAGAAATTTGGTGCTGACATTCTCCGTCTTTGGGTGGCATCAATTGATACTGAATCAGATGTTCGTGTGTCAATGGATATTCTCAGTCAAGTTTCTGAAGTTTACCGTAAAATCCGGAATACATTGCGTTTCTTAATCGCTAATACATCTGATTTTAATCCAAAAGAAGATGCAATTGATTTTGCAGAACTTCGTCCAGTAGACAAATATATGCTTGTGAAATTTAATGAACTTGTAAAACAAATTCGTACAGCTTATAATAACTATAGCTTTATGACTGTTTACAAATCAATCATTAATTTCATCACAAATGATTTGTCATCTTTCTATCTTGATTTTGCTAAAGATGTTGTTTATATTGAAGCAGCAAATTCACCAGAACGCCGCTCAATGCAAACAGTTATGTATGTTATTTTGAAAGATTTAGTGAAAATTCTTGTACCAATTTTGCCACACACGGCAGAAGAAACATGGACTTACTTGGAACATGAACCAGAAAATTTTGCTTATCTTGCAGAAATGCCAGAAGCAGCAGAAATTCCTGGAAGTGAAGAATTGTTAGGAAACTGGCAAGAATTTCTTGATTTCCGTGATAAGATTTTGAAAGCTTTGGAAAGTGCTCGTGAAGCAAAATTGATTGGTAAATCATTGGAAGCAACAGTAACTATTTATCCAAATGAAGTTGTGCGTACTTTATTGACGGCAATTGATGAAAATGTTGCTCAACTTTTGATTGTATCAAACTTTGTAGTTGCCAACGAACCAGTAAATAATGCCCCAGAGTCTGCAATGAAATTTGATGATCTTGCAGTTCTTGTTGAACATGCGGCTGGAGAAGTTTGTGATCGTTGCCGTAGAACAGATGAAACAGTTGGACACAATGCTAATGAACATCTCAAAATGCTTTGTGAACATTGTGCACATATCGTTGAAACAGAATTCCCTGAAATCCTTGAAGAAGGTTTTGAA
>ileS_Lcl-088
ATGCTCAAATCAATTGGAAATACAATTGTGCCAAAAGATGTCACTAAGAAATTTGGTGCCGATATTCTCCGTCTTTGGGTGGCCTCAATTGATACCGAATCAGATGTTCGTGTATCTATGGATATTCTCAGTCAAGTCTCTGAAGTTTACCGTAAAATCCGTAACACTTTGCGTTTCTTAATCGCAAATACATCTGATTTTAATCCTAAAGAAGATGGAATTGACTTTGCTGAACTTCGTCCAGTAGATAAATATATGCTTGTGAAATTTAATGAACTTGTAAAAGAAATCCGTAAAGCTTATGATAATTACAGTTTTATGAGTGTATACAAATCAATCATTAATTTCATCACGAATGATTTGTCATCGTTCTATCTTGATTTTGCAAAAGATGTGGTTTATATTGAAGCCGCAAATTCACCAGAACGGCGTTCAATGCAAACAGTTATGTATGTTATTTTGAAAGATTTGGTAAAAGTTCTTGTTCCAATTTTGCCTCATACAGCAGAAGAAACATGGACTTACTTAGAGCATGAACCAGAAAATTTTGCTTATCTTGCAGAAATGCCAGAAGCAGCGGAAATTCCAGGTAGTGAAGAACTATTAGGAAATTGGCAAGAATTCCTTGACTTCCGTGATAAGATTTTGAAAGCTTTGGAAAGTGCTCGTGAAGCGAAACTTATTGGTAAATCATTGGAAGCAACAGTGACAATTTATCCAAATGAAGTTGTACGTACTTTACTGACAGCAATTGACGAGAATGTTGCACAACTTTTGATTGTATCAAACTTTGTAGTAGCGAACGGAACTGTAAGTGATGCACCAGAAGCAGCTATGAAATTTGATGACCTTGCTGTTCTTGTGGAACATGCCGCTGGTGATGTTTGTGACCGTTGTCGCAGAACTGATGAAACAGTTGGACATAACGCCAATGAAAATCTCAAAATGCTTTGTGAACATTGTGCACATATCGTTGAAAAAGAATTTCCAGAAGTCCTTGTAGAAGGCTTTGAA
>ileS_Lcl-089
ATGCTCAAATCAATTGGAAATACAATTGTGCCAAAAGATGTCACTAAGAAATTTGGTGCCGATATTCTCCGTCTTTGGGTGGCCTCAATTGATACCGAATCAGATGTTCGTGTATCTATGGATATTCTCAGTCAAGTCTCTGAAGTTTACCGTAAAATCCGTAACACTTTGCGTTTCTTAATCGCAAATACATCTGATTTTAATCCTAAAGAAGATGGAATTGACTTTGCTGAACTTCGTCCAGTAGATAAATATATGCTTGTGAAATTTAATGAACTTGTAAAACAAATCCATAAAGCTTATGATAATTACAGTTTTATGAGTGTATACAAATCAATCATTAATTTCATCACTAATGATTTGTCATCGTTCTATCTTGATTTTGCAAAAGATGTGGTTTATATTGAAGCAGCAAATTCACCAGAACGACGTTCAATGCAAACAGTAATGTATGTTATTTTGAAAGATTTGGTAAAAGTTCTTGTTCCAATTTTGCCTCATACAGCAGAAGAAACATGGACTTACTTAGAGCATGAACCAGAAAATTTTGCTTATCTTGCAGAAATGCCAGAAGCAGCGGAAATTCCAGGTAGTGAAGAACTATTAGGAAATTGGCAAGAATTCCTTGACTTCCGTGATAAGATTTTGAAAGCTTTGGAAAGTGCTCGTGAAGCGAAACTTATTGGTAAATCATTGGAAGCAACAGTGACAATTTATCCAAATGAAGTTGTACGTACTTTACTGACAGCGATTGACGAAAATGTTGCGCAACTTTTGATTGTATCAAACTTTGTAGTAGCGAACGGAACTGTAAGTGATGCACCAGAAGCAGCTATGAAATTTGATGACCTTGCTGTTCTTGTGGAACATGCCGCTGGTGATGTTTGTGACCGTTGCCGCAGAACTGATGAAACAGTTGGGCATAACGCCAATGAAAATCTCAAAATGCTTTGTGAACATTGTGCACATATCGTTGAAAAAGAATTTTCAGAAGTCCTTGTAGAAGGCTTTGAA
>ileS_Lcl-090
ATGCTCAAATCAATTGGAAATACAATTGTGCCAAAAGATGTCACTAAGAAATTTGGTGCCGATATTCTCCGTCTTTGGGTGGCCTCAATTGATACCGAATCAGATGTTCGTGTATCTATGGATATTCTCAGTCAAGTCTCTGAAGTTTACCGTAAAATCCGTAACACTTTGCGTTTCTTAATCGCAAATACATCTGATTTTAATCCTAAAGAAGATGGAATTGACTTTGCTGAACTTCGTCCAGTAGATAAATATATGCTTGTGAAATTTAATGAACTTGTAAAACAAATCCATAAAGCTTATGATAATTACAGTTTTATGAGTGTATACAAATCAATCATTAATTTCATCACTAATGATTTGTCATCGTTCTATCTTGATTTTGCAAAAGATGTGGTTTATATTGAAGCAGCAAATTCACCAGAACGACGTTCAATGCAAACAGTAATGTATGTTATTTTGAAAGATTTGGTAAAAGTTCTTGTTCCAATTTTGCCTCATACAGCAGAAGAAACATGGACTTACTTAGAGCATGAACCAGAAAATTTTGCTTATCTTGCAGAAATGCCAGAAGCAGCGGAAATTCCAGGTAGTGAAGAACTATTAGGAAATTGGCAAGAATTCCTTGACTTCCGTGATAAGATTTTGAAAGCTTTGGAAAGTGCTCGTGAAGCGAAACTTATTGGTAAATCATTGGAAGCAACAGTGACAATTTATCCAAATGAAGTTGTACGTACTTTACTGACAGCGATTGACGAAAATGTTGCGCAACTTTTGATTGTATCAAACTTTGTAGTAGCGAACGGAACTGTAAGTGATGCACCAGAAGCAGCTATGAAATTTGATGACCTTGCTGTTCTTGTGGAACATGCCGCTGGTGATGTTTGTGACCGTTGCCGCAGAACTGATGAAACAGTTGGGCATAACGCCAATGAAAATCTCAAAATGCTTTGTGAACATTGTGCACATATCGTTGAAAAAGAATTTCCAGAAGTCCTTGTAGAAGGCTTTGAA
>ileS_Lcl-091
ATGCTCAAATCAATTGGAAATACAATTGTGCCAAAAGATGTCACTAAGAAATTTGGTGCCGATATTCTCCGTCTTTGGGTGGCCTCAATTGATACCGAATCAGATGTTCGTGTATCTATGGATATTCTCAGTCAAGTCTCTGAAGTTTACCGTAAAATCCGTAACACTTTGCGTTTCTTAATCGCAAATACATCTGATTTTAATCCTAAAGAAGATGGAATTGACTTTGCTGAACTTCGTCCAGTAGATAAATATATGCTTGTGAAATTTAATGAACTTGTAAAACAAATCCATAAAGCTTATGATAATTACAGTTTTATGAGTGTATACAAATCAATCATTAATTTCATCACTAATGATTTGTCATCGTTCTATCTTGATTTTGCAAAAGATGTGGTTTATATTGAAGCAGCAAATTCACCAGAACGACGTTCAATGCAAACAGTAATGTATGTTATTTTGAAAGATTTGGTAAAAGTTCTTGTTCCAATTTTGCCTCATACAGCAGAAGAAACATGGACTTACTTAGAGCATGAACCAGAAAATTTTGCTTATCTTGCAGAAATGCCAGAAGCAGCGGAAATTCCAGGTAGTGAAGAACTATTAGGAAATTGGCAAGAATTCCTTGACTTCCGTGATAAGATTTTGAAAGCTTTGGAAAGTGCTCGTGAAGCGAAACTTATTGGTAAATCATTGGAAGCAACAGTGACAATTTATCCAAATGAAGTTGTACGTACTTTACTGACAGCGATTGACGAAAATATTGCGCAACTTTTGATTGTATCAAACTTTGTAGTAGCGAACGGAACTGTAAGTGATGCACCAGAAGCAGCTATGAAATTTGATGACCTTGCTGTTCTTGTGGAACATGCCGCTGGTGATGTTTGTGACCGTTGCCGCAGAACTGATGAAACAGTTGGGCATAACGCCAATGAAAATCTCAAAATGCTTTGTGAACATTGTGCACATATCGTTGAAAAAGAATTTCCAGAAGTCCTTGTAGAAGGCTTTGAA
>ileS_Lcl-092
ATGCTCAAATCAATTGGAAATACAATTGTGCCAAAAGATGTCACTAAGAAATTTGGTGCCGATATTCTCCGTCTTTGGGTGGCCTCAATTGATACCGAATCAGATGTTCGTGTATCTATGGATATTCTCAGTCAAGTCTCTGAAGTTTACCGTAAAATCCGTAACACTTTGCGTTTCTTAATCGCAAATACATCTGATTTTAATCCTAAAGAAGATGGAATTGACTTTGCTGAACTTCGTCCAGTAGATAAATATATGCTTGTGAAATTTAATGAACTTGTAAAACAAATCCATAAAGCTTATGATAATTACAGTTTTATGAGTGTATACAAATCAATCATTAATTTCATCACTAATGATTTGTCATCGTTCTATCTTGATTTTGCAAAAGATGTGGTTTATATTGAAGCAGCAAATTCACCAGAACGACGTTCAATGCAAACAGTAATGTATGTTATTTTGAAAGATTTGGTAAAAGTTCTTGTTCCAATTTTGCCTCATACAGCAGAAGAAACATGGACTTACTTAGAGCATGAACCAGAAAATTTTGCTTATCTTGCAGAAATGCCAGAAGCAGCGGAAATTCCAGGTAGTGAAGAACTATTAGGAAATTGGCAAGAATTCCTTGACTTCCGTGATAAGATTTTGAAAGCTTTGGAAAGTGCTCGTGAAGCGAAACTTATTGGTAAATCATTGGAAGCAACAGTGACAATTTATCCAAATGAAGTTGTACGTACTTTACTGACAGCGATTGACGAAAATGTTGCGCAACTTTTGATTGTATCAAACTTTGTAGTAGCGAACGGAACTGTAAGTGATGCACCAGAAGCAGCTATGAAATTTGATGACCTTGCTGTTCTTGTGGAACATGCCGCTGGTGATGTTTGTGACCGTTGCCGCAGAACTGATGAAACAGTTGGGCATAACGCCAATGAAAATCTCAAAATGCTTTGTGAACATTGTGCACATATCGTTGAAAAAGAATTTCCAGAAGTCCTTGTAGAAGGCTTTGAA
>ileS_Lcl-093
ATGCTCAAATCAATTGGAAATACAATTGTGCCAAAAGATGTCACTAAGAAATTTGGTGCCGATATTCTCCGTCTTTGGGTGGCCTCAATTGATACCGAATCAGATGTTCGTGTATCTATGGATATTCTCAGTCAAGTCTCTGAAGTTTACCGTAAAATCCGTAACACTTTGCGTTTCTTAATCGCAAATACATCTGATTTTAATCCTAAAGAAGATGGAATTGACTTTGCTGAACTTCGTCCAGTAGATAAATATATGCTTGTGAAATTTAATGAACTTGTAAAACAAATCCATAAAGCTTATGATAATTACAGTTTTATGAGTGTATACAAATCAATCATTAATTTCATCACTAATGATTTGTCATCGTTCTATCTTGATTTTGCAAAAGATGTGGTTTATATTGAAGCAGCAAATTCACCAGAACGACGTTCAATGCAAACAGTAATGTATGTTATTTTGAAAGATTTGGTAAAAGTTCTTGTTCCAATTTTGCCTCATACAGCAGAAGAAACATGGACTTACTTAGAGCATGAACCAGAAAATTTTGCTTATCTTGCAGAAATGCCAGAAGCAGCGGAAATTCCAGGTAGTGAAGAACTATTAGGAAATTGGCAAGAATTCCTTGACTTCCGTGATAAGATTTTGAAAGCTTTGGAAAGTGCTCGTGAAGCGAAACTTATTGGTAAATCATTGGAAGCAACAGTGACAATTTATCCAAATGAAGTTGTACGTACTTTACTGACAGCGATTGACGAAAATGTTGCGCAACTTTTGATTGTATCAAACTTTGTAGTAGCGAACGGAACTGTAAGTGATGCACCAGAAGCAGCTATGAAATTTGATGACCTTGCTGTTCTTGTGGAACATGCCGCTGGTGATGTTTGTGACCGTTGCCGCAGAACTGATGAAACAGTTGGGCATAACGCCAATGAAAATCTCAAAATGCTTTGTGAACATTGTGCACATATCGTTGAAAAAGAATTTCCAGAAGTCCTTGTAGAAGGCTTTGAA
>ileS_Lcl-094
ATGCTCAAATCAATTGGAAATACAATTGTGCCAAAAGATGTCACTAAGAAATTTGGTGCCGATATTCTCCGTCTTTGGGTGGCCTCAATTGATACCGAATCAGATGTTCGTGTATCTATGGATATTCTCAGTCAAGTCTCTGAAGTTTACCGTAAAATCCGTAACACTTTGCGTTTCTTAATCGCAAATACATCTGATTTTAATCCTAAAGAAGATGGAATTGACTTTGCTGAACTTCGTCCAGTAGATAAATATATGCTTGTGAAATTTAATGAACTTGTAAAACAAATCCATAAAGCTTATGATAATTACAGTTTTATGAGTGTATACAAATCAATCATTAATTTCATCACTAATGATTTGTCATCGTTCTATCTTGATTTTGCAAAAGATGTGGTTTATATTGAAGCAGCAAATTCACCAGAACGACGTTCAATGCAAACAGTAATGTATGTTATTTTGAAAGATTTGGTAAAAGTTCTTGTTCCAATTTTGCCTCATACAGCAGAAGAAACATGGACTTACTTAGAGCATGAACCAGAAAATTTTGCTTATCTTGCAGAAATGCCAGAAGCAGCGGAAATTCCAGGTAGTGAAGAACTATTAGGAAATTGGCAAGAATTCCTTGACTTCCGTGATAAGATTTTGAAAGCTTTGGAAAGTGCTCGTGAAGCGAAACTTATTGGTAAATCATTGGAAGCAACAGTGACAATTTATCCAAATGAAGTTGTACGTACTTTACTGACAGCGATTGACGAAAATGTTGCGCAACTTTTGATTGTATCAAACTTTGTAGTAGCGAACGGAACTGTAAGTGATGCACCAGAAGCAGCTATGAAATTTGATGACCTTGCTGTTCTTGTGGAACATGCCGCTGGTGATGTTTGTGACCGTTGCCGCAGAACTGATGAAACAGTTGGGCATAACGCCAATGAAAATCTCAAAATGCTTTGTGAACATTGTGCACATATCGTTGAAAAAGAATTTCCAGAAGTCCTTGTAGAAGGCTTTGAA
>ileS_Lcl-095
ATGCTCAAATCAATTGGAAATACAATTGTGCCAAAAGATGTCACTAAGAAATTTGGTGCCGATATTCTTCGTCTTTGGGTGGCCTCAATTGATACCGAATCAGATGTTCGTGTATCTATGGATATTCTCAGTCAAGTCTCTGAAGTTTACCGTAAAATCCGTAACACTTTGCGTTTCTTAATCGCAAATACATCTGATTTTAATCCTAAAGAAGATGGAATTGACTTTGCTGAACTTCGTCCAGTAGATAAATATATGCTTGTGAAATTTAATGAACTTGTAAAACAAATCCATAAAGCTTATGATAATTACAGTTTTATGAGTGTATACAAATCAATCATTAATTTCATCACTAATGATTTGTCATCGTTCTATCTTGATTTTGCAAAAGATGTGGTTTATATTGAAGCAGCAAATTCACCAGAACGACGTTCAATGCAAACAGTAATGTATGTTATTTTGAAAGATTTGGTAAAAGTTCTTGTTCCAATTTTGCCTCATACAGCAGAAGAAACATGGACTTACTTAGAGCATGAACCAGAAAATTTTGCTTATCTTGCAGAAATGCCAGAAGCAGCGGAAATTCCAGGTAGTGAAGAACTATTAGGAAATTGGCAAGAATTCCTTGACTTCCGTGATAAGATTTTGAAAGCTTTGGAAAGTGCTCGTGAAGCGAAACTTATTGGTAAATCATTGGAAGCAACAGTGACAATTTATCCAAATGAAGTTGTACGTACTTTACTGACAGCGATTGACGAAAATGTTGCGCAACTTTTGATTGTATCAAACTTTGTAGTAGCGAACGGAACTGTAAGTGATGCACCAGAAGCAGCTATGAAATTTGATGACCTTGCTGTTCTTGTGGAACATGCCGCTGGTGATGTTTGTGACCGTTGCCGCAGAACTGATGAAACAGTTGGGCATAACGCCAATGAAAATCTCAAAATGCTTTGTGAACATTGTGCACATATCGTTGAAAAAGAATTTCCAGAAGTCCTTGTAGAAGGCTTTGAA
>ileS_Lcl-096
ATGCTCAAATCAATTGGAAATACAATCGTGCCAAAAGATGTCACTAAGAAATTTGGTGCTGACATTCTCCGTCTTTGGGTGGCATCAATTGATACTGAATCAGATGTTCGTGTGTCAATGGATATTCTCAGTCAAGTTTCTGAAGTTTACCGTAAAATCCGGAATACATTGCGTTTCTTAATCGCTAATACATCTGATTTTAATCCAAAAGAAGATGCAATTGATTTTGCAGAACTTCGTCCAGTAGACAAATATATGCTTGTGAAATTTAATGAACTTGTAAAACAAATTCGTACAGCTTATAATAACTATAGCTTTATGACTGTTTACAAATCAATCATTAATTTCATCACAAATGATTTGTCATCTTTCTATCTTGATTTTGCTAAAGATGTTGTTTATATTGAAGCAGCAAATTCACCAGAACGCCGCTCAATGCAAACAGTTATGTATGTTATTTTGAAAGATTTAGTGAAAATTCTTGTACCAATTTTGCCACACACGGCAGAAGAAACATGGACTTACTTGGAACATGAACCAGAAAATTTTGCTTATCTTGCAGAAATGCCAGAAGCAGCAGAAATTCCTGGAAGTGAAGAATTGTTAGGAAACTGGCAAGAATTTCTTGATTTCCGTGATAAGATTTTGAAAGCTTTGGAAAGTGCTCGTGAAGCAAAATTGATTGGTAAATCATTGGAAGCAACAGTAACTATTTATCCAAATGAAGTTGTGCGTACTTTATTGACGGCAATTGATGAAAATGTTGCTCAACTTTTGATTGTATCAAACTTTGTAGTTGCCAACGAACCAGTAAATAATGCCCCAGAGTCTGCAATGAAATTTGATGATCTTGCAGTTCTTGTTGAACATGCGGCTGGAGAAGTTTGTGATCGTTGCCGTAGAACAGATGAAACAGTTGGACACAATGCTAATGAACATCTCAAAATGCTTTGTGAACATTGTGCACATATCGTTGAAACAGAATTCCCTGAAATCCTTGAAGAAGGTTTTGAA
>ileS_Lcl-097
ATGCTCAAATCAATTGGAAATACAATTGTGCCAAAAGATGTCACTAAGAAATTTGGTGCCGATATTCTCCGTCTTTGGGTGGCCTCAATTGATACCGAATCAGATGTTCGTGTATCTATGGATATTCTCAGTCAAGTCTCTGAAGTTTACCGTAAAATCCGTAACACTTTGCGTTTCTTAATCGCAAATACATCTGATTTTAATCCTAAAGAAGATGGAATTGACTTTGCTGAACTTCGTCCAGTAGATAAATATATGCTTGTGAAATTTAATGAACTTGTAAAACAAATCCATAAAGCTTATGATAATTACAGTTTTATGAGTGTATACAAATCAATCATTAATTTCATCACTAATGATTTGTCATCGTTCTATCTTGATTTTGCAAAAGATGTGGTTTATATTGAAGCAGCAAATTCACCAGAACGACGTTCAATGCAAACAGTAATGTATGTTATTTTGAAAGATTTGGTAAAAGTTCTTGTTCCAATTTTGCCTCATACAGCAGAAGAAACATGGACTTACTTAGAGCATGAACCAGAAAATTTTGCTTATCTTGCAGAAATGCCAGAAGCAGCGGAAATTCCAGGTAGTGAAGAACTATTAGGAAATTGGCAAGAATTCCTTGACTTCCGTGATAAGATTTTGAAAGCTTTGGAAAGTGCTCGTGAAGCGAAACTTATTGGTAAATCATTGGAAGCAACAGTGACAATTTATCCAAATGAAGTTGTACGTACTTTACTGACAGCGATTGACGAAAATGTTGCGCAACTTTTGATTGTATCAAACTTTGTAGTAGCGAACGGAACTGTAAGTGATGCACCAGAAGCAGCTATGAAATTTGATGACCTTGCTGTTCTTGTGGAACATGCCGCTGGTGATGTTTGTGACCGTTGCCGCAGAACTGATGAAACAGTTGGGCATAACGCCAATGAAAATCTCAAAATGCTTTGTGAACATTGTGCACATATCGTTGAAAAAGAATTTCCAGAAGTCCTTGTAGAAGGCTTTGAA
>ileS_Lcl-098
ATGCTCAAATCAATTGGAAATACAATTGTGCCAAAAGATGTCACTAAGAAATTTGGTGCCGATATTCTCCGTCTTTGGGTGGCCTCAATTGATACCGAATCAGATGTTCGTGTATCTATGGATATTCTCAGTCAAGTCTCTGAAGTTTACCGTAAAATCCGTAACACTTTGCGTTTCTTAATCGCAAATACATCTGATTTTAATCCTAAAGAAGATGGAATTGACTTTGCTGAACTTCGTCCAGTAGATAAATATATGCTTGTGAAATTTAATGAACTTGTAAAACAAATCCATAAAGCTTATGATAATTACAGTTTTATGAGTGTATACAAATCAATCATTAATTTCATCACTAATGATTTGTCATCGTTCTATCTTGATTTTGCAAAAGATGTGGTTTATATTGAAGCAGCAAATTCACCAGAACGACGTTCAATGCAAACAGTAATGTATGTTATTTTGAAAGATTTGGTAAAAGTTCTTGTTCCAATTTTGCCTCATACAGCAGAAGAAACATGGACTTACTTAGAGCATGAACCAGAAAATTTTGCTTATCTTGCAGAAATGCCAGAAGCAGCGGAAATTCCAGGTAGTGAAGAACTATTAGGAAATTGGCAAGAATTCCTTGACTTCCGTGATAAGATTTTGAAAGCTTTGGAAAGTGCTCGTGAAGCGAAACTTATTGGTAAATCATTGGAAGCAACAGTGACAATTTATCCAAATGAAGTTGTACGTACTTTACTGACAGCGATTGACGAAAATGTTGCGCAACTTTTGATTGTATCAAACTTTGTAGTAGCGAACGGAACTGTAAGTGATGCACCAGAAGCAGCTATGAAATTTGATGACCTTGCTGTTCTTGTGGAACATACCGCTGGTGATGTTTGTGACCGTTGCCGCAGAACTGATGAAACAGTTGGGCATAACGCCAATGAAAATCTCAAAATGCTTTGTGAACATTGTGCACATATCGTTGAAAAAGAATTTCCAGAAGTCCTTGTAGAAGGCTTTGAA
>ileS_Lcl-099
ATGCTCAAATCAATTGGAAATACAATCGTGCCAAAAGATGTCACTAAGAAATTTGGTGCTGACATTCTCCGCCTTTGGGTGGCATCAATTGATACTGAATCAGATGTTCGTGTGTCAATGGACATTCTCAGTCAAGTTTCTGAAGTTTACCGTAAAATCCGGAATACATTGCGTTTCTTAATCGCTAATACATCTGATTTTAATCCAAAAGAAGATGCAATTGATTTTGCAGAACTTCGTCCAGTAGACAAATATATGCTTGTGAAATTTAATGAACTTGTAAAACAAATTCGTACAGCTTATGATAACTATAGCTTTATGACTGTTTACAAATCAATCATTAATTTCATCACAAATGATTTGTCATCTTTCTATCTTGATTTTGCTAAAGATGTTGTTTATATTGAAGCAGCAAATTCACCAGAACGCCGCTCAATGCAAACAGTTATGTATGTTATTTTGAAAGATCTAGTGAAAATTCTTGTGCCAATTTTGCCACACACGGCAGAAGAAACATGGACTTACTTGGAACATGAACCAGAAAATTTTGCTTATCTTGCAGAAATGCCAGAAGCAGCAGAAATTCCTGGAAGTGAAGAATTGTTAGGAAACTGGCAAGAATTTCTTGATTTCCGTGATAAGATTTTGAAAGCTTTGGAAAGTACTCGTGAAGCAAAATTGATTGGTAAATCATTGGAAGCAACAGTAACTATTTATCCAAATGAAGTTGTGCGTACTTTATTGACGGCAATTGATGAAAATGTTGCTCAACTTTTGATTGTATCAAACTTTGTAGTTGCCAACGAACCAGTAAATAATGCCCCAGAGTCTGCAATGAAATTTGATGACCTTGCAGTTCTTGTTGAACATGCGGCTGGAGAAGTTTGTGATCGTTGCCGTAGAACAGCTGAAACAGTTGGACACAATGCTAATGAACATCTCAAAATGCTTTGTGAACATTGTGCACATATCGTTGAAACAGAATTCCCTGAAATTCTTGAAGAAGGTTTTGAA
>ileS_Lcl-100
ATGCTCAAATCAATTGGAAATACAATTGTGCCAAAAGATGTCACTAAGAAATTTGGTGCCGATATTCTCCGTCTTTGGGTGGCCTCAATTGATACCGAATCAGATGTTCGTGTATCTATGGATATTCTCAGTCAAGTCTCTGAAGTTTACCGTAAAATCCGTAACACTTTGCGTTTCTTAATCGCAAATACATCTGATTTTAATCCTAAAGAAGATGGAATTGACTTTGCTGAACTTCGTCCAGTAGATAAATATATGCTTGTGAAATTTAATGAACTTGTAAAACAAATCCATAAAGCTTATGATAATTACAGTTTTATGAGTGTATACAAATCAATCATTAATTTCATCACTAATGATTTGTCATCGTTCTATCTTGATTTTGCAAAAGATGTGGTTTATATTGAAGCAGCAAATTCACCAGAACGACGTTCAATGCAAACAGTAATGTATGTTATTTTGAAAGATTTGGTAAAAGTTCTTGTTCCAATTTTGCCTCATACAGCAGAAGAAACATGGACTTACTTAGAGCATGAACCAGAAAATTTTGCTTATCTTGCAGAAATGCCAGAAGCAGCGGAAATTCCAGGTAGTGAAGAACTATTAGGAAATTGGCAAGAATTCCTTGACTTCCGTGATAAGATTTTGAAAGCTTTGGAAAGTGCTCGTGAAGCGAAACTTATTGGTAAATCATTGGAAGCAACAGTGACAATTTATCCAAATGAAGTTGTACGTACTTTACTGACAGCGATTGACGAAAATGTTGCGCAACTTTTGATTGTATCAAACTTTGTAGTAGCGAACGGAACTGTAAGTGATGCACCAGAAGCAGCTATGAAATTTGATGACCTTGCTGTTCTTGTGGAACATGCCGCTGGTGATGTTTGTGACCGTTGCCGCAGAACTGATGAAACAGTTGGGCATAACGCCAATGAAAATCTCAAAATGCTTTGTGAACATTGTGCACATATCGTTGAAAAAGAATTTCCAGAAGTCCTTGTAGAAGGCTTTGAA
>ileS_Lcl-101
ATGCTCAAATCAATTGGAAATACAATTGTGCCAAAAGATGTCACTAAGAAATTTGGTGCCGATATTCTCCGTCTTTGGGTGGCCTCAATTGATACCGAATCAGATGTTCGTGTATCTATGGATATTCTCAGTCAAGTCTCTGAAGTTTACCGTAAAATCCGTAACACTTTGCGTTTCTTAATCGCAAATACATCTGATTTTAATCCTAAAGAAGATGGAATTGACTTTGCTGAACTTCGTCCAGTAGATAAATATATGCTTGTGAAATTTAATGAACTTGTAAAACAAATCCATAAAGCTTATGATAATTACAGTTTTATGAGTGTATACAAATCAATCATTAATTTCATCACTAATGATTTGTCATCGTTCTATCTTGATTTTGCAAAAGATGTGGTTTATATTGAAGCAGCAAATTCACCAGAACGACGTTCAATGCAAACAGTAATGTATGTTATTTTGAAAGATTTGGTAAAAGTTCTTGTTCCAATTTTGCCTCATACAGCAGAAGAAACATGGACTTACTTAGAGCATGAACCAGAAAATTTTGCTTATCTTGCAGAAATGCCAGAAGCAGCGGAAATTCCAGGTAGTGAAGAACTATTAGGAAATTGGCAAGAATTCCTTGACTTCCGTGATAAGATTTTGAAAGCTTTGGAAAGTGCTCGTGAAGCGAAACTTATTGGTAAATCATTGGAAGCAACAGTGACAATTTATCCAAATGAAGTTGTACGTACTTTACTGACAGCGATTGACGAAAATGTTGCGCAACTTTTGATTGTATCAAACTTTGTAGTAGCGAACGGAACTGTAAGTGATGCACCAGAAGCAGCTATGAAATTTGATGACCTTGCTGTTCTTGTGGAACATGCCGCTGGTGATGTTTGTGACCGTTGCCGCAGAACTGATGAAACAGTTGGGCATAACGCCAATGAAAATCTCAAAATGCTTTGTGAACATTGTGCACATATCGTTGAAAAAGAATTTCCAGAAGTCCTTGTAGAAGGCTTTGAA
>ileS_Lcl-102
ATGCTCAAATCAATTGGAAATACAATTGTGCCAAAAGATGTCACTAAGAAATTTGGTGCCGATATTCTCCGTCTTTGGGTGGCCTCAATTGATACCGAATCAGATGTTCGTGTATCTATGGATATTCTCAGTCAAGTCTCTGAAGTTTACCGTAAAATCCGTAACACTTTGCGTTTCTTAATCGCAAATACATCTGATTTTAATCCTAAAGAAGATGGAATTGACTTTGCTGAACTTCGTCCAGTAGATAAATATATGCTTGTGAAATTTAATGAACTTGTAAAACAAATCCATAAAGCTTATGATAATTACAGTTTTATGAGTGTATACAAATCAATCATTAATTTCATCACTAATGATTTGTCATCGTTCTATCTTGATTTTGCAAAAGATGTGGTTTATATTGAAGCAGCAAATTCACCAGAACGACGTTCAATGCAAACAGTAATGTATGTTATTTTGAAAGATTTGGTAAAAGTTCTTGTTCCAATTTTGCCTCATACAGCAGAAGAAACATGGACTTACTTAGAGCATGAACCAGAAAATTTTGCTTATCTTGCAGAAATGCCAGAAGCAGCGGAAATTCCAGGTAGTGAAGAACTATTAGGAAATTGGCAAGAATTCCTTGACTTCCGTGATAAGATTTTGAAAGCTTTGGAAAGTGCTCGTGAAGCGAAACTTATTGGTAAATCATTGGAAGCAACAGTGACAATTTATCCAAATGAAGTTGTACGTACTTTACTGACAGCGATTGACGAAAATGTTGCGCAACTTTTGATTGTATCAAACTTTGTAGTAGCGAACGGAACTGTAAGTGATGCACCAGAAGCAGCTATGAAATTTGATGACCTTGCTGTTCTTGTGGAACATGCCGCTGGTGATGTTTGTGACCGTTGCCGCAGAACTGATGCAACAGTTGGGCATAACGCCAATGAAAATCTCAAAATGCTTTGTGAACATTGTGCACATATCGTTGAAAAAGAATTTCCAGAAATCCTTGTAGAAGGCTTTGAA
>ileS_Lcl-103
ATGCTCAAATCAATTGGAAATACAATCGTGCCAAAAGATGTCATTAAGAAATTTGGTGCTGACATTCTCCGCCTTTGGGTGGCATCAATTGATACTGAATCAGATGTTCGTGTGTCAATGGACATTCTCAGTCAAGTTTCTGAAGTTTACCGTAAAATCCGGAATACATTGCGTTTCTTAATCGCTAATACATCTGATTTTAATCCAAAAGAAGATGCAATTGATTTTGCAGAACTTCGTCCAGTAGACAAATATATGCTTGTGAAATTTAATGAACTTGTAAAACAAATTCGTACAGCTTATGATAACTATAGCTTTATGACTGTTTACAAATCAATCATTAATTTCATCACAAATGATTTGTCATCTTTCTATCTTGATTTTGCTAAAGATGTTGTTTATATTGAAGCAGCAAATTCACCAGAACGCCGCTCAATGCAAACAGTTATGTATGTTATTTTGAAAGATCTAGTGAAAATTCTTGTGCCAATTTTGCCACACACGGCAGAAGAAACATGGACTTACTTGGAACATGAACCAGAAAATTTTGCTTATCTTGCAGAAATGCCAGAAGCAGCAGAAATTCCTGGAAGTGAAGAATTGTTAGGAAACTGGCAAGAATTTCTTGATTTCCGTGATAAGATTTTGAAAGCTTTGGAAAGTACTCGTGAAACAAAATTGATTGGTAAATCATTGGAAGCAACAGTAACTATTTATCCAAATGAAGTTGTGCGTACTTTATTGACGGCAATTGATGAAAATGTTGCTCAACTTTTGATTGTATCAAACTTTGTAGTTGCCAACGAACCAGTAAATAATGCCCCAGAGTCTGCAATGAAATTTGATGACCTTGCAGTTCTTGTTGAACATGCGGCTGGAGAAGTTTGTGATCGTTGCCGTAGAACAGCTGAAACAGTTGGACACAATGCTAATGAACATCTCAAAATGCTTTGTGAACATTGTGCACATATCGTTGAAACAGAATTCCCTGAAATTCTTGAAGAAGGTTTTGAA
>ileS_Lcl-104
ATGCTCAAATCAATTGGAAATACAATCGTGCCAAAAGATGTCACTAAGAAATTTGGTGCTGACATTCTCCGCCTTTGGGTGGCATCAATTGATACTGAATCAGATGTTCGTGTGTCAATGGATATTCTCAGTCAAGTTTCTGAAGTTTACCGTAAAATCCGGAATACATTGCGTTTCTTAATCGCTAATACATCTGATTTTAATCCAAAAGAAGATGCAATTGATTTTGCAGAACTTCGTCCAGTAGACAAATATATGCTTGTGAAATTTAATGAACTTGTAAAACAAATTCGTACAGCTTATGATAACTATAGCTTTATGACTGTTTACAAATCAATCATTAATTTCATCACAAATGATTTGTCATCTTTCTATCTTGATTTTGCTAAAGATGTTGTTTATATTGAAACAGCAAATTCACCAGAACGCCGCTCAATGCAAACAGTTATGTATGTTATTTTGAAAGATCTAGTGAAAATTCTTGTACCAATTTTGCCACACACGGCAGAAGAAACATGGACTTACTTGGAACATGAACCAGAAAATTTTGCTTATCTTGCAGAAATGCCAGAAGCAGCAGAAATTCCTGGAAGTGAAGAATTGTTAGGAAACTGGCAAGAATTTCTTGATTTCCGTGATAAGATTTTGAAAGCTTTGGAAAGTGCTCGTGAAGCAAAATTGATTGGTAAATCATTGGAAGCAACAGTAACTATTTATCCAAATGAAGTTGTGCGTACTTTATTGACGGCAATTGATGAAAATGTTGCTCAACTTTTGATTGTATCAAACTTTGTAGTTGCCAACGAACCAGTAAATAATGCCCCAGAGTCTGCAATGAAATTTGATGACCTTGCAGTTCTTGTTGAACATGCGGCTGGAGAAGTTTGTGATCGTTGCCGTAGAACAGATGAAACAGTTGGACACAATGCTAATGAACATCTCAAAATGCTTTGTGAACATTGTGCACATATCGTTGAAACAGAATTCCCTGAAATTCTTGAAGAAGGTTTTGAA
>ileS_Lcl-105
ATGCTCAAATCAATTGGAAATACAATCGTGCCAAAAGATGTCACTAAGAAATTTGGTGCTGACATTCTCCGCCTTTGGGTGGCATCAATTGATACTGAATCAGATGTTCGTGTGTCAATGGACATTCTCAGTCAAGTTTCTGAAGTTTACCGTAAAATCCGGAATACATTGCGTTTCTTAATCGCTAATACATCTGATTTTAATCCAAAAGAAGATGCAATTGATTTTGCAGAACTTCGTCCAGTAGACAAATATATGCTTGTGAAATTTAATGAACTTGTAAAACAAATTCGTACAGCTTATGATAACTATAGCTTTATGACTGTTTACAAATCAATCATTAATTTCATCACAAATGATTTGTCATCTTTCTATCTTGATTTTGCTAAAGATGTTGTTTATATTGAAGCAGCAAATTCACCAGAACGCCGCTCAATGCAAACAGTTATGTATGTTATTTTGAAAGATCTAGTGAAAATTCTTGTGCCAATTTTGCCACACACGGCAGAAGAAACATGGACTTACTTGGAACATGAACCAGAAAATTTTGCTTATCTTGCAGAAATGCCAGAAGCAGCAGAAATTCCTGGAAGTGAAGAATTGTTAGGAAACTGGCAAGAATTTCTTGATTTCCGTGATAAGATTTTGAAAGCTTTGGAAAGTGCTCGTGAAGCAAAATTGATTGGTAAATCATTGGAAGCAACAGTAACTATTTATCCAAATGAAGTTGTGCGTACTTTATTGACGGCAATTGATGAAAATGTTGCTCAACTTTTGATTGTATCAAACTTTGTAGTTGCCAACGAACCAGTAAATAATGCCCCAGAGTCTGCAATGAAATTTGATGACCTTGCAGTTCTTGTTGAACATGCGGCTGGAGAAGTTTGTGATCGTTGCCGTAGAACAGATGAAACAGTTGGACACAATGCTAATGAACATCTCAAAATGCTTTGTGAACATTGTGCACATATCGTTGAAACAGAATTCCCTGAAATTCTTGAAGAAGGTTTTGAA
>ileS_Lcl-106
ATGCTCAAATCAATTGGAAATACAATCGTGCCAAAAGATGTCACTAAGAAATTTGGTGCTGACATTCTCCGTCTTTGGGTGGCATCAATTGATACTGAATCAGATGTTCGTGTGTCAATGGAAATTCTCAGTCAAGTTTCTGAAGTTTACCGTAAAATCCGGAATACATTGCGTTTCTTAATCGCTAATACATCTGATTTTAATCCAAAAGAAGATGCAATTGATTTTGCAGAACTTCGTCCAGTAGACAAATATATGCTTGTGAAATTTAATGAACTTGTAAAACAAATTCGTACAGCTTATGATAACTATAGCTTTATGACTGTTTACAAATCAATCATTAATTTCATCACAAATGATTTGTCATCTTTCTATCTTGATTTTGCTAAAGATGTTGTTTATATTGAAGCAGCAAATTCACCAGAACGCCGCTCAATGCAAACAGTTATGTATGTTATTTTGAAAGATCTAGTGAAAATTCTTGTGCCAATTTTGCCACACACGGCAGAAGAAACATGGACTTACTTGGAACATGAACCAGAAAATTTTGCTTATCTTGCAGAAATGCCAGAAGCAGCAGAAATTCCTGGAAGTGAAGAATTGTTAGGAAGCTGGCAAGAATTTCTTGATTTCCGTGATAAGATTTTAAAAGCTTTGGAAAGTGCTCGTGAAGCAAAATTGATTGGTAAATCATTGGAAGCAACAGTAACTATTTATCCAAATGAAGTTGTGCGTACTTTATTGACGGCAATTGATGAAAATGTTGCTCAACTTTTGATTGTATCAAACTTTGTAGTTGCCAACGAACCAGTAAATAATGCCCCAGAGTCTGCAATGAAATTTGATGATCTTGCAGTTCTTGTTGAACATGCGGCTGGAGAAGTTTGTGATCGTTGCCGTAGAACAGATGAAACAGTTGGACACAATGCTAATGAACATCTCAAAATGCTTTGTGAACATTGTGCACATATCGTTGAAACAGAATTCCCTGAAATCCTTGAAGAAGGTTTTGAA
>ileS_Lcl-107
ATGCTCAAATCAATTGGAAATACAATCGTGCCAAAAGATGTCACTAAGAAATTTGGTGCTGACATTCTCCGTCTTTGGGTGGCATCAATTGATACTGAATCAGATGTTCGTGTGTCAATGGAAATTCTCAGTCAAGTTTCTGAAGTTTACCGTAAAATCCGGAATACATTGCGTTTCTTAATCGCTAATACATCTGATTTTAATCCAAAAGAAGATGCAATTGATTTTGCAGAACTTCGTCCAGTAGACAAATATATGCTTGTGAAATTTAATGAACTTGTAAAACAAATTCGTACAGCTTATGATAACTATAGCTTTATGACTGTTTACAAATCAATCATTAATTTCATCACAAATGATTTGTCATCTTTCTATCTTGATTTTGCTAAAGATGTTGTTTATATTGAAGCAGCAAATTCACCAGAACGCCGCTCAATGCAAACAGTTATGTATGTTATTTTGAAAGATCTAGTGAAAATTCTTGTGCCAATTTTGCCACACACGGCAGAAGAAACATGGACTTACTTGGAACATGAACCAGAAAATTTTGCTTATCTTGCAGAAATGCCAGAAGCAGCAGAAATTCCTGGAAGTGAAGAATTGTTAGGAAGCTGGCAAGAATTTCTTGATTTCCGTGATAAGATTTTAAAAGCTTTGGAAAGTGCTCGTGAAGCAAAATTGATTGGTAAATCATTGGAAGCAACAGTAACTATTTATCCAAATGAAGTTGTGCGTACTTTATTGACGGCAATTGATGAAAATGTTGCTCAACTTTTGATTGTATCAAACTTTGTAGTTGCCAACGAACCAGTAAATAATGCCCCAGAGTCTGCAATGAAATTTGATGATCTTGCAGTTCTTGTTGAACATGCGGCTGGAGAAGTTTGTGATCGTTGCCGTAGAACAGATGAAACAGTTGGACACAATGCTAATGAACATCTCAAAATGCTTTGTGAACATTGTGCACATATCGTTGAAACAGAATTCCCTGAAATCCTTGAAGAAGGTTTTGAA
>ileS_Lcl-108
ATGCTCAAATCAATTGGAAATACAATCGTGCCAAAAGATGTCACTAAGAAATTTGGTGCTGACATTCTCCGCCTTTGGGTGGCATCAATTGATACTGAATCAGATGTTCGTGTGTCAATGGACATTCTCAGTCAAGTTTCTGAAGTTTACCGTAAAATCCGGAATACATTGCGTTTCTTAATCGCTAATACATCTGATTTTAATCCAAAAGAAGATGCAATTGATTTTGCAGAACTTCGTCCAGTAGACAAATATATGCTTGTGAAATTTAATGAACTTGTAAAACAAATTCGTACAGCTTATGATAACTATAGCTTTATGACTGTTTACAAATCAATCATTAATTTCATCACAAATGATTTGTCATCTTTCTATCTTGATTTTGCTAAAGATGTTGTTTATATTGAAGCAGCAAATTCACCAGAACGCCGCTCAATGCAAACAGTTATGTATGTTATTTTGAAAGATCTAGTGAAAATTCTTGTGCCAATTTTGCCACACACGGCAGAAGAAACATGGACTTACTTGGAACATGAACCAGAAAATTTTGCTTATCTTGCAGAAATGCCAGAAGCAGCAGAAATTCCTGGAAGTGAAGAATTGTTAGGAAACTGGCAAGAATTTCTTGATTTCCGTGATAAGATTTTGAAAGCTTTGGAAAGTGCTCGTGAAGCAAAATTGATTGGTAAATCATTGGAAGCAACAGTAACTATTTATCCAAATGAAGTTGTGCGTACTTTATTGACGGCAATTGATGAAAATGTTGCTCAACTTTTGATTGTATCAAACTTTGTAGTTGCCAACAAACCAGTAAATAATGCCCCAGAGTCTGCAATGAAATTTGATGACCTTGCAGTTCTTGTTGAACATGCGGCTGGAGAAGTTTGTGATCGTTGCCGTAGAACAGATGAAACAGTTGGACACAATGCTAATGAACATCTCAAAATGCTTTGTGAACATTGTGCACATATCGTTGAAACAGAATTCCCTGAAATTCTTGAAGAAGGTTTTGAA
>ileS_Lcl-109
ATGCTCAAATCAATTGGAAATACAATCGTGCCAAAAGATGTCACTAAGAAATTTGGTGCTGACATTCTCCGCCTTTGGGTGGCATCAATTGATACTGAATCAGATGTTCGTGTGTCAATGGATATTCTCAGTCAAGTTTCTGAAGTTTACCGTAAAATCCGGAATACATTGCGTTTCTTAATCGCTAATACATCTGATTTTAATCCAAAAGAAGATGCAATTGATTTTGCAGAACTTCGTCCAGTAGACAAATATATGCTTGTGAAATTTAATGAACTTGTAAAACAAATTCGTACAGCTTATGATAACTATAGCTTTATGACTGTTTACAAATCAATCATTAATTTCATCACAAATGATTTGTCATCTTTCTATCTTGATTTTGCTAAAGATGTTGTTTATATTGAAGCAGCAAATTCACCAGAACGCCGCTCAATGCAAACAGTTATGTATGTTATTTTGAAAGATTTAGTGAAAATTCTTGTACCAATTTTGCCACACACAGCAGAAGAAACATGGACTTACTTGGAACATGAACCAGAAAATTTTGCTTATCTTGCAGAAATGCCAGAAGCAGCAGAAATTCCTGGAAGTGAAGAATTGTTAGGAAACTGGCAAGAATTTCTTGATTTCCGTGATAAGATTTTGAAAGCTTTGGAAAGTGCTCGTGAAGCAAAATTGATTGGTAAATCATTGGAAGCAACAGTAACTATTTATCCAAATGAAGTTGTGCGTACTTTATTGACGGCAATTGATGAAAATGTTGCTCAACTTTTGATTGTATCAAACTTTGTAGTTGCCAACGAACCAGTAAATAATGCCCCAGAGTCTCCAATGAAATTTGATGATCTTGCAGTTCTTGTTGTACATGCGGCTGGAGAAGTTTGTGATCGTTGCCGTAGAACAGATGAAACAGTTGGACACAATGCTAATGAACATCTCAAAATGCTTTGTGAACATTGTGCACATATCGTTGAAACAGAATTCCCTGAAATCCTTGAAGAAGGTTTTGAA
>ileS_Lcl-110
ATGCTCAAATCAATTGGAAATACAATCGTGCCAAAAGATGTCACTAAGAAATTTGGTGCTGACATTCTCCGTCTTTGGGTGGCATCAATTGATACTGAATCAGATGTTCGTGTGTCAATGGAAATTCTCAGTCAAGTTTCTGAAGTTTACCGTAAAATCCGGAATACATTGCGTTTCTTAATCGCTAATACATCTGATTTTAATCCAAAAGAAGATGCAATTGATTTTGCAGAACTTCGTCCAGTAGACAAATATATGCTTGTGAAATTTAATGAACTTGTAAAACAAATTCGTACAGCTTATGATAACTATAGCTTTATGACTGTTTACAAATCAATCATTAATTTCATCACAAATGATTTGTCATCTTTCTATCTTGATTTTGCTAAAGATGTTGTTTATATTGAAGCAGCAAATTCACCAGAACGCCGCTCAATGCAAACAGTTATGTATGTTATTTTGAAAGATCTAGTGAAAATTCTTGTGCCAATTTTGCCACACACGGCAGAAGAAACATGGACTTACTTGGAACATGAACCAGAAAATTTTGCTTATCTTGCAGAAATGCCAGAAGCAGCAGAAATTCCTGGAAGTGAAGAATTGTTAGGAAGCTGGCAAGAATTTCTTGATTTCCGTGATAAGATTTTAAAAGCTTTGGAAAGTGCTCGTGAAGCAAAATTGATTGGTAAATCATTGGAAGCAACAGTAACTATTTATCCAAATGAAGTTGTGCGTACTTTATTGACGGCAATTGATGAAAATGTTGCTCAACTTTTGATTGTATCAAACTTTGTAGTTGCCAACGAACCAGTAAATAATGCCCCAGAGTCTGCAATGAAATTTGATGATCTTGCAGTTCTTGTTGAACATGCGGCTGGAGAAGTTTGTGATCGTTGCCGTAGAACAGATGAAACAGTTGGACACAATGCTAATGAACATCTCAAAATGCTTTGTGAACATTGTGCACATATCGTTGAAACAGAATTCCCTGAAATCCTTGAAGAAGGTTTTGAA
>ileS_Lcl-111
ATGCTCAAATCAATTGGAAATACAATCGTGCCAAAAGATGTCACTAAGAAATTTGGTGCTGACATTCTCCGCCTTTGGGTGGCATCAATTGATACTGAATCAGATGTTCGTGTGTCAATGGACATTCTCAGTCAAGTTTCTGAAGTTTACCGTAAAATCCGGAATACATTGCGTTTCTTAATCGCTAATACATCTGATTTTAATCCAAAAGAAGATGCAATTGATTTTGCAGAACTTCGTCCAGTAGACAAATATATGCTTGTGAAATTTAATGAACTTGTAAAACAAATTCGTACAGCTTATGATAACTATAGCTTTATGACTGTTTACAAATCAATCATTAATTTCATCACAAATGATTTGTCATCTTTCTATCTTGATTTTGCTAAAGATGTTGTTTATATTGAAGCAGCAAATTCACCAGAACGCCGCTCAATGCAAACAGTTATGTATGTTATTTTGAAAGATCTAGTGAAAATTCTTGTGCCAATTTTGCCACACACGGCAGAAGAAACATGGACTTACTTGGAACATGAACCAGAAAATTTTGCTTATCTTGCAGAAATGCCAGAAGCAGCAGAAATTCCTGGAAGTGAAGAATTGTTAGGAAACTGGCAAGAATTTCTTGATTTCCGTGATAAGATTTTGAAAGCTTTGGAAAGTACTCGTGAAGCAAAATTGATTGGTAAATCATTGGAAGCAACAGTAACTATTTATCCAAATGAAGTTGTGCGTACTTTATTGACGGCAATTGATGAAAATGTTGCTCAACTTTTGATTGTATCAAACTTTGTAGTTGCCAACGAACCAGTAAATAATGCCCCAGAGTCTGCAATGAAATTTGATGACCTTGCAGTTCTTGTTGAACATGCGGCTGGAGAAGTTTGTGATCGTTGCCGTAGAACAGCTGAAACAGTTGGACACAATGCTAATGAACATCTCAAAATGCTTTGTGAACATTGTGCACATATCGTTGAAACAGAATTCCCTGAAATTCTTGAAGAAGGTTTTGAA
>ileS_Lcl-112
ATGCTCAAATCAATTGGAAATACAATCGTGCCAAAAGATGTCACTAAGAAATTTGGTGCTGACATTCTCCGCCTTTGGGTGGCATCAATTGATACTGAATCAGATGTTCGTGTGTCAATGGATATTCTCAGTCAAGTTTCTGAAGTTTACCGTAAAATCCGGAATACATTGCGTTTCTTAATCGCTAATACATCTGATTTTAATCCAAAAGAAGATGCAATTGATTTTGCAGAACTTCGTCCAGTAGACAAATATATGCTTGTGAAATTTAATGAACTTGTAAAACAAATTCGTACAGCTTATGATAACTATAGCTTTATGACTGTTTACAAATCAATCATTAATTTCATCACAAATGATTTGTCATCTTTCTATCTTGATTTTGCTAAAGATGTTGTTTATATTGAAGCAGCAAATTCACCAGAACGCCGCTCAATGCAAACAGTTATGTATGTTATTTTGAAAGATTTAGTGAAAATTCTTGTACCAATTTTGCCACACACAGCAGAAGAAACATGGACTTACTTGGAACATGAACCAGAAAATTTTGCTTATCTTGCAGAAATGCCAGAAGCAGCAGAAATTCCTGGAAGTGAAGAATTGTTAGGAAACTGGCAAGAATTTCTTGATTTCCGTGATAAGATTTTGAAAGCTTTGGAAAGTGCTCGTGAAGCAAAATTGATTGGTAAATCATTGGAAGCAACAGTAACTATTTATCCAAATGAAGTTGTGCGTACTTTATTGACGGCAATTGATGAAAATGTTGCTCAACTTTTGATTGTATCAAACTTTGTAGTTGCCAACGAACCAGTAAATAATGCCCCAGAGTCTCCAATGAAATTTGATGATCTTGCAGTTCTTGTTGAACATGCGGCTGGAGAAGTTTGTGATCGTTGCCGTAGAACAGATGAAACAGTTGGACACAATGCTAATGAACATCTCAAAATGCTTTGTGAACATTGTGCACATATCGTTGAAACAGAATTCCCTGAAATCCTTGAAGAAGGTTTTGAA
>ileS_Lcl-113
ATGCTCAAATCAATTGGAAATACAATCGTGCCAAAAGATGTCACTAAGAAATTTGGTGCTGACATTCTCCGCCTTTGGGTGGCATCAATTGATACTGAATCAGATGTTCGTGTGTCAATGGACATTCTCAGTCAAGTTTCTGAAGTTTACCGTAAAATCCGGAATACATTGCGTTTCTTAATCGCTAATACATCTGATTTTAATCCAAAAGAAGATGCAATTGATTTTGCAGAACTTCGTCCAGTAGACAAATATATGCTTGTGAAATTTAATGAACTTGTAAAACAAATTCGTACAGCTTATGATAACTATAGCTTTATGACTGTTTACAAATCAATCATTAATTTCATCACAAATGATTTGTCATCTTTCTATCTTGATTTTGCTAAAGATGTTGTTTATATTGAAGCAGCAAATTCACCAGAACGCCGCTCAATGCAAACAGTTATGTATGTTATTTTGAAAGATCTAGTGAAAATTCTTGTGCCAATTTTGCCACACACGGCAGAAGAAACATGGACTTACTTGGAACATGAACCAGAAAATTTTGCTTATCTTGCAGAAATGCCAGAAGCAGCAGAAATTCCTGGAAGTGAAGAATTGTTAGGAAACTGGCAAGAATTTCTTGATTTCCGTGATAAGATTTTGAAAGCTTTGGAAAGTGCTCGTGAAGCAAAATTGATTGGTAAATCATTGGAAGCAACAGTAACTATTTATCCAAATGAAGTTGTGCGTACTTTATTGACGGCAATTGATGAAAATGTTGCTCAACTTTTGATTGTATCAAACTTTGTAGTTGCCAACGAACCAGTAAATAATGCCCCAGAGTCTGCAATGAAATTTGATGACCTTGCAGTTCTTGTTGAACATGCGGCTGGAGAAGTTTGTGATCGTTGCCGTAGAACAGATGAAACAGTTGGACACAATGCTAATGAACATCTCAAAATGCTTTGTGAACATTGTGCACATATCGTTGAAACAGAATTCCCTGAAATTCTTGAAGAAGGTTTTGAA
>ileS_Lcl-114
ATGCTCAAATCAATTGGAAATACAATCGTGCCAAAAGATGTCACTAAGAAATTTGGTGCTGACATTCTCCGCCTTTGGGTGGCATCAATTGATACTGAATCAGATGTTCGTGTGTCAATGGACATTCTCAGTCAAGTTTCTGAAGTTTACCGTAAAATCCGGAATACATTGCGTTTCTTAATCGCTAATACATCTGATTTTAATCCAAAAGAAGATGCAATTGATTTTGCAGAACTTCGTCCAGTAGACAAATATATGCTTGTGAAATTTAATGAACTTGTAAAACAAATTCGTACAGCTTATGATAACTATAGCTTTATGACTGTTTACAAATCAATCATTAATTTCATCACAAATGATTTGTCATCTTTCTATCTTGATTTTGCTAAAGATGTTGTTTATATTGAAGCAGCAAATTCACCAGAACGCCGCTCAATGCAAACAGTTATGTATGTTATTTTGAAAGATCTAGTGAAAATTCTTGTGCCAATTTTGCCACACACGGCAGAAGAAACATGGACTTACTTGGAACATGAACCAGAAAATTTTGCTTATCTTGCAGAAATGCCAGAAGCAGCAGAAATTCCTGGAAGTGAAGAATTGTTAGGAAACTGGCAAGAATTTCTTGATTTCCGTGATAAGATTTTGAAAGCTTTGGAAAGTGCTCGTGAAGCAAAATTGATTGGTAAATCATTGGAAGCAACAGTAACTATTTATCCAAATGAAGTTGTGCGTACTTTATTGACGGCAATTGATGAAAATGTTGCTCAACTTTTGATTGTATCAAACTTTGTAGTTGCCAACGAACCAGTAAATAATGCCCCAGAGTCTGCAATGAAATTTGATGACCTTGCAGTTCTTGTTGAACATGCGGCTGGAGAAGTTTGTGATCGTTGCCGTAGAACAGATGAAACAGTTGGACACAATGCTAATGAACATCTCAAAATGCTTTGTGAACATTGTGCACATATCGTTGAAACAGAATTCCCTGAAATTCTTGAAGAAGGTTTTGAA
>ileS_Lcl-115
ATGCTCAAATCAATTGGAAATACAATCGTGCCAAAAGATGTCACTAAGAAATTTGGTGCTGACATTCTCCGCCTTTGGGTGTCATCAATTGATACTGAATCAGATGTTCGTGTGTCAATGGACATTCTCAGTCAAGTTTCTGAAGTTTACCGTAAAATCCGGAATACATTGCGTTTCTTAATCGCTAATACATCTGATTTTAATCCAAAAGAAGATGCAATTGATTTTGCAGAACTTCGTCCAGTAGACAAATATATGCTTGTGAAATTTAATGAACTTGTAAAACAAATTCGTACAGCTTATGATAACTATAGCTTTATGACTGTTTACAAATCAATCATTAATTTCATCACAAATGATTTGTCATCTTTCTATCTTGATTTTGCTAAAGATGTTGTTTATATTGAAGCAGCAAATTCACCAGAACGCCGCTCAATGCAAACAGTTATGTATGTTATTTTGAAAGATCTAGTGAAAATTCTTGTGCCAATTTTGCCACACACGGCAGAAGAAACATGGACTTACTTGGAACATGAACCAGAAAATTTTGCTTATCTTGCAGAAATGCCAGAAGCAGCAGAAATTCCTGGAAGTGAAGAATTGTTAGGAAACTGGCAAGAATTTCTTGATTTCCGTGATAAGATTTTGAAAGCTTTGGAAAGTGCTCGTGAAGCAAAATTGATTGGTAAATCATTGGAAGCAACAGTAACTATTTATCCAAATGAAGTTGTGCGTACTTTATTGACGGCAATTGATGAAAATGTTGCTCAACTTTTGATTGTATCAAACTTTGTAGTTGCCAACGAACCAGTAAATAATGCCCCAGAGTCTGCAATGAAATTTGATGACCTTGCAGTTCTTGTTGAACATGCGGCTGGAGAAGTTTGTGATCGTTGCCGTAGAACAGATGAAACAGTTGGACACAATGCTAATGAACATCTCAAAATGCTTTGTGAACATTGTGCACATATCGTTGAAACAGAATTCCCTGAAATTCTTGAAGAAGGTTTTGAA
>ileS_Lcl-116
ATGCTCAAATCAATTGGAAATACAATCGTGCCAAAAGATGTCACTAAGAAATTTGGTGCTGACATTCTCCGCCTTTGGGTGGCATCAATTGATACTGAATCAGATGTTCGTGTGTCAATGGACATTCTCAGTCAAGTTTCTGAAGTTTACCGTAAAATCCGGAATACATTGCGTTTCTTAATCGCTAATACATCTGATTTTAATCCAAAAGAAGATGCAATTGATTTTGCAGAACTTCGTCCAGTAGACAAATATATGCTTGTGAAATTTAATGAACTTGTAAAACAAATTCGTACAGCTTATGATAACTATAGCTTTATGACTGTTTACAAATCAATCATTAATTTCATCACAAATGATTTGTCATCTTTCTATCTTGATTTTGCTAAAGATGTTGTTTATATTGAAGCAGCAAATTCACCAGAACGCCGCTCAATGCAAACAGTTATGTATGTTATTTTGAAAGATCTAGTGAAAATTCTTGTGCCAATTTTGCCACACACGGCAGAAGAAACATGGACTTACTTGGAACATGAACCAGAAAATTTTGCTTATCTTGCAGAAATGCCAGAAGCAGCAGAAATTCCTGGAAGTGAAGAATTGTTAGGAAACTGGCAAGAATTTCTTGATTTCCGTGATAAGATTTTGAAAGCTTTGGAAAGTGCTCGTGAAGCAAAATTGATTGGTAAATCATTGGAAGCAACAGTAACTATTTATCCAAATGAAGTTGTGCGTACTTTATTGACGGCAATTGATGAAAATGTTGCTCAACTTTTGATTGTATCAAACTTTGTAGTTGCCAACGAACCAGTAAATAATGCCCCAGAGTCTGCAATGAAATTTGATGACCTTGCAGTTCTTGTTGAACATGCGGCTGGAGAAGTTTGTGATCGTTGCCGTAGAACAGATGAAACAGTTGGACACAATGCTAATGAACATCTCAAAATGCTTTGTGAACATTGTGCACATATCGTTGAAACAGAATTCCCTGAAATTCTTGAAGAAGGTTTTGAA
>ileS_Lcl-117
ATGCTCAAATCAATTGGAAATACAATCGTGCCAAAAGATGTCACTAAGAAATTTGGTGCTGACATTCTCCGCCTTTGGGTGGCATCAATTGATACTGAATCAGATGTTCGTGTGTCAATGGATATTCTCAGTCAAGTTTCTGAAGTTTACCGTAAAATCCGGAATACATTGCGTTTCTTAATCGCTAATACATCTGATTTTAATCCAAAAGAAGATGCAATTGATTTTGCAGAACTTCGTCCAGTAGACAAATATATGCTTGTGAAATTTAATGAACTTGTAAAACAAATTCGTACAGCTTATGATAACTATAGCTTTATGACTGTTTACAAATCAATCATTAATTTCATCACAAATGATTTGTCATCTTTCTATCTTGATTTTGCTAAAGATGTTGTTTATATTGAAGCAGCAAATTCACCAGAACGCCGCTCAATGCAAACAGTTATGTATGTTATTTTGAAAGATTTAGTGAAAATTCTTGTACCAATTTTGCCACACACAGCAGAAGAAACATGGACTTACTTGGAACATGAACCAGAAAATTTTGCTTATCTTGCAGAAATGCCAGAAGCAGCAGAAATTCCTGGAAGTGAAGAATTGTTAGGAAACTGGCAAGAATTTCTTGATTTCCGTGATAAGATTTTGAAAGCTTTGGAAAGTGCTCGTGAAGCAAAATTGATTGGTAAATCATTGGAAGCAACAGTAACTATTTATCCAAATGAAGTTGTGCGTACTTTATTGACGGCAATTGATGAAAATGTTGCTCAACTTTTGATTGTATCAAACTTTGTAGTTGCCAACGAACCAGTAAATAATGCCCCAGAGTCTCCAATGAAATTTGATGATCTTGCAGTTCTTGTTGAACATGCGGCTGGAGAAGTTTGTGATCGTTGCCGTAGAACAGATGAAACAGTTGGACACAATGCTAATGAACATCTCAAAATGCTTTGTGAACATTGTGCACATATCGTTGAAACAGAATTCCCTGAAATCCTTGAAGAAGGTTTTGAA
>ileS_Lcl-118
ATGCTCAAATCAATTGGAAATACAATCGTGCCAAAAGATGTCACTAAGAAATTTGGTGCTGACATTCTCCGCCTTTGGGTGGCATCAATTGATACTGAATCAGATGTTCGTGTGTCAATGGACATTCTCAGTCAAGTTTCTGAAGTTTACCGTAAAATCCGGAATACATTGCGTTTCTTAATCGCTAATACATCTGATTTTAATCCAAAAGAAGATGCAATTGATTTTGCAGAACTTCGTCCAGTAGACAAATATATGCTTGTGAAATTTAATGAACTTGTAAAACAAATTCGTACAGCTTATGATAACTATAGCTTTATGACTGTTTACAAATCAATCATTAATTTCATCACAAATGATTTGTCATCTTTCTATCTTGATTTTGCTAAAGATGTTGTTTATATTGAAGCAGCAAATTCACCAGAACGCCGCTCAATGCAAACAGTTATGTATGTTATTTTGAAAGATCTAGTGAAAATTCTTGTGCCAATTTTGCCACACACGGCAGAAGAAACATGGACTTACTTGGAACATGAACCAGAAAATTTTGCTTATCTTGCAGAAATGCCAGAAGCAGCAGAAATTCCTGGAAGTGAAGAATTGTTAGGAAACTGGCAAGAATTTCTTGATTTCCGTGATAAGATTTTGAAAGCTTTGGAAAGTGCTCGTGAAGCAAAATTGATTGGTAAATCATTGGAAGCAACAGTAACTATTTATCCAAATGAAGTTGTGCGTACTTTATTGACGGCAATTGATGAAAATGTTGCTCAACTTTTGATTGTATCAAACTTTGTAGTTGCCAACGAACCAGTAAATAATGCCCCAGAGTCTGCAATGAAATTTGATGACCTTGCAGTTCTTGTTGAACATGCGGCTGGAGAAGTTTGTGATCGTTGCCGTAGAACAGATGAAACAGTTGGACACAATGCTAATGAACATCTCAAAATGCTTTGTGAACATTGTGCACATATCGTTGAAACAGAATTCCCTGAAATTCTTGAAGAAGGTTTTGAA
>ileS_Lcl-119
ATGCTCAAATCAATTGGAAATACAATCGTGCCAAAAGATGTCACTAAGAAATTTGGTGCTGACATTCTCCGCCTTTGGGTGGCATCAATTGATACTGAATCAGATGTTCGTGTGTCAATGGACATTCTCAGTCAAGTTTCTGAAGTTTACCGTAAAATCCGGAATACATTGCGTTTCTTAATCGCTAATACATCTGATTTTAATCCAAAAGAAGATGCAATTGATTTTGCAGAACTTCGTCCAGTAGACAAATATATGCTTGTGAAATTTAATGAACTTGTAAAACAAATTCGTACAGCTTATGATAACTATAGCTTTATGACTGTTTACAAATCAATCATTAATTTCATCACAAATGATTTGTCATCTTTCTATCTTGATTTTGCTAAAGATGTTGTTTATATTGAAGCAGCAAATTCACCAGAACGCCGCTCAATGCAAACAGTTATGTATGTTATTTTGAAAGATCTAGTGAAAATTCTTGTGCCAATTTTGCCACACACGGCAGAAGAAACATGGACTTACTTGGAACATGAACCAGAAAATTTTGCTTATCTTGCAGAAATGCCAGAAGCAGCAGAAATTCCTGGAAGTGAAGAATTGTTAGGAAACTGGCAAGAATTTCTTGATTTCCGTGATAAGATTTTGAAAGCTTTGGAAAGTACTCGTGAAGCAAAATTGATTGGTAAATCATTGGAAGCAACAGTAACTATTTATCCAAATGAAGTTGTGCGTACTTTATTGACGGCAATTGATGAAAATGTTGCTCAACTTTTGATTGTATCAAACTTTGTAGTTGCCAACGAACCAGTAAATAATGCCCCAGAGTCTGCAATGAAATTTGATGACCTTGCAGTTCTTGTTGAACATGCGGCTGGAGAAGTTTGTGATCGTTGCCGTAGAACAGCTGAAACAGTTGGACACAATGCTAATGAACATCTCAAAATGCTTTGTGAACATTGTGCACATATCGTTGAAACAGAATTCCCTGAAATTCTTGAAGAAGGTTTTGAA
>ileS_Lcl-120
ATGCTCAAATCAATTGGAAATACAATCGTGCCAAAAGATGTCACTAAGAAATTTGGTGCTGACATTCTCCGCCTTTGGGTGGCATCAATTGATACTGAATCAGATGTTCGTGTGTCAATGGATATTCTCAGTCAAGTTTCTGAAGTTTACCGTAAAATCCGGAATACATTGCGTTTCTTAATCGCTAATACATCTGATTTTAATCCAAAAGAAGATGCAATTGATTTTGCAGAACTTCGTCCAGTAGACAAATATATGCTTGTGAAATTTAATGAACTTGTAAAACAAATTCGTACAGCTTATGATAACTATAGCTTTATGACTGTTTACAAATCAATCATTAATTTCATCACAAATGATTTGTCATCTTTCTATCTTGATTTTGCTAAAGATGTTGTTTATATTGAAACAGCAAATTCACCAGAACGCCGCTCAATGCAAACAGTTATGTATGTTATTTTGAAAGATCTAGTGAAAATTCTTGTACCAATTTTGCCACACACGGCAGAAGAAACATGGACTTACTTGGAACATGAACCAGAAAATTTTGCTTATCTTGCAGAAATGCCAGAAGCAGCAGAAATTCCTGGAAGTGAAGAATTGTTAGGAAACTGGCAAGAATTTCTTGATTTCCGTGATAAGATTTTGAAAGCTTTGGAAAGTGCTCGTGAAGCAAAATTGATTGGTAAATCATTGGAAGCAACAGTAACTATTTATCCAAATGAAGTTGTGCGTACTTTATTGACGGCAATTGATGAAAATGTTGCTCAACTTTTGATTGTATCAAACTTTGTAGTTGCCAACGAACCAGTAAATAATGCCCCAGAGTCTGCAATGAAATTTGATGACCTTGCAGTTCTTGTTGAACATGCGGCTGGAGAAGTTTGTGATCGTTGCCGTAGAACAGATGAAACAGTTGGACACAATGCTAATGAACATCTCAAAATGCTTTGTGAACATTGTGCACATATCGTTGAAACAGAATTCCCTGAAATTCTTGAAGAAGGTTTTGAA
>ileS_Lcl-121
ATGCTCAAATCAATTGGAAATACAATCGTGCCAAAAGATGTCACTAAGAAATTTGGTGCTGACATTCTCCGCCTTTGGGTGGCATCAATTGATACTGAATCAGATGTTCGTGTGTCAATGGACATTCTCAGTCAAGTTTCTGAAGTTTACCGTAAAATCCGGAATACATTGCGTTTCTTAATCGCTAATACATCTGATTTTAATCCAAAAGAAGATGCAATTGATTTTGCAGAACTTCGTCCAGTAGACAAATATATGCTTGTGAAATTTAATGAACTTGTAAAACAAATTCGTACAGCTTATGATAACTATAGCTTTATGACTGTTTACAAATCAATCATTAATTTCATCACAAATGATTTGTCATCTTTCTATCTTGATTTTGCTAAAGATGTTGTTTATATTGAAGCAGCAAATTCACCAGAACGCCGCTCAATGCAAACAGTTATGTATGTTATTTTGAAAGATCTAGTGAAAATTCTTGTGCCAATTTTGCCACACACGGCAGAAGAAACATGGACTTACTTGGAACATGAACCAGAAAATTTTGCTTATCTTGCAGAAATGCCAGAAGCAGCAGAAATTCCTGGAAGTGAAGAATTGTTAGGAAACTGGCAAGAATTTCTTGATTTCCGTGATAAGATTTTGAAAGCTTTGGAAAGTACTCGTGAAGCAAAATTGATTGGTAAATCATTGGAAGCAACAGTAACTATTTATCCAAATGAAGTTGTGCGTACTTTATTGACGGCAATTGATGAAAATGTTGCTCAACTTTTGATTGTATCAAACTTTGTAGTTGCCAACGAACCAGTAAATAATGCCCCAGAGTCTGCAATGAAATTTGATGACCTTGCAGTTCTTGTTGAACATGCGGCTGGAGAAGTTTGTGATCGTTGCCGTAGAACAGCTGAAACAGTTGGACACAATGCTAATGAACATCTCAAAATGCTTTGTGAACATTGTGCACATATCGTTGAAACAGAATTCCCTGAAATTCTTGAAGAAGGTTTTGAA
>ileS_Lcl-122
ATGCTCAAATCAATTGGAAATACAATCGTGCCAAAAGATGTCACTAAGAAATTTGGTGCTGACATTCTCCGTCTTTGGGTGGCATCAATTGATACTGAATCAGATGTTCGTGTGTCAATGGACATTCTCAGTCAAGTTTCTGAAGTTTACCGTAAAATCCGGAATACATTGCGTTTCTTAATCGCTAATACATCTGATTTTAATCCAAAAGAAGATGCAATTGATTTTGCAGAACTTCGTCCAGTAGACAAATATATGCTTGTGAAATTTAATGAACTTGTAAAACAAATTCGTACAGCTTATGATAACTATAGCTTTATGACTGTTCACAAATCAATCATTAATTTCATCACAAATGATTTGTCATCTTTCTATCTTGATTTTGCTAAAGATGTTGTTTATATTGAAGCAGCAAATTCACCAGAACGCCGTTCAATGCAAACAGTTATGTATGTTATCTTGAAAGATTTAGTGAAAATTCTTGTACCAATTTTGCCACACACGGCAGAAGAAACATGGACTTACTTGGAACATGAACCAGAAAATTTTGCTTATCTTGCAGAAATGCCAGAAGCGGCAGAAATTCCTGGAAGTGAAGAATTGTTAGGAAACTGGCAAGAATTTCTTGATTTCCGTGATAAGATTTTGAAAGCTTTGGAAAGTGCTCGTGAAGCAAAATTGATTGGTAAATCATTAGAAGCAACAGTGACTATTTATCCAAATGAAGTTGTGCGTACTTTATTGACGGCAATTGATGAAAATGTTGCTCAACTTTTGATTGTATCAAACTTTGTAGTTGCCAATGAACCAGTAAATAATGCCCCAGAGTCTGCAATGAAATTTGATGACCTTGCAGTTCTTGTTGAACATGCGGCTGGAGAAGTTTGTGATCGTTGCCGTAGAACAGATGAAACAGTTGGACACAATGCTAATGAACATCTCAAAATGCTTTGTGAACATTGTGCACATATCGTTGAAACAGAATTCCCTGAAATCCTTGAAGAAGGTTTTGAA
>ileS_Lcl-123
ATGCTCAAATCAATTGGAAATACAATCGTGCCAAAAGATGTCACTAAGAAATTTGGTGCTGACATTCTCCGCCTTTGGGTGGCATCAATTGATACTGAATCAGATGTTCGTGTGTCAATGGACATTCTCAGTCAAGTTTCTGAAGTTTACCGTAAAATCCGGAATACATTGCGTTTCTTAATCGCTAATACATCTGATTTTAATCCAAAAGAAGATGCAATTGATTTTGCAGAACTTCGTCCAGTAGACAAATATATGCTTGTGAAATTTAATGAACTTGTAAAACAAATTCGTACAGCTTATGATAACTATAGCTTTATGACTGTTTACAAATCAATCATTAATTTCATCACAAATGATTTGTCATCTTTCTATCTTGATTTTGCTAAAGATGTTGTTTATATTGAAGCAGCAAATTCACCAGAACGCCGCTCAATGCAAACAGTTATGTATGTTATTTTGAAAGATCTAGTGAAAATTCTTGTGCCAATTTTGCCACACACGGCAGAAGAAACATGGACTTACTTGGAACATGAACCAGAAAATTTTGCTTATCTTGCAGAAATGCCAGAAGCAGCAGAAATTCCTGGAAGTGAAGAATTGTTAGGAAACTGGCAAGAATTTCTTGATTTCCGTGATAAGATTTTGAAAGCTTTGGAAAGTGCTCGTGAAGCAAAATTGATTGGTAAATCATTGGAAGCAACAGTAACTATTTATCCAAATGAAGTTGTGCGTACTTTATTGACGGCAATTGATGAAAATGTTGCTCAACTTTTGATTGTATCAAACTTTGTAGTTGCCAACGAACCAGTAAATAATGCCCCAGAGTCTGCAATGAAATTTGATGACCTTGCAGTTCTTGTTGAACATGCGGCTGGAGAAGTTTGTGATCGTTGCCGTAGAACAGATGAAACAGTTGGACACAATGCTAATGAACATCTCAAAATGCTTTGTGAACATTGTGCACATATCGTTGAAACAGAATTCCCTGAAATTCTTGAAGAAGGTTTTGAA
>ileS_Lcl-124
ATGCTCAAATCAATTGGAAATACAATCGTGCCAAAAGATGTCACTAAGAAATTTGGTGCTGACATTCTCCGCCTTTGGGTGGCATCAATTGATACTGAATCAGATGTTCGTGTGTCAATGGACATTCTCAGTCAAGTTTCTGAAGTTTACCGTAAAATCCGGAATACATTGCGTTTCTTAATCGCTAATACATCTGATTTTAATCCAAAAGAAGATGCAATTGATTTTGCAGAACTTCGTCCAGTAGACAAATATATGCTTGTGAAATTTAATGAACTTGTAAAACAAATTCGTACAGCTTATGATAACTATAGCTTTATGACTGTTTACAAATCAATCATTAATTTCATCACAAATGATTTGTCATCTTTCTATCTTGATTTTGCTAAAGATGTTGTTTATATTGAAGCAGCAAATTCACCAGAACGCCGCTCAATGCAAACAGTTATGTATGTTATTTTGAAAGATCTAGTGAAAATTCTTGTGCCAATTTTGCCACACACGGCAGAAGAAACATGGACTTACTTGGAACATGAACCAGAAAATTTTGCTTATCTTGCAGAAATGCCAGAAGCAGCAGAAATTCCTGGAAGTGAAGAATTGTTAGGAAACTGGCAAGAATTTCTTGATTTCCGTGATAAGATTTTGAAAGCTTTGGAAAGTGCTCGTGAAGCAAAATTGATTGGTAAATCATTGGAAGCAACAGTAACTATTTATCCAAATGAAGTTGTGCGTACTTTATTGACGGCAATTGATGAAAATGTTGCTCAACTTTTGATTGTATCAAACTTTGTAGTTGCCAACGAACCAGTAAATAATGCCCCAGAGTCTGCAATGAAATTTGATGACCTTGCAGTTCTTGTTGAACATGCGGCTGGAGAAGTTTGTGATCGTTGCCGTAGAACAGATGAAACAGTTGGACACAATGCTAATGAACATCTCAAAATGCTTTGTGAACATTGTGCACATATCGTTGAAACAGAATTCCCTGAAATTCTTGAAGAAGGTTTTGAA
>ileS_Lcl-125
ATGCTCAAATCAATTGGAAATACAATCGTGCCAAAAGATGTCACTAAGAAATTTGGTGCTGACATTCTCCGCCTTTGGGTGGCATCAATTGATACTGAATCAGATGTTCGTGTGTCAATGGACATTCTCAGTCAAGTTTCTGAAGTTTACCGTAAAATCCGGAATACATTGCGTTTCTTAATCGCTAATACATCTGATTTTAATCCAAAAGAAGATGCAATTGATTTTGCAGAACTTCGTCCAGTAGACAAATATATGCTTGTGAAATTTAATGAACTTGTAAAACAAATTCGTACAGCTTATGATAACTATAGCTTTATGACTGTTTACAAATCAATCATTAATTTCATCACAAATGATTTGTCATCTTTCTATCTTGATTTTGCTAAAGATGTTGTTTATATTGAAGCAGCAAATTCACCAGAACGCCGCTCAATGCAAACAGTTATGTATGTTATTTTGAAAGATCTAGTGAAAATTCTTGTGCCAATTTTGCCACACACGGCAGAAGAAACATGGACTTACTTGGAACATGAACCAGAAAATTTTGCTTATCTTGCAGAAATGCCAGAAGCAGCAGAAATTCCTGGAAGTGAAGAATTGTTAGGAAACTGGCAAGAATTTCTTGATTTCCGTGATAAGATTTTGAAAGCTTTGGAAAGTGCTCGTGAAGCAAAATTGATTGGTAAATCATTGGAAGCAACAGTAACTATTTATCCAAATGAAGTTGTGCGTACTTTATTGACGGCAATTGATGAAAATGTTGCTCAACTTTTGATTGTATCAAACTTTGTAGTTGCCAACGAACCAGTAAATAATGCCCCAGAGTCTGCAATGAAATTTGATGACCTTGCAGTTCTTGTTGAACATGCGGCTGGAGAAGTTTGTGATCGTTGCCGTAGAACAGATGAAACAGTTGGACACAATGCTAATGAACATCTCAAAATGCTTTGTGAACATTGTGCACATATCGTTGAAACAGAATTCCCTGAAATTCTTGAAGAAGGTTTTGAA
>ileS_Lcl-126
ATGCTCAAATCAATTGGAAATACAATCGTGCCAAAAGATGTCACTAAGAAATTTGGTGCTGACATTCTCCGCCTTTGGGTGGCATCAATTGATACTGAATCAGATGTTCGTGTGTCAATGGACATTCTCAGTCAAGTTTCTGAAGTTTACCGTAAAATCCGGAATACATTGCGTTTCTTAATCGCTAATACATCTGATTTTAATCCAAAAGAAGATGCAATTGATTTTGCAGAACTTCGTCCAGTAGACAAATATATGCTTGTGAAATTTAATGAACTTGTAAAACAAATTCGTACAGCTTATGATAACTATAGCTTTATGACTGTTTACAAATCAATCATTAATTTCATCACAAATGATTTGTCATCTTTCTATCTTGATTTTGCTAAAGATGTTGTTTATATTGAAGCAGCAAATTCACCAGAACGCCGCTCAATGCAAACAGTTATGTATGTTATTTTGAAAGATCTAGTGAAAATTCTTGTGCCAATTTTGCCACACACGGCAGAAGAAACATGGACTTACTTGGAACATGAACCAGAAAATTTTGCTTATCTTGCAGAAATGCCAGAAGCAGCAGAAATTCCTGGAAGTGAAGAATTGTTAGGAAACTGGCAAGAATTTCTTGATTTCCGTGATAAGATTTTGAAAGCTTTGGAAAGTGCTCGTGAAGCAAAATTGATTGGTAAATCATTGGAAGCAACAGTAACTATTTATCCAAATGAAGTTGTGCGTACTTTATTGACGGCAATTGATGAAAATGTTGCTCAACTTTTGATTGTATCAAACTTTGTAGTTGCCAACAAACCAGTAAATAATGCCCCAGAGTCTGCAATGAAATTTGATGACCTTGCAGTTCTTGTTGAACATGCGGCTGGAGAAGTTTGTGATCGTTGCCGTAGAACAGATGAAACAGTTGGACACAATGCTAATGAACATCTCAAAATGCTTTGTGAACATTGTGCACATATCGTTGAAACAGAATTCCCTGAAATTCTTGAAGAAGGTTTTGAA
>ileS_Lcl-127
ATGCTCAAATCAATTGGAAATACAATTGTGCCAAAAGATGTCACTAAGAAATTTGGTGCCGATATTCTCCGTCTTTGGGTGGCCTCAATTGATACCGAATCAGATGTTCGTGTATCTATGGATATTCTCAGTCAAGTCTCTGAAGTTTACCGTAAAATCCGTAACACTTTGCGTTTCTTAATCGCAAATACATCTGATTTTAATCCTAAAGAAGATGGAATTGACTTTGCTGAACTTCGTCCAGTAGATAAATATATGCTTGTGAAATTTAATGAACTTGTAAAACAAATCCATAAAGCTTATGATAATTACAGTTTTATGAGTGTATACAAATCAATCATTAATTTCATCACTAATGATTTGTCATCGTTCTATCTTGATTTTGCAAAAGATGTGGTTTATATTGAAGCAGCAAATTCACCAGAACGACGTTCAATGCAAACAGTAATGTATGTTATTTTGAAAGATTTGGTAAAAGTTCTTGTTCCAATTTTGCCTCATACAGCAGAAGAAACATGGACTTACTTAGAGCATGAACCAGAAAATTTTGCTTATCTTGCAGAAATGCCAGAAGCAGCGGAAATTCCAGGTAGTGAAGAACTATTAGGAAATTGGCAAGAATTCCTTGACTTCCGTGATAAGATTTTGAAAGCTTTGGAAAGTGCTCGTGAAGCGAAACTTATTGGTAAATCATTGGAAGCAACAGTGACAATTTATCCAAATGAAGTTGTACGTACTTTACTGACAGCGATTGACGAAAATGTTGCGCAACTTTTGATTGTATCAAACTTTGTAGTAGCGAACGGAACTGTAAGTGATGCACCAGAAGCAGCTATGAAATTTGATGACCTTGCTGTTCTTGTGGAACATGCCGCTGGTGATGTTTGTGACCGTTGCCGCAGAACTGATGAAACAGTTGGGCATAACGCCAATGAAAATCTCAAAATGCTTTGTGAACATTGTGCACATATCGTTGAAAAAGAATTTCCAGAAGTCCTTGTAGAAGGCTTTGAA
>ileS_Lcl-128
ATGCTCAAATCAATTGGAAATACAATTGTGCCAAAAGATGTCACTAAGAAATTTGGTGCCGATATTCTCCGTCTTTGGGTGGCCTCAATTGATACCGAATCAGATGTTCGTGTATCTATGGATATTCTCAGTCAAGTCTCTGAAGTTTACCGTAAAATCCGTAACACTTTGCGTTTCTTAATCGCAAATACATCTGATTTTAATCCTAAAGAAGATGGAATTGACTTTGCTGAACTTCGTCCAGTAGATAAATATATGCTTGTGAAATTTAATGAACTTGTAAAACAAATCCATAAAGCTTATGATAATTACAGTTTTATGAGTGTATACAAATCAATCATTAATTTCATCACTAATGATTTGTCATCGTTCTATCTTGATTTTGCAAAAGATGTGGTTTATATTGAAGCAGCAAATTCACCAGAACGACGTTCAATGCAAACAGTAATGTATGTTATTTTGAAAGATTTGGTAAAAGTTCTTGTTCCAATTTTGCCTCATACAGCAGAAGAAACATGGACTTACTTAGAGCATGAACCAGAAAATTTTGCTTATCTTGCAGAAATGCCAGAAGCAGCGGAAATTCCAGGTAGTGAAGAACTATTAGGAAATTGGCAAGAATTCCTTGACTTCCGTGATAAGATTTTGAAAGCTTTGGAAAGTGCTCGTGAAGCGAAACTTATTGGTAAATCATTGGAAGCAACAGTGACAATTTATCCAAATGAAGTTGTACGTACTTTACTGACAGCGATTGACGAAAATGTTGCGCAACTTTTGATTGTATCAAACTTTGTAGTAGCGAACGGAACTGTAAGTGATGCACCAGAAGCAGCTATGAAATTTGATGACCTTGCTGTTCTTGTGGAACATGCCGCTGGTGATGTTTGTGACCGTTGCCGCAGAACTGATGAAACAGTTGGGCATAACGCCAATGAAAATCTCAAAATGCTTTGTGAACATTGTGCACATATCGTTGAAAAAGAATTTCCAGAAGTCCTTGTAGAAGGCTTTGAA
>ileS_Lcl-129
ATGCTCAAATCAATTGGAAATACAATTGTGCCAAAAGATGTCACTAAGAAATTTGGTGCCGATATTCTCCGTCTTTGGGTGGCCTCAATTGATACCGAATCAGATGTTCGTGTATCTATGGATATTCTCAGTCAAGTCTCTGAAGTTTACCGTAAAATCCGTAACACTTTGCGTTTCTTAATCGCAAATACATCTGATTTTAATCCTAAAGAAGATGGAATTGACTTTGCTGAACTTCGTCCAGTAGATAAATATATGCTTGTGAAATTTAATGAACTTGTAAAACAAATCCGTAAAGCTTATGATAATTACAGTTTTATGAGTGTATACAAATCAATCATTAATTTCATCACGAATGATTTGTCATCGTTCTATCTTGATTTTGCAAAAGATGTGGTTTATATTGAAGCCGCAAATTCACCAGAACGACGTTCAATGCAAACAGTTATGTATGTTATTTTGAAAGATTTGGTAAAAGTTCTTGTTCCAATTTTGCCTCATACAGCAGAAGAAACATGGACTTACTTAGAGCATGAACCAGAAAATTTTGCTTATCTTGCAGAAATGCCAGAAGCAGCGGAAATTCCAGGTAGTGAAGAACTATTAGGAAATTGGCAAGAATTCCTTGACTTCCGTGATAAGATTTTGAAAGCTTTGGAAAGTGCTCGTGAAGCGAAACTTATTGGTAAATCATTGGAAGCAACAGTGACAATTTATCCAAATGAAGTTGTACGTACTTTACTGACAGCAATTGACGAGAATGTTGCACAACTTTTGATTGTATCAAACTTTGTAGTAGCGAACGGAACTGTAAGTGATGCACCAGAAGCAGCTATGAAATTTGATGACCTTGCTGTTCTTGTGGAACATGCCGCTGGTGATGTTTGTGACCGTTGTCGCAGAACTGATGAAACAGTTGGACATAACGCCAATGAAAATCTCAAAATGCTTTGTGAACATTGTGCACATATCGTTGAAAAAGAATTTCCAGAAGTCCTTGTAGAAGGCTTTGAA
>ileS_Lcl-130
ATGCTCAAATCAATTGGAAATACAATTGTGCCAAAAGATGTCACTAAGAAATTTGGTGCCGATATTCTCCGTCTTTGGGTGGCCTCAATTGATACCGAATCAGATGTTCGTGTATCTATGGATATTCTCAGTCAAGTCTCTGAAGTTTACCGTAAAATCCGTAACACTTTGCGTTTCTTAATCGCAAATACATCTGATTTTAATCCTAAAGAAGATGGAATTGACTTTGCTGAACTTCGTCCAGTAGATAAATATATGCTTGTGAAATTTAATGAACTTGTAAAACAAATCCATAAAGCTTATGATAATTACAGTTTTATGAGTGTATACAAATCAATCATTAATTTCATCACTAATGATTTGTCATCGTTCTATCTTGATTTTGCAAAAGATGTGGTTTATATTGAAGCAGCAAATTCACCAGAACGACGTTCAATGCAAACAGTAATGTATGTTATTTTGAAAGATTTGGTAAAAGTTCTTGTTCCAATTTTGCCTCATACAGCAGAAGAAACATGGACTTACTTAGAGCATGAACCAGAAAATTTTGCTTATCTTGCAGAAATGCCAGAAGCAGCGGAAATTCCAGGTAGTGAAGAACTATTAGGAAATTGGCAAGAATTCCTTGACTTCCGTGATAAGATTTTGAAAGCTTTGGAAAGTGCTCGTGAAGCGAAACTTATTGGTAAATCATTGGAAGCAACAGTGACAATTTATCCAAATGAAGTTGTACGTACTTTACTGACAGCGATTGACGAAAATGTTGCGCAACTTTTGATTGTATCAAACTTTGTAGTAGCGAACGGAACTGTAAGTGATGCACCAGAAGCAGCTATGAAATTTGATGACCTTGCTGTTCTTGTGGAACATACCGCTGGTGATGTTTGTGACCGTTGCCGCAGAACTGATGAAACAGTTGGGCATAACGCCAATGAAAATCTCAAAATGCTTTGTGAACATTGTGCACATATCGTTGAAAAAGAATTTCCAGAAGTCCTTGTAGAAGGCTTTGAA
>ileS_Lcl-131
ATGCTCAAATCAATTGGAAATACAATTGTGCCAAAAGATGTCACTAAGAAATTTGGTGCCGATATTCTCCGTCTTTGGGTGGCCTCAATTGATACCGAATCAGATGTTCGTGTATCTATGGATATTCTCAGTCAAGTCTCTGAAGTTTACCGTAAAATCCGTAACACTTTGCGTTTCTTAATCGCAAATACATCTGATTTTAATCCTAAAGAAGATGGAATTGACTTTGCTGAACTTCGTCCAGTAGATAAATATATGCTTGTGAAATTTAATGAACTTGTAAAACAAATCCATAAAGCTTATGATAATTACAGTTTTATGAGTGTATACAAATCAATCATTAATTTCATCACTAATGATTTGTCATCGTTCTATCTTGATTTTGCAAAAGATGTGGTTTATATTGAAGCAGCAAATTCACCAGAACGACGTTCAATGCAAACAGTAATGTATGTTATTTTGAAAGATTTGGTAAAAGTTCTTGTTCCAATTTTGCCTCATACAGCAGAAGAAACATGGACTTACTTAGAGCATGAACCAGAAAATTTTGCTTATCTTGCAGAAATGCCAGAAGCAGCGGAAATTCCAGGTAGTGAAGAACTATTAGGAAATTGGCAAGAATTCCTTGACTTCCGTGATAAGATTTTGAAAGCTTTGGAAAGTGCTCGTGAAGCGAAACTTATTGGTAAATCATTGGAAGCAACAGTGACAATTTATCCAAATGAAGTTGTACGTACTTTACTGACAGCGATTGACGAAAATGTTGCGCAACTTTTGATTGTATCAAACTTTGTAGTAGCGAACGGAACTGTAAGTGATGCACCAGAAGCAGCTATGAAATTTGATGACCTTGCTGTTCTTGTGGAACATGCCGCTGGTGATGTTTGTGACCGTTGCCGCAGAACTGATGAAACAGTTGGGCATAACGCCAATGAAAATCTCAAAATGCTTTGTGAACATTGTGCACATATCGTTGAAAAAGAATTTCCAGAAGTCCTTGTAGAAGGCTTTGAA
>ileS_Lcl-132
ATGCTCAAATCAATTGGAAATACAATTGTGCCAAAAGATGTCACTAAGAAATTTGGTGCCGATATTCTCCGTCTTTGGGTGGCCTCAATTGATACCGAATCAGATGTTCGTGTATCTATGGATATTCTCAGTCAAGTCTCTGAAGTTTACCGTAAAATCCGTAACACTTTGCGTTTCTTAATCGCAAATACATCTGATTTTAATCCTAAAGAAGATGGAATTGACTTTGCTGAACTTCGTCCAGTAGATAAATATATGCTTGTGAAATTTAATGAACTTGTAAAACAAATCCATAAAGCTTATGATAATTACAGTTTTATGAGTGTATACAAATCAATCATTAATTTCATCACTAATGATTTGTCATCGTTCTATCTTGATTTTGCAAAAGATGTGGTTTATATTGAAGCAGCAAATTCACCAGAACGACGTTCAATGCAAACAGTAATGTATGTTATTTTGAAAGATTTGGTAAAAGTTCTTGTTCCAATTTTGCCTCATACAGCAGAAGAAACATGGACTTACTTAGAGCATGAACCAGAAAATTTTGCTTATCTTGCAGAAATGCCAGAAGCAGCGGAAATTCCAGGTAGTGAAGAACTATTAGGAAATTGGCAAGAATTCCTTGACTTCCGTGATAAGATTTTGAAAGCTTTGGAAAGTGCTCGTGAAGCGAAACTTATTGGTAAATCATTGGAAGCAACAGTGACAATTTATCCAAATGAAGTTGTACGTACTTTACTGACAGCGATTGACGAAAATATTGCGCAACTTTTGATTGTATCAAACTTTGTAGTAGCGAACGGAACTGTAAGTGATGCACCAGAAGCAGCTATGAAATTTGATGACCTTGCTGTTCTTGTGGAACATGCCGCTGGTGATGTTTGTGACCGTTGCCGCAGAACTGATGAAACAGTTGGGCATAACGCCAATGAAAATCTCAAAATGCTTTGTGAACATTGTGCACATATCGTTGAAAAAGAATTTCCAGAAGTCCTTGTAGAAGGCTTTGAA
>ileS_Lcl-133
ATGCTCAAATCAATTGGAAATACAATTGTGCCAAAAGATGTCACTAAGAAATTTGGTGCCGATATTCTCCGTCTTTGGGTGGCCTCAATTGATACCGAATCAGATGTTCGTGTATCTATGGATATTCTCAGTCAAGTCTCTGAAGTTTACCGTAAAATCCGTAACACTTTGCGTTTCTTAATCGCAAATACATCTGATTTTAATCCTAAAGAAGATGGAATTGACTTTGCTGAACTTCGTCCAGTAGATAAATATATGCTTGTGAAATTTAATGAACTTGTAAAACAAATCCATAAAGCTTATGATAATTACAGTTTTATGAGTGTATACAAATCAATCATTAATTTCATCACTAATGATTTGTCATCGTTCTATCTTGATTTTGCAAAAGATGTGGTTTATATTGAAGCAGCAAATTCACCAGAACGACGTTCAATGCAAACAGTAATGTATGTTATTTTGAAAGATTTGGTAAAAGTTCTTGTTCCAATTTTGCCTCATACAGCAGAAGAAACATGGACTTACTTAGAGCATGAACCAGAAAATTTTGCTTATCTTGCAGAAATGCCAGAAGCAGCGGAAATTCCAGGTAGTGAAGAACTATTAGGAAATTGGCAAGAATTCCTTGACTTCCGTGATAAGATTTTGAAAGCTTTGGAAAGTGCTCGTGAAGCGAAACTTATTGGTAAATCATTGGAAGCAACAGTGACAATTTATCCAAATGAAGTTGTACGTACTTTACTGACAGCGATTGACGAAAATGTTGCGCAACTTTTGATTGTATCAAACTTTGTAGTAGCGAACGGAACTGTAAGTGATGCACCAGAAGCAGCTATGAAATTTGATGACCTTGCTGTTCTTGTGGAACATGCCGCTGGTGATGTTTGTGACCGTTGCCGCAGAACTGATGAAACAGTTGGGCATAACGCCAATGAAAATCTCAAAATGCTTTGTGAACATTGTGCACATATCGTTGAAAAAGAATTTCCAGAAGTCCTTGTAGAAGGCTTTGAA
>ileS_Lcl-134
ATGCTCAAATCAATTGGAAATACAATTGTGCCAAAAGATGTCACTAAGAAATTTGGTGCCGATATTCTCCGTCTTTGGGTGGCCTCAATTGATACCGAATCAGATGTTCGTGTATCTATGGATATTCTCAGTCAAGTCTCTGAAGTTTACCGTAAAATCCGTAACACTTTGCGTTTCTTAATCGCAAATACATCTGATTTTAATCCTAAAGAAGATGGAATTGACTTTGCTGAACTTCGTCCAGTAGATAAATATATGCTTGTGAAATTTAATGAACTTGTAAAACAAATCCATAAAGCTTATGATAATTACAGTTTTATGAGTGTATACAAATCAATCATTAATTTCATCACTAATGATTTGTCATCGTTCTATCTTGATTTTGCAAAAGATGTGGTTTATATTGAAGCAGCAAATTCACCAGAACGACGTTCAATGCAAACAGTAATGTATGTTATTTTGAAAGATTTGGTAAAAGTTCTTGTTCCAATTTTGCCTCATACAGCAGAAGAAACATGGACTTACTTAGAGCATGAACCAGAAAATTTTGCTTATCTTGCAGAAATGCCAGAAGCAGCGGAAATTCCAGGTAGTGAAGAACTATTAGGAAATTGGCAAGAATTCCTTGACTTCCGTGATAAGATTTTGAAAGCTTTGGAAAGTGCTCGTGAAGCGAAACTTATTGGTAAATCATTGGAAGCAACAGTGACAATTTATCCAAATGAAGTTGTACGTACTTTACTGACAGCGATTGACGAAAATGTTGCGCAACTTTTGATTGTATCAAACTTTGTAGTAGCGAACGGAACTGTAAGTGATGCACCAGAAGCAGCTATGAAATTTGATGACCTTGCTGTTCTTGTGGAACATGCCGCTGGTGATGTTTGTGACCGTTGCCGCAGAACTGATGAAACAGTTGGGCATAACGCCAATGAAAATCTCAAAATGCTTTGTGAACATTGTGCACATATCGTTGAAAAAGAATTTCCAGAAGTCCTTGTAGAAGGCTTTGAA
>ileS_Lcl-135
ATGCTCAAATCAATTGGAAATACAATTGTGCCAAAAGATGTCACTAAGAAATTTGGTGCCGATATTCTCCGTCTTTGGGTGGCCTCAATTGATACCGAATCAGATGTTCGTGTATCTATGGATATTCTCAGTCAAGTCTCTGAAGTTTACCGTAAAATCCGTAACACTTTGCGTTTCTTAATCGCAAATACATCTGATTTTAATCCTAAAGAAGATGGAATTGACTTTGCTGAACTTCGTCCAGTAGATAAATATATGCTTGTGAAATTTAATGAACTTGTAAAACAAATCCATAAAGCTTATGATAATTACAGTTTTATGAGTGTATACAAATCAATCATTAATTTCATCACTAATGATTTGTCATCGTTCTATCTTGATTTTGCAAAAGATGTGGTTTATATTGAAGCAGCAAATTCACCAGAACGACGTTCAATGCAAACAGTAATGTATGTTATTTTGAAAGATTTGGTAAAAGTTCTTGTTCCAATTTTGCCTCATACAGCAGAAGAAACATGGACTTACTTAGAGCATGAACCAGAAAATTTTGCTTATCTTGCAGAAATGCCAGAAGCAGCGGAAATTCCAGGTAGTGAAGAACTATTAGGAAATTGGCAAGAATTCCTTGACTTCCGTGATAAGATTTTGAAAGCTTTGGAAAGTGCTCGTGAAGCGAAACTTATTGGTAAATCATTGGAAGCAACAGTGACAATTTATCCAAATGAAGTTGTACGTACTTTACTGACAGCGATTGACGAAAATGTTGCGCAACTTTTGATTGTATCAAACTTTGTAGTAGCGAACGGAACTGTAAGTGATGCACCAGAAGCAGCTATGAAATTTGATGACCTTGCTGTTCTTGTGGAACATGCCGCTGGTGATGTTTGTGACCGTTGCCGCAGAACTGATGAAACAGTTGGGCATAACGCCAATGAAAATCTCAAAATGCTTTGTGAACATTGTGCACATATCGTTGAAAAAGAATTTCCAGAAGTCCTTGTAGAAGGCTTTGAA
>ileS_Lcl-136
ATGCTCAAATCAATTGGAAATACAATTGTGCCAAAAGATGTCACTAAGAAATTTGGTGCCGATATTCTCCGTCTTTGGGTGGCCTCAATTGATACCGAATCAGATGTTCGTGTATCTATGGATATTCTCAGTCAAGTCTCTGAAGTTTACCGTAAAATCCGTAACACTTTGCGTTTCTTAATCGCAAATACATCTGATTTTAATCCTAAAGAAGATGGAATTGACTTTGCTGAACTTCGTCCAGTAGATAAATATACGCTTGTGAAATTTAATGAACTTGTAAAACAAATCCATAAAGCTTATGATAATTACAGTTTTATGAGTGTATACAAATCAATCATTAATTTCATCACTAATGATTTGTCATCGTTCTATCTTGATTTTGCAAAAGATGTGGTTTATATTGAAGCAGCAAATTCACCAGAACGACGTTCAATGCAAACAGTAATGTATGTTATTTTGAAAGATTTGGTAAAAGTTCTTGTTCCAATTTTGCCTCATACAGCAGAAGAAACATGGACTTACTTAGAGCATGAACCAGAAAATTTTGCTTATCTTGCAGAAATGCCAGAAGCAGCGGAAATTCCAGGTAGTGAAGAACTATTAGGAAATTGGCAAGAATTCCTTGACTTCCGTGATAAGATTTTGAAAGCTTTGGAAAGTGCTCGTGAAGCGAAACTTATTGGTAAATCATTGGAAGCAACAGTGACAATTTATCCAAATGAAGTTGTACGTACTTTACTGACAGCGATTGACGAAAATGTTGCGCAACTTTTGATTGTATCAAACTTTGTAGTAGCGAACGGAACTGTAAGTGATGCACCAGAAGCAGCTATGAAATTTGATGACCTTGCTGTTCTTGTGGAACATGCCGCTGGTGATGTTTGTGACCGTTGCCGCAGAACTGATGCAACAGTTGGGCATAACGCCAATGAAAATCTCAAAATGCTTTGTGAACATTGTGCACATATCGTTGAAAAAGAATTTCCAGAAGTCCTTGTAGAAGGCTTTGAA
>ileS_Lcl-137
ATGCTCAAATCAATTGGAAATACAATTGTGCCAAAAGATGTCACTAAGAAATTTGGTGCCGATATTCTCCGTCTTTGGGTGGCCTCAATTGATACCGAATCAGATGTTCGTGTATCTATGGATATTCTCAGTCAAGTCTCTGAAGTTTACCGTAAAATCCGTAACACTTTGCGTTTCTTAATCGCAAATACATCTGATTTTAATCCTAAAGAAGATGGAATTGACTTTGCTGAACTTCGTCCAGTAGATAAATATATGCTTGTGAAATTTAATGAACTTGTAAAACAAATCCATAAAGCTTATGATAATTACAGTTTTATGAGTGTATACAAATCAATCATTAATTTCATCACTAATGATTTGTCATCGTTCTATCTTGATTTTGCAAAAGATGTGGTTTATATTGAAGCAGCAAATTCACCAGAACGACGTTCAATGCAAACAGTAATGTATGTTATTTTGAAAGATTTGGTAAAAGTTCTTGTTCCAATTTTGCCTCATACAGCAGAAGAAACATGGACTTACTTAGAGCATGAACCAGAAAATTTTGCTTATCTTGCAGAAATGCCAGAAGCAGCGGAAATTCCAGGTAGTGAAGAACTATTAGGAAATTGGCAAGAATTCCTTGACTTCCGTGATAAGATTTTGAAAGCTTTGGAAAGTGCTCGTGAAGCGAAACTTATTGGTAAATCATTGGAAGCAACAGTGACAATTTATCCAAATGAAGTTGTACGTACTTTACTGACAGCGATTGACGAAAATATTGCGCAACTTTTGATTGTATCAAACTTTGTAGTAGCGAACGGAACTGTAAGTGATGCACCAGAAGCAGCTATGAAATTTGATGACCTTGCTGTTCTTGTGGAACATGCCGCTGGTGATGTTTGTGACCGTTGCCGCAGAACTGATGAAACAGTTGGGCATAACGCCAATGAAAATCTCAAAATGCTTTGTGAACATTGTGCACATATCGTTGAAAAAGAATTTCCAGAAGTCCTTGTAGAAGGCTTTGAA
>ileS_Lcl-138
ATGCTCAAATCAATTGGAAATACAATTGTGCCAAAAGATGTCACTAAGAAATTTGGTGCCGATATTCTCCGTCTTTGGGTGGCCTCAATTGATACCGAATCAGATGTTCGTGTATCTATGGATATTCTCAGTCAAGTCTCTGAAGTTTACCGTAAAATCCGTAACACTTTGCGTTTCTTAATCGCAAATACATCTGATTTTAATCCTAAAGAAGATGGAATTGACTTTGCTGAACTTCGTCCAGTAGATAAATATATGCTTGTGAAATTTAATGAACTTGTAAAACAAATCCATAAAGCTTATGATAATTACAGTTTTATGAGTGTATACAAATCAATCATTAATTTCATCACTAATGATTTGTCATCGTTCTATCTTGATTTTGCAAAAGATGTGGTTTATATTGAAGCAGCAAATTCACCAGAACGACGTTCAATGCAAACAGTAATGTATGTTATTTTGAAAGATTTGGTAAAAGTTCTTGTTCCAATTTTGCCTCATACAGCAGAAGAAACATGGACTTACTTAGAGCATGAACCAGAAAATTTTGCTTATCTTGCAGAAATGCCAGAAGCAGCGGAAATTCCAGGTAGTGAAGAACTATTAGGAAATTGGCAAGAATTCCTTGACTTCCGTGATAAGATTTTGAAAGCTTTGGAAAGTGCTCGTGAAGCGAAACTTATTGGTAAATCATTGGAAGCAACAGTGACAATTTATCCAAATGAAGTTGTACGTACTTTACTGACAGCGATTGACGAAAATGTTGCGCAACTTTTGATTGTATCAAACTTTGTAGTAGCGAACGGAACTGTAAGTGATGCACCAGAAGCAGCTATGAAATTTGATGACCTTGCTGTTCTTGTGGAACATGCCGCTGGTGATGTTTGTGACCGTTGCCGCAGAACTGATGAAACAGTTGGGCATAACGCCAATGAAAATCTCAAAATGCTTTGTGAACATTGTGCACATATCGTTGAAAAAGAATTTCCAGAAGTCCTTGTAGAAGGCTTTGAA
>ileS_Lcl-139
ATGCTCAAATCAATTGGAAATACAATTGTGCCAAAAGATGTCACTAAGAAATTTGGTGCCGATATTCTCCGTCTTTGGGTGGCCTCAATTGATACCGAATCAGATGTTCGTGTATCTATGGATATTCTCAGTCAAGTCTCTGAAGTTTACCGTAAAATCCGTAACACTTTGCGTTTCTTAATCGCAAATACATCTGATTTTAATCCTAAAGAAGATGGAATTGACTTTGCTGAACTTCGTCCAGTAGATAAATATATGCTTGTGAAATTTAATGAACTTGTAAAACAAATCCATAAAGCTTATGATAATTACAGTTTTATGAGTGTATACAAATCAATCATTAATTTCATCACTAATGATTTGTCATCGTTCTATCTTGATTTTGCAAAAGATGTGGTTTATATTGAAGCAGCAAATTCACCAGAACGACGTTCAATGCAAACAGTAATGTATGTTATTTTGAAAGATTTGGTAAAAGTTCTTGTTCCAATTTTGCCTCATACAGCAGAAGAAACATGGACTTACTTAGAGCATGAACCAGAAAATTTTGCTTATCTTGCAGAAATGCCAGAAGCAGCGGAAATTCCAGGTAGTGAAGAACTATTAGGAAATTGGCAAGAATTCCTTGACTTCCGTGATAAGATTTTGAAAGCTTTGGAAAGTGCTCGTGAAGCGAAACTTATTGGTAAATCATTGGAAGCAACAGTGACAATTTATCCAAATGAAGTTGTACGTACTTTACTGACAGCGATTGACGAAAATGTTGCGCAACTTTTGATTGTATCAAACTTTGTAGTAGCGAACGGAACTGTAAGTGATGCACCAGAAGCAGCTATGAAATTTGATGACCTTGCTGTTCTTGTGGAACATGCCGCTGGTGATGTTTGTGACCGTTGCCGCAGAACTGATGAAACAGTTGGGCATAACGCCAATGAAAATCTCAAAATGCTTTGTGAACATTGTGCACATATCGTTGAAAAAGAATTTCCAGAAGTCCTTGTAGAAGGCTTTGAA
>ileS_Lcl-140
ATGCTCAAATCAATTGGAAATACAATTGTGCCAAAAGATGTCACTAAGAAATTTGGTGCCGATATTCTCCGTCTTTGGGTGGCCTCAATTGATACCGAATCAGATGTTCGTGTATCTATGGATATTCTCAGTCAAGTCTCTGAAGTTTACCGTAAAATCCGTAACACTTTGCGTTTCTTAATCGCAAATACATCTGATTTTAATCCTAAAGAAGATGGAATTGACTTTGCTGAACTTCGTCCAGTAGATAAATATATGCTTGTGAAATTTAATGAACTTGTAAAACAAATCCATAAAGCTTATGATAATTACAGTTTTATGAGTGTATACAAATCAATCATTAATTTCATCACTAATGATTTGTCATCGTTCTATCTTGATTTTGCAAAAGATGTGGTTTATATTGAAGCAGCAAATTCACCAGAACGACGTTCAATGCAAACAGTAATGTATGTTATTTTGAAAGATTTGGTAAAAGTTCTTGTTCCAATTTTGCCTCATACAGCAGAAGAAACATGGACTTACTTAGAGCATGAACCAGAAAATTTTGCTTATCTTGCAGAAATGCCAGAAGCAGCGGAAATTCCAGGTAGTGAAGAACTATTAGGAAATTGGCAAGAATTCCTTGACTTCCGTGATAAGATTTTGAAAGCTTTGGAAAGTGCTCGTGAAGCGAAACTTATTGGTAAATCATTGGAAGCAACAGTGACAATTTATCCAAATGAAGTTGTACGTACTTTACTGACAGCGATTGACGAAAATGTTGCGCAACTTTTGATTGTATCAAACTTTGTAGTAGCGAACGGAACTGTAAGTGATGCACCAGAAGCAGCTATGAAATTTGATGACCTTGCTGTTCTTGTGGAACATGCCGCTGGTGATGTTTGTGACCGTTGCCGCAGAACTGATGAAACAGTTGGGCATAACGCCAATGAAAATCTCAAAATGCTTTGTGAACATTGTGCACATATCGTTGAAAAAGAATTTCCAGAAGTCCTTGTAGAAGGCTTTGAA
>ileS_Lcl-141
ATGCTCAAATCAATTGGAAATACAATCGTGCCAAAAGATGTCACTAAGAAATTTGGTGCTGACATTCTCCGCCTTTGGGTGGCATCAATTGATACTGAATCAGATGTTCGTGTGTCAATGGACATTCTCAGTCAAGTTTCTGAAGTTTACCGTAAAATCCGGAATACATTGCGTTTCTTAATCGCTAATACATCTGATTTTAATCCAAAAGAAGATGCAATTGATTTTGCAGAACTTCGTCCAGTAGACAAATATATGCTTGTGAAATTTAATGAACTTGTAAAACAAATTCGTACAGCTTATGATAACTATAGCTTTATGACTGTTTACAAATCAATCATTAATTTCATCACAAATGATTTGTCATCTTTCTATCTTGATTTTGCTAAAGATGTTGTTTATATTGAAGCAGCAAATTCACCAGAACGCCGCTCAATGCAAACAGTTATGTATGTTATTTTGAAAGATCTAGTGAAAATTCTTGTGCCAATTTTGCCACACACGGCAGAAGAAACATGGACTTACTTGGAACATGAACCAGAAAATTTTGCTTATCTTGCAGAAATGCCAGAAGCAGCAGAAATTCCTGGAAGTGAAGAATTGTTAGGAAACTGGCAAGAATTTCTTGATTTCCGTGATAAGATTTTGAAAGCTTTGGAAAGTGCTCGTGAAGCAAAATTGATTGGTAAATCATTGGAAGCAACAGTAACTATTTATCCAAATGAAGTTGTGCGTACTTTATTGACGGCAATTGATGAAAATGTTGCTCAACTTTTGATTGTATCAAACTTTGTAGTTGCCAACGAACCAGTAAATAATGCCCCAGAGTCTGCAATGAAATTTGATGACCTTGCAGTTCTTGTTGAACATGCGGCTGGAGAAGTTTGTGATCGTTGCCGTAGAACAGATGAAACAGTTGGACACAATGCTAATGAACATCTCAAAATGCTTTGTGAACATTGTGCACATATCGTTGAAACAGAATTCCCTGAAATTCTTGAAGAAGGTTTTGAA
>ileS_Lcl-142
ATGCTCAAATCAATTGGAAATACAATCGTGCCAAAAGATGTCACTAAGAAATTTGGTGCTGACATTCTCCGTCTTTGGGTGGCCTCAATTGATACTGAATCAGATGTTCGGGTATCAATGGATATTCTCAGTCAAGTTTCTGAAGTTTACCGTAAAATCCGGAATACATTGCGTTTCTTAATCGCTAATACATCTGATTTTAATCCAAAAGAAGATGCAATTGATTTTGCAGAACTTCGTCCAGTAGACAAATATATGCTTGTGAAATTTAATGAACTTGTAAAACAAATTCGTACAGCTTATGATAACTATAGCTTTATGACTGTTTACAAATCAATCATTAATTTCATCACAAATGATTTGTCATCTTTCTATCTTGATTTTGCTAAAGATGTTGTTTATATTGAAGCAGCAAATTCACCAGAACGCCGCTCAATGCAAACAGTTATGTATGTTATTTTGAAAGATTTAGTGAAAATTCTTGTACCAATTTTGCCACACACGGCAGAAGAAACATGGACTTACTTGGAACATGAACTAGAAAATTTTGCTTATCTTGCAGAAATGCCAGAAGCAGCAGAAATTCCTGGAAGTGAAGAATTGTTAGGAAACTGGCAAGAATTTCTTGATTTCCGTGATAAGATTTTGAAAGCTTTGGAAAGTGCTCGTGAAGCAAAATTGATTGGTAAATCATTGGAAGCAACAGTAACTATTTATCCAAATGAAGTTGTGCGTACTTTATTGACGGCAATTGATGAAAATGTTGCTCAACTTTTGATTGTATCAAACTTTGTAGTTGCCAACGAACCAGTAAATAATGCCCCAGAGTCTGCAATGAAATTTGATGACCTTGCAGTTCTTGTTGAACATGCGGCTGGAGAAGTTTGTGATCGTTGCCGTAGAACAGATGAAACAGTTGGACACAATGCTAATGAACATCTCAAAATGCTTTGTGAACATTGTGCACACATCGTTGAAACAGAATTCCCTGAAATCCTTGAAGAAGGTTTTGAA
>ileS_Lcl-143
ATGCTCAAATCAATTGGAAATACAATCGTGCCAAAAGATGTCACTAAGAAATTTGGTGCTGACATTCTCCGTCTTTGGGTGGCCTCAATTGATACTGAATCAGATGTTCGGGTATCAATGGATATTCTCAGTCAAGTTTCTGAAGTTTACCGTAAAATCCGGAATACATTGCGTTTCTTAATCGCTAATACATCTGATTTTAATCCAAAAGAAGATGCAATTGATTTTGCAGAACTTCGTCCAGTAGACAAATATATGCTTGTGAAATTTAATGAACTTGTAAAACAAATTCGTACAGCTTATGATAACTATAGCTTTATGACTGTTTACAAATCAATCATTAATTTCATCACAAATGATTTGTCATCTTTCTATCTTGATTTTGCTAAAGATGTTGTTTATATTGAAGCAGCAAATTCACCAGAACGCCGCTCAATGCAAACAGTTATGTATGTTATTTTGAAAGATTTAGTGAAAATTCTTGTACCAATTTTGCCACACACGGCAGAAGAAACATGGACTTACTTGGAACATGAACTAGAAAATTTTGCTTATCTTGCAGAAATGCCAGAAGCAGCAGAAATTCCTGGAAGTGAAGAATTGTTAGGAAACTGGCAAGAATTTCTTGATTTCCGTGATAAGATTTTGAAAGCTTTGGAAAGTGCTCGTGAAGCAAAATTGATTGGTAAATCATTGGAAGCAACAGTAACTATTTATCCAAATGAAGTTGTGCGTACTTTATTGACGGCAATTGATGAAAATGTTGCTCAACTTTTGATTGTATCAAACTTTGTAGTTGCCAACGAACCAGTAAATAATGCCCCAGAGTCTGCAATGAAATTTGATGACCTTGCAGTTCTTGTTGAACATGCGGCTGGAGAAGTTTGTGATCGTTGCCGTAGAACAGATGAAACAGTTGGACACAATGCTAATGAACATCTCAAAATGCTTTGTGAACATTGTGCACACATCGTTGAAACAGAATTCCCTGAAATCCTTGAAGAAGGTTTTGAA
>ileS_Lcl-144
ATGCTCAAATCAATTGGAAATACAATCGTGCCAAAAGATGTCACTAAGAAATTTGGTGCTGACATTCTCCGTCTTTGGGTGGCCTCAATTGATACTGAATCAGATGTTCGGGTATCAATGGATATTCTCAGTCAAGTTTCTGAAGTTTACCGTAAAATCCGGAATACATTGCGTTTCTTAATCGCTAATACATCTGATTTTAATCCAAAAGAAGATGCAATTGATTTTGCAGAACTTCGTCCAGTAGACAAATATATGCTTGTGAAATTTAATGAACTTGTAAAACAAATTCGTACAGCTTATGATAACTATAGCTTTATGACTGTTTACAAATCAATCATTAATTTCATCACAAATGATTTGTCATCTTTCTATCTTGATTTTGCTAAAGATGTTGTTTATATTGAAGCAGCAAATTCACCAGAACGCCGCTCAATGCAAACAGTTATGTATGTTATTTTGAAAGATTTAGTGAAAATTCTTGTACCAATTTTGCCACACACGGCAGAAGAAACATGGACTTACTTGGAACATGAACTAGAAAATTTTGCTTATCTTGCAGAAATGCCAGAAGCAGCAGAAATTCCTGGAAGTGAAGAATTGTTAGGAAACTGGCAAGAATTTCTTGATTTCCGTGATAAGATTTTGAAAGCTTTGGAAAGTGCTCGTGAAGCAAAATTGATTGGTAAATCATTGGAAGCAACAGTAACTATTTATCCAAATGAAGTTGTGCGTACTTTATTGACGGCAATTGATGAAAATGTTGCTCAACTTTTGATTGTATCAAACTTTGTAGTTGCCAACGAACCAGTAAATAATGCCCCAGAGTCTGCAATGAAATTTGATGACCTTGCAGTTCTTGTTGAACATGCGGCTGGAGAAGTTTGTGATCGTTGCCGTAGAACAGATGAAACAGTTGGACACAATGCTAATGAACATCTCAAAATGCTTTGTGAACATTGTGCACACATCGTTGAAACAGAATTCCCTGAAATCCTTGAAGAAGGTTTTGAA
>ileS_Lcl-145
ATGCTCAAATCAATTGGAAATACAATCGTGCCAAAAGATGTCACTAAGAAATTTGGTGCTGACATTCTCCGCCTTTGGGTGGCATCAATTGATACTGAATCAGATGTTCGTGTGTCAATGGACATTCTCAGTCAAGTTTCTGAAGTTTACCGTAAAATCCGGAATACATTGCGTTTCTTAATCGCTAATACATCTGATTTTAATCCAAAAGAAGATGCAATTGATTTTGCAGAACTTCGTCCAGTAGACAAATATATGCTTGTGAAATTTAATGAACTTGTAAAACAAATTCGTACAGCTTATGATAACTATAGCTTTATGACTGTTTACAAATCAATCATTAATTTCATCACAAATGATTTGTCATCTTTCTATCTTGATTTTGCTAAAGATGTTGTTTATATTGAAGCAGCAAATTCACCAGAACGCCGCTCAATGCAAACAGTTATGTATGTTATTTTGAAAGATCTAGTGAAAATTCTTGTGCCAATTTTGCCACACACGGCAGAAGAAACATGGACTTACTTGGAACATGAACCAGAAAATTTTGCTTATCTTGCAGAAATGCCAGAAGCAGCAGAAATTCCTGGAAGTGAAGAATTGTTAGGAAACTGGCAAGAATTTCTTGATTTCCGTGATAAGATTTTGAAAGCTTTGGAAAGTACTCGTGAAGCAAAATTGATTGGTAAATCATTGGAAGCAACAGTAACTATTTATCCAAATGAAGTTGTGCGTACTTTATTGACGGCAATTGATGAAAATGTTGCTCAACTTTTGATTGTATCAAACTTTGTAGTTGCCAACGAACCAGTAAATAATGCCCCAGAGTCTGCAATGAAATTTGATGACCTTGCAGTTCTTGTTGAACATGCGGCTGGAGAAGTTTGTGATCGTTGCCGTAGAACAGCTGAAACAGTTGGACACAATGCTAATGAACATCTCAAAATGCTTTGTGAACATTGTGCACATATCGTTGAAACAGAATTCCCTGAAATTCTTGAAGAAGGTTTTGAA
>ileS_Lcl-146
ATGCTCAAATCAATTGGAAATACAATCGTGCCAAAAGATGTCACTAAGAAATTTGGTGCTGACATTCTCCGTCTTTGGGTGGCCTCAATTGATACTGAATCAGATGTTCGGGTATCAATGGATATTCTCAGTCAAGTTTCTGAAGTTTACCGTAAAATCCGGAATACATTGCGTTTCTTAATCGCTAATACATCTGATTTTAATCCAAAAGAAGATGCAATTGATTTTGCAGAACTTCGTCCAGTAGACAAATATATGCTTGTGAAATTTAATGAACTTGTAAAACAAATTCGTACAGCTTATGATAACTATAGCTTTATGACTGTTTACAAATCAATCATTAATTTCATCACAAATGATTTGTCATCTTTCTATCTTGATTTTGCTAAAGATGTTGTTTATATTGAAGCAGCAAATTCACCAGAACGCCGCTCAATGCAAACAGTTATGTATGTTATTTTGAAAGATTTAGTGAAAATTCTTGTACCAATTTTGCCACACACGGCAGAAGAAACATGGACTTACTTGGAACATGAACTAGAAAATTTTGCTTATCTTGCAGAAATGCCAGAAGCAGCAGAAATTCCTGGAAGTGAAGAATTGTTAGGAAACTGGCAAGAATTTCTTGATTTCCGTGATAAGATTTTGAAAGCTTTGGAAAGTGCTCGTGAAGCAAAATTGATTGGTAAATCATTGGAAGCAACAGTAACTATTTATCCAAATGAAGTTGTGCGTACTTTATTGACGGCAATTGATGAAAATGTTGCTCAACTTTTGATTGTATCAAACTTTGTAGTTGCCAACGAACCAGTAAATAATGCCCCAGAGTCTGCAATGAAATTTGATGACCTTGCAGTTCTTGTTGAACATGCGGCTGGAGAAGTTTGTGATCGTTGCCGTAGAACAGATGAAACAGTTGGACACAATGCTAATGAACATCTCAAAATGCTTTGTGAACATTGTGCACACATCGTTGAAACAGAATTCCCTGAAATCCTTGAAGAAGGTTTTGAA
>ileS_Lcl-147
ATGCTCAAATCAATTGGAAATACAATCGTGCCAAAAGATGTCACTAAGAAATTTGGTGCTGACATTCTCCGCCTTTGGGTGGCATCAATTGATACTGAATCAGATGTTCGTGTGTCAATGGACATTCTCAGTCAAGTTTCTGAAGTTTACCGTAAAATCCGGAATACATTGCGTTTCTTAATCGCTAATACATCTGATTTTAATCCAAAAGAAGATGCAATTGATTTTGCAGAACTTCGTCCAGTAGACAAATATATGCTTGTGAAATTTAATGAACTTGTAAAACAAATTCGTACAGCTTATGATAACTATAGCTTTATGACTGTTTACAAATCAATCATTAATTTCATCACAAATGATTTGTCATCTTTCTATCTTGATTTTGCTAAAGATGTTGTTTATATTGAAGCAGCAAATTCACCAGAACGCCGCTCAATGCAAACAGTTATGTATGTTATTTTGAAAGATCTAGTGAAAATTCTTGTGCCAATTTTGCCACACACGGCAGAAGAAACATGGACTTACTTGGAACATGAACCAGAAAATTTTGCTTATCTTGCAGAAATGCCAGAAGCAGCAGAAATTCCTGGAAGTGAAGAATTGTTAGGAAACTGGCAAGAATTTCTTGATTTCCGTGATAAGATTTTGAAAGCTTTGGAAAGTGCTCGTGAAGCAAAATTGATTGGTAAATCATTGGAAGCAACAGTAACTATTTATCCAAATGAAGTTGTGCGTACTTTATTGACGGCAATTGATGAAAATGTTGCTCAACTTTTGATTGTATCAAACTTTGTAGTTGCCAACGAACCAGTAAATAATGCCCCAGAGTCTGCAATGAAATTTGATGACCTTGCAGTTCTTGTTGAACATGCGGCTGGAGAAGTTTGTGATCGTTGCCGTAGAACAGATGAAACAGTTGGACACAATGCTAATGAACATCTCAAAATGCTTTGTGAACATTGTGCACATATCGTTGAAACAGAATTCCCTGAAATTCTTGAAGAAGGTTTTGAA
>ileS_Lcl-148
ATGCTCAAATCAATTGGAAATACAATCGTGCCAAAAGATGTCACTAAGAAATTTGGTGCTGACATTCTCCGCCTTTGGGTGGCATCAATTGATACTGAATCAGATGTTCGTGTGTCAATGGACATTCTCAGTCAAGTTTCTGAAGTTTACCGTAAAATCCGGAATACATTGCGTTTCTTAATCGCTAATACATCTGATTTTAATCCAAAAGAAGATGCAATTGATTTTGCAGAACTTCGTCCAGTAGACAAATATATGCTTGTGAAATTTAATGAACTTGTAAAACAAATTCGTACAGCTTATGATAACTATAGCTTTATGACTGTTTACAAATCAATCATTAATTTCATCACAAATGATTTGTCATCTTTCTATCTTGATTTTGCTAAAGATGTTGTTTATATTGAAGCAGCAAATTCACCAGAACGCCGCTCAATGCAAACAGTTATGTATGTTATTTTGAAAGATCTAGTGAAAATTCTTGTGCCAATTTTGCCACACACGGCAGAAGAAACATGGACTTACTTGGAACATGAACCAGAAAATTTTGCTTATCTTGCAGAAATGCCAGAAGCAGCAGAAATTCCTGGAAGTGAAGAATTGTTAGGAAACTGGCAAGAATTTCTTGATTTCCGTGATAAGATTTTGAAAGCTTTGGAAAGTACTCGTGAAGCAAAATTGATTGGTAAATCATTGGAAGCAACAGTAACTATTTATCCAAATGAAGTTGTGCGTACTTTATTGACGGCAATTGATGAAAATGTTGCTCAACTTTTGATTGTATCAAACTTTGTAGTTGCCAACGAACCAGTAAATAATGCCCCAGAGTCTGCAATGAAATTTGATGACCTTGCAGTTCTTGTTGACCATGCGGCTGGAGAAGTTTGTGATCGTTGCCGTAGAACAGCTGAAACAGTTGGACACAATGCTAATGAACATCTCAAAATGCTTTGTGAACATTGTGCACATATCGTTGAAACAGAATTCCCTGAAATTCTTGAAGAAGGTTTTGAA
>ileS_Lcl-149
ATGCTCAAATCAATTGGAAATACAATCGTGCCAAAAGATGTCACTAAGAAATTTGGTGCTGACATTCTCCGCCTTTGGGTGGCATCAATTGATACTGAATCAGATGTTCGTGTGTCAATGGACATTCTCAGTCAAGTTTCTGAAGTTTACCGTAAAATCCGGAATACATTGCGTTTCTTAATCGCTAATACATCTGATTTTAATCCAAAAGAAGATGCAATTGATTTTGCAGAACTTCGTCCAGTAGACAAATATATGCTTGTGAAATTTAATGAACTTGTAAAACAAATTCGTACAGCTTATGATAACTATAGCTTTATGACTGTTTACAAATCAATCATTAATTTCATCACAAATGATTTGTCATCTTTCTATCTTGATTTTGCTAAAGATGTTGTTTATATTGAAGCAGCAAATTCACCAGAACGCCGCTCAATGCAAACAGTTATGTATGTTATTTTGAAAGATCTAGTGAAAATTCTTGTGCCAATTTTGCCACACACGGCAGAAGAAACATGGACTTACTTGGAACATGAACCAGAAAATTTTGCTTATCTTGCAGAAATGCCAGAAGCAGCAGAAATTCCTGGAAGTGAAGAATTGTTAGGAAACTGGCAAGAATTTCTTGATTTCCGTGATAAGATTTTGAAAGCTTTGGAAAGTGCTCGTGAAGCAAAATTGATTGGTAAATCATTGGAAGCAACAGTAACTATTTATCCAAATGAAGTTGTGCGTACTTTATTGACGGCAATTGATGAAAATGTTGCTCAACTTTTGATTGTATCAAACTTTGTAGTTGCCAACGAACCAGTAAATAATGCCCCAGAGTCTGCAATGAAATTTGATGACCTTGCAGTTCTTGTTGAACATGCGGCTGGAGAAGTTTGTGATCGTTGCCGTAGAACAGATGAAACAGTTGGACACAATGCTAATGAACATCTCAAAATGCTTTGTGAACATTGTGCACATATCGTTGAAACAGAATTCCCTGAAATTCTTGAAGAAGGTTTTGAA
>ileS_Lcl-150
ATGCTCAAATCAATTGGAAATACAATCGTGCCAAAAGATGTCACTAAGAAATTTGGTGCTGACATTCTCCGCCTTTGGGTGGCATCAATTGATACTGAATCAGATGTTCGTGTGTCAATGGACATTCTCAGTCAAGTTTCTGAAGTTTACCGTAAAATCCGGAATACATTGCGTTTCTTAATCGCTAATACATCTGATTTTAATCCAAAAGAAGATGCAATTGATTTTGCAGAACTTCGTCCAGTAGACAAATATATGCTTGTGAAATTTAATGAACTTGTAAAACAAATTCGTACAGCTTATGATAACTATAGCTTTATGACTGTTTACAAATCAATCATTAATTTCATCACAAATGATTTGTCATCTTTCTATCTTGATTTTGCTAAAGATGTTGTTTATATTGAAGCAGCAAATTCACCAGAACGCCGCTCAATGCAAACAGTTATGTATGTTATTTTGAAAGATCTAGTGAAAATTCTTGTGCCAATTTTGCCACACACGGCAGAAGAAACATGGACTTACTTGGAACATGAACCAGAAAATTTTGCTTATCTTGCAGAAATGCCAGAAGCAGCAGAAATTCCTGGAAGTGAAGAATTGTTAGGAAACTGGCAAGAATTTCTTGATTTCCGTGATAAGATTTTGAAAGCTTTGGAAAGTACTCGTGAAGCAAAATTGATTGGTAAATCATTGGAAGCAACAGTAACTATTTATCCAAATGAAGTTGTGCGTACTTTATTGACGGCAATTGATGAAAATGTTGCTCAACTTTTGATTGTATCAAACTTTGTAGTTGCCAACGAACCAGTAAATAATGCCCCAGAGTCTGCAATGAAATTTGATGACCTTGCAGTTCTTGTTGACCATGCGGCTGGAGAAGTTTGTGATCGTTGCCGTAGAACAGCTGAAACAGTTGGACACAATGCTAATGAACATCTCAAAATGCTTTGTGAACATTGTGCACATATCGTTGAAACAGAATTCCCTGAAATTCTTGAAGAAGGTTTTGAA
>ileS_Lcl-151
ATGCTCAAATCAATTGGAAATACAATCGTGCCAAAAGATGTCACTAAGAAATTTGGTGCTGACATTCTCCGCCTTTGGGTGGCATCAATTGATACTGAATCAGATGTTCGTGTGTCAATGGACATTCTCAGTCAAGTTTCTGAAGTTTACCGTAAAATCCGGAATACATTGCGTTTCTTAATCGCTAATACATCTGATTTTAATCCAAAAGAAGATGCAATTGATTTTGCAGAACTTCGTCCAGTAGACAAATATATGCTTGTGAAATTTAATGAACTTGTAAAACAAATTCGTACAGCTTATGATAACTATAGCTTTATGACTGTTTACAAATCAATCATTAATTTCATCACAAATGATTTGTCATCTTTCTATCTTGATTTTGCTAAAGATGTTGTTTATATTGAAGCAGCAAATTCACCAGAACGCCGCTCAATGCAAACAGTTATGTATGTTATTTTGAAAGATCTAGTGAAAATTCTTGTGCCAATTTTGCCACACACGGCAGAAGAAACATGGACTTACTTGGAACATGAACCAGAAAATTTTGCTTATCTTGCAGAAATGCCAGAAGCAGCAGAAATTCCTGGAAGTGAAGAATTGTTAGGAAACTGGCAAGAATTTCTTGATTTCCGTGATAAGATTTTGAAAGCTTTGGAAAGTGCTCGTGAAGCAAAATTGATTGGTAAATCATTGGAAGCAACAGTAACTATTTATCCAAATGAAGTTGTGCGTACTTTATTGACGGCAATTGATGAAAATGTTGCTCAACTTTTGATTGTATCAAACTTTGTAGTTGCCAACGAACCAGTAAATAATGCCCCAGAGTCTGCAATGAAATTTGATGACCTTGCAGTTCTTGTTGAACATGCGGCTGGAGAAGTTTGTGATCGTTGCCGTAGAACAGATGAAACAGTTGGACACAATGCTAATGAACATCTCAAAATGCTTTGTGAACATTGTGCACATATCGTTGAAACAGAATTCCCTGAAATTCTTGAAGAAGGTTTTGAA
>ileS_Lcl-152
ATGCTCAAATCAATTGGAAATACAATCGTGCCAAAAGATGTCACTAAGAAATTTGGTGCTGACATTCTCCGCCTTTGGGTGGCATCAATTGATACTGAATCAGATGTTCGTGTGTCAATGGACATTCTCAGTCAAGTTTCTGAAGTTTACCGTAAAATCCGGAATACATTGCGTTTCTTAATCGCTAATACATCTGATTTTAATCCAAAAGAAGATGCAATTGATTTTGCAGAACTTCGTCCAGTAGACAAATATATGCTTGTGAAATTTAATGAACTTGTAAAACAAATTCGTACAGCTTATGATAACTATAGCTTTATGACTGTTTACAAATCAATCATTAATTTCATCACAAATGATTTGTCATCTTTCTATCTTGATTTTGCTAAAGATGTTGTTTATATTGAAGCAGCAAATTCACCAGAACGCCGCTCAATGCAAACAGTTATGTATGTTATTTTGAAAGATCTAGTGAAAATTCTTGTGCCAATTTTGCCACACACGGCAGAAGAAACATGGACTTACTTGGAACATGAACCAGAAAATTTTGCTTATCTTGCAGAAATGCCAGAAGCAGCAGAAATTCCTGGAAGTGAAGAATTGTTAGGAAACTGGCAAGAATTTCTTGATTTCCGTGATAAGATTTTGAAAGCTTTGGAAAGTGCTCGTGAAGCAAAATTGATTGGTAAATCATTGGAAGCAACAGTAACTATTTATCCAAATGAAGTTGTGCGTACTTTATTGACGGCAATTGATGAAAATGTTGCTCAACTTTTGATTGTATCAAACTTTGTAGTTGCCAACGAACCAGTAAATAATGCCCCAGAGTCTGCAATGAAATTTGATGACCTTGCAGTTCTTGTTGAACATGCGGCTGGAGAAGTTTGTGATCGTTGCCGTAGAACAGATGAAACAGTTGGACACAATGCTAATGAACATCTCAAAATGCTTTGTGAACATTGTGCACATATCGTTGAAACAGAATTCCCTGAAATTCTTGAAGAAGGTTTTGAA
>ileS_Lcl-153
ATGCTCAAATCAATTGGAAATACAATCGTGCCAAAAGATGTCACTAAGAAATTTGGTGCTGACATTCTCCGCCTTTGGGTGGCATCAATTGATACTGAATCAGATGTTCGTGTGTCAATGGACATTCTCAGTCAAGTTTCTGAAGTTTACCGTAAAATCCGGAATACATTGCGTTTCTTAATCGCTAATACATCTGATTTTAATCCAAAAGAAGATGCAATTGATTTTGCAGAACTTCGTCCAGTAGACAAATATATGCTTGTGAAATTTAATGAACTTGTAAAACAAATTCGTACAGCTTATGATAACTATAGCTTTATGACTGTTTACAAATCAATCATTAATTTCATCACAAATGATTTGTCATCTTTCTATCTTGATTTTGCTAAAGATGTTGTTTATATTGAAGCAGCAAATTCACCAGAACGCCGCTCAATGCAAACAGTTATGTATGTTATTTTGAAAGATCTAGTGAAAATTCTTGTGCCAATTTTGCCACACACGGCAGAAGAAACATGGACTTACTTGGAACATGAACCAGAAAATTTTGCTTATCTTGCAGAAATGCCAGAAGCAGCAGAAATTCCTGGAAGTGAAGAATTGTTAGGAAACTGGCAAGAATTTCTTGATTTCCGTGATAAGATTTTGAAAGCTTTGGAAAGTGCTCGTGAAGCAAAATTGATTGGTAAATCATTGGAAGCAACAGTAACTATTTATCCAAATGAAGTTGTGCGTACTTTATTGACGGCAATTGATGAAAATGTTGCTCAACTTTTGATTGTATCAAACTTTGTAGTTGCCAACGAACCAGTAAATAATGCCCCAGAGTCTGCAATGAAATTTGATGACCTTGCAGTTCTTGTTGAACATGCGGCTGGAGAAGTTTGTGATCGTTGCCGTAGAACAGATGAAACAGTTGGACACAATGCTAATGAACATCTCAAAATGCTTTGTGAACATTGTGCACATATCGTTGAAACAGAATTCCCTGAAATTCTTGAAGAAGGTTTTGAA
>ileS_Lcl-154
ATGCTCAAATCAATTGGAAATACAATCGTGCCAAAAGATGTCACTAAGAAATTTGGTGCTGACATTCTCCGCCTTTGGGTGGCATCAATTGATACTGAATCAGATGTTCGTGTGTCAATGGACATTCTCAGTCAAGTTTCTGAAGTTTACCGTAAAATCCGGAATACATTGCGTTTCTTAATCGCTAATACATCTGATTTTAATCCAAAAGAAGATGCAATTGATTTTGCAGAACTTCGTCCAGTAGACAAATATATGCTTGTGAAATTTAATGAACTTGTAAAACAAATTCGTACAGCTTATGATAACTATAGCTTTATGACTGTTTACAAATCAATCATTAATTTCATCACAAATGATTTGTCATCTTTCTATCTTGATTTTGCTAAAGATGTTGTTTATATTGAAGCAGCAAATTCACCAGAACGCCGCTCAATGCAAACAGTTATGTATGTTATTTTGAAAGATCTAGTGAAAATTCTTGTGCCAATTTTGCCACACACGGCAGAAGAAACATGGACTTACTTGGAACATGAACCAGAAAATTTTGCTTATCTTGCAGAAATGCCAGAAGCAGCAGAAATTCCTGGAAGTGAAGAATTGTTAGGAAACTGGCAAGAATTTCTTGATTTCCGTGATAAGATTTTGAAAGCTTTGGAAAGTGCTCGTGAAGCAAAATTGATTGGTAAATCATTGGAAGCAACAGTAACTATTTATCCAAATGAAGTTGTGCGTACTTTATTGACGGCAATTGATGAAAATGTTGCTCAACTTTTGATTGTATCAAACTTTGTAGTTGCCAACGAACCAGTAAATAATGCCCCAGAGTCTGCAATGAAATTTGATGACCTTGCAGTTCTTGTTGAACATGCGGCTGGAGAAGTTTGTGATCGTTGCCGTAGAACAGATGAAACAGTTGGACACAATGCTAATGAACATCTCAAAATGCTTTGTGAACATTGTGCACATATCGTTGAAACAGAATTCCCTGAAATTCTTGAAGAAGGTTTTGAA
>ileS_Lcl-155
ATGCTCAAATCAATTGGAAATACAATTGTGCCAAAAGATGTCACTAAGAAATTTGGTGCCGATATTCTCCGTCTTTGGGTGGCCTCAATTGATACCGAATCAGATGTTCGTGTATCTATGGATATTCTCAGTCAAGTCTCTGAAGTTTACCGTAAAATCCGTAACACTTTGCGTTTCTTAATCGCAAATACATCTGATTTTAATCCTAAAGAAGATGGAATTGACTTTGCTGAACTTCGTCCAGTAGATAAATATATGCTTGTGAAATTTAATGAACTTGTAAAACAAATCCGTAAAGCTTATGATAATTACAGTTTTATGAGTGTATACAAATCAATCATTAATTTCATCACGAATGATTTGTCATCGTTCTATCTTGATTTTGCAAAAGATGTGGTTTATATTGAAGCCGCAAATTCACCAGAACGACGTTCAATGCAAACAGTTATGTATGTTATTTTGAAAGATTTGGTAAAAGTTCTTGTTCCAATTTTGCCTCATACAGCAGAAGAAACATGGACTTACTTAGAGCATGAACCAGAAAATTTTGCTTATCTTGCAGAAATGCCAGAAGCAGCGGAAATTCCAGGTAGTGAAGAACTATTAGGAAATTGGCAAGAATTCCTTGACTTCCGTGATAAGATTTTGAAAGCTTTGGAAAGTGCTCGTGAAGCGAAACTTATTGGTAAATCATTGGAAGCAACAGTGACAATTTATCCAAATGAAGTTGTACGTACTTTACTGACAGCAATTGACGAGAATGTTGCACAACCTTTGATTGTATCAAACTTTGTAGTAGCGAACGGAACTGTAAGTGATGCACCAGAAGCAGCTATGAAATTTGATGACCTTGCTGTTCTTGTGGAACATGCTGCTGGTGATGTTTGTGACCGTTGTCGCAGAACTGATGAAACAGTTGGACATAACGCCAATGAAAATCTCAAAATGCTTTGTGAACATTGTGCACATATCGTTGAAAAAGAATTTCCAGAAGTCCTTGTAGAAGGCTTTGAA
>ileS_Lcl-156
ATGCTCAAATCAATTGGAAATACAATTGTGCCAAAAGATGTCACTAAGAAATTTGGTGCCGATATTCTCCGTCTTTGGGTGGCCTCAATTGATACCGAATCAGATGTTCGTGTATCTATGGATATTCTCAGTCAAGTCTCTGAAGTTTACCGTAAAATCCGTAACACTTTGCGTTTCTTAATCGCAAATACATCTGATTTTAATCCTAAAGAAGATGGAATTGACTTTGCTGAACTTCGTCCAGTAGATAAATATATGCTTGTGAAATTTAATGAACTTGTAAAACAAATCCATAAAGCTTATGATAATTACAGTTTTATGAGTGTATACAAATCAATCATTAATTTCATCACTAATGATTTGTCATCGTTCTATCTTGATTTTGCAAAAGATGTGGTTTATATTGAAGCAGCAAATTCACCAGAACGACGTTCAATGCAAACAGTAATGTATGTTATTTTGAAAGATTTGGTAAAAGTTCTTGTTCCAATTTTGCCTCATACAGCAGAAGAAACATGGACTTACTTAGAGCATGAACCAGAAAATTTTGCTTATCTTGCAGAAATGCCAGAAGCAGCGGAAATTCCAGGTAGTGAAGAACTATTAGGAAATTGGCAAGAATTCCTTGACTTCCGTGATAAGATTTTGAAAGCTTTGGAAAGTGCTCGTGAAGCGAAACTTATTGGTAAATCATTGGAAGCAACAGTGACAATTTATCCAAATGAAGTTGTACGTACTTTACTGACAGCGATTGACGAAAATGTTGCGCAACTTTTGATTGTATCAAACTTTGTAGTAGCGAACGGAACTGTAAGTGATGCACCAGAAGCAGCTATGAAATTTGATGACCTTGCTGTTCTTGTGGAACATGCCGCTGGTGATGTTTGTGACCGTTGCCGCAGAACTGATGAAACAGTTGGGCATAACGCCAATGAAAATCTCAAAATGCTTTGTGAACATTGTGCACATATCGTTGAAAAAGAATTTCCAGAAGTCCTTGTAGAAGGCTTTGAA
>ileS_Lcl-157
ATGCTCAAATCAATTGGAAATACAATCGTGCCAAAAGATGTCACTAAGAAATTTGGTGCTGACATTCTCCGCCTTTGGGTGGCATCAATTGATACTGAATCAGATGTTCGTGTGTCAATGGACATTCTCAGTCAAGTTTCTGAAGTTTACCGTAAAATCCGGAATACATTGCGTTTCTTAATCGCTAATACATCTGATTTTAATCCAAAAGAAGATGCAATTGATTTTGCAGAACTTCGTCCAGTAGACAAATATATGCTTGTGAAATTTAATGAACTTGTAAAACAAATTCGTACAGCTTATGATAACTATAGCTTTATGACTGTTTACAAATCAATCATTAATTTCATCACAAATGATTTGTCATCTTTCTATCTTGATTTTGCTAAAGATGTTGTTTATATTGAAGCAGCAAATTCACCAGAACGCCGCTCAATGCAAACAGTTATGTATGTTATTTTGAAAGATCTAGTGAAAATTCTTGTGCCAATTTTGCCACACACGGCAGAAGAAACATGGACTTACTTGGAACATGAACCAGAAAATTTTGCTTATCTTGCAGAAATGCCAGAAGCAGCAGAAATTCCTGGAAGTGAAGAATTGTTAGGAAACTGGCAAGAATTTCTTGATTTCCGTGATAAGATTTTGAAAGCTTTGGAAAGTGCTCGTGAAGCAAAATTGATTGGTAAATCATTGGAAGCAACAGTAACTATTTATCCAAATGAAGTTGTGCGTACTTTATTGACGGCAATTGATGAAAATGTTGCTCAACTTTTGATTGTATCAAACTTTGTAGTTGCCAACGAACCAGTAAATAATGCCCCAGAGTCTGCAATGAAATTTGATGACCTTGCAGTTCTTGTTGAACATGCGGCTGGAGAAGTTTGTGATCGTTGCCGTAGAACAGATGAAACAGTTGGACACAATGCTAATGAACATCTCAAAATGCTTTGTGAACATTGTGCACATATCGTTGAAACAGAATTCCCTGAAATTCTTGAAGAAGGTTTTGAA
>ileS_Lcl-158
ATGCTCAAATCAATTGGAAATACAATCGTGCCAAAAGATGTCACTAAGAAATTTGGTGCTGACATTCTCCGCCTTTGGGTGGCATCAATTGATACTGAATCAGATGTTCGTGTGTCAATGGACATTCTCAGTCAAGTTTCTGAAGTTTACCGTAAAATCCGGAATACATTGCGTTTCTTAATCGCTAATACATCTGATTTTAATCCAAAAGAAGATGCAATTGATTTTGCAGAACTTCGTCCAGTAGACAAATATATGCTTGTGAAATTTAATGAACTTGTAAAACAAATTCGTACAGCTTATGATAACTATAGCTTTATGACTGTTTACAAATCAATCATTAATTTCATCACAAATGATTTGTCATCTTTCTATCTTGATTTTGCTAAAGATGTTGTTTATATTGAAGCAGCAAATTCACCAGAACGCCGCTCAATGCAAACAGTTATGTATGTTATTTTGAAAGATCTAGTGAAAATTCTTGTGCCAATTTTGCCACACACGGCAGAAGAAACATGGACTTACTTGGAACATGAACCAGAAAATTTTGCTTATCTTGCAGAAATGCCAGAAGCAGCAGAAATTCCTGGAAGTGAAGAATTGTTAGGAAACTGGCAAGAATTTCTTGATTTCCGTGATAAGATTTTGAAAGCTTTGGAAAGTGCTCGTGAAGCAAAATTGATTGGTAAATCATTGGAAGCAACAGTAACTATTTATCCAAATGAAGTTGTGCGTACTTTATTGACGGCAATTGATGAAAATGTTGCTCAACTTTTGATTGTATCAAACTTTGTAGTTGCCAACGAACCAGTAAATAATGCCCCAGAGTCTGCAATGAAATTTGATGACCTTGCAGTTCTTGTTGAACATGCGGCTGGAGAAGTTTGTGATCGTTGCCGTAGAACAGATGAAACAGTTGGACACAATGCTAATGAACATCTCAAAATGCTTTGTGAACATTGTGCACATATCGTTGAAACAGAATTCCCTGAAATTCTTGAAGAAGGTTTTGAA
>ileS_Lcl-159
ATGCTCAAATCAATTGGAAATACAATCGTGCCAAAAGATGTCACTAAGAAATTTGGTGCTGACATTCTCCGCCTTTGGGTGGCATCAATTGATACTGAATCAGATGTTCGTGTGTCAATGGACATTCTCAGTCAAGTTTCTGAAGTTTACCGTAAAATCCGGAATACATTGCGTTTCTTAATCGCTAATACATCTGATTTTAATCCAAAAGAAGATGCAATTGATTTTGCAGAACTTCGTCCAGTAGACAAATATATGCTTGTGAAATTTAATGAACTTGTAAAACAAATTCGTACAGCTTATGATAACTATAGCTTTATGACTGTTTACAAATCAATCATTAATTTCATCACAAATGATTTGTCATCTTTCTATCTTGATTTTGCTAAAGATGTTGTTTATATTGAAGCAGCAAATTCACCAGAACGCCGCTCAATGCAAACAGTTATGTATGTTATTTTGAAAGATCTAGTGAAAATTCTTGTGCCAATTTTGCCACACACGGCAGAAGAAACATGGACTTACTTGGAACATGAACCAGAAAATTTTGCTTATCTTGCAGAAATGCCAGAAGCAGCAGAAATTCCTGGAAGTGAAGAATTGTTAGGAAACTGGCAAGAATTTCTTGATTTCCGTGATAAGATTTTGAAAGCTTTGGAAAGTGCTCGTGAAGCAAAATTGATTGGTAAATCATTGGAAGCAACAGTAACTATTTATCCAAATGAAGTTGTGCGTACTTTATTGACGGCAATTGATGAAAATGTTGCTCAACTTTTGATTGTATCAAACTTTGTAGTTGCCAACGAACCAGTAAATAATGCCCCAGAGTCTGCAATGAAATTTGATGACCTTGCAGTTCTTGTTGAACATGCGGCTGGAGAAGTTTGTGATCGTTGCCGTAGAACAGATGAAACAGTTGGACACAATGCTAATGAACATCTCAAAATGCTTTGTGAACATTGTGCACATATCGTTGAAACAGAATTCCCTGAAATTCTTGAAGAAGGTTTTGAA
>ileS_Lcl-160
ATGCTCAAATCAATTGGAAATACAATCGTGCCAAAAGATGTCACTAAGAAATTTGGTGCTGACATTCTCCGCCTTTGGGTGGCATCAATTGATACTGAATCAGATGTTCGTGTGTCAATGGACATTCTCAGTCAAGTTTCTGAAGTTTACCGTAAAATCCGGAATACATTGCGTTTCTTAATCGCTAATACATCTGATTTTAATCCAAAAGAAGATGCAATTGATTTTGCAGAACTTCGTCCAGTAGACAAATATATGCTTGTGAAATTTAATGAACTTGTAAAACAAATTCGTACAGCTTATGATAACTATAGCTTTATGACTGTTTACAAATCAATCATTAATTTCATCACAAATGATTTGTCATCTTTCTATCTTGATTTTGCTAAAGATGTTGTTTATATTGAAGCAGCAAATTCACCAGAACGCCGCTCAATGCAAACAGTTATGTATGTTATTTTGAAAGATCTAGTGAAAATTCTTGTGCCAATTTTGCCACACACGGCAGAAGAAACATGGACTTACTTGGAACATGAACCAGAAAATTTTGCTTATCTTGCAGAAATGCCAGAAGCAGCAGAAATTCCTGGAAGTGAAGAATTGTTAGGAAACTGGCAAGAATTTCTTGATTTCCGTGATAAGATTTTGAAAGCTTTGGAAAGTGCTCGTGAAGCAAAATTGATTGGTAAATCATTGGAAGCAACAGTAACTATTTATCCAAATGAAGTTGTGCGTACTTTATTGACGGCAATTGATGAAAATGTTGCTCAACTTTTGATTGTATCAAACTTTGTAGTTGCCAACGAACCAGTAAATAATGCCCCAGAGTCTGCAATGAAATTTGATGACCTTGCAGTTCTTGTTGAACATGCGGCTGGAGAAGTTTGTGATCGTTGCCGTAGAACAGATGAAACAGTTGGACACAATGCTAATGAACATCTCAAAATGCTTTGTGAACATTGTGCACATATCGTTGAAACAGAATTCCCTGAAATTCTTGAAGAAGGTTTTGAA
>ileS_Lcl-161
ATGCTCAAATCAATTGGAAATACAATTGTGCCAAAAGATGTCACTAAGAAATTTGGTGCCGATATTCTCCGTCTTTGGGTGGCCTCAATTGATACCGAATCAGATGTTCGTGTATCTATGGATATTCTCAGTCAAGTCTCTGAAGTTTACCGTAAAATCCGTAACACTTTGCGTTTCTTAATCGCAAATACATCTGATTTTAATCCTAAAGAAGATGGAATTGACTTTGCTGAACTTCGTCCAGTAGATAAATATATGCTTGTGAAATTTAATGAACTTGTAAAACAAATCCATAAAGCTTATGATAATTACAGTTTTATGAGTGTATACAAATCAATCATTAATTTCATCACTAATGATTTGTCATCGTTCTATCTTGATTTTGCAAAAGATGTGGTTTATATTGAAGCAGCAAATTCACCAGAACGACGTTCAATGCAAACAGTAATGTATGTTATTTTGAAAGATTTGGTAAAAGTTCTTGTTCCAATTTTGCCTCATACAGCAGAAGAAACATGGACTTACTTAGAGCATGAACCAGAAAATTTTGCTTATCTTGCAGAAATGCCAGAAGCAGCGGAAATTCCAGGTAGTGAAGAACTATTAGGAAATTGGCAAGAATTCCTTGACTTCCGTGATAAGATTTTGAAAGCTTTGGAAAGTGCTCGTGAAGCGAAACTTATTGGTAAATCATTGGAAGCAACAGTGACAATTTATCCAAATGAAGTTGTACGTACTTTACTGACAGCGATTGACGAAAATGTTGCGCAACTTTTGATTGTATCAAACTTTGTAGTAGCGAACGGAACTGTAAGTGATGCACCAGAAGCAGCTATGAAATTTGATGACCTTGCTGTTCTTGTGGAGCATGCCGCTGGTGATGTTTGTGACCGTTGCCGCAGAACTGATGAAACAGTTGGGCATAACGCCAATGAAAATCTCAAAATGCTTTGTGAACATTGTGCACATATCGTTGAAAAAGAATTTCCAGAAGTCCTTGTAGAAGGCTTTGAA
>ileS_Lcl-162
ATGCTCAAATCAATTGGAAATACAATCGTGCCAAAAGATGTCACTAAGAAATTTGGTGCTGACATTCTCCGCCTTTGGGTGGCATCAATTGATACTGAATCAGATGTTCGTGTGTCAATGGACATTCTCAGTCAAGTTTCTGAAGTTTACCGTAAAATCCGGAATACATTGCGTTTCTTAATCGCTAATACATCTGATTTTAATCCAAAAGAAGATGCAATTGATTTTGCAGAACTTCGTCCAGTAGACAAATATATGCTTGTGAAATTTAATGAACTTGTAAAACAAATTCGTACAGCTTATGATAACTATAGCTTTATGACTGTTTACAAATCAATCATTAATTTCATCACAAATGATTTGTCATCTTTCTATCTTGATTTTGCTAAAGATGTTGTTTATATTGAAGCAGCAAATTCACCAGAACGCCGCTCAATGCAAACAGTTATGTATGTTATTTTGAAAGATCTAGTGAAAATTCTTGTGCCAATTTTGCCACACACGGCAGAAGAAACATGGACTTACTTGGAACATGAACCAGAAAATTTTGCTTATCTTGCAGAAATGCCAGAAGCAGCAGAAATTCCTGGAAGTGAAGAATTGTTAGGAAACTGGCAAGAATTTCTTGATTTCCGTGATAAGATTTTGAAAGCTTTGGAAAGTGCTCGTGAAGCAAAATTGATTGGTAAATCATTGGAAGCAACAGTAACTATTTATCCAAATGAAGTTGTGCGTACTTTATTGACGGCAATTGATGAAAATGTTGCTCAACTTTTGATTGTATCAAACTTTGTAGTTGCCAACGAACCAGTAAATAATGCCCCAGAGTCTGCAATGAAATTTGATGACCTTGCAGTTCTTGTTGAACATGCGGCTGGAGAAGTTTGTGATCGTTGCCGTAGAACAGATGAAACAGTTGGACACAATGCTAATGAACATCTCAAAATGCTTTGTGAACATTGTGCACATATCGTTGAAACAGAATTCCCTGAAATTCTTGAAGAAGGTTTTGAA
>ileS_Lcl-163
ATGCTCAAATCAATTGGAAATACAATCGTGCCAAAAGATGTCACTAAGAAATTTGGTGCTGACATTCTCCGTCTTTGGGTGGCCTCAATTGATACTGAATCAGATGTTCGGGTATCAATGGATATTCTCAGTCAAGTTTCTGAAGTTTACCGTAAAATCCGGAATACATTGCGTTTCTTAATCGCTAATACATCTGATTTTAATCCAAAAGAAGATGCAATTGATTTTGCAGAACTTCGTCCAGTAGACAAATATATGCTTGTGAAATTTAATGAACTTGTAAAACAAATTCGTACAGCTTATGATAACTATAGCTTTATGACTGTTTACAAATCAATCATTAATTTCATCACAAATGATTTGTCATCTTTCTATCTTGATTTTGCTAAAGATGTTGTTTATATTGAAGCAGCAAATTCACCAGAACGCCGCTCAATGCAAACAGTTATGTATGTTATTTTGAAAGATTTAGTGAAAATTCTTGTACCAATTTTGCCACACACGGCAGAAGAAACATGGACTTACTTGGAACATGAACTAGAAAATTTTGCTTATCTTGCAGAAATGCCAGAAGCAGCAGAAATTCCTGGAAGTGAAGAATTGTTAGGAAACTGGCAAGAATTTCTTGATTTCCGTGATAAGATTTTGAAAGCTTTGGAAAGTGCTCGTGAAGCAAAATTGATTGGTAAATCATTGGAAGCAACAGTAACTATTTATCCAAATGAAGTTGTGCGTACTTTATTGACGGCAATTGATGAAAATGTTGCTCAACTTTTGATTGTATCAAACTTTGTAGTTGCCAACGAACCAGTAAATAATGCCCCAGAGTCTGCAATGAAATTTGATGACCTTGCAGTTCTTGTTGAACATGCGGCTGGAGAAGTTTGTGATCGTTGCCGTAGAACAGATGAAACAGTTGGACACAATGCTAATGAACATCTCAAAATGCTTTGTGAACATTGTGCACACATCGTTGAAACAGAATTCCCTGAAATCCTTGAAGAAGGTTTTGAA
>ileS_Lcl-164
ATGCTCAAATCAATTGGAAATACAATCGTGCCAAAAGATGTCACTAAGAAATTTGGTGCTGACATTCTCCGTCTTTGGGTGGCCTCAATTGATACTGAATCAGATGTTCGGGTATCAATGGATATTCTCAGTCAAGTTTCTGAAGTTTACCGTAAAATCCGGAATACATTGCGTTTCTTAATCGCTAATACATCTGATTTTAATCCAAAAGAAGATGCAATTGATTTTGCAGAACTTCGTCCAGTAGACAAATATATGCTTGTGAAATTTAATGAACTTGTAAAACAAATTCGTACAGCTTATGATAACTATAGCTTTATGACTGTTTACAAATCAATCATTAATTTCATCACAAATGATTTGTCATCTTTCTATCTTGATTTTGCTAAAGATGTTGTTTATATTGAAGCAGCAAATTCACCAGAACGCCGCTCAATGCAAACAGTTATGTATGTTATTTTGAAAGATTTAGTGAAAATTCTTGTACCAATTTTGCCACACACGGCAGAAGAAACATGGACTTACTTGGAACATGAACTAGAAAATTTTGCTTATCTTGCAGAAATGCCAGAAGCAGCAGAAATTCCTGGAAGTGAAGAATTGTTAGGAAACTGGCAAGAATTTCTTGATTTCCGTGATAAGATTTTGAAAGCTTTGGAAAGTGCTCGTGAAGCAAAATTGATTGGTAAATCATTGGAAGCAACAGTAACTATTTATCCAAATGAAGTTGTGCGTACTTTATTGACGGCAATTGATGAAAATGTTGCTCAACTTTTGATTGTATCAAACTTTGTAGTTGCCAACGAACCAGTAAATAATGCCCCAGAGTCTGCAATGAAATTTGATGACCTTGCAGTTCTTGTTGAACATGCGGCTGGAGAAGTTTGTGATCGTTGCCGTAGAACAGATGAAACAGTTGGACACAATGCTAATGAACATCTCAAAATGCTTTGTGAACATTGTGCACACATCGTTGAAACAGAATTCCCTGAAATCCTTGAAGAAGGTTTTGAA
>ileS_Lcl-165
ATGCTCAAATCAATTGGAAATACAATCGTGCCAAAAGATGTCACTAAGAAATTTGGTGCTGACATTCTCCGCCTTTGGGTGGCATCAATTGATACTGAATCAGATGTTCGTGTGTCAATGGACATTCTCAGTCAAGTTTCTGAAGTTTACCGTAAAATCCGGAATACATTGCGTTTCTTAATCGCTAATACATCTGATTTTAATCCAAAAGAAGATGCAATTGATTTTGCAGAACTTCGTCCAGTAGACAAATATATGCTTGTGAAATTTAATGAACTTGTAAAACAAATTCGTACAGCTTATGATAACTATAGCTTTATGACTGTTTACAAATCAATCATTAATTTCATCACAAATGATTTGTCATCTTTCTATCTTGATTTTGCTAAAGATGTTGTTTATATTGAAGCAGCAAATTCACCAGAACGCCGCTCAATGCAAACAGTTATGTATGTTATTTTGAAAGATCTAGTGAAAATTCTTGTGCCAATTTTGCCACACACGGCAGAAGAAACATGGACTTACTTGGAACATGAACCAGAAAATTTTGCTTATCTTGCAGAAATGCCAGAAGCAGCAGAAATTCCTGGAAGTGAAGAATTGTTAGGAAACTGGCAAGAATTTCTTGATTTCCGTGATAAGATTTTGAAAGCTTTGGAAAGTACTCGTGAAGCAAAATTGATTGGTAAATCATTGGAAGCAACAGTAACTATTTATCCAAATGAAGTTGTGCGTACTTTATTGACGGCAATTGATGAAAATGTTGCTCAACTTTTGATTGTATCAAACTTTGTAGTTGCCAACGAACCAGTAAATAATGCCCCAGAGTCTGCAATGAAATTTGATGACCTTGCAGTTCTTGTTGAACATGCGGCTGGAGAAGTTTGTGATCGTTGCCGTAGAACAGCTGAAACAGTTGGACACAATGCTAATGAACATCTCAAAATGCTTTGTGAACATTGTGCACATATCGTTGAAACAGAATTCCCTGAAATTCTTGAAGAAGGTTTTGAA
>ileS_Lcl-166
ATGCTCAAATCAATTGGAAATACAATCGTGCCAAAAGATGTCACTAAGAAATTTGGTGCTGACATTCTCCGCCTTTGGGTGGCATCAATTGATACTGAATCAGATGTTCGTGTGTCAATGGACATTCTCAGTCAAGTTTCTGAAGTTTACCGTAAAATCCGGAATACATTGCGTTTCTTAATCGCTAATACATCTGATTTTAATCCAAAAGAAGATGCAATTGATTTTGCAGAACTTCGTCCAGTAGACAAATATATGCTTGTGAAATTTAATGAACTTGTAAAACAAATTCGTACAGCTTATGATAACTATAGCTTTATGACTGTTTACAAATCAATCATTAATTTCATCACAAATGATTTGTCATCTTTCTATCTTGATTTTGCTAAAGATGTTGTTTATATTGAAGCAGCAAATTCACCAGAACGCCGCTCAATGCAAACAGTTATGTATGTTATTTTGAAAGATCTAGTGAAAATTCTTGTGCCAATTTTGCCACACACGGCAGAAGAAACATGGACTTACTTGGAACATGAACCAGAAAATTTTGCTTATCTTGCAGAAATGCCAGAAGCAGCAGAAATTCCTGGAAGTGAAGAATTGTTAGGAAACTGGCAAGAATTTCTTGATTTCCGTGATAAGATTTTGAAAGCTTTGGAAAGTGCTCGTGAAGCAAAATTGATTGGTAAATCATTGGAAGCAACAGTAACTATTTATCCAAATGAAGTTGTGCGTACTTTATTGACGGCAATTGATGAAAATGTTGCTCAACTTTTGATTGTATCAAACTTTGTAGTTGCCAACGAACCAGTAAATAATGCCCCAGAGTCTGCAATGAAATTTGATGACCTTGCAGTTCTTGTTGAACATGCGGCTGGAGAAGTTTGTGATCGTTGCCGTAGAACAGATGAAACAGTTGGACACAATGCTAATGAACATCTCAAAATGCTTTGTGAACATTGTGCACATATCGTTGAAACAGAATTCCCTGAAATTCTTGAAGAAGGTTTTGAA
>ileS_Lcl-167
ATGCTCAAATCAATTGGAAATACAATCGTGCCAAAAGATGTCACTAAGAAATTTGGTGCTGACATTCTCCGCCTTTGGGTGGCATCAATTGATACTGAATCAGATGTTCGTGTGTCAATGGACATTCTCAGTCAAGTTTCTGAAGTTTACCGTAAAATCCGGAATACATTGCGTTTCTTAATCGCTAATACATCTGATTTTAATCCAAAAGAAGATGCAATTGATTTTGCAGAACTTCGTCCAGTAGACAAATATATGCTTGTGAAATTTAATGAACTTGTAAAACAAATTCGTACAGCTTATGATAACTATAGCTTTATGACTGTTTACAAATCAATCATTAATTTCATCACAAATGATTTGTCATCTTTCTATCTTGATTTTGCTAAAGATGTTGTTTATATTGAAGCAGCAAATTCACCAGAACGCCGCTCAATGCAAACAGTTATGTATGTTATTTTGAAAGATCTAGTGAAAATTCTTGTGCCAATTTTGCCACACACGGCAGAAGAAACATGGACTTACTTGGAACATGAACCAGAAAATTTTGCTTATCTTGCAGAAATGCCAGAAGCAGCAGAAATTCCTGGAAGTGAAGAATTGTTAGGAAACTGGCAAGAATTTCTTGATTTCCGTGATAAGATTTTGAAAGCTTTGGAAAGTGCTCGTGAAGCAAAATTGATTGGTAAATCATTGGAAGCAACAGTAACTATTTATCCAAATGAAGTTGTGCGTACTTTATTGACGGCAATTGATGAAAATGTTGCTCAACTTTTGATTGTATCAAACTTTGTAGTTGCCAACGAACCAGTAAATAATGCCCCAGAGTCTGCAATGAAATTTGATGACCTTGCAGTTCTTGTTGAACATGCGGCTGGAGAAGTTTGTGATCGTTGCCGTAGAACAGATGAAACAGTTGGACACAATGCTAATGAACATCTCAAAATGCTTTGTGAACATTGTGCACATATCGTTGAAACAGAATTCCCTGAAATTCTTGAAGAAGGTTTTGAA
>ileS_Lcl-168
ATGCTCAAATCAATTGGAAATACAATCGTGCCAAAAGATGTCACTAAGAAATTTGGTGCTGACATTCTCCGCCTTTGGGTGGCATCAATTGATACTGAATCAGATGTTCGTGTGTCAATGGACATTCTCAGTCAAGTTTCTGAAGTTTACCGTAAAATCCGGAATACATTGCGTTTCTTAATCGCTAATACATCTGATTTTAATCCAAAAGAAGATGCAATTGATTTTGCAGAACTTCGTCCAGTAGACAAATATATGCTTGTGAAATTTAATGAACTTGTAAAACAAATTCGTACAGCTTATGATAACTATAGCTTTATGACTGTTTACAAATCAATCATTAATTTCATCACAAATGATTTGTCATCTTTCTATCTTGATTTTGCTAAAGATGTTGTTTATATTGAAGCAGCAAATTCACCAGAACGCCGCTCAATGCAAACAGTTATGTATGTTATTTTGAAAGATCTAGTGAAAATTCTTGTGCCAATTTTGCCACACACGGCAGAAGAAACATGGACTTACTTGGAACATGAACCAGAAAATTTTGCTTATCTTGCAGAAATGCCAGAAGCAGCAGAAATTCCTGGAAGTGAAGAATTGTTAGGAAACTGGCAAGAATTTCTTGATTTCCGTGATAAGATTTTGAAAGCTTTGGAAAGTGCTCGTGAAGCAAAATTGATTGGTAAATCATTGGAAGCAACAGTAACTATTTATCCAAATGAAGTTGTGCGTACTTTATTGACGGCAATTGATGAAAATGTTGCTCAACTTTTGATTGTATCAAACTTTGTAGTTGCCAACGAACCAGTAAATAATGCCCCAGAGTCTGCAATGAAATTTGATGACCTTGCAGTTCTTGTTGAACATGCGGCTGGAGAAGTTTGTGATCGTTGCCGTAGAACAGATGAAACAGTTGGACACAATGCTAATGAACATCTCAAAATGCTTTGTGAACATTGTGCACATATCGTTGAAACAGAATTCCCTGAAATTCTTGAAGAAGGTTTTGAA
>ileS_Lcl-169
ATGCTCAAATCAATTGGAAATACAATCGTGCCAAAAGATGTCACTAAGAAATTTGGTGCTGACATTCTCCGCCTTTGGGTGGCATCAATTGATACTGAATCAGATGTTCGTGTGTCAATGGACATTCTCAGTCAAGTTTCTGAAGTTTACCGTAAAATCCGGAATACATTGCGTTTCTTAATCGCTAATACATCTGATTTTAATCCAAAAGAAGATGCAATTGATTTTGCAGAACTTCGTCCAGTAGACAAATATATGCTTGTGAAATTTAATGAACTTGTAAAACAAATTCGTACAGCTTATGATAACTATAGCTTTATGACTGTTTACAAATCAATCATTAATTTCATCACAAATGATTTGTCATCTTTCTATCTTGATTTTGCTAAAGATGTTGTTTATATTGAAGCAGCAAATTCACCAGAACGCCGCTCAATGCAAACAGTTATGTATGTTATTTTGAAAGATCTAGTGAAAATTCTTGTGCCAATTTTGCCACACACGGCAGAAGAAACATGGACTTACTTGGAACATGAACCAGAAAATTTTGCTTATCTTGCAGAAATGCCAGAAGCAGCAGAAATTCCTGGAAGTGAAGAATTGTTAGGAAACTGGCAAGAATTTCTTGATTTCCGTGATAAGATTTTGAAAGCTTTGGAAAGTGCTCGTGAAGCAAAATTGATTGGTAAATCATTGGAAGCAACAGTAACTATTTATCCAAATGAAGTTGTGCGTACTTTATTGACGGCAATTGATGAAAATGTTGCTCAACTTTTGATTGTATCAAACTTTGTAGTTGCCAACGAACCAGTAAATAATGCCCCAGAGTCTGCAATGAAATTTGATGACCTTGCAGTTCTTGTTGAACATGCGGCTGGAGAAGTTTGTGATCGTTGCCGTAGAACAGATGAAACAGTTGGACACAATGCTAATGAACATCTCAAAATGCTTTGTGAACATTGTGCACATATCGTTGAAACAGAATTCCCTGAAATTCTTGAAGAAGGTTTTGAA
>ileS_Lcl-170
ATGCTCAAATCAATTGGAAATACAATCGTGCCAAAAGATGTCACTAAGAAATTTGGTGCTGACATTCTCCGCCTTTGGGTGGCATCAATTGATACTGAATCAGATGTTCGTGTGTCAATGGACATTCTCAGTCAAGTTTCTGAAGTTTACCGTAAAATCCGGAATACATTGCGTTTCTTAATCGCTAATACATCTGATTTTAATCCAAAAGAAGATGCAATTGATTTTGCAGAACTTCGTCCAGTAGACAAATATATGCTTGTGAAATTTAATGAACTTGTAAAACAAATTCGTACAGCTTATGATAACTATAGCTTTATGACTGTTTACAAATCAATCATTAATTTCATCACAAATGATTTGTCATCTTTCTATCTTGATTTTGCTAAAGATGTTGTTTATATTGAAGCAGCAAATTCACCAGAACGCCGCTCAATGCAAACAGTTATGTATGTTATTTTGAAAGATCTAGTGAAAATTCTTGTGCCAATTTTGCCACACACGGCAGAAGAAACATGGACTTACTTGGAACATGAACCAGAAAATTTTGCTTATCTTGCAGAAATGCCAGAAGCAGCAGAAATTCCTGGAAGTGAAGAATTGTTAGGAAACTGGCAAGAATTTCTTGATTTCCGTGATAAGATTTTGAAAGCTTTGGAAAGTACTCGTGAAGCAAAATTGATTGGTAAATCATTGGAAGCAACAGTAACTATTTATCCAAATGAAGTTGTGCGTACTTTATTGACGGCAATTGATGAAAATGTTGCTCAACTTTTGATTGTATCAAACTTTGTAGTTGCCAACGAACCAGTAAATAATGCCCCAGAGTCTGCAATGAAATTTGATGACCTTGCAGTTCTTGTTGACCATGCGGCTGGAGAAGTTTGTGATCGTTGCCGTAGAACAGCTGAAACAGTTGGACACAATGCTAATGAACATCTCAAAATGCTTTGTGAACATTGTGCACATATCGTTGAAACAGAATTCCCTGAAATTCTTGAAGAAGGTTTTGAA
>ileS_Lcl-171
ATGCTCAAATCAATTGGAAATACAATCGTGCCAAAAGATGTCACTAAGAAATTTGGTGCTGACATTCTCCGCCTTTGGGTGGCATCAATTGATACTGAATCAGATGTTCGTGTGTCAATGGACATTCTCAGTCAAGTTTCTGAAGTTTACCGTAAAATCCGGAATACATTGCGTTTCTTAATCGCTAATACATCTGATTTTAATCCAAAAGAAGATGCAATTGATTTTGCAGAACTTCGTCCAGTAGACAAATATATGCTTGTGAAATTTAATGAACTTGTAAAACAAATTCGTACAGCTTATGATAACTATAGCTTTATGACTGTTTACAAATCAATCATTAATTTCATCACAAATGATTTGTCATCTTTCTATCTTGATTTTGCTAAAGATGTTGTTTATATTGAAGCAGCAAATTCACCAGAACGCCGCTCAATGCAAACAGTTATGTATGTTATTTTGAAAGATCTAGTGAAAATTCTTGTGCCAATTTTGCCACACACGGCAGAAGAAACATGGACTTACTTGGAACATGAACCAGAAAATTTTGCTTATCTTGCAGAAATGCCAGAAGCAGCAGAAATTCCTGGAAGTGAAGAATTGTTAGGAAACTGGCAAGAATTTCTTGATTTCCGTGATAAGATTTTGAAAGCTTTGGAAAGTACTCGTGAAGCAAAATTGATTGGTAAATCATTGGAAGCAACAGTAACTATTTATCCAAATGAAGTTGTGCGTACTTTATTGACGGCAATTGATGAAAATGTTGCTCAACTTTTGATTGTATCAAACTTTGTAGTTGCCAACGAACCAGTAAATAATGCCCCAGAGTCTGCAATGAAATTTGATGACCTTGCAGTTCTTGTTGACCATGCGGCTGGAGAAGTTTGTGATCGTTGCCGTAGAACAGCTGAAACAGTTGGACACAATGCTAATGAACATCTCAAAATGCTTTGTGAACATTGTGCACATATCGTTGAAACAGAATTCCCTGAAATTCTTGAAGAAGGTTTTGAA
>ileS_Lcl-172
ATGCTCAAATCAATTGGAAATACAATCGTGCCAAAAGATGTCACTAAGAAATTTGGTGCTGACATTCTCCGCCTTTGGGTGGCATCAATTGATACTGAATCAGATGTTCGTGTGTCAATGGACATTCTCAGTCAAGTTTCTGAAGTTTACCGTAAAATCCGGAATACATTGCGTTTCTTAATCGCTAATACATCTGATTTTAATCCAAAAGAAGATGCAATTGATTTTGCAGAACTTCGTCCAGTAGACAAATATATGCTTGTGAAATTTAATGAACTTGTAAAACAAATTCGTACAGCTTATGATAACTATAGCTTTATGACTGTTTACAAATCAATCATTAATTTCATCACAAATGATTTGTCATCTTTCTATCTTGATTTTGCTAAAGATGTTGTTTATATTGAAGCAGCAAATTCACCAGAACGCCGCTCAATGCAAACAGTTATGTATGTTATTTTGAAAGATCTAGTGAAAATTCTTGTGCCAATTTTGCCACACACGGCAGAAGAAACATGGACTTACTTGGAACATGAACCAGAAAATTTTGCTTATCTTGCAGAAATGCCAGAAGCAGCAGAAATTCCTGGAAGTGAAGAATTGTTAGGAAACTGGCAAGAATTTCTTGATTTCCGTGATAAGATTTTGAAAGCTTTGGAAAGTACTCGTGAAGCAAAATTGATTGGTAAATCATTGGAAGCAACAGTAACTATTTATCCAAATGAAGTTGTGCGTACTTTATTGACGGCAATTGATGAAAATGTTGCTCAACTTTTGATTGTATCAAACTTTGTAGTTGCCAACGAACCAGTAAATAATGCCCCAGAGTCTGCAATGAAATTTGATGACCTTGCAGTTCTTGTTGACCATGCGGCTGGAGAAGTTTGTGATCGTTGCCGTAGAACAGCTGAAACAGTTGGACACAATGCTAATGAACATCTCAAAATGCTTTGTGAACATTGTGCACATATCGTTGAAACAGAATTCCCTGAAATTCTTGAAGAAGGTTTTGAA
>ileS_Lcl-173
ATGCTCAAATCAATTGGAAATACAATTGTGCCAAAAGATGTCACTAAGAAATTTGGTGCCGATATTCTCCGTCTTTGGGTGGCCTCAATTGATACCGAATCAGATGTTCGTGTATCTATGGATATTCTCAGTCAAGTCTCTGAAGTTTACCGTAAAATCCGTAACACTTTGCGTTTCTTAATCGCAAATACATCTGATTTTAATCCTAAAGAAGATGGAATTGACTTTGCTGAACTTCGTCCAGTAGATAAATATATGCTTGTGAAATTTAATGAACTTGTAAAACAAATCCGTAAAGCTTATGATAATTACAGTTTTATGAGTGTATACAAATCAATCATTAATTTCATCACGAATGATTTGTCATCGTTCTATCTTGATTTTGCAAAAGATGTGGTTTATATTGAAGCCGCAAATTCACCAGAACGACGTTCAATGCAAACAGTTATGTATGTTATTTTGAAAGATTTGGTAAAAGTTCTTGTTCCAATTTTGCCTCATACAGCAGAAGAAACATGGACTTACTTAGAGCATGAACCAGAAAATTTTGCTTATCTTGCAGAAATGCCAGAAGCAGCGGAAATTCCAGGTAGTGAAGAACTATTAGGAAATTGGCAAGAATTCCTTGACTTCCGTGATAAGATTTTGAAAGCTTTGGAAAGTGCTCGTGAAGCGAAACTTATTGGTAAATCATTGGAAGCAACAGTGACAATTTATCCAAATGAAGTTGTACGTACTTTACTGACAGCAATTGACGAGAATGTTGCACAACCTTTGATTGTATCAAACTTTGTAGTAGCGAACGGAACTGTAAGTGATGCACCAGAAGCAGCTATGAAATTTGATGACCTTGCTGTTCTTGTGGAACATGCCGCTGGTGATGTTTGTGACCGTTGTCGCAGAACTGATGAAACAGTTGGACATAACGCCAATGAAAATCTCAAAATGCTTTGTGAACATTGTGCACATATCGTTGAAAAAGAATTTCCAGAAGTCCTTGTAGAAGGCTTTGAA
>ileS_Lcl-174
ATGCTCAAATCAATTGGAAATACAATTGTGCCAAAAGATGTCACTAAGAAATTTGGTGCCGATATTCTCCGTCTTTGGGTGGCCTCAATTGATACCGAATCAGATGTTCGTGTATCTATGGATATTCTCAGTCAAGTCTCTGAAGTTTACCGTAAAATCCGTAACACTTTGCGTTTCTTAATCGCAAATACATCTGATTTTAATCCTAAAGAAGATGGAATTGACTTTGCTGAACTTCGTCCAGTAGATAAATATATGCTTGTGAAATTTAATGAACTTGTAAAACAAATCCGTAAAGCTTATGATAATTACAGTTTTATGAGTGTATACAAATCAATCATTAATTTCATCACGAATGATTTGTCATCGTTCTATCTTGATTTTGCAAAAGATGTGGTTTATATTGAAGCCGCAAATTCACCAGAACGACGTTCAATGCAAACAGTTATGTATGTTATTTTGAAAGATTTGGTAAAAGTTCTTGTTCCAATTTTGCCTCATACAGCAGAAGAAACATGGACTTACTTAGAGCATGAACCAGAAAATTTTGCTTATCTTGCAGAAATGCCAGAAGCAGCGGAAATTCCAGGTAGTGAAGAACTATTAGGAAATTGGCAAGAATTCCTTGACTTCCGTGATAAGATTTTGAAAGCTTTGGAAAGTGCTCGTGAAGCGAAACTTATTGGTAAATCATTGGAAGCAACAGTGACAATTTATCCAAATGAAGTTGTACGTACTTTACTGACAGCAATTGACGAGAATGTTGCACAACCTTTGATTGTATCAAACTTTGTAGTAGCGAACGGAACTGTAAGTGATGCACCAGAAGCAGCTATGAAATTTGATGACCTTGCTGTTCTTGTGGAACATGCTGCTGGTGATGTTTGTGACCGTTGTCGCAGAACTGATGAAACAGTTGGACATAACGCCAATGAAAATCTCAAAATGCTTTGTGAACATTGTGCACATATCGTTGAAAAAGAATTTCCAGAAGTCCTTGTAGAAGGCTTTGAA
>ileS_Lcl-175
ATGCTCAAATCAATTGGAAATACAATTGTGCCAAAAGATGTCACTAAGAAATTTGGTGCCGATATTCTCCGTCTTTGGGTGGCCTCAATTGATACCGAATCAGATGTTCGTGTATCTATGGATATTCTCAGTCAAGTCTCTGAAGTTTACCGTAAAATCCGTAACACTTTGCGTTTCTTAATCGCAAATACATCTGATTTTAATCCTAAAGAAGATGGAATTGACTTTGCTGAACTTCGTCCAGTAGATAAATATATGCTTGTGAAATTTAATGAACTTGTAAAACAAATCCGTAAAGCTTATGATAATTACAGTTTTATGAGTGTATACAAATCAATCATTAATTTCATCACGAATGATTTGTCATCGTTCTATCTTGATTTTGCAAAAGATGTGGTTTATATTGAAGCCGCAAATTCACCAGAACGACGTTCAATGCAAACAGTTATGTATGTTATTTTGAAAGATTTGGTAAAAGTTCTTGTTCCAATTTTGCCTCATACAGCAGAAGAAACATGGACTTACTTAGAGCATGAACCAGAAAATTTTGCTTATCTTGCAGAAATGCCAGAAGCAGCGGAAATTCCAGGTAGTGAAGAACTATTAGGAAATTGGCAAGAATTCCTTGACTTCCGTGATAAGATTTTGAAAGCTTTGGAAAGTGCTCGTGAAGCGAAACTTATTGGTAAATCATTGGAAGCAACAGTGACAATTTATCCAAATGAAGTTGTACGTACTTTACTGACAGCAATTGACGAGAATGTTGCACAACCTTTGATTGTATCAAACTTTGTAGTAGCGAACGGAACTGTAAGTGATGCACCAGAAGCAGCTATGAAATTTGATGACCTTGCTGTTCTTGTGGAACATGCTGCTGGTGATGTTTGTGACCGTTGTCGCAGAACTGATGAAACAGTTGGACATAACGCCAATGAAAATCTCAAAATGCTTTGTGAACATTGTGCACATATCGTTGAAAAAGAATTTCCAGAAGTCCTTGTAGAAGGCTTTGAA
>ileS_Lcl-176
ATGCTCAAATCAATTGGAAATACAATTGTGCCAAAAGATGTCACTAAGAAATTTGGTGCCGATATTCTCCGTCTTTGGGTGGCCTCAATTGATACCGAATCAGATGTTCGTGTATCTATGGATATTCTCAGTCAAGTCTCTGAAGTTTACCGTAAAATCCGTAACACTTTGCGTTTCTTAATCGCAAATACATCTGATTTTAATCCTAAAGAAGATGGAATTGACTTTGCTGAACTTCGTCCAGTAGATAAATATATGCTTGTGAAATTTAATGAACTTGTAAAACAAATCCGTAAAGCTTATGATAATTACAGTTTTATGAGTGTATACAAATCAATCATTAATTTCATCACGAATGATTTGTCATCGTTCTATCTTGATTTTGCAAAAGATGTGGTTTATATTGAAGCCGCAAATTCACCAGAACGACGTTCAATGCAAACAGTTATGTATGTTATTTTGAAAGATTTGGTAAAAGTTCTTGTTCCAATTTTGCCTCATACAGCAGAAGAAACATGGACTTACTTAGAGCATGAACCAGAAAATTTTGCTTATCTTGCAGAAATGCCAGAAGCAGCGGAAATTCCAGGTAGTGAAGAACTATTAGGAAATTGGCAAGAATTCCTTGACTTCCGTGATAAGATTTTGAAAGCTTTGGAAAGTGCTCGTGAAGCGAAACTTATTGGTAAATCATTGGAAGCAACAGTGACAATTTATCCAAATGAAGTTGTACGTACTTTACTGACAGCAATTGACGAGAATGTTGCACAACCTTTGATTGTATCAAACTTTGTAGTAGCGAACGGAACTGTAAGTGATGCACCAGAAGCAGCTATGAAATTTGATGACCTTGCTGTTCTTGTGGAACATGCTGCTGGTGATGTTTGTGACCGTTGTCGCAGAACTGATGAAACAGTTGGACATAACGCCAATGAAAATCTCAAAATGCTTTGTGAACATTGTGCACATATCGTTGAAAAAGAATTTCCAGAAGTCCTTGTAGAAGGCTTTGAA
>ileS_Lcl-177
ATGCTCAAATCAATTGGAAATACAATTGTGCCAAAAGATGTCACTAAGAAATTTGGTGCCGATATTCTCCGTCTTTGGGTGGCCTCAATTGATACCGAATCAGATGTTCGTGTATCTATGGATATTCTCAGTCAAGTCTCTGAAGTTTACCGTAAAATCCGTAACACTTTGCGTTTCTTAATCGCAAATACATCTGATTTTAATCCTAAAGAAGATGGAATTGACTTTGCTGAACTTCGTCCAGTAGATAAATATATGCTTGTGAAATTTAATGAACTTGTAAAACAAATCCGTAAAGCTTATGATAATTACAGTTTTATGAGTGTATACAAATCAATCATTAATTTCATCACGAATGATTTGTCATCGTTCTATCTTGATTTTGCAAAAGATGTGGTTTATATTGAAGCCGCAAATTCACCAGAACGACGTTCAATGCAAACAGTTATGTATGTTATTTTGAAAGATTTGGTAAAAGTTCTTGTTCCAATTTTGCCTCATACAGCAGAAGAAACATGGACTTACTTAGAGCATGAACCAGAAAATTTTGCTTATCTTGCAGAAATGCCAGAAGCAGCGGAAATTCCAGGTAGTGAAGAACTATTAGGAAATTGGCAAGAATTCCTTGACTTCCGTGATAAGATTTTGAAAGCTTTGGAAAGTGCTCGTGAAGCGAAACTTATTGGTAAATCATTGGAAGCAACAGTGACAATTTATCCAAATGAAGTTGTACGTACTTTACTGACAGCAATTGACGAGAATGTTGCACAACCTTTGATTGTATCAAACTTTGTAGTAGCGAACGGAACTGTAAGTGATGCACCAGAAGCAGCTATGAAATTTGATGACCTTGCTGTTCTTGTGGAACATGCCGCTGGTGATGTTTGTGACCGTTGTCGCAGAACTGATGAAACAGTTGGACATAACGCCAATGAAAATCTCAAAATGCTTTGTGAACATTGTGCACATATCGTTGAAAAAGAATTTCCAGAAGTCCTTGTAGAAGGCTTTGAA
>ileS_Lcl-178
ATGCTCAAATCAATTGGAAATACAATCGTGCCAAAAGATGTCACTAAGAAATTTGGTGCTGACATTCTCCGCCTTTGGGTGGCATCAATTGATACTGAATCAGATGTTCGTGTGTCAATGGACATTCTCAGTCAAGTTTCTGAAGTTTACCGTAAAATCCGGAATACATTGCGTTTCTTAATCGCTAATACATCTGATTTTAATCCAAAAGAAGATGCAATTGATTTTGCAGAACTTCGTCCAGTAGACAAATATATGCTTGTGAAATTTAATGAACTTGTAAAACAAATTCGTACAGCTTATGATAACTATAGCTTTATGACTGTTTACAAATCAATCATTAATTTCATCACAAATGATTTGTCATCTTTCTATCTTGATTTTGCTAAAGATGTTGTTTATATTGAAGCAGCAAATTCACCAGAACGCCGCTCAATGCAAACAGTTATGTATGTTATTTTGAAAGATCTAGTGAAAATTCTTGTGCCAATTTTGCCACACACGGCAGAAGAAACATGGACTTACTTGGAACATGAACCAGAAAATTTTGCTTATCTTGCAGAAATGCCAGAAGCAGCAGAAATTCCTGGAAGTGAAGAATTGTTAGGAAACTGGCAAGAATTTCTTGATTTCCGTGATAAGATTTTGAAAGCTTTGGAAAGTGCTCGTGAAGCAAAATTGATTGGTAAATCATTGGAAGCAACAGTAACTATTTATCCAAATGAAGTTGTGCGTACTTTATTGACGGCAATTGATGAAAATGTTGCTCAACTTTTGATTGTATCAAACTTTGTAGTTGCCAACGAACCAGTAAATAATGCCCCAGAGTCTGCAATGAAATTTGATGACCTTGCAGTTCTTGTTGAACATGCGGCTGGAGAAGTTTGTGATCGTTGCCGTAGAACAGATGAAACAGTTGGACACAATGCTAATGAACATCTCAAAATGCTTTGTGAACATTGTGCACATATCGTTGAAACAGAATTCCCTGAAATTCTTGAAGAAGGTTTTGAA
>ileS_Lcl-179
ATGCTCAAATCAATTGGAAATACAATTGTGCCAAAAGATGTCACTAAGAAATTTGGTGCCGATATTCTCCGTCTTTGGGTGGCCTCAATTGATACCGAATCAGATGTTCGTGTATCTATGGATATTCTCAGTCAAGTCTCTGAAGTTTACCGTAAAATCCGTAACACTTTGCGTTTCTTAATCGCAAATACATCTGATTTTAATCCTAAAGAAGATGGAATTGACTTTGCTGAACTTCGTCCAGTAGATAAATATATGCTTGTGAAATTTAATGAACTTGTAAAACAAATCCATAAAGCTTATGATAATTACAGTTTTATGAGTGTATACAAATCAATCATTAATTTCATCACTAATGATTTGTCATCGTTCTATCTTGATTTTGCAAAAGATGTGGTTTATATTGAAGCAGCAAATTCACCAGAACGACGTTCAATGCAAACAGTAATGTATGTTATTTTGAAAGATTTGGTAAAAGTTCTTGTTCCAATTTTGCCTCATACAGCAGAAGAAACATGGACTTACTTAGAGCATGAACCAGAAAATTTTGCTTATCTTGCAGAAATGCCAGAAGCAGCGGAAATTCCAGGTAGTGAAGAACTATTAGGAAATTGGCAAGAATTCCTTGACTTCCGTGATAAGATTTTGAAAGCTTTGGAAAGTGCTCGTGAAGCGAAACTTATTGGTAAATCATTGGAAGCAACAGTGACAATTTATCCAAATGAAGTTGTACGTACTTTACTGACAGCGATTGACGAAAATGTTGCGCAACTTTTGATTGTATCAAACTTTGTAGTAGCGAACGGAACTGTAAGTGATGCACCAGAAGCAGCTATGAAATTTGATGACCTTGCTGTTCTTGTGGAACATGCCGCTGGTGATGTTTGTGACCGTTGCCGCAGAACTGACGAAACAGTTGGGCATAACGCCAATGAAAATCTCAAAATGCTTTGTGAACATTGTGCACATATCGTTGAAAAAGAATTTCCAGAAGTCCTTGTAGAAGGCTTTGAA
>ileS_Lcl-180
ATGCTCAAATCAATTGGAAATACAATCGTGCCAAAAGATGTCACTAAGAAATTTGGTGCTGACATTCTCCGCCTTTGGGTGGCATCAATTGATACTGAATCAGATGTTCGTGTGTCAATGGATATTCTCAGTCAAGTTTCTGAAGTTTACCGTAAAATCCGGAATACATTGCGTTTCTTAATCGCTAATACATCTGATTTTAATCCAAAAGAAGATGCAATTGATTTTGCAGAACTTCGTCCAGTAGACAAATATATGCTTGTGAAATTTAATGAACTTGTAAAACAAATTCGTACAGCTTATGATAACTATAGCTTTATGACTGTTTACAAATCAATCATTAATTTCATCACAAATGATTTGTCATCTTTCTATCTTGATTTTGCTAAAGATGTTGTTTATATTGAAACAGCAAATTCACCAGAACGCCGCTCAATGCAAACAGTTATGTATGTTATTTTGAAAGATCTAGTGAAAATTCTTGTACCAATTTTGCCACACACGGCAGAAGAAACATGGACTTACTTGGAACATGAACCAGAAAATTTTGCTTATCTTGCAGAAATGCCAGAAGCAGCAGAAATTCCTGGAAGTGAAGAATTGTTAGGAAACTGGCAAGAATTTCTTGATTTCCGTGATAAGATTTTGAAAGCTTTGGAAAGTGCTCGTGAAGCAAAATTGATTGGTAAATCATTGGAAGCAACAGTAACTATTTATCCAAATGAAGTTGTGCGTACTTTATTGACGGCAATTGATGAAAATGTTGCTCAACTTTTGATTGTATCAAACTTTGTAGTTGCCAACGAACCAGTAAATAATGCCCCAGAGTCTGCAATGAAATTTGATGACCTTGCAGTTCTTGTTGAACATGCGGCTGGAGAAGTTTGTGATCGTTGCCGTAGAACAGATGAAACAGTTGGACACAATGCTAATGAACATCTCAAAATGCTTTGTGAACATTGTGCACATATCGTTGAAACAGAATTCCCTGAAATTCTTGAAGAAGGTTTTGAA
>ileS_Lcl-181
ATGCTCAAATCAATTGGAAATACAATCGTGCCAAAAGATGTCATTAAGAAATTTGGTGCTGACATTCTCCGCCTTTGGGTGGCATCAATTGATACTGAATCAGATGTTCGTGTGTCAATGGACATTCTCAGTCAAGTTTCTGAAGTTTACCGTAAAATCCGGAATACATTGCGTTTCTTAATCGCTAATACATCTGATTTTAATCCAAAAGAAGATGCAATTGATTTTGCAGAACTTCGTCCAGTAGACAAATATATGCTTGTGAAATTTAATGAACTTGTAAAACAAATTCGTACAGCTTATGATAACTATAGCTTTATGACTGTTTACAAATCAATCATTAATTTCATCACAAATGATTTGTCATCTTTCTATCTTGATTTTGCTAAAGATGTTGTTTATATTGAAGCAGCAAATTCACCAGAACGCCGCTCAATGCAAACAGTTATGTATGTTATTTTGAAAGATCTAGTGAAAATTCTTGTGCCAATTTTGCCACACACGGCAGAAGAAACATGGACTTACTTGGAACATGAACCAGAAAATTTTGCTTATCTTGCAGAAATGCCAGAAGCAGCAGAAATTCCTGGAAGTGAAGAATTGTTAGGAAACTGGCAAGAATTTCTTGATTTCCGTGATAAGATTTTGAAAGCTTTGGAAAGTACTCGTGAAACAAAATTGATTGGTAAATCATTGGAAGCAACAGTAACTATTTATCCAAATGAAGTTGTGCGTACTTTATTGACGGCAATTGATGAAAATGTTGCTCAACTTTTGATTGTATCAAACTTTGTAGTTGCCAACGAACCAGTAAATAATGCCCCAGAGTCTGCAATGAAATTTGATGACCTTGCAGTTCTTGTTGAACATGCGGCTGGAGAAGTTTGTGATCGTTGCCGTAGAACAGCTGAAACAGTTGGACACAATGCTAATGAACATCTCAAAATGCTTTGTGAACATTGTGCACATATCGTTGAAACAGAATTCCCTGAAATTCTTGAAGAAGGTTTTGAA
>ileS_Lcl-182
ATGCTCAAATCAATTGGAAATACAATTGTGCCAAAAGATGTCACTAAGAAATTTGGTGCCGATATTCTCCGTCTTTGGGTGGCCTCAATTGATACCGAATCAGATGTTCGTGTATCTATGGATATTCTCAGTCAAGTCTCTGAAGTTTACCGTAAAATCCGTAACACTTTGCGTTTCTTAATCGCAAATACATCTGATTTTAATCCTAAAGAAGATGGAATTGACTTTGCTGAACTTCGTCCAGTAGATAAATATATGCTTGTGAAATTTAATGAACTTGTAAAACAAATCCATAAAGCTTATGATAATTACAGTTTTATGAGTGTATACAAATCAATCATTAATTTCATCACTAATGATTTGTCATCGTTCTATCTTGATTTTGCAAAAGATGTGGTTTATATTGAAGCAGCAAATTCACCAGAACGACGTTCAATGCAAACAGTAATGTATGTTATTTTGAAAGATTTGGTAAAAGTTCTTGTTCCAATTTTGCCTCATACAGCAGAAGAAACATGGACTTACTTAGAGCATGAACCAGAAAATTTTGCTTATCTTGCAGAAATGCCAGAAGCAGCGGAAATTCCAGGTAGTGAAGAACTATTAGGAAATTGGCAAGAATTCCTTGACTTCCGTGATAAGATTTTGAAAGCTTTGGAAAGTGCTCGTGAAGCGAAACTTATTGGTAAATCATTGGAAGCAACAGTGACAATTTATCCAAATGAAGTTGTACGTACTTTACTGACAGCGATTGACGAAAATGTTGCGCAACTTTTGATTGTATCAAACTTTGTAGTAGCGAACGGAACTGTAAGTGATGCACCAGAAGCAGCTATGAAATTTGATGACCTTGCTGTTCTTGTGGAACATGCCGCTGGTGATGTTTGTGACCGTTGCCGCAGAACTGATGAAACAGTTGGGCATAACGCCAATGAAAATCTCAAAATGCTTTGTGAACATTGTGCACATATCGTTGAAAAAGAATTTCCAGAAGTCCTTGTAGAAGGCTTTGAA
>ileS_Lcl-183
ATGCTCAAATCAATTGGAAATACAATCGTGCCAAAAGATGTCACTAAGAAATTTGGTGCTGACATTCTCCGCCTTTGGGTGGCATCAATTGATACTGAATCAGATGTTCGTGTGTCAATGGACATTCTCAGTCAAGTTTCTGAAGTTTACCGTAAAATCCGGAATACATTGCGTTTCTTAATCGCTAATACATCTGATTTTAATCCAAAAGAAGATGCAATTGATTTTGCAGAACTTCGTCCAGTAGACAAATATATGCTTGTGAAATTTAATGAACTTGTAAAACAAATTCGTACAGCTTATGATAACTATAGCTTTATGACTGTTTACAAATCAATCATTAATTTCATCACAAATGATTTGTCATCTTTCTATCTTGATTTTGCTAAAGATGTTGTTTATATTGAAGCAGCAAATTCACCAGAACGCCGCTCAATGCAAACAGTTATGTATGTTATTTTGAAAGATCTAGTGAAAATTCTTGTGCCAATTTTGCCACACACGGCAGAAGAAACATGGACTTACTTGGAACATGAACCAGAAAATTTTGCTTATCTTGCAGAAATGCCAGAAGCAGCAGAAATTCCTGGAAGTGAAGAATTGTTAGGAAACTGGCAAGAATTTCTTGATTTCCGTGATAAGATTTTGAAAGCTTTGGAAAGTGCTCGTGAAGCAAAATTGATTGGTAAATCATTGGAAGCAACAGTAACTATTTATCCAAATGAAGTTGTGCGTACTTTATTGACGGCAATTGATGAAAATGTTGCTCAACTTTTGATTGTATCAAACTTTGTAGTTGCCAACGAACCAGTAAATAATGCCCCAGAGTCTGCAATGAAATTTGATGACCTTGCAGTTCTTGTTGAACATGCGGCTGGAGAAGTTTGTGATCGTTGCCGTAGAACAGATGAAACAGTTGGACACAATGCTAATGAACATCTCAAAATGCTTTGTGAACATTGTGCACATATCGTTGAAACAGAATTCCCTGAAATTCTTGAAGAAGGTTTTGAA
>ileS_Lcl-184
ATGCTCAAATCAATTGGAAATACAATTGTGCCAAAAGATGTCACTAAGAAATTTGGTGCCGATATTCTCCGTCTTTGGGTGGCCTCAATTGATACCGAATCAGATGTTCGTGTATCTATGGATATTCTCAGTCAAGTCTCTGAAGTTTACCGTAAAATCCGTAACACTTTGCGTTTCTTAATCGCAAATACATCTGATTTTAATCCTAAAGAAGATGGAATTGACTTTGCTGAACTTCGTCCAGTAGATAAATATATGCTTGTGAAATTTAATGAACTTGTAAAACAAATCCGTAAAGCTTATGATAATTACAGTTTTATGAGTGTATACAAATCAATCATTAATTTCATCACGAATGATTTGTCATCGTTCTATCTTGATTTTGCAAAAGATGTGGTTTATATTGAAGCCGCAAATTCACCAGAACGACGTTCAATGCAAACAGTTATGTATGTTATTTTGAAAGATTTGGTAAAAGTTCTTGTTCCAATTTTGCCTCATACAGCAGAAGAAACATGGACTTACTTAGAGCATGAACCAGAAAATTTTGCTTATCTTGCAGAAATGCCAGAAGCAGCGGAAATTCCAGGTAGTGAAGAACTATTAGGAAATTGGCAAGAATTCCTTGACTTCCGTGATAAGATTTTGAAAGCTTTGGAAAGTGCTCGTGAAGCGAAACTTATTGGTAAATCATTGGAAGCAACAGTGACAATTTATCCAAATGAAGTTGTACGTACTTTACTGACAGCAATTGACGAGAATGTTGCACAACTTTTGATTGTATCAAACTTTGTAGTAGCGAACGGAACTGTAAGTGATGCACCAGAAGCAGCTATGAAATTTGATGACCTTGCTGTTCTTGTGGAACATGCCGCTGGTGATGTTTGTGACCGTTGTCGCAGAACTGATGAAACAGTTGGACATAACGCCAATGAAAATCTCAAAATGCTTTGTGAACATTGTGCACATATCGTTGAAAAAGAATTTCCAGAAGTCCTTGTAGAAGGCTTTGAA
>ileS_Lcl-185
ATGCTCAAATCAATTGGAAATACAATCGTGCCAAAAGATGTCACTAAGAAATTTGGTGCTGACATTCTCCGCCTTTGGGTGGCATCAATTGATACTGAATCAGATGTTCGTGTGTCAATGGACATTCTCAGTCAAGTTTCTGAAGTTTACCGTAAAATCCGGAATACATTGCGTTTCTTAATCGCTAATACATCTGATTTTAATCCAAAAGAAGATGCAATTGATTTTGCAGAACTTCGTCCAGTAGACAAATATATGCTTGTGAAATTTAATGAACTTGTAAAACAAATTCGTACAGCTTATGATAACTATAGCTTTATGACTGTTTACAAATCAATCATTAATTTCATCACAAATGATTTGTCATCTTTCTATCTTGATTTTGCTAAAGATGTTGTTTATATTGAAGCAGCAAATTCACCAGAACGCCGCTCAATGCAAACAGTTATGTATGTTATTTTGAAAGATCTAGTGAAAATTCTTGTGCCAATTTTGCCACACACGGCAGAAGAAACATGGACTTACTTGGAACATGAACCAGAAAATTTTGCTTATCTTGCAGAAATGCCAGAAGCAGCAGAAATTCCTGGAAGTGAAGAATTGTTAGGAAACTGGCAAGAATTTCTTGATTTCCGTGATAAGATTTTGAAAGCTTTGGAAAGTGCTCGTGAAGCAAAATTGATTGGTAAATCATTGGAAGCAACAGTAACTATTTATCCAAATGAAGTTGTGCGTACTTTATTGACGGCAATTGATGAAAATGTTGCTCAACTTTTGATTGTATCAAACTTTGTAGTTGCCAACGAACCAGTAAATAATGCCCCAGAGTCTGCAATGAAATTTGATGACCTTGCAGTTCTTGTTGAACATGCGGCTGGAGAAGTTTGTGATCGTTGCCGTAGAACAGATGAAACAGTTGGACACAATGCTAATGAACATCTCAAAATGCTTTGTGAACATTGTGCACATATCGTTGAAACAGAATTCCCTGAAATTCTTGAAGAAGGTTTTGAA
>ileS_Lcl-186
ATGCTCAAATCAATTGGAAATACAATTGTGCCAAAAGATGTCACTAAGAAATTTGGTGCCGATATTCTCCGTCTTTGGGTGGCCTCAATTGATACCGAATCAGATGTTCGTGTATCTATGGATATTCTCAGTCAAGTCTCTGAAGTTTACCGTAAAATCCGTAACACTTTGCGTTTCTTAATCGCAAATACATCTGATTTTAATCCTAAAGAAGATGGAATTGACTTTGCTGAACTTCGTCCAGTAGATAAATATATGCTTGTGAAATTTAATGAACTTGTAAAACAAATCCGTAAAGCTTATGATAATTACAGTTTTATGAGTGTATACAAATCAATCATTAATTTCATCACGAATGATTTGTCATCGTTCTATCTTGATTTTGCAAAAGATGTGGTTTATATTGAAGCCGCAAATTCACCAGAACGACGTTCAATGCAAACAGTTATGTATGTTATTTTGAAAGATTTGGTAAAAGTTCTTGTTCCAATTTTGCCTCATACAGCAGAAGAAACATGGACTTACTTAGAGCATGAACCAGAAAATTTTGCTTATCTTGCAGAAATGCCAGAAGCAGCGGAAATTCCAGGTAGTGAAGAACTATTAGGAAATTGGCAAGAATTCCTTGACTTCCGTGATAAGATTTTGAAAGCTTTGGAAAGTGCTCGTGAAGCGAAACTTATTGGTAAATCATTGGAAGCAACAGTGACAATTTATCCAAATGAAGTTGTACGTACTTTACTGACAGCAATTGACGAGAATGTTGCACAACTTTTGATTGTATCAAACTTTGTAGTAGCGAACGGAACTGTAAGTGATGCACCAGAAGCAGCTATGAAATTTGATGACCTTGCTGTTCTTGTGGAACATGCCGCTGGTGATGTTTGTGACCGTTGTCGCAGAACTGATGAAACAGTTGGACATAACGCCAATGAAAATCTCAAAATGCTTTGTGAACATTGTGCACATATCGTTGAAAAAGAATTTCCAGAAGTCCTTGTAGAAGGCTTTGAA
>ileS_Lcl-187
ATGCTCAAATCAATTGGAAATACAATCGTGCCAAAAGATGTCACTAAGAAATTTGGTGCTGACATTCTCCGCCTTTGGGTGGCATCAATTGATACTGAATCAGATGTTCGTGTGTCAATGGATATTCTCAGTCAAGTTTCTGAAGTTTACCGTAAAATCCGGAATACATTGCGTTTCTTAATCGCTAATACATCTGATTTTAATCCAAAAGAAGATGCAATTGATTTTGCAGAACTTCGTCCAGTAGACAAATATATGCTTGTGAAATTTAATGAACTTGTAAAACAAATTCGTACAGCTTATGATAACTATAGCTTTATGACTGTTTACAAATCAATCATTAATTTCATCACAAATGATTTGTCATCTTTCTATCTTGATTTTGCTAAAGATGTTGTTTATATTGAAACAGCAAATTCACCAGAACGCCGCTCAATGCAAACAGTTATGTATGTTATTTTGAAAGATCTAGTGAAAATTCTTGTACCAATTTTGCCACACACGGCAGAAGAAACATGGACTTACTTGGAACATGAACCAGAAAATTTTGCTTATCTTGCAGAAATGCCAGAAGCAGCAGAAATTCCTGGAAGTGAAGAATTGTTAGGAAACTGGCAAGAATTTCTTGATTTCCGTGATAAGATTTTGAAAGCTTTGGAAAGTGCTCGTGAAGCAAAATTGATTGGTAAATCATTGGAAGCAACAGTAACTATTTATCCAAATGAAGTTGTGCGTACTTTATTGACGGCAATTGATGAAAATGTTGCTCAACTTTTGATTGTATCAAACTTTGTAGTTGCCAACGAACCAGTAAATAATGCCCCAGAGTCTGCAATGAAATTTGATGACCTTGCAGTTCTTGTTGAACATGCGGCTGGAGAAGTTTGTGATCGTTGCCGTAGAACAGATGAAACAGTTGGACACAATGCTAATGAACATCTCAAAATGCTTTGTGAACATTGTGCACATATCGTTGAAACAGAATTCCCTGAAATTCTTGAAGAAGGTTTTGAA
>ileS_Lcl-188
ATGCTCAAATCAATTGGAAATACAATCGTGCCAAAAGATGTCACTAAGAAATTTGGTGCTGACATTCTCCGCCTTTGGGTGGCATCAATTGATACTGAATCAGATGTTCGTGTGTCAATGGATATTCTCAGTCAAGTTTCTGAAGTTTACCGTAAAATCCGGAATACATTGCGTTTCTTAATCGCTAATACATCTGATTTTAATCCAAAAGAAGATGCAATTGATTTTGCAGAACTTCGTCCAGTAGACAAATATATGCTTGTGAAATTTAATGAACTTGTAAAACAAATTCGTACAGCTTATGATAACTATAGCTTTATGACTGTTTACAAATCAATCATTAATTTCATCACAAATGATTTGTCATCTTTCTATCTTGATTTTGCTAAAGATGTTGTTTATATTGAAACAGCAAATTCACCAGAACGCCGCTCAATGCAAACAGTTATGTATGTTATTTTGAAAGATCTAGTGAAAATTCTTGTACCAATTTTGCCACACACGGCAGAAGAAACATGGACTTACTTGGAACATGAACCAGAAAATTTTGCTTATCTTGCAGAAATGCCAGAAGCAGCAGAAATTCCTGGAAGTGAAGAATTGTTAGGAAACTGGCAAGAATTTCTTGATTTCCGTGATAAGATTTTGAAAGCTTTGGAAAGTGCTCGTGAAGCAAAATTGATTGGTAAATCATTGGAAGCAACAGTAACTATTTATCCAAATGAAGTTGTGCGTACTTTATTGACGGCAATTGATGAAAATGTTGCTCAACTTTTGATTGTATCAAACTTTGTAGTTGCCAACGAACCAGTAAATAATGCCCCAGAGTCTGCAATGAAATTTGATGACCTTGCAGTTCTTGTTGAACATGCGGCTGGAGAAGTTTGTGATCGTTGCCGTAGAACAGATGAAACAGTTGGACACAATGCTAATGAACATCTCAAAATGCTTTGTGAACATTGTGCACATATCGTTGAAACAGAATTCCCTGAAATTCTTGAAGAAGGTTTTGAA
>ileS_Lcl-189
ATGCTCAAATCAATTGGAAATACAATTGTGCCAAAAGATGTCACTAAGAAATTTGGTGCCGATATTCTCCGTCTTTGGGTGGCCTCAATTGATACCGAATCAGATGTTCGTGTATCTATGGATATTCTCAGTCAAGTCTCTGAAGTTTACCGTAAAATCCGTAACACTTTGCGTTTCTTAATCGCAAATACATCTGATTTTAATCCTAAAGAAGATGGAATTGACTTTGCTGAACTTCGTCCAGTAGATAAATATATGCTTGTGAAATTTAATGAACTTGTAAAACAAATCCGTAAAGCTTATGATAATTACAGTTTTATGAGTGTATACAAATCAATCATTAATTTCATCACGAATGATTTGTCATCGTTCTATCTTGATTTTGCAAAAGATGTGGTTTATATTGAAGCCGCAAATTCACCAGAACGACGTTCAATGCAAACAGTTATGTATGTTATTTTGAAAGATTTGGTAAAAGTTCTTGTTCCAATTTTGCCTCATACAGCAGAAGAAACATGGACTTACTTAGAGCATGAACCAGAAAATTTTGCTTATCTTGCAGAAATGCCAGAAGCAGCGGAAATTCCAGGTAGTGAAGAACTATTAGGAAATTGGCAAGAATTCCTTGACTTCCGTGATAAGATTTTGAAAGCTTTGGAAAGTGCTCGTGAAGCGAAACTTATTGGTAAATCATTGGAAGCAACAGTGACAATTTATCCAAATGAAGTTGTACGTACTTTACTGACAGCAATTGACGAGAATGTTGCACAACTTTTGATTGTATCAAACTTTGTAGTAGCGAACGGAACTGTAAGTGATGCACCAGAAGCAGCTATGAAATTTGATGACCTTGCTGTTCTTGTGGAACATGCCGCTGGTGATGTTTGTGACCGTTGTCGCAGAACTGATGAAACAGTTGGACATAACGCCAATGAAAATCTCAAAATGCTTTGTGAACATTGTGCACATATCGTTGAAAAAGAATTTCCAGAAGTCCTTGTAGAAGGCTTTGAA
>ileS_Lcl-190
ATGCTCAAATCAATTGGAAATACAATTGTGCCAAAAGATGTCACTAAGAAATTTGGTGCCGATATTCTCCGTCTTTGGGTGGCCTCAATTGATACCGAATCAGATGTTCGTGTATCTATGGATATTCTCAGTCAAGTCTCTGAAGTTTACCGTAAAATCCGTAACACTTTGCGTTTCTTAATCGCAAATACATCTGATTTTAATCCTAAAGAAGATGGAATTGACTTTGCTGAACTTCGTCCAGTAGATAAATATATGCTTGTGAAATTTAATGAACTTGTAAAACAAATCCGTAAAGCTTATGATAATTACAGTTTTATGAGTGTATACAAATCAATCATTAATTTCATCACGAATGATTTGTCATCGTTCTATCTTGATTTTGCAAAAGATGTGGTTTATATTGAAGCCGCAAATTCACCAGAACGACGTTCAATGCAAACAGTTATGTATGTTATTTTGAAAGATTTGGTAAAAGTTCTTGTTCCAATTTTGCCTCATACAGCAGAAGAAACATGGACTTACTTAGAGCATGAACCAGAAAATTTTGCTTATCTTGCAGAAATGCCAGAAGCAGCGGAAATTCCAGGTAGTGAAGAACTATTAGGAAATTGGCAAGAATTCCTTGACTTCCGTGATAAGATTTTGAAAGCTTTGGAAAGTGCTCGTGAAGCGAAACTTATTGGTAAATCATTGGAAGCAACAGTGACAATTTATCCAAATGAAGTTGTACGTACTTTACTGACAGCAATTGACGAGAATGTTGCACAACCTTTGATTGTATCAAACTTTGTAGTAGCGAACGGAACTGTAAGTGATGCACCAGAAGCAGCTATGAAATTTGATGACCTTGCTGTTCTTGTGGAACATGCCGCTGGTGATGTTTGTGACCGTTGTCGCAGAACTGATGAAACAGTTGGACATAACGCCAATGAAAATCTCAAAATGCTTTGTGAACATTGTGCACATATCGTTGAAAAAGAATTTCCAGAAGTCCTTGTAGAAGGCTTTGAA
>ileS_Lcl-191
ATGCTCAAATCAATTGGAAATACAATTGTGCCAAAAGATGTCACTAAGAAATTTGGTGCCGATATTCTCCGTCTTTGGGTGGCCTCAATTGATACCGAATCAGATGTTCGTGTATCTATGGATATTCTCAGTCAAGTCTCTGAAGTTTACCGTAAAATCCGTAACACTTTGCGTTTCTTAATCGCAAATACATCTGATTTTAATCCTAAAGAAGATGGAATTGACTTTGCTGAACTTCGTCCAGTAGATAAATATATGCTTGTGAAATTTAATGAACTTGTAAAACAAATCCGTAAAGCTTATGATAATTACAGTTTTATGAGTGTATACAAATCAATCATTAATTTCATCACGAATGATTTGTCATCGTTCTATCTTGATTTTGCAAAAGATGTGGTTTATATTGAAGCCGCAAATTCACCAGAACGACGTTCAATGCAAACAGTTATGTATGTTATTTTGAAAGATTTGGTAAAAGTTCTTGTTCCAATTTTGCCTCATACAGCAGAAGAAACATGGACTTACTTAGAGCATGAACCAGAAAATTTTGCTTATCTTGCAGAAATGCCAGAAGCAGCGGAAATTCCAGGTAGTGAAGAACTATTAGGAAATTGGCAAGAATTCCTTGACTTCCGTGATAAGATTTTGAAAGCTTTGGAAAGTGCTCGTGAAGCGAAACTTATTGGTAAATCATTGGAAGCAACAGTGACAATTTATCCAAATGAAGTTGTACGTACTTTACTGACAGCAATTGACGAGAATGTTGCACAACCTTTGATTGTATCAAACTTTGTAGTAGCGAACGGAACTGTAAGTGATGCACCAGAAGCAGCTATGAAATTTGATGACCTTGCTGTTCTTGTGGAACATGCCGCTGGTGATGTTTGTGACCGTTGTCGCAGAACTGATGAAACAGTTGGACATAACGCCAATGAAAATCTCAAAATGCTTTGTGAACATTGTGCACATATCGTTGAAAAAGAATTTCCAGAAGTCCTTGTAGAAGGCTTTGAA
>ileS_Lcl-192
ATGCTCAAATCAATTGGAAATACAATCGTGCCAAAAGATGTCACTAAGAAATTTGGTGCTGACATTCTCCGCCTTTGGGTGGCATCAATTGATACTGAATCAGATGTTCGTGTGTCAATGGACATTCTCAGTCAAGTTTCTGAAGTTTACCGTAAAATCCGGAATACATTGCGTTTCTTAATCGCTAATACATCTGATTTTAATCCAAAAGAAGATGCAATTGATTTTGCAGAACTTCGTCCAGTAGACAAATATATGCTTGTGAAATTTAATGAACTTGTAAAACAAATTCGTACAGCTTATGATAACTATAGCTTTATGACTGTTTACAAATCAATCATTAATTTCATCACAAATGATTTGTCATCTTTCTATCTTGATTTTGCTAAAGATGTTGTTTATATTGAAGCAGCAAATTCACCAGAACGCCGCTCAATGCAAACAGTTATGTATGTTATTTTGAAAGATCTAGTGAAAATTCTTGTGCCAATTTTGCCACACACGGCAGAAGAAACATGGACTTACTTGGAACATGAACCAGAAAATTTTGCTTATCTTGCAGAAATGCCAGAAGCAGCAGAAATTCCTGGAAGTGAAGAATTGTTAGGAAACTGGCAAGAATTTCTTGATTTCCGTGATAAGATTTTGAAAGCTTTGGAAAGTGCTCGTGAAGCAAAATTGATTGGTAAATCATTGGAAGCAACAGTAACTATTTATCCAAATGAAGTTGTGCGTACTTTATTGACGGCAATTGATGAAAATGTTGCTCAACTTTTGATTGTATCAAACTTTGTAGTTGCCAACGAACCAGTAAATAATGCCCCAGAGTCTGCAATGAAATTTGATGACCTTGCAGTTCTTGTTGAACATGCGGCTGGAGAAGTTTGTGATCGTTGCCGTAGAACAGATGAAACAGTTGGACACAATGCTAATGAACATCTCAAAATGCTTTGTGAACATTGTGCACATATCGTTGAAACAGAATTCCCTGAAATTCTTGAAGAAGGTTTTGAA
>ileS_Lcl-193
ATGCTCAAATCAATTGGAAATACAATCGTGCCAAAAGATGTCACTAAGAAATTTGGTGCTGACATTCTCCGCCTTTGGGTGGCATCAATTGATACTGAATCAGATGTTCGTGTGTCAATGGACATTCTCAGTCAAGTTTCTGAAGTTTACCGTAAAATCCGGAATACATTGCGTTTCTTAATCGCTAATACATCTGATTTTAATCCAAAAGAAGATGCAATTGATTTTGCAGAACTTCGTCCAGTAGACAAATATATGCTTGTGAAATTTAATGAACTTGTAAAACAAATTCGTACAGCTTATGATAACTATAGCTTTATGACTGTTTACAAATCAATCATTAATTTCATCACAAATGATTTGTCATCTTTCTATCTTGATTTTGCTAAAGATGTTGTTTATATTGAAGCAGCAAATTCACCAGAACGCCGCTCAATGCAAACAGTTATGTATGTTATTTTGAAAGATCTAGTGAAAATTCTTGTGCCAATTTTGCCACACACGGCAGAAGAAACATGGACTTACTTGGAACATGAACCAGAAAATTTTGCTTATCTTGCAGAAATGCCAGAAGCAGCAGAAATTCCTGGAAGTGAAGAATTGTTAGGAAACTGGCAAGAATTTCTTGATTTCCGTGATAAGATTTTGAAAGCTTTGGAAAGTGCTCGTGAAGCAAAATTGATTGGTAAATCATTGGAAGCAACAGTAACTATTTATCCAAATGAAGTTGTGCGTACTTTATTGACGGCAATTGATGAAAATGTTGCTCAACTTTTGATTGTATCAAACTTTGTAGTTGCCAACGAACCAGTAAATAATGCCCCAGAGTCTGCAATGAAATTTGATGACCTTGCAGTTCTTGTTGAACATGCGGCTGGAGAAGTTTGTGATCGTTGCCGTAGAACAGATGAAACAGTTGGACACAATGCTAATGAACATCTCAAAATGCTTTGTGAACATTGTGCACATATCGTTGAAACAGAATTCCCTGAAATTCTTGAAGAAGGTTTTGAA
>ileS_Lcl-194
ATGCTCAAATCAATTGGAAATACAATTGTGCCAAAAGATGTCACTAAGAAATTTGGTGCCGATATTCTCCGTCTTTGGGTGGCCTCAATTGATACCGAATCAGATGTTCGTGTATCTATGGATATTCTCAGTCAAGTCTCTGAAGTTTACCGTAAAATCCGTAACACTTTGCGTTTCTTAATCGCAAATACATCTGATTTTAATCCTAAAGAAGATGGAATTGACTTTGCTGAACTTCGTCCAGTAGATAAATATATGCTTGTGAAATTTAATGAACTTGTAAAACAAATCCATAAAGCTTATGATAATTACAGTTTTATGAGTGTATACAAATCAATCATTAATTTCATCACTAATGATTTGTCATCGTTCTATCTTGATTTTGCAAAAGATGTGGTTTATATTGAAGCAGCAAATTCACCAGAACGACGTTCAATGCAAACAGTAATGTATGTTATTTTGAAAGATTTGGTAAAAGTTCTTGTTCCAATTTTGCCTCATACAGCAGAAGAAACATGGACTTACTTAGAGCATGAACCAGAAAATTTTGCTTATCTTGCAGAAATGCCAGAAGCAGCGGAAATTCCAGGTAGTGAAGAACTATTAGGAAATTGGCAAGAATTCCTTGACTTCCGTGATAAGATTTTGAAAGCTTTGGAAAGTGCTCGTGAAGCGAAACTTATTGGTAAATCATTGGAAGCAACAGTGACAATTTATCCAAATGAAGTTGTACGTACTTTACTGACAGCGATTGACGAAAATGTTGCGCAACTTTTGATTGTATCAAACTTTGTAGTAGCGAACGGAACTGTAAGTGATGCACCAGAAGCAGCTATGAAATTTGATGACCTTGCTGTTCTTGTGGAACATGCCGCTGGTGATGTTTGTGACCGTTGCCGCAGAACTGACGAAACAGTTGGGCATAACGCCAATGAAAATCTCAAAATGCTTTGTGAACATTGTGCACATATCGTTGAAAAAGAATTTCCAGAAGTCCTTGTAGAAGGCTTTGAA
>ileS_Lcl-195
ATGCTCAAATCAATTGGAAATACAATTGTGCCAAAAGATGTCACTAAGAAATTTGGTGCCGATATTCTCCGTCTTTGGGTGGCCTCAATTGATACCGAATCAGATGTTCGTGTATCTATGGATATTCTCAGTCAAGTCTCTGAAGTTTACCGTAAAATCCGTAACACTTTGCGTTTCTTAATCGCAAATACATCTGATTTTAATCCTAAAGAAGATGGAATTGACTTTGCTGAACTTCGTCCAGTAGATAAATATATGCTTGTGAAATTTAATGAACTTGTAAAACAAATCCATAAAGCTTATGATAATTACAGTTTTATGAGTGTATACAAATCAATCATTAATTTCATCACTAATGATTTGTCATCGTTCTATCTTGATTTTGCAAAAGATGTGGTTTATATTGAAGCAGCAAATTCACCAGAACGACGTTCAATGCAAACAGTAATGTATGTTATTTTGAAAGATTTGGTAAAAGTTCTTGTTCCAATTTTGCCTCATACAGCAGAAGAAACATGGACTTACTTAGAGCATGAACCAGAAAATTTTGCTTATCTTGCAGAAATGCCAGAAGCAGCGGAAATTCCAGGTAGTGAAGAACTATTAGGAAATTGGCAAGAATTCCTTGACTTCCGTGATAAGATTTTGAAAGCTTTGGAAAGTGCTCGTGAAGCGAAACTTATTGGTAAATCATTGGAAGCAACAGTGACAATTTATCCAAATGAAGTTGTACGTACTTTACTGACAGCGATTGACGAAAATGTTGCGCAACTTTTGATTGTATCAAACTTTGTAGTAGCGAACGGAACTGTAAGTGATGCACCAGAAGCAGCTATGAAATTTGATGACCTTGCTGTTCTTGTGGAACATGCCGCTGGTGATGTTTGTGACCGTTGCCGCAGAACTGACGAAACAGTTGGGCATAACGCCAATGAAAATCTCAAAATGCTTTGTGAACATTGTGCACATATCGTTGAAAAAGAATTTCCAGAAGTCCTTGTAGAAGGCTTTGAA
>ileS_Lcl-196
ATGCTCAAATCAATTGGAAATACAATCGTGCCAAAAGATGTCATTAAGAAATTTGGTGCTGACATTCTCCGCCTTTGGGTGGCATCAATTGATACTGAATCAGATGTTCGTGTGTCAATGGACATTCTCAGTCAAGTTTCTGAAGTTTACCGTAAAATCCGGAATACATTGCGTTTCTTAATCGCTAATACATCTGATTTTAATCCAAAAGAAGATGCAATTGATTTTGCAGAACTTCGTCCAGTAGACAAATATATGCTTGTGAAATTTAATGAACTTGTAAAACAAATTCGTACAGCTTATGATAACTATAGCTTTATGACTGTTTACAAATCAATCATTAATTTCATCACAAATGATTTGTCATCTTTCTATCTTGATTTTGCTAAAGATGTTGTTTATATTGAAGCAGCAAATTCACCAGAACGCCGCTCAATGCAAACAGTTATGTATGTTATTTTGAAAGATCTAGTGAAAATTCTTGTGCCAATTTTGCCACACACGGCAGAAGAAACATGGACTTACTTGGAACATGAACCAGAAAATTTTGCTTATCTTGCAGAAATGCCAGAAGCAGCAGAAATTCCTGGAAGTGAAGAATTGTTAGGAAACTGGCAAGAATTTCTTGATTTCCGTGATAAGATTTTGAAAGCTTTGGAAAGTACTCGTGAAACAAAATTGATTGGTAAATCATTGGAAGCAACAGTAACTATTTATCCAAATGAAGTTGTGCGTACTTTATTGACGGCAATTGATGAAAATGTTGCTCAACTTTTGATTGTATCAAACTTTGTAGTTGCCAACGAACCAGTAAATAATGCCCCAGAGTCTGCAATGAAATTTGATGACCTTGCAGTTCTTGTTGAACATGCGGCTGGAGAAGTTTGTGATCGTTGCCGTAGAACAGCTGAAACAGTTGGACACAATGCTAATGAACATCTCAAAATGCTTTGTGAACATTGTGCACATATCGTTGAAACAGAATTCCCTGAAATTCTTGAAGAAGGTTTTGAA
>ileS_Lcl-197
ATGCTCAAATCAATTGGAAATACAATCGTGCCAAAAGATGTCATTAAGAAATTTGGTGCTGACATTCTCCGCCTTTGGGTGGCATCAATTGATACTGAATCAGATGTTCGTGTGTCAATGGACATTCTCAGTCAAGTTTCTGAAGTTTACCGTAAAATCCGGAATACATTGCGTTTCTTAATCGCTAATACATCTGATTTTAATCCAAAAGAAGATGCAATTGATTTTGCAGAACTTCGTCCAGTAGACAAATATATGCTTGTGAAATTTAATGAACTTGTAAAACAAATTCGTACAGCTTATGATAACTATAGCTTTATGACTGTTTACAAATCAATCATTAATTTCATCACAAATGATTTGTCATCTTTCTATCTTGATTTTGCTAAAGATGTTGTTTATATTGAAGCAGCAAATTCACCAGAACGCCGCTCAATGCAAACAGTTATGTATGTTATTTTGAAAGATCTAGTGAAAATTCTTGTGCCAATTTTGCCACACACGGCAGAAGAAACATGGACTTACTTGGAACATGAACCAGAAAATTTTGCTTATCTTGCAGAAATGCCAGAAGCAGCAGAAATTCCTGGAAGTGAAGAATTGTTAGGAAACTGGCAAGAATTTCTTGATTTCCGTGATAAGATTTTGAAAGCTTTGGAAAGTACTCGTGAAACAAAATTGATTGGTAAATCATTGGAAGCAACAGTAACTATTTATCCAAATGAAGTTGTGCGTACTTTATTGACGGCAATTGATGAAAATGTTGCTCAACTTTTGATTGTATCAAACTTTGTAGTTGCCAACGAACCAGTAAATAATGCCCCAGAGTCTGCAATGAAATTTGATGACCTTGCAGTTCTTGTTGAACATGCGGCTGGAGAAGTTTGTGATCGTTGCCGTAGAACAGCTGAAACAGTTGGACACAATGCTAATGAACATCTCAAAATGCTTTGTGAACATTGTGCACATATCGTTGAAACAGAATTCCCTGAAATTCTTGAAGAAGGTTTTGAA
>ileS_Lcl-198
ATGCTCAAATCAATTGGAAATACAATTGTGCCAAAAGATGTCACTAAGAAATTTGGTGCCGATATTCTCCGTCTTTGGGTGGCCTCAATTGATACCGAATCAGATGTTCGTGTATCTATGGATATTCTCAGTCAAGTCTCTGAAGTTTACCGTAAAATCCGTAACACTTTGCGTTTCTTAATCGCAAATACATCTGATTTTAATCCTAAAGAAGATGGAATTGACTTTGCTGAACTTCGTCCAGTAGATAAATATATGCTTGTGAAATTTAATGAACTTGTAAAACAAATCCATAAAGCTTATGATAATTACAGTTTTATGAGTGTATACAAATCAATCATTAATTTCATCACTAATGATTTGTCATCGTTCTATCTTGATTTTGCAAAAGATGTGGTTTATATTGAAGCAGCAAATTCACCAGAACGACGTTCAATGCAAACAGTAATGTATGTTATTTTGAAAGCTTTGGTAAAAGTTCTTGTTCCAATTTTGCCTCATACAGCAGAAGAAACATGGACTTACTTAGAGCATGAACCAGAAAATTTTGCTTATCTTGCAGAAATGCCAGAAGCAGCGGAAATTCCAGGTAGTGAAGAACTATTAGGAAATTGGCAAGAATTCCTTGACTTCCGTGATAAGATTTTGAAAGCTTTGGAAAGTGCTCGTGAAGCGAAACTTATTGGTAAATCATTGGAAGCAACAGTGACAATTTATCCAAATGAAGTTGTACGTACTTTACTGACAGCGATTGACGAAAATGTTGCGCAACTTTTGATTGTATCAAACTTTGTAGTAGCGAACGGAACTGTAAGTGATGCACCAGAAGCAGCTATGAAATTTGATGACCTTGCTGTTCTTGTGGAACATGCCGCTGGTGATGTTTGTGACCGTTGCCGCAGAACTGATGAAACAGTTGGGCATAACGCCAATGAAAATCTCAAAATGCTTTGTGAACATTGTGCACATATCGTTGAAAAAGAATTTCCAGAAGTCCTTGTAGAAGGCTTTGAA
>ileS_Lcl-199
ATGCTCAAATCAATTGGAAATACAATTGTGCCAAAAGATGTCACTAAGAAATTTGGTGCCGATATTCTCCGTCTTTGGGTGGCCTCAATTGATACCGAATCAGATGTTCGTGTATCTATGGATATTCTCAGTCAAGTCTCTGAAGTTTACCGTAAAATCCGTAACACTTTGCGTTTCTTAATCGCAAATACATCTGATTTTAATCCTAAAGAAGATGGAATTGACTTTGCTGAACTTCGTCCAGTAGATAAATATATGCTTGTGAAATTTAATGAACTTGTAAAACAAATCCATAAAGCTTATGATAATTACAGTTTTATGAGTGTATACAAATCAATCATTAATTTCATCACTAATGATTTGTCATCGTTCTATCTTGATTTTGCAAAAGATGTGGTTTATATTGAAGCAGCAAATTCACCAGAACGACGTTCAATGCAAACAGTAATGTATGTTATTTTGAAAGATTTGGTAAAAGTTCTTGTTCCAATTTTGCCTCATACAGCAGAAGAAACATGGACTTACTTAGAGCATGAACCAGAAAATTTTGCTTATCTTGCAGAAATGCCAGAAGCAGCGGAAATTCCAGGTAGTGAAGAACTATTAGGAAATTGGCAAGAATTCCTTGACTTCCGTGATAAGATTTTGAAAGCTTTGGAAAGTGCTCGTGAAGCGAAACTTATTGGTAAATCATTGGAAGCAACAGTGACAATTTATCCAAATGAAGTTGTACGTACTTTACTGACAGCGATTGACGAAAATGTTGCGCAACTTTTGATTGTATCAAACTTTGTAGTAGCGAACGGAACTGTAAGTGATGCACCAGAAGCAGCTATGAAATTTGATGACCTTGCTGTTCTTGTGGAACATGCCGCTGGTGATGTTTGTGACCGTTGCCGCAGAACTGATGAAACAGTTGGGCATAACGCCAATGAAAATCTCAAAATGCTTTGTGAACATTGTGCACATATCGTTGAAAAAGAATTTCCAGAAGTCCTTGTAGAAGGCTTTGAA
>ileS_Lcl-200
ATGCTCAAATCAATTGGAAATACAATTGTGCCAAAAGATGTCACTAAGAAATTTGGTGCCGATATTCTCCGTCTTTGGGTGGCCTCAATTGATACCGAATCAGATGTTCGTGTATCTATGGATATTCTCAGTCAAGTCTCTGAAGTTTACCGTAAAATCCGTAACACTTTGCGTTTCTTAATCGCAAATACATCTGATTTTAATCCTAAAGAAGATGGAATTGACTTTGCTGAACTTCGTCCAGTAGATAAATATATGCTTGTGAAATTTAATGAACTTGTAAAACAAATCCATAAAGCTTATGATAATTACAGTTTTATGAGTGTATACAAATCAATCATTAATTTCATCACTAATGATTTGTCATCGTTCTATCTTGATTTTGCAAAAGATGTGGTTTATATTGAAGCAGCAAATTCACCAGAACGACGTTCAATGCAAACAGTAATGTATGTTATTTTGAAAGATTTGGTAAAAGTTCTTGTTCCAATTTTGCCTCATACAGCAGAAGAAACATGGACTTACTTAGAGCATGAACCAGAAAATTTTGCTTATCTTGCAGAAATGCCAGAAGCAGCGGAAATTCCAGGTAGTGAAGAACTATTAGGAAATTGGCAAGAATTCCTTGACTTCCGTGATAAGATTTTGAAAGCTTTGGAAAGTGCTCGTGAAGCGAAACTTATTGGTAAATCATTGGAAGCAACAGTGACAATTTATCCAAATGAAGTTGTACGTACTTTACTGACAGCGATTGACGAAAATGTTGCGCAACTTTTGATTGTATCAAACTTTGTAGTAGCGAACGGAACTGTAAGTGATGCACCAGAAGCAGCTATGAAATTTGATGACCTTGCTGTTCTTGTGGAACATGCCGCTGGTGATGTTTGTGACCGTTGCCGCAGAACTGATGAAACAGTTGGGCATAACGCCAATGAAAATCTCAAAATGCTTTGTGAACATTGTGCACATATCGTTGAAAAAGAATTTCCAGAAGTCCTTGTAGAAGGCTTTGAA
>ileS_Lcl-201
ATGCTCAAATCAATTGGAAATACAATTGTGCCAAAAGATGTCACTAAGAAATTTGGTGCCGATATTCTCCGTCTTTGGGTGGCCTCAATTGATACCGAATCAGATGTTCGTGTATCTATGGATATTCTCAGTCAAGTCTCTGAAGTTTACCGTAAAATCCGTAACACTTTGCGTTTCTTAATCGCAAATACATCTGATTTTAATCCTAAAGAAGATGGAATTGACTTTGCTGAACTTCGTCCAGTAGATAAATATATGCTTGTGAAATTTAATGAACTTGTAAAACAAATCCATAAAGCTTATGATAATTACAGTTTTATGAGTGTATACAAATCAATCATTAATTTCATCACTAATGATTTGTCATCGTTCTATCTTGATTTTGCAAAAGATGTGGTTTATATTGAAGCAGCAAATTCACCAGAACGACGTTCAATGCAAACAGTAATGTATGTTATTTTGAAAGATTTGGTAAAAGTTCTTGTTCCAATTTTGCCTCATACAGCAGAAGAAACATGGACTTACTTAGAGCATGAACCAGAAAATTTTGCTTATCTTGCAGAAATGCCAGAAGCAGCGGAAATTCCAGGTAGTGAAGAACTATTAGGAAATTGGCAAGAATTCCTTGACTTCCGTGATAAGATTTTGAAAGCTTTGGAAAGTGCTCGTGAAGCGAAACTTATTGGTAAATCATTGGAAGCAACAGTGACAATTTATCCAAATGAAGTTGTACGTACTTTACTGACAGCGATTGACGAAAATGTTGCGCAACTTTTGATTGTATCAAACTTTGTAGTAGCGAACGGAACTGTAAGTGATGCACCAGAAGCAGCTATGAAATTTGATGACCTTGCTGTTCTTGTGGAACATGCCGCTGGTGATGTTTGTGACCGTTGCCGCAGAACTGACGAAACAGTTGGGCATAACGCCAATGAAAATCTCAAAATGCTTTGTGAACATTGTGCACATATCGTTGAAAAAGAATTTCCAGAAGTCCTTGTAGAAGGCTTTGAA
>ileS_Lcl-202
ATGCTCAAATCAATTGGAAATACAATTGTGCCAAAAGATGTCACTAAGAAATTTGGTGCCGATATTCTCCGTCTTTGGGTGGCCTCAATTGATACCGAATCAGATGTTCGTGTATCTATGGATATTCTCAGTCAAGTCTCTGAAGTTTACCGTAAAATCCGTAACACTTTGCGTTTCTTAATCGCAAATACATCTGATTTTAATCCTAAAGAAGATGGAATTGACTTTGCTGAACTTCGTCCAGTAGATAAATATATGCTTGTGAAATTTAATGAACTTGTAAAACAAATCCATAAAGCTTATGATAATTACAGTTTTATGAGTGTATACAAATCAATCATTAATTTCATCACTAATGATTTGTCATCGTTCTATCTTGATTTTGCAAAAGATGTGGTTTATATTGAAGCAGCAAATTCACCAGAACGACGTTCAATGCAAACAGTAATGTATGTTATTTTGAAAGATTTGGTAAAAGTTCTTGTTCCAATTTTGCCTCATACAGCAGAAGAAACATGGACTTACTTAGAGCATGAACCAGAAAATTTTGCTTATCTTGCAGAAATGCCAGAAGCAGCGGAAATTCCAGGTAGTGAAGAACTATTAGGAAATTGGCAAGAATTCCTTGACTTCCGTGATAAGATTTTGAAAGCTTTGGAAAGTGCTCGTGAAGCGAAACTTATTGGTAAATCATTGGAAGCAACAGTGACAATTTATCCAAATGAAGTTGTACGTACTTTACTGACAGCGATTGACGAAAATGTTGCGCAACTTTTGATTATATCAAACTTTGTAGTAGCGAACGGAACTGTAAGTGATGCACCAGAAGCAGCTATGAAATTTGATGACCTTGCTGTTCTTGTGGAACATGCCGCTGGTGATGTTTGTGACCGTTGCCGCAGAACTGATGAAACAGTTGGGCATAACGCCAATGAAAATCTCAAAATGCTTTGTGAACATTGTGCACATATCGTTGAAAAAGAATTTCCAGAAGTCCTTGTAGAAGGCTTTGAA
>ileS_Lcl-203
ATGCTCAAATCAATTGGAAATACAATTGTGCCAAAAGATGTCACTAAGAAATTTGGTGCCGATATTCTCCGTCTTTGGGTGGCCTCAATTGATACCGAATCAGATGTTCGTGTATCTATGGATATTCTCAGTCAAGTCTCTGAAGTTTACCGTAAAATCCGTAACACTTTGCGTTTCTTAATCGCAAATACATCTGATTTTAATCCTAAAGAAGATGGAATTGACTTTGCTGAACTTCGTCCAGTAGATAAATATATGCTTGTGAAATTTAATGAACTTGTAAAACAAATCCATAAAGCTTATGATAATTACAGTTTTATGAGTGTATACAAATCAATCATTAATTTCATCACTAATGATTTGTCATCGTTCTATCTTGATTTTGCAAAAGATGTGGTTTATATTGAAGCAGCAAATTCACCAGAACGACGTTCAATGCAAACAGTAATGTATGTTATTTTGAAAGATTTGGTAAAAGTTCTTGTTCCAATTTTGCCTCATACAGCAGAAGAAACATGGACTTACTTAGAGCATGAACCAGAAAATTTTGCTTATCTTGCAGAAATGCCAGAAGCAGCGGAAATTCCAGGTAGTGAAGAACTATTAGGAAATTGGCAAGAATTCCTTGACTTCCGTGATAAGATTTTGAAAGCTTTGGAAAGTGCTCGTGAAGCGAAACTTATTGGTAAATCATTGGAAGCAACAGTGACAATTTATCCAAATGAAGTTGTACGTACTTTACTGACAGCGATTGACGAAAATGTTGCGCAACTTTTGATTGTATCAAACTTTGTAGTAGCGAACGGAACTGTAAGTGATGCACCAGAAGCAGCTATGAAATTTGATGACCTTGCTGTTCTTGTGGAACATGCCGCTGGTGATGTTTGTGACCGTTGCCGCAGAACTGACGAAACAGTTGGGCATAACGCCAATGAAAATCTCAAAATGCTTTGTGAACATTGTGCACATATCGTTGAAAAAGAATTTCCAGAAGTCCTTGTAGAAGGCTTTGAA
>ileS_Lcl-204
ATGCTCAAATCAATTGGAAATACAATTGTGCCAAAAGATGTCACTAAGAAATTTGGTGCCGATATTCTCCGTCTTTGGGTGGCCTCAATTGATACCGAATCAGATGTTCGTGTATCTATGGATATTCTCAGTCAAGTCTCTGAAGTTTACCGTAAAATCCGTAACACTTTGCGTTTCTTAATCGCAAATACATCTGATTTTAATCCTAAAGAAGATGGAATTGACTTTGCTGAACTTCGTCCAGTAGATAAATATATGCTTGTGAAATTTAATGAACTTGTAAAACAAATCCGTAAAGCTTATGATAATTACAGTTTTATGAGTGTATACAAATCAATCATTAATTTCATCACGAATGATTTGTCATCGTTCTATCTTGATTTTGCAAAAGATGTGGTTTATATTGAAGCCGCAAATTCACCAGAACGACGTTCAATGCAAACAGTTATGTATGTTATTTTGAAAGATTTGGTAAAAGTTCTTGTTCCAATTTTGCCTCATACAGCAGAAGAAACATGGACTTACTTAGAGCATGAACCAGAAAATTTTGCTTATCTTGCAGAAATGCCAGAAGCAGCGGAAATTCCAGGTAGTGAAGAACTATTAGGAAATTGGCAAGAATTCCTTGACTTCCGTGATAAGATTTTGAAAGCTTTGGAAAGTGCTCGTGAAGCGAAACTTATTGGTAAATCATTGGAAGCAACAGTGACAATTTATCCAAATGAAGTTGTACGTACTTTACTGACAGCAATTGACGAGAATGTTGCACAACTTTTGATTGTATCAAACTTTGTAGTAGCGAACGGAACTGTAAGTGATGCACCAGAAGCAGCTATGAAATTTGATGACCTTGCTGTTCTTGTGGAACATGCCGCTGGTGATGTTTGTGACCGTTGTCGCAGAACTGATGAAACAGTTGGACATAACGCCAATGAAAATCTCAAAATGCTTTGTGAACATTGTGCACATATCGTTGAAAAAGAATTTCCAGAAGTCCTTGTAGAAGGCTTTGAA
>ileS_Lcl-205
ATGCTCAAATCAATTGGAAATACAATCGTGCCAAAAGATGTCACTAAGAAATTTGGTGCTGACATTCTCCGCCTTTGGGTGGCATCAATTGATACTGAATCAGATGTTCGTGTGTCAATGGACATTCTCAGTCAAGTTTCTGAAGTTTACCGTAAAATCCGGAATACATTGCGTTTCTTAATCGCTAATACATCTGATTTTAATCCAAAAGAAGATGCAATTGATTTTGCAGAACTTCGTCCAGTAGACAAATATATGCTTGTGAAATTTAATGAACTTGTAAAACAAATTCGTACAGCTTATGATAACTATAGCTTTATGACTGTTTACAAATCAATCATTAATTTCATCACAAATGATTTGTCATCTTTCTATCTTGATTTTGCTAAAGATGTTGTTTATATTGAAGCAGCAAATTCACCAGAACGCCGCTCAATGCAAACAGTTATGTATGTTATTTTGAAAGATCTAGTGAAAATTCTTGTGCCAATTTTGCCACACACGGCAGAAGAAACATGGACTTACTTGGAACATGAACCAGAAAATTTTGCTTATCTTGCAGAAATGCCAGAAGCAGCAGAAATTCCTGGAAGTGAAGAATTGTTAGGAAACTGGCAAGAATTTCTTGATTTCCGTGATAAGATTTTGAAAGCTTTGGAAAGTGCTCGTGAAGCAAAATTGATTGGTAAATCATTGGAAGCAACAGTAACTATTTATCCAAATGAAGTTGTGCGTACTTTATTGACGGCAATTGATGAAAATGTTGCTCAACTTTTGATTGTATCAAACTTTGTAGTTGCCAACGAACCAGTAAATAATGCCCCAGAGTCTGCAATGAAATTTGATGACCTTGCAGTTCTTGTTGAACATGCGGCTGGAGAAGTTTGTGATCGTTGCCGTAGAACAGATGAAACAGTTGGACACAATGCTAATGAACATCTCAAAATGCTTTGTGAACATTGTGCACATATCGTTGAAACAGAATTCCCTGAAATTCTTGAAGAAGGTTTTGAA
>ileS_Lcl-206
ATGCTCAAATCAATTGGAAATACAATCGTGCCAAAAGATGTCACTAAGAAATTTGGTGCTGACATTCTCCGCCTTTGGGTGGCATCAATTGATACTGAATCAGATGTTCGTGTGTCAATGGACATTCTCAGTCAAGTTTCTGAAGTTTACCGTAAAATCCGGAATACATTGCGTTTCTTAATCGCTAATACATCTGATTTTAATCCAAAAGAAGATGCAATTGATTTTGCAGAACTTCGTCCAGTAGACAAATATATGCTTGTGAAATTTAATGAACTTGTAAAACAAATTCGTACAGCTTATGATAACTATAGCTTTATGACTGTTTACAAATCAATCATTAATTTCATCACAAATGATTTGTCATCTTTCTATCTTGATTTTGCTAAAGATGTTGTTTATATTGAAGCAGCAAATTCACCAGAACGCCGCTCAATGCAAACAGTTATGTATGTTATTTTGAAAGATCTAGTGAAAATTCTTGTGCCAATTTTGCCACACACGGCAGAAGAAACATGGACTTACTTGGAACATGAACCAGAAAATTTTGCTTATCTTGCAGAAATGCCAGAAGCAGCAGAAATTCCTGGAAGTGAAGAATTGTTAGGAAACTGGCAAGAATTTCTTGATTTCCGTGATAAGATTTTGAAAGCTTTGGAAAGTGCTCGTGAAGCAAAATTGATTGGTAAATCATTGGAAGCAACAGTAACTATTTATCCAAATGAAGTTGTGCGTACTTTATTGACGGCAATTGATGAAAATGTTGCTCAACTTTTGATTGTATCAAACTTTGTAGTTGCCAACGAACCAGTAAATAATGCCCCAGAGTCTGCAATGAAATTTGATGACCTTGCAGTTCTTGTTGAACATGCGGCTGGAGAAGTTTGTGATCGTTGCCGTAGAACAGATGAAACAGTTGGACACAATGCTAATGAACATCTCAAAATGCTTTGTGAACATTGTGCACATATCGTTGAAACAGAATTCCCTGAAATTCTTGAAGAAGGTTTTGAA
>ileS_Lcl-207
ATGCTCAAATCAATTGGAAATACAATTGTGCCAAAAGATGTCACTAAGAAATTTGGTGCCGATATTCTCCGTCTTTGGGTGGCCTCAATTGATACCGAATCAGATGTTCGTGTATCTATGGATATTCTCAGTCAAGTCTCTGAAGTTTACCGTAAAATCCGTAACACTTTGCGTTTCTTAATCGCAAATACATCTGATTTTAATCCTAAAGAAGATGGAATTGACTTTGCTGAACTTCGTCCAGTAGATAAATATATGCTTGTGAAATTTAATGAACTTGTAAAACAAATCCATAAAGCTTATGATAATTACAGTTTTATGAGTGTATACAAATCAATCATTAATTTCATCACTAATGATTTGTCATCGTTCTATCTTGATTTTGCAAAAGATGTGGTTTATATTGAAGCAGCAAATTCACCAGAACGACGTTCAATGCAAACAGTAATGTATGTTATTTTGAAAGATTTGGTAAAAGTTCTTGTTCCAATTTTGCCTCATACAGCAGAAGAAACATGGACTTACTTAGAGCATGAACCAGAAAATTTTGCTTATCTTGCAGAAATGCCAGAAGCAGCGGAAATTCCAGGTAGTGAAGAACTATTAGGAAATTGGCAAGAATTCCTTGACTTCCGTGATAAGATTTTGAAAGCTTTGGAAAGTGCTCGTGAAGCGAAACTTATTGGTAAATCATTGGAAGCAACAGTGACAATTTATCCAAATGAAGTTGTACGTACTTTACTGACAGCGATTGACGAAAATGTTGCGCAACTTTTGATTGTATCAAACTTTGTAGTAGCGAACGGAACTGTAAGTGATGCACCAGAAGCAGCTATGAAATTTGATGACCTTGCTGTTCTTGTGGAGCATGCCGCTGGTGATGTTTGTGACCGTTGCCGCAGAACTGATGAAACAGTTGGGCATAACGCCAATGAAAATCTCAAAATGCTTTGTGAACATTGTGCACATATCGTTGAAAAAGAATTTCCAGAAGTCCTTGTAGAAGGCTTTGAA
>ileS_Lcl-208
ATGCTCAAATCAATTGGAAATACAATTGTGCCAAAAGATGTCACTAAGAAATTTGGTGCCGATATTCTCCGTCTTTGGGTGGCCTCAATTGATACCGAATCAGATGTTCGTGTATCTATGGATATTCTCAGTCAAGTCTCTGAAGTTTACCGTAAAATCCGTAACACTTTGCGTTTCTTAATCGCAAATACATCTGATTTTAATCCTAAAGAAGATGGAATTGACTTTGCTGAACTTCGTCCAGTAGATAAATATATGCTTGTGAAATTTAATGAACTTGTAAAACAAATCCATAAAGCTTATGATAATTACAGTTTTATGAGTGTATACAAATCAATCATTAATTTCATCACTAATGATTTGTCATCGTTCTATCTTGATTTTGCAAAAGATGTGGTTTATATTGAAGCAGCAAATTCACCAGAACGACGTTCAATGCAAACAGTAATGTATGTTATTTTGAAAGATTTGGTAAAAGTTCTTGTTCCAATTTTGCCTCATACAGCAGAAGAAACATGGACTTACTTAGAGCATGAACCAGAAAATTTTGCTTATCTTGCAGAAATGCCAGAAGCAGCGGAAATTCCAGGTAGTGAAGAACTATTAGGAAATTGGCAAGAATTCCTTGACTTCCGTGATAAGATTTTGAAAGCTTTGGAAAGTGCTCGTGAAGCGAAACTTATTGGTAAATCATTGGAAGCAACAGTGACAATTTATCCAAATGAAGTTGTACGTACTTTACTGACAGCGATTGACGAAAATGTTGCGCAACTTTTGATTGTATCAAACTTTGTAGTAGCGAACGGAACTGTAAGTGATGCACCAGAAGCAGCTATGAAATTTGATGACCTTGCTGTTCTTGTGGAACATGCCGCTGGTGATGTTTGTGACCGTTGCCGCAGAACTGATGAAACAGTTGGGCATAACGCCAATGAAAATCTCAAAATGCTTTGTGAACATTGTGCACATATCGTTGAAAAAGAATTTCCAGAAGTCCTTGTAGAAGGCTTTGAA
>ileS_Lcl-209
ATGCTCAAATCAATTGGAAATACAATTGTGCCAAAAGATGTCACTAAGAAATTTGGTGCCGATATTCTCCGTCTTTGGGTGGCCTCAATTGATACCGAATCAGATGTTCGTGTATCTATGGATATTCTCAGTCAAGTCTCTGAAGTTTACCGTAAAATCCGTAACACTTTGCGTTTCTTAATCGCAAATACATCTGATTTTAATCCTAAAGAAGATGGAATTGACTTTGCTGAACTTCGTCCAGTAGATAAATATATGCTTGTGAAATTTAATGAACTTGTAAAACAAATCCATAAAGCTTATGATAATTACAGTTTTATGAGTGTATACAAATCAATCATTAATTTCATCACTAATGATTTGTCATCGTTCTATCTTGATTTTGCAAAAGATGTGGTTTATATTGAAGCAGCAAATTCACCAGAACGACGTTCAATGCAAACAGTAATGTATGTTATTTTGAAAGATTTGGTAAAAGTTCTTGTTCCAATTTTGCCTCATACAGCAGAAGAAACATGGACTTACTTAGAGCATGAACCAGAAAATTTTGCTTATCTTGCAGAAATGCCAGAAGCAGCGGAAATTCCAGGTAGTGAAGAACTATTAGGAAATTGGCAAGAATTCCTTGACTTCCGTGATAAGATTTTGAAAGCTTTGGAAAGTGCTCGTGAAGCGAAACTTATTGGTAAATCATTGGAAGCAACAGTGACAATTTATCCAAATGAAGTTGTACGTACTTTACTGACAGCGATTGACGAAAATGTTGCGCAACTTTTGATTGTATCAAACTTTGTAGTAGCGAACGGAACTGTAAGTGATGCACCAGAAGCAGCTATGAAATTTGATGACCTTGCTGTTCTTGTGGAGCATGCCGCTGGTGATGTTTGTGACCGTTGCCGCAGAACTGATGAAACAGTTGGGCATAACGCCAATGAAAATCTCAAAATGCTTTGTGAACATTGTGCACATATCGTTGAAAAAGAATTTCCAGAAGTCCTTGTAGAAGGCTTTGAA
>ileS_Lcl-210
ATGCTCAAATCAATTGGAAATACAATTGTGCCAAAAGATGTCACTAAGAAATTTGGTGCCGATATTCTCCGTCTTTGGGTGGCCTCAATTGATACCGAATCAGATGTTCGTGTATCTATGGATATTCTCAGTCAAGTCTCTGAAGTTTACCGTAAAATCCGTAACACTTTGCGTTTCTTAATCGCAAATACATCTGATTTTAATCCTAAAGAAGATGGAATTGACTTTGCTGAACTTCGTCCAGTAGATAAATATATGCTTGTGAAATTTAATGAACTTGTAAAACAAATCCGTAAAGCTTATGATAATTACAGTTTTATGAGTGTATACAAATCAATCATTAATTTCATCACGAATGATTTGTCATCGTTCTATCTTGATTTTGCAAAAGATGTGGTTTATATTGAAGCCGCAAATTCACCAGAACGACGTTCAATGCAAACAGTTATGTATGTTATTTTGAAAGATTTGGTAAAAGTTCTTGTTCCAATTTTGCCTCATACAGCAGAAGAAACATGGACTTACTTAGAGCATGAACCAGAAAATTTTGCTTATCTTGCAGAAATGCCAGAAGCAGCGGAAATTCCAGGTAGTGAAGAACTATTAGGAAATTGGCAAGAATTCCTTGACTTCCGTGATAAGATTTTGAAAGCTTTGGAAAGTGCTCGTGAAGCGAAACTTATTGGTAAATCATTGGAAGCAACAGTGACAATTTATCCAAATGAAGTTGTACGTACTTTACTGACAGCAATTGACGAGAATGTTGCACAACCTTTGATTGTATCAAACTTTGTAGTAGCGAACGGAACTGTAAGTGATGCACCAGAAGCAGCTATGAAATTTGATGACCTTGCTGTTCTTGTGGAACATGCCGCTGGTGATGTTTGTGACCGTTGTCGCAGAACTGATGAAACAGTTGGACATAACGCCAATGAAAATCTCAAAATGCTTTGTGAACATTGTGCACATATCGTTGAAAAAGAATTTCCAGAAGTCCTTGTAGAAGGCTTTGAA
>ileS_Lcl-211
ATGCTCAAATCAATTGGAAATACAATTGTGCCAAAAGATGTCACTAAGAAATTTGGTGCCGATATTCTCCGTCTTTGGGTGGCCTCAATTGATACCGAATCAGATGTTCGTGTATCTATGGATATTCTCAGTCAAGTCTCTGAAGTTTACCGTAAAATCCGTAACACTTTGCGTTTCTTAATCGCAAATACATCTGATTTTAATCCTAAAGAAGATGGAATTGACTTTGCTGAACTTCGTCCAGTAGATAAATATATGCTTGTGAAATTTAATGAACTTGTAAAACAAATCCATAAAGCTTATGATAATTACAGTTTTATGAGTGTATACAAATCAATCATTAATTTCATCACTAATGATTTGTCATCGTTCTATCTTGATTTTGCAAAAGATGTGGTTTATATTGAAGCAGCAAATTCACCAGAACGACGTTCAATGCAAACAGTAATGTATGTTATTTTGAAAGATTTGGTAAAAGTTCTTGTTCCAATTTTGCCTCATACAGCAGAAGAAACATGGACTTACTTAGAGCATGAACCAGAAAATTTTGCTTATCTTGCAGAAATGCCAGAAGCAGCGGAAATTCCAGGTAGTGAAGAACTATTAGGAAATTGGCAAGAATTCCTTGACTTCCGTGATAAGATTTTGAAAGCTTTGGAAAGTGCTCGTGAAGCGAAACTTATTGGTAAATCATTGGAAGCAACAGTGACAATTTATCCAAATGAAGTTGTACGTACTTTACTGACAGCGATTGACGAAAATGTTGCGCAACTTTTGATTGTATCAAACTTTGTAGTAGCGAACGGAACTGTAAGTGATGCACCAGAAGCAGCTATGAAATTTGATGACCTTGCTGTTCTTGTGGAACATGCCGCTGGTGATGTTTGTGACCGTTGCCGCAGAACTGATGAAACAGTTGGGCATAACGCCAATGAAAATCTCAAAATGCTTTGTGAACATTGTGCACATATCGTTGAAAAAGAATTTCCAGAAGTCCTTGTAGAAGGCTTTGAA
>ileS_Lcl-212
ATGCTCAAATCAATTGGAAATACAATTGTGCCAAAAGATGTCACTAAGAAATTTGGTGCCGATATTCTCCGTCTTTGGGTGGCCTCAATTGATACCGAATCAGATGTTCGTGTATCTATGGATATTCTCAGTCAAGTCTCTGAAGTTTACCGTAAAATCCGTAACACTTTGCGTTTCTTAATCGCAAATACATCTGATTTTAATCCTAAAGAAGATGGAATTGACTTTGCTGAACTTCGTCCAGTAGATAAATATATGCTTGTGAAATTTAATGAACTTGTAAAACAAATCCATAAAGCTTATGATAATTACAGTTTTATGAGTGTATACAAATCAATCATTAATTTCATCACTAATGATTTGTCATCGTTCTATCTTGATTTTGCAAAAGATGTGGTTTATATTGAAGCAGCAAATTCACCAGAACGACGTTCAATGCAAACAGTAATGTATGTTATTTTGAAAGATTTGGTAAAAGTTCTTGTTCCAATTTTGCCTCATACAGCAGAAGAAACATGGACTTACTTAGAGCATGAACCAGAAAATTTTGCTTATCTTGCAGAAATGCCAGAAGCAGCGGAAATTCCAGGTAGTGAAGAACTATTAGGAAATTGGCAAGAATTCCTTGACTTCCGTGATAAGATTTTGAAAGCTTTGGAAAGTGCTCGTGAAGCGAAACTTATTGGTAAATCATTGGAAGCAACAGTGACAATTTATCCAAATGAAGTTGTACGTACTTTACTGACAGCGATTGACGAAAATGTTGCGCAACTTTTGATTGTATCAAACTTTGTAGTAGCGAACGGAACTGTAAGTGATGCACCAGAAGCAGCTATGAAATTTGATGACCTTGCTGTTCTTGTGGAGCATGCCGCTGGTGATGTTTGTGACCGTTGCCGCAGAACTGATGAAACAGTTGGGCATAACGCCAATGAAAATCTCAAAATGCTTTGTGAACATTGTGCACATATCGTTGAAAAAGAATTTCCAGAAGTCCTTGTAGAAGGCTTTGAA
>ileS_Lcl-213
ATGCTCAAATCAATTGGAAATACAATTGTGCCAAAAGATGTCACTAAGAAATTTGGTGCCGATATTCTCCGTCTTTGGGTGGCCTCAATTGATACCGAATCAGATGTTCGTGTATCTATGGATATTCTCAGTCAAGTCTCTGAAGTTTACCGTAAAATCCGTAACACTTTGCGTTTCTTAATCGCAAATACATCTGATTTTAATCCTAAAGAAGATGGAATTGACTTTGCTGAACTTCGTCCAGTAGATAAATATATGCTTGTGAAATTTAATGAACTTGTAAAACAAATCCATAAAGCTTATGATAATTACAGTTTTATGAGTGTATACAAATCAATCATTAATTTCATCACTAATGATTTGTCATCGTTCTATCTTGATTTTGCAAAAGATGTGGTTTATATTGAAGCAGCAAATTCACCAGAACGACGTTCAATGCAAACAGTAATGTATGTTATTTTGAAAGATTTGGTAAAAGTTCTTGTTCCAATTTTGCCTCATACAGCAGAAGAAACATGGACTTACTTAGAGCATGAACCAGAAAATTTTGCTTATCTTGCAGAAATGCCAGAAGCAGCGGAAATTCCAGGTAGTGAAGAACTATTAGGAAATTGGCAAGAATTCCTTGACTTCCGTGATAAGATTTTGAAAGCTTTGGAAAGTGCTCGTGAAGCGAAACTTATTGGTAAATCATTGGAAGCAACAGTGACAATTTATCCAAATGAAGTTGTACGTACTTTACTGACAGCGATTGACGAAAATGTTGCGCAACTTTTGATTATATCAAACTTTGTAGTAGCGAACGGAACTGTAAGTGATGCACCAGAAGCAGCTATGAAATTTGATGACCTTGCTGTTCTTGTGGAACATGCCGCTGGTGATGTTTGTGACCGTTGCCGCAGAACTGATGAAACAGTTGGGCATAACGCCAATGAAAATCTCAAAATGCTTTGTGAACATTGTGCACATATCGTTGAAAAAGAATTTCCAGAAGTCCTTGTAGAAGGCTTTGAA
>ileS_Lcl-214
ATGCTCAAATCAATTGGAAATACAATTGTGCCAAAAGATGTCACTAAGAAATTTGGTGCCGATATTCTCCGTCTTTGGGTGGCCTCAATTGATACCGAATCAGATGTTCGTGTATCTATGGATATTCTCAGTCAAGTCTCTGAAGTTTACCGTAAAATCCGTAACACTTTGCGTTTCTTAATCGCAAATACATCTGATTTTAATCCTAAAGAAGATGGAATTGACTTTGCTGAACTTCGTCCAGTAGATAAATATATGCTTGTGAAATTTAATGAACTTGTAAAACAAATCCATAAAGCTTATGATAATTACAGTTTTATGAGTGTATACAAATCAATCATTAATTTCATCACTAATGATTTGTCATCGTTCTATCTTGATTTTGCAAAAGATGTGGTTTATATTGAAGCAGCAAATTCACCAGAACGACGTTCAATGCAAACAGTAATGTATGTTATTTTGAAAGATTTGGTAAAAGTTCTTGTTCCAATTTTGCCTCATACAGCAGAAGAAACATGGACTTACTTAGAGCATGAACCAGAAAATTTTGCTTATCTTGCAGAAATGCCAGAAGCAGCGGAAATTCCAGGTAGTGAAGAACTATTAGGAAATTGGCAAGAATTCCTTGACTTCCGTGATAAGATTTTGAAAGCTTTGGAAAGTGCTCGTGAAGCGAAACTTATTGGTAAATCATTGGAAGCAACAGTGACAATTTATCCAAATGAAGTTGTACGTACTTTACTGACAGCGATTGACGAAAATGTTGCGCAACTTTTGATTGTATCAAACTTTGTAGTAGCGAACGGAACTGTAAGTGATGCACCAGAAGCAGCTATGAAATTTGATGACCTTGCTGTTCTTGTGGAACATGCCGCTGGTGATGTTTGTGACCGTTGCCGCAGAACTGATGAAACAGTTGGGCATAACGCCAATGAAAATCTCAAAATGCTTTGTGAACATTGTGCACATATCGTTGAAAAAGAATTTCCAGAAGTCCTTGTAGAAGGCTTTGAA
>ileS_Lcl-215
ATGCTCAAATCAATTGGAAATACAATTGTGCCAAAAGATGTCACTAAGAAATTTGGTGCCGATATTCTCCGTCTTTGGGTGGCCTCAATTGATACCGAATCAGATGTTCGTGTATCTATGGATATTCTCAGTCAAGTCTCTGAAGTTTACCGTAAAATCCGTAACACTTTGCGTTTCTTAATCGCAAATACATCTGATTTTAATCCTAAAGAAGATGGAATTGACTTTGCTGAACTTCGTCCAGTAGATAAATATATGCTTGTGAAATTTAATGAACTTGTAAAACAAATCCATAAAGCTTATGATAATTACAGTTTTATGAGTGTATACAAATCAATCATTAATTTCATCACTAATGATTTGTCATCGTTCTATCTTGATTTTGCAAAAGATGTGGTTTATATTGAAGCAGCAAATTCACCAGAACGACGTTCAATGCAAACAGTAATGTATGTTATTTTGAAAGATTTGGTAAAAGTTCTTGTTCCAATTTTGCCTCATACAGCAGAAGAAACATGGACTTACTTAGAGCATGAACCAGAAAATTTTGCTTATCTTGCAGAAATGCCAGAAGCAGCGGAAATTCCAGGTAGTGAAGAACTATTAGGAAATTGGCAAGAATTCCTTGACTTCCGTGATAAGATTTTGAAAGCTTTGGAAAGTGCTCGTGAAGCGAAACTTATTGGTAAATCATTGGAAGCAACAGTGACAATTTATCCAAATGAAGTTGTACGTACTTTACTGACAGCGATTGACGAAAATGTTGCGCAACTTTTGATTGTATCAAACTTTGTAGTAGCGAACGGAACTGTAAGTGATGCACCAGAAGCAGCTATGAAATTTGATGACCTTGCTGTTCTTGTGGAACATGCCGCTGGTGATGTTTGTGACCGTTGCCGCAGAACTGATGAAACAGTTGGGCATAACGCCAATGAAAATCTCAAAATGCTTTGTGAACATTGTGCACATATCGTTGAAAAAGAATTTCCAGAAGTCCTTGTAGAAGGCTTTGAA
>ileS_Lcl-216
ATGCTCAAATCAATTGGAAATACAATTGTGCCAAAAGATGTCACTAAGAAATTTGGTGCCGATATTCTCCGTCTTTGGGTGGCCTCAATTGATACCGAATCAGATGTTCGTGTATCTATGGATATTCTCAGTCAAGTCTCTGAAGTTTACCGTAAAATCCGTAACACTTTGCGTTTCTTAATCGCAAATACATCTGATTTTAATCCTAAAGAAGATGGAATTGACTTTGCTGAACTTCGTCCAGTAGATAAATATATGCTTGTGAAATTTAATGAACTTGTAAAACAAATCCATAAAGCTTATGATAATTACAGTTTTATGAGTGTATACAAATCAATCATTAATTTCATCACTAATGATTTGTCATCGTTCTATCTTGATTTTGCAAAAGATGTGGTTTATATTGAAGCAGCAAATTCACCAGAACGACGTTCAATGCAAACAGTAATGTATGTTATTTTGAAAGATTTGGTAAAAGTTCTTGTTCCAATTTTGCCTCATACAGCAGAAGAAACATGGACTTACTTAGAGCATGAACCAGAAAATTTTGCTTATCTTGCAGAAATGCCAGAAGCAGCGGAAATTCCAGGTAGTGAAGAACTATTAGGAAATTGGCAAGAATTCCTTGACTTCCGTGATAAGATTTTGAAAGCTTTGGAAAGTGCTCGTGAAGCGAAACTTATTGGTAAATCATTGGAAGCAACAGTGACAATTTATCCAAATGAAGTTGTACGTACTTTACTGACAGCGATTGACGAAAATGTTGCGCAACTTTTGATTGTATCAAACTTTGTAGTAGCGAACGGAACTGTAAGTGATGCACCAGAAGCAGCTATGAAATTTGATGACCTTGCTGTTCTTGTGGAACATGCCGCTGGTGATGTTTGTGACCGTTGCCGCAGAACTGATGAAACAGTTGGGCATAACGCCAATGAAAATCTCAAAATGCTTTGTGAACATTGTGCACATATCGTTGAAAAAGAATTTCCAGAAGTCCTTGTAGAAGGCTTTGAA
>ileS_Lcl-217
ATGCTCAAATCAATTGGAAATACAATTGTGCCAAAAGATGTCACTAAGAAATTTGGTGCCGATATTCTCCGTCTTTGGGTGGCCTCAATTGATACCGAATCAGATGTTCGTGTATCTATGGATATTCTCAGTCAAGTCTCTGAAGTTTACCGTAAAATCCGTAACACTTTGCGTTTCTTAATCGCAAATACATCTGATTTTAATCCTAAAGAAGATGGAATTGACTTTGCTGAACTTCGTCCAGTAGATAAATATATGCTTGTGAAATTTAATGAACTTGTAAAACAAATCCATAAAGCTTATGATAATTACAGTTTTATGAGTGTATACAAATCAATCATTAATTTCATCACTAATGATTTGTCATCGTTCTATCTTGATTTTGCAAAAGATGTGGTTTATATTGAAGCAGCAAATTCACCAGAACGACGTTCAATGCAAACAGTAATGTATGTTATTTTGAAAGATTTGGTAAAAGTTCTTGTTCCAATTTTGCCTCATACAGCAGAAGAAACATGGACTTACTTAGAGCATGAACCAGAAAATTTTGCTTATCTTGCAGAAATGCCAGAAGCAGCGGAAATTCCAGGTAGTGAAGAACTATTAGGAAATTGGCAAGAATTCCTTGACTTCCGTGATAAGATTTTGAAAGCTTTGGAAAGTGCTCGTGAAGCGAAACTTATTGGTAAATCATTGGAAGCAACAGTGACAATTTATCCAAATGAAGTTGTACGTACTTTACTGACAGCGATTGACGAAAATGTTGCGCAACTTTTGATTATATCAAACTTTGTAGTAGCGAACGGAACTGTAAGTGATGCACCAGAATCAGCTATGAAATTTGATGACCTTGCTGTTCTTGTGGAACATGCCGCTGGTGATGTTTGTGACCGTTGCCGCAGAACTGATGAAACAGTTGGGCATAACGCCAATGAAAATCTCAAAATGCTTTGTGAACATTGTGCACATATCGTTGAAAAAGAATTTCCAGAAGTCCTTGTAGAAGGCTTTGAA
>ileS_Lcl-218
ATGCTCAAATCAATTGGAAATACAATTGTGCCAAAAGATGTCACTAAGAAATTTGGTGCCGATATTCTCCGTCTTTGGGTGGCCTCAATTGATACCGAATCAGATGTTCGTGTATCTATGGATATTCTCAGTCAAGTCTCTGAAGTTTACCGTAAAATCCGTAACACTTTGCGTTTCTTAATCGCAAATACATCTGATTTTAATCCTAAAGAAGATGGAATTGACTTTGCTGAACTTCGTCCAGTAGATAAATATATGCTTGTGAAATTTAATGAACTTGTAAAACAAATCCGTAAAGCTTATGATAATTACAGTTTTATGAGTGTATACAAATCAATCATTAATTTCATCACGAATGATTTGTCATCGTTCTATCTTGATTTTGCAAAAGATGTGGTTTATATTGAAGCCGCAAATTCACCAGAACGACGTTCAATGCAAACAGTTATGTATGTTATTTTGAAAGATTTGGTAAAAGTTCTTGTTCCAATTTTGCCTCATACAGCAGAAGAAACATGGACTTACTTAGAGCATGAACCAGAAAATTTTGCTTATCTTGCAGAAATGCCAGAAGCAGCGGAAATTCCAGGTAGTGAAGAACTATTAGGAAATTGGCAAGAATTCCTTGACTTCCGTGATAAGATTTTGAAAGCTTTGGAAAGTGCTCGTGAAGCGAAACTTATTGGTAAATCATTGGAAGCAACAGTGACAATTTATCCAAATGAAGTTGTACGTACTTTACTGACAGCAATTGACGAGAATGTTGCACAACCTTTGATTGTATCAAACTTTGTAGTAGCGAACGGAACTGTAAGTGATGCACCAGAAGCAGCTATGAAATTTGATGACCTTGCTGTTCTTGTGGAACATGCCGCTGGTGATGTTTGTGACCGTTGTCGCAGAACTGATGAAACAGTTGGACATAACGCCAATGAAAATCTCAAAATGCTTTGTGAACATTGTGCACATATCGTTGAAAAAGAATTTCCAGAAGTCCTTGTAGAAGGCTTTGAA
>ileS_Lcl-219
ATGCTCAAATCAATTGGAAATACAATTGTGCCAAAAGATGTCACTAAGAAATTTGGTGCCGATATTCTCCGTCTTTGGGTGGCCTCAATTGATACCGAATCAGATGTTCGTGTATCTATGGATATTCTCAGTCAAGTCTCTGAAGTTTACCGTAAAATCCGTAACACTTTGCGTTTCTTAATCGCAAATACATCTGATTTTAATCCTAAAGAAGATGGAATTGACTTTGCTGAACTTCGTCCAGTAGATAAATATATGCTTGTGAAATTTAATGAACTTGTAAAACAAATCCATAAAGCTTATGATAATTACAGTTTTATGAGTGTATACAAATCAATCATTAATTTCATCACTAATGATTTGTCATCGTTCTATCTTGATTTTGCAAAAGATGTGGTTTATATTGAAGCAGCAAATTCACCAGAACGACGTTCAATGCAAACAGTAATGTATGTTATTTTGAAAGATTTGGTAAAAGTTCTTGTTCCAATTTTGCCTCATACAGCAGAAGAAACATGGACTTACTTAGAGCATGAACCAGAAAATTTTGCTTATCTTGCAGAAATGCCAGAAGCAGCGGAAATTCCAGGTAGTGAAGAACTATTAGGAAATTGGCAAGAATTCCTTGACTTCCGTGATAAGATTTTGAAAGCTTTGGAAAGTGCTCGTGAAGCGAAACTTATTGGTAAATCATTGGAAGCAACAGTGACAATTTATCCAAATGAAGTTGTACGTACTTTACTGACAGCGATTGACGAAAATGTTGCGCAACTTTTGATTGTATCAAACTTTGTAGTAGCGAACGGAACTGTAAGTGATGCACCAGAAGCAGCTATGAAATTTGATGACCTTGCTGTTCTTGTGGAGCATGCCGCTGGTGATGTTTGTGACCGTTGCCGCAGAACTGATGAAACAGTTGGGCATAACGCCAATGAAAATCTCAAAATGCTTTGTGAACATTGTGCACATATCGTTGAAAAAGAATTTCCAGAAGTCCTTGTAGAAGGCTTTGAA
>ileS_Lcl-220
ATGCTCAAATCAATTGGAAATACAATTGTGCCAAAAGATGTCACTAAGAAATTTGGTGCCGATATTCTCCGTCTTTGGGTGGCCTCAATTGATACCGAATCAGATGTTCGTGTATCTATGGATATTCTCAGTCAAGTCTCTGAAGTTTACCGTAAAATCCGTAACACTTTGCGTTTCTTAATCGCAAATACATCTGATTTTAATCCTAAAGAAGATGGAATTGACTTTGCTGAACTTCGTCCAGTAGATAAATATATGCTTGTGAAATTTAATGAACTTGTAAAACAAATCCATAAAGCTTATGATAATTACAGTTTTATGAGTGTATACAAATCAATCATTAATTTCATCACTAATGATTTGTCATCGTTCTATCTTGATTTTGCAAAAGATGTGGTTTATATTGAAGCAGCAAATTCACCAGAACGACGTTCAATGCAAACAGTAATGTATGTTATTTTGAAAGATTTGGTAAAAGTTCTTGTTCCAATTTTGCCTCATACAGCAGAAGAAACATGGACTTACTTAGAGCATGAACCAGAAAATTTTGCTTATCTTGCAGAAATGCCAGAAGCAGCGGAAATTCCAGGTAGTGAAGAACTATTAGGAAATTGGCAAGAATTCCTTGACTTCCGTGATAAGATTTTGAAAGCTTTGGAAAGTGCTCGTGAAGCGAAACTTATTGGTAAATCATTGGAAGCAACAGTGACAATTTATCCAAATGAAGTTGTACGTACTTTACTGACAGCGATTGACGAAAATGTTGCGCAACTTTTGATTGTATCAAACTTTGTAGTAGCGAACGGAACTGTAAGTGATGCACCAGAAGCAGCTATGAAATTTGATGACCTTGCTGTTCTTGTGGAACATGCCGCTGGTGATGTTTGTGACCGTTGCCGCAGAACTGATGAAACAGTTGGGCATAACGCCAATGAAAATCTCAAAATGCTTTGTGAACATTGTGCACATATCGTTGAAAAAGAATTTCCAGAAGTCCTTGTAGAAGGCTTTGAA
>ileS_Lcl-221
ATGCTCAAATCAATTGGAAATACAATTGTGCCAAAAGATGTCACTAAGAAATTTGGTGCCGATATTCTCCGTCTTTGGGTGGCCTCAATTGATACCGAATCAGATGTTCGTGTATCTATGGATATTCTCAGTCAAGTCTCTGAAGTTTACCGTAAAATCCGTAACACTTTGCGTTTCTTAATCGCAAATACATCTGATTTTAATCCTAAAGAAGATGGAATTGACTTTGCTGAACTTCGTCCAGTAGATAAATATATGCTTGTGAAATTTAATGAACTTGTAAAACAAATCCATAAAGCTTATGATAATTACAGTTTTATGAGTGTATACAAATCAATCATTAATTTCATCACTAATGATTTGTCATCGTTCTATCTTGATTTTGCAAAAGATGTGGTTTATATTGAAGCAGCAAATTCACCAGAACGACGTTCAATGCAAACAGTAATGTATGTTATTTTGAAAGATTTGGTAAAAGTTCTTGTTCCAATTTTGCCTCATACAGCAGAAGAAACATGGACTTACTTAGAGCATGAACCAGAAAATTTTGCTTATCTTGCAGAAATGCCAGAAGCAGCGGAAATTCCAGGTAGTGAAGAACTATTAGGAAATTGGCAAGAATTCCTTGACTTCCGTGATAAGATTTTGAAAGCTTTGGAAAGTGCTCGTGAAGCGAAACTTATTGGTAAATCATTGGAAGCAACAGTGACAATTTATCCAAATGAAGTTGTACGTACTTTACTGACAGCGATTGACGAAAATGTTGCGCAACTTTTGATTGTATCAAACTTTGTAGTAGCGAACGGAACTGTAAGTGATGCACCAGAAGCAGCTATGAAATTTGATGACCTTGCTGTTCTTGTGGAACATGCCGCTGGTGATGTTTGTGACCGTTGCCGCAGAACTGATGAAACAGTTGGGCATAACGCCAATGAAAATCTCAAAATGCTTTGTGAACATTGTGCACATATCGTTGAAAAAGAATTTCCAGAAGTCCTTGTAGAAGGCTTTGAA
>ileS_Lcl-222
ATGCTCAAATCAATTGGAAATACAATTGTGCCAAAAGATGTCACTAAGAAATTTGGTGCCGATATTCTCCGTCTTTGGGTGGCCTCAATTGATACCGAATCAGATGTTCGTGTATCTATGGATATTCTCAGTCAAGTCTCTGAAGTTTACCGTAAAATCCGTAACACTTTGCGTTTCTTAATCGCAAATACATCTGATTTTAATCCTAAAGAAGATGGAATTGACTTTGCTGAACTTCGTCCAGTAGATAAATATATGCTTGTGAAATTTAATGAACTTGTAAAACAAATCCATAAAGCTTATGATAATTACAGTTTTATGAGTGTATACAAATCAATCATTAATTTCATCACTAATGATTTGTCATCGTTCTATCTTGATTTTGCAAAAGATGTGGTTTATATTGAAGCAGCAAATTCACCAGAACGACGTTCAATGCAAACAGTAATGTATGTTATTTTGAAAGATTTGGTAAAAGTTCTTGTTCCAATTTTGCCTCATACAGCAGAAGAAACATGGACTTACTTAGAGCATGAACCAGAAAATTTTGCTTATCTTGCAGAAATGCCAGAAGCAGCGGAAATTCCAGGTAGTGAAGAACTATTAGGAAATTGGCAAGAATTCCTTGACTTCCGTGATAAGATTTTGAAAGCTTTGGAAAGTGCTCGTGAAGCGAAACTTATTGGTAAATCATTGGAAGCAACAGTGACAATTTATCCAAATGAAGTTGTACGTACTTTACTGACAGCGATTGACGAAAATGTTGCGCAACTTTTGATTGTATCAAACTTTGTAGTAGCGAACGGAACTGTAAGTGATGCACCAGAAGCAGCTATGAAATTTGATGACCTTGCTGTTCTTGTGGAACATGCCGCTGGTGATGTTTGTGACCGTTGCCGCAGAACTGATGAAACAGTTGGGCATAACGCCAATGAAAATCTCAAAATGCTTTGTGAACATTGTGCACATATCGTTGAAAAAGAATTTCCAGAAGTCCTTGTAGAAGGCTTTGAA
>ileS_Lcl-223
ATGCTCAAATCAATTGGAAATACAATTGTGCCAAAAGATGTCACTAAGAAATTTGGTGCCGATATTCTCCGTCTTTGGGTGGCCTCAATTGATACCGAATCAGATGTTCGTGTATCTATGGATATTCTCAGTCAAGTCTCTGAAGTTTACCGTAAAATCCGTAACACTTTGCGTTTCTTAATCGCAAATACATCTGATTTTAATCCTAAAGAAGATGGAATTGACTTTGCTGAACTTCGTCCAGTAGATAAATATATGCTTGTGAAATTTAATGAACTTGTAAAACAAATCCATAAAGCTTATGATAATTACAGTTTTATGAGTGTATACAAATCAATCATTAATTTCATCACTAATGATTTGTCATCGTTCTATCTTGATTTTGCAAAAGATGTGGTTTATATTGAAGCAGCAAATTCACCAGAACGACGTTCAATGCAAACAGTAATGTATGTTATTTTGAAAGATTTGGTAAAAGTTCTTGTTCCAATTTTGCCTCATACAGCAGAAGAAACATGGACTTACTTAGAGCATGAACCAGAAAATTTTGCTTATCTTGCAGAAATGCCAGAAGCAGCGGAAATTCCAGGTAGTGAAGAACTATTAGGAAATTGGCAAGAATTCCTTGACTTCCGTGATAAGATTTTGAAAGCTTTGGAAAGTGCTCGTGAAGCGAAACTTATTGGTAAATCATTGGAAGCAACAGTGACAATTTATCCAAATGAAGTTGTACGTACTTTACTGACAGCGATTGACGAAAATGTTGCGCAACTTTTGATTGTATCAAACTTTGTAGTAGCGAACGGAACTGTAAGTGATGCACCAGAAGCAGCTATGAAATTTGATGACCTTGCTGTTCTTGTGGAACATGCCGCTGGTGATGTTTGTGACCGTTGCCGCAGAACTGATGAAACAGTTGGGCATAACGCCAATGAAAATCTCAAAATGCTTTGTGAACATTGTGCACATATCGTTGAAAAAGAATTTCCAGAAGTCCTTGTAGAAGGCTTTAAA
>ileS_Lcl-224
ATGCTCAAATCAATTGGAAATACAATCGTGCCAAAAGATGTCACTAAGAAATTTGGTGCTGACATTCTCCGCCTTTGGGTGGCATCAATTGATACTGAATCAGATGTTCGTGTGTCAATGGACATTCTCAGTCAAGTTTCTGAAGTTTACCGTAAAATCCGGAATACATTGCGTTTCTTAATCGCTAATACATCTGATTTTAATCCAAAAGAAGATGCAATTGATTTTGCAGAACTTCGTCCAGTAGACAAATATATGCTTGTGAAATTTAATGAACTTGTAAAACAAATTCGTACAGCTTATGATAACTATAGCTTTATGACTGTTTACAAATCAATCATTAATTTCATCACAAATGATTTGTCATCTTTCTATCTTGATTTTGCTAAAGATGTTGTTTATATTGAAGCAGCAAATTCACCAGAACGCCGCTCAATGCAAACAGTTATGTATGTTATTTTGAAAGATCTAGTGAAAATTCTTGTGCCAATTTTGCCACACACGGCAGAAGAAACATGGACTTACTTGGAACATGAACCAGAAAATTTTGCTTATCTTGCAGAAATGCCAGAAGCAGCAGAAATTCCTGGAAGTGAAGAATTGTTAGGAAACTGGCAAGAATTTCTTGATTTCCGTGATAAGATTTTGAAAGCTTTGGAAAGTGCTCGTGAAGCAAAATTGATTGGTAAATCATTGGAAGCAACAGTAACTATTTATCCAAATGAAGTTGTGCGTACTTTATTGACGGCAATTGATGAAAATGTTGCTCAACTTTTGATTGTATCAAACTTTGTAGTTGCCAACGAACCAGTAAATAATGCCCCAGAGTCTGCAATGAAATTTGATGACCTTGCAGTTCTTGTTGAACATGCGGCTGGAGAAGTTTGTGATCGTTGCCGTAGAACAGATGAAACAGTTGGACACAATGCTAATGAACATCTCAAAATGCTTTGTGAACATTGTGCACATATCGTTGAAACAGAATTCCCTGAAATTCTTGAAGAAGGTTTTGAA
>ileS_Lcl-225
ATGCTCAAATCAATTGGAAATACAATTGTGCCAAAAGATGTCACTAAGAAATTTGGTGCCGATATTCTCCGTCTTTGGGTGGCCTCAATTGATACCGAATCAGATGTTCGTGTATCTATGGATATTCTCAGTCAAGTCTCTGAAGTTTACCGTAAAATCCGTAACACTTTGCGTTTCTTAATCGCAAATACATCTGATTTTAATCCTAAAGAAGATGGAATTGACTTTGCTGAACTTCGTCCAGTAGATAAATATATGCTTGTGAAATTTAATGAACTTGTAAAACAAATCCATAAAGCTTATGATAATTACAGTTTTATGAGTGTATACAAATCAATCATTAATTTCATCACTAATGATTTGTCATCGTTCTATCTTGATTTTGCAAAAGATGTGGTTTATATTGAAGCAGCAAATTCACCAGAACGACGTTCAATGCAAACAGTAATGTATGTTATTTTGAAAGATTTGGTAAAAGTTCTTGTTCCAATTTTGCCTCATACAGCAGAAGAAACATGGACTTACTTAGAGCATGAACCAGAAAATTTTGCTTATCTTGCAGAAATGCCAGAAGCAGCGGAAATTCCAGGTAGTGAAGAACTATTAGAAAATTGGCAAGAATTCCTTGACTTCCGTGATAAGATTTTGAAAGCTTTGGAAAGTGCTCGTGAAGCGAAACTTATTGGTAAATCATTGGAAGCAACAGTGACAATTTATCCAAATGAAGTTGTACGTACTTTACTGACAGCGATTGACGAAAATGTTGCGCAACTTTTGATTGTATCAAACTTTGTAGTAGCGAACGGAACTGTAAGTGATGCACCAGAAGCAGCTATGAAATTTGATGACCTTGCTGTTCTTGTGGAACATGCCGCTGGTGATGTTTGTGACCGTTGCCGCAGAACTGATGCAACAGTTGGGCATAACGCCAATGAAAATCTCAAAATGCTTTGTGAACATTGTGCACATATCGTTGAAAAAGAATTTCCAGAAATCCTTGTAGAAGGCTTTGAA
>ileS_Lcl-226
ATGCTCAAATCAATTGGAAATACAATTGTGCCAAAAGATGTCACTAAGAAATTTGGTGCCGATATTCTCCGTCTTTGGGTGGCCTCAATTGATACCGAATCAGATGTTCGTGTATCTATGGATATTCTCAGTCAAGTCTCTGAAGTTTACCGTAAAATCCGTAACACTTTGCGTTTCTTAATCGCAAATACATCTGATTTTAATCCTAAAGAAGATGGAATTGACTTTGCTGAACTTCGTCCAGTAGATAAATATATGCTTGTGAAATTTAATGAACTTGTAAAACAAATCCATAAAGCTTATGATAATTACAGTTTTATGAGTGTATACAAATCAATCATTAATTTCATCACTAATGATTTGTCATCGTTCTATCTTGATTTTGCAAAAGATGTGGTTTATATTGAAGCAGCAAATTCACCAGAACGACGTTCAATGCAAACAGTAATGTATGTTATTTTGAAAGATTTGGTAAAAGTTCTTGTTCCAATTTTGCCTCATACAGCAGAAGAAACATGGACTTACTTAGAGCATGAACCAGAAAATTTTGCTTATCTTGCAGAAATGCCAGAAGCAGCGGAAATTCCAGGTAGTGAAGAACTATTAGGAAATTGGCAAGAATTCCTTGACTTCCGTGATAAGATTTTGAAAGCTTTGGAAAGTGCTCGTGAAGCGAAACTTATTGGTAAATCATTGGAAGCAACAGTGACAATTTATCCAAATGAAGTTGTACGTACTTTACTGACAGCGATTGACGAAAATGTTGCGCAACTTTTGATTGTATCAAACTTTGTAGTAGCGAACGGAACTGTAAGTGATGCACCAGAAGCAGCTATGAAATTTGATGACCTTGCTGTTCTTGTGGAACATGCCGCTGGTGATGTTTGTGACCGTTGCCGCAGAACTGATGCAACAGTTGGGCATAACGCCAATGAAAATCTCAAAATGCTTTGTGAACATTGTGCACATATCGTTGAAAAAGAATTTCCAGAAATCCTTGTAGAAGGCTTTGAA
>ileS_Lcl-227
ATGCTCAAATCAATTGGAAATACAATTGTGCCAAAAGATGTCACTAAGAAATTTGGTGCCGATATTCTCCGTCTTTGGGTGGCCTCAATTGATACCGAATCAGATGTTCGTGTATCTATGGATATTCTCAGTCAAGTCTCTGAAGTTTACCGTAAAATCCGTAACACTTTGCGTTTCTTAATCGCAAATACATCTGATTTTAATCCTAAAGAAGATGGAATTGACTTTGCTGAACTTCGTCCAGTAGATAAATATATGCTTGTGAAATTTAATGAACTTGTAAAACAAATCCGTAAAGCTTATGATAATTACAGTTTTATGAGTGTATACAAATCAATCATTAATTTCATCACGAATGATTTGTCATCGTTCTATCTTGATTTTGCAAAAGATGTGGTTTATATTGAAGCCGCAAATTCACCAGAACGACGTTCAATGCAAACAGTTATGTATGTTATTTTGAAAGATTTGGTAAAAGTTCTTGTTCCAATTTTGCCTCATACAGCAGAAGAAACATGGACTTACTTAGAGCATGAACCAGAAAATTTTGCTTATCTTGCAGAAATGCCAGAAGCAGCGGAAATTCCAGGTAGTGAAGAACTATTAGGAAATTGGCAAGAATTCCTTGACTTCCGTGATAAGATTTTGAAAGCTTTGGAAAGTGCTCGTGAAGCGAAACTTATTGGTAAATCATTGGAAGCAACAGTGACAATTTATCCAAATGAAGTTGTACGTACTTTACTGACAGCAATTGACGAGAATGTTGCACAACTTTTGATTGTATCAAACTTTGTAGTAGCGAACGGAACTGTAAGTGATGCACCAGAAGCAGCTATGAAATTTGATGACCTTGCTGTTCTTGTGGAACATGCCGCTGGTGATGTTTGTGACCGTTGTCGCAGAACTGATGAAACAGTTGGACATAACGCCAATGAAAATCTCAAAATGCTTTGTGAACATTGTGCACATATCGTTGAAAAAGAATTTCCAGAAGTCCTTGTAGAAGGCTTTGAA
>ileS_Lcl-228
ATGCTCAAATCAATTGGAAATACAATTGTGCCAAAAGATGTCACTAAGAAATTTGGTGCCGATATTCTCCGTCTTTGGGTGGCCTCAATTGATACCGAATCAGATGTTCGTGTATCTATGGATATTCTCAGTCAAGTCTCTGAAGTTTACCGTAAAATCCGTAACACTTTGCGTTTCTTAATCGCAAATACATCTGATTTTAATCCTAAAGAAGATGGAATTGACTTTGCTGAACTTCGTCCAGTAGATAAATATATGCTTGTGAAATTTAATGAACTTGTAAAACAAATCCGTAAAGCTTATGATAATTACAGTTTTATGAGTGTATACAAATCAATCATTAATTTCATCACGAATGATTTGTCATCGTTCTATCTTGATTTTGCAAAAGATGTGGTTTATATTGAAGCCGCAAATTCACCAGAACGACGTTCAATGCAAACAGTTATGTATGTTATTTTGAAAGATTTGGTAAAAGTTCTTGTTCCAATTTTGCCTCATACAGCAGAAGAAACATGGACTTACTTAGAGCATGAACCAGAAAATTTTGCTTATCTTGCAGAAATGCCAGAAGCAGCGGAAATTCCAGGTAGTGAAGAACTATTAGGAAATTGGCAAGAATTCCTTGACTTCCGTGATAAGATTTTGAAAGCTTTGGAAAGTGCTCGTGAAGCGAAACTTATTGGTAAATCATTGGAAGCAACAGTGACAATTTATCCAAATGAAGTTGTACGTACTTTACTGACAGCAATTGACGAGAATGTTGCACAACTTTTGATTGTATCAAACTTTGTAGTAGCGAACGGAACTGTAAGTGATGCACCAGAAGCAGCTATGAAATTTGATGACCTTGCTGTTCTTGTGGAACATGCCGCTGGTGATGTTTGTGACCGTTGTCGCAGAACTGATGAAACAGTTGGACATAACGCCAATGAAAATCTCAAAATGCTTTGTGAACATTGTGCACATATCGTTGAAAAAGAATTTCCAGAAGTCCTTGTAGAAGGCTTTGAA
>ileS_Lcl-229
ATGCTCAAATCAATTGGAAATACAATTGTGCCAAAAGATGTCACTAAGAAATTTGGTGCCGATATTCTCCGTCTTTGGGTGGCCTCAATTGATACCGAATCAGATGTTCGTGTATCTATGGATATTCTCAGTCAAGTCTCTGAAGTTTACCGTAAAATCCGTAACACTTTGCGTTTCTTAATCGCAAATACATCTGATTTTAATCCTAAAGAAGATGGAATTGACTTTGCTGAACTTCGTCCAGTAGATAAATATATGCTTGTGAAATTTAATGAACTTGTAAAACAAATCCATAAAGCTTATGATAATTACAGTTTTATGAGTGTATACAAATCAATCATTAATTTCATCACTAATGATTTGTCATCGTTCTATCTTGATTTTGCAAAAGATGTGGTTTATATTGAAGCAGCAAATTCACCAGAACGACGTTCAATGCAAACAGTAATGTATGTTATTTTGAAAGATTTGGTAAAAGTTCTTGTTCCAATTTTGCCTCATACAGCAGAAGAAACATGGACTTACTTAGAGCATGAACCAGAAAATTTTGCTTATCTTGCAGAAATGCCAGAAGCAGCGGAAATTCCAGGTAGTGAAGAACTATTAGGAAATTGGCAAGAATTCCTTGACTTCCGTGATAAGATTTTGAAAGCTTTGGAAAGTGCTCGTGAAGCGAAACTTATTGGTAAATCATTGGAAGCAACAGTGACAATTTATCCAAATGAAGTTGTACGTACTTTACTGACAGCGATTGACGAAAATGTTGCGCAACTTTTGATTGTATCAAACTTTGTAGTAGCGAACGGAACTGTAAGTGATGCACCAGAAGCAGCTATGAAATTTGATGACCTTGCTGTTCTTGTGGAACATGCCGCTGGTGATGTTTGTGACCGTTGCCGCAGAACTGACGAAACAGTTGGGCATAACGCCAATGAAAATCTCAAAATGCTTTGTGAACATTGTGCACATATCGTTGAAAAAGAATTTCCAGAAGTCCTTGTAGAAGGCTTTGAA
>ileS_Lcl-230
ATGCTCAAATCAATTGGAAATACAATTGTGCCAAAAGATGTCACTAAGAAATTTGGTGCCGATATTCTCCGTCTTTGGGTGGCCTCAATTGATACCGAATCAGATGTTCGTGTATCTATGGATATTCTCAGTCAAGTCTCTGAAGTTTACCGTAAAATCCGTAACACTTTGCGTTTCTTAATCGCAAATACATCTGATTTTAATCCTAAAGAAGATGGAATTGACTTTGCTGAACTTCGTCCAGTAGATAAATATATGCTTGTGAAATTTAATGAACTTGTAAAACAAATCCATAAAGCTTATGATAATTACAGTTTTATGAGTGTATACAAATCAATCATTAATTTCATCACTAATGATTTGTCATCGTTCTATCTTGATTTTGCAAAAGATGTGGTTTATATTGAAGCAGCAAATTCACCAGAACGACGTTCAATGCAAACAGTAATGTATGTTATTTTGAAAGATTTGGTAAAAGTTCTTGTTCCAATTTTGCCTCATACAGCAGAAGAAACATGGACTTACTTAGAGCATGAACCAGAAAATTTTGCTTATCTTGCAGAAATGCCAGAAGCAGCGGAAATTCCAGGTAGTGAAGAACTATTAGGAAATTGGCAAGAATTCCTTGACTTCCGTGATAAGATTTTGAAAGCTTTGGAAAGTGCTCGTGAAGCGAAACTTATTGGTAAATCATTGGAAGCAACAGTGACAATTTATCCAAATGAAGTTGTACGTACTTTACTGACAGCGATTGACGAAAATGTTGCGCAACTTTTGATTGTATCAAACTTTGTAGTAGCGAACGGAACTGTAAGTGATGCACCAGAAGCAGCTATGAAATTTGATGACCTTGCTGTTCTTGTGGAACATGCCGCTGGTGATGTTTGTGACCGTTGCCGCAGAACTGATGAAACAGTTGGGCATAACGCCAATGAAAATCTCAAAATGCTTTGTGAACATTGTGCACATATCGTTGAAAAAGAATTTCCAGAAGTCCTTGTAGAAGGCTTTGAA
>ileS_Lcl-231
ATGCTCAAATCAATTGGAAATACAATTGTGCCAAAAGATGTCACTAAGAAATTTGGTGCCGATATTCTCCGTCTTTGGGTGGCCTCAATTGATACCGAATCAGATGTTCGTGTATCTATGGATATTCTCAGTCAAGTCTCTGAAGTTTACCGTAAAATCCGTAACACTTTGCGTTTCTTAATCGCAAATACATCTGATTTTAATCCTAAAGAAGATGGAATTGACTTTGCTGAACTTCGTCCAGTAGATAAATATATGCTTGTGAAATTTAATGAACTTGTAAAACAAATCCGTAAAGCTTATGATAATTACAGTTTTATGAGTGTATACAAATCAATCATTAATTTCATCACGAATGATTTGTCATCGTTCTATCTTGATTTTGCAAAAGATGTGGTTTATATTGAAGCCGCAAATTCACCAGAACGACGTTCAATGCAAACAGTTATGTATGTTATTTTGAAAGATTTGGTAAAAGTTCTTGTTCCAATTTTGCCTCATACAGCAGAAGAAACATGGACTTACTTAGAGCATGAACCAGAAAATTTTGCTTATCTTGCAGAAATGCCAGAAGCAGCGGAAATTCCAGGTAGTGAAGAACTATTAGGAAATTGGCAAGAATTCCTTGACTTCCGTGATAAGATTTTGAAAGCTTTGGAAAGTGCTCGTGAAGCGAAACTTATTGGTAAATCATTGGAAGCAACAGTGACAATTTATCCAAATGAAGTTGTACGTACTTTACTGACAGCAATTGACGAGAATGTTGCACAACCTTTGATTGTATCAAACTTTGTAGTAGCGAACGGAACTGTAAGTGATGCACCAGAAGCAGCTATGAAATTTGATGACCTTGCTGTTCTTGTGGAACATGCTGCTGGTGATGTTTGTGACCGTTGTCGCAGAACTGATGAAACAGTTGGACATAACGCCAATGAAAATCTCAAAATGCTTTGTGAACATTGTGCACATATCGTTGAAAAAGAATTTCCAGAAGTCCTTGTAGAAGGCTTTGAA
>ileS_Lcl-232
ATGCTCAAATCAATTGGAAATACAATTGTGCCAAAAGATGTCACTAAGAAATTTGGTGCCGATATTCTCCGTCTTTGGGTGGCCTCAATTGATACCGAATCAGATGTTCGTGTATCTATGGATATTCTCAGTCAAGTCTCTGAAGTTTACCGTAAAATCCGTAACACTTTGCGTTTCTTAATCGCAAATACATCTGATTTTAATCCTAAAGAAGATGGAATTGACTTTGCTGAACTTCGTCCAGTAGATAAATATATGCTTGTGAAATTTAATGAACTTGTAAAACAAATCCATAAAGCTTATGATAATTACAGTTTTATGAGTGTATACAAATCAATCATTAATTTCATCACTAATGATTTGTCATCGTTCTATCTTGATTTTGCAAAAGATGTGGTTTATATTGAAGCAGCAAATTCACCAGAACGACGTTCAATGCAAACAGTAATGTATGTTATTTTGAAAGATTTGGTAAAAGTTCTTGTTCCAATTTTGCCTCATACAGCAGAAGAAACATGGACTTACTTAGAGCATGAACCAGAAAATTTTGCTTATCTTGCAGAAATGCCAGAAGCAGCGGAAATTCCAGGTAGTGAAGAACTATTAGGAAATTGGCAAGAATTCCTTGACTTCCGTGATAAGATTTTGAAAGCTTTGGAAAGTGCTCGTGAAGCGAAACTTATTGGTAAATCATTGGAAGCAACAGTGACAATTTATCCAAATGAAGTTGTACGTACTTTACTGACAGCGATTGACGAAAATGTTGCGCAACTTTTGATTGTATCAAACTTTGTAGTAGCGAACGGAACTGTAAGTGATGCACCAGAAGCAGCTATGAAATTTGATGACCTTGCTGTTCTTGTGGAACATGCCGCTGGTGATGTTTGTGACCGTTGCCGCAGAACTGACGAAACAGTTGGGCATAACGCCAATGAAAATCTCAAAATGCTTTGTGAACATTGTGCACATATCGTTGAAAAAGAATTTCCAGAAGTCCTTGTAGAAGGCTTTGAA
>ileS_Lcl-233
ATGCTCAAATCAATTGGAAATACAATTGTGCCAAAAGATGTCACTAAGAAATTTGGTGCCGATATTCTCCGTCTTTGGGTGGCCTCAATTGATACCGAATCAGATGTTCGTGTATCTATGGATATTCTCAGTCAAGTCTCTGAAGTTTACCGTAAAATCCGTAACACTTTGCGTTTCTTAATCGCAAATACATCTGATTTTAATCCTAAAGAAGATGGAATTGACTTTGCTGAACTTCGTCCAGTAGATAAATATATGCTTGTGAAATTTAATGAACTTGTAAAACAAATCCATAAAGCTTATGATAATTACAGTTTTATGAGTGTATACAAATCAATCATTAATTTCATCACTAATGATTTGTCATCGTTCTATCTTGATTTTGCAAAAGATGTGGTTTATATTGAAGCAGCAAATTCACCAGAACGACGTTCAATGCAAACAGTAATGTATGTTATTTTGAAAGATTTGGTAAAAGTTCTTGTTCCAATTTTGCCTCATACAGCAGAAGAAACATGGACTTACTTAGAGCATGAACCAGAAAATTTTGCTTATCTTGCAGAAATGCCAGAAGCAGCGGAAATTCCAGGTAGTGAAGAACTATTAGGAAATTGGCAAGAATTCCTTGACTTCCGTGATAAGATTTTGAAAGCTTTGGAAAGTGCTCGTGAAGCGAAACTTATTGGTAAATCATTGGAAGCAACAGTGACAATTTATCCAAATGAAGTTGTACGTACTTTACTGACAGCGATTGACGAAAATGTTGCGCAACTTTTGATTGTATCAAACTTTGTAGTAGCGAACGGAACTGTAAGTGATGCACCAGAAGCAGCTATGAAATTTGATGACCTTGCTGTTCTTGTGGAACATGCCGCTGGTGATGTTTGTGACCGTTGCCGCAGAACTGATGAAACAGTTGGGCATAACGCCAATGAAAATCTCAAAATGCTTTGTGAACATTGTGCACATATCGTTGAAAAAGAATTTCCAGAAGTCCTTGTAGAAGGCTTTGAA
>ileS_Lcl-234
ATGCTCAAATCAATTGGAAATACAATTGTGCCAAAAGATGTCACTAAGAAATTTGGTGCCGATATTCTCCGTCTTTGGGTGGCCTCAATTGATACCGAATCAGATGTTCGTGTATCTATGGATATTCTCAGTCAAGTCTCTGAAGTTTACCGTAAAATCCGTAACACTTTGCGTTTCTTAATCGCAAATACATCTGATTTTAATCCTAAAGAAGATGGAATTGACTTTGCTGAACTTCGTCCAGTAGATAAATATATGCTTGTGAAATTTAATGAACTTGTAAAACAAATCCATAAAGCTTATGATAATTACAGTTTTATGAGTGTATACAAATCAATCATTAATTTCATCACTAATGATTTGTCATCGTTCTATCTTGATTTTGCAAAAGATGTGGTTTATATTGAAGCAGCAAATTCACCAGAACGACGTTCAATGCAAACAGTAATGTATGTTATTTTGAAAGATTTGGTAAAAGTTCTTGTTCCAATTTTGCCTCATACAGCAGAAGAAACATGGACTTACTTAGAGCATGAACCAGAAAATTTTGCTTATCTTGCAGAAATGCCAGAAGCAGCGGAAATTCCAGGTAGTGAAGAACTATTAGGAAATTGGCAAGAATTCCTTGACTTCCGTGATAAGATTTTGAAAGCTTTGGAAAGTGCTCGTGAAGCGAAACTTATTGGTAAATCATTGGAAGCAACAGTGACAATTTATCCAAATGAAGTTGTACGTACTTTACTGACAGCGATTGACGAAAATGTTGCGCAACTTTTGATTGTATCAAACTTTGTAGTAGCGAACGGAACTGTAAGTGATGCACCAGAAGCAGCTATGAAATTTGATGACCTTGCTGTTCTTGTGGAGCATGCCGCTGGTGATGTTTGTGACCGTTGCCGCAGAACTGATGAAACAGTTGGGCATAACGCCAATGAAAATCTCAAAATGCTTTGTGAACATTGTGCACATATCGTTGAAAAAGAATTTCCAGAAGTCCTTGTAGAAGGCTTTGAA
>ileS_Lcl-235
ATGCTCAAATCAATTGGAAATACAATTGTGCCAAAAGATGTCACTAAGAAATTTGGTGCCGATATTCTCCGTCTTTGGGTGGCCTCAATTGATACCGAATCAGATGTTCGTGTATCTATGGATATTCTCAGTCAAGTCTCTGAAGTTTACCGTAAAATCCGTAACACTTTGCGTTTCTTAATCGCAAATACATCTGATTTTAATCCTAAAGAAGATGGAATTGACTTTGCTGAACTTCGTCCAGTAGATAAATATATGCTTGTGAAATTTAATGAACTTGTAAAACAAATCCGTAAAGCTTATGATAATTACAGTTTTATGAGTGTATACAAATCAATCATTAATTTCATCACGAATGATTTGTCATCGTTCTATCTTGATTTTGCAAAAGATGTGGTTTATATTGAAGCCGCAAATTCACCAGAACGACGTTCAATGCAAACAGTTATGTATGTTATTTTGAAAGATTTGGTAAAAGTTCTTGTTCCAATTTTGCCTCATACAGCAGAAGAAACATGGACTTACTTAGAGCATGAACCAGAAAATTTTGCTTATCTTGCAGAAATGCCAGAAGCAGCGGAAATTCCAGGTAGTGAAGAACTATTAGGAAATTGGCAAGAATTCCTTGACTTCCGTGATAAGATTTTGAAAGCTTTGGAAAGTGCTCGTGAAGCGAAACTTATTGGTAAATCATTGGAAGCAACAGTGACAATTTATCCAAATGAAGTTGTACGTACTTTACTGACAGCAATTGACGAGAATGTTGCACAACCTTTGATTGTATCAAACTTTGTAGTAGCGAACGGAACTGTAAGTGATGCACCAGAAGCAGCTATGAAATTTGATGACCTTGCTGTTCTTGTGGAACATGCCGCTGGTGATGTTTGTGACCGTTGTCGCAGAACTGATGAAACAGTTGGACATAACGCCAATGAAAATCTCAAAATGCTTTGTGAACATTGTGCACATATCGTTGAAAAAGAATTTCCAGAAGTCCTTGTAGAAGGCTTTGAA
>ileS_Lcl-236
ATGCTCAAATCAATTGGAAATACAATTGTGCCAAAAGATGTCACTAAGAAATTTGGTGCCGATATTCTCCGTCTTTGGGTGGCCTCAATTGATACCGAATCAGATGTTCGTGTATCTATGGATATTCTCAGTCAAGTCTCTGAAGTTTACCGTAAAATCCGTAACACTTTGCGTTTCTTAATCGCAAATACATCTGATTTTAATCCTAAAGAAGATGGAATTGACTTTGCTGAACTTCGTCCAGTAGATAAATATATGCTTGTGAAATTTAATGAACTTGTAAAACAAATCCATAAAGCTTATGATAATTACAGTTTTATGAGTGTATACAAATCAATCATTAATTTCATCACTAATGATTTGTCATCGTTCTATCTTGATTTTGCAAAAGATGTGGTTTATATTGAAGCAGCAAATTCACCAGAACGACGTTCAATGCAAACAGTAATGTATGTTATTTTGAAAGATTTGGTAAAAGTTCTTGTTCCAATTTTGCCTCATACAGCAGAAGAAACATGGACTTACTTAGAGCATGAACCAGAAAATTTTGCTTATCTTGCAGAAATGCCAGAAGCAGCGGAAATTCCAGGTAGTGAAGAACTATTAGGAAATTGGCAAGAATTCCTTGACTTCCGTGATAAGATTTTGAAAGCTTTGGAAAGTGCTCGTGAAGCGAAACTTATTGGTAAATCATTGGAAGCAACAGTGACAATTTATCCAAATGAAGTTGTACGTACTTTACTGACAGCGATTGACGAAAATGTTGCGCAACTTTTGATTGTATCAAACTTTGTAGTAGCGAACGGAACTGTAAGTGATGCACCAGAAGCAGCTATGAAATTTGATGACCTTGCTGTTCTTGTGGAGCATGCCGCTGGTGATGTTTGTGACCGTTGCCGCAGAACTGATGAAACAGTTGGGCATAACGCCAATGAAAATCTCAAAATGCTTTGTGAACATTGTGCACATATCGTTGAAAAAGAATTTCCAGAAGTCCTTGTAGAAGGCTTTGAA
>ileS_Lcl-237
ATGCTCAAATCAATTGGAAATACAATCGTGCCAAAAGATGTCACTAAGAAATTTGGTGCTGACATTCTCCGCCTTTGGGTGGCATCAATTGATACTGAATCAGATGTTCGTGTGTCAATGGACATTCTCAGTCAAGTTTCTGAAGTTTACCGTAAAATCCGGAATACATTGCGTTTCTTAATCGCTAATACATCTGATTTTAATCCAAAAGAAGATGCAATTGATTTTGCAGAACTTCGTCCAGTAGACAAATATATGCTTGTGAAATTTAATGAACTTGTAAAACAAATTCGTACAGCTTATGATAACTATAGCTTTATGACTGTTTACAAATCAATCATTAATTTCATCACAAATGATTTGTCATCTTTCTATCTTGATTTTGCTAAAGATGTTGTTTATATTGAAGCAGCAAATTCACCAGAACGCCGCTCAATGCAAACAGTTATGTATGTTATTTTGAAAGATCTAGTGAAAATTCTTGTGCCAATTTTGCCACACACGGCAGAAGAAACATGGACTTACTTGGAACATGAACCAGAAAATTTTGCTTATCTTGCAGAAATGCCAGAAGCAGCAGAAATTCCTGGAAGTGAAGAATTGTTAGGAAACTGGCAAGAATTTCTTGATTTCCGTGATAAGATTTTGAAAGCTTTGGAAAGTGCTCGTGAAGCAAAATTGATTGGTAAATCATTGGAAGCAACAGTAACTATTTATCCAAATGAAGTTGTGCGTACTTTATTGACGGCAATTGATGAAAATGTTGCTCAACTTTTGATTGTATCAAACTTTGTAGTTGCCAACGAACCAGTAAATAATGCCCCAGAGTCTGCAATGAAATTTGATGACCTTGCAGTTCTTGTTGAACATGCGGCTGGAGAAGTTTGTGATCGTTGCCGTAGAACAGATGAAACAGTTGGACACAATGCTAATGAACATCTCAAAATGCTTTGTGAACATTGTGCACATATCGTTGAAACAGAATTCCCTGAAATTCTTGAAGAAGGTTTTGAA
>ileS_Lcl-238
ATGCTCAAATCAATTGGAAATACAATCGTGCCAAAAGATGTCACTAAGAAATTTGGTGCTGACATTCTCCGCCTTTGGGTGGCATCAATTGATACTGAATCAGATGTTCGTGTGTCAATGGACATTCTCAGTCAAGTTTCTGAAGTTTACCGTAAAATCCGGAATACATTGCGTTTCTTAATCGCTAATACATCTGATTTTAATCCAAAAGAAGATGCAATTGATTTTGCAGAACTTCGTCCAGTAGACAAATATATGCTTGTGAAATTTAATGAACTTGTAAAACAAATTCGTACAGCTTATGATAACTATAGCTTTATGACTGTTTACAAATCAATCATTAATTTCATCACAAATGATTTGTCATCTTTCTATCTTGATTTTGCTAAAGATGTTGTTTATATTGAAGCAGCAAATTCACCAGAACGCCGCTCAATGCAAACAGTTATGTATGTTATTTTGAAAGATCTAGTGAAAATTCTTGTGCCAATTTTGCCACACACGGCAGAAGAAACATGGACTTACTTGGAACATGAACCAGAAAATTTTGCTTATCTTGCAGAAATGCCAGAAGCAGCAGAAATTCCTGGAAGTGAAGAATTGTTAGGAAACTGGCAAGAATTTCTTGATTTCCGTGATAAGATTTTGAAAGCTTTGGAAAGTGCTCGTGAAGCAAAATTGATTGGTAAATCATTGGAAGCAACAGTAACTATTTATCCAAATGAAGTTGTGCGTACTTTATTGACGGCAATTGATGAAAATGTTGCTCAACTTTTGATTGTATCAAACTTTGTAGTTGCCAACGAACCAGTAAATAATGCCCCAGAGTCTGCAATGAAATTTGATGACCTTGCAGTTCTTGTTGAACATGCGGCTGGAGAAGTTTGTGATCGTTGCCGTAGAACAGATGAAACAGTTGGACACAATGCTAATGAACATCTCAAAATGCTTTGTGAACATTGTGCACATATCGTTGAAACAGAATTCCCTGAAATTCTTGAAGAAGGTTTTGAA
>ileS_Lcl-239
ATGCTCAAATCAATTGGAAATACAATCGTGCCAAAAGATGTCACTAAGAAATTTGGTGCTGACATTCTCCGCCTTTGGGTGGCATCAATTGATACTGAATCAGATGTTCGTGTGTCAATGGACATTCTCAGTCAAGTTTCTGAAGTTTACCGTAAAATCCGGAATACATTGCGTTTCTTAATCGCTAATACATCTGATTTTAATCCAAAAGAAGATGCAATTGATTTTGCAGAACTTCGTCCAGTAGACAAATATATGCTTGTGAAATTTAATGAACTTGTAAAACAAATTCGTACAGCTTATGATAACTATAGCTTTATGACTGTTTACAAATCAATCATTAATTTCATCACAAATGATTTGTCATCTTTCTATCTTGATTTTGCTAAAGATGTTGTTTATATTGAAGCAGCAAATTCACCAGAACGCCGCTCAATGCAAACAGTTATGTATGTTATTTTGAAAGATCTAGTGAAAATTCTTGTGCCAATTTTGCCACACACGGCAGAAGAAACATGGACTTACTTGGAACATGAACCAGAAAATTTTGCTTATCTTGCAGAAATGCCAGAAGCAGCAGAAATTCCTGGAAGTGAAGAATTGTTAGGAAACTGGCAAGAATTTCTTGATTTCCGTGATAAGATTTTGAAAGCTTTGGAAAGTGCTCGTGAAGCAAAATTGATTGGTAAATCATTGGAAGCAACAGTAACTATTTATCCAAATGAAGTTGTGCGTACTTTATTGACGGCAATTGATGAAAATGTTGCTCAACTTTTGATTGTATCAAACTTTGTAGTTGCCAACGAACCAGTAAATAATGCCCCAGAGTCTGCAATGAAATTTGATGACCTTGCAGTTCTTGTTGAACATGCGGCTGGAGAAGTTTGTGATCGTTGCCGTAGAACAGATGAAACAGTTGGACACAATGCTAATGAACATCTCAAAATGCTTTGTGAACATTGTGCACATATCGTTGAAACAGAATTCCCTGAAATTCTTGAAGAAGGTTTTGAA
>ileS_Lcl-240
ATGCTCAAATCAATTGGAAATACAATTGTGCCAAAAGATGTCACTAAGAAATTTGGTGCCGATATTCTCCGTCTTTGGGTGGCCTCAATTGATACCGAATCAGATGTTCGTGTATCTATGGATATTCTCAGTCAAGTCTCTGAAGTTTACCGTAAAATCCGTAACACTTTGCGTTTCTTAATCGCAAATACATCTGATTTTAATCCTAAAGAAGATGGAATTGACTTTGCTGAACTTCGTCCAGTAGATAAATATATGCTTGTGAAATTTAATGAACTTGTAAAACAAATCCATAAAGCTTATGATAATTACAGTTTTATGAGTGTATACAAATCAATCATTAATTTCATCACTAATGATTTGTCATCGTTCTATCTTGATTTTGCAAAAGATGTGGTTTATATTGAAGCAGCAAATTCACCAGAACGACGTTCAATGCAAACAGTAATGTATGTTATTTTGAAAGATTTGGTAAAAGTTCTTGTTCCAATTTTGCCTCATACAGCAGAAGAAACATGGACTTACTTAGAGCATGAACCAGAAAATTTTGCTTATCTTGCAGAAATGCCAGAAGCAGCGGAAATTCCAGGTAGTGAAGAACTATTAGGAAATTGGCAAGAATTCCTTGACTTCCGTGATAAGATTTTGAAAGCTTTGGAAAGTGCTCGTGAAGCGAAACTTATTGGTAAATCATTGGAAGCAACAGTGACAATTTATCCAAATGAAGTTGTACGTACTTTACTGACAGCGATTGACGAAAATGTTGCGCAACTTTTGATTGTATCAAACTTTGTAGTAGCGAACGGAACTGTAAGTGATGCACCAGAAGCAGCTATGAAATTTGATGACCTTGCTGTTCTTGTGGAACATGCCGCTGGTGATGTTTGTGACCGTTGCCGCAGAACTGACGAAACAGTTGGGCATAACGCCAATGAAAATCTCAAAATGCTTTGTGAACATTGTGCACATATCGTTGAAAAAGAATTTCCAGAAGTCCTTGTAGAAGGCTTTGAA
>ileS_Lcl-241
ATGCTCAAATCAATTGGAAATACAATCGTGCCAAAAGATGTCACTAAGAAATTTGGTGCTGACATTCTCCGCCTTTGGGTGGCATCAATTGATACTGAATCAGATGTTCGTGTGTCAATGGACATTCTCAGTCAAGTTTCTGAAGTTTACCGTAAAATCCGGAATACATTGCGTTTCTTAATCGCTAATACATCTGATTTTAATCCAAAAGAAGATGCAATTGATTTTGCAGAACTTCGTCCAGTAGACAAATATATGCTTGTGAAATTTAATGAACTTGTAAAACAAATTCGTACAGCTTATGATAACTATAGCTTTATGACTGTTTACAAATCAATCATTAATTTCATCACAAATGATTTGTCATCTTTCTATCTTGATTTTGCTAAAGATGTTGTTTATATTGAAGCAGCAAATTCACCAGAACGCCGCTCAATGCAAACAGTTATGTATGTTATTTTGAAAGATCTAGTGAAAATTCTTGTGCCAATTTTGCCACACACGGCAGAAGAAACATGGACTTACTTGGAACATGAACCAGAAAATTTTGCTTATCTTGCAGAAATGCCAGAAGCAGCAGAAATTCCTGGAAGTGAAGAATTGTTAGGAAACTGGCAAGAATTTCTTGATTTCCGTGATAAGATTTTGAAAGCTTTGGAAAGTGCTCGTGAAGCAAAATTGATTGGTAAATCATTGGAAGCAACAGTAACTATTTATCCAAATGAAGTTGTGCGTACTTTATTGACGGCAATTGATGAAAATGTTGCTCAACTTTTGATTGTATCAAACTTTGTAGTTGCCAACGAACCAGTAAATAATGCCCCAGAGTCTGCAATGAAATTTGATGACCTTGCAGTTCTTGTTGAACATGCGGCTGGAGAAGTTTGTGATCGTTGCCGTAGAACAGATGAAACAGTTGGACACAATGCTAATGAACATCTCAAAATGCTTTGTGAACATTGTGCACATATCGTTGAAACAGAATTCCCTGAAATTCTTGAAGAAGGTTTTGAA
>ileS_Lcl-242
ATGCTCAAATCAATTGGAAATACAATCGTGCCAAAAGATGTCACTAAGAAATTTGGTGCTGACATTCTCCGCCTTTGGGTGGCATCAATTGATACTGAATCAGATGTTCGTGTGTCAATGGACATTCTCAGTCAAGTTTCTGAAGTTTACCGTAAAATCCGGAATACATTGCGTTTCTTAATCGCTAATACATCTGATTTTAATCCAAAAGAAGATGCAATTGATTTTGCAGAACTTCGTCCAGTAGACAAATATATGCTTGTGAAATTTAATGAACTTGTAAAACAAATTCGTACAGCTTATGATAACTATAGCTTTATGACTGTTTACAAATCAATCATTAATTTCATCACAAATGATTTGTCATCTTTCTATCTTGATTTTGCTAAAGATGTTGTTTATATTGAAGCAGCAAATTCACCAGAACGCCGCTCAATGCAAACAGTTATGTATGTTATTTTGAAAGATCTAGTGAAAATTCTTGTGCCAATTTTGCCACACACGGCAGAAGAAACATGGACTTACTTGGAACATGAACCAGAAAATTTTGCTTATCTTGCAGAAATGCCAGAAGCAGCAGAAATTCCTGGAAGTGAAGAATTGTTAGGAAACTGGCAAGAATTTCTTGATTTCCGTGATAAGATTTTGAAAGCTTTGGAAAGTGCTCGTGAAGCAAAATTGATTGGTAAATCATTGGAAGCAACAGTAACTATTTATCCAAATGAAGTTGTGCGTACTTTATTGACGGCAATTGATGAAAATGTTGCTCAACTTTTGATTGTATCAAACTTTGTAGTTGCCAACGAACCAGTAAATAATGCCCCAGAGTCTGCAATGAAATTTGATGACCTTGCAGTTCTTGTTGAACATGCGGCTGGAGAAGTTTGTGATCGTTGCCGTAGAACAGATGAAACAGTTGGACACAATGCTAATGAACATCTCAAAATGCTTTGTGAACATTGTGCACATATCGTTGAAACAGAATTCCCTGAAATTCTTGAAGAAGGTTTTGAA
>ileS_Lcl-243
ATGCTCAAATCAATTGGAAATACAATTGTGCCAAAAGATGTCACTAAGAAATTTGGTGCCGATATTCTCCGTCTTTGGGTGGCCTCAATTGATACCGAATCAGATGTTCGTGTATCTATGGATATTCTCAGTCAAGTCTCTGAAGTTTACCGTAAAATCCGTAACACTTTGCGTTTCTTAATCGCAAATACATCTGATTTTAATCCTAAAGAAGATGGAATTGACTTTGCTGAACTTCGTCCAGTAGATAAATATATGCTTGTGAAATTTAATGAACTTGTAAAACAAATCCGTAAAGCTTATGATAATTACAGTTTTATGAGTGTATACAAATCAATCATTAATTTCATCACGAATGATTTGTCATCGTTCTATCTTGATTTTGCAAAAGATGTGGTTTATATTGAAGCCGCAAATTCACCAGAACGACGTTCAATGCAAACAGTTATGTATGTTATTTTGAAAGATTTGGTAAAAGTTCTTGTTCCAATTTTGCCTCATACAGCAGAAGAAACATGGACTTACTTAGAGCATGAACCAGAAAATTTTGCTTATCTTGCAGAAATGCCAGAAGCAGCGGAAATTCCAGGTAGTGAAGAACTATTAGGAAATTGGCAAGAATTCCTTGACTTCCGTGATAAGATTTTGAAAGCTTTGGAAAGTGCTCGTGAAGCGAAACTTATTGGTAAATCATTGGAAGCAACAGTGACAATTTATCCAAATGAAGTTGTACGTACTTTACTGACAGCAATTGACGAGAATGTTGCACAACCTTTGATTGTATCAAACTTTGTAGTAGCGAACGGAACTGTAAGTGATGCACCAGAAGCAGCTATGAAATTTGATGACCTTGCTGTTCTTGTGGAACATGCCGCTGGTGATGTTTGTGACCGTTGTCGCAGAACTGATGAAACAGTTGGACATAACGCCAATGAAAATCTCAAAATGCTTTGTGAACATTGTGCACATATCGTTGAAAAAGAATTTCCAGAAGTCCTTGTAGAAGGCTTTGAA
>ileS_Lcl-244
ATGCTCAAATCAATTGGAAATACAATCGTGCCAAAAGATGTCACTAAGAAATTTGGTGCTGACATTCTCCGCCTTTGGGTGGCATCAATTGATACTGAATCAGATGTTCGTGTGTCAATGGACATTCTCAGTCAAGTTTCTGAAGTTTACCGTAAAATCCGGAATACATTGCGTTTCTTAATCGCTAATACATCTGATTTTAATCCAAAAGAAGATGCAATTGATTTTGCAGAACTTCGTCCAGTAGACAAATATATGCTTGTGAAATTTAATGAACTTGTAAAACAAATTCGTACAGCTTATGATAACTATAGCTTTATGACTGTTTACAAATCAATCATTAATTTCATCACAAATGATTTGTCATCTTTCTATCTTGATTTTGCTAAAGATGTTGTTTATATTGAAGCAGCAAATTCACCAGAACGCCGCTCAATGCAAACAGTTATGTATGTTATTTTGAAAGATCTAGTGAAAATTCTTGTGCCAATTTTGCCACACACGGCAGAAGAAACATGGACTTACTTGGAACATGAACCAGAAAATTTTGCTTATCTTGCAGAAATGCCAGAAGCAGCAGAAATTCCTGGAAGTGAAGAATTGTTAGGAAACTGGCAAGAATTTCTTGATTTCCGTGATAAGATTTTGAAAGCTTTGGAAAGTGCTCGTGAAGCAAAATTGATTGGTAAATCATTGGAAGCAACAGTAACTATTTATCCAAATGAAGTTGTGCGTACTTTATTGACGGCAATTGATGAAAATGTTGCTCAACTTTTGATTGTATCAAACTTTGTAGTTGCCAACGAACCAGTAAATAATGCCCCAGAGTCTGCAATGAAATTTGATGACCTTGCAGTTCTTGTTGAACATGCGGCTGGAGAAGTTTGTGATCGTTGCCGTAGAACAGATGAAACAGTTGGACACAATGCTAATGAACATCTCAAAATGCTTTGTGAACATTGTGCACATATCGTTGAAACAGAATTCCCTGAAATTCTTGAAGAAGGTTTTGAA
>ileS_Lcl-245
ATGCTCAAATCAATTGGAAATACAATCGTGCCAAAAGATGTCACTAAGAAATTTGGTGCTGACATTCTCCGCCTTTGGGTGGCATCAATTGATACTGAATCAGATGTTCGTGTGTCAATGGACATTCTCAGTCAAGTTTCTGAAGTTTACCGTAAAATCCGGAATACATTGCGTTTCTTAATCGCTAATACATCTGATTTTAATCCAAAAGAAGATGCAATTGATTTTGCAGAACTTCGTCCAGTAGACAAATATATGCTTGTGAAATTTAATGAACTTGTAAAACAAATTCGTACAGCTTATGATAACTATAGCTTTATGACTGTTTACAAATCAATCATTAATTTCATCACAAATGATTTGTCATCTTTCTATCTTGATTTTGCTAAAGATGTTGTTTATATTGAAGCAGCAAATTCACCAGAACGCCGCTCAATGCAAACAGTTATGTATGTTATTTTGAAAGATCTAGTGAAAATTCTTGTGCCAATTTTGCCACACACGGCAGAAGAAACATGGACTTACTTGGAACATGAACCAGAAAATTTTGCTTATCTTGCAGAAATGCCAGAAGCAGCAGAAATTCCTGGAAGTGAAGAATTGTTAGGAAACTGGCAAGAATTTCTTGATTTCCGTGATAAGATTTTGAAAGCTTTGGAAAGTGCTCGTGAAGCAAAATTGATTGGTAAATCATTGGAAGCAACAGTAACTATTTATCCAAATGAAGTTGTGCGTACTTTATTGACGGCAATTGATGAAAATGTTGCTCAACTTTTGATTGTATCAAACTTTGTAGTTGCCAACGAACCAGTAAATAATGCCCCAGAGTCTGCAATGAAATTTGATGACCTTGCAGTTCTTGTTGAACATGCGGCTGGAGAAGTTTGTGATCGTTGCCGTAGAACAGATGAAACAGTTGGACACAATGCTAATGAACATCTCAAAATGCTTTGTGAACATTGTGCACATATCGTTGAAACAGAATTCCCTGAAATTCTTGAAGAAGGTTTTGAA
>ileS_Lcl-246
ATGCTCAAATCAATTGGAAATACAATTGTGCCAAAAGATGTCACTAAGAAATTTGGTGCCGATATTCTCCGTCTTTGGGTGGCCTCAATTGATACCGAATCAGATGTTCGTGTATCTATGGATATTCTCAGTCAAGTCTCTGAAGTTTACCGTAAAATCCGTAACACTTTGCGTTTCTTAATCGCAAATACATCTGATTTTAATCCTAAAGAAGATGGAATTGACTTTGCTGAACTTCGTCCAGTAGATAAATATATGCTTGTGAAATTTAATGAACTTGTAAAACAAATCCATAAAGCTTATGATAATTACAGTTTTATGAGTGTATACAAATCAATCATTAATTTCATCACTAATGATTTGTCATCGTTCTATCTTGATTTTGCAAAAGATGTGGTTTATATTGAAGCAGCAAATTCACCAGAACGACGTTCAATGCAAACAGTAATGTATGTTATTTTGAAAGATTTGGTAAAAGTTCTTGTTCCAATTTTGCCTCATACAGCAGAAGAAACATGGACTTACTTAGAGCATGAACCAGAAAATTTTGCTTATCTTGCAGAAATGCCAGAAGCAGCGGAAATTCCAGGTAGTGAAGAACTATTAGGAAATTGGCAAGAATTCCTTGACTTCCGTGATAAGATTTTGAAAGCTTTGGAAAGTGCTCGTGAAGCGAAACTTATTGGTAAATCATTGGAAGCAACAGTGACAATTTATCCAAATGAAGTTGTACGTACTTTACTGACAGCGATTGACGAAAATGTTGCGCAACTTTTGATTGTATCAAACTTTGTAGTAGCGAACGGAACTGTAAGTGATGCACCAGAAGCAGCTATGAAATTTGATGACCTTGCTGTTCTTGTGGAACATGCCGCTGGTGATGTTTGTGACCGTTGCCGCAGAACTGATGAAACAGTTGGGCATAACGCCAATGAAAATCTCAAAATGCTTTGTGAACATTGTGCACATATCGTTGAAAAAGAATTTCCAGAAGTCCTTGTAGAAGGCTTTGAA
>ileS_Lcl-247
ATGCTCAAATCAATTGGAAATACAATCGTGCCAAAAGATGTCACTAAGAAATTTGGTGCTGACATTCTCCGCCTTTGGGTGGCATCAATTGATACTGAATCAGATGTTCGTGTGTCAATGGACATTCTCAGTCAAGTTTCTGAAGTTTACCGTAAAATCCGGAATACATTGCGTTTCTTAATCGCTAATACATCTGATTTTAATCCAAAAGAAGATGCAATTGATTTTGCAGAACTTCGTCCAGTAGACAAATATATGCTTGTGAAATTTAATGAACTTGTAAAACAAATTCGTACAGCTTATGATAACTATAGCTTTATGACTGTTTACAAATCAATCATTAATTTCATCACAAATGATTTGTCATCTTTCTATCTTGATTTTGCTAAAGATGTTGTTTATATTGAAGCAGCAAATTCACCAGAACGCCGCTCAATGCAAACAGTTATGTATGTTATTTTGAAAGATCTAGTGAAAATTCTTGTGCCAATTTTGCCACACACGGCAGAAGAAACATGGACTTACTTGGAACATGAACCAGAAAATTTTGCTTATCTTGCAGAAATGCCAGAAGCAGCAGAAATTCCTGGAAGTGAAGAATTGTTAGGAAACTGGCAAGAATTTCTTGATTTCCGTGATAAGATTTTGAAAGCTTTGGAAAGTGCTCGTGAAGCAAAATTGATTGGTAAATCATTGGAAGCAACAGTAACTATTTATCCAAATGAAGTTGTGCGTACTTTATTGACGGCAATTGATGAAAATGTTGCTCAACTTTTGATTGTATCAAACTTTGTAGTTGCCAACGAACCAGTAAATAATGCCCCAGAGTCTGCAATGAAATTTGATGACCTTGCAGTTCTTGTTGAACATGCGGCTGGAGAAGTTTGTGATCGTTGCCGTAGAACAGATGAAACAGTTGGACACAATGCTAATGAACATCTCAAAATGCTTTGTGAACATTGTGCACATATCGTTGAAACAGAATTCCCTGAAATTCTTGAAGAAGGTTTTGAA
>ileS_Lcl-248
ATGCTCAAATCAATTGGAAATACAATTGTGCCAAAAGATGTCACTAAGAAATTTGGTGCCGATATTCTCCGTCTTTGGGTGGCCTCAATTGATACCGAATCAGATGTTCGTGTATCTATGGATATTCTCAGTCAAGTCTCTGAAGTTTACCGTAAAATCCGTAACACTTTGCGTTTCTTAATCGCAAATACATCTGATTTTAATCCTAAAGAAGATGGAATTGACTTTGCTGAACTTCGTCCAGTAGATAAATATATGCTTGTGAAATTTAATGAACTTGTAAAACAAATCCATAAAGCTTATGATAATTACAGTTTTATGAGTGTATACAAATCAATCATTAATTTCATCACTAATGATTTGTCATCGTTCTATCTTGATTTTGCAAAAGATGTGGTTTATATTGAAGCAGCAAATTCACCAGAACGACGTTCAATGCAAACAGTAATGTATGTTATTTTGAAAGATTTGGTAAAAGTTCTTGTTCCAATTTTGCCTCATACAGCAGAAGAAACATGGACTTACTTAGAGCATGAACCAGAAAATTTTGCTTATCTTGCAGAAATGCCAGAAGCAGCGGAAATTCCAGGTAGTGAAGAACTATTAGGAAATTGGCAAGAATTCCTTGACTTCCGTGATAAGATTTTGAAAGCTTTGGAAAGTGCTCGTGAAGCGAAACTTATTGGTAAATCATTGGAAGCAACAGTGACAATTTATCCAAATGAAGTTGTACGTACTTTACTGACAGCGATTGACGAAAATGTTGCGCAACTTTTGATTGTATCAAACTTTGTAGTAGCGAACGGAACTGTAAGTGATGCACCAGAAGCAGCTATGAAATTTGATGACCTTGCTGTTCTTGTGGAACATGCCGCTGGTGATGTTTGTGACCGTTGCCGCAGAACTGATGAAACAGTTGGGCATAACGCCAATGAAAATCTCAAAATGCTTTGTGAACATTGTGCACATATCGTTGAAAAAGAATTTCCAGAAGTCCTTGTAGAAGGCTTTGAA
>ileS_Lcl-249
ATGCTCAAATCAATTGGAAATACAATTGTGCCAAAAGATGTCACTAAGAAATTTGGTGCCGATATTCTCCGTCTTTGGGTGGCCTCAATTGATACCGAATCAGATGTTCGTGTATCTATGGATATTCTCAGTCAAGTCTCTGAAGTTTACCGTAAAATCCGTAACACTTTGCGTTTCTTAATCGCAAATACATCTGATTTTAATCCTAAAGAAGATGGAATTGACTTTGCTGAACTTCGTCCAGTAGATAAATATATGCTTGTGAAATTTAATGAACTTGTAAAACAAATCCATAAAGCTTATGATAATTACAGTTTTATGAGTGTATACAAATCAATCATTAATTTCATCACTAATGATTTGTCATCGTTCTATCTTGATTTTGCAAAAGATGTGGTTTATATTGAAGCAGCAAATTCACCAGAACGACGTTCAATGCAAACAGTAATGTATGTTATTTTGAAAGATTTGGTAAAAGTTCTTGTTCCAATTTTGCCTCATACAGCAGAAGAAACATGGACTTACTTAGAGCATGAACCAGAAAATTTTGCTTATCTTGCAGAAATGCCAGAAGCAGCGGAAATTCCAGGTAGTGAAGAACTATTAGGAAATTGGCAAGAATTCCTTGACTTCCGTGATAAGATTTTGAAAGCTTTGGAAAGTGCTCGTGAAGCGAAACTTATTGGTAAATCATTGGAAGCAACAGTGACAATTTATCCAAATGAAGTTGTACGTACTTTACTGACAGCGATTGACGAAAATGTTGCGCAACTTTTGATTGTATCAAACTTTGTAGTAGCGAACGGAACTGTAAGTGATGCACCAGAAGCAGCTATGAAATTTGATGACCTTGCTGTTCTTGTGGAGCATGCCGCTGGTGATGTTTGTGACCGTTGCCGCAGAACTGATGAAACAGTTGGGCATAACGCCAATGAAAATCTCAAAATGCTTTGTGAACATTGTGCACATATCGTTGAAAAAGAATTTCCAGAAGTCCTTGTAGAAGGCTTTGAA
>ileS_Lcl-250
ATGCTCAAATCAATTGGAAATACAATCGTGCCAAAAGATGTCACTAAGAAATTTGGTGCTGACATTCTCCGCCTTTGGGTGGCATCAATTGATACTGAATCAGATGTTCGTGTGTCAATGGACATTCTCAGTCAAGTTTCTGAAGTTTACCGTAAAATCCGGAATACATTGCGTTTCTTAATCGCTAATACATCTGATTTTAATCCAAAAGAAGATGCAATTGATTTTGCAGAACTTCGTCCAGTAGACAAATATATGCTTGTGAAATTTAATGAACTTGTAAAACAAATTCGTACAGCTTATGATAACTATAGCTTTATGACTGTTTACAAATCAATCATTAATTTCATCACAAATGATTTGTCATCTTTCTATCTTGATTTTGCTAAAGATGTTGTTTATATTGAAGCAGCAAATTCACCAGAACGCCGCTCAATGCAAACAGTTATGTATGTTATTTTGAAAGATCTAGTGAAAATTCTTGTGCCAATTTTGCCACACACGGCAGAAGAAACATGGACTTACTTGGAACATGAACCAGAAAATTTTGCTTATCTTGCAGAAATGCCAGAAGCAGCAGAAATTCCTGGAAGTGAAGAATTGTTAGGAAACTGGCAAGAATTTCTTGATTTCCGTGATAAGATTTTGAAAGCTTTGGAAAGTGCTCGTGAAGCAAAATTGATTGGTAAATCATTGGAAGCAACAGTAACTATTTATCCAAATGAAGTTGTGCGTACTTTATTGACGGCAATTGATGAAAATGTTGCTCAACTTTTGATTGTATCAAACTTTGTAGTTGCCAACGAACCAGTAAATAATGCCCCAGAGTCTGCAATGAAATTTGATGACCTTGCAGTTCTTGTTGAACATGCGGCTGGAGAAGTTTGTGATCGTTGCCGTAGAACAGATGAAACAGTTGGACACAATGCTAATGAACATCTCAAAATGCTTTGTGAACATTGTGCACATATCGTTGAAACAGAATTCCCTGAAATTCTTGAAGAAGGTTTTGAA
>ileS_Lcl-251
ATGCTCAAATCAATTGGAAATACAATTGTGCCAAAAGATGTCACTAAGAAATTTGGTGCCGATATTCTCCGTCTTTGGGTGGCCTCAATTGATACCGAATCAGATGTTCGTGTATCTATGGATATTCTCAGTCAAGTCTCTGAAGTTTACCGTAAAATCCGTAACACTTTGCGTTTCTTAATCGCAAATACATCTGATTTTAATCCTAAAGAAGATGGAATTGACTTTGCTGAACTTCGTCCAGTAGATAAATATATGCTTGTGAAATTTAATGAACTTGTAAAACAAATCCATAAAGCTTATGATAATTACAGTTTTATGAGTGTATACAAATCAATCATTAATTTCATCACTAATGATTTGTCATCGTTCTATCTTGATTTTGCAAAAGATGTGGTTTATATTGAAGCAGCAAATTCACCAGAACGACGTTCAATGCAAACAGTAATGTATGTTATTTTGAAAGATTTGGTAAAAGTTCTTGTTCCAATTTTGCCTCATACAGCAGAAGAAACATGGACTTACTTAGAGCATGAACCAGAAAATTTTGCTTATCTTGCAGAAATGCCAGAAGCAGCGGAAATTCCAGGTAGTGAAGAACTATTAGGAAATTGGCAAGAATTCCTTGACTTCCGTGATAAGATTTTGAAAGCTTTGGAAAGTGCTCGTGAAGCGAAACTTATTGGTAAATCATTGGAAGCAACAGTGACAATTTATCCAAATGAAGTTGTACGTACTTTACTGACAGCGATTGACGAAAATGTTGCGCAACTTTTGATTGTATCAAACTTTGTAGTAGCGAACGGAACTGTAAGTGATGCACCAGAAGCAGCTATGAAATTTGATGACCTTGCTGTTCTTGTGGAACATGCCGCTGGTGATGTTTGTGACCGTTGCCGCAGAACTGATGAAACAGTTGGGCATAACGCCAATGAAAATCTCAAAATGCTTTGTGAACATTGTGCACATATCGTTGAAAAAGAATTTCCAGAAGTCCTTGTAGAAGGCTTTGAA
>ileS_Lcl-252
ATGCTCAAATCAATTGGAAATACAATTGTGCCAAAAGATGTCACTAAGAAATTTGGTGCCGATATTCTCCGTCTTTGGGTGGCCTCAATTGATACCGAATCAGATGTTCGTGTATCTATGGATATTCTCAGTCAAGTCTCTGAAGTTTACCGTAAAATCCGTAACACTTTGCGTTTCTTAATCGCAAATACATCTGATTTTAATCCTAAAGAAGATGGAATTGACTTTGCTGAACTTCGTCCAGTAGATAAATATATGCTTGTGAAATTTAATGAACTTGTAAAACAAATCCATAAAGCTTATGATAATTACAGTTTTATGAGTGTATACAAATCAATCATTAATTTCATCACTAATGATTTGTCATCGTTCTATCTTGATTTTGCAAAAGATGTGGTTTATATTGAAGCAGCAAATTCACCAGAACGACGTTCAATGCAAACAGTAATGTATGTTATTTTGAAAGATTTGGTAAAAGTTCTTGTTCCAATTTTGCCTCATACAGCAGAAGAAACATGGACTTACTTAGAGCATGAACCAGAAAATTTTGCTTATCTTGCAGAAATGCCAGAAGCAGCGGAAATTCCAGGTAGTGAAGAACTATTAGGAAATTGGCAAGAATTCCTTGACTTCCGTGATAAGATTTTGAAAGCTTTGGAAAGTGCTCGTGAAGCGAAACTTATTGGTAAATCATTGGAAGCAACAGTGACAATTTATCCAAATGAAGTTGTACGTACTTTACTGACAGCGATTGACGAAAATGTTGCGCAACTTTTGATTGTATCAAACTTTGTAGTAGCGAACGGAACTGTAAGTGATGCACCAGAAGCAGCTATGAAATTTGATGACCTTGCTGTTCTTGTGGAACATGCCGCTGGTGATGTTTGTGACCGTTGCCGCAGAACTGATGAAACAGTTGGGCATAACGCCAATGAAAATCTCAAAATGCTTTGTGAACATTGTGCACATATCGTTGAAAAAGAATTTCCAGAAGTCCTTGTAGAAGGCTTTGAA
>ileS_Lcl-253
ATGCTCAAATCAATTGGAAATACAATTGTGCCAAAAGATGTCACTAAGAAATTTGGTGCCGATATTCTCCGTCTTTGGGTGGCCTCAATTGATACCGAATCAGATGTTCGTGTATCTATGGATATTCTCAGTCAAGTCTCTGAAGTTTACCGTAAAATCCGTAACACTTTGCGTTTCTTAATCGCAAATACATCTGATTTTAATCCTAAAGAAGATGGAATTGACTTTGCTGAACTTCGTCCAGTAGATAAATATATGCTTGTGAAATTTAATGAACTTGTAAAACAAATCCATAAAGCTTATGATAATTACAGTTTTATGAGTGTATACAAATCAATCATTAATTTCATCACTAATGATTTGTCATCGTTCTATCTTGATTTTGCAAAAGATGTGGTTTATATTGAAGCAGCAAATTCACCAGAACGACGTTCAATGCAAACAGTAATGTATGTTATTTTGAAAGATTTGGTAAAAGTTCTTGTTCCAATTTTGCCTCATACAGCAGAAGAAACATGGACTTACTTAGAGCATGAACCAGAAAATTTTGCTTATCTTGCAGAAATGCCAGAAGCAGCGGAAATTCCAGGTAGTGAAGAACTATTAGGAAATTGGCAAGAATTCCTTGACTTCCGTGATAAGATTTTGAAAGCTTTGGAAAGTGCTCGTGAAGCGAAACTTATTGGTAAATCATTGGAAGCAACAGTGACAATTTATCCAAATGAAGTTGTACGTACTTTACTGACAGCGATTGACGAAAATGTTGCGCAACTTTTGATTGTATCAAACTTTGTAGTAGCGAACGGAACTGTAAGTGATGCACCAGAAGCAGCTATGAAATTTGATGACCTTGCTGTTCTTGTGGAACATGCCGCTGGTGATGTTTGTGACCGTTGCCGCAGAACTGACGAAACAGTTGGGCATAACGCCAATGAAAATCTCAAAATGCTTTGTGAACATTGTGCACATATCGTTGAAAAAGAATTTCCAGAAGTCCTTGTAGAAGGCTTTGAA
>ileS_Lcl-254
ATGCTCAAATCAATTGGAAATACAATTGTGCCAAAAGATGTCACTAAGAAATTTGGTGCCGATATTCTCCGTCTTTGGGTGGCCTCAATTGATACCGAATCAGATGTTCGTGTATCTATGGATATTCTCAGTCAAGTCTCTGAAGTTTACCGTAAAATCCGTAACACTTTGCGTTTCTTAATCGCAAATACATCTGATTTTAATCCTAAAGAAGATGGAATTGACTTTGCTGAACTTCGTCCAGTAGATAAATATATGCTTGTGAAATTTAATGAACTTGTAAAACAAATCCATAAAGCTTATGATAATTACAGTTTTATGAGTGTATACAAATCAATCATTAATTTCATCACTAATGATTTGTCATCGTTCTATCTTGATTTTGCAAAAGATGTGGTTTATATTGAAGCAGCAAATTCACCAGAACGACGTTCAATGCAAACAGTAATGTATGTTATTTTGAAAGATTTGGTAAAAGTTCTTGTTCCAATTTTGCCTCATACAGCAGAAGAAACATGGACTTACTTAGAGCATGAACCAGAAAATTTTGCTTATCTTGCAGAAATGCCAGAAGCAGCGGAAATTCCAGGTAGTGAAGAACTATTAGGAAATTGGCAAGAATTCCTTGACTTCCGTGATAAGATTTTGAAAGCTTTGGAAAGTGCTCGTGAAGCGAAACTTATTGGTAAATCATTGGAAGCAACAGTGACAATTTATCCAAATGAAGTTGTACGTACTTTACTGACAGCGATTGACGAAAATGTTGCGCAACTTTTGATTGTATCAAACTTTGTAGTAGCGAACGGAACTGTAAGTGATGCACCAGAAGCAGCTATGAAATTTGATGACCTTGCTGTTCTTGTGGAACATGCCGCTGGTGATGTTTGTGACCGTTGCCGCAGAACTGATGAAACAGTTGGGCATAACGCCAATGAAAATCTCAAAATGCTTTGTGAACATTGTGCACATATCGTTGAAAAAGAATTTCCAGAAGTCCTTGTAGAAGGCTTTGAA
>ileS_Lcl-255
ATGCTCAAATCAATTGGAAATACAATTGTGCCAAAAGATGTCACTAAGAAATTTGGTGCCGATATTCTCCGTCTTTGGGTGGCCTCAATTGATACCGAATCAGATGTTCGTGTATCTATGGATATTCTCAGTCAAGTCTCTGAAGTTTACCGTAAAATCCGTAACACTTTGCGTTTCTTAATCGCAAATACATCTGATTTTAATCCTAAAGAAGATGGAATTGACTTTGCTGAACTTCGTCCAGTAGATAAATATATGCTTGTGAAATTTAATGAACTTGTAAAACAAATCCATAAAGCTTATGATAATTACAGTTTTATGAGTGTATACAAATCAATCATTAATTTCATCACTAATGATTTGTCATCGTTCTATCTTGATTTTGCAAAAGATGTGGTTTATATTGAAGCAGCAAATTCACCAGAACGACGTTCAATGCAAACAGTAATGTATGTTATTTTGAAAGATTTGGTAAAAGTTCTTGTTCCAATTTTGCCTCATACAGCAGAAGAAACATGGACTTACTTAGAGCATGAACCAGAAAATTTTGCTTATCTTGCAGAAATGCCAGAAGCAGCGGAAATTCCAGGTAGTGAAGAACTATTAGGAAATTGGCAAGAATTCCTTGACTTCCGTGATAAGATTTTGAAAGCTTTGGAAAGTGCTCGTGAAGCGAAACTTATTGGTAAATCATTGGAAGCAACAGTGACAATTTATCCAAATGAAGTTGTACGTACTTTACTGACAGCGATTGACGAAAATGTTGCGCAACTTTTGATTGTATCAAACTTTGTAGTAGCGAACGGAACTGTAAGTGATGCACCAGAAGCAGCTATGAAATTTGATGACCTTGCTGTTCTTGTGGAACATGCCGCTGGTGATGTTTGTGACCGTTGCCGCAGAACTGATGAAACAGTTGGGCATAACGCCAATGAAAATCTCAAAATGCTTTGTGAACATTGTGCACATATCGTTGAAAAAGAATTTCCAGAAGTCCTTGTAGAAGGCTTTGAA
>ileS_Lcl-256
ATGCTCAAATCAATTGGAAATACAATCGTGCCAAAAGATGTCACTAAGAAATTTGGTGCTGACATTCTCCGCCTTTGGGTGGCATCAATTGATACTGAATCAGATGTTCGTGTGTCAATGGACATTCTCAGTCAAGTTTCTGAAGTTTACCGTAAAATCCGGAATACATTGCGTTTCTTAATCGCTAATACATCTGATTTTAATCCAAAAGAAGATGCAATTGATTTTGCAGAACTTCGTCCAGTAGACAAATATATGCTTGTGAAATTTAATGAACTTGTAAAACAAATTCGTACAGCTTATGATAACTATAGCTTTATGACTGTTTACAAATCAATCATTAATTTCATCACAAATGATTTGTCATCTTTCTATCTTGATTTTGCTAAAGATGTTGTTTATATTGAAGCAGCAAATTCACCAGAACGCCGCTCAATGCAAACAGTTATGTATGTTATTTTGAAAGATCTAGTGAAAATTCTTGTGCCAATTTTGCCACACACGGCAGAAGAAACATGGACTTACTTGGAACATGAACCAGAAAATTTTGCTTATCTTGCAGAAATGCCAGAAGCAGCAGAAATTCCTGGAAGTGAAGAATTGTTAGGAAACTGGCAAGAATTTCTTGATTTCCGTGATAAGATTTTGAAAGCTTTGGAAAGTGCTCGTGAAGCAAAATTGATTGGTAAATCATTGGAAGCAACAGTAACTATTTATCCAAATGAAGTTGTGCGTACTTTATTGACGGCAATTGATGAAAATGTTGCTCAACTTTTGATTGTATCAAACTTTGTAGTTGCCAACGAACCAGTAAATAATGCCCCAGAGTCTGCAATGAAATTTGATGACCTTGCAGTTCTTGTTGAACATGCGGCTGGAGAAGTTTGTGATCGTTGCCGTAGAACAGATGAAACAGTTGGACACAATGCTAATGAACATCTCAAAATGCTTTGTGAACATTGTGCACATATCGTTGAAACAGAATTCCCTGAAATTCTTGAAGAAGGTTTTGAA
>ileS_Lcl-257
ATGCTCAAATCAATTGGAAATACAATCGTGCCAAAAGATGTCACTAAGAAATTTGGTGCTGACATTCTCCGCCTTTGGGTGGCATCAATTGATACTGAATCAGATGTTCGTGTGTCAATGGACATTCTCAGTCAAGTTTCTGAAGTTTACCGTAAAATCCGGAATACATTGCGTTTCTTAATCGCTAATACATCTGATTTTAATCCAAAAGAAGATGCAATTGATTTTGCAGAACTTCGTCCAGTAGACAAATATATGCTTGTGAAATTTAATGAACTTGTAAAACAAATTCGTACAGCTTATGATAACTATAGCTTTATGACTGTTTACAAATCAATCATTAATTTCATCACAAATGATTTGTCATCTTTCTATCTTGATTTTGCTAAAGATGTTGTTTATATTGAAGCAGCAAATTCACCAGAACGCCGCTCAATGCAAACAGTTATGTATGTTATTTTGAAAGATCTAGTGAAAATTCTTGTGCCAATTTTGCCACACACGGCAGAAGAAACATGGACTTACTTGGAACATGAACCAGAAAATTTTGCTTATCTTGCAGAAATGCCAGAAGCAGCAGAAATTCCTGGAAGTGAAGAATTGTTAGGAAACTGGCAAGAATTTCTTGATTTCCGTGATAAGATTTTGAAAGCTTTGGAAAGTGCTCGTGAAGCAAAATTGATTGGTAAATCATTGGAAGCAACAGTAACTATTTATCCAAATGAAGTTGTGCGTACTTTATTGACGGCAATTGATGAAAATGTTGCTCAACTTTTGATTGTATCAAACTTTGTAGTTGCCAACGAACCAGTAAATAATGCCCCAGAGTCTGCAATGAAATTTGATGACCTTGCAGTTCTTGTTGAACATGCGGCTGGAGAAGTTTGTGATCGTTGCCGTAGAACAGATGAAACAGTTGGACACAATGCTAATGAACATCTCAAAATGCTTTGTGAACATTGTGCACATATCGTTGAAACAGAATTCCCTGAAATTCTTGAAGAAGGTTTTGAA
>ileS_Lcl-258
ATGCTCAAATCAATTGGAAATACAATCGTGCCAAAAGATGTCACTAAGAAATTTGGTGCTGACATTCTCCGCCTTTGGGTGGCATCAATTGATACTGAATCAGATGTTCGTGTGTCAATGGACATTCTCAGTCAAGTTTCTGAAGTTTACCGTAAAATCCGGAATACATTGCGTTTCTTAATCGCTAATACATCTGATTTTAATCCAAAAGAAGATGCAATTGATTTTGCAGAACTTCGTCCAGTAGACAAATATATGCTTGTGAAATTTAATGAACTTGTAAAACAAATTCGTACAGCTTATGATAACTATAGCTTTATGACTGTTTACAAATCAATCATTAATTTCATCACAAATGATTTGTCATCTTTCTATCTTGATTTTGCTAAAGATGTTGTTTATATTGAAGCAGCAAATTCACCAGAACGCCGCTCAATGCAAACAGTTATGTATGTTATTTTGAAAGATCTAGTGAAAATTCTTGTGCCAATTTTGCCACACACGGCAGAAGAAACATGGACTTACTTGGAACATGAACCAGAAAATTTTGCTTATCTTGCAGAAATGCCAGAAGCAGCAGAAATTCCTGGAAGTGAAGAATTGTTAGGAAACTGGCAAGAATTTCTTGATTTCCGTGATAAGATTTTGAAAGCTTTGGAAAGTGCTCGTGAAGCAAAATTGATTGGTAAATCATTGGAAGCAACAGTAACTATTTATCCAAATGAAGTTGTGCGTACTTTATTGACGGCAATTGATGAAAATGTTGCTCAACTTTTGATTGTATCAAACTTTGTAGTTGCCAACGAACCAGTAAATAATGCCCCAGAGTCTGCAATGAAATTTGATGACCTTGCAGTTCTTGTTGAACATGCGGCTGGAGAAGTTTGTGATCGTTGCCGTAGAACAGATGAAACAGTTGGACACAATGCTAATGAACATCTCAAAATGCTTTGTGAACATTGTGCACATATCGTTGAAACAGAATTCCCTGAAATTCTTGAAGAAGGTTTTGAA
>ileS_Lcl-259
ATGCTCAAATCAATTGGAAATACAATCGTGCCAAAAGATGTCACTAAGAAATTTGGTGCTGACATTCTCCGCCTTTGGGTGGCATCAATTGATACTGAATCAGATGTTCGTGTGTCAATGGACATTCTCAGTCAAGTTTCTGAAGTTTACCGTAAAATCCGGAATACATTGCGTTTCTTAATCGCTAATACATCTGATTTTAATCCAAAAGAAGATGCAATTGATTTTGCAGAACTTCGTCCAGTAGACAAATATATGCTTGTGAAATTTAATGAACTTGTAAAACAAATTCGTACAGCTTATGATAACTATAGCTTTATGACTGTTTACAAATCAATCATTAATTTCATCACAAATGATTTGTCATCTTTCTATCTTGATTTTGCTAAAGATGTTGTTTATATTGAAGCAGCAAATTCACCAGAACGCCGCTCAATGCAAACAGTTATGTATGTTATTTTGAAAGATCTAGTGAAAATTCTTGTGCCAATTTTGCCACACACGGCAGAAGAAACATGGACTTACTTGGAACATGAACCAGAAAATTTTGCTTATCTTGCAGAAATGCCAGAAGCAGCAGAAATTCCTGGAAGTGAAGAATTGTTAGGAAACTGGCAAGAATTTCTTGATTTCCGTGATAAGATTTTGAAAGCTTTGGAAAGTGCTCGTGAAGCAAAATTGATTGGTAAATCATTGGAAGCAACAGTAACTATTTATCCAAATGAAGTTGTGCGTACTTTATTGACGGCAATTGATGAAAATGTTGCTCAACTTTTGATTGTATCAAACTTTGTAGTTGCCAACGAACCAGTAAATAATGCCCCAGAGTCTGCAATGAAATTTGATGACCTTGCAGTTCTTGTTGAACATGCGGCTGGAGAAGTTTGTGATCGTTGCCGTAGAACAGATGAAACAGTTGGACACAATGCTAATGAACATCTCAAAATGCTTTGTGAACATTGTGCACATATCGTTGAAACAGAATTCCCTGAAATTCTTGAAGAAGGTTTTGAA
>ileS_Lcl-260
ATGCTCAAATCAATTGGAAATACAATTGTGCCAAAAGATGTCACTAAGAAATTTGGTGCCGATATTCTCCGTCTTTGGGTGGCCTCAATTGATACCGAATCAGATGTTCGTGTATCTATGGATATTCTCAGTCAAGTCTCTGAAGTTTACCGTAAAATCCGTAACACTTTGCGTTTCTTAATCGCAAATACATCTGATTTTAATCCTAAAGAAGATGGAATTGACTTTGCTGAACTTCGTCCAGTAGATAAATATATGCTTGTGAAATTTAATGAACTTGTAAAACAAATCCATAAAGCTTATGATAATTACAGTTTTATGAGTGTATACAAATCAATCATTAATTTCATCACTAATGATTTGTCATCGTTCTATCTTGATTTTGCAAAAGATGTGGTTTATATTGAAGCAGCAAATTCACCAGAACGACGTTCAATGCAAACAGTAATGTATGTTATTTTGAAAGATTTGGTAAAAGTTCTTGTTCCAATTTTGCCTCATACAGCAGAAGAAACATGGACTTACTTAGAGCATGAACCAGAAAATTTTGCTTATCTTGCAGAAATGCCAGAAGCAGCGGAAATTCCAGGTAGTGAAGAACTATTAGGAAATTGGCAAGAATTCCTTGACTTCCGTGATAAGATTTTGAAAGCTTTGGAAAGTGCTCGTGAAGCGAAACTTATTGGTAAATCATTGGAAGCAACAGTGACAATTTATCCAAATGAAGTTGTACGTACTTTACTGACAGCGATTGACGAAAATGTTGCGCAACTTTTGATTGTATCAAACTTTGTAGTAGCGAACGGAACTGTAAGTGATGCACCAGAAGCAGCTATGAAATTTGATGACCTTGCTGTTCTTGTGGAACATGCCGCTGGTGATGTTTGTGACCGTTGCCGCAGAACTGATGAAACAGTTGGGCATAACGCCAATGAAAATCTCAAAATGCTTTGTGAACATTGTGCACATATCGTTGAAAAAGAATTTCCAGAAGTCCTTGTAGAAGGCTTTGAA
>ileS_Lcl-261
ATGCTCAAATCAATTGGAAATACAATTGTGCCAAAAGATGTCACTAAGAAATTTGGTGCCGATATTCTCCGTCTTTGGGTGGCCTCAATTGATACCGAATCAGATGTTCGTGTATCTATGGATATTCTCAGTCAAGTCTCTGAAGTTTACCGTAAAATCCGTAACACTTTGCGTTTCTTAATCGCAAATACATCTGATTTTAATCCTAAAGAAGATGGAATTGACTTTGCTGAACTTCGTCCAGTAGATAAATATATGCTTGTGAAATTTAATGAACTTGTAAAACAAATCCATAAAGCTTATGATAATTACAGTTTTATGAGTGTATACAAATCAATCATTAATTTCATCACTAATGATTTGTCATCGTTCTATCTTGATTTTGCAAAAGATGTGGTTTATATTGAAGCAGCAAATTCACCAGAACGACGTTCAATGCAAACAGTAATGTATGTTATTTTGAAAGATTTGGTAAAAGTTCTTGTTCCAATTTTGCCTCATACAGCAGAAGAAACATGGACTTACTTAGAGCATGAACCAGAAAATTTTGCTTATCTTGCAGAAATGCCAGAAGCAGCGGAAATTCCAGGTAGTGAAGAACTATTAGGAAATTGGCAAGAATTCCTTGACTTCCGTGATAAGATTTTGAAAGCTTTGGAAAGTGCTCGTGAAGCGAAACTTATTGGTAAATCATTGGAAGCAACAGTGACAATTTATCCAAATGAAGTTGTACGTACTTTACTGACAGCGATTGACGAAAATGTTGCGCAACTTTTGATTGTATCAAACTTTGTAGTAGCGAACGGAACTGTAAGTGATGCACCAGAAGCAGCTATGAAATTTGATGACCTTGCTGTTCTTGTGGAACATGCCGCTGGTGATGTTTGTGACCGTTGCCGCAGAACTGATGAAACAGTTGGGCATAACGCCAATGAAAATCTCAAAATGCTTTGTGAACATTGTGCACATATCGTTGAAAAAGAATTTCCAGAAGTCCTTGTAGAAGGCTTTGAA
>ileS_Lcl-262
ATGCTCAAATCAATTGGAAATACAATTGTGCCAAAAGATGTCACTAAGAAATTTGGTGCCGATATTCTCCGTCTTTGGGTGGCCTCAATTGATACCGAATCAGATGTTCGTGTATCTATGGATATTCTCAGTCAAGTCTCTGAAGTTTACCGTAAAATCCGTAACACTTTGCGTTTCTTAATCGCAAATACATCTGATTTTAATCCTAAAGAAGATGGAATTGACTTTGCTGAACTTCGTCCAGTAGATAAATATATGCTTGTGAAATTTAATGAACTTGTAAAACAAATCCATAAAGCTTATGATAATTACAGTTTTATGAGTGTATACAAATCAATCATTAATTTCATCACTAATGATTTGTCATCGTTCTATCTTGATTTTGCAAAAGATGTGGTTTATATTGAAGCAGCAAATTCACCAGAACGACGTTCAATGCAAACAGTAATGTATGTTATTTTGAAAGATTTGGTAAAAGTTCTTGTTCCAATTTTGCCTCATACAGCAGAAGAAACATGGACTTACTTAGAGCATGAACCAGAAAATTTTGCTTATCTTGCAGAAATGCCAGAAGCAGCGGAAATTCCAGGTAGTGAAGAACTATTAGGAAATTGGCAAGAATTCCTTGACTTCCGTGATAAGATTTTGAAAGCTTTGGAAAGTGCTCGTGAAGCGAAACTTATTGGTAAATCATTGGAAGCAACAGTGACAATTTATCCAAATGAAGTTGTACGTACTTTACTGACAGCGATTGACGAAAATGTTGCGCAACTTTTGATTGTATCAAACTTTGTAGTAGCGAACGGAACTGTAAGTGATGCACCAGAAGCAGCTATGAAATTTGATGACCTTGCTGTTCTTGTGGAACATGCCGCTGGTGATGTTTGTGACCGTTGCCGCAGAACTGATGAAACAGTTGGGCATAACGCCAATGAAAATCTCAAAATGCTTTGTGAACATTGTGCACATATCGTTGAAAAAGAATTTCCAGAAGTCCTTGTAGAAGGCTTTGAA
>ileS_Lcl-263
ATGCTCAAATCAATTGGAAATACAATTGTGCCAAAAGATGTCACTAAGAAATTTGGTGCCGATATTCTCCGTCTTTGGGTGGCCTCAATTGATACCGAATCAGATGTTCGTGTATCTATGGATATTCTCAGTCAAGTCTCTGAAGTTTACCGTAAAATCCGTAACACTTTGCGTTTCTTAATCGCAAATACATCTGATTTTAATCCTAAAGAAGATGGAATTGACTTTGCTGAACTTCGTCCAGTAGATAAATATATGCTTGTGAAATTTAATGAACTTGTAAAACAAATCCATAAAGCTTATGATAATTACAGTTTTATGAGTGTATACAAATCAATCATTAATTTCATCACTAATGATTTGTCATCGTTCTATCTTGATTTTGCAAAAGATGTGGTTTATATTGAAGCAGCAAATTCACCAGAACGACGTTCAATGCAAACAGTAATGTATGTTATTTTGAAAGATTTGGTAAAAGTTCTTGTTCCAATTTTGCCTCATACAGCAGAAGAAACATGGACTTACTTAGAGCATGAACCAGAAAATTTTGCTTATCTTGCAGAAATGCCAGAAGCAGCGGAAATTCCAGGTAGTGAAGAACTATTAGGAAATTGGCAAGAATTCCTTGACTTCCGTGATAAGATTTTGAAAGCTTTGGAAAGTGCTCGTGAAGCGAAACTTATTGGTAAATCATTGGAAGCAACAGTGACAATTTATCCAAATGAAGTTGTACGTACTTTACTGACAGCGATTGACGAAAATGTTGCGCAACTTTTGATTGTATCAAACTTTGTAGTAGCGAACGGAACTGTAAGTGATGCACCAGAAGCAGCTATGAAATTTGATGACCTTGCTGTTCTTGTGGAACATGCCGCTGGTGATGTTTGTGACCGTTGCCGCAGAACTGATGAAACAGTTGGGCATAACGCCAATGAAAATCTCAAAATGCTTTGTGAACATTGTGCACATATCGTTGAAAAAGAATTTCCAGAAGTCCTTGTAGAAGGCTTTGAA
>ileS_Lcl-264
ATGCTCAAATCAATTGGAAATACAATTGTGCCAAAAGATGTCACTAAGAAATTTGGTGCCGATATTCTCCGTCTTTGGGTGGCCTCAATTGATACCGAATCAGATGTTCGTGTATCTATGGATATTCTCAGTCAAGTCTCTGAAGTTTACCGTAAAATCCGTAACACTTTGCGTTTCTTAATCGCAAATACATCTGATTTTAATCCTAAAGAAGATGGAATTGACTTTGCTGAACTTCGTCCAGTAGATAAATATATGCTTGTGAAATTTAATGAACTTGTAAAACAAATCCATAAAGCTTATGATAATTACAGTTTTATGAGTGTATACAAATCAATCATTAATTTCATCACTAATGATTTGTCATCGTTCTATCTTGATTTTGCAAAAGATGTGGTTTATATTGAAGCAGCAAATTCACCAGAACGACGTTCAATGCAAACAGTAATGTATGTTATTTTGAAAGATTTGGTAAAAGTTCTTGTTCCAATTTTGCCTCATACAGCAGAAGAAACATGGACTTACTTAGAGCATGAACCAGAAAATTTTGCTTATCTTGCAGAAATGCCAGAAGCAGCGGAAATTCCAGGTAGTGAAGAACTATTAGGAAATTGGCAAGAATTCCTTGACTTCCGTGATAAGATTTTGAAAGCTTTGGAAAGTGCTCGTGAAGCGAAACTTATTGGTAAATCATTGGAAGCAACAGTGACAATTTATCCAAATGAAGTTGTACGTACTTTACTGACAGCGATTGACGAAAATGTTGCGCAACTTTTGATTGTATCAAACTTTGTAGTAGCGAACGGAACTGTAAGTGATGCACCAGAAGCAGCTATGAAATTTGATGACCTTGCTGTTCTTGTGGAACATGCCGCTGGTGATGTTTGTGACCGTTGCCGCAGAACTGATGAAACAGTTGGGCATAACGCCAATGAAAATCTCAAAATGCTTTGTGAACATTGTGCACATATCGTTGAAAAAGAATTTCCAGAAGTCCTTGTAGAAGGCTTTGAA
>ileS_Lcl-265
ATGCTCAAATCAATTGGAAATACAATTGTGCCAAAAGATGTCACTAAGAAATTTGGTGCCGATATTCTCCGTCTTTGGGTGGCCTCAATTGATACCGAATCAGATGTTCGTGTATCTATGGATATTCTCAGTCAAGTCTCTGAAGTTTACCGTAAAATCCGTAACACTTTGCGTTTCTTAATCGCAAATACATCTGATTTTAATCCTAAAGAAGATGGAATTGACTTTGCTGAACTTCGTCCAGTAGATAAATATATGCTTGTGAAATTTAATGAACTTGTAAAACAAATCCATAAAGCTTATGATAATTACAGTTTTATGAGTGTATACAAATCAATCATTAATTTCATCACTAATGATTTGTCATCGTTCTATCTTGATTTTGCAAAAGATGTGGTTTATATTGAAGCAGCAAATTCACCAGAACGACGTTCAATGCAAACAGTAATGTATGTTATTTTGAAAGATTTGGTAAAAGTTCTTGTTCCAATTTTGCCTCATACAGCAGAAGAAACATGGACTTACTTAGAGCATGAACCAGAAAATTTTGCTTATCTTGCAGAAATGCCAGAAGCAGCGGAAATTCCAGGTAGTGAAGAACTATTAGGAAATTGGCAAGAATTCCTTGACTTCCGTGATAAGATTTTGAAAGCTTTGGAAAGTGCTCGTGAAGCGAAACTTATTGGTAAATCATTGGAAGCAACAGTGACAATTTATCCAAATGAAGTTGTACGTACTTTACTGACAGCGATTGACGAAAATGTTGCGCAACTTTTGATTGTATCAAACTTTGTAGTAGCGAACGGAACTGTAAGTGATGCACCAGAAGCAGCTATGAAATTTGATGACCTTGCTGTTCTTGTGGAACATGCCGCTGGTGATGTTTGTGACCGTTGCCGCAGAACTGATGAAACAGTTGGGCATAACGCCAATGAAAATCTCAAAATGCTTTGTGAACATTGTGCACATATCGTTGAAAAAGAATTTCCAGAAGTCCTTGTAGAAGGCTTTGAA
>ileS_Lcl-266
ATGCTCAAATCAATTGGAAATACAATTGTGCCAAAAGATGTCACTAAGAAATTTGGTGCCGATATTCTCCGTCTTTGGGTGGCCTCAATTGATACCGAATCAGATGTTCGTGTATCTATGGATATTCTCAGTCAAGTCTCTGAAGTTTACCGTAAAATCCGTAACACTTTGCGTTTCTTAATCGCAAATACATCTGATTTTAATCCTAAAGAAGATGGAATTGACTTTGCTGAACTTCGTCCAGTAGATAAATATATGCTTGTGAAATTTAATGAACTTGTAAAACAAATCCATAAAGCTTATGATAATTACAGTTTTATGAGTGTATACAAATCAATCATTAATTTCATCACTAATGATTTGTCATCGTTCTATCTTGATTTTGCAAAAGATGTGGTTTATATTGAAGCAGCAAATTCACCAGAACGACGTTCAATGCAAACAGTAATGTATGTTATTTTGAAAGATTTGGTAAAAGTTCTTGTTCCAATTTTGCCTCATACAGCAGAAGAAACATGGACTTACTTAGAGCATGAACCAGAAAATTTTGCTTATCTTGCAGAAATGCCAGAAGCAGCGGAAATTCCAGGTAGTGAAGAACTATTAGGAAATTGGCAAGAATTCCTTGACTTCCGTGATAAGATTTTGAAAGCTTTGGAAAGTGCTCGTGAAGCGAAACTTATTGGTAAATCATTGGAAGCAACAGTGACAATTTATCCAAATGAAGTTGTACGTACTTTACTGACAGCGATTGACGAAAATGTTGCGCAACTTTTGATTGTATCAAACTTTGTAGTAGCGAACGGAACTGTAAGTGATGCACCAGAAGCAGCTATGAAATTTGATGACCTTGCTGTTCTTGTGGAACATGCCGCTGGTGATGTTTGTGACCGTTGCCGCAGAACTGATGAAACAGTTGGGCATAACGCCAATGAAAATCTCAAAATGCTTTGTGAACATTGTGCACATATCGTTGAAAAAGAATTTCCAGAAGTCCTTGTAGAAGGCTTTAAA
>ileS_Lcl-267
ATGCTCAAATCAATTGGAAATACAATTGTGCCAAAAGATGTCACTAAGAAATTTGGTGCCGATATTCTCCGTCTTTGGGTGGCCTCAATTGATACCGAATCAGATGTTCGTGTATCTATGGATATTCTCAGTCAAGTCTCTGAAGTTTACCGTAAAATCCGTAACACTTTGCGTTTCTTAATCGCAAATACATCTGATTTTAATCCTAAAGAAGATGGAATTGACTTTGCTGAACTTCGTCCAGTAGATAAATATATGCTTGTGAAATTTAATGAACTTGTAAAACAAATCCATAAAGCTTATGATAATTACAGTTTTATGAGTGTATACAAATCAATCATTAATTTCATCACTAATGATTTGTCATCGTTCTATCTTGATTTTGCAAAAGATGTGGTTTATATTGAAGCAGCAAATTCACCAGAACGACGTTCAATGCAAACAGTAATGTATGTTATTTTGAAAGATTTGGTAAAAGTTCTTGTTCCAATTTTGCCTCATACAGCAGAAGAAACATGGACTTACTTAGAGCATGAACCAGAAAATTTTGCTTATCTTGCAGAAATGCCAGAAGCAGCGGAAATTCCAGGTAGTGAAGAACTATTAGGAAATTGGCAAGAATTCCTTGACTTCCGTGATAAGATTTTGAAAGCTTTGGAAAGTGCTCGTGAAGCGAAACTTATTGGTAAATCATTGGAAGCAACAGTGACAATTTATCCAAATGAAGTTGTACGTACTTTACTGACAGCGATTGACGAAAATGTTGCGCAACTTTTGATTGTATCAAACTTTGTAGTAGCGAACGGAACTGTAAGTGATGCACCAGAAGCAGCTATGAAATTTGATGACCTTGCTGTTCTTGTGGAACATGCCGCTGGTGATGTTTGTGACCGTTGCCGCAGAACTGATGAAACAGTTGGGCATAACGCCAATGAAAATCTCAAAATGCTTTGTGAACATTGTGCACATATCGTTGAAAAAGAATTTCCAGAAGTCCTTGTAGAAGGCTTTAAA
>ileS_Lcl-268
ATGCTCAAATCAATTGGAAATACAATTGTGCCAAAAGATGTCACTAAGAAATTTGGTGCCGATATTCTCCGTCTTTGGGTGGCCTCAATTGATACCGAATCAGATGTTCGTGTATCTATGGATATTCTCAGTCAAGTCTCTGAAGTTTACCGTAAAATCCGTAACACTTTGCGTTTCTTAATCGCAAATACATCTGATTTTAATCCTAAAGAAGATGGAATTGACTTTGCTGAACTTCGTCCAGTAGATAAATATATGCTTGTGAAATTTAATGAACTTGTAAAACAAATCCATAAAGCTTATGATAATTACAGTTTTATGAGTGTATACAAATCAATCATTAATTTCATCACTAATGATTTGTCATCGTTCTATCTTGATTTTGCAAAAGATGTGGTTTATATTGAAGCAGCAAATTCACCAGAACGACGTTCAATGCAAACAGTAATGTATGTTATTTTGAAAGATTTGGTAAAAGTTCTTGTTCCAATTTTGCCTCATACAGCAGAAGAAACATGGACTTACTTAGAGCATGAACCAGAAAATTTTGCTTATCTTGCAGAAATGCCAGAAGCAGCGGAAATTCCAGGTAGTGAAGAACTATTAGGAAATTGGCAAGAATTCCTTGACTTCCGTGATAAGATTTTGAAAGCTTTGGAAAGTGCTCGTGAAGCGAAACTTATTGGTAAATCATTGGAAGCAACAGTGACAATTTATCCAAATGAAGTTGTACGTACTTTACTGACAGCGATTGACGAAAATGTTGCGCAACTTTTGATTGTATCAAACTTTGTAGTAGCGAACGGAACTGTAAGTGATGCACCAGAAGCAGCTATGAAATTTGATGACCTTGCTGTTCTTGTGGAACATGCCGCTGGTGATGTTTGTGACCGTTGCCGCAGAACTGATGAAACAGTTGGGCATAACGCCAATGAAAATCTCAAAATGCTTTGTGAACATTGTGCACATATCGTTGAAAAAGAATTTCCAGAAGTCCTTGTAGAAGGCTTTAAA
>ileS_Lcl-269
ATGCTCAAATCAATTGGAAATACAATTGTGCCAAAAGATGTCACTAAGAAATTTGGTGCCGATATTCTCCGTCTTTGGGTGGCCTCAATTGATACCGAATCAGATGTTCGTGTATCTATGGATATTCTCAGTCAAGTCTCTGAAGTTTACCGTAAAATCCGTAACACTTTGCGTTTCTTAATCGCAAATACATCTGATTTTAATCCTAAAGAAGATGGAATTGACTTTGCTGAACTTCGTCCAGTAGATAAATATATGCTTGTGAAATTTAATGAACTTGTAAAACAAATCCATAAAGCTTATGATAATTACAGTTTTATGAGTGTATACAAATCAATCATTAATTTCATCACTAATGATTTGTCATCGTTCTATCTTGATTTTGCAAAAGATGTGGTTTATATTGAAGCAGCAAATTCACCAGAACGACGTTCAATGCAAACAGTAATGTATGTTATTTTGAAAGATTTGGTAAAAGTTCTTGTTCCAATTTTGCCTCATACAGCAGAAGAAACATGGACTTACTTAGAGCATGAACCAGAAAATTTTGCTTATCTTGCAGAAATGCCAGAAGCAGCGGAAATTCCAGGTAGTGAAGAACTATTAGGAAATTGGCAAGAATTCCTTGACTTCCGTGATAAGATTTTGAAAGCTTTGGAAAGTGCTCGTGAAGCGAAACTTATTGGTAAATCATTGGAAGCAACAGTGACAATTTATCCAAATGAAGTTGTACGTACTTTACTGACAGCGATTGACGAAAATGTTGCGCAACTTTTGATTGTATCAAACTTTGTAGTAGCGAACGGAACTGTAAGTGATGCACCAGAAGCAGCTATGAAATTTGATGACCTTGCTGTTCTTGTGGAACATGCCGCTGGTGATGTTTGTGACCGTTGCCGCAGAACTGATGAAACAGTTGGGCATAACGCCAATGAAAATCTCAAAATGCTTTGTGAACATTGTGCACATATCGTTGAAAAAGAATTTCCAGAAGTCCTTGTAGAAGGCTTTAAA
>ileS_Lcl-270
ATGCTCAAATCAATTGGAAATACAATTGTGCCAAAAGATGTCACTAAGAAATTTGGTGCCGATATTCTCCGTCTTTGGGTGGCCTCAATTGATACCGAATCAGATGTTCGTGTATCTATGGATATTCTCAGTCAAGTCTCTGAAGTTTACCGTAAAATCCGTAACACTTTGCGTTTCTTAATCGCAAATACATCTGATTTTAATCCTAAAGAAGATGGAATTGACTTTGCTGAACTTCGTCCAGTAGATAAATATATGCTTGTGAAATTTAATGAACTTGTAAAACAAATCCATAAAGCTTATGATAATTACAGTTTTATGAGTGTATACAAATCAATCATTAATTTCATCACTAATGATTTGTCATCGTTCTATCTTGATTTTGCAAAAGATGTGGTTTATATTGAAGCAGCAAATTCACCAGAACGACGTTCAATGCAAACAGTAATGTATGTTATTTTGAAAGATTTGGTAAAAGTTCTTGTTCCAATTTTGCCTCATACAGCAGAAGAAACATGGACTTACTTAGAGCATGAACCAGAAAATTTTGCTTATCTTGCAGAAATGCCAGAAGCAGCGGAAATTCCAGGTAGTGAAGAACTATTAGGAAATTGGCAAGAATTCCTTGACTTCCGTGATAAGATTTTGAAAGCTTTGGAAAGTGCTCGTGAAGCGAAACTTATTGGTAAATCATTGGAAGCAACAGTGACAATTTATCCAAATGAAGTTGTACGTACTTTACTGACAGCGATTGACGAAAATGTTGCGCAACTTTTGATTGTATCAAACTTTGTAGTAGCGAACGGAACTGTAAGTGATGCACCAGAAGCAGCTATGAAATTTGATGACCTTGCTGTTCTTGTGGAACATGCCGCTGGTGATGTTTGTGACCGTTGCCGCAGAACTGATGAAACAGTTGGGCATAACGCCAATGAAAATCTCAAAATGCTTTGTGAACATTGTGCACATATCGTTGAAAAAGAATTTCCAGAAGTCCTTGTAGAAGGCTTTGAA
>ileS_Lcl-271
ATGCTCAAATCAATTGGAAATACAATTGTGCCAAAAGATGTCACTAAGAAATTTGGTGCCGATATTCTCCGTCTTTGGGTGGCCTCAATTGATACCGAATCAGATGTTCGTGTATCTATGGATATTCTCAGTCAAGTCTCTGAAGTTTACCGTAAAATCCGTAACACTTTGCGTTTCTTAATCGCAAATACATCTGATTTTAATCCTAAAGAAGATGGAATTGACTTTGCTGAACTTCGTCCAGTAGATAAATATATGCTTGTGAAATTTAATGAACTTGTAAAACAAATCCATAAAGCTTATGATAATTACAGTTTTATGAGTGTATACAAATCAATCATTAATTTCATCACTAATGATTTGTCATCGTTCTATCTTGATTTTGCAAAAGATGTGGTTTATATTGAAGCAGCAAATTCACCAGAACGACGTTCAATGCAAACAGTAATGTATGTTATTTTGAAAGATTTGGTAAAAGTTCTTGTTCCAATTTTGCCTCATACAGCAGAAGAAACATGGACTTACTTAGAGCATGAACCAGAAAATTTTGCTTATCTTGCAGAAATGCCAGAAGCAGCGGAAATTCCAGGTAGTGAAGAACTATTAGGAAATTGGCAAGAATTCCTTGACTTCCGTGATAAGATTTTGAAAGCTTTGGAAAGTGCTCGTGAAGCGAAACTTATTGGTAAATCATTGGAAGCAACAGTGACAATTTATCCAAATGAAGTTGTACGTACTTTACTGACAGCGATTGACGAAAATGTTGCGCAACTTTTGATTGTATCAAACTTTGTAGTAGCGAACGGAACTGTAAGTGATGCACCAGAAGCAGCTATGAAATTTGATGACCTTGCTGTTCTTGTGGAACATGCCGCTGGTGATGTTTGTGACCGTTGCCGCAGAACTGATGAAACAGTTGGGCATAACGCCAATGAAAATCTCAAAATGCTTTGTGAACATTGTGCACATATCGTTGAAAAAGAATTTCCAGAAGTCCTTGTAGAAGGCTTTGAA
>ileS_Lcl-272
ATGCTCAAATCAATTGGAAATACAATTGTGCCAAAAGATGTCACTAAGAAATTTGGTGCCGATATTCTCCGTCTTTGGGTGGCCTCAATTGATACCGAATCAGATGTTCGTGTATCTATGGATATTCTCAGTCAAGTCTCTGAAGTTTACCGTAAAATCCGTAACACTTTGCGTTTCTTAATCGCAAATACATCTGATTTTAATCCTAAAGAAGATGGAATTGACTTTGCTGAACTTCGTCCAGTAGATAAATATATGCTTGTGAAATTTAATGAACTTGTAAAACAAATCCATAAAGCTTATGATAATTACAGTTTTATGAGTGTATACAAATCAATCATTAATTTCATCACTAATGATTTGTCATCGTTCTATCTTGATTTTGCAAAAGATGTGGTTTATATTGAAGCAGCAAATTCACCAGAACGACGTTCAATGCAAACAGTAATGTATGTTATTTTGAAAGATTTGGTAAAAGTTCTTGTTCCAATTTTGCCTCATACAGCAGAAGAAACATGGACTTACTTAGAGCATGAACCAGAAAATTTTGCTTATCTTGCAGAAATGCCAGAAGCAGCGGAAATTCCAGGTAGTGAAGAACTATTAGGAAATTGGCAAGAATTCCTTGACTTCCGTGATAAGATTTTGAAAGCTTTGGAAAGTGCTCGTGAAGCGAAACTTATTGGTAAATCATTGGAAGCAACAGTGACAATTTATCCAAATGAAGTTGTACGTACTTTACTGACAGCGATTGACGAAAATGTTGCGCAACTTTTGATTGTATCAAACTTTGTAGTAGCGAACGGAACTGTAAGTGATGCACCAGAAGCAGCTATGAAATTTGATGACCTTGCTGTTCTTGTGGAACATGCCGCTGGTGATGTTTGTGACCGTTGCCGCAGAACTGATGAAACAGTTGGGCATAACGCCAATGAAAATCTCAAAATGCTTTGTGAACATTGTGCACATATCGTTGAAAAAGAATTTCCAGAAGTCCTTGTAGAAGGCTTTGAA
>ileS_Lcl-273
ATGCTCAAATCAATTGGAAATACAATTGTGCCAAAAGATGTCACTAAGAAATTTGGTGCCGATATTCTCCGTCTTTGGGTGGCCTCAATTGATACCGAATCAGATGTTCGTGTATCTATGGATATTCTCAGTCAAGTCTCTGAAGTTTACCGTAAAATCCGTAACACTTTGCGTTTCTTAATCGCAAATACATCTGATTTTAATCCTAAAGAAGATGGAATTGACTTTGCTGAACTTCGTCCAGTAGATAAATATATGCTTGTGAAATTTAATGAACTTGTAAAACAAATCCATAAAGCTTATGATAATTACAGTTTTATGAGTGTATACAAATCAATCATTAATTTCATCACTAATGATTTGTCATCGTTCTATCTTGATTTTGCAAAAGATGTGGTTTATATTGAAGCAGCAAATTCACCAGAACGACGTTCAATGCAAACAGTAATGTATGTTATTTTGAAAGATTTGGTAAAAGTTCTTGTTCCAATTTTGCCTCATACAGCAGAAGAAACATGGACTTACTTAGAGCATGAACCAGAAAATTTTGCTTATCTTGCAGAAATGCCAGAAGCAGCGGAAATTCCAGGTAGTGAAGAACTATTAGGAAATTGGCAAGAATTCCTTGACTTCCGTGATAAGATTTTGAAAGCTTTGGAAAGTGCTCGTGAAGCGAAACTTATTGGTAAATCATTGGAAGCAACAGTGACAATTTATCCAAATGAAGTTGTACGTACTTTACTGACAGCGATTGACGAAAATGTTGCGCAACTTTTGATTGTATCAAACTTTGTAGTAGCGAACGGAACTGTAAGTGATGCACCAGAAGCAGCTATGAAATTTGATGACCTTGCTGTTCTTGTGGAACATGCCGCTGGTGATGTTTGTGACCGTTGCCGCAGAACTGATGAAACAGTTGGGCATAACGCCAATGAAAATCTCAAAATGCTTTGTGAACATTGTGCACATATCGTTGAAAAAGAATTTCCAGAAGTCCTTGTAGAAGGCTTTGAA
>ileS_Lcl-274
ATGCTCAAATCAATTGGAAATACAATTGTGCCAAAAGATGTCACTAAGAAATTTGGTGCCGATATTCTCCGTCTTTGGGTGGCCTCAATTGATACCGAATCAGATGTTCGTGTATCTATGGATATTCTCAGTCAAGTCTCTGAAGTTTACCGTAAAATCCGTAACACTTTGCGTTTCTTAATCGCAAATACATCTGATTTTAATCCTAAAGAAGATGGAATTGACTTTGCTGAACTTCGTCCAGTAGATAAATATATGCTTGTGAAATTTAATGAACTTGTAAAACAAATCCATAAAGCTTATGATAATTACAGTTTTATGAGTGTATACAAATCAATCATTAATTTCATCACTAATGATTTGTCATCGTTCTATCTTGATTTTGCAAAAGATGTGGTTTATATTGAAGCAGCAAATTCACCAGAACGACGTTCAATGCAAACAGTAATGTATGTTATTTTGAAAGATTTGGTAAAAGTTCTTGTTCCAATTTTGCCTCATACAGCAGAAGAAACATGGACTTACTTAGAGCATGAACCAGAAAATTTTGCTTATCTTGCAGAAATGCCAGAAGCAGCGGAAATTCCAGGTAGTGAAGAACTATTAGGAAATTGGCAAGAATTCCTTGACTTCCGTGATAAGATTTTGAAAGCTTTGGAAAGTGCTCGTGAAGCGAAACTTATTGGTAAATCATTGGAAGCAACAGTGACAATTTATCCAAATGAAGTTGTACGTACTTTACTGACAGCGATTGACGAAAATGTTGCGCAACTTTTGATTGTATCAAACTTTGTAGTAGCGAACGGAACTGTAAGTGATGCACCAGAAGCAGCTATGAAATTTGATGACCTTGCTGTTCTTGTGGAACATGCCGCTGGTGATGTTTGTGACCGTTGCCGCAGAACTGATGAAACAGTTGGGCATAACGCCAATGAAAATCTCAAAATGCTTTGTGAACATTGTGCACATATCGTTGAAAAAGAATTTCCAGAAGTCCTTGTAGAAGGCTTTGAA
>ileS_Lcl-275
ATGCTCAAATCAATTGGAAATACAATTGTGCCAAAAGATGTCACTAAGAAATTTGGTGCCGATATTCTCCGTCTTTGGGTGGCCTCAATTGATACCGAATCAGATGTTCGTGTATCTATGGATATTCTCAGTCAAGTCTCTGAAGTTTACCGTAAAATCCGTAACACTTTGCGTTTCTTAATCGCAAATACATCTGATTTTAATCCTAAAGAAGATGGAATTGACTTTGCTGAACTTCGTCCAGTAGATAAATATATGCTTGTGAAATTTAATGAACTTGTAAAACAAATCCATAAAGCTTATGATAATTACAGTTTTATGAGTGTATACAAATCAATCATTAATTTCATCACTAATGATTTGTCATCGTTCTATCTTGATTTTGCAAAAGATGTGGTTTATATTGAAGCAGCAAATTCACCAGAACGACGTTCAATGCAAACAGTAATGTATGTTATTTTGAAAGATTTGGTAAAAGTTCTTGTTCCAATTTTGCCTCATACAGCAGAAGAAACATGGACTTACTTAGAGCATGAACCAGAAAATTTTGCTTATCTTGCAGAAATGCCAGAAGCAGCGGAAATTCCAGGTAGTGAAGAACTATTAGGAAATTGGCAAGAATTCCTTGACTTCCGTGATAAGATTTTGAAAGCTTTGGAAAGTGCTCGTGAAGCGAAACTTATTGGTAAATCATTGGAAGCAACAGTGACAATTTATCCAAATGAAGTTGTACGTACTTTACTGACAGCGATTGACGAAAATGTTGCGCAACTTTTGATTGTATCAAACTTTGTAGTAGCGAACGGAACTGTAAGTGATGCACCAGAAGCAGCTATGAAATTTGATGACCTTGCTGTTCTTGTGGAGCATGCCGCTGGTGATGTTTGTGACCGTTGCCGCAGAACTGATGAAACAGTTGGGCATAACGCCAATGAAAATCTCAAAATGCTTTGTGAACATTGTGCACATATCGTTGAAAAAGAATTTCCAGAAGTCCTTGTAGAAGGCTTTGAA
>ileS_Lcl-276
ATGCTCAAATCAATTGGAAATACAATTGTGCCAAAAGATGTCACTAAGAAATTTGGTGCCGATATTCTCCGTCTTTGGGTGGCCTCAATTGATACCGAATCAGATGTTCGTGTATCTATGGATATTCTCAGTCAAGTCTCTGAAGTTTACCGTAAAATCCGTAACACTTTGCGTTTCTTAATCGCAAATACATCTGATTTTAATCCTAAAGAAGATGGAATTGACTTTGCTGAACTTCGTCCAGTAGATAAATATATGCTTGTGAAATTTAATGAACTTGTAAAACAAATCCATAAAGCTTATGATAATTACAGTTTTATGAGTGTATACAAATCAATCATTAATTTCATCACTAATGATTTGTCATCGTTCTATCTTGATTTTGCAAAAGATGTGGTTTATATTGAAGCAGCAAATTCACCAGAACGACGTTCAATGCAAACAGTAATGTATGTTATTTTGAAAGATTTGGTAAAAGTTCTTGTTCCAATTTTGCCTCATACAGCAGAAGAAACATGGACTTACTTAGAGCATGAACCAGAAAATTTTGCTTATCTTGCAGAAATGCCAGAAGCAGCGGAAATTCCAGGTAGTGAAGAACTATTAGGAAATTGGCAAGAATTCCTTGACTTCCGTGATAAGATTTTGAAAGCTTTGGAAAGTGCTCGTGAAGCGAAACTTATTGGTAAATCATTGGAAGCAACAGTGACAATTTATCCAAATGAAGTTGTACGTACTTTACTGACAGCGATTGACGAAAATGTTGCGCAACTTTTGATTGTATCAAACTTTGTAGTAGCGAACGGAACTGTAAGTGATGCACCAGAAGCAGCTATGAAATTTGATGACCTTGCTGTTCTTGTGGAACATGCCGCTGGTGATGTTTGTGACCGTTGCCGCAGAACTGACGAAACAGTTGGGCATAACGCCAATGAAAATCTCAAAATGCTTTGTGAACATTGTGCACATATCGTTGAAAAAGAATTTCCAGAAGTCCTTGTAGAAGGCTTTGAA
>ileS_Lcl-277
ATGCTCAAATCAATTGGAAATACAATTGTGCCAAAAGATGTCACTAAGAAATTTGGTGCCGATATTCTCCGTCTTTGGGTGGCCTCAATTGATACCGAATCAGATGTTCGTGTATCTATGGATATTCTCAGTCAAGTCTCTGAAGTTTACCGTAAAATCCGTAACACTTTGCGTTTCTTAATCGCAAATACATCTGATTTTAATCCTAAAGAAGATGGAATTGACTTTGCTGAACTTCGTCCAGTAGATAAATATATGCTTGTGAAATTTAATGAACTTGTAAAACAAATCCATAAAGCTTATGATAATTACAGTTTTATGAGTGTATACAAATCAATCATTAATTTCATCACTAATGATTTGTCATCGTTCTATCTTGATTTTGCAAAAGATGTGGTTTATATTGAAGCAGCAAATTCACCAGAACGACGTTCAATGCAAACAGTAATGTATGTTATTTTGAAAGATTTGGTAAAAGTTCTTGTTCCAATTTTGCCTCATACAGCAGAAGAAACATGGACTTACTTAGAGCATGAACCAGAAAATTTTGCTTATCTTGCAGAAATGCCAGAAGCAGCGGAAATTCCAGGTAGTGAAGAACTATTAGGAAATTGGCAAGAATTCCTTGACTTCCGTGATAAGATTTTGAAAGCTTTGGAAAGTGCTCGTGAAGCGAAACTTATTGGTAAATCATTGGAAGCAACAGTGACAATTTATCCAAATGAAGTTGTACGTACTTTACTGACAGCGATTGACGAAAATGTTGCGCAACTTTTGATTGTATCAAACTTTGTAGTAGCGAACGGAACTGTAAGTGATGCACCAGAAGCAGCTATGAAATTTGATGACCTTGCTGTTCTTGTGGAACATGCCGCTGGTGATGTTTGTGACCGTTGCCGCAGAACTGATGAAACAGTTGGGCATAACGCCAATGAAAATCTCAAAATGCTTTGTGAACATTGTGCACATATCGTTGAAAAAGAATTTCCAGAAGTCCTTGTAGAAGGCTTTGAA
>ileS_Lcl-278
ATGCTCAAATCAATTGGAAATACAATTGTGCCAAAAGATGTCACTAAGAAATTTGGTGCCGATATTCTCCGTCTTTGGGTGGCCTCAATTGATACCGAATCAGATGTTCGTGTATCTATGGATATTCTCAGTCAAGTCTCTGAAGTTTACCGTAAAATCCGTAACACTTTGCGTTTCTTAATCGCAAATACATCTGATTTTAATCCTAAAGAAGATGGAATTGACTTTGCTGAACTTCGTCCAGTAGATAAATATATGCTTGTGAAATTTAATGAACTTGTAAAACAAATCCATAAAGCTTATGATAATTACAGTTTTATGAGTGTATACAAATCAATCATTAATTTCATCACTAATGATTTGTCATCGTTCTATCTTGATTTTGCAAAAGATGTGGTTTATATTGAAGCAGCAAATTCACCAGAACGACGTTCAATGCAAACAGTAATGTATGTTATTTTGAAAGATTTGGTAAAAGTTCTTGTTCCAATTTTGCCTCATACAGCAGAAGAAACATGGACTTACTTAGAGCATGAACCAGAAAATTTTGCTTATCTTGCAGAAATGCCAGAAGCAGCGGAAATTCCAGGTAGTGAAGAACTATTAGGAAATTGGCAAGAATTCCTTGACTTCCGTGATAAGATTTTGAAAGCTTTGGAAAGTGCTCGTGAAGCGAAACTTATTGGTAAATCATTGGAAGCAACAGTGACAATTTATCCAAATGAAGTTGTACGTACTTTACTGACAGCGATTGACGAAAATATTGCGCAACTTTTGATTGTATCAAACTTTGTAGTAGCGAACGGAACTGTAAGTGATGCACCAGAAGCAGCTATGAAATTTGATGACCTTGCTGTTCTTGTGGAACATGCCGCTGGTGATGTTTGTGACCGTTGCCGCAGAACTGATGAAACAGTTGGGCATAACGCCAATGAAAATCTCAAAATGCTTTGTGAACATTGTGCACATATCGTTGAAAAAGAATTTCCAGAAGTCCTTGTAGAAGGCTTTGAA
>ileS_Lcl-279
ATGCTCAAATCAATTGGAAATACAATTGTGCCAAAAGATGTCACTAAGAAATTTGGTGCCGATATTCTCCGTCTTTGGGTGGCCTCAATTGATACCGAATCAGATGTTCGTGTATCTATGGATATTCTCAGTCAAGTCTCTGAAGTTTACCGTAAAATCCGTAACACTTTGCGTTTCTTAATCGCAAATACATCTGATTTTAATCCTAAAGAAGATGGAATTGACTTTGCTGAACTTCGTCCAGTAGATAAATATATGCTTGTGAAATTTAATGAACTTGTAAAACAAATCCATAAAGCTTATGATAATTACAGTTTTATGAGTGTATACAAATCAATCATTAATTTCATCACTAATGATTTGTCATCGTTCTATCTTGATTTTGCAAAAGATGTGGTTTATATTGAAGCAGCAAATTCACCAGAACGACGTTCAATGCAAACAGTAATGTATGTTATTTTGAAAGATTTGGTAAAAGTTCTTGTTCCAATTTTGCCTCATACAGCAGAAGAAACATGGACTTACTTAGAGCATGAACCAGAAAATTTTGCTTATCTTGCAGAAATGCCAGAAGCAGCGGAAATTCCAGGTAGTGAAGAACTATTAGGAAATTGGCAAGAATTCCTTGACTTCCGTGATAAGATTTTGAAAGCTTTGGAAAGTGCTCGTGAAGCGAAACTTATTGGTAAATCATTGGAAGCAACAGTGACAATTTATCCAAATGAAGTTGTACGTACTTTACTGACAGCGATTGACGAAAATGTTGCGCAACTTTTGATTGTATCAAACTTTGTAGTAGCGAACGGAACTGTAAGTGATGCACCAGAAGCAGCTATGAAATTTGATGACCTTGCTGTTCTTGTGGAACATGCCGCTGGTGATGTTTGTGACCGTTGCCGCAGAACTGACGAAACAGTTGGGCATAACGCCAATGAAAATCTCAAAATGCTTTGTGAACATTGTGCACATATCGTTGAAAAAGAATTTCCAGAAGTCCTTGTAGAAGGCTTTGAA
>ileS_Lcl-280
ATGCTCAAATCAATTGGAAATACAATTGTGCCAAAAGATGTCACTAAGAAATTTGGTGCCGATATTCTCCGTCTTTGGGTGGCCTCAATTGATACCGAATCAGATGTTCGTGTATCTATGGATATTCTCAGTCAAGTCTCTGAAGTTTACCGTAAAATCCGTAACACTTTGCGTTTCTTAATCGCAAATACATCTGATTTTAATCCTAAAGAAGATGGAATTGACTTTGCTGAACTTCGTCCAGTAGATAAATATATGCTTGTGAAATTTAATGAACTTGTAAAACAAATCCATAAAGCTTATGATAATTACAGTTTTATGAGTGTATACAAATCAATCATTAATTTCATCACTAATGATTTGTCATCGTTCTATCTTGATTTTGCAAAAGATGTGGTTTATATTGAAGCAGCAAATTCACCAGAACGACGTTCAATGCAAACAGTAATGTATGTTATTTTGAAAGATTTGGTAAAAGTTCTTGTTCCAATTTTGCCTCATACAGCAGAAGAAACATGGACTTACTTAGAGCATGAACCAGAAAATTTTGCTTATCTTGCAGAAATGCCAGAAGCAGCGGAAATTCCAGGTAGTGAAGAACTATTAGGAAATTGGCAAGAATTCCTTGACTTCCGTGATAAGATTTTGAAAGCTTTGGAAAGTGCTCGTGAAGCGAAACTTATTGGTAAATCATTGGAAGCAACAGTGACAATTTATCCAAATGAAGTTGTACGTACTTTACTGACAGCGATTGACGAAAATGTTGCGCAACTTTTGATTGTATCAAACTTTGTAGTAGCGAACGGAACTGTAAGTGATGCACCAGAAGCAGCTATGAAATTTGATGACCTTGCTGTTCTTGTGGAACATGCCGCTGGTGATGTTTGTGACCGTTGCCGCAGAACTGATGAAACAGTTGGGCATAACGCCAATGAAAATCTCAAAATGCTTTGTGAACATTGTGCACATATCGTTGAAAAAGAATTTCCAGAAGTCCTTGTAGAAGGCTTTGAA
>ileS_Lcl-281
ATGCTCAAATCAATTGGAAATACAATTGTGCCAAAAGATGTCACTAAGAAATTTGGTGCCGATATTCTCCGTCTTTGGGTGGCCTCAATTGATACCGAATCAGATGTTCGTGTATCTATGGATATTCTCAGTCAAGTCTCTGAAGTTTACCGTAAAATCCGTAACACTTTGCGTTTCTTAATCGCAAATACATCTGATTTTAATCCTAAAGAAGATGGAATTGACTTTGCTGAACTTCGTCCAGTAGATAAATATATGCTTGTGAAATTTAATGAACTTGTAAAACAAATCCATAAAGCTTATGATAATTACAGTTTTATGAGTGTATACAAATCAATCATTAATTTCATCACTAATGATTTGTCATCGTTCTATCTTGATTTTGCAAAAGATGTGGTTTATATTGAAGCAGCAAATTCACCAGAACGACGTTCAATGCAAACAGTAATGTATGTTATTTTGAAAGATTTGGTAAAAGTTCTTGTTCCAATTTTGCCTCATACAGCAGAAGAAACATGGACTTACTTAGAGCATGAACCAGAAAATTTTGCTTATCTTGCAGAAATGCCAGAAGCAGCGGAAATTCCAGGTAGTGAAGAACTATTAGGAAATTGGCAAGAATTCCTTGACTTCCGTGATAAGATTTTGAAAGCTTTGGAAAGTGCTCGTGAAGCGAAACTTATTGGTAAATCATTGGAAGCAACAGTGACAATTTATCCAAATGAAGTTGTACGTACTTTACTGACAGCGATTGACGAAAATGTTGCGCAACTTTTGATTGTATCAAACTTTGTAGTAGCGAACGGAACTGTAAGTGATGCACCAGAAGCAGCTATGAAATTTGATGACCTTGCTGTTCTTGTGGAGCATGCCGCTGGTGATGTTTGTGACCGTTGCCGCAGAACTGATGAAACAGTTGGGCATAACGCCAATGAAAATCTCAAAATGCTTTGTGAACATTGTGCACATATCGTTGAAAAAGAATTTCCAGAAGTCCTTGTAGAAGGCTTTGAA
>ileS_Lcl-282
ATGCTCAAATCAATTGGAAATACAATCGTGCCAAAAGATGTCACTAAGAAATTTGGTGCTGACATTCTCCGCCTTTGGGTGGCATCAATTGATACTGAATCAGATGTTCGTGTGTCAATGGACATTCTCAGTCAAGTTTCTGAAGTTTACCGTAAAATCCGGAATACATTGCGTTTCTTAATCGCTAATACATCTGATTTTAATCCAAAAGAAGATGCAATTGATTTTGCAGAACTTCGTCCAGTAGACAAATATATGCTTGTGAAATTTAATGAACTTGTAAAACAAATTCGTACAGCTTATGATAACTATAGCTTTATGACTGTTTACAAATCAATCATTAATTTCATCACAAATGATTTGTCATCTTTCTATCTTGATTTTGCTAAAGATGTTGTTTATATTGAAGCAGCAAATTCACCAGAACGCCGCTCAATGCAAACAGTTATGTATGTTATTTTGAAAGATCTAGTGAAAATTCTTGTGCCAATTTTGCCACACACGGCAGAAGAAACATGGACTTACTTGGAACATGAACCAGAAAATTTTGCTTATCTTGCAGAAATGCCAGAAGCAGCAGAAATTCCTGGAAGTGAAGAATTGTTAGGAAACTGGCAAGAATTTCTTGATTTCCGTGATAAGATTTTGAAAGCTTTGGAAAGTGCTCGTGAAGCAAAATTGATTGGTAAATCATTGGAAGCAACAGTAACTATTTATCCAAATGAAGTTGTGCGTACTTTATTGACGGCAATTGATGAAAATGTTGCTCAACTTTTGATTGTATCAAACTTTGTAGTTGCCAACGAACCAGTAAATAATGCCCCAGAGTCTGCAATGAAATTTGATGACCTTGCAGTTCTTGTTGAACATGCGGCTGGAGAAGTTTGTGATCGTTGCCGTAGAACAGATGAAACAGTTGGACACAATGCTAATGAACATCTCAAAATGCTTTGTGAACATTGTGCACATATCGTTGAAACAGAATTCCCTGAAATTCTTGAAGAAGGTTTTGAA
>ileS_Lcl-283
ATGCTCAAATCAATTGGAAATACAATTGTGCCAAAAGATGTCACTAAGAAATTTGGTGCCGATATTCTCCGTCTTTGGGTGGCCTCAATTGATACCGAATCAGATGTTCGTGTATCTATGGATATTCTCAGTCAAGTCTCTGAAGTTTACCGTAAAATCCGTAACACTTTGCGTTTCTTAATCGCAAATACATCTGATTTTAATCCTAAAGAAGATGGAATTGACTTTGCTGAACTTCGTCCAGTAGATAAATATATGCTTGTGAAATTTAATGAACTTGTAAAACAAATCCATAAAGCTTATGATAATTACAGTTTTATGAGTGTATACAAATCAATCATTAATTTCATCACTAATGATTTGTCATCGTTCTATCTTGATTTTGCAAAAGATGTGGTTTATATTGAAGCAGCAAATTCACCAGAACGACGTTCAATGCAAACAGTAATGTATGTTATTTTGAAAGATTTGGTAAAAGTTCTTGTTCCAATTTTGCCTCATACAGCAGAAGAAACATGGACTTACTTAGAGCATGAACCAGAAAATTTTGCTTATCTTGCAGAAATGCCAGAAGCAGCGGAAATTCCAGGTAGTGAAGAACTATTAGGAAATTGGCAAGAATTCCTTGACTTCCGTGATAAGATTTTGAAAGCTTTGGAAAGTGCTCGTGAAGCGAAACTTATTGGTAAATCATTGGAAGCAACAGTGACAATTTATCCAAATGAAGTTGTACGTACTTTACTGACAGCGATTGACGAAAATGTTGCGCAACTTTTGATTGTATCAAACTTTGTAGTAGCGAACGGAACTGTAAGTGATGCACCAGAAGCAGCTATGAAATTTGATGACCTTGCTGTTCTTGTGGAGCATGCCGCTGGTGATGTTTGTGACCGTTGCCGCAGAACTGATGAAACAGTTGGGCATAACGCCAATGAAAATCTCAAAATGCTTTGTGAACATTGTGCACATATCGTTGAAAAAGAATTTCCAGAAGTCCTTGTAGAAGGCTTTGAA
>ileS_Lcl-284
ATGCTCAAATCAATTGGAAATACAATTGTGCCAAAAGATGTCACTAAGAAATTTGGTGCCGATATTCTCCGTCTTTGGGTGGCCTCAATTGATACCGAATCAGATGTTCGTGTATCTATGGATATTCTCAGTCAAGTCTCTGAAGTTTACCGTAAAATCCGTAACACTTTGCGTTTCTTAATCGCAAATACATCTGATTTTAATCCTAAAGAAGATGGAATTGACTTTGCTGAACTTCGTCCAGTAGATAAATATATGCTTGTGAAATTTAATGAACTTGTAAAACAAATCCATAAAGCTTATGATAATTACAGTTTTATGAGTGTATACAAATCAATCATTAATTTCATCACTAATGATTTGTCATCGTTCTATCTTGATTTTGCAAAAGATGTGGTTTATATTGAAGCAGCAAATTCACCAGAACGACGTTCAATGCAAACAGTAATGTATGTTATTTTGAAAGATTTGGTAAAAGTTCTTGTTCCAATTTTGCCTCATACAGCAGAAGAAACATGGACTTACTTAGAGCATGAACCAGAAAATTTTGCTTATCTTGCAGAAATGCCAGAAGCAGCGGAAATTCCAGGTAGTGAAGAACTATTAGGAAATTGGCAAGAATTCCTTGACTTCCGTGATAAGATTTTGAAAGCTTTGGAAAGTGCTCGTGAAGCGAAACTTATTGGTAAATCATTGGAAGCAACAGTGACAATTTATCCAAATGAAGTTGTACGTACTTTACTGACAGCGATTGACGAAAATGTTGCGCAACTTTTGATTGTATCAAACTTTGTAGTAGCGAACGGAACTGTAAGTGATGCACCAGAAGCAGCTATGAAATTTGATGACCTTGCTGTTCTTGTGGAACATGCCGCTGGTGATGTTTGTGACCGTTGCCGCAGAACTGATGAAACAGTTGGGCATAACGCCAATGAAAATCTCAAAATGCTTTGTGAACATTGTGCACATATCGTTGAAAAAGAATTTCCAGAAGTCCTTGTAGAAGGCTTTGAA
>ileS_Lcl-285
ATGCTCAAATCAATTGGAAATACAATTGTGCCAAAAGATGTCACTAAGAAATTTGGTGCCGATATTCTCCGTCTTTGGGTGGCCTCAATTGATACCGAATCAGATGTTCGTGTATCTATGGATATTCTCAGTCAAGTCTCTGAAGTTTACCGTAAAATCCGTAACACTTTGCGTTTCTTAATCGCAAATACATCTGATTTTAATCCTAAAGAAGATGGAATTGACTTTGCTGAACTTCGTCCAGTAGATAAATATATGCTTGTGAAATTTAATGAACTTGTAAAACAAATCCATAAAGCTTATGATAATTACAGTTTTATGAGTGTATACAAATCAATCATTAATTTCATCACTAATGATTTGTCATCGTTCTATCTTGATTTTGCAAAAGATGTGGTTTATATTGAAGCAGCAAATTCACCAGAACGACGTTCAATGCAAACAGTAATGTATGTTATTTTGAAAGATTTGGTAAAAGTTCTTGTTCCAATTTTGCCTCATACAGCAGAAGAAACATGGACTTACTTAGAGCATGAACCAGAAAATTTTGCTTATCTTGCAGAAATGCCAGAAGCAGCGGAAATTCCAGGTAGTGAAGAACTATTAGGAAATTGGCAAGAATTCCTTGACTTCCGTGATAAGATTTTGAAAGCTTTGGAAAGTGCTCGTGAAGCGAAACTTATTGGTAAATCATTGGAAGCAACAGTGACAATTTATCCAAATGAAGTTGTACGTACTTTACTGACAGCGATTGACGAAAATGTTGCGCAACTTTTGATTGTATCAAACTTTGTAGTAGCGAACGGAACTGTAAGTGATGCACCAGAAGCAGCTATGAAATTTGATGACCTTGCTGTTCTTGTGGAACATGCCGCTGGTGATGTTTGTGACCGTTGCCGCAGAACTGATGAAACAGTTGGGCATAACGCCAATGAAAATCTCAAAATGCTTTGTGAACATTGTGCACATATCGTTGAAAAAGAATTTCCAGAAGTCCTTGTAGAAGGCTTTGAA
>ileS_Lcl-286
ATGCTCAAATCAATTGGAAATACAATTGTGCCAAAAGATGTCACTAAGAAATTTGGTGCCGATATTCTCCGTCTTTGGGTGGCCTCAATTGATACCGAATCAGATGTTCGTGTATCTATGGATATTCTCAGTCAAGTCTCTGAAGTTTACCGTAAAATCCGTAACACTTTGCGTTTCTTAATCGCAAATACATCTGATTTTAATCCTAAAGAAGATGGAATTGACTTTGCTGAACTTCGTCCAGTAGATAAATATATGCTTGTGAAATTTAATGAACTTGTAAAACAAATCCGTAAAGCTTATGATAATTACAGTTTTATGAGTGTATACAAATCAATCATTAATTTCATCACGAATGATTTGTCATCGTTCTATCTTGATTTTGCAAAAGATGTGGTTTATATTGAAGCCGCAAATTCACCAGAACGACGTTCAATGCAAACAGTTATGTATGTTATTTTGAAAGATTTGGTAAAAGTTCTTGTTCCAATTTTGCCTCATACAGCAGAAGAAACATGGACTTACTTAGAGCATGAACCAGAAAATTTTGCTTATCTTGCAGAAATGCCAGAAGCAGCGGAAATTCCAGGTAGTGAAGAACTATTAGGAAATTGGCAAGAATTCCTTGACTTCCGTGATAAGATTTTGAAAGCTTTGGAAAGTGCTCGTGAAGCGAAACTTATTGGTAAATCATTGGAAGCAACAGTGACAATTTATCCAAATGAAGTTGTACGTACTTTACTGACAGCAATTGACGAGAATGTTGCACAACCTTTGATTGTATCAAACTTTGTAGTAGCGAACGGAACTGTAAGTGATGCACCAGAAGCAGCTATGAAATTTGATGACCTTGCTGTTCTTGTGGAACATGCCGCTGGTGATGTTTGTGACCGTTGTCGCAGAACTGATGAAACAGTTGGACATAACGCCAATGAAAATCTCAAAATGCTTTGTGAACATTGTGCACATATCGTTGAAAAAGAATTTCCAGAAGTCCTTGTAGAAGGCTTTGAA
>ileS_Lcl-287
ATGCTCAAATCAATTGGAAATACAATTGTGCCAAAAGATGTCACTAAGAAATTTGGTGCCGATATTCTCCGTCTTTGGGTGGCCTCAATTGATACCGAATCAGATGTTCGTGTATCTATGGATATTCTCAGTCAAGTCTCTGAAGTTTACCGTAAAATCCGTAACACTTTGCGTTTCTTAATCGCAAATACATCTGATTTTAATCCTAAAGAAGATGGAATTGACTTTGCTGAACTTCGTCCAGTAGATAAATATATGCTTGTGAAATTTAATGAACTTGTAAAACAAATCCATAAAGCTTATGATAATTACAGTTTTATGAGTGTATACAAATCAATCATTAATTTCATCACTAATGATTTGTCATCGTTCTATCTTGATTTTGCAAAAGATGTGGTTTATATTGAAGCAGCAAATTCACCAGAACGACGTTCAATGCAAACAGTAATGTATGTTATTTTGAAAGATTTGGTAAAAGTTCTTGTTCCAATTTTGCCTCATACAGCAGAAGAAACATGGACTTACTTAGAGCATGAACCAGAAAATTTTGCTTATCTTGCAGAAATGCCAGAAGCAGCGGAAATTCCAGGTAGTGAAGAACTATTAGGAAATTGGCAAGAATTCCTTGACTTCCGTGATAAGATTTTGAAAGCTTTGGAAAGTGCTCGTGAAGCGAAACTTATTGGTAAATCATTGGAAGCAACAGTGACAATTTATCCAAATGAAGTTGTACGTACTTTACTGACAGCGATTGACGAAAATGTTGCGCAACTTTTGATTGTATCAAACTTTGTAGTAGCGAACGGAACTGTAAGTGATGCACCAGAAGCAGCTATGAAATTTGATGACCTTGCTGTTCTTGTGGAGCATGCCGCTGGTGATGTTTGTGACCGTTGCCGCAGAACTGATGAAACAGTTGGGCATAACGCCAATGAAAATCTCAAAATGCTTTGTGAACATTGTGCACATATCGTTGAAAAAGAATTTCCAGAAGTCCTTGTAGAAGGCTTTGAA
>ileS_Lcl-288
ATGCTCAAATCAATTGGAAATACAATTGTGCCAAAAGATGTCACTAAGAAATTTGGTGCCGATATTCTCCGTCTTTGGGTGGCCTCAATTGATACCGAATCAGATGTTCGTGTATCTATGGATATTCTCAGTCAAGTCTCTGAAGTTTACCGTAAAATCCGTAACACTTTGCGTTTCTTAATCGCAAATACATCTGATTTTAATCCTAAAGAAGATGGAATTGACTTTGCTGAACTTCGTCCAGTAGATAAATATATGCTTGTGAAATTTAATGAACTTGTAAAACAAATCCATAAAGCTTATGATAATTACAGTTTTATGAGTGTATACAAATCAATCATTAATTTCATCACTAATGATTTGTCATCGTTCTATCTTGATTTTGCAAAAGATGTGGTTTATATTGAAGCAGCAAATTCACCAGAACGACGTTCAATGCAAACAGTAATGTATGTTATTTTGAAAGATTTGGTAAAAGTTCTTGTTCCAATTTTGCCTCATACAGCAGAAGAAACATGGACTTACTTAGAGCATGAACCAGAAAATTTTGCTTATCTTGCAGAAATGCCAGAAGCAGCGGAAATTCCAGGTAGTGAAGAACTATTAGGAAATTGGCAAGAATTCCTTGACTTCCGTGATAAGATTTTGAAAGCTTTGGAAAGTGCTCGTGAAGCGAAACTTATTGGTAAATCATTGGAAGCAACAGTGACAATTTATCCAAATGAAGTTGTACGTACTTTACTGACAGCGATTGACGAAAATGTTGCGCAACTTTTGATTGTATCAAACTTTGTAGTAGCGAACGGAACTGTAAGTGATGCACCAGAAGCAGCTATGAAATTTGATGACCTTGCTGTTCTTGTGGAGCATGCCGCTGGTGATGTTTGTGACCGTTGCCGCAGAACTGATGAAACAGTTGGGCATAACGCCAATGAAAATCTCAAAATGCTTTGTGAACATTGTGCACATATCGTTGAAAAAGAATTTCCAGAAGTCCTTGTAGAAGGCTTTGAA
>ileS_Lcl-289
ATGCTCAAATCAATTGGAAATACAATTGTGCCAAAAGATGTCACTAAGAAATTTGGTGCCGATATTCTCCGTCTTTGGGTGGCCTCAATTGATACCGAATCAGATGTTCGTGTATCTATGGATATTCTCAGTCAAGTCTCTGAAGTTTACCGTAAAATCCGTAACACTTTGCGTTTCTTAATCGCAAATACATCTGATTTTAATCCTAAAGAAGATGGAATTGACTTTGCTGAACTTCGTCCAGTAGATAAATATATGCTTGTGAAATTTAATGAACTTGTAAAACAAATCCATAAAGCTTATGATAATTACAGTTTTATGAGTGTATACAAATCAATCATTAATTTCATCACTAATGATTTGTCATCGTTCTATCTTGATTTTGCAAAAGATGTGGTTTATATTGAAGCAGCAAATTCACCAGAACGACGTTCAATGCAAACAGTAATGTATGTTATTTTGAAAGATTTGGTAAAAGTTCTTGTTCCAATTTTGCCTCATACAGCAGAAGAAACATGGACTTACTTAGAGCATGAACCAGAAAATTTTGCTTATCTTGCAGAAATGCCAGAAGCAGCGGAAATTCCAGGTAGTGAAGAACTATTAGGAAATTGGCAAGAATTCCTTGACTTCCGTGATAAGATTTTGAAAGCTTTGGAAAGTGCTCGTGAAGCGAAACTTATTGGTAAATCATTGGAAGCAACAGTGACAATTTATCCAAATGAAGTTGTACGTACTTTACTGACAGCGATTGACGAAAATGTTGCGCAACTTTTGATTGTATCAAACTTTGTAGTAGCGAACGGAACTGTAAGTGATGCACCAGAAGCAGCTATGAAATTTGATGACCTTGCTGTTCTTGTGGAGCATGCCGCTGGTGATGTTTGTGACCGTTGCCGCAGAACTGATGAAACAGTTGGGCATAACGCCAATGAAAATCTCAAAATGCTTTGTGAACATTGTGCACATATCGTTGAAAAAGAATTTCCAGAAGTCCTTGTAGAAGGCTTTGAA
>ileS_Lcl-290
ATGCTCAAATCAATTGGAAATACAATTGTGCCAAAAGATGTCACTAAGAAATTTGGTGCCGATATTCTCCGTCTTTGGGTGGCCTCAATTGATACCGAATCAGATGTTCGTGTATCTATGGATATTCTCAGTCAAGTCTCTGAAGTTTACCGTAAAATCCGTAACACTTTGCGTTTCTTAATCGCAAATACATCTGATTTTAATCCTAAAGAAGATGGAATTGACTTTGCTGAACTTCGTCCAGTAGATAAATATATGCTTGTGAAATTTAATGAACTTGTAAAACAAATCCATAAAGCTTATGATAATTACAGTTTTATGAGTGTATACAAATCAATCATTAATTTCATCACTAATGATTTGTCATCGTTCTATCTTGATTTTGCAAAAGATGTGGTTTATATTGAAGCAGCAAATTCACCAGAACGACGTTCAATGCAAACAGTAATGTATGTTATTTTGAAAGATTTGGTAAAAGTTCTTGTTCCAATTTTGCCTCATACAGCAGAAGAAACATGGACTTACTTAGAGCATGAACCAGAAAATTTTGCTTATCTTGCAGAAATGCCAGAAGCAGCGGAAATTCCAGGTAGTGAAGAACTATTAGGAAATTGGCAAGAATTCCTTGACTTCCGTGATAAGATTTTGAAAGCTTTGGAAAGTGCTCGTGAAGCGAAACTTATTGGTAAATCATTGGAAGCAACAGTGACAATTTATCCAAATGAAGTTGTACGTACTTTACTGACAGCGATTGACGAAAATGTTGCGCAACTTTTGATTGTATCAAACTTTGTAGTAGCGAACGGAACTGTAAGTGATGCACCAGAAGCAGCTATGAAATTTGATGACCTTGCTGTTCTTGTGGAACATGCCGCTGGTGATGTTTGTGACCGTTGCCGCAGAACTGATGAAACAGTTGGGCATAACGCCAATGAAAATCTCAAAATGCTTTGTGAACATTGTGCACATATCGTTGAAAAAGAATTTCCAGAAGTCCTTGTAGAAGGCTTTGAA
>ileS_Lcl-291
ATGCTCAAATCAATTGGAAATACAATTGTGCCAAAAGATGTCACTAAGAAATTTGGTGCCGATATTCTCCGTCTTTGGGTGGCCTCAATTGATACCGAATCAGATGTTCGTGTATCTATGGATATTCTCAGTCAAGTCTCTGAAGTTTACCGTAAAATCCGTAACACTTTGCGTTTCTTAATCGCAAATACATCTGATTTTAATCCTAAAGAAGATGGAATTGACTTTGCTGAACTTCGTCCAGTAGATAAATATATGCTTGTGAAATTTAATGAACTTGTAAAACAAATCCATAAAGCTTATGATAATTACAGTTTTATGAGTGTATACAAATCAATCATTAATTTCATCACTAATGATTTGTCATCGTTCTATCTTGATTTTGCAAAAGATGTGGTTTATATTGAAGCAGCAAATTCACCAGAACGACGTTCAATGCAAACAGTAATGTATGTTATTTTGAAAGATTTGGTAAAAGTTCTTGTTCCAATTTTGCCTCATACAGCAGAAGAAACATGGACTTACTTAGAGCATGAACCAGAAAATTTTGCTTATCTTGCAGAAATGCCAGAAGCAGCGGAAATTCCAGGTAGTGAAGAACTATTAGGAAATTGGCAAGAATTCCTTGACTTCCGTGATAAGATTTTGAAAGCTTTGGAAAGTGCTCGTGAAGCGAAACTTATTGGTAAATCATTGGAAGCAACAGTGACAATTTATCCAAATGAAGTTGTACGTACTTTACTGACAGCGATTGACGAAAATGTTGCGCAACTTTTGATTGTATCAAACTTTGTAGTAGCGAACGGAACTGTAAGTGATGCACCAGAAGCAGCTATGAAATTTGATGACCTTGCTGTTCTTGTGGAACATGCCGCTGGTGATGTTTGTGACCGTTGCCGCAGAACTGATGAAACAGTTGGGCATAACGCCAATGAAAATCTCAAAATGCTTTGTGAACATTGTGCACATATCGTTGAAAAAGAATTTCCAGAAGTCCTTGTAGAAGGCTTTGAA
>ileS_Lcl-292
ATGCTCAAATCAATTGGAAATACAATTGTGCCAAAAGATGTCACTAAGAAATTTGGTGCCGATATTCTCCGTCTTTGGGTGGCCTCAATTGATACCGAATCAGATGTTCGTGTATCTATGGATATTCTCAGTCAAGTCTCTGAAGTTTACCGTAAAATCCGTAACACTTTGCGTTTCTTAATCGCAAATACATCTGATTTTAATCCTAAAGAAGATGGAATTGACTTTGCTGAACTTCGTCCAGTAGATAAATATATGCTTGTGAAATTTAATGAACTTGTAAAACAAATCCATAAAGCTTATGATAATTACAGTTTTATGAGTGTATACAAATCAATCATTAATTTCATCACTAATGATTTGTCATCGTTCTATCTTGATTTTGCAAAAGATGTGGTTTATATTGAAGCAGCAAATTCACCAGAACGACGTTCAATGCAAACAGTAATGTATGTTATTTTGAAAGATTTGGTAAAAGTTCTTGTTCCAATTTTGCCTCATACAGCAGAAGAAACATGGACTTACTTAGAGCATGAACCAGAAAATTTTGCTTATCTTGCAGAAATGCCAGAAGCAGCGGAAATTCCAGGTAGTGAAGAACTATTAGGAAATTGGCAAGAATTCCTTGACTTCCGTGATAAGATTTTGAAAGCTTTGGAAAGTGCTCGTGAAGCGAAACTTATTGGTAAATCATTGGAAGCAACAGTGACAATTTATCCAAATGAAGTTGTACGTACTTTACTGACAGCGATTGACGAAAATGTTGCGCAACTTTTGATTGTATCAAACTTTGTAGTAGCGAACGGAACTGTAAGTGATGCACCAGAAGCAGCTATGAAATTTGATGACCTTGCTGTTCTTGTGGAACATGCCGCTGGTGATGTTTGTGACCGTTGCCGCAGAACTGATGAAACAGTTGGGCATAACGCCAATGAAAATCTCAAAATGCTTTGTGAACATTGTGCACATATCGTTGAAAAAGAATTTCCAGAAGTCCTTGTAGAAGGCTTTGAA
>ileS_Lcl-293
ATGCTCAAATCAATTGGAAATACAATCGTGCCAAAAGATGTCACTAAGAAATTTGGTGCTGACATTCTCCGCCTTTGGGTGGCATCAATTGATACTGAATCAGATGTTCGTGTGTCAATGGACATTCTCAGTCAAGTTTCTGAAGTTTACCGTAAAATCCGGAATACATTGCGTTTCTTAATCGCTAATACATCTGATTTTAATCCAAAAGAAGATGCAATTGATTTTGCAGAACTTCGTCCAGTAGACAAATATATGCTTGTGAAATTTAATGAACTTGTAAAACAAATTCGTACAGCTTATGATAACTATAGCTTTATGACTGTTTACAAATCAATCATTAATTTCATCACAAATGATTTGTCATCTTTCTATCTTGATTTTGCTAAAGATGTTGTTTATATTGAAGCAGCAAATTCACCAGAACGCCGCTCAATGCAAACAGTTATGTATGTTATTTTGAAAGATCTAGTGAAAATTCTTGTGCCAATTTTGCCACACACGGCAGAAGAAACATGGACTTACTTGGAACATGAACCAGAAAATTTTGCTTATCTTGCAGAAATGCCAGAAGCAGCAGAAATTCCTGGAAGTGAAGAATTGTTAGGAAACTGGCAAGAATTTCTTGATTTCCGTGATAAGATTTTGAAAGCTTTGGAAAGTGCTCGTGAAGCAAAATTGATTGGTAAATCATTGGAAGCAACAGTAACTATTTATCCAAATGAAGTTGTGCGTACTTTATTGACGGCAATTGATGAAAATGTTGCTCAACTTTTGATTGTATCAAACTTTGTAGTTGCCAACGAACCAGTAAATAATGCCCCAGAGTCTGCAATGAAATTTGATGACCTTGCAGTTCTTGTTGAACATGCGGCTGGAGAAGTTTGTGATCGTTGCCGTAGAACAGATGAAACAGTTGGACACAATGCTAATGAACATCTCAAAATGCTTTGTGAACATTGTGCACATATCGTTGAAACAGAATTCCCTGAAATTCTTGAAGAAGGTTTTGAA
>ileS_Lcl-294
ATGCTCAAATCAATTGGAAATACAATTGTGCCAAAAGATGTCACTAAGAAATTTGGTGCCGATATTCTCCGTCTTTGGGTGGCCTCAATTGATACCGAATCAGATGTTCGTGTATCTATGGATATTCTCAGTCAAGTCTCTGAAGTTTACCGTAAAATCCGTAACACTTTGCGTTTCTTAATCGCAAATACATCTGATTTTAATCCTAAAGAAGATGGAATTGACTTTGCTGAACTTCGTCCAGTAGATAAATATATGCTTGTGAAATTTAATGAACTTGTAAAACAAATCCGTAAAGCTTATGATAATTACAGTTTTATGAGTGTATACAAATCAATCATTAATTTCATCACGAATGATTTGTCATCGTTCTATCTTGATTTTGCAAAAGATGTGGTTTATATTGAAGCCGCAAATTCACCAGAACGACGTTCAATGCAAACAGTTATGTATGTTATTTTGAAAGATTTGGTAAAAGTTCTTGTTCCAATTTTGCCTCATACAGCAGAAGAAACATGGACTTACTTAGAGCATGAACCAGAAAATTTTGCTTATCTTGCAGAAATGCCAGAAGCAGCGGAAATTCCAGGTAGTGAAGAACTATTAGGAAATTGGCAAGAATTCCTTGACTTCCGTGATAAGATTTTGAAAGCTTTGGAAAGTGCTCGTGAAGCGAAACTTATTGGTAAATCATTGGAAGCAACAGTGACAATTTATCCAAATGAAGTTGTACGTACTTTACTGACAGCAATTGACGAGAATGTTGCACAACTTTTGATTGTATCAAACTTTGTAGTAGCGAACGGAACTGTAAGTGATGCACCAGAAGCAGCTATGAAATTTGATGACCTTGCTGTTCTTGTGGAACATGCCGCTGGTGATGTTTGTGACCGTTGTCGCAGAACTGATGAAACAGTTGGACATAACGCCAATGAAAATCTCAAAATGCTTTGTGAACATTGTGCACATATCGTTGAAAAAGAATTTCCAGAAGTCCTTGTAGAAGGCTTTGAA
>ileS_Lcl-295
ATGCTCAAATCAATTGGAAATACAATTGTGCCAAAAGATGTCACTAAGAAATTTGGTGCCGATATTCTCCGTCTTTGGGTGGCCTCAATTGATACCGAATCAGATGTTCGTGTATCTATGGATATTCTCAGTCAAGTCTCTGAAGTTTACCGTAAAATCCGTAACACTTTGCGTTTCTTAATCGCAAATACATCTGATTTTAATCCTAAAGAAGATGGAATTGACTTTGCTGAACTTCGTCCAGTAGATAAATATATGCTTGTGAAATTTAATGAACTTGTAAAACAAATCCGTAAAGCTTATGATAATTACAGTTTTATGAGTGTATACAAATCAATCATTAATTTCATCACGAATGATTTGTCATCGTTCTATCTTGATTTTGCAAAAGATGTGGTTTATATTGAAGCCGCAAATTCACCAGAACGACGTTCAATGCAAACAGTTATGTATGTTATTTTGAAAGATTTGGTAAAAGTTCTTGTTCCAATTTTGCCTCATACAGCAGAAGAAACATGGACTTACTTAGAGCATGAACCAGAAAATTTTGCTTATCTTGCAGAAATGCCAGAAGCAGCGGAAATTCCAGGTAGTGAAGAACTATTAGGAAATTGGCAAGAATTCCTTGACTTCCGTGATAAGATTTTGAAAGCTTTGGAAAGTGCTCGTGAAGCGAAACTTATTGGTAAATCATTGGAAGCAACAGTGACAATTTATCCAAATGAAGTTGTACGTACTTTACTGACAGCAATTGACGAGAATGTTGCACAACTTTTGATTGTATCAAACTTTGTAGTAGCGAACGGAACTGTAAGTGATGCACCAGAAGCAGCTATGAAATTTGATGACCTTGCTGTTCTTGTGGAACATGCCGCTGGTGATGTTTGTGACCGTTGTCGCAGAACTGATGAAACAGTTGGACATAACGCCAATGAAAATCTCAAAATGCTTTGTGAACATTGTGCACATATCGTTGAAAAAGAATTTCCAGAAGTCCTTGTAGAAGGCTTTGAA
>ileS_Lcl-296
ATGCTCAAATCAATTGGAAATACAATTGTGCCAAAAGATGTCACTAAGAAATTTGGTGCCGATATTCTCCGTCTTTGGGTGGCCTCAATTGATACCGAATCAGATGTTCGTGTATCTATGGATATTCTCAGTCAAGTCTCTGAAGTTTACCGTAAAATCCGTAACACTTTGCGTTTCTTAATCGCAAATACATCTGATTTTAATCCTAAAGAAGATGGAATTGACTTTGCTGAACTTCGTCCAGTAGATAAATATATGCTTGTGAAATTTAATGAACTTGTAAAACAAATCCATAAAGCTTATGATAATTACAGTTTTATGAGTGTATACAAATCAATCATTAATTTCATCACTAATGATTTGTCATCGTTCTATCTTGATTTTGCAAAAGATGTGGTTTATATTGAAGCAGCAAATTCACCAGAACGACGTTCAATGCAAACAGTAATGTATGTTATTTTGAAAGATTTGGTAAAAGTTCTTGTTCCAATTTTGCCTCATACAGCAGAAGAAACATGGACTTACTTAGAGCATGAACCAGAAAATTTTGCTTATCTTGCAGAAATGCCAGAAGCAGCGGAAATTCCAGGTAGTGAAGAACTATTAGGAAATTGGCAAGAATTCCTTGACTTCCGTGATAAGATTTTGAAAGCTTTGGAAAGTGCTCGTGAAGCGAAACTTATTGGTAAATCATTGGAAGCAACAGTGACAATTTATCCAAATGAAGTTGTACGTACTTTACTGACAGCGATTGACGAAAATGTTGCGCAACTTTTGATTGTATCAAACTTTGTAGTAGCGAACGGAACTGTAAGTGATGCACCAGAAGCAGCTATGAAATTTGATGACCTTGCTGTTCTTGTGGAACATGCCGCTGGTGATGTTTGTGACCGTTGCCGCAGAACTGATGAAACAGTTGGGCATAACGCCAATGAAAATCTCAAAATGCTTTGTGAACATTGTGCACATATCGTTGAAAAAGAATTTCCAGAAGTCCTTGTAGAAGGCTTTGAA
>ileS_Lcl-297
ATGCTCAAATCAATTGGAAATACAATTGTGCCAAAAGATGTCACTAAGAAATTTGGTGCCGATATTCTCCGTCTTTGGGTGGCCTCAATTGATACCGAATCAGATGTTCGTGTATCTATGGATATTCTCAGTCAAGTCTCTGAAGTTTACCGTAAAATCCGTAACACTTTGCGTTTCTTAATCGCAAATACATCTGATTTTAATCCTAAAGAAGATGGAATTGACTTTGCTGAACTTCGTCCAGTAGATAAATATATGCTTGTGAAATTTAATGAACTTGTAAAACAAATCCATAAAGCTTATGATAATTACAGTTTTATGAGTGTATACAAATCAATCATTAATTTCATCACTAATGATTTGTCATCGTTCTATCTTGATTTTGCAAAAGATGTGGTTTATATTGAAGCAGCAAATTCACCAGAACGACGTTCAATGCAAACAGTAATGTATGTTATTTTGAAAGATTTGGTAAAAGTTCTTGTTCCAATTTTGCCTCATACAGCAGAAGAAACATGGACTTACTTAGAGCATGAACCAGAAAATTTTGCTTATCTTGCAGAAATGCCAGAAGCAGCGGAAATTCCAGGTAGTGAAGAACTATTAGGAAATTGGCAAGAATTCCTTGACTTCCGTGATAAGATTTTGAAAGCTTTGGAAAGTGCTCGTGAAGCGAAACTTATTGGTAAATCATTGGAAGCAACAGTGACAATTTATCCAAATGAAGTTGTACGTACTTTACTGACAGCGATTGACGAAAATGTTGCGCAACTTTTGATTATATCAAACTTTGTAGTAGCGAACGGAACTGTAAGTGATGCACCAGAATCAGCTATGAAATTTGATGACCTTGCTGTTCTTGTGGAACATGCCGCTGGTGATGTTTGTGACCGTTGCCGCAGAACTGATGAAACAGTTGGGCATAACGCCAATGAAAATCTCAAAATGCTTTGTGAACATTGTGCACATATCGTTGAAAAAGAATTTCCAGAAGTCCTTGTAGAAGGCTTTGAA
>ileS_Lcl-298
ATGCTCAAATCAATTGGAAATACAATTGTGCCAAAAGATGTCACTAAGAAATTTGGTGCCGATATTCTCCGTCTTTGGGTGGCCTCAATTGATACCGAATCAGATGTTCGTGTATCTATGGATATTCTCAGTCAAGTCTCTGAAGTTTACCGTAAAATCCGTAACACTTTGCGTTTCTTAATCGCAAATACATCTGATTTTAATCCTAAAGAAGATGGAATTGACTTTGCTGAACTTCGTCCAGTAGATAAATATATGCTTGTGAAATTTAATGAACTTGTAAAACAAATCCATAAAGCTTATGATAATTACAGTTTTATGAGTGTATACAAATCAATCATTAATTTCATCACTAATGATTTGTCATCGTTCTATCTTGATTTTGCAAAAGATGTGGTTTATATTGAAGCAGCAAATTCACCAGAACGACGTTCAATGCAAACAGTAATGTATGTTATTTTGAAAGATTTGGTAAAAGTTCTTGTTCCAATTTTGCCTCATACAGCAGAAGAAACATGGACTTACTTAGAGCATGAACCAGAAAATTTTGCTTATCTTGCAGAAATGCCAGAAGCAGCGGAAATTCCAGGTAGTGAAGAACTATTAGGAAATTGGCAAGAATTCCTTGACTTCCGTGATAAGATTTTGAAAGCTTTGGAAAGTGCTCGTGAAGCGAAACTTATTGGTAAATCATTGGAAGCAACAGTGACAATTTATCCAAATGAAGTTGTACGTACTTTACTGACAGCGATTGACGAAAATGTTGCGCAACTTTTGATTATATCAAACTTTGTAGTAGCGAACGGAACTGTAAGTGATGCACCAGAATCAGCTATGAAATTTGATGACCTTGCTGTTCTTGTGGAACATGCCGCTGGTGATGTTTGTGACCGTTGCCGCAGAACTGATGAAACAGTTGGGCATAACGCCAATGAAAATCTCAAAATGCTTTGTGAACATTGTGCACATATCGTTGAAAAAGAATTTCCAGAAGTCCTTGTAGAAGGCTTTGAA
>ileS_Lcl-299
ATGCTCAAATCAATTGGAAATACAATTGTGCCAAAAGATGTCACTAAGAAATTTGGTGCCGATATTCTCCGTCTTTGGGTGGCCTCAATTGATACCGAATCAGATGTTCGTGTATCTATGGATATTCTCAGTCAAGTCTCTGAAGTTTACCGTAAAATCCGTAACACTTTGCGTTTCTTAATCGCAAATACATCTGATTTTAATCCTAAAGAAGATGGAATTGACTTTGCTGAACTTCGTCCAGTAGATAAATATATGCTTGTGAAATTTAATGAACTTGTAAAACAAATCCATAAAGCTTATGATAATTACAGTTTTATGAGTGTATACAAATCAATCATTAATTTCATCACTAATGATTTGTCATCGTTCTATCTTGATTTTGCAAAAGATGTGGTTTATATTGAAGCAGCAAATTCACCAGAACGACGTTCAATGCAAACAGTAATGTATGTTATTTTGAAAGATTTGGTAAAAGTTCTTGTTCCAATTTTGCCTCATACAGCAGAAGAAACATGGACTTACTTAGAGCATGAACCAGAAAATTTTGCTTATCTTGCAGAAATGCCAGAAGCAGCGGAAATTCCAGGTAGTGAAGAACTATTAGGAAATTGGCAAGAATTCCTTGACTTCCGTGATAAGATTTTGAAAGCTTTGGAAAGTGCTCGTGAAGCGAAACTTATTGGTAAATCATTGGAAGCAACAGTGACAATTTATCCAAATGAAGTTGTACGTACTTTACTGACAGCGATTGACGAAAATGTTGCGCAACTTTTGATTATATCAAACTTTGTAGTAGCGAACGGAACTGTAAGTGATGCACCAGAATCAGCTATGAAATTTGATGACCTTGCTGTTCTTGTGGAACATGCCGCTGGTGATGTTTGTGACCGTTGCCGCAGAACTGATGAAACAGTTGGGCATAACGCCAATGAAAATCTCAAAATGCTTTGTGAACATTGTGCACATATCGTTGAAAAAGAATTTCCAGAAGTCCTTGTAGAAGGCTTTGAA
>ileS_Lcl-300
ATGCTCAAATCAATTGGAAATACAATTGTGCCAAAAGATGTCACTAAGAAATTTGGTGCCGATATTCTCCGTCTTTGGGTGGCCTCAATTGATACCGAATCAGATGTTCGTGTATCTATGGATATTCTCAGTCAAGTCTCTGAAGTTTACCGTAAAATCCGTAACACTTTGCGTTTCTTAATCGCAAATACATCTGATTTTAATCCTAAAGAAGATGGAATTGACTTTGCTGAACTTCGTCCAGTAGATAAATATATGCTTGTGAAATTTAATGAACTTGTAAAACAAATCCGTAAAGCTTATGATAATTACAGTTTTATGAGTGTATACAAATCAATCATTAATTTCATCACGAATGATTTGTCATCGTTCTATCTTGATTTTGCAAAAGATGTGGTTTATATTGAAGCCGCAAATTCACCAGAACGACGTTCAATGCAAACAGTTATGTATGTTATTTTGAAAGATTTGGTAAAAGTTCTTGTTCCAATTTTGCCTCATACAGCAGAAGAAACATGGACTTACTTAGAGCATGAACCAGAAAATTTTGCTTATCTTGCAGAAATGCCAGAAGCAGCGGAAATTCCAGGTAGTGAAGAACTATTAGGAAATTGGCAAGAATTCCTTGACTTCCGTGATAAGATTTTGAAAGCTTTGGAAAGTGCTCGTGAAGCGAAACTTATTGGTAAATCATTGGAAGCAACAGTGACAATTTATCCAAATGAAGTTGTACGTACTTTACTGACAGCAATTGACGAGAATGTTGCACAACCTTTGATTGTATCAAACTTTGTAGTAGCGAACGGAACTGTAAGTGATGCACCAGAAGCAGCTATGAAATTTGATGACCTTGCTGTTCTTGTGGAACATGCTGCTGGTGATGTTTGTGACCGTTGTCGCAGAACTGATGAAACAGTTGGACATAACGCCAATGAAAATCTCAAAATGCTTTGTGAACATTGTGCACATATCGTTGAAAAAGAATTTCCAGAAGTCCTTGTAGAAGGCTTTGAA
>ileS_Lcl-301
ATGCTCAAATCAATTGGAAATACAATTGTGCCAAAAGATGTCACTAAGAAATTTGGTGCCGATATTCTCCGTCTTTGGGTGGCCTCAATTGATACCGAATCAGATGTTCGTGTATCTATGGATATTCTCAGTCAAGTCTCTGAAGTTTACCGTAAAATCCGTAACACTTTGCGTTTCTTAATCGCAAATACATCTGATTTTAATCCTAAAGAAGATGGAATTGACTTTGCTGAACTTCGTCCAGTAGATAAATATATGCTTGTGAAATTTAATGAACTTGTAAAACAAATCCGTAAAGCTTATGATAATTACAGTTTTATGAGTGTATACAAATCAATCATTAATTTCATCACGAATGATTTGTCATCGTTCTATCTTGATTTTGCAAAAGATGTGGTTTATATTGAAGCCGCAAATTCACCAGAACGACGTTCAATGCAAACAGTTATGTATGTTATTTTGAAAGATTTGGTAAAAGTTCTTGTTCCAATTTTGCCTCATACAGCAGAAGAAACATGGACTTACTTAGAGCATGAACCAGAAAATTTTGCTTATCTTGCAGAAATGCCAGAAGCAGCGGAAATTCCAGGTAGTGAAGAACTATTAGGAAATTGGCAAGAATTCCTTGACTTCCGTGATAAGATTTTGAAAGCTTTGGAAAGTGCTCGTGAAGCGAAACTTATTGGTAAATCATTGGAAGCAACAGTGACAATTTATCCAAATGAAGTTGTACGTACTTTACTGACAGCAATTGACGAGAATGTTGCACAACCTTTGATTGTATCAAACTTTGTAGTAGCGAACGGAACTGTAAGTGATGCACCAGAAGCAGCTATGAAATTTGATGACCTTGCTGTTCTTGTGGAACATGCTGCTGGTGATGTTTGTGACCGTTGTCGCAGAACTGATGAAACAGTTGGACATAACGCCAATGAAAATCTCAAAATGCTTTGTGAACATTGTGCACATATCGTTGAAAAAGAATTTCCAGAAGTCCTTGTAGAAGGCTTTGAA
>ileS_Lcl-302
ATGCTCAAATCAATTGGAAATACAATTGTGCCAAAAGATGTCACTAAGAAATTTGGTGCCGATATTCTCCGTCTTTGGGTGGCCTCAATTGATACCGAATCAGATGTTCGTGTATCTATGGATATTCTCAGTCAAGTCTCTGAAGTTTACCGTAAAATCCGTAACACTTTGCGTTTCTTAATCGCAAATACATCTGATTTTAATCCTAAAGAAGATGGAATTGACTTTGCTGAACTTCGTCCAGTAGATAAATATATGCTTGTGAAATTTAATGAACTTGTAAAACAAATCCGTAAAGCTTATGATAATTACAGTTTTATGAGTGTATACAAATCAATCATTAATTTCATCACGAATGATTTGTCATCGTTCTATCTTGATTTTGCAAAAGATGTGGTTTATATTGAAGCCGCAAATTCACCAGAACGACGTTCAATGCAAACAGTTATGTATGTTATTTTGAAAGATTTGGTAAAAGTTCTTGTTCCAATTTTGCCTCATACAGCAGAAGAAACATGGACTTACTTAGAGCATGAACCAGAAAATTTTGCTTATCTTGCAGAAATGCCAGAAGCAGCGGAAATTCCAGGTAGTGAAGAACTATTAGGAAATTGGCAAGAATTCCTTGACTTCCGTGATAAGATTTTGAAAGCTTTGGAAAGTGCTCGTGAAGCGAAACTTATTGGTAAATCATTGGAAGCAACAGTGACAATTTATCCAAATGAAGTTGTACGTACTTTACTGACAGCAATTGACGAGAATGTTGCACAACCTTTGATTGTATCAAACTTTGTAGTAGCGAACGGAACTGTAAGTGATGCACCAGAAGCAGCTATGAAATTTGATGACCTTGCTGTTCTTGTGGAACATGCTGCTGGTGATGTTTGTGACCGTTGTCGCAGAACTGATGAAACAGTTGGACATAACGCCAATGAAAATCTCAAAATGCTTTGTGAACATTGTGCACATATCGTTGAAAAAGAATTTCCAGAAGTCCTTGTAGAAGGCTTTGAA
>ileS_Lcl-303
ATGCTCAAATCAATTGGAAATACAATTGTGCCAAAAGATGTCACTAAGAAATTTGGTGCCGATATTCTCCGTCTTTGGGTGGCCTCAATTGATACCGAATCAGATGTTCGTGTATCTATGGATATTCTCAGTCAAGTCTCTGAAGTTTACCGTAAAATCCGTAACACTTTGCGTTTCTTAATCGCAAATACATCTGATTTTAATCCTAAAGAAGATGGAATTGACTTTGCTGAACTTCGTCCAGTAGATAAATATATGCTTGTGAAATTTAATGAACTTGTAAAACAAATCCGTAAAGCTTATGATAATTACAGTTTTATGAGTGTATACAAATCAATCATTAATTTCATCACGAATGATTTGTCATCGTTCTATCTTGATTTTGCAAAAGATGTGGTTTATATTGAAGCCGCAAATTCACCAGAACGACGTTCAATGCAAACAGTTATGTATGTTATTTTGAAAGATTTGGTAAAAGTTCTTGTTCCAATTTTGCCTCATACAGCAGAAGAAACATGGACTTACTTAGAGCATGAACCAGAAAATTTTGCTTATCTTGCAGAAATGCCAGAAGCAGCGGAAATTCCAGGTAGTGAAGAACTATTAGGAAATTGGCAAGAATTCCTTGACTTCCGTGATAAGATTTTGAAAGCTTTGGAAAGTGCTCGTGAAGCGAAACTTATTGGTAAATCATTGGAAGCAACAGTGACAATTTATCCAAATGAAGTTGTACGTACTTTACTGACAGCAATTGACGAGAATGTTGCACAACCTTTGATTGTATCAAACTTTGTAGTAGCGAACGGAACTGTAAGTGATGCACCAGAAGCAGCTATGAAATTTGATGACCTTGCTGTTCTTGTGGAACATGCTGCTGGTGATGTTTGTGACCGTTGTCGCAGAACTGATGAAACAGTTGGACATAACGCCAATGAAAATCTCAAAATGCTTTGTGAACATTGTGCACATATCGTTGAAAAAGAATTTCCAGAAGTCCTTGTAGAAGGCTTTGAA
>ileS_Lcl-304
ATGCTCAAATCAATTGGAAATACAATCGTGCCAAAAGATGTCACTAAGAAATTTGGTGCTGACATTCTCCGCCTTTGGGTGGCATCAATTGATACTGAATCAGATGTTCGTGTGTCAATGGACATTCTCAGTCAAGTTTCTGAAGTTTACCGTAAAATCCGGAATACATTGCGTTTCTTAATCGCTAATACATCTGATTTTAATCCAAAAGAAGATGCAATTGATTTTGCAGAACTTCGTCCAGTAGACAAATATATGCTTGTGAAATTTAATGAACTTGTAAAACAAATTCGTACAGCTTATGATAACTATAGCTTTATGACTGTTTACAAATCAATCATTAATTTCATCACAAATGATTTGTCATCTTTCTATCTTGATTTTGCTAAAGATGTTGTTTATATTGAAGCAGCAAATTCACCAGAACGCCGCTCAATGCAAACAGTTATGTATGTTATTTTGAAAGATCTAGTGAAAATTCTTGTGCCAATTTTGCCACACACGGCAGAAGAAACATGGACTTACTTGGAACATGAACCAGAAAATTTTGCTTATCTTGCAGAAATGCCAGAAGCAGCAGAAATTCCTGGAAGTGAAGAATTGTTAGGAAACTGGCAAGAATTTCTTGATTTCCGTGATAAGATTTTGAAAGCTTTGGAAAGTGCTCGTGAAGCAAAATTGATTGGTAAATCATTGGAAGCAACAGTAACTATTTATCCAAATGAAGTTGTGCGTACTTTATTGACGGCAATTGATGAAAATGTTGCTCAACTTTTGATTGTATCAAACTTTGTAGTTGCCAACGAACCAGTAAATAATGCCCCAGAGTCTGCAATGAAATTTGATGACCTTGCAGTTCTTGTTGAACATGCGGCTGGAGAAGTTTGTGATCGTTGCCGTAGAACAGATGAAACAGTTGGACACAATGCTAATGAACATCTCAAAATGCTTTGTGAACATTGTGCACATATCGTTGAAACAGAATTCCCTGAAATTCTTGAAGAAGGTTTTGAA
>ileS_Lcl-305
ATGCTCAAATCAATTGGAAATACAATTGTGCCAAAAGATGTCACTAAGAAATTTGGTGCCGATATTCTCCGTCTTTGGGTGGCCTCAATTGATACCGAATCAGATGTTCGTGTATCTATGGATATTCTCAGTCAAGTCTCTGAAGTTTACCGTAAAATCCGTAACACTTTGCGTTTCTTAATCGCAAATACATCTGATTTTAATCCTAAAGAAGATGGAATTGACTTTGCTGAACTTCGTCCAGTAGATAAATATATGCTTGTGAAATTTAATGAACTTGTAAAACAAATCCATAAAGCTTATGATAATTACAGTTTTATGAGTGTATACAAATCAATCATTAATTTCATCACTAATGATTTGTCATCGTTCTATCTTGATTTTGCAAAAGATGTGGTTTATATTGAAGCAGCAAATTCACCAGAACGACGTTCAATGCAAACAGTAATGTATGTTATTTTGAAAGATTTGGTAAAAGTTCTTGTTCCAATTTTGCCTCATACAGCAGAAGAAACATGGACTTACTTAGAGCATGAACCAGAAAATTTTGCTTATCTTGCAGAAATGCCAGAAGCAGCGGAAATTCCAGGTAGTGAAGAACTATTAGGAAATTGGCAAGAATTCCTTGACTTCCGTGATAAGATTTTGAAAGCTTTGGAAAGTGCTCGTGAAGCGAAACTTATTGGTAAATCATTGGAAGCAACAGTGACAATTTATCCAAATGAAGTTGTACGTACTTTACTGACAGCGATTGACGAAAATGTTGCGCAACTTTTGATTGTATCAAACTTTGTAGTAGCGAACGGAACTGTAAGTGATGCACCAGAAGCAGCTATGAAATTTGATGACCTTGCTGTTCTTGTGGAGCATGCCGCTGGTGATGTTTGTGACCGTTGCCGCAGAACTGATGAAACAGTTGGGCATAACGCCAATGAAAATCTCAAAATGCTTTGTGAACATTGTGCACATATCGTTGAAAAAGAATTTCCAGAAGTCCTTGTAGAAGGCTTTGAA
>ileS_Lcl-306
ATGCTCAAATCAATTGGAAATACAATTGTGCCAAAAGATGTCACTAAGAAATTTGGTGCCGATATTCTCCGTCTTTGGGTGGCCTCAATTGATACCGAATCAGATGTTCGTGTATCTATGGATATTCTCAGTCAAGTCTCTGAAGTTTACCGTAAAATCCGTAACACTTTGCGTTTCTTAATCGCAAATACATCTGATTTTAATCCTAAAGAAGATGGAATTGACTTTGCTGAACTTCGTCCAGTAGATAAATATATGCTTGTGAAATTTAATGAACTTGTAAAACAAATCCATAAAGCTTATGATAATTACAGTTTTATGAGTGTATACAAATCAATCATTAATTTCATCACTAATGATTTGTCATCGTTCTATCTTGATTTTGCAAAAGATGTGGTTTATATTGAAGCAGCAAATTCACCAGAACGACGTTCAATGCAAACAGTAATGTATGTTATTTTGAAAGATTTGGTAAAAGTTCTTGTTCCAATTTTGCCTCATACAGCAGAAGAAACATGGACTTACTTAGAGCATGAACCAGAAAATTTTGCTTATCTTGCAGAAATGCCAGAAGCAGCGGAAATTCCAGGTAGTGAAGAACTATTAGGAAATTGGCAAGAATTCCTTGACTTCCGTGATAAGATTTTGAAAGCTTTGGAAAGTGCTCGTGAAGCGAAACTTATTGGTAAATCATTGGAAGCAACAGTGACAATTTATCCAAATGAAGTTGTACGTACTTTACTGACAGCGATTGACGAAAATGTTGCGCAACTTTTGATTGTATCAAACTTTGTAGTAGCGAACGGAACTGTAAGTGATGCACCAGAAGCAGCTATGAAATTTGATGACCTTGCTGTTCTTGTGGAGCATGCCGCTGGTGATGTTTGTGACCGTTGCCGCAGAACTGATGAAACAGTTGGGCATAACGCCAATGAAAATCTCAAAATGCTTTGTGAACATTGTGCACATATCGTTGAAAAAGAATTTCCAGAAGTCCTTGTAGAAGGCTTTGAA
>ileS_Lcl-307
ATGCTCAAATCAATTGGAAATACAATTGTGCCAAAAGATGTCACTAAGAAATTTGGTGCCGATATTCTCCGTCTTTGGGTGGCCTCAATTGATACCGAATCAGATGTTCGTGTATCTATGGATATTCTCAGTCAAGTCTCTGAAGTTTACCGTAAAATCCGTAACACTTTGCGTTTCTTAATCGCAAATACATCTGATTTTAATCCTAAAGAAGATGGAATTGACTTTGCTGAACTTCGTCCAGTAGATAAATATATGCTTGTGAAATTTAATGAACTTGTAAAACAAATCCATAAAGCTTATGATAATTACAGTTTTATGAGTGTATACAAATCAATCATTAATTTCATCACTAATGATTTGTCATCGTTCTATCTTGATTTTGCAAAAGATGTGGTTTATATTGAAGCAGCAAATTCACCAGAACGACGTTCAATGCAAACAGTAATGTATGTTATTTTGAAAGATTTGGTAAAAGTTCTTGTTCCAATTTTGCCTCATACAGCAGAAGAAACATGGACTTACTTAGAGCATGAACCAGAAAATTTTGCTTATCTTGCAGAAATGCCAGAAGCAGCGGAAATTCCAGGTAGTGAAGAACTATTAGGAAATTGGCAAGAATTCCTTGACTTCCGTGATAAGATTTTGAAAGCTTTGGAAAGTGCTCGTGAAGCGAAACTTATTGGTAAATCATTGGAAGCAACAGTGACAATTTATCCAAATGAAGTTGTACGTACTTTACTGACAGCGATTGACGAAAATGTTGCGCAACTTTTGATTGTATCAAACTTTGTAGTAGCGAACGGAACTGTAAGTGATGCACCAGAAGCAGCTATGAAATTTGATGACCTTGCTGTTCTTGTGGAGCATGCCGCTGGTGATGTTTGTGACCGTTGCCGCAGAACTGATGAAACAGTTGGGCATAACGCCAATGAAAATCTCAAAATGCTTTGTGAACATTGTGCACATATCGTTGAAAAAGAATTTCCAGAAGTCCTTGTAGAAGGCTTTGAA
>ileS_Lcl-308
ATGCTCAAATCAATTGGAAATACAATTGTGCCAAAAGATGTCACTAAGAAATTTGGTGCCGATATTCTCCGTCTTTGGGTGGCCTCAATTGATACCGAATCAGATGTTCGTGTATCTATGGATATTCTCAGTCAAGTCTCTGAAGTTTACCGTAAAATCCGTAACACTTTGCGTTTCTTAATCGCAAATACATCTGATTTTAATCCTAAAGAAGATGGAATTGACTTTGCTGAACTTCGTCCAGTAGATAAATATATGCTTGTGAAATTTAATGAACTTGTAAAACAAATCCATAAAGCTTATGATAATTACAGTTTTATGAGTGTATACAAATCAATCATTAATTTCATCACTAATGATTTGTCATCGTTCTATCTTGATTTTGCAAAAGATGTGGTTTATATTGAAGCAGCAAATTCACCAGAACGACGTTCAATGCAAACAGTAATGTATGTTATTTTGAAAGATTTGGTAAAAGTTCTTGTTCCAATTTTGCCTCATACAGCAGAAGAAACATGGACTTACTTAGAGCATGAACCAGAAAATTTTGCTTATCTTGCAGAAATGCCAGAAGCAGCGGAAATTCCAGGTAGTGAAGAACTATTAGGAAATTGGCAAGAATTCCTTGACTTCCGTGATAAGATTTTGAAAGCTTTGGAAAGTGCTCGTGAAGCGAAACTTATTGGTAAATCATTGGAAGCAACAGTGACAATTTATCCAAATGAAGTTGTACGTACTTTACTGACAGCGATTGACGAAAATGTTGCGCAACTTTTGATTGTATCAAACTTTGTAGTAGCGAACGGAACTGTAAGTGATGCACCAGAAGCAGCTATGAAATTTGATGACCTTGCTGTTCTTGTGGAGCATGCCGCTGGTGATGTTTGTGACCGTTGCCGCAGAACTGATGAAACAGTTGGGCATAACGCCAATGAAAATCTCAAAATGCTTTGTGAACATTGTGCACATATCGTTGAAAAAGAATTTCCAGAAGTCCTTGTAGAAGGCTTTGAA
>ileS_Lcl-309
ATGCTCAAATCAATTGGAAATACAATTGTGCCAAAAGATGTCACTAAGAAATTTGGTGCCGATATTCTCCGTCTTTGGGTGGCCTCAATTGATACCGAATCAGATGTTCGTGTATCTATGGATATTCTCAGTCAAGTCTCTGAAGTTTACCGTAAAATCCGTAACACTTTGCGTTTCTTAATCGCAAATACATCTGATTTTAATCCTAAAGAAGATGGAATTGACTTTGCTGAACTTCGTCCAGTAGATAAATATATGCTTGTGAAATTTAATGAACTTGTAAAACAAATCCATAAAGCTTATGATAATTACAGTTTTATGAGTGTATACAAATCAATCATTAATTTCATCACTAATGATTTGTCATCGTTCTATCTTGATTTTGCAAAAGATGTGGTTTATATTGAAGCAGCAAATTCACCAGAACGACGTTCAATGCAAACAGTAATGTATGTTATTTTGAAAGATTTGGTAAAAGTTCTTGTTCCAATTTTGCCTCATACAGCAGAAGAAACATGGACTTACTTAGAGCATGAACCAGAAAATTTTGCTTATCTTGCAGAAATGCCAGAAGCAGCGGAAATTCCAGGTAGTGAAGAACTATTAGGAAATTGGCAAGAATTCCTTGACTTCCGTGATAAGATTTTGAAAGCTTTGGAAAGTGCTCGTGAAGCGAAACTTATTGGTAAATCATTGGAAGCAACAGTGACAATTTATCCAAATGAAGTTGTACGTACTTTACTGACAGCGATTGACGAAAATGTTGCGCAACTTTTGATTGTATCAAACTTTGTAGTAGCGAACGGAACTGTAAGTGATGCACCAGAAGCAGCTATGAAATTTGATGACCTTGCTGTTCTTGTGGAGCATGCCGCTGGTGATGTTTGTGACCGTTGCCGCAGAACTGATGAAACAGTTGGGCATAACGCCAATGAAAATCTCAAAATGCTTTGTGAACATTGTGCACATATCGTTGAAAAAGAATTTCCAGAAGTCCTTGTAGAAGGCTTTGAA
>ileS_Lcl-310
ATGCTCAAATCAATTGGAAATACAATTGTGCCAAAAGATGTCACTAAGAAATTTGGTGCCGATATTCTCCGTCTTTGGGTGGCCTCAATTGATACCGAATCAGATGTTCGTGTATCTATGGATATTCTCAGTCAAGTCTCTGAAGTTTACCGTAAAATCCGTAACACTTTGCGTTTCTTAATCGCAAATACATCTGATTTTAATCCTAAAGAAGATGGAATTGACTTTGCTGAACTTCGTCCAGTAGATAAATATATGCTTGTGAAATTTAATGAACTTGTAAAACAAATCCATAAAGCTTATGATAATTACAGTTTTATGAGTGTATACAAATCAATCATTAATTTCATCACTAATGATTTGTCATCGTTCTATCTTGATTTTGCAAAAGATGTGGTTTATATTGAAGCAGCAAATTCACCAGAACGACGTTCAATGCAAACAGTAATGTATGTTATTTTGAAAGATTTGGTAAAAGTTCTTGTTCCAATTTTGCCTCATACAGCAGAAGAAACATGGACTTACTTAGAGCATGAACCAGAAAATTTTGCTTATCTTGCAGAAATGCCAGAAGCAGCGGAAATTCCAGGTAGTGAAGAACTATTAGGAAATTGGCAAGAATTCCTTGACTTCCGTGATAAGATTTTGAAAGCTTTGGAAAGTGCTCGTGAAGCGAAACTTATTGGTAAATCATTGGAAGCAACAGTGACAATTTATCCAAATGAAGTTGTACGTACTTTACTGACAGCGATTGACGAAAATGTTGCGCAACTTTTGATTGTATCAAACTTTGTAGTAGCGAACGGAACTGTAAGTGATGCACCAGAAGCAGCTATGAAATTTGATGACCTTGCTGTTCTTGTGGAGCATGCCGCTGGTGATGTTTGTGACCGTTGCCGCAGAACTGATGAAACAGTTGGGCATAACGCCAATGAAAATCTCAAAATGCTTTGTGAACATTGTGCACATATCGTTGAAAAAGAATTTCCAGAAGTCCTTGTAGAAGGCTTTGAA
>ileS_Lcl-311
ATGCTCAAATCAATTGGAAATACAATTGTGCCAAAAGATGTCACTAAGAAATTTGGTGCCGATATTCTCCGTCTTTGGGTGGCCTCAATTGATACCGAATCAGATGTTCGTGTATCTATGGATATTCTCAGTCAAGTCTCTGAAGTTTACCGTAAAATCCGTAACACTTTGCGTTTCTTAATCGCAAATACATCTGATTTTAATCCTAAAGAAGATGGAATTGACTTTGCTGAACTTCGTCCAGTAGATAAATATATGCTTGTGAAATTTAATGAACTTGTAAAACAAATCCATAAAGCTTATGATAATTACAGTTTTATGAGTGTATACAAATCAATCATTAATTTCATCACTAATGATTTGTCATCGTTCTATCTTGATTTTGCAAAAGATGTGGTTTATATTGAAGCAGCAAATTCACCAGAACGACGTTCAATGCAAACAGTAATGTATGTTATTTTGAAAGATTTGGTAAAAGTTCTTGTTCCAATTTTGCCTCATACAGCAGAAGAAACATGGACTTACTTAGAGCATGAACCAGAAAATTTTGCTTATCTTGCAGAAATGCCAGAAGCAGCGGAAATTCCAGGTAGTGAAGAACTATTAGGAAATTGGCAAGAATTCCTTGACTTCCGTGATAAGATTTTGAAAGCTTTGGAAAGTGCTCGTGAAGCGAAACTTATTGGTAAATCATTGGAAGCAACAGTGACAATTTATCCAAATGAAGTTGTACGTACTTTACTGACAGCGATTGACGAAAATGTTGCGCAACTTTTGATTGTATCAAACTTTGTAGTAGCGAACGGAACTGTAAGTGATGCACCAGAAGCAGCTATGAAATTTGATGACCTTGCTGTTCTTGTGGAACATGCCGCTGGTGATGTTTGTGACCGTTGCCGCAGAACTGATGAAACAGTTGGGCATAACGCCAATGAAAATCTCAAAATGCTTTGTGAACATTGTGCACATATCGTTGAAAAAGAATTTCCAGAAGTCCTTGTAGAAGGCTTTAAA
>ileS_Lcl-312
ATGCTCAAATCAATTGGAAATACAATTGTGCCAAAAGATGTCACTAAGAAATTTGGTGCCGATATTCTCCGTCTTTGGGTGGCCTCAATTGATACCGAATCAGATGTTCGTGTATCTATGGATATTCTCAGTCAAGTCTCTGAAGTTTACCGTAAAATCCGTAACACTTTGCGTTTCTTAATCGCAAATACATCTGATTTTAATCCTAAAGAAGATGGAATTGACTTTGCTGAACTTCGTCCAGTAGATAAATATATGCTTGTGAAATTTAATGAACTTGTAAAACAAATCCGTAAAGCTTATGATAATTACAGTTTTATGAGTGTATACAAATCAATCATTAATTTCATCACGAATGATTTGTCATCGTTCTATCTTGATTTTGCAAAAGATGTGGTTTATATTGAAGCCGCAAATTCACCAGAACGACGTTCAATGCAAACAGTTATGTATGTTATTTTGAAAGATTTGGTAAAAGTTCTTGTTCCAATTTTGCCTCATACAGCAGAAGAAACATGGACTTACTTAGAGCATGAACCAGAAAATTTTGCTTATCTTGCAGAAATGCCAGAAGCAGCGGAAATTCCAGGTAGTGAAGAACTATTAGGAAATTGGCAAGAATTCCTTGACTTCCGTGATAAGATTTTGAAAGCTTTGGAAAGTGCTCGTGAAGCGAAACTTATTGGTAAATCATTGGAAGCAACAGTGACAATTTATCCAAATGAAGTTGTACGTACTTTACTGACAGCAATTGACGAGAATGTTGCACAACCTTTGATTGTATCAAACTTTGTAGTAGCGAACGGAACTGTAAGTGATGCACCAGAAGCAGCTATGAAATTTGATGACCTTGCTGTTCTTGTGGAACATGCCGCTGGTGATGTTTGTGACCGTTGTCGCAGAACTGATGAAACAGTTGGACATAACGCCAATGAAAATCTCAAAATGCTTTGTGAACATTGTGCACATATCGTTGAAAAAGAATTTCCAGAAGTCCTTGTAGAAGGCTTTGAA
>ileS_Lcl-313
ATGCTCAAATCAATTGGAAATACAATTGTGCCAAAAGATGTCACTAAGAAATTTGGTGCCGATATTCTCCGTCTTTGGGTGGCCTCAATTGATACCGAATCAGATGTTCGTGTATCTATGGATATTCTCAGTCAAGTCTCTGAAGTTTACCGTAAAATCCGTAACACTTTGCGTTTCTTAATCGCAAATACATCTGATTTTAATCCTAAAGAAGATGGAATTGACTTTGCTGAACTTCGTCCAGTAGATAAATATATGCTTGTGAAATTTAATGAACTTGTAAAACAAATCCGTAAAGCTTATGATAATTACAGTTTTATGAGTGTATACAAATCAATCATTAATTTCATCACGAATGATTTGTCATCGTTCTATCTTGATTTTGCAAAAGATGTGGTTTATATTGAAGCCGCAAATTCACCAGAACGACGTTCAATGCAAACAGTTATGTATGTTATTTTGAAAGATTTGGTAAAAGTTCTTGTTCCAATTTTGCCTCATACAGCAGAAGAAACATGGACTTACTTAGAGCATGAACCAGAAAATTTTGCTTATCTTGCAGAAATGCCAGAAGCAGCGGAAATTCCAGGTAGTGAAGAACTATTAGGAAATTGGCAAGAATTCCTTGACTTCCGTGATAAGATTTTGAAAGCTTTGGAAAGTGCTCGTGAAGCGAAACTTATTGGTAAATCATTGGAAGCAACAGTGACAATTTATCCAAATGAAGTTGTACGTACTTTACTGACAGCAATTGACGAGAATGTTGCACAACCTTTGATTGTATCAAACTTTGTAGTAGCGAACGGAACTGTAAGTGATGCACCAGAAGCAGCTATGAAATTTGATGACCTTGCTGTTCTTGTGGAACATGCCGCTGGTGATGTTTGTGACCGTTGTCGCAGAACTGATGAAACAGTTGGACATAACGCCAATGAAAATCTCAAAATGCTTTGTGAACATTGTGCACATATCGTTGAAAAAGAATTTCCAGAAGTCCTTGTAGAAGGCTTTGAA
>ileS_Lcl-314
ATGCTCAAATCAATTGGAAATACAATTGTGCCAAAAGATGTCACTAAGAAATTTGGTGCCGATATTCTCCGTCTTTGGGTGGCCTCAATTGATACCGAATCAGATGTTCGTGTATCTATGGATATTCTCAGTCAAGTCTCTGAAGTTTACCGTAAAATCCGTAACACTTTGCGTTTCTTAATCGCAAATACATCTGATTTTAATCCTAAAGAAGATGGAATTGACTTTGCTGAACTTCGTCCAGTAGATAAATATATGCTTGTGAAATTTAATGAACTTGTAAAACAAATCCGTAAAGCTTATGATAATTACAGTTTTATGAGTGTATACAAATCAATCATTAATTTCATCACGAATGATTTGTCATCGTTCTATCTTGATTTTGCAAAAGATGTGGTTTATATTGAAGCCGCAAATTCACCAGAACGACGTTCAATGCAAACAGTTATGTATGTTATTTTGAAAGATTTGGTAAAAGTTCTTGTTCCAATTTTGCCTCATACAGCAGAAGAAACATGGACTTACTTAGAGCATGAACCAGAAAATTTTGCTTATCTTGCAGAAATGCCAGAAGCAGCGGAAATTCCAGGTAGTGAAGAACTATTAGGAAATTGGCAAGAATTCCTTGACTTCCGTGATAAGATTTTGAAAGCTTTGGAAAGTGCTCGTGAAGCGAAACTTATTGGTAAATCATTGGAAGCAACAGTGACAATTTATCCAAATGAAGTTGTACGTACTTTACTGACAGCAATTGACGAGAATGTTGCACAACCTTTGATTGTATCAAACTTTGTAGTAGCGAACGGAACTGTAAGTGATGCACCAGAAGCAGCTATGAAATTTGATGACCTTGCTGTTCTTGTGGAACATGCTGCTGGTGATGTTTGTGACCGTTGTCGCAGAACTGATGAAACAGTTGGACATAACGCCAATGAAAATCTCAAAATGCTTTGTGAACATTGTGCACATATCGTTGAAAAAGAATTTCCAGAAGTCCTTGTAGAAGGCTTTGAA
>ileS_Lcl-315
ATGCTCAAATCAATTGGAAATACAATTGTGCCAAAAGATGTCACTAAGAAATTTGGTGCCGATATTCTCCGTCTTTGGGTGGCCTCAATTGATACCGAATCAGATGTTCGTGTATCTATGGATATTCTCAGTCAAGTCTCTGAAGTTTACCGTAAAATCCGTAACACTTTGCGTTTCTTAATCGCAAATACATCTGATTTTAATCCTAAAGAAGATGGAATTGACTTTGCTGAACTTCGTCCAGTAGATAAATATATGCTTGTGAAATTTAATGAACTTGTAAAACAAATCCATAAAGCTTATGATAATTACAGTTTTATGAGTGTATACAAATCAATCATTAATTTCATCACTAATGATTTGTCATCGTTCTATCTTGATTTTGCAAAAGATGTGGTTTATATTGAAGCAGCAAATTCACCAGAACGACGTTCAATGCAAACAGTAATGTATGTTATTTTGAAAGATTTGGTAAAAGTTCTTGTTCCAATTTTGCCTCATACAGCAGAAGAAACATGGACTTACTTAGAGCATGAACCAGAAAATTTTGCTTATCTTGCAGAAATGCCAGAAGCAGCGGAAATTCCAGGTAGTGAAGAACTATTAGGAAATTGGCAAGAATTCCTTGACTTCCGTGATAAGATTTTGAAAGCTTTGGAAAGTGCTCGTGAAGCGAAACTTATTGGTAAATCATTGGAAGCAACAGTGACAATTTATCCAAATGAAGTTGTACGTACTTTACTGACAGCGATTGACGAAAATATTGCGCAACTTTTGATTGTATCAAACTTTGTAGTAGCGAACGGAACTGTAAGTGATGCACCAGAAGCAGCTATGAAATTTGATGACCTTGCTGTTCTTGTGGAACATGCCGCTGGTGATGTTTGTGACCGTTGCCGCAGAACTGATGAAACAGTTGGGCATAACGCCAATGAAAATCTCAAAATGCTTTGTGAACATTGTGCACATATCGTTGAAAAAGAATTTCCAGAAGTCCTTGTAGAAGGCTTTGAA
>ileS_Lcl-316
ATGCTCAAATCAATTGGAAATACAATTGTGCCAAAAGATGTCACTAAGAAATTTGGTGCCGATATTCTCCGTCTTTGGGTGGCCTCAATTGATACCGAATCAGATGTTCGTGTATCTATGGATATTCTCAGTCAAGTCTCTGAAGTTTACCGTAAAATCCGTAACACTTTGCGTTTCTTAATCGCAAATACATCTGATTTTAATCCTAAAGAAGATGGAATTGACTTTGCTGAACTTCGTCCAGTAGATAAATATATGCTTGTGAAATTTAATGAACTTGTAAAACAAATCCGTAAAGCTTATGATAATTACAGTTTTATGAGTGTATACAAATCAATCATTAATTTCATCACGAATGATTTGTCATCGTTCTATCTTGATTTTGCAAAAGATGTGGTTTATATTGAAGCCGCAAATTCACCAGAACGACGTTCAATGCAAACAGTTATGTATGTTATTTTGAAAGATTTGGTAAAAGTTCTTGTTCCAATTTTGCCTCATACAGCAGAAGAAACATGGACTTACTTAGAGCATGAACCAGAAAATTTTGCTTATCTTGCAGAAATGCCAGAAGCAGCGGAAATTCCAGGTAGTGAAGAACTATTAGGAAATTGGCAAGAATTCCTTGACTTCCGTGATAAGATTTTGAAAGCTTTGGAAAGTGCTCGTGAAGCGAAACTTATTGGTAAATCATTGGAAGCAACAGTGACAATTTATCCAAATGAAGTTGTACGTACTTTACTGACAGCAATTGACGAGAATGTTGCACAACCTTTGATTGTATCAAACTTTGTAGTAGCGAACGGAACTGTAAGTGATGCACCAGAAGCAGCTATGAAATTTGATGACCTTGCTGTTCTTGTGGAACATGCCGCTGGTGATGTTTGTGACCGTTGTCGCAGAACTGATGAAACAGTTGGACATAACGCCAATGAAAATCTCAAAATGCTTTGTGAACATTGTGCACATATCGTTGAAAAAGAATTTCCAGAAGTCCTTGTAGAAGGCTTTGAA
>ileS_Lcl-317
ATGCTCAAATCAATTGGAAATACAATTGTGCCAAAAGATGTCACTAAGAAATTTGGTGCCGATATTCTCCGTCTTTGGGTGGCCTCAATTGATACCGAATCAGATGTTCGTGTATCTATGGATATTCTCAGTCAAGTCTCTGAAGTTTACCGTAAAATCCGTAACACTTTGCGTTTCTTAATCGCAAATACATCTGATTTTAATCCTAAAGAAGATGGAATTGACTTTGCTGAACTTCGTCCAGTAGATAAATATATGCTTGTGAAATTTAATGAACTTGTAAAACAAATCCATAAAGCTTATGATAATTACAGTTTTATGAGTGTATACAAATCAATCATTAATTTCATCACTAATGATTTGTCATCGTTCTATCTTGATTTTGCAAAAGATGTGGTTTATATTGAAGCAGCAAATTCACCAGAACGACGTTCAATGCAAACAGTAATGTATGTTATTTTGAAAGATTTGGTAAAAGTTCTTGTTCCAATTTTGCCTCATACAGCAGAAGAAACATGGACTTACTTAGAGCATGAACCAGAAAATTTTGCTTATCTTGCAGAAATGCCAGAAGCAGCGGAAATTCCAGGTAGTGAAGAACTATTAGGAAATTGGCAAGAATTCCTTGACTTCCGTGATAAGATTTTGAAAGCTTTGGAAAGTGCTCGTGAAGCGAAACTTATTGGTAAATCATTGGAAGCAACAGTGACAATTTATCCAAATGAAGTTGTACGTACTTTACTGACAGCGATTGACGAAAATATTGCGCAACTTTTGATTGTATCAAACTTTGTAGTAGCGAACGGAACTGTAAGTGATGCACCAGAAGCAGCTATGAAATTTGATGACCTTGCTGTTCTTGTGGAACATGCCGCTGGTGATGTTTGTGACCGTTGCCGCAGAACTGATGAAACAGTTGGGCATAACGCCAATGAAAATCTCAAAATGCTTTGTGAACATTGTGCACATATCGTTGAAAAAGAATTTCCAGAAGTCCTTGTAGAAGGCTTTGAA
>ileS_Lcl-318
ATGCTCAAATCAATTGGAAATACAATTGTGCCAAAAGATGTCACTAAGAAATTTGGTGCCGATATTCTCCGTCTTTGGGTGGCCTCAATTGATACCGAATCAGATGTTCGTGTATCTATGGATATTCTCAGTCAAGTCTCTGAAGTTTACCGTAAAATCCGTAACACTTTGCGTTTCTTAATCGCAAATACATCTGATTTTAATCCTAAAGAAGATGGAATTGACTTTGCTGAACTTCGTCCAGTAGATAAATATATGCTTGTGAAATTTAATGAACTTGTAAAACAAATCCATAAAGCTTATGATAATTACAGTTTTATGAGTGTATACAAATCAATCATTAATTTCATCACTAATGATTTGTCATCGTTCTATCTTGATTTTGCAAAAGATGTGGTTTATATTGAAGCAGCAAATTCACCAGAACGACGTTCAATGCAAACAGTAATGTATGTTATTTTGAAAGATTTGGTAAAAGTTCTTGTTCCAATTTTGCCTCATACAGCAGAAGAAACATGGACTTACTTAGAGCATGAACCAGAAAATTTTGCTTATCTTGCAGAAATGCCAGAAGCAGCGGAAATTCCAGGTAGTGAAGAACTATTAGGAAATTGGCAAGAATTCCTTGACTTCCGTGATAAGATTTTGAAAGCTTTGGAAAGTGCTCGTGAAGCGAAACTTATTGGTAAATCATTGGAAGCAACAGTGACAATTTATCCAAATGAAGTTGTACGTACTTTACTGACAGCGATTGACGAAAATGTTGCGCAACTTTTGATTGTATCAAACTTTGTAGTAGCGAACGGAACTGTAAGTGATGCACCAGAAGCAGCTATGAAATTTGATGACCTTGCTGTTCTTGTGGAACATGCCGCTGGTGATGTTTGTGACCGTTGCCGCAGAACTGATGAAACAGTTGGGCATAACGCCAATGAAAATCTCAAAATGCTTTGTGAACATTGTGCACATATCGTTGAAAAAGAATTTCCAGAAGTCCTTGTAGAAGGCTTTGAA
>ileS_Lcl-319
ATGCTCAAATCAATTGGAAATACAATTGTGCCAAAAGATGTCACTAAGAAATTTGGTGCCGATATTCTCCGTCTTTGGGTGGCCTCAATTGATACCGAATCAGATGTTCGTGTATCTATGGATATTCTCAGTCAAGTCTCTGAAGTTTACCGTAAAATCCGTAACACTTTGCGTTTCTTAATCGCAAATACATCTGATTTTAATCCTAAAGAAGATGGAATTGACTTTGCTGAACTTCGTCCAGTAGATAAATATATGCTTGTGAAATTTAATGAACTTGTAAAACAAATCCGTAAAGCTTATGATAATTACAGTTTTATGAGTGTATACAAATCAATCATTAATTTCATCACGAATGATTTGTCATCGTTCTATCTTGATTTTGCAAAAGATGTGGTTTATATTGAAGCCGCAAATTCACCAGAACGACGTTCAATGCAAACAGTTATGTATGTTATTTTGAAAGATTTGGTAAAAGTTCTTGTTCCAATTTTGCCTCATACAGCAGAAGAAACATGGACTTACTTAGAGCATGAACCAGAAAATTTTGCTTATCTTGCAGAAATGCCAGAAGCAGCGGAAATTCCAGGTAGTGAAGAACTATTAGGAAATTGGCAAGAATTCCTTGACTTCCGTGATAAGATTTTGAAAGCTTTGGAAAGTGCTCGTGAAGCGAAACTTATTGGTAAATCATTGGAAGCAACAGTGACAATTTATCCAAATGAAGTTGTACGTACTTTACTGACAGCAATTGACGAGAATGTTGCACAACCTTTGATTGTATCAAACTTTGTAGTAGCGAACGGAACTGTAAGTGATGCACCAGAAGCAGCTATGAAATTTGATGACCTTGCTGTTCTTGTGGAACATGCTGCTGGTGATGTTTGTGACCGTTGTCGCAGAACTGATGAAACAGTTGGACATAACGCCAATGAAAATCTCAAAATGCTTTGTGAACATTGTGCACATATCGTTGAAAAAGAATTTCCAGAAGTCCTTGTAGAAGGCTTTGAA
>ileS_Lcl-320
ATGCTCAAATCAATTGGAAATACAATTGTGCCAAAAGATGTCACTAAGAAATTTGGTGCCGATATTCTCCGTCTTTGGGTGGCCTCAATTGATACCGAATCAGATGTTCGTGTATCTATGGATATTCTCAGTCAAGTCTCTGAAGTTTACCGTAAAATCCGTAACACTTTGCGTTTCTTAATCGCAAATACATCTGATTTTAATCCTAAAGAAGATGGAATTGACTTTGCTGAACTTCGTCCAGTAGATAAATATATGCTTGTGAAATTTAATGAACTTGTAAAACAAATCCGTAAAGCTTATGATAATTACAGTTTTATGAGTGTATACAAATCAATCATTAATTTCATCACGAATGATTTGTCATCGTTCTATCTTGATTTTGCAAAAGATGTGGTTTATATTGAAGCCGCAAATTCACCAGAACGACGTTCAATGCAAACAGTTATGTATGTTATTTTGAAAGATTTGGTAAAAGTTCTTGTTCCAATTTTGCCTCATACAGCAGAAGAAACATGGACTTACTTAGAGCATGAACCAGAAAATTTTGCTTATCTTGCAGAAATGCCAGAAGCAGCGGAAATTCCAGGTAGTGAAGAACTATTAGGAAATTGGCAAGAATTCCTTGACTTCCGTGATAAGATTTTGAAAGCTTTGGAAAGTGCTCGTGAAGCGAAACTTATTGGTAAATCATTGGAAGCAACAGTGACAATTTATCCAAATGAAGTTGTACGTACTTTACTGACAGCAATTGACGAGAATGTTGCACAACCTTTGATTGTATCAAACTTTGTAGTAGCGAACGGAACTGTAAGTGATGCACCAGAAGCAGCTATGAAATTTGATGACCTTGCTGTTCTTGTGGAACATGCCGCTGGTGATGTTTGTGACCGTTGTCGCAGAACTGATGAAACAGTTGGACATAACGCCAATGAAAATCTCAAAATGCTTTGTGAACATTGTGCACATATCGTTGAAAAAGAATTTCCAGAAGTCCTTGTAGAAGGCTTTGAA
>ileS_Lcl-321
ATGCTCAAATCAATTGGAAATACAATTGTGCCAAAAGATGTCACTAAGAAATTTGGTGCCGATATTCTCCGTCTTTGGGTGGCCTCAATTGATACCGAATCAGATGTTCGTGTATCTATGGATATTCTCAGTCAAGTCTCTGAAGTTTACCGTAAAATCCGTAACACTTTGCGTTTCTTAATCGCAAATACATCTGATTTTAATCCTAAAGAAGATGGAATTGACTTTGCTGAACTTCGTCCAGTAGATAAATATATGCTTGTGAAATTTAATGAACTTGTAAAACAAATCCATAAAGCTTATGATAATTACAGTTTTATGAGTGTATACAAATCAATCATTAATTTCATCACTAATGATTTGTCATCGTTCTATCTTGATTTTGCAAAAGATGTGGTTTATATTGAAGCAGCAAATTCACCAGAACGACGTTCAATGCAAACAGTAATGTATGTTATTTTGAAAGATTTGGTAAAAGTTCTTGTTCCAATTTTGCCTCATACAGCAGAAGAAACATGGACTTACTTAGAGCATGAACCAGAAAATTTTGCTTATCTTGCAGAAATGCCAGAAGCAGCGGAAATTCCAGGTAGTGAAGAACTATTAGGAAATTGGCAAGAATTCCTTGACTTCCGTGATAAGATTTTGAAAGCTTTGGAAAGTGCTCGTGAAGCGAAACTTATTGGTAAATCATTGGAAGCAACAGTGACAATTTATCCAAATGAAGTTGTACGTACTTTACTGACAGCGATTGACGAAAATGTTGCGCAACTTTTGATTATATCAAACTTTGTAGTAGCGAACGGAACTGTAAGTGATGCACCAGAAGCAGCTATGAAATTTGATGACCTTGCTGTTCTTGTGGAACATGCCGCTGGTGATGTTTGTGACCGTTGCCGCAGAACTGATGAAACAGTTGGGCATAACGCCAATGAAAATCTCAAAATGCTTTGTGAACATTGTGCACATATCGTTGAAAAAGAATTTCCAGAAGTCCTTGTAGAAGGCTTTGAA
>ileS_Lcl-322
ATGCTCAAATCAATTGGAAATACAATCGTGCCAAAAGATGTCACTAAGAAATTTGGTGCTGACATTCTCCGCCTTTGGGTGGCATCAATTGATACTGAATCAGATGTTCGTGTGTCAATGGACATTCTCAGTCAAGTTTCTGAAGTTTACCGTAAAATCCGGAATACATTGCGTTTCTTAATCGCTAATACATCTGATTTTAATCCAAAAGAAGATGCAATTGATTTTGCAGAACTTCGTCCAGTAGACAAATATATGCTTGTGAAATTTAATGAACTTGTAAAACAAATTCGTACAGCTTATGATAACTATAGCTTTATGACTGTTTACAAATCAATCATTAATTTCATCACAAATGATTTGTCATCTTTCTATCTTGATTTTGCTAAAGATGTTGTTTATATTGAAGCAGCAAATTCACCAGAACGCCGCTCAATGCAAACAGTTATGTATGTTATTTTGAAAGATCTAGTGAAAATTCTTGTGCCAATTTTGCCACACACGGCAGAAGAAACATGGACTTACTTGGAACATGAACCAGAAAATTTTGCTTATCTTGCAGAAATGCCAGAAGCAGCAGAAATTCCTGGAAGTGAAGAATTGTTAGGAAACTGGCAAGAATTTCTTGATTTCCGTGATAAGATTTTGAAAGCTTTGGAAAGTGCTCGTGAAGCAAAATTGATTGGTAAATCATTGGAAGCAACAGTAACTATTTATCCAAATGAAGTTGTGCGTACTTTATTGACGGCAATTGATGAAAATGTTGCTCAACTTTTGATTGTATCAAACTTTGTAGTTGCCAACGAACCAGTAAATAATGCCCCAGAGTCTGCAATGAAATTTGATGACCTTGCAGTTCTTGTTGAACATGCGGCTGGAGAAGTTTGTGATCGTTGCCGTAGAACAGATGAAACAGTTGGACACAATGCTAATGAACATCTCAAAATGCTTTGTGAACATTGTGCACATATCGTTGAAACAGAATTCCCTGAAATTCTTGAAGAAGGTTTTGAA
>ileS_Lcl-323
ATGCTCAAATCAATTGGAAATACAATTGTGCCAAAAGATGTCACTAAGAAATTTGGTGCCGATATTCTCCGTCTTTGGGTGGCCTCAATTGATACCGAATCAGATGTTCGTGTATCTATGGATATTCTCAGTCAAGTCTCTGAAGTTTACCGTAAAATCCGTAACACTTTGCGTTTCTTAATCGCAAATACATCTGATTTTAATCCTAAAGAAGATGGAATTGACTTTGCTGAACTTCGTCCAGTAGATAAATATATGCTTGTGAAATTTAATGAACTTGTAAAACAAATCCATAAAGCTTATGATAATTACAGTTTTATGAGTGTATACAAATCAATCATTAATTTCATCACTAATGATTTGTCATCGTTCTATCTTGATTTTGCAAAAGATGTGGTTTATATTGAAGCAGCAAATTCACCAGAACGACGTTCAATGCAAACAGTAATGTATGTTATTTTGAAAGCTTTGGTAAAAGTTCTTGTTCCAATTTTGCCTCATACAGCAGAAGAAACATGGACTTACTTAGAGCATGAACCAGAAAATTTTGCTTATCTTGCAGAAATGCCAGAAGCAGCGGAAATTCCAGGTAGTGAAGAACTATTAGGAAATTGGCAAGAATTCCTTGACTTCCGTGATAAGATTTTGAAAGCTTTGGAAAGTGCTCGTGAAGCGAAACTTATTGGTAAATCATTGGAAGCAACAGTGACAATTTATCCAAATGAAGTTGTACGTACTTTACTGACAGCGATTGACGAAAATGTTGCGCAACTTTTGATTGTATCAAACTTTGTAGTATCGAACGGAACTGTAAGTGATGCACCAGAAGCAGCTATGAAATTTGATGACCTTGCTGTTCTTGTGGAACATGCCGCTGGTGATGTTTGTGACCGTTGCCGCAGAACTGATGAAACAGTTGGGCATAACGCCAATGAAAATCTCAAAATGCTTTGTGAACATTGTGCACATATCGTTGAAAAAGAATTTCCAGAAGTCCTTGTAGAAGGCTTTGAA
>ileS_Lcl-324
ATGCTCAAATCAATTGGAAATACAATCGTGCCAAAAGATGTCACTAAGAAATTTGGTGCTGACATTCTCCGCCTTTGGGTGGCATCAATTGATACTGAATCAGATGTTCGTGTGTCAATGGACATTCTCAGTCAAGTTTCTGAAGTTTACCGTAAAATCCGGAATACATTGCGTTTCTTAATCGCTAATACATCTGATTTTAATCCAAAAGAAGATGCAATTGATTTTGCAGAACTTCGTCCAGTAGACAAATATATGCTTGTGAAATTTAATGAACTTGTAAAACAAATTCGTACAGCTTATGATAACTATAGCTTTATGACTGTTTACAAATCAATCATTAATTTCATCACAAATGATTTGTCATCTTTCTATCTTGATTTTGCTAAAGATGTTGTTTATATTGAAGCAGCAAATTCACCAGAACGCCGCTCAATGCAAACAGTTATGTATGTTATTTTGAAAGATCTAGTGAAAATTCTTGTGCCAATTTTGCCACACACGGCAGAAGAAACATGGACTTACTTGGAACATGAACCAGAAAATTTTGCTTATCTTGCAGAAATGCCAGAAGCAGCAGAAATTCCTGGAAGTGAAGAATTGTTAGGAAACTGGCAAGAATTTCTTGATTTCCGTGATAAGATTTTGAAAGCTTTGGAAAGTGCTCGTGAAGCAAAATTGATTGGTAAATCATTGGAAGCAACAGTAACTATTTATCCAAATGAAGTTGTGCGTACTTTATTGACGGCAATTGATGAAAATGTTGCTCAACTTTTGATTGTATCAAACTTTGTAGTTGCCAACGAACCAGTAAATAATGCCCCAGAGTCTGCAATGAAATTTGATGACCTTGCAGTTCTTGTTGAACATGCGGCTGGAGAAGTTTGTGATCGTTGCCGTAGAACAGATGAAACAGTTGGACACAATGCTAATGAACATCTCAAAATGCTTTGTGAACATTGTGCACATATCGTTGAAACAGAATTCCCTGAAATTCTTGAAGAAGGTTTTGAA
>ileS_Lcl-325
ATGCTCAAATCAATTGGAAATACAATCGTGCCAAAAGATGTCACTAAGAAATTTGGTGCTGACATTCTCCGCCTTTGGGTGGCATCAATTGATACTGAATCAGATGTTCGTGTGTCAATGGACATTCTCAGTCAAGTTTCTGAAGTTTACCGTAAAATCCGGAATACATTGCGTTTCTTAATCGCTAATACATCTGATTTTAATCCAAAAGAAGATGCAATTGATTTTGCAGAACTTCGTCCAGTAGACAAATATATGCTTGTGAAATTTAATGAACTTGTAAAACAAATTCGTACAGCTTATGATAACTATAGCTTTATGACTGTTTACAAATCAATCATTAATTTCATCACAAATGATTTGTCATCTTTCTATCTTGATTTTGCTAAAGATGTTGTTTATATTGAAGCAGCAAATTCACCAGAACGCCGCTCAATGCAAACAGTTATGTATGTTATTTTGAAAGATCTAGTGAAAATTCTTGTGCCAATTTTGCCACACACGGCAGAAGAAACATGGACTTACTTGGAACATGAACCAGAAAATTTTGCTTATCTTGCAGAAATGCCAGAAGCAGCAGAAATTCCTGGAAGTGAAGAATTGTTAGGAAACTGGCAAGAATTTCTTGATTTCCGTGATAAGATTTTGAAAGCTTTGGAAAGTGCTCGTGAAGCAAAATTGATTGGTAAATCATTGGAAGCAACAGTAACTATTTATCCAAATGAAGTTGTGCGTACTTTATTGACGGCAATTGATGAAAATGTTGCTCAACTTTTGATTGTATCAAACTTTGTAGTTGCCAACGAACCAGTAAATAATGCCCCAGAGTCTGCAATGAAATTTGATGACCTTGCAGTTCTTGTTGAACATGCGGCTGGAGAAGTTTGTGATCGTTGCCGTAGAACAGATGAAACAGTTGGACACAATGCTAATGAACATCTCAAAATGCTTTGTGAACATTGTGCACATATCGTTGAAACAGAATTCCCTGAAATTCTTGAAGAAGGTTTTGAA
>ileS_Lcl-326
ATGCTCAAATCAATTGGAAATACAATCGTGCCAAAAGATGTCACTAAGAAATTTGGTGCTGACATTCTCCGCCTTTGGGTGGCATCAATTGATACTGAATCAGATGTTCGTGTGTCAATGGACATTCTCAGTCAAGTTTCTGAAGTTTACCGTAAAATCCGGAATACATTGCGTTTCTTAATCGCTAATACATCTGATTTTAATCCAAAAGAAGATGCAATTGATTTTGCAGAACTTCGTCCAGTAGACAAATATATGCTTGTGAAATTTAATGAACTTGTAAAACAAATTCGTACAGCTTATGATAACTATAGCTTTATGACTGTTTACAAATCAATCATTAATTTCATCACAAATGATTTGTCATCTTTCTATCTTGATTTTGCTAAAGATGTTGTTTATATTGAAGCAGCAAATTCACCAGAACGCCGCTCAATGCAAACAGTTATGTATGTTATTTTGAAAGATCTAGTGAAAATTCTTGTGCCAATTTTGCCACACACGGCAGAAGAAACATGGACTTACTTGGAACATGAACCAGAAAATTTTGCTTATCTTGCAGAAATGCCAGAAGCAGCAGAAATTCCTGGAAGTGAAGAATTGTTAGGAAACTGGCAAGAATTTCTTGATTTCCGTGATAAGATTTTGAAAGCTTTGGAAAGTGCTCGTGAAGCAAAATTGATTGGTAAATCATTGGAAGCAACAGTAACTATTTATCCAAATGAAGTTGTGCGTACTTTATTGACGGCAATTGATGAAAATGTTGCTCAACTTTTGATTGTATCAAACTTTGTAGTTGCCAACGAACCAGTAAATAATGCCCCAGAGTCTGCAATGAAATTTGATGACCTTGCAGTTCTTGTTGAACATGCGGCTGGAGAAGTTTGTGATCGTTGCCGTAGAACAGATGAAACAGTTGGACACAATGCTAATGAACATCTCAAAATGCTTTGTGAACATTGTGCACATATCGTTGAAACAGAATTCCCTGAAATTCTTGAAGAAGGTTTTGAA
>ileS_Lcl-327
ATGCTCAAATCAATTGGAAATACAATCGTGCCAAAAGATGTCACTAAGAAATTTGGTGCTGACATTCTCCGCCTTTGGGTGGCATCAATTGATACTGAATCAGATGTTCGTGTGTCAATGGACATTCTCAGTCAAGTTTCTGAAGTTTACCGTAAAATCCGGAATACATTGCGTTTCTTAATCGCTAATACATCTGATTTTAATCCAAAAGAAGATGCAATTGATTTTGCAGAACTTCGTCCAGTAGACAAATATATGCTTGTGAAATTTAATGAACTTGTAAAACAAATTCGTACAGCTTATGATAACTATAGCTTTATGACTGTTTACAAATCAATCATTAATTTCATCACAAATGATTTGTCATCTTTCTATCTTGATTTTGCTAAAGATGTTGTTTATATTGAAGCAGCAAATTCACCAGAACGCCGCTCAATGCAAACAGTTATGTATGTTATTTTGAAAGATCTAGTGAAAATTCTTGTGCCAATTTTGCCACACACGGCAGAAGAAACATGGACTTACTTGGAACATGAACCAGAAAATTTTGCTTATCTTGCAGAAATGCCAGAAGCAGCAGAAATTCCTGGAAGTGAAGAATTGTTAGGAAACTGGCAAGAATTTCTTGATTTCCGTGATAAGATTTTGAAAGCTTTGGAAAGTGCTCGTGAAGCAAAATTGATTGGTAAATCATTGGAAGCAACAGTAACTATTTATCCAAATGAAGTTGTGCGTACTTTATTGACGGCAATTGATGAAAATGTTGCTCAACTTTTGATTGTATCAAACTTTGTAGTTGCCAACGAACCAGTAAATAATGCCCCAGAGTCTGCAATGAAATTTGATGACCTTGCAGTTCTTGTTGAACATGCGGCTGGAGAAGTTTGTGATCGTTGCCGTAGAACAGATGAAACAGTTGGACACAATGCTAATGAACATCTCAAAATGCTTTGTGAACATTGTGCACATATCGTTGAAACAGAATTCCCTGAAATTCTTGAAGAAGGTTTTGAA
>ileS_Lcl-328
ATGCTCAAATCAATTGGAAATACAATCGTGCCAAAAGATGTCATTAAGAAATTTGGTGCTGACATTCTCCGCCTTTGGGTGGCATCAATTGATACTGAATCAGATGTTCGTGTGTCAATGGACATTCTCAGTCAAGTTTCTGAAGTTTACCGTAAAATCCGGAATACATTGCGTTTCTTAATCGCTAATACATCTGATTTTAATCCAAAAGAAGATGCAATTGATTTTGCAGAACTTCGTCCAGTAGACAAATATATGCTTGTGAAATTTAATGAACTTGTAAAACAAATTCGTACAGCTTATGATAACTATAGCTTTATGACTGTTTACAAATCAATCATTAATTTCATCACAAATGATTTGTCATCTTTCTATCTTGATTTTGCTAAAGATGTTGTTTATATTGAAGCAGCAAATTCACCAGAACGCCGCTCAATGCAAACAGTTATGTATGTTATTTTGAAAGATCTAGTGAAAATTCTTGTGCCAATTTTGCCACACACGGCAGAAGAAACATGGACTTACTTGGAACATGAACCAGAAAATTTTGCTTATCTTGCAGAAATGCCAGAAGCAGCAGAAATTCCTGGAAGTGAAGAATTGTTAGGAAACTGGCAAGAATTTCTTGATTTCCGTGATAAGATTTTGAAAGCTTTGGAAAGTACTCGTGAAACAAAATTGATTGGTAAATCATTGGAAGCAACAGTAACTATTTATCCAAATGAAGTTGTGCGTACTTTATTGACGGCAATTGATGAAAATGTTGCTCAACTTTTGATTGTATCAAACTTTGTAGTTGCCAACGAACCAGTAAATAATGCCCCAGAGTCTGCAATGAAATTTGATGACCTTGCAGTTCTTGTTGAACATGCGGCTGGAGAAGTTTGTGATCGTTGCCGTAGAACAGCTGAAACAGTTGGACACAATGCTAATGAACATCTCAAAATGCTTTGTGAACATTGTGCACATATCGTTGAAACAGAATTCCCTGAAATTCTTGAAGAAGGTTTTGAA
>ileS_Lcl-329
ATGCTCAAATCAATTGGAAATACAATCGTGCCAAAAGATGTCACTAAGAAATTTGGTGCTGACATTCTCCGCCTTTGGGTGGCATCAATTGATACTGAATCAGATGTTCGTGTGTCAATGGACATTCTCAGTCAAGTTTCTGAAGTTTACCGTAAAATCCGGAATACATTGCGTTTCTTAATCGCTAATACATCTGATTTTAATCCAAAAGAAGATGCAATTGATTTTGCAGAACTTCGTCCAGTAGACAAATATATGCTTGTGAAATTTAATGAACTTGTAAAACAAATTCGTACAGCTTATGATAACTATAGCTTTATGACTGTTTACAAATCAATCATTAATTTCATCACAAATGATTTGTCATCTTTCTATCTTGATTTTGCTAAAGATGTTGTTTATATTGAAGCAGCAAATTCACCAGAACGCCGCTCAATGCAAACAGTTATGTATGTTATTTTGAAAGATCTAGTGAAAATTCTTGTGCCAATTTTGCCACACACGGCAGAAGAAACATGGACTTACTTGGAACATGAACCAGAAAATTTTGCTTATCTTGCAGAAATGCCAGAAGCAGCAGAAATTCCTGGAAGTGAAGAATTGTTAGGAAACTGGCAAGAATTTCTTGATTTCCGTGATAAGATTTTGAAAGCTTTGGAAAGTGCTCGTGAAGCAAAATTGATTGGTAAATCATTGGAAGCAACAGTAACTATTTATCCAAATGAAGTTGTGCGTACTTTATTGACGGCAATTGATGAAAATGTTGCTCAACTTTTGATTGTATCAAACTTTGTAGTTGCCAACGAACCAGTAAATAATGCCCCAGAGTCTGCAATGAAATTTGATGACCTTGCAGTTCTTGTTGAACATGCGGCTGGAGAAGTTTGTGATCGTTGCCGTAGAACAGATGAAACAGTTGGACACAATGCTAATGAACATCTCAAAATGCTTTGTGAACATTGTGCACATATCGTTGAAACAGAATTCCCTGAAATTCTTGAAGAAGGTTTTGAA
>ileS_Lcl-330
ATGCTCAAATCAATTGGAAATACAATCGTGCCAAAAGATGTCACTAAGAAATTTGGTGCTGACATTCTCCGCCTTTGGGTGGCATCAATTGATACTGAATCAGATGTTCGTGTGTCAATGGACATTCTCAGTCAAGTTTCTGAAGTTTACCGTAAAATCCGGAATACATTGCGTTTCTTAATCGCTAATACATCTGATTTTAATCCAAAAGAAGATGCAATTGATTTTGCAGAACTTCGTCCAGTAGACAAATATATGCTTGTGAAATTTAATGAACTTGTAAAACAAATTCGTACAGCTTATGATAACTATAGCTTTATGACTGTTTACAAATCAATCATTAATTTCATCACAAATGATTTGTCATCTTTCTATCTTGATTTTGCTAAAGATGTTGTTTATATTGAAGCAGCAAATTCACCAGAACGCCGCTCAATGCAAACAGTTATGTATGTTATTTTGAAAGATCTAGTGAAAATTCTTGTGCCAATTTTGCCACACACGGCAGAAGAAACATGGACTTACTTGGAACATGAACCAGAAAATTTTGCTTATCTTGCAGAAATGCCAGAAGCAGCAGAAATTCCTGGAAGTGAAGAATTGTTAGGAAACTGGCAAGAATTTCTTGATTTCCGTGATAAGATTTTGAAAGCTTTGGAAAGTGCTCGTGAAGCAAAATTGATTGGTAAATCATTGGAAGCAACAGTAACTATTTATCCAAATGAAGTTGTGCGTACTTTATTGACGGCAATTGATGAAAATGTTGCTCAACTTTTGATTGTATCAAACTTTGTAGTTGCCAACGAACCAGTAAATAATGCCCCAGAGTCTGCAATGAAATTTGATGACCTTGCAGTTCTTGTTGAACATGCGGCTGGAGAAGTTTGTGATCGTTGCCGTAGAACAGATGAAACAGTTGGACACAATGCTAATGAACATCTCAAAATGCTTTGTGAACATTGTGCACATATCGTTGAAACAGAATTCCCTGAAATTCTTGAAGAAGGTTTTGAA
>ileS_Lcl-331
ATGCTCAAATCAATTGGAAATACAATTGTGCCAAAAGATGTCACTAAGAAATTTGGTGCCGATATTCTCCGTCTTTGGGTGGCCTCAATTGATACCGAATCAGATGTTCGTGTATCTATGGATATTCTCAGTCAAGTCTCTGAAGTTTACCGTAAAATCCGTAACACTTTGCGTTTCTTAATCGCAAATACATCTGATTTTAATCCTAAAGAAGATGGAATTGACTTTGCTGAACTTCGTCCAGTAGATAAATATATGCTTGTGAAATTTAATGAACTTGTAAAACAAATCCATAAAGCTTATGATAATTACAGTTTTATGAGTGTATACAAATCAATCATTAATTTCATCACTAATGATTTGTCATCGTTCTATCTTGATTTTGCAAAAGATGTGGTTTATATTGAAGCAGCAAATTCACCAGAACGACGTTCAATGCAAACAGTAATGTATGTTATTTTGAAAGATTTGGTAAAAGTTCTTGTTCCAATTTTGCCTCATACAGCAGAAGAAACATGGACTTACTTAGAGCATGAACCAGAAAATTTTGCTTATCTTGCAGAAATGCCAGAAGCAGCGGAAATTCCAGGTAGTGAAGAACTATTAGGAAATTGGCAAGAATTCCTTGACTTCCGTGATAAGATTTTGAAAGCTTTGGAAAGTGCTCGTGAAGCGAAACTTATTGGTAAATCATTGGAAGCAACAGTGACAATTTATCCAAATGAAGTTGTACGTACTTTACTGACAGCGATTGACGAAAATATTGCGCAACTTTTGATTGTATCAAACTTTGTAGTAGCGAACGGAACTGTAAGTGATGCACCAGAAGCAGCTATGAAATTTGATGACCTTGCTGTTCTTGTGGAACATGCCGCTGGTGATGTTTGTGACCGTTGCCGCAGAACTGATGAAACAGTTGGGCATAACGCCAATGAAAATCTCAAAATGCTTTGTGAACATTGTGCACATATCGTTGAAAAAGAATTTCCAGAAGTCCTTGTAGAAGGCTTTGAA
>ileS_Lcl-332
ATGCTCAAATCAATTGGAAATACAATTGTGCCAAAAGATGTCACTAAGAAATTTGGTGCCGATATTCTCCGTCTTTGGGTGGCCTCAATTGATACCGAATCAGATGTTCGTGTATCTATGGATATTCTCAGTCAAGTCTCTGAAGTTTACCGTAAAATCCGTAACACTTTGCGTTTCTTAATCGCAAATACATCTGATTTTAATCCTAAAGAAGATGGAATTGACTTTGCTGAACTTCGTCCAGTAGATAAATATATGCTTGTGAAATTTAATGAACTTGTAAAACAAATCCATAAAGCTTATGATAATTACAGTTTTATGAGTGTATACAAATCAATCATTAATTTCATCACTAATGATTTGTCATCGTTCTATCTTGATTTTGCAAAAGATGTGGTTTATATTGAAGCAGCAAATTCACCAGAACGACGTTCAATGCAAACAGTAATGTATGTTATTTTGAAAGATTTGGTAAAAGTTCTTGTTCCAATTTTGCCTCATACAGCAGAAGAAACATGGACTTACTTAGAGCATGAACCAGAAAATTTTGCTTATCTTGCAGAAATGCCAGAAGCAGCGGAAATTCCAGGTAGTGAAGAACTATTAGGAAATTGGCAAGAATTCCTTGACTTCCGTGATAAGATTTTGAAAGCTTTGGAAAGTGCTCGTGAAGCGAAACTTATTGGTAAATCATTGGAAGCAACAGTGACAATTTATCCAAATGAAGTTGTACGTACTTTACTGACAGCGATTGACGAAAATGTTGCGCAACTTTTGATTGTATCAAACTTTGTAGTAGCGAACGGAACTGTAAGTGATGCACCAGAAGCAGCTATGAAATTTGATGACCTTGCTGTTCTTGTGGAACATGCCGCTGGTGATGTTTGTGACCGTTGCCGCAGAACTGACGAAACAGTTGGGCATAACGCCAATGAAAATCTCAAAATGCTTTGTGAACATTGTGCACATATCGTTGAAAAAGAATTTCCAGAAGTCCTTGTAGAAGGCTTTGAA
>ileS_Lcl-333
ATGCTCAAATCAATTGGAAATACAATCGTGCCAAAAGATGTCACTAAGAAATTTGGTGCTGACATTCTCCGCCTTTGGGTGGCATCAATTGATACTGAATCAGATGTTCGTGTGTCAATGGACATTCTCAGTCAAGTTTCTGAAGTTTACCGTAAAATCCGGAATACATTGCGTTTCTTAATCGCTAATACATCTGATTTTAATCCAAAAGAAGATGCAATTGATTTTGCAGAACTTCGTCCAGTAGACAAATATATGCTTGTGAAATTTAATGAACTTGTAAAACAAATTCGTACAGCTTATGATAACTATAGCTTTATGACTGTTTACAAATCAATCATTAATTTCATCACAAATGATTTGTCATCTTTCTATCTTGATTTTGCTAAAGATGTTGTTTATATTGAAGCAGCAAATTCACCAGAACGCCGCTCAATGCAAACAGTTATGTATGTTATTTTGAAAGATCTAGTGAAAATTCTTGTGCCAATTTTGCCACACACGGCAGAAGAAACATGGACTTACTTGGAACATGAACCAGAAAATTTTGCTTATCTTGCAGAAATGCCAGAAGCAGCAGAAATTCCTGGAAGTGAAGAATTGTTAGGAAACTGGCAAGAATTTCTTGATTTCCGTGATAAGATTTTGAAAGCTTTGGAAAGTGCTCGTGAAGCAAAATTGATTGGTAAATCATTGGAAGCAACAGTAACTATTTATCCAAATGAAGTTGTGCGTACTTTATTGACGGCAATTGATGAAAATGTTGCTCAACTTTTGATTGTATCAAACTTTGTAGTTGCCAACGAACCAGTAAATAATGCCCCAGAGTCTGCAATGAAATTTGATGACCTTGCAGTTCTTGTTGAACATGCGGCTGGAGAAGTTTGTGATCGTTGCCGTAGAACAGATGAAACAGTTGGACACAATGCTAATGAACATCTCAAAATGCTTTGTGAACATTGTGCACATATCGTTGAAACAGAATTCCCTGAAATTCTTGAAGAAGGTTTTGAA
>ileS_Lcl-334
ATGCTCAAATCAATTGGAAATACAATTGTGCCAAAAGATGTCACTAAGAAATTTGGTGCCGATATTCTCCGTCTTTGGGTGGCCTCAATTGATACCGAATCAGATGTTCGTGTATCTATGGATATTCTCAGTCAAGTCTCTGAAGTTTACCGTAAAATCCGTAACACTTTGCGTTTCTTAATCGCAAATACATCTGATTTTAATCCTAAAGAAGATGGAATTGACTTTGCTGAACTTCGTCCAGTAGATAAATATATGCTTGTGAAATTTAATGAACTTGTAAAACAAATCCATAAAGCTTATGATAATTACAGTTTTATGAGTGTATACAAATCAATCATTAATTTCATCACTAATGATTTGTCATCGTTCTATCTTGATTTTGCAAAAGATGTGGTTTATATTGAAGCAGCAAATTCACCAGAACGACGTTCAATGCAAACAGTAATGTATGTTATTTTGAAAGATTTGGTAAAAGTTCTTGTTCCAATTTTGCCTCATACAGCAGAAGAAACATGGACTTACTTAGAGCATGAACCAGAAAATTTTGCTTATCTTGCAGAAATGCCAGAAGCAGCGGAAATTCCAGGTAGTGAAGAACTATTAGGAAATTGGCAAGAATTCCTTGACTTCCGTGATAAGATTTTGAAAGCTTTGGAAAGTGCTCGTGAAGCGAAACTTATTGGTAAATCATTGGAAGCAACAGTGACAATTTATCCAAATGAAGTTGTACGTACTTTACTGACAGCGATTGACGAAAATGTTGCGCAACTTTTGATTGTATCAAACTTTGTAGTAGCGAACGGAACTGTAAGTGATGCACCAGAAGCAGCTATGAAATTTGATGACCTTGCTGTTCTTGTGGAACATGCCGCTGGTGATGTTTGTGACCGTTGCCGCAGAACTGATGAAACAGTTGGGCATAACGCCAATGAAAATCTCAAAATGCTTTGTGAACATTGTGCACATATCGTTGAAAAAGAATTTCCAGAAGTCCTTGTAGAAGGCTTTGAA
>ileS_Lcl-335
ATGCTCAAATCAATTGGAAATACAATCGTGCCAAAAGATGTCACTAAGAAATTTGGTGCTGACATTCTCCGCCTTTGGGTGGCATCAATTGATACTGAATCAGATGTTCGTGTGTCAATGGACATTCTCAGTCAAGTTTCTGAAGTTTACCGTAAAATCCGGAATACATTGCGTTTCTTAATCGCTAATACATCTGATTTTAATCCAAAAGAAGATGCAATTGATTTTGCAGAACTTCGTCCAGTAGACAAATATATGCTTGTGAAATTTAATGAACTTGTAAAACAAATTCGTACAGCTTATGATAACTATAGCTTTATGACTGTTTACAAATCAATCATTAATTTCATCACAAATGATTTGTCATCTTTCTATCTTGATTTTGCTAAAGATGTTGTTTATATTGAAGCAGCAAATTCACCAGAACGCCGCTCAATGCAAACAGTTATGTATGTTATTTTGAAAGATCTAGTGAAAATTCTTGTGCCAATTTTGCCACACACGGCAGAAGAAACATGGACTTACTTGGAACATGAACCAGAAAATTTTGCTTATCTTGCAGAAATGCCAGAAGCAGCAGAAATTCCTGGAAGTGAAGAATTGTTAGGAAACTGGCAAGAATTTCTTGATTTCCGTGATAAGATTTTGAAAGCTTTGGAAAGTGCTCGTGAAGCAAAATTGATTGGTAAATCATTGGAAGCAACAGTAACTATTTATCCAAATGAAGTTGTGCGTACTTTATTGACGGCAATTGATGAAAATGTTGCTCAACTTTTGATTGTATCAAACTTTGTAGTTGCCAACGAACCAGTAAATAATGCCCCAGAGTCTGCAATGAAATTTGATGACCTTGCAGTTCTTGTTGAACATGCGGCTGGAGAAGTTTGTGATCGTTGCCGTAGAACAGATGAAACAGTTGGACACAATGCTAATGAACATCTCAAAATGCTTTGTGAACATTGTGCACATATCGTTGAAACAGAATTCCCTGAAATTCTTGAAGAAGGTTTTGAA
>ileS_Lcl-336
ATGCTCAAATCAATTGGAAATACAATCGTGCCAAAAGATGTCACTAAGAAATTTGGTGCTGACATTCTCCGCCTTTGGGTGGCATCAATTGATACTGAATCAGATGTTCGTGTGTCAATGGACATTCTCAGTCAAGTTTCTGAAGTTTACCGTAAAATCCGGAATACATTGCGTTTCTTAATCGCTAATACATCTGATTTTAATCCAAAAGAAGATGCAATTGATTTTGCAGAACTTCGTCCAGTAGACAAATATATGCTTGTGAAATTTAATGAACTTGTAAAACAAATTCGTACAGCTTATGATAACTATAGCTTTATGACTGTTTACAAATCAATCATTAATTTCATCACAAATGATTTGTCATCTTTCTATCTTGATTTTGCTAAAGATGTTGTTTATATTGAAGCAGCAAATTCACCAGAACGCCGCTCAATGCAAACAGTTATGTATGTTATTTTGAAAGATCTAGTGAAAATTCTTGTGCCAATTTTGCCACACACGGCAGAAGAAACATGGACTTACTTGGAACATGAACCAGAAAATTTTGCTTATCTTGCAGAAATGCCAGAAGCAGCAGAAATTCCTGGAAGTGAAGAATTGTTAGGAAACTGGCAAGAATTTCTTGATTTCCGTGATAAGATTTTGAAAGCTTTGGAAAGTGCTCGTGAAGCAAAATTGATTGGTAAATCATTGGAAGCAACAGTAACTATTTATCCAAATGAAGTTGTGCGTACTTTATTGACGGCAATTGATGAAAATGTTGCTCAACTTTTGATTGTATCAAACTTTGTAGTTGCCAACGAACCAGTAAATAATGCCCCAGAGTCTGCAATGAAATTTGATGACCTTGCAGTTCTTGTTGAACATGCGGCTGGAGAAGTTTGTGATCGTTGCCGTAGAACAGATGAAACAGTTGGACACAATGCTAATGAACATCTCAAAATGCTTTGTGAACATTGTGCACATATCGTTGAAACAGAATTCCCTGAAATTCTTGAAGAAGGTTTTGAA
>ileS_Lcl-337
ATGCTCAAATCAATTGGAAATACAATTGTGCCAAAAGATGTCACTAAGAAATTTGGTGCCGATATTCTCCGTCTTTGGGTGGCCTCAATTGATACCGAATCAGATGTTCGTGTATCTATGGATATTCTCAGTCAAGTCTCTGAAGTTTACCGTAAAATCCGTAACACTTTGCGTTTCTTAATCGCAAATACATCTGATTTTAATCCTAAAGAAGATGGAATTGACTTTGCTGAACTTCGTCCAGTAGATAAATATATGCTTGTGAAATTTAATGAACTTGTAAAACAAATCCATAAAGCTTATGATAATTACAGTTTTATGAGTGTATACAAATCAATCATTAATTTCATCACTAATGATTTGTCATCGTTCTATCTTGATTTTGCAAAAGATGTGGTTTATATTGAAGCAGCAAATTCACCAGAACGACGTTCAATGCAAACAGTAATGTATGTTATTTTGAAAGATTTGGTAAAAGTTCTTGTTCCAATTTTGCCTCATACAGCAGAAGAAACATGGACTTACTTAGAGCATGAACCAGAAAATTTTGCTTATCTTGCAGAAATGCCAGAAGCAGCGGAAATTCCAGGTAGTGAAGAACTATTAGGAAATTGGCAAGAATTCCTTGACTTCCGTGATAAGATTTTGAAAGCTTTGGAAAGTGCTCGTGAAGCGAAACTTATTGGTAAATCATTGGAAGCAACAGTGACAATTTATCCAAATGAAGTTGTACGTACTTTACTGACAGCGATTGACGAAAATGTTGCGCAACTTTTGATTGTATCAAACTTTGTGGTAGCGAACGGAACTGTAAGTGATGCACCAGAAGCAGCTATGAAATTTGATGACCTTGCTGTTCTTGTGGAACATGCCGCTGGTGATGTTTGTGACCGTTGCCGCAGAACTGATGAAACAGTTGGGCATAACGCCAATGAAAATCTCAAAATGCTTTGTGAACATTGTGCACATATCGTTGAAAAAGAATTTCCAGAAGTCCTTGTAGAAGGCTTTGAA
>ileS_Lcl-338
ATGCTCAAATCAATTGGAAATACAATCGTGCCAAAAGATGTCACTAAGAAATTTGGTGCTGACATTCTCCGTCTTTGGGTGGCATCAATTGATACTGAATCAGATGTTCGTGTGTCAATGGACATTCTCAGTCAAGTTTCTGAAGTTTACCGTAAAATCCGGAATACATTGCGTTTCTTAATCGCTAATACATCTGATTTTAATCCAAAAGAAGATGCAATTGATTTTGCAGAACTTCGTCCAGTAGACAAATATATGCTTGTGAAATTTAATGAACTTGTAAAACAAATTCGTACAGCTTATGATAACTATAGCTTTATGACTGTTTACAAATCAATCATTAATTTCATCACAAATGATTTGTCATCTTTCTATCTTGATTTTGCTAAAGATGTTGTTTATATTGAAGCAGCAAATTCACCAGAACGCCGCTCAATGCAAACAGTTATGTATGTTATCTTGAAAGATTTAGTGAAAATTCTTGTACCAATTTTGCCACACACGGCAGAAGAAACATGGACTTACTTGGAACATGAACCAGAAAATTTTGCTTATCTTGCAGAAATGCCAGAAGCAGCAGAAATTCCTGGAAGTGAAGAATTGTTAGGAAACTGGCAAGAATTTCTTGATTTCCGTGATAAGATTTTGAAAGCTTTGGAAAGTGCTCGTGAAGCAAAACTGATTGGTAAATCATTGGAAGCAACAGTAACTATTTATCCAAATGAAGTTGTGCGTACTTTATTGACGGCAATTGATGAAAATGTTGCTCAACTTTTGATTGTATCTAACTTTGTAGTTGCTAATGAGCCAGTAAATAATGCCCCAGAGTCTGCAATCAAATTTGATGACCTTGCAGTTCTTGTTGAACATGCGGCTGGCGAAGTTTGTGATCGTTGCCGTAGAACAGACGAAACAGTTGGACACAATGCTAATGAACATCTCAAAATGCTTTGTGAACATTGTGCACACATCGTTGAAACAGAATTCCCTGAAATCCTTGAAGAAGGTTTTGAA
>ileS_Lcl-339
ATGCTCAAATCAATTGGAAATACAATTGTGCCAAAAGATGTCACTAAGAAATTTGGTGCCGATATTCTCCGTCTTTGGGTGGCCTCAATTGATACCGAATCAGATGTTCGTGTATCTATGGATATTCTCAGTCAAGTCTCTGAAGTTTACCGTAAAATCCGTAACACTTTGCGTTTCTTAATCGCAAATACATCTGATTTTAATCCTAAAGAAGATGGAATTGACTTTGCTGAACTTCGTCCAGTAGATAAATATATGCTTGTGAAATTTAATGAACTTGTAAAACAAATCCATAAAGCTTATGATAATTACAGTTTTATGAGTGTATACAAATCAATCATTAATTTCATCACTAATGATTTGTCATCGTTCTATCTTGATTTTGCAAAAGATGTGGTTTATATTGAAGCAGCAAATTCACCAGAACGACGTTCAATGCAAACAGTAATGTATGTTATTTTGAAAGATTTGGTAAAAGTTCTTGTTCCAATTTTGCCTCATACAGCAGAAGAAACATGGACTTACTTAGAGCATGAACCAGAAAATTTTGCTTATCTTGCAGAAATGCCAGAAGCAGCGGAAATTCCAGGTAGTGAAGAACTATTAGGAAATTGGCAAGAATTCCTTGACTTCCGTGATAAGATTTTGAAAGCTTTGGAAAGTGCTCGTGAAGCGAAACTTATTGGTAAATCATTGGAAGCAACAGTGACAATTTATCCAAATGAAGTTGTACGTACTTTACTGACAGCGATTGACGAAAATGTTGCGCAACTTTTGATTGTATCAAACTTTGTAGTAGCGAACGGAACTGTAAGTGATGCACCAGAAGCAGCTATGAAATTTGATGACCTTGCTGTTCTTGTGGAACATGCCGCTGGTGATGTTTGTGACCGTTGCCGCAGAACTGATGCAACAGTTGGGCATAACGCCAATGAAAATCTCAAAATGCTTTGTGAACATTGTGCACATATCGTTGAAAAAGAATTTCCAGAAATCCTTGTAGAAGGCTTTGAA
>ileS_Lcl-340
ATGCTCAAATCAATTGGAAATACAATTGTGCCAAAAGATGTCACTAAGAAATTTGGTGCCGATATTCTCCGTCTTTGGGTGGCCTCAATTGATACCGAATCAGATGTTCGTGTATCTATGGATATTCTCAGTCAAGTCTCTGAAGTTTACCGTAAAATCCGTAACACTTTGCGTTTCTTAATCGCAAATACATCTGATTTTAATCCTAAAGAAGATGGAATTGACTTTGCTGAACTTCGTCCAGTAGATAAATATATGCTTGTGAAATTTAATGAACTTGTAAAACAAATCCATAAAGCTTATGATAATTACAGTTTTATGAGTGTATACAAATCAATCATTAATTTCATCACTAATGATTTGTCATCGTTCTATCTTGATTTTGCAAAAGATGTGGTTTATATTGAAGCAGCAAATTCACCAGAACGACGTTCAATGCAAACAGTAATGTATGTTATTTTGAAAGATTTGGTAAAAGTTCTTGTTCCAATTTTGCCTCATACAGCAGAAGAAACATGGACTTACTTAGAGCATGAACCAGAAAATTTTGCTTATCTTGCAGAAATGCCAGAAGCAGCGGAAATTCCAGGTAGTGAAGAACTATTAGGAAATTGGCAAGAATTCCTTGACTTCCGTGATAAGATTTTGAAAGCTTTGGAAAGTGCTCGTGAAGCGAAACTTATTGGTAAATCATTGGAAGCAACAGTGACAATTTATCCAAATGAAGTTGTACGTACTTTACTGACAGCGATTGACGAAAATGTTGCGCAACTTTTGATTGTATCAAACTTTGTAGTAGCGAACGGAACTGTAAGTGATGCACCAGAAGCAGCTATGAAATTTGATGACCTTGCTGTTCTTGTGGAACATGCCGCTGGTGATGTTTGTGACCGTTGCCGCAGAACTGACGAAACAGTTGGGCATAACGCCAATGAAAATCTCAAAATGCTTTGTGAACATTGTGCACATATCGTTGAAAAAGAATTTCCAGAAGTCCTTGTAGAAGGCTTTGAA
>ileS_Lcl-341
ATGCTCAAATCAATTGGAAATACAATCGTGCCAAAAGATGTCACTAAGAAATTTGGTGCTGACATTCTCCGCCTTTGGGTGGCATCAATTGATACTGAATCAGATGTTCGTGTGTCAATGGACATTCTCAGTCAAGTTTCTGAAGTTTACCGTAAAATCCGGAATACATTGCGTTTCTTAATCGCTAATACATCTGATTTTAATCCAAAAGAAGATGCAATTGATTTTGCAGAACTTCGTCCAGTAGACAAATATATGCTTGTGAAATTTAATGAACTTGTAAAACAAATTCGTACAGCTTATGATAACTATAGCTTTATGACTGTTTACAAATCAATCATTAATTTCATCACAAATGATTTGTCATCTTTCTATCTTGATTTTGCTAAAGATGTTGTTTATATTGAAGCAGCAAATTCACCAGAACGCCGCTCAATGCAAACAGTTATGTATGTTATTTTGAAAGATCTAGTGAAAATTCTTGTGCCAATTTTGCCACACACGGCAGAAGAAACATGGACTTACTTGGAACATGAACCAGAAAATTTTGCTTATCTTGCAGAAATGCCAGAAGCAGCAGAAATTCCTGGAAGTGAAGAATTGTTAGGAAACTGGCAAGAATTTCTTGATTTCCGTGATAAGATTTTGAAAGCTTTGGAAAGTGCTCGTGAAGCAAAATTGATTGGTAAATCATTGGAAGCAACAGTAACTATTTATCCAAATGAAGTTGTGCGTACTTTATTGACGGCAATTGATGAAAATGTTGCTCAACTTTTGATTGTATCAAACTTTGTAGTTGCCAACGAACCAGTAAATAATGCCCCAGAGTCTGCAATGAAATTTGATGACCTTGCAGTTCTTGTTGAACATGCGGCTGGAGAAGTTTGTGATCGTTGCCGTAGAACAGATGAAACAGTTGGACACAATGCTAATGAACATCTCAAAATGCTTTGTGAACATTGTGCACATATCGTTGAAACAGAATTCCCTGAAATTCTTGAAGAAGGTTTTGAA
>ileS_Lcl-342
ATGCTCAAATCAATTGGAAATACAATTGTGCCAAAAGATGTCACTAAGAAATTTGGTGCCGATATTCTTCGTCTTTGGGTGGCCTCAATTGATACCGAATCAGATGTTCGTGTATCTATGGATATTCTCAGTCAAGTCTCTGAAGTTTACCGTAAAATCCGTAACACTTTGCGTTTCTTAATCGCAAATACATCTGATTTTAATCCTAAAGAAGATGGAATTGACTTTGCTGAACTTCGTCCAGTAGATAAATATATGCTTGTGAAATTTAATGAACTTGTAAAACAAATCCATAAAGCTTATGATAATTACAGTTTTATGAGTGTATACAAATCAATCATTAATTTCATCACTAATGATTTGTCATCGTTCTATCTTGATTTTGCAAAAGATGTGGTTTATATTGAAGCAGCAAATTCACCAGAACGACGTTCAATGCAAACAGTAATGTATGTTATTTTGAAAGATTTGGTAAAAGTTCTTGTTCCAATTTTGCCTCATACAGCAGAAGAAACATGGACTTACTTAGAGCATGAACCAGAAAATTTTGCTTATCTTGCAGAAATGCCAGAAGCAGCGGAAATTCCAGGTAGTGAAGAACTATTAGGAAATTGGCAAGAATTCCTTGACTTCCGTGATAAGATTTTGAAAGCTTTGGAAAGTGCTCGTGAAGCGAAACTTATTGGTAAATCATTGGAAGCAACAGTGACAATTTATCCAAATGAAGTTGTACGTACTTTACTGACAGCGATTGACGAAAATGTTGCGCAACTTTTGATTGTATCAAACTTTGTAGTAGCGAACGGAACTGTAAGTGATGCACCAGAAGCAGCTATGAAATTTGATGACCTTGCTGTTCTTGTGGAACATGCCGCTGGTGATGTTTGTGACCGTTGCCGCAGAACTGATGAAACAGTTGGGCATAACGCCAATGAAAATCTCAAAATGCTTTGTGAACATTGTGCACATATCGTTGAAAAAGAATTTCCAGAAGTCCTTGTAGAAGGCTTTGAA
>ileS_Lcl-343
ATGCTCAAATCAATTGGAAATACAATTGTGCCAAAAGATGTCACTAAGAAATTTGGTGCCGATATTCTCCGTCTTTGGGTGGCCTCAATTGATACCGAATCAGATGTTCGTGTATCTATGGATATTCTCAGTCAAGTCTCTGAAGTTTACCGTAAAATCCGTAACACTTTGCGTTTCTTAATCGCAAATACATCTGATTTTAATCCTAAAGAAGATGGAATTGACTTTGCTGAACTTCGTCCAGTAGATAAATATACGCTTGTGAAATTTAATGAACTTGTAAAACAAATCCATAAAGCTTATGATAATTACAGTTTTATGAGTGTATACAAATCAATCATTAATTTCATCACTAATGATTTGTCATCGTTCTATCTTGATTTTGCAAAAGATGTGGTTTATATTGAAGCAGCAAATTCACCAGAACGACGTTCAATGCAAACAGTAATGTATGTTATTTTGAAAGATTTGGTAAAAGTTCTTGTTCCAATTTTGCCTCATACAGCAGAAGAAACATGGACTTACTTAGAGCATGAACCAGAAAATTTTGCTTATCTTGCAGAAATGCCAGAAGCAGCGGAAATTCCAGGTAGTGAAGAACTATTAGGAAATTGGCAAGAATTCCTTGACTTCCGTGATAAGATTTTGAAAGCTTTGGAAAGTGCTCGTGAAGCGAAACTTATTGGTAAATCATTGGAAGCAACAGTGACAATTTATCCAAATGAAGTTGTACGTACTTTACTGACAGCGATTGACGAAAATGTTGCGCAACTTTTGATTGTATCAAACTTTGTAGTAGCGAACGGAACTGTAAGTGATGCACCAGAAGCAGCTATGAAATTTGATGACCTTGCTGTTCTTGTGGAACATGCCGCTGGTGATGTTTGTGACCGTTGCCGCAGAACTGATGCAACAGTTGGGCATAACGCCAATGAAAATCTCAAAATGCTTTGTGAACATTGTGCACATATCGTTGAAAAAGAATTTCCAGAAGTCCTTGTAGAAGGCTTTGAA
>ileS_Lcl-344
ATGCTCAAATCAATTGGAAATACAATCGTGCCAAAAGATGTCACTAAGAAATTTGGTGCTGACATTCTCCGCCTTTGGGTGGCATCAATTGATACTGAATCAGATGTTCGTGTGTCAATGGACATTCTCAGTCAAGTTTCTGAAGTTTACCGTAAAATCCGGAATACATTGCGTTTCTTAATCGCTAATACATCTGATTTTAATCCAAAAGAAGATGCAATTGATTTTGCAGAACTTCGTCCAGTAGACAAATATATGCTTGTGAAATTTAATGAACTTGTAAAACAAATTCGTACAGCTTATGATAACTATAGCTTTATGACTGTTTACAAATCAATCATTAATTTCATCACAAATGATTTGTCATCTTTCTATCTTGATTTTGCTAAAGATGTTGTTTATATTGAAGCAGCAAATTCACCAGAACGCCGCTCAATGCAAACAGTTATGTATGTTATTTTGAAAGATCTAGTGAAAATTCTTGTGCCAATTTTGCCACACACGGCAGAAGAAACATGGACTTACTTGGAACATGAACCAGAAAATTTTGCTTATCTTGCAGAAATGCCAGAAGCAGCAGAAATTCCTGGAAGTGAAGAATTGTTAGGAAACTGGCAAGAATTTCTTGATTTCCGTGATAAGATTTTGAAAGCTTTGGAAAGTGCTCGTGAAGCAAAATTGATTGGTAAATCATTGGAAGCAACAGTAACTATTTATCCAAATGAAGTTGTGCGTACTTTATTGACGGCAATTGATGAAAATGTTGCTCAACTTTTGATTGTATCAAACTTTGTAGTTGCCAACGAACCAGTAAATAATGCCCCAGAGTCTGCAATGAAATTTGATGACCTTGCAGTTCTTGTTGAACATGCGGCTGGAGAAGTTTGTGATCGTTGCCGTAGAACAGATGAAACAGTTGGACACAATGCTAATGAACATCTCAAAATGCTTTGTGAACATTGTGCACATATCGTTGAAACAGAATTCCCTGAAATTCTTGAAGAAGGTTTTGAA
>ileS_Lcl-345
ATGCTCAAATCAATTGGAAATACAATTGTGCCAAAAGATGTCACTAAGAAATTTGGTGCCGATATTCTCCGTCTTTGGGTGGCCTCAATTGATACCGAATCAGATGTTCGTGTATCTATGGATATTCTCAGTCAAGTCTCTGAAGTTTACCGTAAAATCCGTAACACTTTGCGTTTCTTAATCGCAAATACATCTGATTTTAATCCTAAAGAAGATGGAATTGACTTTGCTGAACTTCGTCCAGTAGATAAATATATGCTTGTGAAATTTAATGAACTTGTAAAACAAATCCATAAAGCTTATGATAATTACAGTTTTATGAGTGTATACAAATCAATCATTAATTTCATCACTAATGATTTGTCATCGTTCTATCTTGATTTTGCAAAAGATGTGGTTTATATTGAAGCAGCAAATTCACCAGAACGACGTTCAATGCAAACAGTAATGTATGTTATTTTGAAAGATTTGGTAAAAGTTCTTGTTCCAATTTTGCCTCATACAGCAGAAGAAACATGGACTTACTTAGAGCATGAACCAGAAAATTTTGCTTATCTTGCAGAAATGCCAGAAGCAGCGGAAATTCCAGGTAGTGAAGAACTATTAGGAAATTGGCAAGAATTCCTTGACTTCCGTGATAAGATTTTGAAAGCTTTGGAAAGTGCTCGTGAAGCGAAACTTATTGGTAAATCATTGGAAGCAACAGTGACAATTTATCCAAATGAAGTTGTACGTACTTTACTGACAGCGATTGACGAAAATGTTGCGCAACTTTTGATTGTATCAAACTTTGTAGTAGCGAACGGAACTGTAAGTGATGCACCAGAAGCAGCTATGAAATTTGATGACCTTGCTGTTCTTGTGGAACATACCGCTGGTGATGTTTGTGACCGTTGCCGCAGAACTGATGAAACAGTTGGGCATAACGCCAATGAAAATCTCAAAATGCTTTGTGAACATTGTGCACATATCGTTGAAAAAGAATTTCCAGAAGTCCTTGTAGAAGGCTTTGAA
>ileS_Lcl-346
ATGCTCAAATCAATTGGAAATACAATTGTGCCAAAAGATGTCACTAAGAAATTTGGTGCCGATATTCTCCGTCTTTGGGTGGCCTCAATTGATACCGAATCAGATGTTCGTGTATCTATGGATATTCTCAGTCAAGTCTCTGAAGTTTACCGTAAAATCCGTAACACTTTGCGTTTCTTAATCGCAAATACATCTGATTTTAATCCTAAAGAAGATGGAATTGACTTTGCTGAACTTCGTCCAGTAGATAAATATATGCTTGTGAAATTTAATGAACTTGTAAAACAAATCCATAAAGCTTATGATAATTACAGTTTTATGAGTGTATACAAATCAATCATTAATTTCATCACTAATGATTTGTCATCGTTCTATCTTGATTTTGCAAAAGATGTGGTTTATATTGAAGCAGCAAATTCACCAGAACGACGTTCAATGCAAACAGTAATGTATGTTATTTTGAAAGATTTGGTAAAAGTTCTTGTTCCAATTTTGCCTCATACAGCAGAAGAAACATGGACTTACTTAGAGCATGAACCAGAAAATTTTGCTTATCTTGCAGAAATGCCAGAAGCAGCGGAAATTCCAGGTAGTGAAGAACTATTAGGAAATTGGCAAGAATTCCTTGACTTCCGTGATAAGATTTTGAAAGCTTTGGAAAGTGCTCGTGAAGCGAAACTTATTGGTAAATCATTGGAAGCAACAGTGACAATTTATCCAAATGAAGTTGTACGTACTTTACTGACAGCGATTGACGAAAATATTGCGCAACTTTTGATTGTATCAAACTTTGTAGTAGCGAACGGAACTGTAAGTGATGCACCAGAAGCAGCTATGAAATTTGATGACCTTGCTGTTCTTGTGGAACATGCCGCTGGTGATGTTTGTGACCGTTGCCGCAGAACTGATGAAACAGTTGGGCATAACGCCAATGAAAATCTCAAAATGCTTTGTGAACATTGTGCACATATCGTTGAAAAAGAATTTCCAGAAGTCCTTGTAGAAGGCTTTGAA
>ileS_Lcl-347
ATGCTCAAATCAATTGGAAATACAATCGTGCCAAAAGATGTCACTAAGAAATTTGGTGCTGACATTCTCCGCCTTTGGGTGGCATCAATTGATACTGAATCAGATGTTCGTGTGTCAATGGACATTCTCAGTCAAGTTTCTGAAGTTTACCGTAAAATCCGGAATACATTGCGTTTCTTAATCGCTAATACATCTGATTTTAATCCAAAAGAAGATGCAATTGATTTTGCAGAACTTCGTCCAGTAGACAAATATATGCTTGTGAAATTTAATGAACTTGTAAAACAAATTCGTACAGCTTATGATAACTATAGCTTTATGACTGTTTACAAATCAATCATTAATTTCATCACAAATGATTTGTCATCTTTCTATCTTGATTTTGCTAAAGATGTTGTTTATATTGAAGCAGCAAATTCACCAGAACGCCGCTCAATGCAAACAGTTATGTATGTTATTTTGAAAGATCTAGTGAAAATTCTTGTGCCAATTTTGCCACACACGGCAGAAGAAACATGGACTTACTTGGAACATGAACCAGAAAATTTTGCTTATCTTGCAGAAATGCCAGAAGCAGCAGAAATTCCTGGAAGTGAAGAATTGTTAGGAAACTGGCAAGAATTTCTTGATTTCCGTGATAAGATTTTGAAAGCTTTGGAAAGTGCTCGTGAAGCAAAATTGATTGGTAAATCATTGGAAGCAACAGTAACTATTTATCCAAATGAAGTTGTGCGTACTTTATTGACGGCAATTGATGAAAATGTTGCTCAACTTTTGATTGTATCAAACTTTGTAGTTGCCAACGAACCAGTAAATAATGCCCCAGAGTCTGCAATGAAATTTGATGACCTTGCAGTTCTTGTTGAACATGCGGCTGGAGAAGTTTGTGATCGTTGCCGTAGAACAGATGAAACAGTTGGACACAATGCTAATGAACATCTCAAAATGCTTTGTGAACATTGTGCACATATCGTTGAAACAGAATTCCCTGAAATTCTTGAAGAAGGTTTTGAA
>ileS_Lcl-348
ATGCTCAAATCAATTGGAAATACAATCGTGCCAAAAGATGTCACTAAGAAATTTGGTGCTGACATTCTCCGCCTTTGGGTGGCATCAATTGATACTGAATCAGATGTTCGTGTGTCAATGGACATTCTCAGTCAAGTTTCTGAAGTTTACCGTAAAATCCGGAATACATTGCGTTTCTTAATCGCTAATACATCTGATTTTAATCCAAAAGAAGATGCAATTGATTTTGCAGAACTTCGTCCAGTAGACAAATATATGCTTGTGAAATTTAATGAACTTGTAAAACAAATTCGTACAGCTTATGATAACTATAGCTTTATGACTGTTTACAAATCAATCATTAATTTCATCACAAATGATTTGTCATCTTTCTATCTTGATTTTGCTAAAGATGTTGTTTATATTGAAGCAGCAAATTCACCAGAACGCCGCTCAATGCAAACAGTTATGTATGTTATTTTGAAAGATCTAGTGAAAATTCTTGTGCCAATTTTGCCACACACGGCAGAAGAAACATGGACTTACTTGGAACATGAACCAGAAAATTTTGCTTATCTTGCAGAAATGCCAGAAGCAGCAGAAATTCCTGGAAGTGAAGAATTGTTAGGAAACTGGCAAGAATTTCTTGATTTCCGTGATAAGATTTTGAAAGCTTTGGAAAGTGCTCGTGAAGCAAAATTGATTGGTAAATCATTGGAAGCAACAGTAACTATTTATCCAAATGAAGTTGTGCGTACTTTATTGACGGCAATTGATGAAAATGTTGCTCAACTTTTGATTGTATCAAACTTTGTAGTTGCCAACGAACCAGTAAATAATGCCCCAGAGTCTGCAATGAAATTTGATGACCTTGCAGTTCTTGTTGAACATGCGGCTGGAGAAGTTTGTGATCGTTGCCGTAGAACAGATGAAACAGTTGGACACAATGCTAATGAACATCTCAAAATGCTTTGTGAACATTGTGCACATATCGTTGAAACAGAATTCCCTGAAATTCTTGAAGAAGGTTTTGAA
>ileS_Lcl-349
ATGCTCAAATCAATTGGAAATACAATCGTGCCAAAAGATGTCACTAAGAAATTTGGTGCTGACATTCTCCGCCTTTGGGTGGCATCAATTGATACTGAATCAGATGTTCGTGTGTCAATGGACATTCTCAGTCAAGTTTCTGAAGTTTACCGTAAAATCCGGAATACATTGCGTTTCTTAATCGCTAATACATCTGATTTTAATCCAAAAGAAGATGCAATTGATTTTGCAGAACTTCGTCCAGTAGACAAATATATGCTTGTGAAATTTAATGAACTTGTAAAACAAATTCGTACAGCTTATGATAACTATAGCTTTATGACTGTTTACAAATCAATCATTAATTTCATCACAAATGATTTGTCATCTTTCTATCTTGATTTTGCTAAAGATGTTGTTTATATTGAAGCAGCAAATTCACCAGAACGCCGCTCAATGCAAACAGTTATGTATGTTATTTTGAAAGATCTAGTGAAAATTCTTGTGCCAATTTTGCCACACACGGCAGAAGAAACATGGACTTACTTGGAACATGAACCAGAAAATTTTGCTTATCTTGCAGAAATGCCAGAAGCAGCAGAAATTCCTGGAAGTGAAGAATTGTTAGGAAACTGGCAAGAATTTCTTGATTTCCGTGATAAGATTTTGAAAGCTTTGGAAAGTGCTCGTGAAGCAAAATTGATTGGTAAATCATTGGAAGCAACAGTAACTATTTATCCAAATGAAGTTGTGCGTACTTTATTGACGGCAATTGATGAAAATGTTGCTCAACTTTTGATTGTATCAAACTTTGTAGTTGCCAACGAACCAGTAAATAATGCCCCAGAGTCTGCAATGAAATTTGATGACCTTGCAGTTCTTGTTGAACATGCGGCTGGAGAAGTTTGTGATCGTTGCCGTAGAACAGATGAAACAGTTGGACACAATGCTAATGAACATCTCAAAATGCTTTGTGAACATTGTGCACATATCGTTGAAACAGAATTCCCTGAAATTCTTGAAGAAGGTTTTGAA
>ileS_Lcl-350
ATGCTCAAATCAATTGGAAATACAATTGTGCCAAAAGATGTCACTAAGAAATTTGGTGCCGATATTCTCCGTCTTTGGGTGGCCTCAATTGATACCGAATCAGATGTTCGTGTATCTATGGATATTCTCAGTCAAGTCTCTGAAGTTTACCGTAAAATCCGTAACACTTTGCGTTTCTTAATCGCAAATACATCTGATTTTAATCCTAAAGAAGATGGAATTGACTTTGCTGAACTTCGTCCAGTAGATAAATATATGCTTGTGAAATTTAATGAACTTGTAAAACAAATCCATAAAGCTTATGATAATTACAGTTTTATGAGTGTATACAAATCAATCATTAATTTCATCACTAATGATTTGTCATCGTTCTATCTTGATTTTGCAAAAGATGTGGTTTATATTGAAGCAGCAAATTCACCAGAACGACGTTCAATGCAAACAGTAATGTATGTTATTTTGAAAGATTTGGTAAAAGTTCTTGTTCCAATTTTGCCTCATACAGCAGAAGAAACATGGACTTACTTAGAGCATGAACCAGAAAATTTTGCTTATCTTGCAGAAATGCCAGAAGCAGCGGAAATTCCAGGTAGTGAAGAACTATTAGGAAATTGGCAAGAATTCCTTGACTTCCGTGATAAGATTTTGAAAGCTTTGGAAAGTGCTCGTGAAGCGAAACTTATTGGTAAATCATTGGAAGCAACAGTGACAATTTATCCAAATGAAGTTGTACGTACTTTACTGACAGCGATTGACGAAAATATTGCGCAACTTTTGATTGTATCAAACTTTGTAGTAGCGAACGGAACTGTAAGTGATGCACCAGAAGCAGCTATGAAATTTGATGACCTTGCTGTTCTTGTGGAACATGCCGCTGGTGATGTTTGTGACCGTTGCCGCAGAACTGATGAAACAGTTGGGCATAACGCCAATGAAAATCTCAAAATGCTTTGTGAACATTGTGCACATATCGTTGAAAAAGAATTTCCAGAAGTCCTTGTAGAAGGCTTTGAA
>ileS_Lcl-351
ATGCTCAAATCAATTGGAAATACAATCGTGCCAAAAGATGTCACTAAGAAATTTGGTGCTGACATTCTCCGCCTTTGGGTGGCATCAATTGATACTGAATCAGATGTTCGTGTGTCAATGGACATTCTCAGTCAAGTTTCTGAAGTTTACCGTAAAATCCGGAATACATTGCGTTTCTTAATCGCTAATACATCTGATTTTAATCCAAAAGAAGATGCAATTGATTTTGCAGAACTTCGTCCAGTAGACAAATATATGCTTGTGAAATTTAATGAACTTGTAAAACAAATTCGTACAGCTTATGATAACTATAGCTTTATGACTGTTTACAAATCAATCATTAATTTCATCACAAATGATTTGTCATCTTTCTATCTTGATTTTGCTAAAGATGTTGTTTATATTGAAGCAGCAAATTCACCAGAACGCCGCTCAATGCAAACAGTTATGTATGTTATTTTGAAAGATCTAGTGAAAATTCTTGTGCCAATTTTGCCACACACGGCAGAAGAAACATGGACTTACTTGGAACATGAACCAGAAAATTTTGCTTATCTTGCAGAAATGCCAGAAGCAGCAGAAATTCCTGGAAGTGAAGAATTGTTAGGAAACTGGCAAGAATTTCTTGATTTCCGTGATAAGATTTTGAAAGCTTTGGAAAGTGCTCGTGAAGCAAAATTGATTGGTAAATCATTGGAAGCAACAGTAACTATTTATCCAAATGAAGTTGTGCGTACTTTATTGACGGCAATTGATGAAAATGTTGCTCAACTTTTGATTGTATCAAACTTTGTAGTTGCCAACGAACCAGTAAATAATGCCCCAGAGTCTGCAATGAAATTTGATGACCTTGCAGTTCTTGTTGAACATGCGGCTGGAGAAGTTTGTGATCGTTGCCGTAGAACAGATGAAACAGTTGGACACAATGCTAATGAACATCTCAAAATGCTTTGTGAACATTGTGCACATATCGTTGAAACAGAATTCCCTGAAATTCTTGAAGAAGGTTTTGAA
>ileS_Lcl-352
ATGCTCAAATCAATTGGAAATACAATTGTGCCAAAAGATGTCACTAAGAAATTTGGTGCCGATATTCTCCGTCTTTGGGTGGCCTCAATTGATACCGAATCAGATGTTCGTGTATCTATGGATATTCTCAGTCAAGTCTCTGAAGTTTACCGTAAAATCCGTAACACTTTGCGTTTCTTAATCGCAAATACATCTGATTTTAATCCTAAAGAAGATGGAATTGACTTTGCTGAACTTCGTCCAGTAGATAAATATATGCTTGTGAAATTTAATGAACTTGTAAAACAAATCCATAAAGCTTATGATAATTACAGTTTTATGAGTGTATACAAATCAATCATTAATTTCATCACTAATGATTTGTCATCGTTCTATCTTGATTTTGCAAAAGATGTGGTTTATATTGAAGCAGCAAATTCACCAGAACGACGTTCAATGCAAACAGTAATGTATGTTATTTTGAAAGATTTGGTAAAAGTTCTTGTTCCAATTTTGCCTCATACAGCAGAAGAAACATGGACTTACTTAGAGCATGAACCAGAAAATTTTGCTTATCTTGCAGAAATGCCAGAAGCAGCGGAAATTCCAGGTAGTGAAGAACTATTAGGAAATTGGCAAGAATTCCTTGACTTCCGTGATAAGATTTTGAAAGCTTTGGAAAGTGCTCGTGAAGCGAAACTTATTGGTAAATCATTGGAAGCAACAGTGACAATTTATCCAAATGAAGTTGTACGTACTTTACTGACAGCGATTGACGAAAATGTTGCGCAACTTTTGATTGTATCAAACTTTGTAGTAGCGAACGGAACTGTAAGTGATGCACCAGAAGCAGCTATGAAATTTGATGACCTTGCTGTTCTTGTGGAACATGCCGCTGGTGATGTTTGTGACCGTTGCCGCAGAACTGATGAAACAGTTGGGCATAACGCCAATGAAAATCTCAAAATGCTTTGTGAACATTGTGCACATATCGTTGAAAAAGAATTTCCAGAAGTCCTTGTAGAAGGCTTTGAA
>ileS_Lcl-353
ATGCTCAAATCAATTGGAAATACAATCGTGCCAAAAGATGTCACTAAGAAATTTGGTGCTGACATTCTCCGCCTTTGGGTGGCATCAATTGATACTGAATCAGATGTTCGTGTGTCAATGGACATTCTCAGTCAAGTTTCTGAAGTTTACCGTAAAATCCGGAATACATTGCGTTTCTTAATCGCTAATACATCTGATTTTAATCCAAAAGAAGATGCAATTGATTTTGCAGAACTTCGTCCAGTAGACAAATATATGCTTGTGAAATTTAATGAACTTGTAAAACAAATTCGTACAGCTTATGATAACTATAGCTTTATGACTGTTTACAAATCAATCATTAATTTCATCACAAATGATTTGTCATCTTTCTATCTTGATTTTGCTAAAGATGTTGTTTATATTGAAGCAGCAAATTCACCAGAACGCCGCTCAATGCAAACAGTTATGTATGTTATTTTGAAAGATCTAGTGAAAATTCTTGTGCCAATTTTGCCACACACGGCAGAAGAAACATGGACTTACTTGGAACATGAACCAGAAAATTTTGCTTATCTTGCAGAAATGCCAGAAGCAGCAGAAATTCCTGGAAGTGAAGAATTGTTAGGAAACTGGCAAGAATTTCTTGATTTCCGTGATAAGATTTTGAAAGCTTTGGAAAGTGCTCGTGAAGCAAAATTGATTGGTAAATCATTGGAAGCAACAGTAACTATTTATCCAAATGAAGTTGTGCGTACTTTATTGACGGCAATTGATGAAAATGTTGCTCAACTTTTGATTGTATCAAACTTTGTAGTTGCCAACGAACCAGTAAATAATGCCCCAGAGTCTGCAATGAAATTTGATGACCTTGCAGTTCTTGTTGAACATGCGGCTGGAGAAGTTTGTGATCGTTGCCGTAGAACAGATGAAACAGTTGGACACAATGCTAATGAACATCTCAAAATGCTTTGTGAACATTGTGCACATATCGTTGAAACAGAATTCCCTGAAATTCTTGAAGAAGGTTTTGAA
>ileS_Lcl-354
ATGCTCAAATCAATTGGAAATACAATTGTGCCAAAAGATGTCACTAAGAAATTTGGTGCCGATATTCTCCGTCTTTGGGTGGCCTCAATTGATACCGAATCAGATGTTCGTGTATCTATGGATATTCTCAGTCAAGTCTCTGAAGTTTACCGTAAAATCCGTAACACTTTGCGTTTCTTAATCGCAAATACATCTGATTTTAATCCTAAAGAAGATGGAATTGACTTTGCTGAACTTCGTCCAGTAGATAAATATATGCTTGTGAAATTTAATGAACTTGTAAAACAAATCCATAAAGCTTATGATAATTACAGTTTTATGAGTGTATACAAATCAATCATTAATTTCATCACTAATGATTTGTCATCGTTCTATCTTGATTTTGCAAAAGATGTGGTTTATATTGAAGCAGCAAATTCACCAGAACGACGTTCAATGCAAACAGTAATGTATGTTATTTTGAAAGATTTGGTAAAAGTTCTTGTTCCAATTTTGCCTCATACAGCAGAAGAAACATGGACTTACTTAGAGCATGAACCAGAAAATTTTGCTTATCTTGCAGAAATGCCAGAAGCAGCGGAAATTCCAGGTAGTGAAGAACTATTAGGAAATTGGCAAGAATTCCTTGACTTCCGTGATAAGATTTTGAAAGCTTTGGAAAGTGCTCGTGAAGCGAAACTTATTGGTAAATCATTGGAAGCAACAGTGACAATTTATCCAAATGAAGTTGTACGTACTTTACTGACAGCGATTGACGAAAATGTTGCGCAACTTTTGATTGTATCAAACTTTGTAGTAGCGAACGGAACTGTAAGTGATGCACCAGAAGCAGCTATGAAATTTGATGACCTTGCTGTTCTTGTGGAACATGCCGCTGGTGATGTTTGTGACCGTTGCCGCAGAACTGACGAAACAGTTGGGCATAACGCCAATGAAAATCTCAAAATGCTTTGTGAACATTGTGCACATATCGTTGAAAAAGAATTTCCAGAAGTCCTTGTAGAAGGCTTTGAA
>ileS_Lcl-355
ATGCTCAAATCAATTGGAAATACAATTGTGCCAAAAGATGTCACTAAGAAATTTGGTGCCGATATTCTCCGTCTTTGGGTGGCCTCAATTGATACCGAATCAGATGTTCGTGTATCTATGGATATTCTCAGTCAAGTCTCTGAAGTTTACCGTAAAATCCGTAACACTTTGCGTTTCTTAATCGCAAATACATCTGATTTTAATCCTAAAGAAGATGGAATTGACTTTGCTGAACTTCGTCCAGTAGATAAATATATGCTTGTGAAATTTAATGAACTTGTAAAACAAATCCATAAAGCTTATGATAATTACAGTTTTATGAGTGTATACAAATCAATCATTAATTTCATCACTAATGATTTGTCATCGTTCTATCTTGATTTTGCAAAAGATGTGGTTTATATTGAAGCAGCAAATTCACCAGAACGACGTTCAATGCAAACAGTAATGGATGTTATTTTGAAAGATTTGGTAAAAGTTCTTGTTCCAATTTTGCCTCATACAGCAGAAGAAACATGGACTTACTTAGAGCATGAACCAGAAAATTTTGCTTATCTTGCAGAAATGCCAGAAGCAGCGGAAATTCCAGGTAGTGAAGAACTATTAGGAAATTGGCAAGAATTCCTTGACTTCCGTGATAAGATTTTGAAAGCTTTGGAAAGTGCTCGTGAAGCGAAACTTATTGGTAAATCATTGGAAGCAACAGTGACAATTTATCCAAATGAAGTTGTACGTACTTTACTGACAGCGATTGACGAAAATGTTGCGCAACTTTTGATTGTATCAAACTTTGTAGTAGCGAACGGAACTGTAAGTGATGCACCAGAAGCAGCTATGAAATTTGATGACCTTGCTGTTCTTGTGGAACATGCCGCTGGTGATGTTTGTGACCGTTGCCGCAGAACTGATGAAACAGTTGGGCATAACGCCAATGAAAATCTCAAAATGCTTTGTGAACATTGTGCACATATCGTTGAAAAAGAATTTCCAGAAGTCCTTGTAGAAGGCTTTGAA
>ileS_Lcl-356
ATGCTCAAATCAATTGGAAATACAATTGTGCCAAAAGATGTCACTAAGAAATTTGGTGCCGATATTCTCCGTCTTTGGGTGGCCTCAATTGATACCGAATCAGATGTTCGTGTATCTATGGATATTCTCAGTCAAGTCTCTGAAGTTTACCGTAAAATCCGTAACACTTTGCGTTTCTTAATCGCAAATACATCTGATTTTAATCCTAAAGAAGATGGAATTGACTTTGCTGAACTTCGTCCAGTAGATAAATATATGCTTGTGAAATTTAATGAACTTGTAAAACAAATCCATAAAGCTTATGATAATTACAGTTTTATGAGTGTATACAAATCAATCATTAATTTCATCACTAATGATTTGTCATCGTTCTATCTTGATTTTGCAAAAGATGTGGTTTATATTGAAGCAGCAAATTCACCAGAACGACGTTCAATGCAAACAGTAATGTATGTTATTTTGAAAGATTTGGTAAAAGTTCTTGTTCCAATTTTGCCTCATACAGCAGAAGAAACATGGACTTACTTAGAGCATGAACCAGAAAATTTTGCTTATCTTGCAGAAATGCCAGAAGCAGCGGAAATTCCAGGTAGTGAAGAACTATTAGAAAATTGGCAAGAATTCCTTGACTTCCGTGATAAGATTTTGAAAGCTTTGGAAAGTGCTCGTGAAGCGAAACTTATTGGTAAATCATTGGAAGCAACAGTGACAATTTATCCAAATGAAGTTGTACGTACTTTACTGACAGCGATTGACGAAAATGTTGCGCAACTTTTGATTGTATCAAACTTTGTAGTAGCGAACGGAACTGTAAGTGATGCACCAGAAGCAGCTATGAAATTTGATGACCTTGCTGTTCTTGTGGAACATGCCGCTGGTGATGTTTGTGACCGTTGCCGCAGAACTGATGCAACAGTTGGGCATAACGCCAATGAAAATCTCAAAATGCTTTGTGAACATTGTGCACATATCGTTGAAAAAGAATTTCCAGAAATCCTTGTAGAAGGCTTTGAA
>ileS_Lcl-357
ATGCTCAAATCAATTGGAAATACAATTGTGCCAAAAGATGTCACTAAGAAATTTGGTGCCGATATTCTCCGTCTTTGGGTGGCCTCAATTGATACCGAATCAGATGTTCGTGTATCTATGGATATTCTCAGTCAAGTCTCTGAAGTTTACCGTAAAATCCGTAACACTTTGCGTTTCTTAATCGCAAATACATCTGATTTTAATCCTAAAGAAGATGGAATTGACTTTGCTGAACTTCGTCCAGTAGATAAATATATGCTTGTGAAATTTAATGAACTTGTAAAACAAATCCATAAAGCTTATGATAATTACAGTTTTATGAGTGTATACAAATCAATCATTAATTTCATCACTAATGATTTGTCATCGTTCTATCTTGATTTTGCAAAAGATGTGGTTTATATTGAAGCAGCAAATTCACCAGAACGACGTTCAATGCAAACAGTAATGTATGTTATTTTGAAAGATTTGGTAAAAGTTCTTGTTCCAATTTTGCCTCATACAGCAGAAGAAACATGGACTTACTTAGAGCATGAACCAGAAAATTTTGCTTATCTTGCAGAAATGCCAGAAGCAGCGGAAATTCCAGGTAGTGAAGAACTATTAGGAAATTGGCAAGAATTCCTTGACTTCCGTGATAAGATTTTGAAAGCTTTGGAAAGTGCTCGTGAAGCGAAACTTATTGGTAAATCATTGGAAGCAACAGTGACAATTTATCCAAATGAAGTTGTACGTACTTTACTGACAGCGATTGACGAAAATATTGCGCAACTTTTGATTGTATCAAACTTTGTAGTAGCGAACGGAACTGTAAGTGATGCACCAGAAGCAGCTATGAAATTTGATGACCTTGCTGTTCTTGTGGAACATGCCGCTGGTGATGTTTGTGACCGTTGCCGCAGAACTGATGAAACAGTTGGGCATAACGCCAATGAAAATCTCAAAATGCTTTGTGAACATTGTGCACATATCGTTGAAAAAGAATTTCCAGAAGTCCTTGTAGAAGGCTTTGAA
>ileS_Lcl-358
ATGCTCAAATCAATTGGAAATACAATCGTGCCAAAAGATGTCACTAAGAAATTTGGTGCTGACATTCTCCGCCTTTGGGTGGCATCAATTGATACTGAATCAGATGTTCGTGTGTCAATGGACATTCTCAGTCAAGTTTCTGAAGTTTACCGTAAAATCCGGAATACATTGCGTTTCTTAATCGCTAATACATCTGATTTTAATCCAAAAGAAGATGCAATTGATTTTGCAGAACTTCGTCCAGTAGACAAATATATGCTTGTGAAATTTAATGAACTTGTAAAACAAATTCGTACAGCTTATGATAACTATAGCTTTATGACTGTTTACAAATCAATCATTAATTTCATCACAAATGATTTGTCATCTTTCTATCTTGATTTTGCTAAAGATGTTGTTTATATTGAAGCAGCAAATTCACCAGAACGCCGCTCAATGCAAACAGTTATGTATGTTATTTTGAAAGATCTAGTGAAAATTCTTGTGCCAATTTTGCCACACACGGCAGAAGAAACATGGACTTACTTGGAACATGAACCAGAAAATTTTGCTTATCTTGCAGAAATGCCAGAAGCAGCAGAAATTCCTGGAAGTGAAGAATTGTTAGGAAACTGGCAAGAATTTCTTGATTTCCGTGATAAGATTTTGAAAGCTTTGGAAAGTGCTCGTGAAGCAAAATTGATTGGTAAATCATTGGAAGCAACAGTAACTATTTATCCAAATGAAGTTGTGCGTACTTTATTGACGGCAATTGATGAAAATGTTGCTCAACTTTTGATTGTATCAAACTTTGTAGTTGCCAACGAACCAGTAAATAATGCCCCAGAGTCTGCAATGAAATTTGATGACCTTGCAGTTCTTGTTGAACATGCGGCTGGAGAAGTTTGTGATCGTTGCCGTAGAACAGATGAAACAGTTGGACACAATGCTAATGAACATCTCAAAATGCTTTGTGAACATTGTGCACATATCGTTGAAACAGAATTCCCTGAAATTCTTGAAGAAGGTTTTGAA
>ileS_Lcl-359
ATGCTCAAATCAATTGGAAATACAATTGTGCCAAAAGATGTCACTAAGAAATTTGGTGCCGATATTCTCCGTCTTTGGGTGGCCTCAATTGATACCGAATCAGATGTTCGTGTATCTATGGATATTCTCAGTCAAGTCTCTGAAGTTTACCGTAAAATCCGTAACACTTTGCGTTTCTTAATCGCAAATACATCTGATTTTAATCCTAAAGAAGATGGAATTGACTTTGCTGAACTTCGTCCAGTAGATAAATATATGCTTGTGAAATTTAATGAACTTGTAAAACAAATCCATAAAGCTTATGATAATTACAGTTTTATGAGTGTATACAAATCAATCATTAATTTCATCACTAATGATTTGTCATCGTTCTATCTTGATTTTGCAAAAGATGTGGTTTATATTGAAGCAGCAAATTCACCAGAACGACGTTCAATGCAAACAGTAATGTATGTTATTTTGAAAGATTTGGTAAAAGTTCTTGTTCCAATTTTGCCTCATACAGCAGAAGAAACATGGACTTACTTAGAGCATGAACCAGAAAATTTTGCTTATCTTGCAGAAATGCCAGAAGCAGCGGAAATTCCAGGTAGTGAAGAACTATTAGGAAATTGGCAAGAATTCCTTGACTTCCGTGATAAGATTTTGAAAGCTTTGGAAAGTGCTCGTGAAGCGAAACTTATTGGTAAATCATTGGAAGCAACAGTGACAATTTATCCAAATGAAGTTGTACGTACTTTACTGACAGCGATTGACGAAAATATTGCGCAACTTTTGATTGTATCAAACTTTGTAGTAGCGAACGGAACTGTAAGTGATGCACCAGAAGCAGCTATGAAATTTGATGACCTTGCTGTTCTTGTGGAACATGCCGCTGGTGATGTTTGTGACCGTTGCCGCAGAACTGATGAAACAGTTGGGCATAACGCCAATGAAAATCTCAAAATGCTTTGTGAACATTGTGCACATATCGTTGAAAAAGAATTTCCAGAAGTCCTTGTAGAAGGCTTTGAA
>ileS_Lcl-360
ATGCTCAAATCAATTGGAAATACAATCGTGCCAAAAGATGTCACTAAGAAATTTGGTGCTGACATTCTCCGCCTTTGGGTGGCATCAATTGATACTGAATCAGATGTTCGTGTGTCAATGGACATTCTCAGTCAAGTTTCTGAAGTTTACCGTAAAATCCGGAATACATTGCGTTTCTTAATCGCTAATACATCTGATTTTAATCCAAAAGAAGATGCAATTGATTTTGCAGAACTTCGTCCAGTAGACAAATATATGCTTGTGAAATTTAATGAACTTGTAAAACAAATTCGTACAGCTTATGATAACTATAGCTTTATGACTGTTTACAAATCAATCATTAATTTCATCACAAATGATTTGTCATCTTTCTATCTTGATTTTGCTAAAGATGTTGTTTATATTGAAGCAGCAAATTCACCAGAACGCCGCTCAATGCAAACAGTTATGTATGTTATTTTGAAAGATCTAGTGAAAATTCTTGTGCCAATTTTGCCACACACGGCAGAAGAAACATGGACTTACTTGGAACATGAACCAGAAAATTTTGCTTATCTTGCAGAAATGCCAGAAGCAGCAGAAATTCCTGGAAGTGAAGAATTGTTAGGAAACTGGCAAGAATTTCTTGATTTCCGTGATAAGATTTTGAAAGCTTTGGAAAGTGCTCGTGAAGCAAAATTGATTGGTAAATCATTGGAAGCAACAGTAACTATTTATCCAAATGAAGTTGTGCGTACTTTATTGACGGCAATTGATGAAAATGTTGCTCAACTTTTGATTGTATCAAACTTTGTAGTTGCCAACGAACCAGTAAATAATGCCCCAGAGTCTGCAATGAAATTTGATGACCTTGCAGTTCTTGTTGAACATGCGGCTGGAGAAGTTTGTGATCGTTGCCGTAGAACAGATGAAACAGTTGGACACAATGCTAATGAACATCTCAAAATGCTTTGTGAACATTGTGCACATATCGTTGAAACAGAATTCCCTGAAATTCTTGAAGAAGGTTTTGAA
>ileS_Lcl-361
ATGCTCAAATCAATTGGAAATACAATTGTGCCAAAAGATGTCACTAAGAAATTTGGTGCCGATATTCTCCGTCTTTGGGTGGCCTCAATTGATACCGAATCAGATGTTCGTGTATCTATGGATATTCTCAGTCAAGTCTCTGAAGTTTACCGTAAAATCCGTAACACTTTGCGTTTCTTAATCGCAAATACATCTGATTTTAATCCTAAAGAAGATGGAATTGACTTTGCTGAACTTCGTCCAGTAGATAAATATACGCTTGTGAAATTTAATGAACTTGTAAAACAAATCCATAAAGCTTATGATAATTACAGTTTTATGAGTGTATACAAATCAATCATTAATTTCATCACTAATGATTTGTCATCGTTCTATCTTGATTTTGCAAAAGATGTGGTTTATATTGAAGCAGCAAATTCACCAGAACGACGTTCAATGCAAACAGTAATGTATGTTATTTTGAAAGATTTGGTAAAAGTTCTTGTTCCAATTTTGCCTCATACAGCAGAAGAAACATGGACTTACTTAGAGCATGAACCAGAAAATTTTGCTTATCTTGCAGAAATGCCAGAAGCAGCGGAAATTCCAGGTAGTGAAGAACTATTAGGAAATTGGCAAGAATTCCTTGACTTCCGTGATAAGATTTTGAAAGCTTTGGAAAGTGCTCGTGAAGCGAAACTTATTGGTAAATCATTGGAAGCAACAGTGACAATTTATCCAAATGAAGTTGTACGTACTTTACTGACAGCGATTGACGAAAATGTTGCGCAACTTTTGATTGTATCAAACTTTGTAGTAGCGAACGGAACTGTAAGTGATGCACCAGAAGCAGCTATGAAATTTGATGACCTTGCTGTTCTTGTGGAACATGCCGCTGGTGATGTTTGTGACCGTTGCCGCAGAACTGATGCAACAGTTGGGCATAACGCCAATGAAAATCTCAAAATGCTTTGTGAACATTGTGCACATATCGTTGAAAAAGAATTTCCAGAAGTCCTTGTAGAAGGCTTTGAA
>ileS_Lcl-362
ATGCTCAAATCAATTGGAAATACAATCGTGCCAAAAGATGTCACTAAGAAATTTGGTGCTGACATTCTCCGCCTTTGGGTGGCATCAATTGATACTGAATCAGATGTTCGTGTGTCAATGGACATTCTCAGTCAAGTTTCTGAAGTTTACCGTAAAATCCGGAATACATTGCGTTTCTTAATCGCTAATACATCTGATTTTAATCCAAAAGAAGATGCAATTGATTTTGCAGAACTTCGTCCAGTAGACAAATATATGCTTGTGAAATTTAATGAACTTGTAAAACAAATTCGTACAGCTTATGATAACTATAGCTTTATGACTGTTTACAAATCAATCATTAATTTCATCACAAATGATTTGTCATCTTTCTATCTTGATTTTGCTAAAGATGTTGTTTATATTGAAGCAGCAAATTCACCAGAACGCCGCTCAATGCAAACAGTTATGTATGTTATTTTGAAAGATCTAGTGAAAATTCTTGTGCCAATTTTGCCACACACGGCAGAAGAAACATGGACTTACTTGGAACATGAACCAGAAAATTTTGCTTATCTTGCAGAAATGCCAGAAGCAGCAGAAATTCCTGGAAGTGAAGAATTGTTAGGAAACTGGCAAGAATTTCTTGATTTCCGTGATAAGATTTTGAAAGCTTTGGAAAGTGCTCGTGAAGCAAAATTGATTGGTAAATCATTGGAAGCAACAGTAACTATTTATCCAAATGAAGTTGTGCGTACTTTATTGACGGCAATTGATGAAAATGTTGCTCAACTTTTGATTGTATCAAACTTTGTAGTTGCCAACGAACCAGTAAATAATGCCCCAGAGTCTGCAATGAAATTTGATGACCTTGCAGTTCTTGTTGAACATGCGGCTGGAGAAGTTTGTGATCGTTGCCGTAGAACAGATGAAACAGTTGGACACAATGCTAATGAACATCTCAAAATGCTTTGTGAACATTGTGCACATATCGTTGAAACAGAATTCCCTGAAATTCTTGAAGAAGGTTTTGAA
>ileS_Lcl-363
ATGCTCAAATCAATTGGAAATACAATCGTGCCAAAAGATGTCACTAAGAAATTTGGTGCTGACATTCTCCGCCTTTGGGTGGCATCAATTGATACTGAATCAGATGTTCGTGTGTCAATGGACATTCTCAGTCAAGTTTCTGAAGTTTACCGTAAAATCCGGAATACATTGCGTTTCTTAATCGCTAATACATCTGATTTTAATCCAAAAGAAGATGCAATTGATTTTGCAGAACTTCGTCCAGTAGACAAATATATGCTTGTGAAATTTAATGAACTTGTAAAACAAATTCGTACAGCTTATGATAACTATAGCTTTATGACTGTTTACAAATCAATCATTAATTTCATCACAAATGATTTGTCATCTTTCTATCTTGATTTTGCTAAAGATGTTGTTTATATTGAAGCAGCAAATTCACCAGAACGCCGCTCAATGCAAACAGTTATGTATGTTATTTTGAAAGATCTAGTGAAAATTCTTGTGCCAATTTTGCCACACACGGCAGAAGAAACATGGACTTACTTGGAACATGAACCAGAAAATTTTGCTTATCTTGCAGAAATGCCAGAAGCAGCAGAAATTCCTGGAAGTGAAGAATTGTTAGGAAACTGGCAAGAATTTCTTGATTTCCGTGATAAGATTTTGAAAGCTTTGGAAAGTGCTCGTGAAGCAAAATTGATTGGTAAATCATTGGAAGCAACAGTAACTATTTATCCAAATGAAGTTGTGCGTACTTTATTGACGGCAATTGATGAAAATGTTGCTCAACTTTTGATTGTATCAAACTTTGTAGTTGCCAACGAACCAGTAAATAATGCCCCAGAGTCTGCAATGAAATTTGATGACCTTGCAGTTCTTGTTGAACATGCGGCTGGAGAAGTTTGTGATCGTTGCCGTAGAACAGATGAAACAGTTGGACACAATGCTAATGAACATCTCAAAATGCTTTGTGAACATTGTGCACATATCGTTGAAACAGAATTCCCTGAAATTCTTGAAGAAGGTTTTGAA
>ileS_Lcl-364
ATGCTCAAATCAATTGGAAATACAATTGTGCCAAAAGATGTCACTAAGAAATTTGGTGCCGATATTCTCCGTCTTTGGGTGGCCTCAATTGATACCGAATCAGATGTTCGTGTATCTATGGATATTCTCAGTCAAGTCTCTGAAGTTTACCGTAAAATCCGTAACACTTTGCGTTTCTTAATCGCAAATACATCTGATTTTAATCCTAAAGAAGATGGAATTGACTTTGCTGAACTTCGTCCAGTAGATAAATATATGCTTGTGAAATTTAATGAACTTGTAAAACAAATCCATAAAGCTTATGATAATTACAGTTTTATGAGTGTATACAAATCAATCATTAATTTCATCACTAATGATTTGTCATCGTTCTATCTTGATTTTGCAAAAGATGTGGTTTATATTGAAGCAGCAAATTCACCAGAACGACGTTCAATGCAAACAGTAATGTATGTTATTTTGAAAGATTTGGTAAAAGTTCTTGTTCCAATTTTGCCTCATACAGCAGAAGAAACATGGACTTACTTAGAGCATGAACCAGAAAATTTTGCTTATCTTGCAGAAATGCCAGAAGCAGCGGAAATTCCAGGTAGTGAAGAACTATTAGGAAATTGGCAAGAATTCCTTGACTTCCGTGATAAGATTTTGAAAGCTTTGGAAAGTGCTCGTGAAGCGAAACTTATTGGTAAATCATTGGAAGCAACAGTGACAATTTATCCAAATGAAGTTGTACGTACTTTACTGACAGCGATTGACGAAAATGTTGCGCAACTTTTGATTGTATCAAACTTTGTAGTAGCGAACGGAACTGTAAGTGATGCACCAGAAGCAGCTATGAAATTTGATGACCTTGCTGTTCTTGTGGAACATGCCGCTGGTGATGTTTGTGACCGTTGCCGCAGAACTGATGAAACAGTTGGGCATAACGCCAATGAAAATCTCAAAATGCTTTGTGAACATTGTGCACATATCGTTGAAAAAGAATTTCCAGAAGTCCTTGTAGAAGGCTTTGAA
>ileS_Lcl-365
ATGCTCAAATCAATTGGAAATACAATCGTGCCAAAAGATGTCACTAAGAAATTTGGTGCTGACATTCTCCGCCTTTGGGTGGCATCAATTGATACTGAATCAGATGTTCGTGTGTCAATGGACATTCTCAGTCAAGTTTCTGAAGTTTACCGTAAAATCCGGAATACATTGCGTTTCTTAATCGCTAATACATCTGATTTTAATCCAAAAGAAGATGCAATTGATTTTGCAGAACTTCGTCCAGTAGACAAATATATGCTTGTGAAATTTAATGAACTTGTAAAACAAATTCGTACAGCTTATGATAACTATAGCTTTATGACTGTTTACAAATCAATCATTAATTTCATCACAAATGATTTGTCATCTTTCTATCTTGATTTTGCTAAAGATGTTGTTTATATTGAAGCAGCAAATTCACCAGAACGCCGCTCAATGCAAACAGTTATGTATGTTATTTTGAAAGATCTAGTGAAAATTCTTGTGCCAATTTTGCCACACACGGCAGAAGAAACATGGACTTACTTGGAACATGAACCAGAAAATTTTGCTTATCTTGCAGAAATGCCAGAAGCAGCAGAAATTCCTGGAAGTGAAGAATTGTTAGGAAACTGGCAAGAATTTCTTGATTTCCGTGATAAGATTTTGAAAGCTTTGGAAAGTGCTCGTGAAGCAAAATTGATTGGTAAATCATTGGAAGCAACAGTAACTATTTATCCAAATGAAGTTGTGCGTACTTTATTGACGGCAATTGATGAAAATGTTGCTCAACTTTTGATTGTATCAAACTTTGTAGTTGCCAACGAACCAGTAAATAATGCCCCAGAGTCTGCAATGAAATTTGATGACCTTGCAGTTCTTGTTGAACATGCGGCTGGAGAAGTTTGTGATCGTTGCCGTAGAACAGATGAAACAGTTGGACACAATGCTAATGAACATCTCAAAATGCTTTGTGAACATTGTGCACATATCGTTGAAACAGAATTCCCTGAAATTCTTGAAGAAGGTTTTGAA
>ileS_Lcl-366
ATGCTCAAATCAATTGGAAATACAATTGTGCCAAAAGATGTCACTAAGAAATTTGGTGCCGATATTCTCCGTCTTTGGGTGGCCTCAATTGATACCGAATCAGATGTTCGTGTATCTATGGATATTCTCAGTCAAGTCTCTGAAGTTTACCGTAAAATCCGTAACACTTTGCGTTTCTTAATCGCAAATACATCTGATTTTAATCCTAAAGAAGATGGAATTGACTTTGCTGAACTTCGTCCAGTAGATAAATATATGCTTGTGAAATTTAATGAACTTGTAAAACAAATCCATAAAGCTTATGATAATTACAGTTTTATGAGTGTATACAAATCAATCATTAATTTCATCACTAATGATTTGTCATCGTTCTATCTTGATTTTGCAAAAGATGTGGTTTATATTGAAGCAGCAAATTCACCAGAACGACGTTCAATGCAAACAGTAATGTATGTTATTTTGAAAGATTTGGTAAAAGTTCTTGTTCCAATTTTGCCTCATACAGCAGAAGAAACATGGACTTACTTAGAGCATGAACCAGAAAATTTTGCTTATCTTGCAGAAATGCCAGAAGCAGCGGAAATTCCAGGTAGTGAAGAACTATTAGGAAATTGGCAAGAATTCCTTGACTTCCGTGATAAGATTTTGAAAGCTTTGGAAAGTGCTCGTGAAGCGAAACTTATTGGTAAATCATTGGAAGCAACAGTGACAATTTATCCAAATGAAGTTGTACGTACTTTACTGACAGCGATTGACGAAAATGTTGCGCAACTTTTGATTGTATCAAACTTTGTAGTAGCGAACGGAACTGTAAGTGATGCACCAGAAGCAGCTATGAAATTTGATGACCTTGCTGTTCTTGTGGAACATGCCGCTGGTGATGTTTGTGACCGTTGCCGCAGAACTGATGAAACAGTTGGGCATAACGCCAATGAAAATCTCAAAATGCTTTGTGAACATTGTGCACATATCGTTGAAAAAGAATTTCCAGAAGTCCTTGTAGAAGGCTTTGAA
>ileS_Lcl-367
ATGCTCAAATCAATTGGAAATACAATTGTGCCAAAAGATGTCACTAAGAAATTTGGTGCCGATATTCTCCGTCTTTGGGTGGCCTCAATTGATACCGAATCAGATGTTCGTGTATCTATGGATATTCTCAGTCAAGTCTCTGAAGTTTACCGTAAAATCCGTAACACTTTGCGTTTCTTAATCGCAAATACATCTGATTTTAATCCTAAAGAAGATGGAATTGACTTTGCTGAACTTCGTCCAGTAGATAAATATATGCTTGTGAAATTTAATGAACTTGTAAAACAAATCCATAAAGCTTATGATAATTACAGTTTTATGAGTGTATACAAATCAATCATTAATTTCATCACTAATGATTTGTCATCGTTCTATCTTGATTTTGCAAAAGATGTGGTTTATATTGAAGCAGCAAATTCACCAGAACGACGTTCAATGCAAACAGTAATGTATGTTATTTTGAAAGATTTGGTAAAAGTTCTTGTTCCAATTTTGCCTCATACAGCAGAAGAAACATGGACTTACTTAGAGCATGAACCAGAAAATTTTGCTTATCTTGCAGAAATGCCAGAAGCAGCGGAAATTCCAGGTAGTGAAGAACTATTAGGAAATTGGCAAGAATTCCTTGACTTCCGTGATAAGATTTTGAAAGCTTTGGAAAGTGCTCGTGAAGCGAAACTTATTGGTAAATCATTGGAAGCAACAGTGACAATTTATCCAAATGAAGTTGTACGTACTTTACTGACAGCGATTGACGAAAATGTTGCGCAACTTTTGATTGTATCAAACTTTGTAGTAGCGAACGGAACTGTAAGTGATGCACCAGAAGCAGCTATGAAATTTGATGACCTTGCTGTTCTTGTGGAACATGCCGCTGGTGATGTTTGTGACCGTTGCCGCAGAACTGACGAAACAGTTGGGCATAACGCCAATGAAAATCTCAAAATGCTTTGTGAACATTGTGCACATATCGTTGAAAAAGAATTTCCAGAAGTCCTTGTAGAAGGCTTTGAA
>ileS_Lcl-368
ATGCTCAAATCAATTGGAAATACAATCGTGCCAAAAGATGTCACTAAGAAATTTGGTGCTGACATTCTCCGCCTTTGGGTGGCATCAATTGATACTGAATCAGATGTTCGTGTGTCAATGGACATTCTCAGTCAAGTTTCTGAAGTTTACCGTAAAATCCGGAATACATTGCGTTTCTTAATCGCTAATACATCTGATTTTAATCCAAAAGAAGATGCAATTGATTTTGCAGAACTTCGTCCAGTAGACAAATATATGCTTGTGAAATTTAATGAACTTGTAAAACAAATTCGTACAGCTTATGATAACTATAGCTTTATGACTGTTTACAAATCAATCATTAATTTCATCACAAATGATTTGTCATCTTTCTATCTTGATTTTGCTAAAGATGTTGTTTATATTGAAGCAGCAAATTCACCAGAACGCCGCTCAATGCAAACAGTTATGTATGTTATTTTGAAAGATCTAGTGAAAATTCTTGTGCCAATTTTGCCACACACGGCAGAAGAAACATGGACTTACTTGGAACATGAACCAGAAAATTTTGCTTATCTTGCAGAAATGCCAGAAGCAGCAGAAATTCCTGGAAGTGAAGAATTGTTAGGAAACTGGCAAGAATTTCTTGATTTCCGTGATAAGATTTTGAAAGCTTTGGAAAGTGCTCGTGAAGCAAAATTGATTGGTAAATCATTGGAAGCAACAGTAACTATTTATCCAAATGAAGTTGTGCGTACTTTATTGACGGCAATTGATGAAAATGTTGCTCAACTTTTGATTGTATCAAACTTTGTAGTTGCCAACGAACCAGTAAATAATGCCCCAGAGTCTGCAATGAAATTTGATGACCTTGCAGTTCTTGTTGAACATGCGGCTGGAGAAGTTTGTGATCGTTGCCGTAGAACAGATGAAACAGTTGGACACAATGCTAATGAACATCTCAAAATGCTTTGTGAACATTGTGCACATATCGTTGAAACAGAATTCCCTGAAATTCTTGAAGAAGGTTTTGAA
>ileS_Lcl-369
ATGCTCAAATCAATTGGAAATACAATCGTGCCAAAAGATGTCACTAAGAAATTTGGTGCTGACATTCTCCGCCTTTGGGTGGCATCAATTGATACTGAATCAGATGTTCGTGTGTCAATGGACATTCTCAGTCAAGTTTCTGAAGTTTACCGTAAAATCCGGAATACATTGCGTTTCTTAATCGCTAATACATCTGATTTTAATCCAAAAGAAGATGCAATTGATTTTGCAGAACTTCGTCCAGTAGACAAATATATGCTTGTGAAATTTAATGAACTTGTAAAACAAATTCGTACAGCTTATGATAACTATAGCTTTATGACTGTTTACAAATCAATCATTAATTTCATCACAAATGATTTGTCATCTTTCTATCTTGATTTTGCTAAAGATGTTGTTTATATTGAAGCAGCAAATTCACCAGAACGCCGCTCAATGCAAACAGTTATGTATGTTATTTTGAAAGATCTAGTGAAAATTCTTGTGCCAATTTTGCCACACACGGCAGAAGAAACATGGACTTACTTGGAACATGAACCAGAAAATTTTGCTTATCTTGCAGAAATGCCAGAAGCAGCAGAAATTCCTGGAAGTGAAGAATTGTTAGGAAACTGGCAAGAATTTCTTGATTTCCGTGATAAGATTTTGAAAGCTTTGGAAAGTGCTCGTGAAGCAAAATTGATTGGTAAATCATTGGAAGCAACAGTAACTATTTATCCAAATGAAGTTGTGCGTACTTTATTGACGGCAATTGATGAAAATGTTGCTCAACTTTTGATTGTATCAAACTTTGTAGTTGCCAACGAACCAGTAAATAATGCCCCAGAGTCTGCAATGAAATTTGATGACCTTGCAGTTCTTGTTGAACATGCGGCTGGAGAAGTTTGTGATCGTTGCCGTAGAACAGATGAAACAGTTGGACACAATGCTAATGAACATCTCAAAATGCTTTGTGAACATTGTGCACATATCGTTGAAACAGAATTCCCTGAAATTCTTGAAGAAGGTTTTGAA
>ileS_Lcl-370
ATGCTCAAATCAATTGGAAATACAATCGTGCCAAAAGATGTCACTAAGAAATTTGGTGCTGACATTCTCCGCCTTTGGGTGGCATCAATTGATACTGAATCAGATGTTCGTGTGTCAATGGACATTCTCAGTCAAGTTTCTGAAGTTTACCGTAAAATCCGGAATACATTGCGTTTCTTAATCGCTAATACATCTGATTTTAATCCAAAAGAAGATGCAATTGATTTTGCAGAACTTCGTCCAGTAGACAAATATATGCTTGTGAAATTTAATGAACTTGTAAAACAAATTCGTACAGCTTATGATAACTATAGCTTTATGACTGTTTACAAATCAATCATTAATTTCATCACAAATGATTTGTCATCTTTCTATCTTGATTTTGCTAAAGATGTTGTTTATATTGAAGCAGCAAATTCACCAGAACGCCGCTCAATGCAAACAGTTATGTATGTTATTTTGAAAGATCTAGTGAAAATTCTTGTGCCAATTTTGCCACACACGGCAGAAGAAACATGGACTTACTTGGAACATGAACCAGAAAATTTTGCTTATCTTGCAGAAATGCCAGAAGCAGCAGAAATTCCTGGAAGTGAAGAATTGTTAGGAAACTGGCAAGAATTTCTTGATTTCCGTGATAAGATTTTGAAAGCTTTGGAAAGTGCTCGTGAAGCAAAATTGATTGGTAAATCATTGGAAGCAACAGTAACTATTTATCCAAATGAAGTTGTGCGTACTTTATTGACGGCAATTGATGAAAATGTTGCTCAACTTTTGATTGTATCAAACTTTGTAGTTGCCAACGAACCAGTAAATAATGCCCCAGAGTCTGCAATGAAATTTGATGACCTTGCAGTTCTTGTTGAACATGCGGCTGGAGAAGTTTGTGATCGTTGCCGTAGAACAGATGAAACAGTTGGACACAATGCTAATGAACATCTCAAAATGCTTTGTGAACATTGTGCACATATCGTTGAAACAGAATTCCCTGAAATTCTTGAAGAAGGTTTTGAA
>ileS_Lcl-371
ATGCTCAAATCAATTGGAAATACAATCGTGCCAAAAGATGTCACTAAGAAATTTGGTGCTGACATTCTCCGCCTTTGGGTGGCATCAATTGATACTGAATCAGATGTTCGTGTGTCAATGGACATTCTCAGTCAAGTTTCTGAAGTTTACCGTAAAATCCGGAATACATTGCGTTTCTTAATCGCTAATACATCTGATTTTAATCCAAAAGAAGATGCAATTGATTTTGCAGAACTTCGTCCAGTAGACAAATATATGCTTGTGAAATTTAATGAACTTGTAAAACAAATTCGTACAGCTTATGATAACTATAGCTTTATGACTGTTTACAAATCAATCATTAATTTCATCACAAATGATTTGTCATCTTTCTATCTTGATTTTGCTAAAGATGTTGTTTATATTGAAGCAGCAAATTCACCAGAACGCCGCTCAATGCAAACAGTTATGTATGTTATTTTGAAAGATCTAGTGAAAATTCTTGTGCCAATTTTGCCACACACGGCAGAAGAAACATGGACTTACTTGGAACATGAACCAGAAAATTTTGCTTATCTTGCAGAAATGCCAGAAGCAGCAGAAATTCCTGGAAGTGAAGAATTGTTAGGAAACTGGCAAGAATTTCTTGATTTCCGTGATAAGATTTTGAAAGCTTTGGAAAGTGCTCGTGAAGCAAAATTGATTGGTAAATCATTGGAAGCAACAGTAACTATTTATCCAAATGAAGTTGTGCGTACTTTATTGACGGCAATTGATGAAAATGTTGCTCAACTTTTGATTGTATCAAACTTTGTAGTTGCCAACGAACCAGTAAATAATGCCCCAGAGTCTGCAATGAAATTTGATGACCTTGCAGTTCTTGTTGAACATGCGGCTGGAGAAGTTTGTGATCGTTGCCGTAGAACAGATGAAACAGTTGGACACAATGCTAATGAACATCTCAAAATGCTTTGTGAACATTGTGCACATATCGTTGAAACAGAATTCCCTGAAATTCTTGAAGAAGGTTTTGAA
>ileS_Lcl-372
ATGCTCAAATCAATTGGAAATACAATCGTGCCAAAAGATGTCACTAAGAAATTTGGTGCTGACATTCTCCGCCTTTGGGTGGCATCAATTGATACTGAATCAGATGTTCGTGTGTCAATGGACATTCTCAGTCAAGTTTCTGAAGTTTACCGTAAAATCCGGAATACATTGCGTTTCTTAATCGCTAATACATCTGATTTTAATCCAAAAGAAGATGCAATTGATTTTGCAGAACTTCGTCCAGTAGACAAATATATGCTTGTGAAATTTAATGAACTTGTAAAACAAATTCGTACAGCTTATGATAACTATAGCTTTATGACTGTTTACAAATCAATCATTAATTTCATCACAAATGATTTGTCATCTTTCTATCTTGATTTTGCTAAAGATGTTGTTTATATTGAAGCAGCAAATTCACCAGAACGCCGCTCAATGCAAACAGTTATGTATGTTATTTTGAAAGATCTAGTGAAAATTCTTGTGCCAATTTTGCCACACACGGCAGAAGAAACATGGACTTACTTGGAACATGAACCAGAAAATTTTGCTTATCTTGCAGAAATGCCAGAAGCAGCAGAAATTCCTGGAAGTGAAGAATTGTTAGGAAACTGGCAAGAATTTCTTGATTTCCGTGATAAGATTTTGAAAGCTTTGGAAAGTGCTCGTGAAGCAAAATTGATTGGTAAATCATTGGAAGCAACAGTAACTATTTATCCAAATGAAGTTGTGCGTACTTTATTGACGGCAATTGATGAAAATGTTGCTCAACTTTTGATTGTATCAAACTTTGTAGTTGCCAACGAACCAGTAAATAATGCCCCAGAGTCTGCAATGAAATTTGATGACCTTGCAGTTCTTGTTGAACATGCGGCTGGAGAAGTTTGTGATCGTTGCCGTAGAACAGATGAAACAGTTGGACACAATGCTAATGAACATCTCAAAATGCTTTGTGAACATTGTGCACATATCGTTGAAACAGAATTCCCTGAAATTCTTGAAGAAGGTTTTGAA
>ileS_Lcl-373
ATGCTCAAATCAATTGGAAATACAATCGTGCCAAAAGATGTCACTAAGAAATTTGGTGCTGACATTCTCCGCCTTTGGGTGGCATCAATTGATACTGAATCAGATGTTCGTGTGTCAATGGACATTCTCAGTCAAGTTTCTGAAGTTTACCGTAAAATCCGGAATACATTGCGTTTCTTAATCGCTAATACATCTGATTTTAATCCAAAAGAAGATGCAATTGATTTTGCAGAACTTCGTCCAGTAGACAAATATATGCTTGTGAAATTTAATGAACTTGTAAAACAAATTCGTACAGCTTATGATAACTATAGCTTTATGACTGTTTACAAATCAATCATTAATTTCATCACAAATGATTTGTCATCTTTCTATCTTGATTTTGCTAAAGATGTTGTTTATATTGAAGCAGCAAATTCACCAGAACGCCGCTCAATGCAAACAGTTATGTATGTTATTTTGAAAGATCTAGTGAAAATTCTTGTGCCAATTTTGCCACACACGGCAGAAGAAACATGGACTTACTTGGAACATGAACCAGAAAATTTTGCTTATCTTGCAGAAATGCCAGAAGCAGCAGAAATTCCTGGAAGTGAAGAATTGTTAGGAAACTGGCAAGAATTTCTTGATTTCCGTGATAAGATTTTGAAAGCTTTGGAAAGTGCTCGTGAAGCAAAATTGATTGGTAAATCATTGGAAGCAACAGTAACTATTTATCCAAATGAAGTTGTGCGTACTTTATTGACGGCAATTGATGAAAATGTTGCTCAACTTTTGATTGTATCAAACTTTGTAGTTGCCAACGAACCAGTAAATAATGCCCCAGAGTCTGCAATGAAATTTGATGACCTTGCAGTTCTTGTTGAACATGCGGCTGGAGAAGTTTGTGATCGTTGCCGTAGAACAGATGAAACAGTTGGACACAATGCTAATGAACATCTCAAAATGCTTTGTGAACATTGTGCACATATCGTTGAAACAGAATTCCCTGAAATTCTTGAAGAAGGTTTTGAA
>ileS_Lcl-374
ATGCTCAAATCAATTGGAAATACAATCGTGCCAAAAGATGTCACTAAGAAATTTGGTGCTGACATTCTCCGCCTTTGGGTGGCATCAATTGATACTGAATCAGATGTTCGTGTGTCAATGGACATTCTCAGTCAAGTTTCTGAAGTTTACCGTAAAATCCGGAATACATTGCGTTTCTTAATCGCTAATACATCTGATTTTAATCCAAAAGAAGATGCAATTGATTTTGCAGAACTTCGTCCAGTAGACAAATATATGCTTGTGAAATTTAATGAACTTGTAAAACAAATTCGTACAGCTTATGATAACTATAGCTTTATGACTGTTTACAAATCAATCATTAATTTCATCACAAATGATTTGTCATCTTTCTATCTTGATTTTGCTAAAGATGTTGTTTATATTGAAGCAGCAAATTCACCAGAACGCCGCTCAATGCAAACAGTTATGTATGTTATTTTGAAAGATCTAGTGAAAATTCTTGTGCCAATTTTGCCACACACGGCAGAAGAAACATGGACTTACTTGGAACATGAACCAGAAAATTTTGCTTATCTTGCAGAAATGCCAGAAGCAGCAGAAATTCCTGGAAGTGAAGAATTGTTAGGAAACTGGCAAGAATTTCTTGATTTCCGTGATAAGATTTTGAAAGCTTTGGAAAGTGCTCGTGAAGCAAAATTGATTGGTAAATCATTGGAAGCAACAGTAACTATTTATCCAAATGAAGTTGTGCGTACTTTATTGACGGCAATTGATGAAAATGTTGCTCAACTTTTGATTGTATCAAACTTTGTAGTTGCCAACGAACCAGTAAATAATGCCCCAGAGTCTGCAATGAAATTTGATGACCTTGCAGTTCTTGTTGAACATGCGGCTGGAGAAGTTTGTGATCGTTGCCGTAGAACAGATGAAACAGTTGGACACAATGCTAATGAACATCTCAAAATGCTTTGTGAACATTGTGCACATATCGTTGAAACAGAATTCCCTGAAATTCTTGAAGAAGGTTTTGAA
>ileS_Lcl-375
ATGCTCAAATCAATTGGAAATACAATTGTGCCAAAAGATGTCACTAAGAAATTTGGTGCCGATATTCTCCGTCTTTGGGTGGCCTCAATTGATACCGAATCAGATGTTCGTGTATCTATGGATATTCTCAGTCAAGTCTCTGAAGTTTACCGTAAAATCCGTAACACTTTGCGTTTCTTAATCGCAAATACATCTGATTTTAATCCTAAAGAAGATGGAATTGACTTTGCTGAACTTCGTCCAGTAGATAAATATATGCTTGTGAAATTTAATGAACTTGTAAAACAAATCCATAAAGCTTATGATAATTACAGTTTTATGAGTGTATACAAATCAATCATTAATTTCATCACTAATGATTTGTCATCGTTCTATCTTGATTTTGCAAAAGATGTGGTTTATATTGAAGCAGCAAATTCACCAGAACGACGTTCAATGCAAACAGTAATGTATGTTATTTTGAAAGATTTGGTAAAAGTTCTTGTTCCAATTTTGCCTCATACAGCAGAAGAAACATGGACTTACTTAGAGCATGAACCAGAAAATTTTGCTTATCTTGCAGAAATGCCAGAAGCAGCGGAAATTCCAGGTAGTGAAGAACTATTAGAAAATTGGCAAGAATTCCTTGACTTCCGTGATAAGATTTTGAAAGCTTTGGAAAGTGCTCGTGAAGCGAAACTTATTGGTAAATCATTGGAAGCAACAGTGACAATTTATCCAAATGAAGTTGTACGTACTTTACTGACAGCGATTGACGAAAATGTTGCGCAACTTTTGATTGTATCAAACTTTGTAGTAGCGAACGGAACTGTAAGTGATGCACCAGAAGCAGCTATGAAATTTGATGACCTTGCTGTTCTTGTGGAACATGCCGCTGGTGATGTTTGTGACCGTTGCCGCAGAACTGATGCAACAGTTGGGCATAACGCCAATGAAAATCTCAAAATGCTTTGTGAACATTGTGCACATATCGTTGAAAAAGAATTTCCAGAAATCCTTGTAGAAGGCTTTGAA
>ileS_Lcl-376
ATGCTCAAATCAATTGGAAATACAATCGTGCCAAAAGATGTCACTAAGAAATTTGGTGCTGACATTCTCCGCCTTTGGGTGGCATCAATTGATACTGAATCAGATGTTCGTGTGTCAATGGACATTCTCAGTCAAGTTTCTGAAGTTTACCGTAAAATCCGGAATACATTGCGTTTCTTAATCGCTAATACATCTGATTTTAATCCAAAAGAAGATGCAATTGATTTTGCAGAACTTCGTCCAGTAGACAAATATATGCTTGTGAAATTTAATGAACTTGTAAAACAAATTCGTACAGCTTATGATAACTATAGCTTTATGACTGTTTACAAATCAATCATTAATTTCATCACAAATGATTTGTCATCTTTCTATCTTGATTTTGCTAAAGATGTTGTTTATATTGAAGCAGCAAATTCACCAGAACGCCGCTCAATGCAAACAGTTATGTATGTTATTTTGAAAGATCTAGTGAAAATTCTTGTGCCAATTTTGCCACACACGGCAGAAGAAACATGGACTTACTTGGAACATGAACCAGAAAATTTTGCTTATCTTGCAGAAATGCCAGAAGCAGCAGAAATTCCTGGAAGTGAAGAATTGTTAGGAAACTGGCAAGAATTTCTTGATTTCCGTGATAAGATTTTGAAAGCTTTGGAAAGTGCTCGTGAAGCAAAATTGATTGGTAAATCATTGGAAGCAACAGTAACTATTTATCCAAATGAAGTTGTGCGTACTTTATTGACGGCAATTGATGAAAATGTTGCTCAACTTTTGATTGTATCAAACTTTGTAGTTGCCAACGAACCAGTAAATAATGCCCCAGAGTCTGCAATGAAATTTGATGACCTTGCAGTTCTTGTTGAACATGCGGCTGGAGAAGTTTGTGATCGTTGCCGTAGAACAGATGAAACAGTTGGACACAATGCTAATGAACATCTCAAAATGCTTTGTGAACATTGTGCACATATCGTTGAAACAGAATTCCCTGAAATTCTTGAAGAAGGTTTTGAA
>ileS_Lcl-377
ATGCTCAAATCAATTGGAAATACAATCGTGCCAAAAGATGTCACTAAGAAATTTGGTGCTGACATTCTCCGCCTTTGGGTGGCATCAATTGATACTGAATCAGATGTTCGTGTGTCAATGGACATTCTCAGTCAAGTTTCTGAAGTTTACCGTAAAATCCGGAATACATTGCGTTTCTTAATCGCTAATACATCTGATTTTAATCCAAAAGAAGATGCAATTGATTTTGCAGAACTTCGTCCAGTAGACAAATATATGCTTGTGAAATTTAATGAACTTGTAAAACAAATTCGTACAGCTTATGATAACTATAGCTTTATGACTGTTTACAAATCAATCATTAATTTCATCACAAATGATTTGTCATCTTTCTATCTTGATTTTGCTAAAGATGTTGTTTATATTGAAGCAGCAAATTCACCAGAACGCCGCTCAATGCAAACAGTTATGTATGTTATTTTGAAAGATCTAGTGAAAATTCTTGTGCCAATTTTGCCACACACGGCAGAAGAAACATGGACTTACTTGGAACATGAACCAGAAAATTTTGCTTATCTTGCAGAAATGCCAGAAGCAGCAGAAATTCCTGGAAGTGAAGAATTGTTAGGAAACTGGCAAGAATTTCTTGATTTCCGTGATAAGATTTTGAAAGCTTTGGAAAGTGCTCGTGAAGCAAAATTGATTGGTAAATCATTGGAAGCAACAGTAACTATTTATCCAAATGAAGTTGTGCGTACTTTATTGACGGCAATTGATGAAAATGTTGCTCAACTTTTGATTGTATCAAACTTTGTAGTTGCCAACGAACCAGTAAATAATGCCCCAGAGTCTGCAATGAAATTTGATGACCTTGCAGTTCTTGTTGAACATGCGGCTGGAGAAGTTTGTGATCGTTGCCGTAGAACAGATGAAACAGTTGGACACAATGCTAATGAACATCTCAAAATGCTTTGTGAACATTGTGCACATATCGTTGAAACAGAATTCCCTGAAATTCTTGAAGAAGGTTTTGAA
>ileS_Lcl-378
ATGCTCAAATCAATTGGAAATACAATCGTGCCAAAAGATGTCACTAAGAAATTTGGTGCTGACATTCTCCGCCTTTGGGTGGCATCAATTGATACTGAATCAGATGTTCGTGTGTCAATGGACATTCTCAGTCAAGTTTCTGAAGTTTACCGTAAAATCCGGAATACATTGCGTTTCTTAATCGCTAATACATCTGATTTTAATCCAAAAGAAGATGCAATTGATTTTGCAGAACTTCGTCCAGTAGACAAATATATGCTTGTGAAATTTAATGAACTTGTAAAACAAATTCGTACAGCTTATGATAACTATAGCTTTATGACTGTTTACAAATCAATCATTAATTTCATCACAAATGATTTGTCATCTTTCTATCTTGATTTTGCTAAAGATGTTGTTTATATTGAAGCAGCAAATTCACCAGAACGCCGCTCAATGCAAACAGTTATGTATGTTATTTTGAAAGATCTAGTGAAAATTCTTGTGCCAATTTTGCCACACACGGCAGAAGAAACATGGACTTACTTGGAACATGAACCAGAAAATTTTGCTTATCTTGCAGAAATGCCAGAAGCAGCAGAAATTCCTGGAAGTGAAGAATTGTTAGGAAACTGGCAAGAATTTCTTGATTTCCGTGATAAGATTTTGAAAGCTTTGGAAAGTGCTCGTGAAGCAAAATTGATTGGTAAATCATTGGAAGCAACAGTAACTATTTATCCAAATGAAGTTGTGCGTACTTTATTGACGGCAATTGATGAAAATGTTGCTCAACTTTTGATTGTATCAAACTTTGTAGTTGCCAACGAACCAGTAAATAATGCCCCAGAGTCTGCAATGAAATTTGATGACCTTGCAGTTCTTGTTGAACATGCGGCTGGAGAAGTTTGTGATCGTTGCCGTAGAACAGATGAAACAGTTGGACACAATGCTAATGAACATCTCAAAATGCTTTGTGAACATTGTGCACATATCGTTGAAACAGAATTCCCTGAAATTCTTGAAGAAGGTTTTGAA
>ileS_Lcl-379
ATGCTCAAATCAATTGGAAATACAATCGTGCCAAAAGATGTCACTAAGAAATTTGGTGCTGACATTCTCCGCCTTTGGGTGGCATCAATTGATACTGAATCAGATGTTCGTGTGTCAATGGACATTCTCAGTCAAGTTTCTGAAGTTTACCGTAAAATCCGGAATACATTGCGTTTCTTAATCGCTAATACATCTGATTTTAATCCAAAAGAAGATGCAATTGATTTTGCAGAACTTCGTCCAGTAGACAAATATATGCTTGTGAAATTTAATGAACTTGTAAAACAAATTCGTACAGCTTATGATAACTATAGCTTTATGACTGTTTACAAATCAATCATTAATTTCATCACAAATGATTTGTCATCTTTCTATCTTGATTTTGCTAAAGATGTTGTTTATATTGAAGCAGCAAATTCACCAGAACGCCGCTCAATGCAAACAGTTATGTATGTTATTTTGAAAGATCTAGTGAAAATTCTTGTGCCAATTTTGCCACACACGGCAGAAGAAACATGGACTTACTTGGAACATGAACCAGAAAATTTTGCTTATCTTGCAGAAATGCCAGAAGCAGCAGAAATTCCTGGAAGTGAAGAATTGTTAGGAAACTGGCAAGAATTTCTTGATTTCCGTGATAAGATTTTGAAAGCTTTGGAAAGTGCTCGTGAAGCAAAATTGATTGGTAAATCATTGGAAGCAACAGTAACTATTTATCCAAATGAAGTTGTGCGTACTTTATTGACGGCAATTGATGAAAATGTTGCTCAACTTTTGATTGTATCAAACTTTGTAGTTGCCAACGAACCAGTAAATAATGCCCCAGAGTCTGCAATGAAATTTGATGACCTTGCAGTTCTTGTTGAACATGCGGCTGGAGAAGTTTGTGATCGTTGCCGTAGAACAGATGAAACAGTTGGACACAATGCTAATGAACATCTCAAAATGCTTTGTGAACATTGTGCACATATCGTTGAAACAGAATTCCCTGAAATTCTTGAAGAAGGTTTTGAA
>ileS_Lcl-380
ATGCTCAAATCAATTGGAAATACAATTGTGCCAAAAGATGTCACTAAGAAATTTGGTGCCGATATTCTCCGTCTTTGGGTGGCCTCAATTGATACCGAATCAGATGTTCGTGTATCTATGGATATTCTCAGTCAAGTCTCTGAAGTTTACCGTAAAATCCGTAACACTTTGCGTTTCTTAATCGCAAATACATCTGATTTTAATCCTAAAGAAGATGGAATTGACTTTGCTGAACTTCGTCCAGTAGATAAATATATGCTTGTGAAATTTAATGAACTTGTAAAACAAATCCATAAAGCTTATGATAATTACAGTTTTATGAGTGTATACAAATCAATCATTAATTTCATCACTAATGATTTGTCATCGTTCTATCTTGATTTTGCAAAAGATGTGGTTTATATTGAAGCAGCAAATTCACCAGAACGACGTTCAATGCAAACAGTAATGTATGTTATTTTGAAAGATTTGGTAAAAGTTCTTGTTCCAATTTTGCCTCATACAGCAGAAGAAACATGGACTTACTTAGAGCATGAACCAGAAAATTTTGCTTATCTTGCAGAAATGCCAGAAGCAGCGGAAATTCCAGGTAGTGAAGAACTATTAGGAAATTGGCAAGAATTCCTTGACTTCCGTGATAAGATTTTGAAAGCTTTGGAAAGTGCTCGTGAAGCGAAACTTATTGGTAAATCATTGGAAGCAACAGTGACAATTTATCCAAATGAAGTTGTACGTACTTTACTGACAGCGATTGACGAAAATGTTGCGCAACTTTTGATTATATCAAACTTTGTAGTAGCGAACGGAACTGTAAGTGATGCACCAGAATCAGCTATGAAATTTGATGACCTTGCTGTTCTTGTGGAACATGCCGCTGGTGATGTTTGTGACCGTTGCCGCAGAACTGATGAAACAGTTGGGCATAACGCCAATGAAAATCTCAAAATGCTTTGTGAACATTGTGCACATATCGTTGAAAAAGAATTTCCAGAAGTCCTTGTAGAAGGCTTTGAA
>ileS_Lcl-381
ATGCTCAAATCAATTGGAAATACAATCGTGCCAAAAGATGTCACTAAGAAATTTGGTGCTGACATTCTCCGCCTTTGGGTGGCATCAATTGATACTGAATCAGATGTTCGTGTGTCAATGGACATTCTCAGTCAAGTTTCTGAAGTTTACCGTAAAATCCGGAATACATTGCGTTTCTTAATCGCTAATACATCTGATTTTAATCCAAAAGAAGATGCAATTGATTTTGCAGAACTTCGTCCAGTAGACAAATATATGCTTGTGAAATTTAATGAACTTGTAAAACAAATTCGTACAGCTTATGATAACTATAGCTTTATGACTGTTTACAAATCAATCATTAATTTCATCACAAATGATTTGTCATCTTTCTATCTTGATTTTGCTAAAGATGTTGTTTATATTGAAGCAGCAAATTCACCAGAACGCCGCTCAATGCAAACAGTTATGTATGTTATTTTGAAAGATCTAGTGAAAATTCTTGTGCCAATTTTGCCACACACGGCAGAAGAAACATGGACTTACTTGGAACATGAACCAGAAAATTTTGCTTATCTTGCAGAAATGCCAGAAGCAGCAGAAATTCCTGGAAGTGAAGAATTGTTAGGAAACTGGCAAGAATTTCTTGATTTCCGTGATAAGATTTTGAAAGCTTTGGAAAGTGCTCGTGAAGCAAAATTGATTGGTAAATCATTGGAAGCAACAGTAACTATTTATCCAAATGAAGTTGTGCGTACTTTATTGACGGCAATTGATGAAAATGTTGCTCAACTTTTGATTGTATCAAACTTTGTAGTTGCCAACGAACCAGTAAATAATGCCCCAGAGTCTGCAATGAAATTTGATGACCTTGCAGTTCTTGTTGAACATGCGGCTGGAGAAGTTTGTGATCGTTGCCGTAGAACAGATGAAACAGTTGGACACAATGCTAATGAACATCTCAAAATGCTTTGTGAACATTGTGCACATATCGTTGAAACAGAATTCCCTGAAATTCTTGAAGAAGGTTTTGAA
>ileS_Lcl-382
ATGCTCAAATCAATTGGAAATACAATTGTGCCAAAAGATGTCACTAAGAAATTTGGTGCCGATATTCTCCGTCTTTGGGTGGCCTCAATTGATACCGAATCAGATGTTCGTGTATCTATGGATATTCTCAGTCAAGTCTCTGAAGTTTACCGTAAAATCCGTAACACTTTGCGTTTCTTAATCGCAAATACATCTGATTTTAATCCTAAAGAAGATGGAATTGACTTTGCTGAACTTCGTCCAGTAGATAAATATATGCTTGTGAAATTTAATGAACTTGTAAAACAAATCCATAAAGCTTATGATAATTACAGTTTTATGAGTGTATACAAATCAATCATTAATTTCATCACTAATGATTTGTCATCGTTCTATCTTGATTTTGCAAAAGATGTGGTTTATATTGAAGCAGCAAATTCACCAGAACGACGTTCAATGCAAACAGTAATGTATGTTATTTTGAAAGATTTGGTAAAAGTTCTTGTTCCAATTTTGCCTCATACAGCAGAAGAAACATGGACTTACTTAGAGCATGAACCAGAAAATTTTGCTTATCTTGCAGAAATGCCAGAAGCAGCGGAAATTCCAGGTAGTGAAGAACTATTAGGAAATTGGCAAGAATTCCTTGACTTCCGTGATAAGATTTTGAAAGCTTTGGAAAGTGCTCGTGAAGCGAAACTTATTGGTAAATCATTGGAAGCAACAGTGACAATTTATCCAAATGAAGTTGTACGTACTTTACTGACAGCGATTGACGAAAATGTTGCGCAACTTTTGATTATATCAAACTTTGTAGTAGCGAACGGAACTGTAAGTGATGCACCAGAAGCAGCTATGAAATTTGATGACCTTGCTGTTCTTGTGGAACATGCCGCTGGTGATGTTTGTGACCGTTGCCGCAGAACTGATGAAACAGTTGGGCATAACGCCAATGAAAATCTCAAAATGCTTTGTGAACATTGTGCACATATCGTTGAAAAAGAATTTCCAGAAGTCCTTGTAGAAGGCTTTGAA
>ileS_Lcl-383
ATGCTCAAATCAATTGGAAATACAATTGTGCCAAAAGATGTCACTAAGAAATTTGGTGCCGATATTCTCCGTCTTTGGGTGGCCTCAATTGATACCGAATCAGATGTTCGTGTATCTATGGATATTCTCAGTCAAGTCTCTGAAGTTTACCGTAAAATCCGTAACACTTTGCGTTTCTTAATCGCAAATACATCTGATTTTAATCCTAAAGAAGATGGAATTGACTTTGCTGAACTTCGTCCAGTAGATAAATATATGCTTGTGAAATTTAATGAACTTGTAAAACAAATCCATAAAGCTTATGATAATTACAGTTTTATGAGTGTATACAAATCAATCATTAATTTCATCACTAATGATTTGTCATCGTTCTATCTTGATTTTGCAAAAGATGTGGTTTATATTGAAGCAGCAAATTCACCAGAACGACGTTCAATGCAAACAGTAATGTATGTTATTTTGAAAGATTTGGTAAAAGTTCTTGTTCCAATTTTGCCTCATACAGCAGAAGAAACATGGACTTACTTAGAGCATGAACCAGAAAATTTTGCTTATCTTGCAGAAATGCCAGAAGCAGCGGAAATTCCAGGTAGTGAAGAACTATTAGGAAATTGGCAAGAATTCCTTGACTTCCGTGATAAGATTTTGAAAGCTTTGGAAAGTGCTCGTGAAGCGAAACTTATTGGTAAATCATTGGAAGCAACAGTGACAATTTATCCAAATGAAGTTGTACGTACTTTACTGACAGCGATTGACGAAAATGTTGCGCAACTTTTGATTGTATCAAACTTTGTAGTAGCGAACGGAACTGTAAGTGATGCACCAGAAGCAGCTATGAAATTTGATGACCTTGCTGTTCTTGTGGAACATGCCGCTGGTGATGTTTGTGACCGTTGCCGCAGAACTGACGAAACAGTTGGGCATAACGCCAATGAAAATCTCAAAATGCTTTGTGAACATTGTGCACATATCGTTGAAAAAGAATTTCCAGAAGTCCTTGTAGAAGGCTTTGAA
>ileS_Lcl-384
ATGCTCAAATCAATTGGAAATACAATCGTGCCAAAAGATGTCACTAAGAAATTTGGTGCTGACATTCTCCGCCTTTGGGTGGCATCAATTGATACTGAATCAGATGTTCGTGTGTCAATGGACATTCTCAGTCAAGTTTCTGAAGTTTACCGTAAAATCCGGAATACATTGCGTTTCTTAATCGCTAATACATCTGATTTTAATCCAAAAGAAGATGCAATTGATTTTGCAGAACTTCGTCCAGTAGACAAATATATGCTTGTGAAATTTAATGAACTTGTAAAACAAATTCGTACAGCTTATGATAACTATAGCTTTATGACTGTTTACAAATCAATCATTAATTTCATCACAAATGATTTGTCATCTTTCTATCTTGATTTTGCTAAAGATGTTGTTTATATTGAAGCAGCAAATTCACCAGAACGCCGCTCAATGCAAACAGTTATGTATGTTATTTTGAAAGATCTAGTGAAAATTCTTGTGCCAATTTTGCCACACACGGCAGAAGAAACATGGACTTACTTGGAACATGAACCAGAAAATTTTGCTTATCTTGCAGAAATGCCAGAAGCAGCAGAAATTCCTGGAAGTGAAGAATTGTTAGGAAACTGGCAAGAATTTCTTGATTTCCGTGATAAGATTTTGAAAGCTTTGGAAAGTGCTCGTGAAGCAAAATTGATTGGTAAATCATTGGAAGCAACAGTAACTATTTATCCAAATGAAGTTGTGCGTACTTTATTGACGGCAATTGATGAAAATGTTGCTCAACTTTTGATTGTATCAAACTTTGTAGTTGCCAACGAACCAGTAAATAATGCCCCAGAGTCTGCAATGAAATTTGATGACCTTGCAGTTCTTGTTGAACATGCGGCTGGAGAAGTTTGTGATCGTTGCCGTAGAACAGATGAAACAGTTGGACACAATGCTAATGAACATCTCAAAATGCTTTGTGAACATTGTGCACATATCGTTGAAACAGAATTCCCTGAAATTCTTGAAGAAGGTTTTGAA
>ileS_Lcl-385
ATGCTCAAATCAATTGGAAATACAATTGTGCCAAAAGATGTCACTAAGAAATTTGGTGCCGATATTCTCCGTCTTTGGGTGGCCTCAATTGATACCGAATCAGATGTTCGTGTATCTATGGATATTCTCAGTCAAGTCTCTGAAGTTTACCGTAAAATCCGTAACACTTTGCGTTTCTTAATCGCAAATACATCTGATTTTAATCCTAAAGAAGATGGAATTGACTTTGCTGAACTTCGTCCAGTAGATAAATATATGCTTGTGAAATTTAATGAACTTGTAAAACAAATCCATAAAGCTTATGATAATTACAGTTTTATGAGTGTATACAAATCAATCATTAATTTCATCACTAATGATTTGTCATCGTTCTATCTTGATTTTGCAAAAGATGTGGTTTATATTGAAGCAGCAAATTCACCAGAACGACGTTCAATGCAAACAGTAATGTATGTTATTTTGAAAGATTTGGTAAAAGTTCTTGTTCCAATTTTGCCTCATACAGCAGAAGAAACATGGACTTACTTAGAGCATGAACCAGAAAATTTTGCTTATCTTGCAGAAATGCCAGAAGCAGCGGAAATTCCAGGTAGTGAAGAACTATTAGAAAATTGGCAAGAATTCCTTGACTTCCGTGATAAGATTTTGAAAGCTTTGGAAAGTGCTCGTGAAGCGAAACTTATTGGTAAATCATTGGAAGCAACAGTGACAATTTATCCAAATGAAGTTGTACGTACTTTACTGACAGCGATTGACGAAAATGTTGCGCAACTTTTGATTGTATCAAACTTTGTAGTAGCGAACGGAACTGTAAGTGATGCACCAGAAGCAGCTATGAAATTTGATGACCTTGCTGTTCTTGTGGAACATGCCGCTGGTGATGTTTGTGACCGTTGCCGCAGAACTGATGCAACAGTTGGGCATAACGCCAATGAAAATCTCAAAATGCTTTGTGAACATTGTGCACATATCGTTGAAAAAGAATTTCCAGAAATCCTTGTAGAAGGCTTTGAA
>ileS_Lcl-386
ATGCTCAAATCAATTGGAAATACAATCGTGCCAAAAGATGTCACTAAGAAATTTGGTGCTGACATTCTCCGCCTTTGGGTGGCATCAATTGATACTGAATCAGATGTTCGTGTGTCAATGGACATTCTCAGTCAAGTTTCTGAAGTTTACCGTAAAATCCGGAATACATTGCGTTTCTTAATCGCTAATACATCTGATTTTAATCCAAAAGAAGATGCAATTGATTTTGCAGAACTTCGTCCAGTAGACAAATATATGCTTGTGAAATTTAATGAACTTGTAAAACAAATTCGTACAGCTTATGATAACTATAGCTTTATGACTGTTTACAAATCAATCATTAATTTCATCACAAATGATTTGTCATCTTTCTATCTTGATTTTGCTAAAGATGTTGTTTATATTGAAGCAGCAAATTCACCAGAACGCCGCTCAATGCAAACAGTTATGTATGTTATTTTGAAAGATCTAGTGAAAATTCTTGTGCCAATTTTGCCACACACGGCAGAAGAAACATGGACTTACTTGGAACATGAACCAGAAAATTTTGCTTATCTTGCAGAAATGCCAGAAGCAGCAGAAATTCCTGGAAGTGAAGAATTGTTAGGAAACTGGCAAGAATTTCTTGATTTCCGTGATAAGATTTTGAAAGCTTTGGAAAGTGCTCGTGAAGCAAAATTGATTGGTAAATCATTGGAAGCAACAGTAACTATTTATCCAAATGAAGTTGTGCGTACTTTATTGACGGCAATTGATGAAAATGTTGCTCAACTTTTGATTGTATCAAACTTTGTAGTTGCCAACGAACCAGTAAATAATGCCCCAGAGTCTGCAATGAAATTTGATGACCTTGCAGTTCTTGTTGAACATGCGGCTGGAGAAGTTTGTGATCGTTGCCGTAGAACAGATGAAACAGTTGGACACAATGCTAATGAACATCTCAAAATGCTTTGTGAACATTGTGCACATATCGTTGAAACAGAATTCCCTGAAATTCTTGAAGAAGGTTTTGAA
>ileS_Lcl-387
ATGCTCAAATCAATTGGAAATACAATCGTGCCAAAAGATGTCACTAAGAAATTTGGTGCTGACATTCTCCGCCTTTGGGTGGCATCAATTGATACTGAATCAGATGTTCGTGTGTCAATGGACATTCTCAGTCAAGTTTCTGAAGTTTACCGTAAAATCCGGAATACATTGCGTTTCTTAATCGCTAATACATCTGATTTTAATCCAAAAGAAGATGCAATTGATTTTGCAGAACTTCGTCCAGTAGACAAATATATGCTTGTGAAATTTAATGAACTTGTAAAACAAATTCGTACAGCTTATGATAACTATAGCTTTATGACTGTTTACAAATCAATCATTAATTTCATCACAAATGATTTGTCATCTTTCTATCTTGATTTTGCTAAAGATGTTGTTTATATTGAAGCAGCAAATTCACCAGAACGCCGCTCAATGCAAACAGTTATGTATGTTATTTTGAAAGATCTAGTGAAAATTCTTGTGCCAATTTTGCCACACACGGCAGAAGAAACATGGACTTACTTGGAACATGAACCAGAAAATTTTGCTTATCTTGCAGAAATGCCAGAAGCAGCAGAAATTCCTGGAAGTGAAGAATTGTTAGGAAACTGGCAAGAATTTCTTGATTTCCGTGATAAGATTTTGAAAGCTTTGGAAAGTGCTCGTGAAGCAAAATTGATTGGTAAATCATTGGAAGCAACAGTAACTATTTATCCAAATGAAGTTGTGCGTACTTTATTGACGGCAATTGATGAAAATGTTGCTCAACTTTTGATTGTATCAAACTTTGTAGTTGCCAACGAACCAGTAAATAATGCCCCAGAGTCTGCAATGAAATTTGATGACCTTGCAGTTCTTGTTGAACATGCGGCTGGAGAAGTTTGTGATCGTTGCCGTAGAACAGATGAAACAGTTGGACACAATGCTAATGAACATCTCAAAATGCTTTGTGAACATTGTGCACATATCGTTGAAACAGAATTCCCTGAAATTCTTGAAGAAGGTTTTGAA
>ileS_Lcl-388
ATGCTCAAATCAATTGGAAATACAATTGTGCCAAAAGATGTCACTAAGAAATTTGGTGCCGATATTCTCCGTCTTTGGGTGGCCTCAATTGATACCGAATCAGATGTTCGTGTATCTATGGATATTCTCAGTCAAGTCTCTGAAGTTTACCGTAAAATCCGTAACACTTTGCGTTTCTTAATCGCAAATACATCTGATTTTAATCCTAAAGAAGATGGAATTGACTTTGCTGAACTTCGTCCAGTAGATAAATATATGCTTGTGAAATTTAATGAACTTGTAAAACAAATCCATAAAGCTTATGATAATTACAGTTTTATGAGTGTATACAAATCAATCATTAATTTCATCACTAATGATTTGTCATCGTTCTATCTTGATTTTGCAAAAGATGTGGTTTATATTGAAGCAGCAAATTCACCAGAACGACGTTCAATGCAAACAGTAATGTATGTTATTTTGAAAGATTTGGTAAAAGTTCTTGTTCCAATTTTGCCTCATACAGCAGAAGAAACATGGACTTACTTAGAGCATGAACCAGAAAATTTTGCTTATCTTGCAGAAATGCCAGAAGCAGCGGAAATTCCAGGTAGTGAAGAACTATTAGGAAATTGGCAAGAATTCCTTGACTTCCGTGATAAGATTTTGAAAGCTTTGGAAAGTGCTCGTGAAGCGAAACTTATTGGTAAATCATTGGAAGCAACAGTGACAATTTATCCAAATGAAGTTGTACGTACTTTACTGACAGCGATTGACGAAAATGTTGCGCAACTTTTGATTGTATCAAACTTTGTAGTAGCGAACGGAACTGTAAGTGATGCACCAGAAGCAGCTATGAAATTTGATGACCTTGCTGTTCTTGTGGAACATGCCGCTGGTGATGTTTGTGACCGTTGCCGCAGAACTGATGAAACAGTTGGGCATAACGCCAATGAAAATCTCAAAATGCTTTGTGAACATTGTGCACATATCGTTGAAAAAGAATTTCCAGAAGTCCTTGTAGAAGGCTTTGAA
>ileS_Lcl-389
[truncated: 331,325 more chars]
