# Supplementary material for: Gene-Trait Matching and Prevalence of Nisin Tolerance Systems in Lactococus lactis
Source: Front Bioeng Biotechnol. 2021 Mar 3;9:622835. doi: 10.3389/fbioe.2021.622835 (PMC7965974; doi:10.3389/fbioe.2021.622835)
Supplement: Supplementary File 1 — Sequences of the 12 conserved genes (dnaK, fusA, groEL, gyrA, gyrB, ileS, lep, pheS, recA, rpoA, rpoB, and rpoC) for each of the 710 L. lactis strains, used for the MLST tree presented in Supplementary Figure 3. [file Data_Sheet_2.ZIP › MLST_sequences/lepA.txt]

>lepA_Lcl-001
ATGAATCTACAAGAAATGAACGCGCGTAAGGAAAAAATTCGTAATTTTTCGATTATCGCCCATATTGACCACGGAAAATCAACACTTGCTGACCGTATTCTCGAGCAAACTGAAACTGTTTCAAAACGAGAAATGCAAGCTCAACTTCTTGACTCAATGGACCTTGAACGTGAACGCGGAATTACCATTAAATTAAATGCTATTGAGTTAAATTATAAAGCCAAAGATGGTGAAACTTATATTTTCCACCTCATTGACACGCCGGGTCACGTCGATTTTACTTATGAAGTTTCACGAAGCCTTGCTGCCTGTGAGGGAGCAATATTAGTTGTTGATGCCGCACAAGGAATCGAAGCCCAAACCCTTGCAAATGTTTATCTTGCTTTGGATAATGACCTTGAAATTTTACCAGTCATCAATAAGATTGACCTACCAGCTGCTGACCCAGAAATGGTCCGTCAAGAAATTGAAGATGTGATTGGTTTAGATGCCTCTGAAGCCATTCTTGCTTCAGCCAAAGCTGGGATTGGTATTGAAGAAATTCTTGAACAGATTGTTGAGAAAGTTCCTGCCCCTCAAGGTGAAGTTGACGCTCCGCTCAAGGCTTTGATTTTTGACTCAGTTTATGATGCATATCGAGGCGTTATCCTTCAAATACGGGTCATTGACGGCTCGCTTAAAGTTGGGGACCGTATTCAATTGATGAGTAACGGTAAAGAATTTGATGTCACAGAAGTCGGTATTTTCACGCCAAAAGCTGTTTCTCGTGATTTCTTGATGGCTGGAGATGTTGGTTATGTAGCAGCATCTATTAAAACCGTTGCGGACACACGTGTCGGAGATACCGTGACCCTCGCATCAAATCCAGCAACTGAGGCGCTAAAGGGTTATAAAGAAATGAATCCAATGGTATTTGCGGGGATTTATCCAATTGAATCAAATAAATTCAATGACTTGCGCGAAGCTCTAGAAAAACTTCAATTAAATGATGCTAGTCTTCGTTTTGAACCTGAAACATCGCAAGCGCTTGGTTTCGGATTCCGTTGTGGTTTCCTCGGTCTTTTGCATATGGATGTCATTCAAGAGCGTTTAGAACGTGAATTTGGTATTGATTTGATCATGACCGCGCCATCCGTTGTTTATCATATCAATACAACGGACGGTGAAACCCTTGAAGTAGCCAACCCATCAGAATTCCCAGATCCTACACGCATTGAAAACATCGAAGAACCATTTGTTAAAGCTCAAATCATGGTACCAAATGATTTCGTTGGTCCGGTTATGGAATTAGCTCAACGGAAACGTGGAATTTTCCTAACAATGGATTATTTAGACGCAAATCGGGTCAATATCATATATAATATTCCATTGAGTGAAATTGTCTTTGATTTCTTTGATAAACTTAAATCATCAACTAAAGGTTATGCCAGCTTTGATTATGAGATTTCTGATTATCGTCCATCAAATCTTGTGAAAATGGACATTCTCTTAAATGCCGAAAAAGTCGATGCCTTAAGTTTCATTGTCCACAAAGACTTTGCCTTTGAACGCGGAAAAGTCATTGTTGAAAAACTTAAAAAACTCATTCCACGTCAACAATTCGAAGTGCCAATTCAAGCGACTATCGGAAATAAAATCGTTGCCCGTTCAGATATTAAAGCTCTTCGTAAAAACGTATTGGCCAAATGTTATGGTGGTGATATTTCCCGCAAACGAAAACTCCTTGAAAAACAAAAAGCCGGTAAAAAGCGGATGAAAGCCATTGGTTCAGTAGAAGTCCCT
>lepA_Lcl-002
ATGAATCTACAAGAAATGAACGCGCGTAAGGAAAAAATTCGTAATTTTTCGATTATCGCCCATATTGACCACGGAAAATCAACACTTGCTGACCGTATTCTCGAGCAAACTGAAACTGTTTCAAAACGAGAAATGCAAGCTCAACTTCTTGACTCAATGGACCTTGAACGTGAACGCGGAATTACCATTAAATTAAATGCTATTGAGTTAAATTATAAAGCCAAAGATGGTGAAACTTATATTTTCCACCTCATTGACACGCCGGGTCACGTCGATTTTACTTATGAAGTTTCACGAAGCCTTGCTGCCTGTGAGGGAGCAATATTAGTTGTTGATGCCGCACAAGGAATCGAAGCCCAAACCCTTGCAAATGTTTATCTTGCTTTGGATAATGACCTTGAAATTTTACCAGTCATCAATAAGATTGACCTACCAGCTGCTGACCCAGAAATGGTCCGTCAAGAAATTGAAGATGTGATTGGTTTAGATGCCTCTGAAGCCATTCTTGCTTCAGCCAAAGCTGGGATTGGTATTGAAGAAATTCTTGAACAGATTGTTGAGAAAGTTCCTGCCCCTCAAGGTGAAGTTGACGCTCCGCTCAAGGCTTTGATTTTTGACTCAGTTTATGATGCATATCGAGGCGTTATCCTTCAAATACGGGTCATTGACGGCTCGCTTAAAGTTGGGGACCGTATTCAATTGATGAGTAACGGTAAAGAATTTGATGTCACAGAAGTCGGTATTTTCACGCCAAAAGCTGTTTCTCGTGATTTCTTGATGGCTGGAGATGTTGGTTATGTAGCAGCATCTATTAAAACCGTTGCGGACACACGTGTCGGAGATACCGTGACCCTCGCATCAAATCCAGCAACTGAGGCGCTAAAGGGTTATAAAGAAATGAATCCAATGGTATTTGCGGGGATTTATCCAATTGAATCAAATAAATTCAATGACTTGCGCGAAGCTCTAGAAAAACTTCAATTAAATGATGCTAGTCTTCGTTTTGAACCTGAAACATCGCAAGCGCTTGGTTTCGGATTCCGTTGTGGTTTCCTCGGTCTTTTGCATATGGATGTCATTCAAGAGCGTTTAGAACGTGAATTTGGTATTGATTTGATCATGACCGCGCCATCCGTTGTTTATCATATCAATACAACGGACGGTGAAACCCTTGAAGTAGCCAACCCATCAGAATTCCCAGATCCTACACGCATTGAAAACATCGAAGAACCATTTGTTAAAGCTCAAATCATGGTACCAAATGATTTCGTTGGTCCGGTTATGGAATTAGCTCAACGGAAACGTGGAATTTTCCTAACAATGGATTATTTAGACGCAAATCGGGTCAATATCATATATAATATTCCATTGAGTGAAATTGTCTTTGATTTCTTTGATAAACTTAAATCATCAACTAAAGGTTATGCCAGCTTTGATTATGAGATTTCTGATTATCGTCCATCAAATCTTGTGAAAATGGACATTCTCTTAAATGCCGAAAAAGTCGATGCCTTAAGTTTCATTGTCCACAAAGACTTTGCCTTTGAACGCGGAAAAGTCATTGTTGAAAAACTTAAAAAACTCATTCCACGTCAACAATTCGAAGTGCCAATTCAAGCGACTATCGGAAATAAAATCGTTGCCCGTTCAGATATTAAAGCTCTTCGTAAAAACGTATTGGCCAAATGTTATGGTGGTGATATTTCCCGCAAACGAAAACTCCTTGAAAAACAAAAAGCCGGTAAAAAGCGGATGAAAGCCATTGGTTCAGTAGAAGTCCCT
>lepA_Lcl-003
ATGAATCTACAAGAAATGAACGCGCGTAAGGAAAAAATTCGTAATTTTTCGATTATCGCCCATATTGACCACGGAAAATCAACACTTGCTGACCGTATTCTCGAGCAAACTGAAACTGTTTCAAAACGAGAAATGCAAGCTCAACTTCTTGACTCAATGGACCTTGAACGTGAACGCGGAATTACCATTAAATTAAATGCTATTGAGTTAAATTATAAAGCCAAAGATGGTGAAACTTATATTTTCCACCTCATTGACACGCCGGGTCACGTCGATTTTACTTATGAAGTTTCACGAAGCCTTGCTGCCTGTGAGGGAGCAATATTAGTTGTTGATGCCGCACAAGGAATCGAAGCCCAAACCCTTGCAAATGTTTATCTTGCTTTGGATAATGACCTTGAAATTTTACCAGTCATCAATAAGATTGACCTACCAGCTGCTGACCCAGAAATGGTCCGTCAAGAAATTGAAGATGTGATTGGTTTAGATGCCTCTGAAGCCATTCTTGCTTCAGCCAAAGCTGGTATTGGTATTGAAGAAATTCTTGAACAGATTGTTGAGAAAGTTCCTGCCCCTCAAGGTGAAGTTGACGCTCCGCTCAAGGCTTTGATTTTTGACTCAGTTTATGATGCATATCGAGGCGTTATCCTTCAAATACGGGTCATTGACGGCTCGCTTAAAGTTGGGGACCGTATTCAATTGATGAGTAACGGTAAAGAATTTGATGTCACAGAAGTCGGTATTTTCACGCCAAAAGCTGTTTCTCGTGATTTCTTGATGGCTGGAGATGTTGGTTATGTAGCAGCATCTATTAAAACCGTTGCGGACACACGTGTCGGAGATACCGTGACCCTCGCATCAAATCCAGCAACTGAGGCGCTAAAGGGTTATAAAGAAATGAATCCAATGGTATTTGCGGGGATTTATCCAATTGAATCAAATAAATTCAATGACTTGCGCGAAGCTCTAGAAAAACTTCAATTAAATGATGCTAGTCTTCGTTTTGAACCTGAAACATCGCAAGCGCTTGGTTTCGGATTCCGTTGTGGTTTCCTCGGCCTTTTGCATATGGATGTCATTCAAGAGCGTTTAGAACGTGAATTTGGTATTGATTTGATCATGACCGCGCCATCCGTTGTTTATCATATCAATACAACGGACGGTGAAACCCTTGAAGTAGCCAACCCATCAGAATTCCCAGATCCTACACGCATTGAAAACATCGAAGAACCATTTGTTAAAGCTCAAATCATGGTACCAAATGATTTCGTTGGTCCGGTTATGGAATTAGCTCAACGGAAACGTGGAATTTTCCTAACAATGGATTATTTAGACGCAAATCGGGTCAATATCATATATAATATTCCATTGAGTGAAATTGTCTTTGATTTCTTTGATAAACTTAAATCATCAACTAAAGGTTATGCCAGCTTTGATTATGAGATTTCTGATTATCGTCCATCAAATCTTGTGAAAATGGACATTCTCTTAAATGCCGAAAAAGTCGATGCCTTAAGTTTCATTGTCCACAAAGACTTTGCCTTTGAACGCGGAAAAGTCATTGTTGAAAAACTTAAAAAACTCATTCCACGTCAACAATTCGAAGTGCCAATTCAAGCGACTATCGGAAATAAAATCGTTGCCCGTTCAGATATTAAAGCTCTTCGTAAAAACGTATTGGCCAAATGTTACGGTGGTGATATTTCCCGCAAACGAAAACTCCTTGAAAAACAAAAAGCCGGTAAAAAGCGGATGAAAGCCATTGGTTCAGTAGAAGTCCCT
>lepA_Lcl-004
ATGAATTTACAAGAAATGAATGCGCGTAAGGAAAAAATTCGTAATTTTTCGATTATCGCCCATATTGACCACGGGAAATCAACCCTTGCTGACCGTATTCTCGAGCAAACTGAAACTGTCTCAAAACGTGAAATGCAAGCCCAACTTTTAGACTCAATGGACCTTGAACGTGAACGTGGGATTACCATTAAATTAAATGCTATCGAACTGAACTATAAAGCTAAAGATGGCGAAACTTATATTTTCCACCTTATTGACACGCCAGGGCACGTCGATTTCACTTATGAAGTCTCACGAAGTCTTGCTGCCTGTGAAGGGGCAATTTTAGTTGTTGATGCCGCCCAAGGAATCGAAGCTCAAACCCTCGCTAACGTTTATCTTGCTTTGGATAATGACCTCGAAATTTTACCAGTCATCAATAAAATTGACTTACCAGCTGCTGACCCAGAAATGGTTCGCCAAGAAATTGAAGATGTGATTGGTTTAGATGCTTCCGAAGCGGTTCTTGCCTCTGCTAAAGCTGGAATTGGAATTGAAGAAATTCTTGAACAAATCGTCGAAAAAGTTCCAGCTCCTCAAGGTGAAGTTGACGCGCCTCTCAAAGCTCTAATTTTTGACTCAGTTTATGATGCTTATCGAGGAGTTATTCTTCAAATTCGTGTGATTGACGGTTCAGTCAAGGTTGGAGATCGTATTCAACTGATGAGTAACGGCAAAGAATTTGATGTTACAGAAGTTGGGATTTTCACACCAAAAGCAGTTGCCCGTGATTTCTTGATGGCTGGAGATGTTGGTTATGTTGCTGCCGCAATCAAGACAGTTGCTGACACACGTGTTGGGGATACAGTGACACTCGCTTCAAATCCAGCGACCGAAGCCCTAGAGGGTTATAAGGAAATGAACCCAATGGTGTTCGCTGGGATTTACCCAATTGAATCAAATAAATTTAACGACCTCCGTGAGGCCCTTGAAAAACTTCAATTAAACGACGCTAGTCTTCGTTTTGAGCCTGAAACATCACAAGCTCTTGGTTTTGGATTCCGTTGTGGTTTCCTTGGCCTCTTGCACATGGATGTCATTCAAGAGCGTTTAGAACGTGAATTTGGTATTGATTTGATTATGACTGCTCCATCCGTTGTTTATCATATTAATACTACAGATGGTGAAACATTAGAAGTCGCTAACCCATCGGAATTCCCAGATCCTACACGCATTGAAAATATTGAAGAACCATTTGTTAAAGCTCAAATCATGGTGCCAAATGATTTTGTTGGTCCTGTGATGGAATTGGCCCAACGAAAACGCGGAATTTTTCTAACAATGGATTATTTAGATGCAAATCGTGTCAATATCATTTATCATATTCCATTGAGTGAAATTGTTTTTGATTTCTTTGATAAACTTAAATCATCAACTAAAGGTTATGCCAGCTTTGATTATGAAATTTCTGACTATCGTCCATCAAATCTTGTAAAAATGGATATTCTCTTAAATGCTGAAAAAGTCGATGCCTTAAGTTTCATTGTCCACAAAGACTTTGCCTTTGAACGCGGAAAAGTAATTGTTGAAAAACTTAAAAAACTCATTCCACGTCAACAATTTGAAGTTCCAATCCAAGCAACCATTGGAAACAAAATCGTTGCTCGTTCAGACATTAAAGCTCTTCGTAAAAATGTATTGGCCAAATGTTATGGTGGAGATATTTCCCGTAAGCGAAAACTCCTTGAAAAACAAAAAGCTGGTAAAAAACGGATGAAAGCCATTGGTTCAGTAGAAGTCCCT
>lepA_Lcl-005
ATGAATCTACAAGAAATGAACGCGCGTAAGGAAAAAATTCGTAATTTTTCGATTATCGCCCATATTGACCACGGAAAATCAACACTTGCTGACCGTATTCTCGAGCAAACTGAAACTGTTTCAAAACGAGAAATGCAAGCTCAACTTCTTGACTCAATGGACCTTGAACGTGAACGCGGAATTACCATTAAATTAAATGCTATTGAGTTAAATTATAAAGCCAAAGATGGTGAAACTTATATTTTCCACCTCATTGACACGCCGGGTCACGTCGATTTTACTTATGAAGTTTCACGAAGCCTTGCTGCCTGTGAGGGAGCAATATTAGTTGTTGATGCCGCACAAGGAATAGAAGCCCAAACCCTTGCAAATGTTTATCTTGCTTTGGATAATGACCTTGAAATTTTACCAGTCATCAATAAGATTGACCTACCAGCTGCTGACCCAGAAATGGTCCGTCAAGAAATTGAAGATGTGATTGGTTTAGATGCCTCTGAAGCCATTCTTGCTTCAGCCAAAGCTGGGATTGGTATTGAAGAAATTCTTGAACAGATTGTTGAGAAAGTTCCTGCCCCTCAAGGTGAAGTTGACGCTCCGCTCAAGGCTTTGATTTTTGACTCAGTTTATGATGCATATCGAGGCGTTATCCTTCAAATACGGGTCATTGACGGCTCGCTTAAAGTTGGGGACCGTATTCAATTGATGAGTAACGGTAAAGAATTTGATGTCACAGAAGTCGGTATTTTCACGCCAAAAGCTGTTTCTCGTGATTTCTTGATGGCTGGAGATGTTGGTTATGTAGCAGCATCTATTAAAACCGTTGCGGACACACGTGTCGGAGATACCGTGACCCTCGCATCAAATCCAGCAACTGAGGCGCTAAAGGGTTATAAAGAAATGAATCCAATGGTATTTGCGGGGATTTATCCAATTGAATCAAATAAATTCAATGACTTGCGCGAAGCTCTAGAAAAACTTCAATTAAATGATGCTAGTCTTCGTTTTGAACCTGAAACATCGCAAGCGCTTGGTTTCGGATTCCGTTGTGGTTTCCTCGGTCTTTTGCATATGGATGTCATTCAAGAGCGTTTAGAACGTGAATTTGGTATTGATTTGATCATGACCGCGCCATCCGTTGTTTATCATATCAATACAACGGACGGTGAAACCCTTGAAGTAGCCAACCCATCAGAATTCCCAGATCCTACACGCATTGAAAACATCGAAGAACCATTTGTTAAAGCTCAAATCATGGTACCAAATGATTTCGTTGGTCCGGTTATGGAATTAGCTCAACGGAAACGTGGAATTTTCCTAACAATGGATTATTTAGACGCAAATCGGGTCAATATCATATATAATATTCCATTGAGTGAAATTGTCTTTGATTTCTTTGATAAACTTAAATCATCAACTAAAGGTTATGCCAGCTTTGATTATGAGATTTCTGATTATCGTCCATCAAATCTTGTGAAAATGGACATTCTCTTAAATGCCGAAAAAGTCGATGCCTTAAGTTTCATTGTCCACAAAGACTTTGCCTTTGAACGCGGAAAAGTCATTGTTGAAAAACTTAAAAAACTCATTCCACGTCAACAATTCGAAGTGCCAATTCAAGCGACTATCGGAAATAAAATCGTTGCCCGTTCAGATATTAAAGCTCTTCGTAAAAACGTATTGGCCAAATGTTATGGTGGTGATATTTCCCGCAAACGAAAACTCCTTGAAAAACAAAAAGCCGGTAAAAAGCGGATGAAAGCCATTGGTTCAGTAGAAGTCCCT
>lepA_Lcl-006
ATGAATCTACAAGAAATGAACGCGCGTAAGGAAAAAATTCGTAATTTTTCGATTATCGCCCATATTGACCACGGAAAATCAACACTTGCTGACCGTATTCTCGAGCAAACTGAAACTGTTTCAAAACGAGAAATGCAAGCTCAACTTCTTGACTCAATGGACCTTGAACGTGAACGCGGAATTACCATTAAATTAAATGCTATTGAGTTAAATTATAAAGCCAAAGATGGTGAAACTTATATTTTCCACCTCATTGACACGCCGGGTCACGTCGATTTTACTTATGAAGTTTCACGAAGCCTTGCTGCCTGTGAGGGAGCAATATTAGTTGTTGATGCCGCACAAGGAATCGAAGCCCAAACCCTTGCAAATGTTTATCTTGCTTTGGATAATGACCTTGAAATTTTACCAGTCATCAATAAGATTGACCTACCAGCTGCTGACCCAGAAATGGTCCGTCAAGAAATTGAAGATGTGATTGGTTTAGATGCCTCTGAAGCCATTCTTGCTTCAGCCAAAGCTGGTATTGGTATTGAAGAAATTCTTGAACAGATTGTTGAGAAAGTTCCTGCCCCTCAAGGTGAAGTTGACGCTCCGCTCAAGGCTTTGATTTTTGACTCAGTTTATGATGCATATCGAGGCGTTATCCTTCAAATACGGGTCATTGACGGCTCGCTTAAAGTTGGGGACCGTATTCAATTGATGAGTAACGGTAAAGAATTTGATGTCACAGAAGTCGGTATTTTCACGCCAAAAGCTGTTTCTCGTGATTTCTTGATGGCTGGAGATGTTGGTTATGTAGCAGCATCTATTAAAACCGTTGCGGACACACGTGTCGGAGATACCGTGACCCTCGCATCAAATCCAGCAACTGAGGCGCTAAAGGGTTATAAAGAAATGAATCCAATGGTATTTGCGGGGATTTATCCAATTGAATCAAATAAATTCAATGACTTGCGCGAAGCTCTAGAAAAACTTCAATTAAATGATGCTAGTCTTCGTTTTGAACCTGAAACATCGCAAGCGCTTGGTTTCGGATTCCGTTGTGGTTTCCTCGGCCTTTTGCATATGGATGTCATTCAAGAGCGTTTAGAACGTGAATTTGGTATTGATTTGATCATGACCGCGCCATCCGTTGTTTATCATATCAATACAACGGACGGTGAAACCCTTGAAGTAGCCAACCCATCAGAATTCCCAGATCCTACACGCATTGAAAACATCGAAGAACCATTTGTTAAAGCTCAAATCATGGTACCAAATGATTTCGTTGGTCCGGTTATGGAATTAGCTCAACGGAAACGTGGAATTTTCCTAACAATGGATTATTTAGACGCAAATCGGGTCAATATCATATATAATATTCCATTGAGTGAAATTGTCTTTGATTTCTTTGATAAACTTAAATCATCAACTAAAGGTTATGCCAGCTTTGATTATGAGATTTCTGATTATCGTCCATCAAATCTTGTGAAAATGGACATTCTCTTAAATGCCGAAAAAGTCGATGCCTTAAGTTTCATTGTCCACAAAGACTTTGCCTTTGAACGCGGAAAAGTCATTGTTGAAAAACTTAAAAAACTCATTCCACGTCAACAATTCGAAGTGCCAATTCAAGCGACTATCGGAAATAAAATCGTTGCCCGTTCAGATATTAAAGCTCTTCGTAAAAACGTATTGGCCAAATGTTACGGTGGTGATATTTCCCGCAAACGAAAACTCCTTGAAAAACAAAAAGCCGGTAAAAAGCGGATGAAAGCCATTGGTTCAGTAGAAGTCCCT
>lepA_Lcl-007
ATGAATCTACAAGAAATGAACGCGCGTAAGGAAAAAATTCGTAATTTTTCGATTATCGCCCATATTGACCACGGAAAATCAACACTTGCTGACCGTATTCTCGAGCAAACTGAAACTGTTTCAAAACGAGAAATGCAAGCTCAACTTCTTGACTCAATGGACCTTGAACGTGAACGCGGAATTACCATTAAATTAAATGCTATTGAGTTAAATTATAAAGCCAAAGATGGTGAAACTTATATTTTCCACCTCATTGACACGCCGGGTCACGTCGATTTTACTTATGAAGTTTCACGAAGCCTTGCTGCCTGTGAGGGAGCAATATTAGTTGTTGATGCCGCACAAGGAATCGAAGCCCAAACCCTTGCAAATGTTTATCTTGCTTTGGATAATGACCTTGAAATTTTACCAGTCATCAATAAGATTGACCTACCAGCTGCTGACCCAGAAATGGTCCGTCAAGAAATTGAAGATGTGATTGGTTTAGATGCCTCTGAAGCCATTCTTGCTTCAGCCAAAGCTGGGATTGGTATTGAAGAAATTCTTGAACAGATTGTTGAGAAAGTTCCTGCCCCTCAAGGTGAAGTTGACGCTCCGCTCAAGGCTTTGATTTTTGACTCAGTTTATGATGCATATCGAGGCGTTATCCTTCAAATACGGGTCATTGACGGCTCGCTTAAAGTTGGGGACCGTATTCAATTGATGAGTAACGGTAAAGAATTTGATGTCACAGAAGTCGGTATTTTCACGCCAAAAGCTGTTTCTCGTGATTTCTTGATGGCTGGAGATGTTGGTTATGTAGCAGCATCTATTAAAACCGTTGCGGACACACGTGTCGGAGATACCGTGACCCTCGCATCAAATCCAGCAACTGAGGCGCTAAAGGGTTATAAAGAAATGAATCCAATGGTATTTGCGGGGATTTATCCAATTGAATCAAATAAATTCAATGACTTGCGCGAAGCTCTAGAAAAACTTCAATTAAATGATGCTAGTCTTCGTTTTGAACCTGAAACATCGCAAGCGCTTGGTTTCGGATTCCGTTGTGGTTTCCTCGGTCTTTTGCATATGGATGTCATTCAAGAGCGTTTAGAACGTGAATTTTGTATTGATTTGATCATGACCGCGCCATCCGTTGTTTATCATATCAATACAACGGACGGTGAAACCCTTGAAGTAGCCAACCCATCAGAATTCCCAGATCCTACACGCATTGAAAACATCGAAGAACCATTTGTTAAAGCTCAAATCATGGTACCAAATGATTTCGTTGGTCCGGTTATGGAATTAGCTCAACGGAAACGTGGAATTTTCCTAACAATGGATTATTTAGACGCAAATCGGGTCAATATCATATATAATATTCCATTGAGTGAAATTGTCTTTGATTTCTTTGATAAACTTAAATCATCAACTAAAGGTTATGCCAGCTTTGATTATGAGATTTCTGATTATCGTCCATCAAATCTTGTGAAAATGGACATTCTCTTAAATGCCGAAAAAGTCGATGCCTTAAGTTTCATTGTCCACAAAGACTTTGCCTTTGAACGCGGAAAAGTCATTGTTGAAAAACTTAAAAAACTCATTCCACGTCAACAATTCGAAGTGCCAATTCAAGCGACTATCGGAAATAAAATCGTTGCCCGTTCAGATATTAAAGCTCTTCGTAAAAACGTATTGGCCAAATGTTATGGTGGTGATATTTCCCGCAAACGAAAACTCCTTGAAAAACAAAAAGCCGGTAAAAAGCGGATGAAAGCCATTGGTTCAGTAGAAGTCCCT
>lepA_Lcl-008
ATGAATCTACAAGAAATGAACGCGCGTAAGGAAAAAATTCGTAATTTTTCGATTATCGCCCATATTGACCACGGAAAATCAACACTTGCTGACCGTATTCTCGAGCAAACTGAAACTGTTTCAAAACGAGAAATGCAAGCTCAACTTCTTGACTCAATGGACCTTGAACGTGAACGCGGAATTACCATTAAATTAAATGCTATTGAGTTAAATTATAAAGCCAAAGATGGTGAAACTTATATTTTCCACCTCATTGACACGCCGGGTCACGTCGATTTTACTTATGAAGTTTCACGAAGCCTTGCTGCCTGTGAGGGAGCAATATTAGTTGTTGATGCCGCACAAGGAATCGAAGCCCAAACCCTTGCAAATGTTTATCTTGCTTTGGATAATGACCTTGAAATTTTACCAGTCATCAATAAGATTGACCTACCAGCTGCTGACCCAGAAATGGTCCGTCAAGAAATTGAAGATGTGATTGGTTTAGATGCCTCTGAAGCCATTCTTGCTTCAGCCAAAGCTGGGATTGGTATTGAAGAAATTCTTGAACAGATTGTTGAGAAAGTTCCTGCCCCTCAAGGTGAAGTTGACGCTCCGCTCAAGGCTTTGATTTTTGACTCAGTTTATGATGCATATCGAGGCGTTATCCTTCAAATACGGGTCATTGACGGCTCGCTTAAAGTTGGGGACCGTATTCAATTGATGAGTAACGGTAAAGAATTTGATGTCACAGAAGTCGGTATTTTCACGCCAAAAGCTGTTTCTCGTGATTTCTTGATGGCTGGAGATGTTGGTTATGTAGCAGCATCTATTAAAACCGTTGCGGACACACGTGTCGGAGATACCGTGACCCTCGCATCAAATCCAGCAACTGAGGCGCTAAAGGGTTATAAAGAAATGAATCCAATGGTATTTGCGGGGATTTATCCAATTGAATCAAATAAATTCAATGACTTGCGCGAAGCTCTAGAAAAACTTCAATTAAATGATGCTAGTCTTCGTTTTGAACCTGAAACATCGCAAGCGCTTGGTTTCGGATTCCGTTGTGGTTTCCTCGGTCTTTTGCATATGGATGTCATTCAAGAGCGTTTAGAACGTGAATTTTGTATTGATTTGATCATGACCGCGCCATCCGTTGTTTATCATATCAATACAACGGACGGTGAAACCCTTGAAGTAGCCAACCCATCAGAATTCCCAGATCCTACACGCATTGAAAACATCGAAGAACCATTTGTTAAAGCTCAAATCATGGTACCAAATGATTTCGTTGGTCCGGTTATGGAATTAGCTCAACGGAAACGTGGAATTTTCCTAACAATGGATTATTTAGACGCAAATCGGGTCAATATCATATATAATATTCCATTGAGTGAAATTGTCTTTGATTTCTTTGATAAACTTAAATCATCAACTAAAGGTTATGCCAGCTTTGATTATGAGATTTCTGATTATCGTCCATCAAATCTTGTGAAAATGGACATTCTCTTAAATGCCGAAAAAGTCGATGCCTTAAGTTTCATTGTCCACAAAGACTTTGCCTTTGAACGCGGAAAAGTCATTGTTGAAAAACTTAAAAAACTCATTCCACGTCAACAATTCGAAGTGCCAATTCAAGCGACTATCGGAAATAAAATCGTTGCCCGTTCAGATATTAAAGCTCTTCGTAAAAACGTATTGGCCAAATGTTATGGTGGTGATATTTCCCGCAAACGAAAACTCCTTGAAAAACAAAAAGCCGGTAAAAAGCGGATGAAAGCCATTGGTTCAGTAGAAGTCCCT
>lepA_Lcl-009
ATGAATCTACAAGAAATGAACGCGCGTAAGGAAAAAATTCGTAATTTTTCGATTATCGCCCATATTGACCACGGAAAATCAACACTTGCTGACCGTATTCTCGAGCAAACTGAAACTGTTTCAAAACGAGAAATGCAAGCTCAACTTCTTGACTCAATGGACCTTGAACGTGAACGCGGAATTACCATTAAATTAAATGCTATTGAGTTAAATTATAAAGCCAAAGATGGTGAAACTTATATTTTCCACCTCATTGACACGCCGGGTCACGTCGATTTTACTTATGAAGTTTCACGAAGCCTTGCTGCCTGTGAGGGAGCAATATTAGTTGTTGATGCCGCACAAGGAATCGAAGCCCAAACCCTTGCAAATGTTTATCTTGCTTTGGATAATGACCTTGAAATTTTACCAGTCATCAATAAGATTGACCTACCAGCTGCTGACCCAGAAATGGTCCGTCAAGAAATTGAAGATGTGATTGGTTTAGATGCCTCTGAAGCCATTCTTGCTTCAGCCAAAGCTGGGATTGGTATTGAAGAAATTCTTGAACAGATTGTTGAGAAAGTTCCTGCCCCTCAAGGTGAAGTTGACGCTCCGCTCAAGGCTTTGATTTTTGACTCAGTTTATGATGCATATCGAGGCGTTATCCTTCAAATACGGGTCATTGACGGCTCGCTTAAAGTTGGGGACCGTATTCAATTGATGAGTAACGGTAAAGAATTTGATGTCACAGAAGTCGGTATTTTCACGCCAAAAGCTGTTTCTCGTGATTTCTTGATGGCTGGAGATGTTGGTTATGTAGCAGCATCTATTAAAACCGTTGCGGACACACGTGTCGGAGATACCGTGACCCTCGCATCAAATCCAGCAACTGAGGCGCTAAAGGGTTATAAAGAAATGAATCCAATGGTATTTGCGGGGATTTATCCAATTGAATCAAATAAATTCAATGACTTGCGCGAAGCTCTAGAAAAACTTCAATTAAATGATGCTAGTCTTCGTTTTGAACCTGAAACATCGCAAGCGCTTGGTTTCGGATTCCGTTGTGGTTTCCTCGGTCTTTTGCATATGGATGTCATTCAAGAGCGTTTAGAACGTGAATTTTGTATTGATTTGATCATGACCGCGCCATCCGTTGTTTATCATATCAATACAACGGACGGTGAAACCCTTGAAGTAGCCAACCCATCAGAATTCCCAGATCCTACACGCATTGAAAACATCGAAGAACCATTTGTTAAAGCTCAAATCATGGTACCAAATGATTTCGTTGGTCCGGTTATGGAATTAGCTCAACGGAAACGTGGAATTTTCCTAACAATGGATTATTTAGACGCAAATCGGGTCAATATCATATATAATATTCCATTGAGTGAAATTGTCTTTGATTTCTTTGATAAACTTAAATCATCAACTAAAGGTTATGCCAGCTTTGATTATGAGATTTCTGATTATCGTCCATCAAATCTTGTGAAAATGGACATTCTCTTAAATGCCGAAAAAGTCGATGCCTTAAGTTTCATTGTCCACAAAGACTTTGCCTTTGAACGCGGAAAAGTCATTGTTGAAAAACTTAAAAAACTCATTCCACGTCAACAATTCGAAGTGCCAATTCAAGCGACTATCGGAAATAAAATCGTTGCCCGTTCAGATATTAAAGCTCTTCGTAAAAACGTATTGGCCAAATGTTATGGTGGTGATATTTCCCGCAAACGAAAACTCCTTGAAAAACAAAAAGCCGGTAAAAAGCGGATGAAAGCCATTGGTTCAGTAGAAGTCCCT
>lepA_Lcl-010
ATGAATCTACAAGAAATGAACGCGCGTAAGGAAAAAATTCGTAATTTTTCGATTATCGCCCATATTGACCACGGAAAATCAACACTTGCTGACCGTATTCTCGAGCAAACTGAAACTGTTTCAAAACGAGAAATGCAAGCTCAACTTCTTGACTCAATGGACCTTGAACGTGAACGCGGAATTACCATTAAATTAAATGCTATTGAGTTAAATTATAAAGCCAAAGATGGTGAAACTTATATTTTCCACCTCATTGACACGCCGGGTCACGTCGATTTTACTTATGAAGTTTCACGAAGCCTTGCTGCCTGTGAGGGAGCAATATTAGTTGTTGATGCCGCACAAGGAATCGAAGCCCAAACCCTTGCAAATGTTTATCTTGCTTTGGATAATGACCTTGAAATTTTACCAGTCATCAATAAGATTGACCTACCAGCTGCTGACCCAGAAATGGTCCGTCAAGAAATTGAAGATGTGATTGGTTTAGATGCCTCTGAAGCCATTCTTGCTTCAGCCAAAGCTGGGATTGGTATTGAAGAAATTCTTGAACAGATTGTTGAGAAAGTTCCTGCCCCTCAAGGTGAAGTTGACGCTCCGCTCAAGGCTTTGATTTTTGACTCAGTTTATGATGCATATCGAGGCGTTATCCTTCAAATACGGGTCATTGACGGCTCGCTTAAAGTTGGGGACCGTATTCAATTGATGAGTAACGGTAAAGAATTTGATGTCACAGAAGTCGGTATTTTCACGCCAAAAGCTGTTTCTCGTGATTTCTTGATGGCTGGAGATGTTGGTTATGTAGCAGCATCTATTAAAACCGTTGCGGACACACGTGTCGGAGATACCGTGACCCTCGCATCAAATCCAGCAACTGAGGCGCTAAAGGGTTATAAAGAAATGAATCCAATGGTATTTGCGGGGATTTATCCAATTGAATCAAATAAATTCAATGACTTGCGCGAAGCTCTAGAAAAACTTCAATTAAATGATGCTAGTCTTCGTTTTGAACCTGAAACATCGCAAGCGCTTGGTTTCGGATTCCGTTGTGGTTTCCTCGGTCTTTTGCATATGGATGTCATTCAAGAGCGTTTAGAACGTGAATTTTGTATTGATTTGATCATGACCGCGCCATCCGTTGTTTATCATATCAATACAACGGACGGTGAAACCCTTGAAGTAGCCAACCCATCAGAATTCCCAGATCCTACACGCATTGAAAACATCGAAGAACCATTTGTTAAAGCTCAAATCATGGTACCAAATGATTTCGTTGGTCCGGTTATGGAATTAGCTCAACGGAAACGTGGAATTTTCCTAACAATGGATTATTTAGACGCAAATCGGGTCAATATCATATATAATATTCCATTGAGTGAAATTGTCTTTGATTTCTTTGATAAACTTAAATCATCAACTAAAGGTTATGCCAGCTTTGATTATGAGATTTCTGATTATCGTCCATCAAATCTTGTGAAAATGGACATTCTCTTAAATGCCGAAAAAGTCGATGCCTTAAGTTTCATTGTCCACAAAGACTTTGCCTTTGAACGCGGAAAAGTCATTGTTGAAAAACTTAAAAAACTCATTCCACGTCAACAATTCGAAGTGCCAATTCAAGCGACTATCGGAAATAAAATCGTTGCCCGTTCAGATATTAAAGCTCTTCGTAAAAACGTATTGGCCAAATGTTATGGTGGTGATATTTCCCGCAAACGAAAACTCCTTGAAAAACAAAAAGCCGGTAAAAAGCGGATGAAAGCCATTGGTTCAGTAGAAGTCCCT
>lepA_Lcl-011
ATGAATTTACAAGAAATGAACGCGCGTAAGGAAAAAATTCGTAATTTTTCGATTATCGCCCATATTGACCACGGGAAATCAACCCTTGCTGACCGTATTCTCGAGCAAACTGAAACTGTCTCAAAACGTGAAATGCAAGCCCAACTTTTAGACTCAATGGACCTTGAACGTGAACGTGGGATTACCATTAAATTAAATGCTATCGAACTGAACTATAAAGCTAAAGATGGCGAAACTTATATTTTCCACCTTATTGACACGCCAGGGCACGTCGATTTCACTTATGAAGTCTCACGAAGTCTTGCTGCCTGTGAAGGGGCAATTTTAGTTGTTGATGCCGCCCAAGGAATCGAAGCTCAAACCCTCGCTAACGTTTATCTTGCTTTGGATAATGACCTCGAAATTTTACCAGTCATCAATAAAATTGACTTACCAGCTGCTGACCCAGAAATGGTTCGCCAAGAAATTGAAGATGTGATTGGTTTAGATGCTTCCGAAGCGGTTCTTGCCTCTGCTAAAGCTGGAATTGGAATTGAAGAAATTCTTGAACAAATCGTCGAAAAAGTTCCAGCTCCTCAAGGTGAAGTTGACGCGCCTCTCAAAGCTCTAATTTTTGACTCAGTTTATGATGCTTATCGAGGAGTTATTCTTCAAATTCGTGTGATTGACGGTTCAGTCAAGGTTGGAGATCGTATTCAACTGATGAGTAACGGCAAAGAATTTGATGTTACAGAAGTTGGGATTTTCACACCAAAAGCAGTTGCCCGTGATTTCTTGATGGCTGGAGATGTTGGTTATGTTGCTGCCGCAATCAAGACAGTTGCTGACACACGTGTTGGGGATACAGTGACACTCGCTTCAAATCCAGCGACCGAAGCCCTAGAGGGTTATAAGGAAATGAACCCAATGGTGTTCGCTGGGATTTACCCAATTGAATCAAATAAATTTAACGACCTCCGTGAGGCCCTTGAAAAACTTCAATTAAACGACGCTAGTCTTCGTTTTGAGCCTGAAACATCACAAGCTCTTGGTTTTGGATTCCGTTGTGGTTTCCTTGGCCTCTTGCACATGGATGTCATTCAAGAGCGTTTAGAACGTGAATTTGGTATTGATTTGATTATGACTGCTCCATCCGTTGTTTATCATATTAATACTACAGATGGTGAAACATTAGAAGTCGCTAACCCATCGGAATTCCCAGATCCTACACGCATTGAAAATATTGAAGAACCATTTGTTAAAGCTCAAATCATGGTGCCAAATGATTTTGTTGGTCCTGTGATGGAATTGGCCCAACGAAAACGCGGAATTTTTCTAACAATGGATTATTTAGATGCAAATCGTGTCAATATCATTTATCATATTCCATTGAGTGAAATTGTTTTTGATTTCTTTGATAAACTTAAATCATCAACTAAAGGTTATGCCAGCTTTGATTATGAAATTTCTGACTATCGTCCATCAAATCTTGTAAAAATGGATATTCTCTTAAATGCTGAAAAAGTCGATGCCTTAAGTTTCATTGTCCACAAAGACTTTGCCTTTGAACGCGGAAAAGTAATTGTTGAAAAACTTAAAAAACTCATTCCACGTCAACAATTTGAAGTTCCAATCCAAGCAACCATTGGAAACAAAATCGTTGCTCGTTCAGACATTAAAGCTCTTCGTAAAAATGTATTGGCCAAATGTTATGGTGGAGATATTTCCCGTAAGCGAAAACTCCTTGAAAAACAAAAAGCTGGTAAAAAACGGATGAAAGCCATTGGTTCAGTAGAAGTCCCT
>lepA_Lcl-012
ATGAATTTACAAGAAATGAACGCGCGTAAGGAAAAAATTCGTAATTTTTCGATTATCGCCCATATTGACCACGGGAAATCAACCCTTGCTGACCGTATTCTCGAGCAAACTGAAACTGTCTCAAAACGTGAAATGCAAGCCCAACTTTTAGACTCAATGGACCTTGAACGTGAACGTGGGATTACCATTAAATTAAATGCTATCGAACTGAACTATAAAGCTAAAGATGGCGAAACTTATATTTTCCACCTTATTGACACGCCAGGGCACGTCGATTTCACTTATGAAGTCTCACGAAGTCTTGCTGCCTGTGAAGGGGCAATTTTAGTTGTTGATGCCGCCCAAGGAATCGAAGCTCAAACCCTCGCTAACGTTTATCTTGCTTTGGATAATGACCTCGAAATTTTACCAGTCATCAATAAAATTGACTTACCAGCTGCTGACCCAGAAATGGTTCGCCAAGAAATTGAAGATGTGATTGGTTTAGATGCTTCCGAAGCGGTTCTTGCCTCTGCTAAAGCTGGAATTGGAATTGAAGAAATTCTTGAACAAATCGTCGAAAAAGTTCCAGCTCCTCAAGGTGAAGTTGACGCGCCTCTCAAAGCTCTAATTTTTGACTCAGTTTATGATGCTTATCGAGGAGTTATTCTTCAAATTCGTGTGATTGACGGTTCAGTCAAGGTTGGAGATCGTATTCAACTGATGAGTAACGGCAAAGAATTTGATGTTACAGAAGTTGGGATTTTCACACCAAAAGCAGTTGCCCGTGATTTCTTGATGGCTGGAGATGTTGGTTATGTTGCTGCCGCAATCAAGACAGTTGCTGACACACGTGTTGGGGATACAGTGACACTCGCTTCAAATCCAGCGACCGAAGCCCTAGAGGGTTATAAGGAAATGAACCCAATGGTGTTCGCTGGGATTTACCCAATTGAATCAAATAAATTTAACGACCTCCGTGAGGCCCTTGAAAAACTTCAATTAAACGACGCTAGTCTTCGTTTTGAGCCTGAAACATCACAAGCTCTTGGTTTTGGATTCCGTTGTGGTTTCCTTGGCCTCTTGCACATGGATGTCATTCAAGAGCGTTTAGAACGTGAATTTGGTATTGATTTGATTATGACTGCTCCATCCGTTGTTTATCATATTAATACTACAGATGGTGAAACATTAGAAGTCGCTAACCCATCGGAATTCCCAGATCCTACACGCATTGAAAATATTGAAGAACCATTTGTTAAAGCTCAAATCATGGTGCCAAATGATTTTGTTGGTCCTGTGATGGAATTGGCCCAACGAAAACGCGGAATTTTTCTAACAATGGATTATTTAGATGCAAATCGTGTCAATATCATTTATCATATTCCATTGAGTGAAATTGTTTTTGATTTCTTTGATAAACTTAAATCATCAACTAAAGGTTATGCCAGCTTTGATTATGAAATTTCTGACTATCGTCCATCAAATCTTGTAAAAATGGATATTCTCTTAAATGCTGAAAAAGTCGATGCCTTAAGTTTCATTGTCCACAAAGACTTTGCCTTTGAACGCGGAAAAGTAATTGTTGAAAAACTTAAAAAACTCATTCCACGTCAACAATTTGAAGTTCCAATCCAAGCAACCATTGGAAACAAAATCGTTGCTCGTTCAGACATTAAAGCTCTTCGTAAAAATGTATTGGCCAAATGTTATGGTGGAGATATTTCCCGTAAGCGAAAACTCCTTGAAAAACAAAAAGCTGGTAAAAAACGGATGAAAGCCATTGGTTCAGTAGAAGTCCCT
>lepA_Lcl-013
ATGAATTTACAAGAAATGAACGCGCGTAAGGAAAAAATTCGTAATTTTTCGATTATCGCCCATATTGACCACGGGAAATCAACCCTTGCTGACCGTATTCTCGAGCAAACTGAAACTGTGTCAAAACGTGAAATGCAAGCCCAACTTTTAGACTCAATGGACCTTGAACGTGAACGTGGGATTACCATTAAATTAAATGCTATCGAGTTAAATTATAAAGCTAAAGATGGCGAAACTTATATTTTCCACCTCATTGACACGCCAGGGCACGTCGATTTTACTTATGAAGTTTCACGAAGTCTTGCTGCCTGTGAAGGGGCAATTTTAGTTGTTGATGCCGCCCAAGGAATCGAAGCTCAAACCCTCGCTAACGTTTATCTTGCTTTGGATAATGACCTCGAAATTTTACCAGTCATCAATAAAATTGACTTACCAGCTGCTGACCCAGAAATGGTTCGCCAAGAAATTGAAGATGTGATTGGTTTAGATGCTTCCGAAGCGGTTCTTGCCTCTGCTAAAGCTGGGATTGGGATTGAAGAAATTCTCGAACAAATCGTCGAGAAAGTTCCAGCCCCTCAAGGTGAAGTTGACGCACCTCTCAAAGCTCTAATTTTTGACTCAGTTTATGATGCTTATCGAGGAGTTATTCTTCAAATTCGTGTGATTGACGGTTCAGTCAAGGTTGGAGATCGTATTCAACTCATGAGTAACGGCAAAGAATTTGATGTTACAGAAGTTGGGATTTTCACACCAAAAGCAGTTTCCCGTGATTTCTTGATGGCCGGAGATGTTGGTTATGTTGCAGCCGCAATCAAGACAGTTGCTGACACACGTGTTGGGGATACAGTGACACTCGCTTCAAATCCAGCGACCGAAGCCCTAGAGGGTTATAAGGAAATGAACCCAATGGTGTTCGCTGGGATTTACCCAATTGAATCAAATAAATTTAACGACCTCCGTGAGGCCCTTGAAAAACTTCAATTAAACGACGCCAGTCTTCGTTTTGAGCCTGAAACATCACAAGCTCTTGGTTTTGGATTCCGTTGTGGTTTCCTTGGCCTCTTGCACATGGATGTCATTCAAGAGCGTTTAGAACGTGAATTTGGCATTGATTTGATTATGACTGCTCCATCCGTTGTTTATCATATTAATACTACAGATGGTGAAACATTAGAAGTTGCTAACCCATCGGAATTCCCAGATCCTACACGCATTGAAAATATTGAAGAACCATTTGTCAAAGCTCAAATCATGGTGCCAAATGATTTCGTTGGTCCTGTGATGGAATTGGCCCAACGAAAACGCGGGATTTTTCTAACAATGGATTATTTAGATGCAAATCGTGTCAATATCATTTATCATATTCCATTGAGTGAAATTGTCTTTGATTTCTTTGATAAACTTAAATCATCAACTAAAGGTTATGCCAGCTTTGATTATGAAATTTCTGATTATCGTCCATCAAATCTTGTAAAAATGGATATTCTCTTAAATGCTGAAAAAGTCGATGCCTTAAGTTTCATTGTTCACAAAGACTTTGCCTTTGAACGCGGAAAAGTAATTGTTGAAAAACTTAAAAAACTCATTCCACGTCAACAATTTGAAGTTCCAATCCAAGCAACCATTGGAAACAAAATCGTTGCTCGTTCAGATATTAAAGCTCTTCGTAAAAACGTATTGGCCAAATGTTATGGTGGAGATATTTCCCGTAAACGAAAACTCCTTGAAAAACAAAAAGCCGGTAAAAAACGGATGAAAGCCATTGGTTCAGTTGAAGTCCCT
>lepA_Lcl-014
ATGAATTTACAAGAAATGAACGCGCGTAAGGAAAAAATTCGTAATTTTTCGATTATCGCCCATATTGACCACGGGAAATCAACCCTTGCTGACCGTATTCTCGAGCAAACTGAAACTGTCTCAAAACGTGAAATGCAAGCCCAACTTTTAGACTCAATGGACCTTGAACGTGAACGTGGGATTACCATTAAATTAAATGCTATCGAACTGAACTATAAAGCTAAAGATGGCGAAACTTATATTTTCCACCTTATTGACACGCCAGGGCACGTCGATTTCACTTATGAAGTCTCCCGAAGTCTTGCTGCCTGTGAAGGGGCAATTTTAGTTGTTGATGCCGCCCAAGGAATCGAAGCTCAAACCCTCGCTAACGTTTATCTTGCTTTGGATAATGACCTCGAAATTTTACCAGTCATCAATAAAATTGACTTACCAGCTGCTGACCCAGAAATGGTTCGCCAAGAAATTGAAGATGTGATTGGTTTAGATGCTTCCGAAGCGGTTCTTGCCTCTGCTAAAGCTGGAATTGGAATTGAAGAAATTCTTGAACAAATCGTCGAAAAAGTTCCAGCTCCTCAAGGTGAAGTTGACGCGCCTCTCAAAGCTCTAATTTTTGACTCAGTTTATGATGCTTATCGAGGAGTTATTCTTCAAATTCGTGTGATTGACGGTTCAGTCAAGGTTGGAGATCGTATTCAACTGATGAGTAACGGCAAAGAATTTGATGTTACAGAAGTTGGGATTTTCACACCAAAAGCAGTTGCCCGTGATTTCTTGATGGCTGGAGATGTTGGTTATGTTGCTGCCGCAATCAAGACAGTTGCTGACACACGTGTTGGGGATACAGTGACACTCGCTTCAAATCCAGCGACCGAAGCCCTAGAGGGTTATAAGGAAATGAACCCAATGGTGTTCGCTGGGATTTACCCAATTGAATCAAATAAATTTAACGACCTCCGTGAGGCCCTTGAAAAACTTCAATTAAACGACGCTAGTCTTCGTTTTGAGCCTGAAACATCACAAGCTCTTGGTTTTGGATTCCGTTGTGGTTTCCTTGGCCTCTTGCACATGGATGTCATTCAAGAGCGTTTAGAACGTGAATTTGGTATTGATTTGATTATGACTGCTCCATCCGTTGTTTATCATATTAATACTACAGATGGTGAAACATTAGAAGTCGCTAACCCATCGGAATTCCCAGATCCTACACGCATTGAAAATATTGAAGAACCATTTGTTAAAGCTCAAATCATGGTGCCAAATGATTTTGTTGGTCCTGTGATGGAATTGGCCCAACGAAAACGCGGAATTTTTCTAACAATGGATTATTTAGATGCAAATCGTGTCAATATCATTTATCATATTCCATTGAGTGAAATTGTTTTTGATTTCTTTGATAAACTTAAATCATCAACTAAAGGTTATGCCAGCTTTGATTATGAAATTTCTGACTATCGTCCATCAAATCTTGTAAAAATGGATATTCTCTTAAATGCTGAAAAAGTCGATGCCTTAAGTTTCATTGTCCACAAAGACTTTGCCTTTGAACGCGGAAAAGTAATTGTTGAAAAACTTAAAAAACTCATTCCACGTCAACAATTTGAAGTTCCAATCCAAGCAACCATTGGAAACAAAATCGTTGCTCGTTCAGACATTAAAGCTCTTCGTAAAAATGTATTGGCCAAATGTTATGGTGGAGATATTTCCCGTAAGCGAAAACTCCTTGAAAAACAAAAAGCTGGTAAAAAACGGATGAAAGCCATTGGTTCAGTAGAAGTCCCT
>lepA_Lcl-015
ATGAATCTACAAGAAATGAACGCGCGTAAGGAAAAAATTCGTAATTTTTCGATTATCGCCCATATTGACCACGGAAAATCAACACTTGCTGACCGTATTCTCGAGCAAACTGAAACTGTTTCAAAACGAGAAATGCAAGCTCAACTTCTTGACTCAATGGACCTTGAACGTGAACGCGGAATTACCATTAAATTAAATGCTATTGAGTTAAATTATAAAGCCAAAGATGGTGAAACTTATATTTTCCACCTCATTGACACGCCGGGTCACGTCGATTTTACTTATGAAGTTTCACGAAGCCTTGCTGCCTGTGAGGGAGCAATATTAGTTGTTGATGCCGCACAAGGAATCGAAGCCCAAACCCTTGCAAATGTTTATCTTGCTTTGGATAATGACCTTGAAATTTTACCAGTCATCAATAAGATTGACCTACCAGCTGCTGACCCAGAAATGGTCCGTCAAGAAATTGAAGATGTGATTGGTTTAGATGCCTCTGAAGCCATTCTTGCTTCAGCCAAAGCTGGGATTGGTATTGAAGAAATTCTTGAACAGATTGTTGAGAAAGTTCCTGCCCCTCAAGGTGAAGTTGACGCTCCGCTCAAGGCTTTGATTTTTGACTCAGTTTATGATGCATATCGAGGCGTTATCCTTCAAATACGGGTCATTGACGGCTCGCTTAAAGTTGGGGACCGTATTCAATTGATGAGTAACGGTAAAGAATTTGATGTCACAGAAGTCGGTATTTTCACGCCAAAAGCTGTTTCTCGTGATTTCTTGATGGCTGGAGATGTTGGTTATGTAGCAGCATCTATTAAAACCGTTGCGGACACACGTGTCGGAGATACCGTGACCCTCGCATCAAATCCAGCAACTGAGGCGCTAAAGGGTTATAAAGAAATGAATCCAATGGTATTTGCGGGGATTTATCCAATTGAATCAAATAAATTCAATGACTTGCGCGAAGCTCTAGAAAAACTTCAATTAAATGATGCTAGTCTTCGTTTTGAACCTGAAACATCGCAAGCGCTTGGTTTCGGATTCCGTTGTGGTTTCCTCGGTCTTTTGCATATGGATGTCATTCAAGAGCGTTTAGAACGTGAATTTTGTATTGATTTGATCATGACCGCGCCATCCGTTGTTTATCATATCAATACAACGGACGGTGAAACCCTTGAAGTAGCCAACCCATCAGAATTCCCAGATCCTACACGCATTGAAAACATCGAAGAACCATTTGTTAAAGCTCAAATCATGGTACCAAATGATTTCGTTGGTCCGGTTATGGAATTAGCTCAACGGAAACGTGGAATTTTCCTAACAATGGATTATTTAGACGCAAATCGGGTCAATATCATATATAATATTCCATTGAGTGAAATTGTCTTTGATTTCTTTGATAAACTTAAATCATCAACTAAAGGTTATGCCAGCTTTGATTATGAGATTTCTGATTATCGTCCATCAAATCTTGTGAAAATGGACATTCTCTTAAATGCCGAAAAAGTCGATGCCTTAAGTTTCATTGTCCACAAAGACTTTGCCTTTGAACGCGGAAAAGTCATTGTTGAAAAACTTAAAAAACTCATTCCACGTCAACAATTCGAAGTGCCAATTCAAGCGACTATCGGAAATAAAATCGTTGCCCGTTCAGATATTAAAGCTCTTCGTAAAAACGTATTGGCCAAATGTTATGGTGGTGATATTTCCCGCAAACGAAAACTCCTTGAAAAACAAAAAGCCGGTAAAAAGCGGATGAAAGCCATTGGTTCAGTAGAAGTCCCT
>lepA_Lcl-016
ATGAATCTACAAGAAATGAACGCGCGTAAGGAAAAAATTCGTAATTTTTCGATTATCGCCCATATTGACCACGGAAAATCAACACTTGCTGACCGTATTCTCGAGCAAACTGAAACTGTTTCAAAACGAGAAATGCAAGCTCAACTTCTTGACTCAATGGACCTTGAACGTGAACGCGGAATTACCATTAAATTAAATGCTATTGAGTTAAATTATAAAGCCAAAGATGGTGAAACTTATATTTTCCACCTCATTGACACGCCGGGTCACGTCGATTTTACTTATGAAGTTTCACGAAGCCTTGCTGCCTGTGAGGGAGCAATATTAGTTGTTGATGCCGCACAAGGAATCGAAGCCCAAACCCTTGCAAATGTTTATCTTGCTTTGGATAATGACCTTGAAATTTTACCAGTCATCAATAAGATTGACCTACCAGCTGCTGACCCAGAAATGGTCCGTCAAGAAATTGAAGATGTGATTGGTTTAGATGCCTCTGAAGCCATTCTTGCTTCAGCCAAAGCTGGGATTGGTATTGAAGAAATTCTTGAACAGATTGTTGAGAAAGTTCCTGCCCCTCAAGGTGAAGTTGACGCTCCGCTCAAGGCTTTGATTTTTGACTCAGTTTATGATGCATATCGAGGCGTTATCCTTCAAATACGGGTCATTGACGGCTCGCTTAAAGTTGGGGACCGTATTCAATTGATGAGTAACGGTAAAGAATTTGATGTCACAGAAGTCGGTATTTTCACGCCAAAAGCTGTTTCTCGTGATTTCTTGATGGCTGGAGATGTTGGTTATGTAGCAGCATCTATTAAAACCGTTGCGGACACACGTGTCGGAGATACCGTGACCCTCGCATCAAATCCAGCAACTGAGGCGCTAAAGGGTTATAAAGAAATGAATCCAATGGTATTTGCGGGGATTTATCCAATTGAATCAAATAAATTCAATGACTTGCGCGAAGCTCTAGAAAAACTTCAATTAAATGATGCTAGTCTTCGTTTTGAACCTGAAACATCGCAAGCGCTTGGTTTCGGATTCCGTTGTGGTTTCCTCGGTCTTTTGCATATGGATGTCATTCAAGAGCGTTTAGAACGTGAATTTGGTATTGATTTGATCATGACCGCGCCATCCGTTGTTTATCATATCAATACAACGGACGGTGAAACCCTTGAAGTAGCCAACCCATCAGAATTCCCAGATCCTACACGCATTGAAAACATCGAAGAACCATTTGTTAAAGCTCAAATCATGGTACCAAATGATTTCGTTGGTCCGGTTATGGAATTAGCTCAACGGAAACGTGGAATTTTCCTAACAATGGATTATTTAGACGCAAATCGGGTCAATATCATATATAATATTCCATTGAGTGAAATTGTCTTTGATTTCTTTGATAAACTTAAATCATCAACTAAAGGTTATGCCAGCTTTGATTATGAGATTTCTGATTATCGTCCATCAAATCTTGTGAAAATGGACATTCTCTTAAATGCCGAAAAAGTCGATGCCTTAAGTTTCATTGTCCACAAAGACTTTGCCTTTGAACGCGGAAAAGTCATTGTTGAAAAACTTAAAAAACTCATTCCACGTCAACAATTCGAAGTGCCAATTCAAGCGACTATCGGAAATAAAATCGTTGCCCGTTCAGATATTAAAGCTCTTCGTAAAAACGTATTGGCCAAATGTTATGGTGGTGATATTTCCCGCAAACGAAAACTCCTTGAAAAACAAAAAGCCGGTAAAAAGCGGATGAAAGCCATTGGTTCAGTAGAAGTCCCT
>lepA_Lcl-017
ATGAATTTACAAGAAATGAACGCGCGTAAGGAAAAAATTCGTAATTTTTCGATTATCGCCCATATTGACCACGGGAAATCAACCCTTGCTGACCGTATTCTCGAGCAAACTGAAACTGTCTCAAAACGTGAAATGCAAGCCCAACTTTTAGACTCAATGGACCTTGAACGTGAACGTGGGATTACCATTAAATTAAATGCTATCGAACTGAACTATAAAGCTAAAGATGGCGAAACTTATATTTTCCACCTTATTGACACGCCAGGGCACGTCGATTTCACTTATGAAGTCTCACGAAGTCTTGCTGCCTGTGAAGGGGCAATTTTAGTTGTTGATGCCGCCCAAGGAATCGAAGCTCAAACCCTCGCTAACGTTTATCTTGCTTTGGATAATGACCTCGAAATTTTACCAGTCATCAATAAAATTGACTTACCAGCTGCTGACCCAGAAATGGTTCGCCAAGAAATTGAAGATGTGATTGGTTTAGATGCTTCCGAAGCGGTTCTTGCCTCTGCTAAAGCTGGAATTGGAATTGAAGAAATTCTTGAACAAATCGTCGAAAAAGTTCCAGCTCCTCAAGGTGAAGTTGACGCGCCTCTCAAAGCTCTAATTTTTGACTCAGTTTATGATGCTTATCGAGGAGTTATTCTTCAAATTCGTGTGATTGACGGTTCAGTCAAGGTTGGAGATCGTATTCAACTGATGAGTAACGGCAAAGAATTTGATGTTACAGAAGTTGGGATTTTCACACCAAAAGCAGTTGCCCGTGATTTCTTGATGGCTGGAGATGTTGGTTATGTTGCTGCCGCAATCAAGACAGTTGCTGACACACGTGTTGGGGATACAGTGACACTCGCTTCAAATCCAGCGACCGAAGCCCTAGAGGGTTATAAGGAAATGAACCCAATGGTGTTCGCTGGGATTTACCCAATTGAATCAAATAAATTTAACGACCTCCGTGAGGCCCTTGAAAAACTTCAATTAAACGACGCTAGTCTTCGTTTTGAGCCTGAAACATCACAAGCTCTTGGTTTTGGATTCCGTTGTGGTTTCCTTGGCCTCTTGCACATGGATGTCATTCAAGAGCGTTTAGAACGTGAATTTGGTATTGATTTGATTATGACTGCTCCATCCGTTGTTTATCATATTAATACTACAGATGGTGAAACATTAGAAGTCGCTAACCCATCGGAATTCCCAGATCCTACACGCATTGAAAATATTGAAGAACCATTTGTTAAAGCTCAAATCATGGTGCCAAATGATTTTGTTGGTCCTGTGATGGAATTGGCCCAACGAAAACGCGGAATTTTTCTAACAATGGATTATTTAGATGCAAATCGTGTCAATATCATTTATCATATTCCATTGAGTGAAATTGTTTTTGATTTCTTTGATAAACTTAAATCATCAACTAAAGGTTATGCCAGCTTTGATTATGAAATTTCTGACTATCGTCCATCAAATCTTGTAAAAATGGATATTCTCTTAAATGCTGAAAAAGTCGATGCCTTAAGTTTCATTGTCCACAAAGACTTTGCCTTTGAACGCGGAAAAGTAATTGTTGAAAAACTTAAAAAACTCATTCCACGTCAACAATTTGAAGTTCCAATCCAAGCAACCATTGGAAACAAAATCGTTGCTCGTTCAGACATTAAAGCTCTTCGTAAAAATGTATTGGCCAAATGTTATGGTGGAGATATTTCCCGTAAGCGAAAACTCCTTGAAAAACAAAAAGCTGGTAAAAAACGGATGAAAGCCATTGGTTCAGTAGAAGTCCCT
>lepA_Lcl-018
ATGAATTTACAAGAAATGAACGCGCGTAAGGAAAAAATTCGTAATTTTTCGATTATCGCCCATATTGACCACGGGAAATCAACCCTTGCTGACCGTATTCTCGAGCAAACTGAAACTGTGTCAAAACGTGAAATGCAAGCCCAACTTTTAGACTCAATGGACCTTGAACGTGAACGTGGGATTACCATTAAATTAAATGCTATCGAGTTAAATTATAAAGCTAAAGATGGCGAAACTTATATTTTCCACCTCATTGACACGCCAGGGCACGTCGATTTTACTTATGAAGTTTCACGAAGTCTTGCTGCCTGTGAAGGGGCAATTTTAGTTGTTGATGCCGCCCAAGGAATCGAAGCTCAAACCCTCGCTAACGTTTATCTTGCTTTGGATAATGACCTCGAAATTTTACCAGTCATCAATAAAATTGACTTACCAGCTGCTGACCCAGAAATGGTTCGCCAAGAAATTGAAGATGTGATTGGTTTAGATGCTTCCGAAGCGGTTCTTGCCTCTGCTAAAGCTGGGATTGGGATTGAAGAAATTCTCGAACAAATCGTCGAGAAAGTTCCAGCCCCTCAAGGTGAAGTTGACGCACCTCTCAAAGCTCTAATTTTTGACTCAGTTTATGATGCTTATCGAGGAGTTATTCTTCAAATTCGTGTGATTGACGGTTCAGTCAAGGTTGGAGATCGTATTCAACTCATGAGTAACGGCAAAGAATTTGATGTTACAGAAGTTGGGATTTTCACACCAAAAGCAGTTTCCCGTGATTTCTTGATGGCCGGAGATGTTGGTTATGTTGCAGCCGCAATCAAGACAGTTGCTGACACACGTGTTGGGGATACAGTGACACTCGCTTCAAATCCAGCGACCGAAGCCCTAGAGGGTTATAAGGAAATGAACCCAATGGTGTTCGCTGGGATTTACCCAATTGAATCAAATAAATTTAACGACCTCCGTGAGGCCCTTGAAAAACTTCAATTAAACGACGCCAGTCTTCGTTTTGAGCCTGAAACATCACAAGCTCTTGGTTTTGGATTCCGTTGTGGTTTCCTTGGCCTCTTGCACATGGATGTCATTCAAGAGCGTTTAGAACGTGAATTTGGCATTGATTTGATTATGACTGCTCCATCCGTTGTTTATCATATTAATACTACAGATGGTGAAACATTAGAAGTTGCTAACCCATCGGAATTCCCAGATCCTACACGCATTGAAAATATTGAAGAACCATTTGTCAAAGCTCAAATCATGGTGCCAAATGATTTCGTTGGTCCTGTGATGGAATTGGCCCAACGAAAACGCGGGATTTTTCTAACAATGGATTATTTAGATGCAAATCGTGTCAATATCATTTATCATATTCCATTGAGTGAAATTGTCTTTGATTTCTTTGATAAACTTAAATCATCAACTAAAGGTTATGCCAGCTTTGATTATGAAATTTCTGATTATCGTCCATCAAATCTTGTAAAAATGGATATTCTCTTAAATGCTGAAAAAGTCGATGCCTTAAGTTTCATTGTTCACAAAGACTTTGCCTTTGAACGCGGAAAAGTAATTGTTGAAAAACTTAAAAAACTCATTCCACGTCAACAATTTGAAGTTCCAATCCAAGCAACCATTGGAAACAAAATCGTTGCTCGTTCAGATATTAAAGCTCTTCGTAAAAACGTATTGGCCAAATGTTATGGTGGAGATATTTCCCGTAAACGAAAACTCCTTGAAAAACAAAAAGCCGGTAAAAAACGGATGAAAGCCATTGGTTCAGTTGAAGTCCCT
>lepA_Lcl-019
ATGAATTTACAAGAAATGAACGCGCGTAAGGAAAAAATTCGTAATTTTTCGATTATCGCCCATATTGACCACGGGAAATCAACCCTTGCTGACCGTATTCTCGAGCAAACTGAAACTGTCTCAAAACGTGAAATGCAAGCCCAACTTTTAGACTCAATGGACCTTGAACGTGAACGTGGGATTACCATTAAATTAAATGCTATCGAACTGAACTATAAAGCTAAAGATGGCGAAACTTATATTTTCCACCTTATTGACACGCCAGGGCACGTCGATTTCACTTATGAAGTCTCCCGAAGTCTTGCTGCCTGTGAAGGGGCAATTTTAGTTGTTGATGCCGCCCAAGGAATCGAAGCTCAAACCCTCGCTAACGTTTATCTTGCTTTGGATAATGACCTCGAAATTTTACCAGTCATCAATAAAATTGACTTACCAGCTGCTGACCCAGAAATGGTTCGCCAAGAAATTGAAGATGTGATTGGTTTAGATGCTTCCGAAGCGGTTCTTGCCTCTGCTAAAGCTGGAATTGGAATTGAAGAAATTCTTGAACAAATCGTCGAAAAAGTTCCAGCTCCTCAAGGTGAAGTTGACGCGCCTCTCAAAGCTCTAATTTTTGACTCAGTTTATGATGCTTATCGAGGAGTTATTCTTCAAATTCGTGTGATTGACGGTTCAGTCAAGGTTGGAGATCGTATTCAACTGATGAGTAACGGCAAAGAATTTGATGTTACAGAAGTTGGGATTTTCACACCAAAAGCAGTTGCCCGTGATTTCTTGATGGCTGGAGATGTTGGTTATGTTGCTGCCGCAATCAAGACAGTTGCTGACACACGTGTTGGGGATACAGTGACACTCGCTTCAAATCCAGCGACCGAAGCCCTAGAGGGTTATAAGGAAATGAACCCAATGGTGTTCGCTGGGATTTACCCAATTGAATCAAATAAATTTAACGACCTCCGTGAGGCCCTTGAAAAACTTCAATTAAACGACGCTAGTCTTCGTTTTGAGCCTGAAACATCACAAGCTCTTGGTTTTGGATTCCGTTGTGGTTTCCTTGGCCTCTTGCACATGGATGTCATTCAAGAGCGTTTAGAACGTGAATTTGGTATTGATTTGATTATGACTGCTCCATCCGTTGTTTATCATATTAATACTACAGATGGTGAAACATTAGAAGTCGCTAACCCATCGGAATTCCCAGATCCTACACGCATTGAAAATATTGAAGAACCATTTGTTAAAGCTCAAATCATGGTGCCAAATGATTTTGTTGGTCCTGTGATGGAATTGGCCCAACGAAAACGCGGAATTTTTCTAACAATGGATTATTTAGATGCAAATCGTGTCAATATCATTTATCATATTCCATTGAGTGAAATTGTTTTTGATTTCTTTGATAAACTTAAATCATCAACTAAAGGTTATGCCAGCTTTGATTATGAAATTTCTGACTATCGTCCATCAAATCTTGTAAAAATGGATATTCTCTTAAATGCTGAAAAAGTCGATGCCTTAAGTTTCATTGTCCACAAAGACTTTGCCTTTGAACGCGGAAAAGTAATTGTTGAAAAACTTAAAAAACTCATTCCACGTCAACAATTTGAAGTTCCAATCCAAGCAACCATTGGAAACAAAATCGTTGCTCGTTCAGACATTAAAGCTCTTCGTAAAAATGTATTGGCCAAATGTTATGGTGGAGATATTTCCCGTAAGCGAAAACTCCTTGAAAAACAAAAAGCTGGTAAAAAACGGATGAAAGCCATTGGTTCAGTAGAAGTCCCT
>lepA_Lcl-020
ATGAATCTACAAGAAATGAACGCGCGTAAGGAAAAAATTCGTAATTTTTCGATTATCGCCCATATTGACCACGGAAAATCAACACTTGCTGACCGTATTCTCGAGCAAACTGAAACTGTTTCAAAACGAGAAATGCAAGCTCAACTTCTTGACTCAATGGACCTTGAACGTGAACGCGGAATTACCATTAAATTAAATGCTATTGAGTTAAATTATAAAGCCAAAGATGGTGAAACTTATATTTTCCACCTCATTGACACGCCGGGTCACGTCGATTTTACTTATGAAGTTTCACGAAGCCTTGCTGCCTGTGAGGGAGCAATATTAGTTGTTGATGCCGCACAAGGAATCGAAGCCCAAACCCTTGCAAATGTTTATCTTGCTTTGGATAATGACCTTGAAATTTTACCAGTCATCAATAAGATTGACCTACCAGCTGCTGACCCAGAAATGGTCCGTCAAGAAATTGAAGATGTGATTGGTTTAGATGCCTCTGAAGCCATTCTTGCTTCAGCCAAAGCTGGGATTGGTATTGAAGAAATTCTTGAACAGATTGTTGAGAAAGTTCCTGCCCCTCAAGGTGAAGTTGACGCTCCGCTCAAGGCTTTGATTTTTGACTCAGTTTATGATGCATATCGAGGCGTTATCCTTCAAATACGGGTCATTGACGGCTCGCTTAAAGTTGGGGACCGTATTCAATTGATGAGTAACGGTAAAGAATTTGATGTCACAGAAGTCGGTATTTTCACGCCAAAAGCTGTTTCTCGTGATTTCTTGATGGCTGGAGATGTTGGTTATGTAGCAGCATCTATTAAAACCGTTGCGGACACACGTGTCGGAGATACCGTGACCCTCGCATCAAATCCAGCAACTGAGGCGCTAAAGGGTTATAAAGAAATGAATCCAATGGTATTTGCGGGGATTTATCCAATTGAATCAAATAAATTCAATGACTTGCGCGAAGCTCTAGAAAAACTTCAATTAAATGATGCTAGTCTTCGTTTTGAACCTGAAACATCGCAAGCGCTTGGTTTCGGATTCCGTTGTGGTTTCCTCGGTCTTTTGCATATGGATGTCATTCAAGAGCGTTTAGAACGTGAATTTGGTATTGATTTGATCATGACCGCGCCATCCGTTGTTTATCATATCAATACAACGGACGGTGAAACCCTTGAAGTAGCCAACCCATCAGAATTCCCAGATCCTACACGCATTGAAAACATCGAAGAACCATTTGTTAAAGCTCAAATCATGGTACCAAATGATTTCGTTGGTCCGGTTATGGAATTAGCTCAACGGAAACGTGGAATTTTCCTAACAATGGATTATTTAGACGCAAATCGGGTCAATATCATATATAATATTCCATTGAGTGAAATTGTCTTTGATTTCTTTGATAAACTTAAATCATCAACTAAAGGTTATGCCAGCTTTGATTATGAGATTTCTGATTATCGTCCATCAAATCTTGTGAAAATGGACATTCTCTTAAATGCCGAAAAAGTCGATGCCTTAAGTTTCATTGTCCACAAAGACTTTGCCTTTGAACGCGGAAAAGTCATTGTTGAAAAACTTAAAAAACTCATTCCACGTCAACAATTCGAAGTGCCAATTCAAGCGACTATCGGAAATAAAATCGTTGCCCGTTCAGATATTAAAGCTCTTCGTAAAAACGTATTGGCCAAATGTTATGGTGGTGATATTTCCCGCAAACGAAAACTCCTTGAAAAACAAAAAGCCGGTAAAAAGCGGATGAAAGCCATTGGTTCAGTAGAAGTCCCT
>lepA_Lcl-021
ATGAATCTACAAGAAATGAACGCGCGTAAGGAAAAAATTCGTAATTTTTCGATTATCGCCCATATTGACCACGGAAAATCAACACTTGCTGACCGTATTCTCGAGCAAACTGAAACTGTTTCAAAACGAGAAATGCAAGCTCAACTTCTTGACTCAATGGACCTTGAACGTGAACGCGGAATTACCATTAAATTAAATGCTATTGAGTTAAATTATAAAGCCAAAGATGGTGAAACTTATATTTTCCACCTCATTGACACGCCGGGTCACGTCGATTTTACTTATGAAGTTTCACGAAGCCTTGCTGCCTGTGAGGGAGCAATATTAGTTGTTGATGCCGCACAAGGAATCGAAGCCCAAACCCTTGCAAATGTTTATCTTGCTTTGGATAATGACCTTGAAATTTTACCAGTCATCAATAAGATTGACCTACCAGCTGCTGACCCAGAAATGGTCCGTCAAGAAATTGAAGATGTGATTGGTTTAGATGCCTCTGAAGCCATTCTTGCTTCAGCCAAAGCTGGGATTGGTATTGAAGAAATTCTTGAACAGATTGTTGAGAAAGTTCCTGCCCCTCAAGGTGAAGTTGACGCTCCGCTCAAGGCTTTGATTTTTGACTCAGTTTATGATGCATATCGAGGCGTTATCCTTCAAATACGGGTCATTGACGGCTCGCTTAAAGTTGGGGACCGTATTCAATTGATGAGTAACGGTAAAGAATTTGATGTCACAGAAGTCGGTATTTTCACGCCAAAAGCTGTTTCTCGTGATTTCTTGATGGCTGGAGATGTTGGTTATGTAGCAGCATCTATTAAAACCGTTGCGGACACACGTGTCGGAGATACCGTGACCCTCGCATCAAATCCAGCAACTGAGGCGCTAAAGGGTTATAAAGAAATGAATCCAATGGTATTTGCGGGGATTTATCCAATTGAATCAAATAAATTCAATGACTTGCGCGAAGCTCTAGAAAAACTTCAATTAAATGATGCTAGTCTTCGTTTTGAACCTGAAACATCGCAAGCGCTTGGTTTCGGATTCCGTTGTGGTTTCCTCGGTCTTTTGCATATGGATGTCATTCAAGAGCGTTTAGAACGTGAATTTGGTATTGATTTGATCATGACCGCGCCATCCGTTGTTTATCATATCAATACAACGGACGGTGAAACCCTTGAAGTAGCCAACCCATCAGAATTCCCAGATCCTACACGCATTGAAAACATCGAAGAACCATTTGTTAAAGCTCAAATCATGGTACCAAATGATTTCGTTGGTCCGGTTATGGAATTAGCTCAACGGAAACGTGGAATTTTCCTAACAATGGATTATTTAGACGCAAATCGGGTCAATATCATATATAATATTCCATTGAGTGAAATTGTCTTTGATTTCTTTGATAAACTTAAATCATCAACTAAAGGTTATGCCAGCTTTGATTATGAGATTTCTGATTATCGTCCATCAAATCTTGTGAAAATGGACATTCTCTTAAATGCCGAAAAAGTCGATGCCTTAAGTTTCATTGTCCACAAAGACTTTGCCTTTGAACGCGGAAAAGTCATTGTTGAAAAACTTAAAAAACTCATTCCACGTCAACAATTCGAAGTGCCAATTCAAGCGACTATCGGAAATAAAATCGTTGCCCGTTCAGATATTAAAGCTCTTCGTAAAAACGTATTGGCCAAATGTTATGGTGGTGATATTTCCCGCAAACGAAAACTCCTTGAAAAACAAAAAGCCGGTAAAAAGCGGATGAAAGCCATTGGTTCAGTAGAAGTCCCT
>lepA_Lcl-022
ATGAATTTACAAGAAATGAACGCGCGTAAGGAAAAAATTCGTAATTTTTCGATTATCGCCCATATTGACCACGGGAAATCAACCCTTGCTGACCGTATTCTCGAGCAAACTGAAACTGTCTCAAAACGTGAAATGCAAGCCCAACTTTTAGACTCAATGGACCTTGAACGTGAACGTGGGATTACCATTAAATTAAATGCTATCGAACTGAACTATAAAGCTAAAGATGGCGAAACTTATATTTTCCACCTTATTGACACGCCAGGGCACGTCGATTTCACTTATGAAGTCTCACGAAGTCTTGCTGCCTGTGAAGGGGCAATTTTAGTTGTTGATGCCGCCCAAGGAATCGAAGCTCAAACCCTCGCTAACGTTTATCTTGCTTTGGATAATGACCTCGAAATTTTACCAGTCATCAATAAAATTGACTTACCAGCTGCTGACCCAGAAATGGTTCGCCAAGAAATTGAAGATGTGATTGGTTTAGATGCTTCCGAAGCGGTTCTTGCCTCTGCTAAAGCTGGAATTGGAATTGAAGAAATTCTTGAACAAATCGTCGAAAAAGTTCCAGCTCCTCAAGGTGAAGTTGACGCGCCTCTCAAAGCTCTAATTTTTGACTCAGTTTATGATGCTTATCGAGGAGTTATTCTTCAAATTCGTGTGATTGACGGTTCAGTCAAGGTTGGAGATCGTATTCAACTGATGAGTAACGGCAAAGAATTTGATGTTACAGAAGTTGGGATTTTCACACCAAAAGCAGTTGCCCGTGATTTCTTGATGGCTGGAGATGTTGGTTATGTTGCTGCCGCAATCAAGACAGTTGCTGACACACGTGTTGGGGATACAGTGACACTCGCTTCAAATCCAGCGACCGAAGCCCTAGAGGGTTATAAGGAAATGAACCCAATGGTGTTCGCTGGGATTTACCCAATTGAATCAAATAAATTTAACGACCTCCGTGAGGCCCTTGAAAAACTTCAATTAAACGACGCTAGTCTTCGTTTTGAGCCTGAAACATCACAAGCTCTTGGTTTTGGATTCCGTTGTGGTTTACTTGGCCTCTTGCACATGGATGTCATTCAAGAGCGTTTAGAACGTGAATTTGGTATTGATTTGATTATGACTGCTCCATCCGTTGTTTATCATATTAATACTACAGATGGTGAAACATTAGAAGTCGCTAACCCATCGGAATTCCCAGATCCTACACGCATTGAAAATATTGAAGAACCATTTGTTAAAGCTCAAATCATGGTGCCAAATGATTTTGTTGGTCCTGTGATGGAATTGGCCCAACGAAAACGCGGAATTTTTCTAACAATGGATTATTTAGATGCAAATCGTGTCAATATCATTTATCATATTCCATTGAGTGAAATTGTTTTTGATTTCTTTGATAAACTTAAATCATCAACTAAAGGTTATGCCAGCTTTGATTATGAAATTTCTGACTATCGTCCATCAAATCTTGTAAAAATGGATATTCTCTTAAATGCTGAAAAAGTCGATGCCTTAAGTTTCATTGTCCACAAAGACTTTGCCTTTGAACGCGGAAAAGTAATTGTTGAAAAACTTAAAAAACTCATTCCACGTCAACAATTTGAAGTTCCAATCCAAGCAACCATTGGAAACAAAATCGTTGCTCGTTCAGACATTAAAGCTCTTCGTAAAAATGTATTGGCCAAATGTTATGGTGGAGATATTTCCCGTAAGCGAAAACTCCTTGAAAAACAAAAAGCTGGTAAAAAACGGATGAAAGCCATTGGTTCAGTAGAAGTCCCT
>lepA_Lcl-023
ATGAATTTACAAGAAATGAACGCGCGTAAGGAAAAAATTCGTAATTTTTCGATTATCGCCCATATTGACCACGGGAAATCAACCCTTGCTGACCGTATTCTCGAGCAAACTGAAACTGTCTCAAAACGTGAAATGCAAGCCCAACTTTTAGACTCAATGGACCTTGAACGTGAACGTGGGATTACCATTAAATTAAATGCTATCGAACTGAACTATAAAGCTAAAGATGGCGAAACTTATATTTTCCACCTTATTGACACGCCAGGGCACGTCGATTTCACTTATGAAGTCTCACGAAGTCTTGCTGCCTGTGAAGGGGCAATTTTAGTTGTTGATGCCGCCCAAGGAATCGAAGCTCAAACCCTCGCTAACGTTTATCTTGCTTTGGATAATGACCTCGAAATTTTACCAGTCATCAATAAAATTGACTTACCAGCTGCTGACCCAGAAATGGTTCGCCAAGAAATTGAAGATGTGATTGGTTTAGATGCTTCCGAAGCGGTTCTTGCCTCTGCTAAAGCTGGAATTGGAATTGAAGAAATTCTTGAACAAATCGTCGAAAAAGTTCCAGCTCCTCAAGGTGAAGTTGACGCGCCTCTCAAAGCTCTAATTTTTGACTCAGTTTATGATGCTTATCGAGGAGTTATTCTTCAAATTCGTGTGATTGACGGTTCAGTCAAGGTTGGAGATCGTATTCAACTGATGAGTAACGGCAAAGAATTTGATGTTACAGAAGTTGGGATTTTCACACCAAAAGCAGTTGCCCGTGATTTCTTGATGGCTGGAGATGTTGGTTATGTTGCTGCCGCAATCAAGACAGTTGCTGACACACGTGTTGGGGATACAGTGACACTCGCTTCAAATCCAGCGACCGAAGCCCTAGAGGGTTATAAGGAAATGAACCCAATGGTGTTCGCTGGGATTTACCCAATTGAATCAAATAAATTTAACGACCTCCGTGAGGCCCTTGAAAAACTTCAATTAAACGACGCTAGTCTTCGTTTTGAGCCTGAAACATCACAAGCTCTTGGTTTTGGATTCCGTTGTGGTTTCCTTGGCCTCTTGCACATGGATGTCATTCAAGAGCGTTTAGAACGTGAATTTGGTATTGATTTGATTATGACTGCTCCATCCGTTGTTTATCATATTAATACTACAGATGGTGAAACATTAGAAGTCGCTAACCCATCGGAATTCCCAGATCCTACACGCATTGAAAATATTGAAGAACCATTTGTTAAAGCTCAAATCATGGTGCCAAATGATTTTGTTGGTCCTGTGATGGAATTGGCCCAACGAAAACGCGGAATTTTTCTAACAATGGATTATTTAGATGCAAATCGTGTCAATATCATTTATCATATTCCATTGAGTGAAATTGTTTTTGATTTCTTTGATAAACTTAAATCATCAACTAAAGGTTATGCCAGCTTTGATTATGAAATTTCTGACTATCGTCCATCAAATCTTGTAAAAATGGATATTCTCTTAAATGCTGAAAAAGTCGATGCCTTAAGTTTCATTGTCCACAAAGACTTTGCCTTTGAACGCGGAAAAGTAATTGTTGAAAAACTTAAAAAACTCATTCCACGTCAACAATTTGAAGTTCCAATCCAAGCAACCATTGGAAACAAAATCGTTGCTCGTTCAGACATTAAAGCTCTTCGTAAAAATGTATTGGCCAAATGTTATGGTGGAGATATTTCCCGTAAGCGAAAACTCCTTGAAAAACAAAAAGCTGGTAAAAAACGGATGAAAGCCATTGGTTCAGTAGAAGTCCCT
>lepA_Lcl-024
ATGAATCTACAAGAAATGAACGCGCGTAAGGAAAAAATTCGTAATTTTTCGATTATCGCCCATATTGACCACGGAAAATCAACACTTGCTGACCGTATTCTCGAGCAAACTGAAACTGTTTCAAAACGAGAAATGCAAGCTCAACTTCTTGACTCAATGGACCTTGAACGTGAACGCGGAATTACCATTAAATTAAATGCTATTGAGTTAAATTATAAAGCCAAAGATGGTGAAACTTATATTTTCCACCTCATTGACACGCCGGGTCACGTCGATTTTACTTATGAAGTTTCACGAAGCCTTGCTGCCTGTGAGGGAGCAATATTAGTTGTTGATGCCGCACAAGGAATCGAAGCCCAAACCCTTGCAAATGTTTATCTTGCTTTGGATAATGACCTTGAAATTTTACCAGTCATCAATAAGATTGACCTACCAGCTGCTGACCCAGAAATGGTCCGTCAAGAAATTGAAGATGTGATTGGTTTAGATGCCTCTGAAGCCATTCTTGCTTCAGCCAAAGCTGGGATTGGTATTGAAGAAATTCTTGAACAGATTGTTGAGAAAGTTCCTGCCCCTCAAGGTGAAGTTGACGCTCCGCTCAAGGCTTTGATTTTTGACTCAGTTTATGATGCATATCGAGGCGTTATCCTTCAAATACGGGTCATTGACGGCTCGCTTAAAGTTGGGGACCGTATTCAATTGATGAGTAACGGTAAAGAATTTGATGTCACAGAAGTCGGTATTTTCACGCCAAAAGCTGTTTCTCGTGATTTCTTGATGGCTGGAGATGTTGGTTATGTAGCAGCATCTATTAAAACCGTTGCGGACACACGTGTCGGAGATACCGTGACCCTCGCATCAAATCCAGCAACTGAGGCGCTAAAGGGTTATAAAGAAATGAATCCAATGGTATTTGCGGGGATTTATCCAATTGAATCAAATAAATTCAATGACTTGCGCGAAGCTCTAGAAAAACTTCAATTAAATGATGCTAGTCTTCGTTTTGAACCTGAAACATCGCAAGCGCTTGGTTTCGGATTCCGTTGTGGTTTCCTCGGTCTTTTGCATATGGATGTCATTCAAGAGCGTTTAGAACGTGAATTTTGTATTGATTTGATCATGACCGCGCCATCCGTTGTTTATCATATCAATACAACGGACGGTGAAACCCTTGAAGTAGCCAACCCATCAGAATTCCCAGATCCTACACGCATTGAAAACATCGAAGAACCATTTGTTAAAGCTCAAATCATGGTACCAAATGATTTCGTTGGTCCGGTTATGGAATTAGCTCAACGGAAACGTGGAATTTTCCTAACAATGGATTATTTAGACGCAAATCGGGTCAATATCATATATAATATTCCATTGAGTGAAATTGTCTTTGATTTCTTTGATAAACTTAAATCATCAACTAAAGGTTATGCCAGCTTTGATTATGAGATTTCTGATTATCGTCCATCAAATCTTGTGAAAATGGACATTCTCTTAAATGCCGAAAAAGTCGATGCCTTAAGTTTCATTGTCCACAAAGACTTTGCCTTTGAACGCGGAAAAGTCATTGTTGAAAAACTTAAAAAACTCATTCCACGTCAACAATTCGAAGTGCCAATTCAAGCGACTATCGGAAATAAAATCGTTGCCCGTTCAGATATTAAAGCTCTTCGTAAAAACGTATTGGCCAAATGTTATGGTGGTGATATTTCCCGCAAACGAAAACTCCTTGAAAAACAAAAAGCCGGTAAAAAGCGGATGAAAGCCATTGGTTCAGTAGAAGTCCCT
>lepA_Lcl-025
ATGAATCTACAAGAAATGAACGCGCGTAAGGAAAAAATTCGTAATTTTTCGATTATCGCCCATATTGACCACGGAAAATCAACACTTGCTGACCGTATTCTCGAGCAAACTGAAACTGTTTCAAAACGAGAAATGCAAGCTCAACTTCTTGACTCAATGGACCTTGAACGTGAACGCGGAATTACCATTAAATTAAATGCTATTGAGTTAAATTATAAAGCCAAAGATGGTGAAACTTATATTTTCCACCTCATTGACACGCCGGGTCACGTCGATTTTACTTATGAAGTTTCACGAAGCCTTGCTGCCTGTGAGGGAGCAATATTAGTTGTTGATGCCGCACAAGGAATCGAAGCCCAAACCCTTGCAAATGTTTATCTTGCTTTGGATAATGACCTTGAAATTTTACCAGTCATCAATAAGATTGACCTACCAGCTGCTGACCCAGAAATGGTCCGTCAAGAAATTGAAGATGTGATTGGTTTAGATGCCTCTGAAGCCATTCTTGCTTCAGCCAAAGCTGGGATTGGTATTGAAGAAATTCTTGAACAGATTGTTGAGAAAGTTCCTGCCCCTCAAGGTGAAGTTGACGCTCCGCTCAAGGCTTTGATTTTTGACTCAGTTTATGATGCATATCGAGGCGTTATCCTTCAAATACGGGTCATTGACGGCTCGCTTAAAGTTGGGGACCGTATTCAATTGATGAGTAACGGTAAAGAATTTGATGTCACAGAAGTCGGTATTTTCACGCCAAAAGCTGTTTCTCGTGATTTCTTGATGGCTGGAGATGTTGGTTATGTAGCAGCATCTATTAAAACCGTTGCGGACACACGTGTCGGAGATACCGTGACCCTCGCATCAAATCCAGCAACTGAGGCGCTAAAGGGTTATAAAGAAATGAATCCAATGGTATTTGCGGGGATTTATCCAATTGAATCAAATAAATTCAATGACTTGCGCGAAGCTCTAGAAAAACTTCAATTAAATGATGCTAGTCTTCGTTTTGAACCTGAAACATCGCAAGCGCTTGGTTTCGGATTCCGTTGTGGTTTCCTCGGTCTTTTGCATATGGATGTCATTCAAGAGCGTTTAGAACGTGAATTTTGTATTGATTTGATCATGACCGCGCCATCCGTTGTTTATCATATCAATACAACGGACGGTGAAACCCTTGAAGTAGCCAACCCATCAGAATTCCCAGATCCTACACGCATTGAAAACATCGAAGAACCATTTGTTAAAGCTCAAATCATGGTACCAAATGATTTCGTTGGTCCGGTTATGGAATTAGCTCAACGGAAACGTGGAATTTTCCTAACAATGGATTATTTAGACGCAAATCGGGTCAATATCATATATAATATTCCATTGAGTGAAATTGTCTTTGATTTCTTTGATAAACTTAAATCATCAACTAAAGGTTATGCCAGCTTTGATTATGAGATTTCTGATTATCGTCCATCAAATCTTGTGAAAATGGACATTCTCTTAAATGCCGAAAAAGTCGATGCCTTAAGTTTCATTGTCCACAAAGACTTTGCCTTTGAACGCGGAAAAGTCATTGTTGAAAAACTTAAAAAACTCATTCCACGTCAACAATTCGAAGTGCCAATTCAAGCGACTATCGGAAATAAAATCGTTGCCCGTTCAGATATTAAAGCTCTTCGTAAAAACGTATTGGCCAAATGTTATGGTGGTGATATTTCCCGCAAACGAAAACTCCTTGAAAAACAAAAAGCCGGTAAAAAGCGGATGAAAGCCATTGGTTCAGTAGAAGTCCCT
>lepA_Lcl-026
ATGAATCTACAAGAAATGAACGCGCGTAAGGAAAAAATTCGTAATTTTTCGATTATCGCCCATATTGACCACGGAAAATCAACACTTGCTGACCGTATTCTCGAGCAAACTGAAACTGTTTCAAAACGAGAAATGCAAGCTCAACTTCTTGACTCAATGGACCTTGAACGTGAACGCGGAATTACCATTAAATTAAATGCTATTGAGTTAAATTATAAAGCCAAAGATGGTGAAACTTATATTTTCCACCTCATTGACACGCCGGGTCACGTCGATTTTACTTATGAAGTTTCACGAAGCCTTGCTGCCTGTGAGGGAGCAATATTAGTTGTTGATGCCGCACAAGGAATCGAAGCCCAAACCCTTGCAAATGTTTATCTTGCTTTGGATAATGACCTTGAAATTTTACCAGTCATCAATAAGATTGACCTACCAGCTGCTGACCCAGAAATGGTCCGTCAAGAAATTGAAGATGTGATTGGTTTAGATGCCTCTGAAGCCATTCTTGCTTCAGCCAAAGCTGGGATTGGTATTGAAGAAATTCTTGAACAGATTGTTGAGAAAGTTCCTGCCCCTCAAGGTGAAGTTGACGCTCCGCTCAAGGCTTTGATTTTTGACTCAGTTTATGATGCATATCGAGGCGTTATCCTTCAAATACGGGTCATTGACGGCTCGCTTAAAGTTGGGGACCGTATTCAATTGATGAGTAACGGTAAAGAATTTGATGTCACAGAAGTCGGTATTTTCACGCCAAAAGCTGTTTCTCGTGATTTCTTGATGGCTGGAGATGTTGGTTATGTAGCAGCATCTATTAAAACCGTTGCGGACACACGTGTCGGAGATACCGTGACCCTCGCATCAAATCCAGCAACTGAGGCGCTAAAGGGTTATAAAGAAATGAATCCAATGGTATTTGCGGGGATTTATCCAATTGAATCAAATAAATTCAATGACTTGCGCGAAGCTCTAGAAAAACTTCAATTAAATGATGCTAGTCTTCGTTTTGAACCTGAAACATCGCAAGCGCTTGGTTTCGGATTCCGTTGTGGTTTCCTCGGTCTTTTGCATATGGATGTCATTCAAGAGCGTTTAGAACGTGAATTTGGTATTGATTTGATCATGACCGCGCCATCCGTTGTTTATCATATCAATACAACGGACGGTGAAACCCTTGAAGTAGCCAACCCATCAGAATTCCCAGATCCTACACGCATTGAAAACATCGAAGAACCATTTGTTAAAGCTCAAATCATGGTACCAAATGATTTCGTTGGTCCGGTTATGGAATTAGCTCAACGGAAACGTGGAATTTTCCTAACAATGGATTATTTAGACGCAAATCGGGTCAATATCATATATAATATTCCATTGAGTGAAATTGTCTTTGATTTCTTTGATAAACTTAAATCATCAACTAAAGGTTATGCCAGCTTTGATTATGAGATTTCTGATTATCGTCCATCAAATCTTGTGAAAATGGACATTCTCTTAAATGCCGAAAAAGTCGATGCCTTAAGTTTCATTGTCCACAAAGACTTTGCCTTTGAACGCGGAAAAGTCATTGTTGAAAAACTTAAAAAACTCATTCCACGTCAACAATTCGAAGTGCCAATTCAAGCGACTATCGGAAATAAAATCGTTGCCCGTTCAGATATTAAAGCTCTTCGTAAAAACGTATTGGCCAAATGTTATGGTGGTGATATTTCCCGCAAACGAAAACTCCTTGAAAAACAAAAAGCCGGTAAAAAGCGGATGAAAGCCATTGGTTCAGTAGAAGTCCCT
>lepA_Lcl-027
ATGAATTTACAAGAAATGAATGCGCGTAAGGAAAAAATTCGTAATTTTTCGATTATCGCCCATATTGACCACGGGAAATCAACCCTTGCTGACCGTATTCTCGAGCAAACTGAAACTGTCTCAAAACGTGAAATGCAAGCCCAACTTTTAGACTCAATGGACCTTGAACGTGAACGTGGGATTACCATTAAATTAAATGCTATCGAACTGAACTATAAAGCTAAAGATGGCGAAACTTATATTTTCCACCTTATTGACACGCCAGGGCACGTCGATTTCACTTATGAAGTCTCACGAAGTCTTGCTGCCTGTGAAGGGGCAATTTTAGTTGTTGATGCCGCCCAAGGAATCGAAGCTCAAACCCTCGCTAACGTTTATCTTGCTTTGGATAATGACCTCGAAATTTTACCAGTCATCAATAAAATTGACTTACCAGCTGCTGACCCAGAAATGGTTCGCCAAGAAATTGAAGATGTGATTGGTTTAGATGCTTCCGAAGCGGTTCTTGCCTCTGCTAAAGCTGGAATTGGAATTGAAGAAATTCTTGAACAAATCGTCGAAAAAGTTCCAGCTCCTCAAGGTGAAGTTGACGCGCCTCTCAAAGCTCTAATTTTTGACTCAGTTTATGATGCTTATCGAGGAGTTATTCTTCAAATTCGTGTGATTGACGGTTCAGTCAAGGTTGGAGATCGTATTCAACTGATGAGTAACGGCAAAGAATTTGATGTTACAGAAGTTGGGATTTTCACACCAAAAGCAGTTGCCCGTGATTTCTTGATGGCTGGAGATGTTGGTTATGTTGCTGCCGCAATCAAGACAGTTGCTGACACACGTGTTGGGGATACAGTGACACTCGCTTCAAATCCAGCGACCGAAGCCCTAGAGGGTTATAAGGAAATGAACCCAATGGTGTTCGCTGGGATTTACCCAATTGAATCAAATAAATTTAACGACCTCCGTGAGGCCCTTGAAAAACTTCAATTAAACGACGCTAGTCTTCGTTTTGAGCCTGAAACATCACAAGCTCTTGGTTTTGGATTCCGTTGTGGTTTCCTTGGCCTCTTGCACATGGATGTCATTCAAGAGCGTTTAGAACGTGAATTTGGTATTGATTTGATTATGACTGCTCCATCCGTTGTTTATCATATTAATACTACAGATGGTGAAACATTAGAAGTCGCTAACCCATCGGAATTCCCAGATCCTACACGCATTGAAAATATTGAAGAACCATTTGTTAAAGCTCAAATCATGGTGCCAAATGATTTTGTTGGTCCTGTGATGGAATTGGCCCAACGAAAACGCGGAATTTTTCTAACAATGGATTATTTAGATGCAAATCGTGTCAATATCATTTATCATATTCCATTGAGTGAAATTGTTTTTGATTTCTTTGATAAACTTAAATCATCAACTAAAGGTTATGCCAGCTTTGATTATGAAATTTCTGACTATCGTCCATCAAATCTTGTAAAAATGGATATTCTCTTAAATGCTGAAAAAGTCGATGCCTTAAGTTTCATTGTCCACAAAGACTTTGCCTTTGAACGCGGAAAAGTAATTGTTGAAAAACTTAAAAAACTCATTCCACGTCAACAATTTGAAGTTCCAATCCAAGCAACCATTGGAAACAAAATCGTTGCTCGTTCAGACATTAAAGCTCTTCGTAAAAATGTATTGGCCAAATGTTATGGTGGAGATATTTCCCGTAAGCGAAAACTCCTTGAAAAACAAAAAGCTGGTAAAAAACGGATGAAAGCCATTGGTTCAGTAGAAGTCCCT
>lepA_Lcl-028
ATGAATTTACAAGAAATGAATGCGCGTAAGGAAAAAATTCGTAATTTTTCGATTATCGCCCATATTGACCACGGGAAATCAACCCTTGCTGACCGTATTCTCGAGCAAACTGAAACTGTCTCAAAACGTGAAATGCAAGCCCAACTTTTAGACTCAATGGACCTTGAACGTGAACGTGGGATTACCATTAAATTAAATGCTATCGAACTGAACTATAAAGCTAAAGATGGCGAAACTTATATTTTCCACCTTATTGACACGCCAGGGCACGTCGATTTCACTTATGAAGTCTCACGAAGTCTTGCTGCCTGTGAAGGGGCAATTTTAGTTGTTGATGCCGCCCAAGGAATCGAAGCTCAAACCCTCGCTAACGTTTATCTTGCTTTGGATAATGACCTCGAAATTTTACCAGTCATCAATAAAATTGACTTACCAGCTGCTGACCCAGAAATGGTTCGCCAAGAAATTGAAGATGTGATTGGTTTAGATGCTTCCGAAGCGGTTCTTGCCTCTGCTAAAGCTGGAATTGGAATTGAAGAAATTCTTGAACAAATCGTCGAAAAAGTTCCAGCTCCTCAAGGTGAAGTTGACGCGCCTCTCAAAGCTCTAATTTTTGACTCAGTTTATGATGCTTATCGAGGAGTTATTCTTCAAATTCGTGTGATTGACGGTTCAGTCAAGGTTGGAGATCGTATTCAACTGATGAGTAACGGCAAAGAATTTGATGTTACAGAAGTTGGGATTTTCACACCAAAAGCAGTTGCCCGTGATTTCTTGATGGCTGGAGATGTTGGTTATGTTGCTGCCGCAATCAAGACAGTTGCTGACACACGTGTTGGGGATACAGTGACACTCGCTTCAAATCCAGCGACCGAAGCCCTAGAGGGTTATAAGGAAATGAACCCAATGGTGTTCGCTGGGATTTACCCAATTGAATCAAATAAATTTAACGACCTCCGTGAGGCCCTTGAAAAACTTCAATTAAACGACGCTAGTCTTCGTTTTGAGCCTGAAACATCACAAGCTCTTGGTTTTGGATTCCGTTGTGGTTTCCTTGGCCTCTTGCACATGGATGTCATTCAAGAGCGTTTAGAACGTGAATTTGGTATTGATTTGATTATGACTGCTCCATCCGTTGTTTATCATATTAATACTACAGATGGTGAAACATTAGAAGTCGCTAACCCATCGGAATTCCCAGATCCTACACGCATTGAAAATATTGAAGAACCATTTGTTAAAGCTCAAATCATGGTGCCAAATGATTTTGTTGGTCCTGTGATGGAATTGGCCCAACGAAAACGCGGAATTTTTCTAACAATGGATTATTTAGATGCAAATCGTGTCAATATCATTTATCATATTCCATTGAGTGAAATTGTTTTTGATTTCTTTGATAAACTTAAATCATCAACTAAAGGTTATGCCAGCTTTGATTATGAAATTTCTGACTATCGTCCATCAAATCTTGTAAAAATGGATATTCTCTTAAATGCTGAAAAAGTCGATGCCTTAAGTTTCATTGTCCACAAAGACTTTGCCTTTGAACGCGGAAAAGTAATTGTTGAAAAACTTAAAAAACTCATTCCACGTCAACAATTTGAAGTTCCAATCCAAGCAACCATTGGAAACAAAATCGTTGCTCGTTCAGACATTAAAGCTCTTCGTAAAAATGTATTGGCCAAATGTTATGGTGGAGATATTTCCCGTAAGCGAAAACTCCTTGAAAAACAAAAAGCTGGTAAAAAACGGATGAAAGCCATTGGTTCAGTAGAAGTCCCT
>lepA_Lcl-029
ATGAATCTACAAGAAATGAACGCGCGTAAGGAAAAAATTCGTAATTTTTCGATTATCGCCCATATTGACCACGGAAAATCAACACTTGCTGACCGTATTCTCGAGCAAACTGAAACTGTTTCAAAACGAGAAATGCAAGCTCAACTTCTTGACTCAATGGACCTTGAACGTGAACGCGGAATTACCATTAAATTAAATGCTATTGAGTTAAATTATAAAGCCAAAGATGGTGAAACTTATATTTTCCACCTCATTGACACGCCGGGTCACGTCGATTTTACTTATGAAGTTTCACGAAGCCTTGCTGCCTGTGAGGGAGCAATATTAGTTGTTGATGCCGCACAAGGAATCGAAGCCCAAACCCTTGCAAATGTTTATCTTGCTTTGGATAATGACCTTGAAATTTTACCAGTCATCAATAAGATTGACCTACCAGCTGCTGACCCAGAAATGGTCCGTCAAGAAATTGAAGATGTGATTGGTTTAGATGCCTCTGAAGCCATTCTTGCTTCAGCCAAAGCTGGTATTGGTATTGAAGAAATTCTTGAACAGATTGTTGAGAAAGTTCCTGCCCCTCAAGGTGAAGTTGACGCTCCGCTCAAGGCTTTGATTTTTGACTCAGTTTATGATGCATATCGAGGCGTTATCCTTCAAATACGGGTCATTGACGGCTCGCTTAAAGTTGGGGACCGTATTCAATTGATGAGTAACGGTAAAGAATTTGATGTCACAGAAGTCGGTATTTTCACGCCAAAAGCTGTTTCTCGTGATTTCTTGATGGCTGGAGATGTTGGTTATGTAGCAGCATCTATTAAAACCGTTGCGGACACACGTGTCGGAGATACCGTGACCCTCGCATCAAATCCAGCAACTGAGGCGCTAAAGGGTTATAAAGAAATGAATCCAATGGTATTTGCGGGGATTTATCCAATTGAATCAAATAAATTCAATGACTTGCGCGAAGCTCTAGAAAAACTTCAATTAAATGATGCTAGTCTTCGTTTTGAACCTGAAACATCGCAAGCGCTTGGTTTCGGATTCCGTTGTGGTTTCCTCGGCCTTTTGCATATGGATGTCATTCAAGAGCGTTTAGAACGTGAATTTGGTATTGATTTGATCATGACCGCGCCATCCGTTGTTTATCATATCAATACAACGGACGGTGAAACCCTTGAAGTAGCCAACCCATCAGAATTCCCAGATCCTACACGCATTGAAAACATCGAAGAACCATTTGTTAAAGCTCAAATCATGGTACCAAATGATTTCGTTGGTCCGGTTATGGAATTAGCTCAACGGAAACGTGGAATTTTCCTAACAATGGATTATTTAGACGCAAATCGGGTCAATATCATATATAATATTCCATTGAGTGAAATTGTCTTTGATTTCTTTGATAAACTTAAATCATCAACTAAAGGTTATGCCAGCTTTGATTATGAGATTTCTGATTATCGTCCATCAAATCTTGTGAAAATGGACATTCTCTTAAATGCCGAAAAAGTCGATGCCTTAAGTTTCATTGTCCACAAAGACTTTGCCTTTGAACGCGGAAAAGTCATTGTTGAAAAACTTAAAAAACTCATTCCACGTCAACAATTCGAAGTGCCAATTCAAGCGACTATCGGAAATAAAATCGTTGCCCGTTCAGATATTAAAGCTCTTCGTAAAAACGTATTGGCCAAATGTTACGGTGGTGATATTTCCCGCAAACGAAAACTCCTTGAAAAACAAAAAGCCGGTAAAAAGCGGATGAAAGCCATTGGTTCAGTAGAAGTCCCT
>lepA_Lcl-030
ATGAATCTACAAGAAATGAACGCGCGTAAGGAAAAAATTCGTAATTTTTCGATTATCGCCCATATTGACCACGGAAAATCAACACTTGCTGACCGTATTCTCGAGCAAACTGAAACTGTTTCAAAACGAGAAATGCAAGCTCAACTTCTTGACTCAATGGACCTTGAACGTGAACGCGGAATTACCATTAAATTAAATGCTATTGAGTTAAATTATAAAGCCAAAGATGGTGAAACTTATATTTTCCACCTCATTGACACGCCGGGTCACGTCGATTTTACTTATGAAGTTTCACGAAGCCTTGCTGCCTGTGAGGGAGCAATATTAGTTGTTGATGCCGCACAAGGAATCGAAGCCCAAACCCTTGCAAATGTTTATCTTGCTTTGGATAATGACCTTGAAATTTTACCAGTCATCAATAAGATTGACCTACCAGCTGCTGACCCAGAAATGGTCCGTCAAGAAATTGAAGATGTGATTGGTTTAGATGCCTCTGAAGCCATTCTTGCTTCAGCCAAAGCTGGGATTGGTATTGAAGAAATTCTTGAACAGATTGTTGAGAAAGTTCCTGCCCCTCAAGGTGAAGTTGACGCTCCGCTCAAGGCTTTGATTTTTGACTCAGTTTATGATGCATATCGAGGCGTTATCCTTCAAATACGGGTCATTGACGGCTCGCTTAAAGTTGGGGACCGTATTCAATTGATGAGTAACGGTAAAGAATTTGATGTCACAGAAGTCGGTATTTTCACGCCAAAAGCTGTTTCTCGTGATTTCTTGATGGCTGGAGATGTTGGTTATGTAGCAGCATCTATTAAAACCGTTGCGGACACACGTGTCGGAGATACCGTGACCCTCGCATCAAATCCAGCAACTGAGGCGCTAAAGGGTTATAAAGAAATGAATCCAATGGTATTTGCGGGGATTTATCCAATTGAATCAAATAAATTCAATGACTTGCGCGAAGCTCTAGAAAAACTTCAATTAAATGATGCTAGTCTTCGTTTTGAACCTGAAACATCGCAAGCGCTTGGTTTCGGATTCCGTTGTGGTTTCCTCGGTCTTTTGCATATGGATGTCATTCAAGAGCGTTTAGAACGTGAATTTGGTATTGATTTGATCATGACCGCGCCATCCGTTGTTTATCATATCAATACAACGGACGGTGAAACCCTTGAAGTAGCCAACCCATCAGAATTCCCAGATCCTACACGCATTGAAAACATCGAAGAACCATTTGTTAAAGCTCAAATCATGGTACCAAATGATTTCGTTGGTCCGGTTATGGAATTAGCTCAACGGAAACGTGGAATTTTCCTAACAATGGATTATTTAGACGCAAATCGGGTCAATATCATATATAATATTCCATTGAGTGAAATTGTCTTTGATTTCTTTGATAAACTTAAATCATCAACTAAAGGTTATGCCAGCTTTGATTATGAGATTTCTGATTATCGTCCATCAAATCTTGTGAAAATGGACATTCTCTTAAATGCCGAAAAAGTCGATGCCTTAAGTTTCATTGTCCACAAAGACTTTGCCTTTGAACGCGGAAAAGTCATTGTTGAAAAACTTAAAAAACTCATTCCACGTCAACAATTCGAAGTGCCAATTCAAGCGACTATCGGAAATAAAATCGTTGCCCGTTCAGATATTAAAGCTCTTCGTAAAAACGTATTGGCCAAATGTTATGGTGGTGATATTTCCCGCAAACGAAAACTCCTTGAAAAACAAAAAGCCGGTAAAAAGCGGATGAAAGCCATTGGTTCAGTAGAAGTCCCT
>lepA_Lcl-031
ATGAATTTACAAGAAATGAACGCGCGTAAGGAAAAAATTCGTAATTTTTCGATTATCGCCCATATTGACCACGGGAAATCAACCCTTGCTGACCGTATTCTCGAGCAAACTGAAACTGTCTCAAAACGTGAAATGCAAGCCCAACTTTTAGACTCAATGGACCTTGAACGTGAACGTGGGATTACCATTAAATTAAATGCTATCGAACTGAACTATAAAGCTAAAGATGGCGAAACTTATATTTTCCACCTTATTGACACGCCAGGGCACGTCGATTTCACTTATGAAGTCTCACGAAGTCTTGCTGCCTGTGAAGGGGCAATTTTAGTTGTTGATGCCGCCCAAGGAATCGAAGCTCAAACCCTCGCTAACGTTTATCTTGCTTTGGATAATGACCTCGAAATTTTACCAGTCATCAATAAAATTGACTTACCAGCTGCTGACCCAGAAATGGTTCGCCAAGAAATTGAAGATGTGATTGGTTTAGATGCTTCCGAAGCGGTTCTTGCCTCTGCTAAAGCTGGAATTGGAATTGAAGAAATTCTTGAACAAATCGTCGAAAAAGTTCCAGCTCCTCAAGGTGAAGTTGACGCGCCTCTCAAAGCTCTAATTTTTGACTCAGTTTATGATGCTTATCGAGGAGTTATTCTTCAAATTCGTGTGATTGACGGTTCAGTCAAGGTTGGAGATCGTATTCAACTGATGAGTAACGGCAAAGAATTTGATGTTACAGAAGTTGGGATTTTCACACCAAAAGCAGTTGCCCGTGATTTCTTGATGGCTGGAGATGTTGGTTATGTTGCTGCCGCAATCAAGACAGTTGCTGACACACGTGTTGGGGATACAGTGACACTCGCTTCAAATCCAGCGACCGAAGCCCTAGAGGGTTATAAGGAAATGAACCCAATGGTGTTCGCTGGGATTTACCCAATTGAATCAAATAAATTTAACGACCTCCGTGAGGCCCTTGAAAAACTTCAATTAAACGACGCTAGTCTTCGTTTTGAGCCTGAAACATCACAAGCTCTTGGTTTTGGATTCCGTTGTGGTTTCCTTGGCCTCTTGCACATGGATGTCATTCAAGAGCGTTTAGAACGTGAATTTGGTATTGATTTGATTATGACTGCTCCATCCGTTGTTTATCATATTAATACTACAGATGGTGAAACATTAGAAGTCGCTAACCCATCGGAATTCCCAGATCCTACACGCATTGAAAATATTGAAGAACCATTTGTTAAAGCTCAAATCATGGTGCCAAATGATTTTGTTGGTCCTGTGATGGAATTGGCCCAACGAAAACGCGGAATTTTTCTAACAATGGATTATTTAGATGCAAATCGTGTCAATATCATTTATCATATTCCATTGAGTGAAATTGTTTTTGATTTCTTTGATAAACTTAAATCATCAACTAAAGGTTATGCCAGCTTTGATTATGAAATTTCTGACTATCGTCCATCAAATCTTGTAAAAATGGATATTCTCTTAAATGCTGAAAAAGTCGATGCCTTAAGTTTCATTGTCCACAAAGACTTTGCCTTTGAACGCGGAAAAGTAATTGTTGAAAAACTTAAAAAACTCATTCCACGTCAACAATTTGAAGTTCCAATCCAAGCAACCATTGGAAACAAAATCGTTGCTCGTTCAGACATTAAAGCTCTTCGTAAAAATGTATTGGCCAAATGTTATGGTGGAGATATTTCCCGTAAGCGAAAACTCCTTGAAAAACAAAAAGCTGGTAAAAAACGGATGAAAGCCATTGGTTCAGTAGAAGTCCCT
>lepA_Lcl-032
ATGAATTTACAAGAAATGAACGCGCGTAAGGAAAAAATTCGTAATTTTTCGATTATCGCCCATATTGACCACGGGAAATCAACCCTTGCTGACCGTATTCTCGAGCAAACTGAAACTGTCTCAAAACGTGAAATGCAAGCCCAACTTTTAGACTCAATGGACCTTGAACGTGAACGTGGGATTACCATTAAATTAAATGCTATCGAACTGAACTATAAAGCTAAAGATGGCGAAACTTATATTTTCCACCTTATTGACACGCCAGGGCACGTCGATTTCACTTATGAAGTCTCACGAAGTCTTGCTGCCTGTGAAGGGGCAATTTTAGTTGTTGATGCCGCCCAAGGAATCGAAGCTCAAACCCTCGCTAACGTTTATCTTGCTTTGGATAATGACCTCGAAATTTTACCAGTCATCAATAAAATTGACTTACCAGCTGCTGACCCAGAAATGGTTCGCCAAGAAATTGAAGATGTGATTGGTTTAGATGCTTCCGAAGCGGTTCTTGCCTCTGCTAAAGCTGGAATTGGAATTGAAGAAATTCTTGAACAAATCGTCGAAAAAGTTCCAGCTCCTCAAGGTGAAGTTGACGCGCCTCTCAAAGCTCTAATTTTTGACTCAGTTTATGATGCTTATCGAGGAGTTATTCTTCAAATTCGTGTGATTGACGGTTCAGTCAAGGTTGGAGATCGTATTCAACTGATGAGTAACGGCAAAGAATTTGATGTTACAGAAGTTGGGATTTTCACACCAAAAGCAGTTGCCCGTGATTTCTTGATGGCTGGAGATGTTGGTTATGTTGCTGCCGCAATCAAGACAGTTGCTGACACACGTGTTGGGGATACAGTGACACTCGCTTCAAATCCAGCGACCGAAGCCCTAGAGGGTTATAAGGAAATGAACCCAATGGTGTTCGCTGGGATTTACCCAATTGAATCAAATAAATTTAACGACCTCCGTGAGGCCCTTGAAAAACTTCAATTAAACGACGCTAGTCTTCGTTTTGAGCCTGAAACATCACAAGCTCTTGGTTTTGGATTCCGTTGTGGTTTCCTTGGCCTCTTGCACATGGATGTCATTCAAGAGCGTTTAGAACGTGAATTTGGTATTGATTTGATTATGACTGCTCCATCCGTTGTTTATCATATTAATACTACAGATGGTGAAACATTAGAAGTCGCTAACCCATCGGAATTCCCAGATCCTACACGCATTGAAAATATTGAAGAACCATTTGTTAAAGCTCAAATCATGGTGCCAAATGATTTTGTTGGTCCTGTGATGGAATTGGCCCAACGAAAACGCGGAATTTTTCTAACAATGGATTATTTAGATGCAAATCGTGTCAATATCATTTATCATATTCCATTGAGTGAAATTGTTTTTGATTTCTTTGATAAACTTAAATCATCAACTAAAGGTTATGCCAGCTTTGATTATGAAATTTCTGACTATCGTCCATCAAATCTTGTAAAAATGGATATTCTCTTAAATGCTGAAAAAGTCGATGCCTTAAGTTTCATTGTCCACAAAGACTTTGCCTTTGAACGCGGAAAAGTAATTGTTGAAAAACTTAAAAAACTCATTCCACGTCAACAATTTGAAGTTCCAATCCAAGCAACCATTGGAAACAAAATCGTTGCTCGTTCAGACATTAAAGCTCTTCGTAAAAATGTATTGGCCAAATGTTATGGTGGAGATATTTCCCGTAAGCGAAAACTCCTTGAAAAACAAAAAGCTGGTAAAAAACGGATGAAAGCCATTGGTTCAGTAGAAGTCCCT
>lepA_Lcl-033
ATGAATTTACAAGAAATGAACGCGCGTAAGGAAAAAATTCGTAATTTTTCGATTATCGCCCATATTGACCACGGGAAATCAACCCTTGCTGACCGTATTCTCGAGCAAACTGAAACTGTCTCAAAACGTGAAATGCAAGCCCAACTTTTAGACTCAATGGACCTTGAACGTGAACGTGGGATTACCATTAAATTAAATGCTATCGAACTGAACTATAAAGCTAAAGATGGCGAAACTTATATTTTCCACCTTATTGACACGCCAGGGCACGTCGATTTCACTTATGAAGTCTCCCGAAGTCTTGCTGCCTGTGAAGGGGCAATTTTAGTTGTTGATGCCGCCCAAGGAATCGAAGCTCAAACCCTCGCTAACGTTTATCTTGCTTTGGATAATGACCTCGAAATTTTACCAGTCATCAATAAAATTGACTTACCAGCTGCTGACCCAGAAATGGTTCGCCAAGAAATTGAAGATGTGATTGGTTTAGATGCTTCCGAAGCGGTTCTTGCCTCTGCTAAAGCTGGAATTGGAATTGAAGAAATTCTTGAACAAATCGTCGAAAAAGTTCCAGCTCCTCAAGGTGAAGTTGACGCGCCTCTCAAAGCTCTAATTTTTGACTCAGTTTATGATGCTTATCGAGGAGTTATTCTTCAAATTCGTGTGATTGACGGTTCAGTCAAGGTTGGAGATCGTATTCAACTGATGAGTAACGGCAAAGAATTTGATGTTACAGAAGTTGGGATTTTCACACCAAAAGCAGTTGCCCGTGATTTCTTGATGGCTGGAGATGTTGGTTATGTTGCTGCCGCAATCAAGACAGTTGCTGACACACGTGTTGGGGATACAGTGACACTCGCTTCAAATCCAGCGACCGAAGCCCTAGAGGGTTATAAGGAAATGAACCCAATGGTGTTCGCTGGGATTTACCCAATTGAATCAAATAAATTTAACGACCTCCGTGAGGCCCTTGAAAAACTTCAATTAAACGACGCTAGTCTTCGTTTTGAGCCTGAAACATCACAAGCTCTTGGTTTTGGATTCCGTTGTGGTTTCCTTGGCCTCTTGCACATGGATGTCATTCAAGAGCGTTTAGAACGTGAATTTGGTATTGATTTGATTATGACTGCTCCATCCGTTGTTTATCATATTAATACTACAGATGGTGAAACATTAGAAGTCGCTAACCCATCGGAATTCCCAGATCCTACACGCATTGAAAATATTGAAGAACCATTTGTTAAAGCTCAAATCATGGTGCCAAATGATTTTGTTGGTCCTGTGATGGAATTGGCCCAACGAAAACGCGGAATTTTTCTAACAATGGATTATTTAGATGCAAATCGTGTCAATATCATTTATCATATTCCATTGAGTGAAATTGTTTTTGATTTCTTTGATAAACTTAAATCATCAACTAAAGGTTATGCCAGCTTTGATTATGAAATTTCTGACTATCGTCCATCAAATCTTGTAAAAATGGATATTCTCTTAAATGCTGAAAAAGTCGATGCCTTAAGTTTCATTGTCCACAAAGACTTTGCCTTTGAACGCGGAAAAGTAATTGTTGAAAAACTTAAAAAACTCATTCCACGTCAACAATTTGAAGTTCCAATCCAAGCAACCATTGGAAACAAAATCGTTGCTCGTTCAGACATTAAAGCTCTTCGTAAAAATGTATTGGCCAAATGTTATGGTGGAGATATTTCCCGTAAGCGAAAACTCCTTGAAAAACAAAAAGCTGGTAAAAAACGGATGAAAGCCATTGGTTCAGTAGAAGTCCCT
>lepA_Lcl-034
ATGAATCTACAAGAAATGAACGCGCGTAAGGAAAAAATTCGTAATTTTTCGATTATCGCCCATATTGACCACGGAAAATCAACACTTGCTGACCGTATTCTCGAGCAAACTGAAACTGTTTCAAAACGAGAAATGCAAGCTCAACTTCTTGACTCAATGGACCTTGAACGTGAACGCGGAATTACCATTAAATTAAATGCTATCGAGTTAAATTATAAAGCCAAAGATGGTGAAACTTATATTTTTCACCTCATTGACACACCAGGTCACGTCGATTTTACTTATGAAGTTTCACGAAGCCTTGCTGCCTGTGAGGGAGCAATATTAGTTGTTGATGCCGCACAAGGAATCGAAGCCCAAACCCTTGCAAATGTTTATCTTGCTTTGGATAATGACCTTGAAATTTTACCAGTGATCAATAAAATTGATCTACCAGCTGCTGACCCAGAAATGGTCCGTCAAGAAATTGAAGATGTGATTGGTTTAGATGCCTCTGAAGCCGTTCTTGCTTCAGCCAAAGCTGGGATTGGTATTGAAGAAATTCTTGAACAAATTGTTGAGAAAGTTCCTGCCCCTCAAGGTCAAGTTGACGCTCCGCTCAAGGCTTTGATTTTTGACTCAGTTTATGATGCATATCGAGGCGTTATTCTTCAAATTCGGGTCATTGACGGCTCGCTTAAAGTTGGGGACCGTATTCAATTGATGAGTAACGGTAAAGAATTTGATGTCACAGAAGTTGGTATTTTCACGCCAAAAGCTGTTTCTCGTGATTTCTTGATGGCTGGAGATGTTGGTTATGTAGCAGCATCTATTAAAACCGTTGCGGATACACGTGTCGGAGATACCGTGACCCTCGCATCAAATCCAGCAACTGAGGCCCTAAAGGGTTATAAAGAAATGAATCCAATGGTATTTGCGGGGATTTATCCAATTGAATCAAATAAATTCAATGACTTGCGCGAAGCCCTAGAAAAACTTCAATTAAACGATGCTAGTCTTCGTTTTGAGCCAGAAACATCGCAAGCCTTAGGCTTTGGTTTCCGCTGTGGTTTCCTCGGTCTTTTGCATATGGATGTCATTCAAGAGCGTTTAGAACGTGAATTTGGTATTGATTTGATCATGACCGCGCCATCCGTTGTTTATCATATCAATACAACGGACGGTGAAACCCTTGAAGTAGCCAACCCATCAGAATTCCCAGATCCTACGCGCATTGAAAACATCGAAGAACCATTTGTTAAAGCTCAAATCATGGTACCAAATGATTTCGTTGGTCCGGTTATGGAATTAGCTCAACGGAAACGTGGAATTTTCCTAACAATGGATTATTTAGACGCAAATCGGGTCAATATCATATATAATATTCCATTGAGTGAAATTGTCTTTGATTTCTTTGATAAACTTAAATCATCAACTAAAGGTTATGCCAGCTTTGATTATGAGATTTCTGATTATCGTCCATCAAATCTTGTGAAAATGGACATTCTCTTAAATGCTGAAAAAGTCGATGCCTTAAGTTTCATTGTCCACAAAGACTTTGCCTTTGAACGCGGGAAAGTCATTGTTGAAAAACTTAAAAAACTCATTCCACGTCAACAATTTGAAGTGCCAATTCAAGCGACTATCGGAAATAAAATCGTTGCCCGTTCAGATATTAAAGCTCTTCGTAAAAACGTATTGGCCAAATGTTATGGTGGTGATATTTCCCGCAAACGAAAACTCCTTGAAAAACAAAAAGCCGGTAAAAAGCGGATGAAAGCCATTGGTTCAGTAGAAGTCCCT
>lepA_Lcl-035
ATGAATTTACAAGAAATGAACGCGCGTAAGGAAAAAATTCGTAATTTTTCGATTATCGCCCATATTGACCACGGGAAATCAACCCTTGCTGACCGTATTCTCGAGCAAACTGAAACTGTCTCAAAACGTGAAATGCAAGCCCAACTTTTAGACTCAATGGACCTTGAACGTGAACGTGGGATTACCATTAAATTAAATGCTATCGAACTGAACTATAAAGCTAAAGATGGCGAAACTTATATTTTCCACCTTATTGACACGCCAGGGCACGTCGATTTCACTTATGAAGTCTCACGAAGTCTTGCTGCCTGTGAAGGGGCAATTTTAGTTGTTGATGCCGCCCAAGGAATCGAAGCTCAAACCCTCGCTAACGTTTATCTTGCTTTGGATAATGACCTCGAAATTTTACCAGTCATCAATAAAATTGACTTACCAGCTGCTGACCCAGAAATGGTTCGCCAAGAAATTGAAGATGTGATTGGTTTAGATGCTTCCGAAGCGGTTCTTGCCTCTGCTAAAGCTGGAATTGGAATTGAAGAAATTCTTGAACAAATCGTCGAAAAAGTTCCAGCTCCTCAAGGTGAAGTTGACGCGCCTCTCAAAGCTCTAATTTTTGACTCAGTTTATGATGCTTATCGAGGAGTTATTCTTCAAATTCGTGTGATTGACGGTTCAGTCAAGGTTGGAGATCGTATTCAACTGATGAGTAACGGCAAAGAATTTGATGTTACAGAAGTTGGGATTTTCACACCAAAAGCAGTTGCCCGTGATTTCTTGATGGCTGGAGATGTTGGTTATGTTGCTGCCGCAATCAAGACAGTTGCTGACACACGTGTTGGGGATACAGTGACACTCGCTTCAAATCCAGCGACCGAAGCCCTAGAGGGTTATAAGGAAATGAACCCAATGGTGTTCGCTGGGATTTACCCAATTGAATCAAATAAATTTAACGACCTCCGTGAGGCCCTTGAAAAACTTCAATTAAACGACGCTAGTCTTCGTTTTGAGCCTGAAACATCACAAGCTCTTGGTTTTGGATTCCGTTGTGGTTTCCTTGGCCTCTTGCACATGGATGTCATTCAAGAGCGTTTAGAACGTGAATTTGGTATTGATTTGATTATGACTGCTCCATCCGTTGTTTATCATATTAATACTACAGATGGTGAAACATTAGAAGTCGCTAACCCATCGGAATTCCCAGATCCTACACGCATTGAAAATATTGAAGAACCATTTGTTAAAGCTCAAATCATGGTGCCAAATGATTTTGTTGGTCCTGTGATGGAATTGGCCCAACGAAAACGCGGAATTTTTCTAACAATGGATTATTTAGATGCAAATCGTGTCAATATCATTTATCATATTCCATTGAGTGAAATTGTTTTTGATTTCTTTGATAAACTTAAATCATCAACTAAAGGTTATGCCAGCTTTGATTATGAAATTTCTGACTATCGTCCATCAAATCTTGTAAAAATGGATATTCTCTTAAATGCTGAAAAAGTCGATGCCTTAAGTTTCATTGTCCACAAAGACTTTGCCTTTGAACGCGGAAAAGTAATTGTTGAAAAACTTAAAAAACTCATTCCACGTCAACAATTTGAAGTTCCAATCCAAGCAACCATTGGAAACAAAATCGTTGCTCGTTCAGACATTAAAGCTCTTCGTAAAAATGTATTGGCCAAATGTTATGGTGGAGATATTTCCCGTAAGCGAAAACTCCTTGAAAAACAAAAAGCTGGTAAAAAACGGATGAAAGCCATTGGTTCAGTAGAAGTCCCT
>lepA_Lcl-036
ATGAATTTACAAGAAATGAATGCGCGTAAGGAAAAAATTCGTAATTTTTCGATTATCGCCCATATTGACCACGGGAAATCAACCCTTGCTGACCGTATTCTCGAGCAAACTGAAACTGTCTCAAAACGTGAAATGCAAGCCCAACTTTTAGACTCAATGGACCTTGAACGTGAACGTGGGATTACCATTAAATTAAATGCTATCGAACTGAACTATAAAGCTAAAGATGGCGAAACTTATATTTTCCACCTTATTGACACGCCAGGGCACGTCGATTTCACTTATGAAGTCTCACGAAGTCTTGCTGCCTGTGAAGGGGCAATTTTAGTTGTTGATGCCGCCCAAGGAATCGAAGCTCAAACCCTCGCTAACGTTTATCTTGCTTTGGATAATGACCTCGAAATTTTACCAGTCATCAATAAAATTGACTTACCAGCTGCTGACCCAGAAATGGTTCGCCAAGAAATTGAAGATGTGATTGGTTTAGATGCTTCCGAAGCGGTTCTTGCCTCTGCTAAAGCTGGAATTGGAATTGAAGAAATTCTTGAACAAATCGTCGAAAAAGTTCCAGCTCCTCAAGGTGAAGTTGACGCGCCTCTCAAAGCTCTAATTTTTGACTCAGTTTATGATGCTTATCGAGGAGTTATTCTTCAAATTCGTGTGATTGACGGTTCAGTCAAGGTTGGAGATCGTATTCAACTGATGAGTAACGGCAAAGAATTTGATGTTACAGAAGTTGGGATTTTCACACCAAAAGCAGTTGCCCGTGATTTCTTGATGGCTGGAGATGTTGGTTATGTTGCTGCCGCAATCAAGACAGTTGCTGACACACGTGTTGGGGATACAGTGACACTCGCTTCAAATCCAGCGACCGAAGCCCTAGAGGGTTATAAGGAAATGAACCCAATGGTGTTCGCTGGGATTTACCCAATTGAATCAAATAAATTTAACGACCTCCGTGAGGCCCTTGAAAAACTTCAATTAAACGACGCTAGTCTTCGTTTTGAGCCTGAAACATCACAAGCTCTTGGTTTTGGATTCCGTTGTGGTTTCCTTGGCCTCTTGCACATGGATGTCATTCAAGAGCGTTTAGAACGTGAATTTGGTATTGATTTGATTATGACTGCTCCATCCGTTGTTTATCATATTAATACTACAGATGGTGAAACATTAGAAGTCGCTAACCCATCGGAATTCCCAGATCCTACACGCATTGAAAATATTGAAGAACCATTTGTTAAAGCTCAAATCATGGTGCCAAATGATTTTGTTGGTCCTGTGATGGAATTGGCCCAACGAAAACGCGGAATTTTTCTAACAATGGATTATTTAGATGCAAATCGTGTCAATATCATTTATCATATTCCATTGAGTGAAATTGTTTTTGATTTCTTTGATAAACTTAAATCATCAACTAAAGGTTATGCCAGCTTTGATTATGAAATTTCTGACTATCGTCCATCAAATCTTGTAAAAATGGATATTCTCTTAAATGCTGAAAAAGTCGATGCCTTAAGTTTCATTGTCCACAAAGACTTTGCCTTTGAACGCGGAAAAGTAATTGTTGAAAAACTTAAAAAACTCATTCCACGTCAACAATTTGAAGTTCCAATCCAAGCAACCATTGGAAACAAAATCGTTGCTCGTTCAGACATTAAAGCTCTTCGTAAAAATGTATTGGCCAAATGTTATGGTGGAGATATTTCCCGTAAGCGAAAACTCCTTGAAAAACAAAAAGCTGGTAAAAAACGGATGAAAGCCATTGGTTCAGTAGAAGTCCCT
>lepA_Lcl-037
ATGAATTTACAAGAAATGAACGCGCGTAAGGAAAAAATTCGTAATTTTTCGATTATCGCCCATATTGACCACGGGAAATCAACCCTTGCTGACCGTATTCTCGAGCAAACTGAAACTGTGTCAAAACGTGAAATGCAAGCCCAACTTTTAGACTCAATGGACCTTGAACGTGAACGTGGGATTACCATTAAATTAAATGCTATCGAGTTAAATTATAAAGCTAAAGATGGCGAAACTTATATTTTCCACCTCATTGACACGCCAGGGCACGTCGATTTTACTTATGAAGTTTCACGAAGTCTTGCTGCCTGTGAAGGGGCAATTTTAGTTGTTGATGCCGCCCAAGGAATCGAAGCTCAAACCCTCGCTAACGTTTATCTTGCTTTGGATAATGACCTCGAAATTTTACCAGTCATCAATAAAATTGACTTACCAGCTGCTGACCCAGAAATGGTTCGCCAAGAAATTGAAGATGTGATTGGTTTAGATGCTTCCGAAGCGGTTCTTGCCTCTGCTAAAGCTGGGATTGGGATTGAAGAAATTCTCGAACAAATCGTCGAGAAAGTTCCAGCCCCTCAAGGTGAAGTTGACGCACCTCTCAAAGCTCTAATTTTTGACTCAGTTTATGATGCTTATCGAGGAGTTATTCTTCAAATTCGTGTGATTGACGGTTCAGTCAAGGTTGGAGATCGTATTCAACTCATGAGTAACGGCAAAGAATTTGATGTTACAGAAGTTGGGATTTTCACACCAAAAGCAGTTTCCCGTGATTTCTTGATGGCCGGAGATGTTGGTTATGTTGCAGCCGCAATCAAGACAGTTGCTGACACACGTGTTGGGGATACAGTGACACTCGCTTCAAATCCAGCGACCGAAGCCCTAGAGGGTTATAAGGAAATGAACCCAATGGTGTTCGCTGGGATTTACCCAATTGAATCAAATAAATTTAACGACCTCCGTGAGGCCCTTGAAAAACTTCAATTAAACGACGCCAGTCTTCGTTTTGAGCCTGAAACATCACAAGCTCTTGGTTTTGGATTCCGTTGTGGTTTCCTTGGCCTCTTGCACATGGATGTCATTCAAGAGCGTTTAGAACGTGAATTTGGCATTGATTTGATTATGACTGCTCCATCCGTTGTTTATCATATTAATACTACAGATGGTGAAACATTAGAAGTTGCTAACCCATCGGAATTCCCAGATCCTACACGCATTGAAAATATTGAAGAACCATTTGTCAAAGCTCAAATCATGGTGCCAAATGATTTCGTTGGTCCTGTGATGGAATTGGCCCAACGAAAACGCGGGATTTTTCTAACAATGGATTATTTAGATGCAAATCGTGTCAATATCATTTATCATATTCCATTGAGTGAAATTGTCTTTGATTTCTTTGATAAACTTAAATCATCAACTAAAGGTTATGCCAGCTTTGATTATGAAATTTCTGATTATCGTCCATCAAATCTTGTAAAAATGGATATTCTCTTAAATGCTGAAAAAGTCGATGCCTTAAGTTTCATTGTTCACAAAGACTTTGCCTTTGAACGCGGAAAAGTAATTGTTGAAAAACTTAAAAAACTCATTCCACGTCAACAATTTGAAGTTCCAATCCAAGCAACCATTGGAAACAAAATCGTTGCTCGTTCAGATATTAAAGCTCTTCGTAAAAACGTATTGGCCAAATGTTATGGTGGAGATATTTCCCGTAAACGAAAACTCCTTGAAAAACAAAAAGCCGGTAAAAAACGGATGAAAGCCATTGGTTCAGTTGAAGTCCCT
>lepA_Lcl-038
ATGAATCTACAAGAAATGAACGCGCGTAAGGAAAAAATTCGTAATTTTTCGATTATCGCCCATATTGACCACGGAAAATCAACACTTGCTGACCGTATTCTCGAGCAAACTGAAACTGTTTCAAAACGAGAAATGCAAGCTCAACTTCTTGACTCAATGGACCTTGAACGTGAACGCGGAATTACCATTAAATTAAATGCTATTGAGTTAAATTATAAAGCCAAAGATGGTGAAACTTATATTTTCCACCTCATTGACACGCCGGGTCACGTCGATTTTACTTATGAAGTTTCACGAAGCCTTGCTGCCTGTGAGGGAGCAATATTAGTTGTTGATGCCGCACAAGGAATCGAAGCCCAAACCCTTGCAAATGTTTATCTTGCTTTGGATAATGACCTTGAAATTTTACCAGTCATCAATAAGATTGACCTACCAGCTGCTGACCCAGAAATGGTCCGTCAAGAAATTGAAGATGTGATTGGTTTAGATGCCTCTGAAGCCATTCTTGCTTCAGCCAAAGCTGGTATTGGTATTGAAGAAATTCTTGAACAGATTGTTGAGAAAGTTCCTGCCCCTCAAGGTGAAGTTGACGCTCCGCTCAAGGCTTTGATTTTTGACTCAGTTTATGATGCATATCGAGGCGTTATCCTTCAAATACGGGTCATTGACGGCTCGCTTAAAGTTGGGGACCGTATTCAATTGATGAGTAACGGTAAAGAATTTGATGTCACAGAAGTCGGTATTTTCACGCCAAAAGCTGTTTCTCGTGATTTCTTGATGGCTGGAGATGTTGGTTATGTAGCAGCATCTATTAAAACCGTTGCGGACACACGTGTCGGAGATACCGTGACCCTCGCATCAAATCCAGCAACTGAGGCGCTAAAGGGTTATAAAGAAATGAATCCAATGGTATTTGCGGGGATTTATCCAATTGAATCAAATAAATTCAATGACTTGCGCGAAGCTCTAGAAAAACTTCAATTAAATGATGCTAGTCTTCGTTTTGAACCTGAAACATCGCAAGCGCTTGGTTTCGGATTCCGTTGTGGTTTCCTCGGCCTTTTGCATATGGATGTCATTCAAGAGCGTTTAGAACGTGAATTTGGTATTGATTTGATCATGACCGCGCCATCCGTTGTTTATCATATCAATACAACGGACGGTGAAACCCTTGAAGTAGCCAACCCATCAGAATTCCCAGATCCTACACGCATTGAAAACATCGAAGAACCATTTGTTAAAGCTCAAATCATGGTACCAAATGATTTCGTTGGTCCGGTTATGGAATTAGCTCAACGGAAACGTGGAATTTTCCTAACAATGGATTATTTAGACGCAAATCGGGTCAATATCATATATAATATTCCATTGAGTGAAATTGTCTTTGATTTCTTTGATAAACTTAAATCATCAACTAAAGGTTATGCCAGCTTTGATTATGAGATTTCTGATTATCGTCCATCAAATCTTGTGAAAATGGACATTCTCTTAAATGCCGAAAAAGTCGATGCCTTAAGTTTCATTGTCCACAAAGACTTTGCCTTTGAACGCGGAAAAGTCATTGTTGAAAAACTTAAAAAACTCATTCCACGTCAACAATTCGAAGTGCCAATTCAAGCGACTATCGGAAATAAAATCGTTGCCCGTTCAGATATTAAAGCTCTTCGTAAAAACGTATTGGCCAAATGTTACGGTGGTGATATTTCCCGCAAACGAAAACTCCTTGAAAAACAAAAAGCCGGTAAAAAGCGGATGAAAGCCATTGGTTCAGTAGAAGTCCCT
>lepA_Lcl-039
ATGAATTTACAAGAAATGAACGCGCGTAAGGAAAAAATTCGTAATTTTTCGATTATCGCCCATATTGACCACGGGAAATCAACCCTTGCTGACCGTATTCTCGAGCAAACTGAAACTGTGTCAAAACGTGAAATGCAAGCCCAACTTTTAGACTCAATGGACCTTGAACGTGAACGTGGGATTACCATTAAATTAAATGCTATCGAGTTAAATTATAAAGCTAAAGATGGCGAAACTTATATTTTCCACCTCATTGACACGCCAGGGCACGTCGATTTTACTTATGAAGTTTCACGAAGTCTTGCTGCCTGTGAAGGGGCAATTTTAGTTGTTGATGCCGCCCAAGGAATCGAAGCTCAAACCCTCGCTAACGTTTATCTTGCTTTGGATAATGACCTCGAAATTTTACCAGTCATCAATAAAATTGACTTACCAGCTGCTGACCCAGAAATGGTTCGCCAAGAAATTGAAGATGTGATTGGTTTAGATGCTTCCGAAGCGGTTCTTGCCTCTGCTAAAGCTGGGATTGGGATTGAAGAAATTCTCGAACAAATCGTCGAGAAAGTTCCAGCCCCTCAAGGTGAAGTTGACGCACCTCTCAAAGCTCTAATTTTTGACTCAGTTTATGATGCTTATCGAGGAGTTATTCTTCAAATTCGTGTGATTGACGGTTCAGTCAAGGTTGGAGATCGTATTCAACTCATGAGTAACGGCAAAGAATTTGATGTTACAGAAGTTGGGATTTTCACACCAAAAGCAGTTTCCCGTGATTTCTTGATGGCCGGAGATGTTGGTTATGTTGCAGCCGCAATCAAGACAGTTGCTGACACACGTGTTGGGGATACAGTGACACTCGCTTCAAATCCAGCGACCGAAGCCCTAGAGGGTTATAAGGAAATGAACCCAATGGTGTTCGCTGGGATTTACCCAATTGAATCAAATAAATTTAACGACCTCCGTGAGGCCCTTGAAAAACTTCAATTAAACGACGCCAGTCTTCGTTTTGAGCCTGAAACATCACAAGCTCTTGGTTTTGGATTCCGTTGTGGTTTCCTTGGCCTCTTGCACATGGATGTCATTCAAGAGCGTTTAGAACGTGAATTTGGCATTGATTTGATTATGACTGCTCCATCCGTTGTTTATCATATTAATACTACAGATGGTGAAACATTAGAAGTTGCTAACCCATCGGAATTCCCAGATCCTACACGCATTGAAAATATTGAAGAACCATTTGTCAAAGCTCAAATCATGGTGCCAAATGATTTCGTTGGTCCTGTGATGGAATTGGCCCAACGAAAACGCGGGATTTTTCTAACAATGGATTATTTAGATGCAAATCGTGTCAATATCATTTATCATATTCCATTGAGTGAAATTGTCTTTGATTTCTTTGATAAACTTAAATCATCAACTAAAGGTTATGCCAGCTTTGATTATGAAATTTCTGATTATCGTCCATCAAATCTTGTAAAAATGGATATTCTCTTAAATGCTGAAAAAGTCGATGCCTTAAGTTTCATTGTTCACAAAGACTTTGCCTTTGAACGCGGAAAAGTAATTGTTGAAAAACTTAAAAAACTCATTCCACGTCAACAATTTGAAGTTCCAATCCAAGCAACCATTGGAAACAAAATCGTTGCTCGTTCAGATATTAAAGCTCTTCGTAAAAACGTATTGGCCAAATGTTATGGTGGAGATATTTCCCGTAAACGAAAACTCCTTGAAAAACAAAAAGCCGGTAAAAAACGGATGAAAGCCATTGGTTCAGTTGAAGTCCCT
>lepA_Lcl-040
ATGAATCTACAAGAAATGAACGCGCGTAAGGAAAAAATTCGTAATTTTTCGATTATCGCCCATATTGACCACGGAAAATCAACACTTGCTGACCGTATTCTCGAGCAAACTGAAACTGTTTCAAAACGAGAAATGCAAGCTCAACTTCTTGACTCAATGGACCTTGAACGTGAACGCGGAATTACCATTAAATTAAATGCTATTGAGTTAAATTATAAAGCCAAAGATGGTGAAACTTATATTTTCCACCTCATTGACACGCCGGGTCACGTCGATTTTACTTATGAAGTTTCACGAAGCCTTGCTGCCTGTGAGGGAGCAATATTAGTTGTTGATGCCGCACAAGGAATCGAAGCCCAAACCCTTGCAAATGTTTATCTTGCTTTGGATAATGACCTTGAAATTTTACCAGTCATCAATAAGATTGACCTACCAGCTGCTGACCCAGAAATGGTCCGTCAAGAAATTGAAGATGTGATTGGTTTAGATGCCTCTGAAGCCATTCTTGCTTCAGCCAAAGCTGGGATTGGTATTGAAGAAATTCTTGAACAGATTGTTGAGAAAGTTCCTGCCCCTCAAGGTGAAGTTGACGCTCCGCTCAAGGCTTTGATTTTTGACTCAGTTTATGATGCATATCGAGGCGTTATCCTTCAAATACGGGTCATTGACGGCTCGCTTAAAGTTGGGGACCGTATTCAATTGATGAGTAACGGTAAAGAATTTGATGTCACAGAAGTCGGTATTTTCACGCCAAAAGCTGTTTCTCGTGATTTCTTGATGGCTGGAGATGTTGGTTATGTAGCAGCATCTATTAAAACCGTTGCGGACACACGTGTCGGAGATACCGTGACCCTCGCATCAAATCCAGCAACTGAGGCGCTAAAGGGTTATAAAGAAATGAATCCAATGGTATTTGCGGGGATTTATCCAATTGAATCAAATAAATTCAATGACTTGCGCGAAGCTCTAGAAAAACTTCAATTAAATGATGCTAGTCTTCGTTTTGAACCTGAAACATCGCAAGCGCTTGGTTTCGGATTCCGTTGTGGTTTCCTCGGTCTTTTGCATATGGATGTCATTCAAGAGCGTTTAGAACGTGAATTTTGTATTGATTTGATCATGACCGCGCCATCCGTTGTTTATCATATCAATACAACGGACGGTGAAACCCTTGAAGTAGCCAACCCATCAGAATTCCCAGATCCTACACGCATTGAAAACATCGAAGAACCATTTGTTAAAGCTCAAATCATGGTACCAAATGATTTCGTTGGTCCGGTTATGGAATTAGCTCAACGGAAACGTGGAATTTTCCTAACAATGGATTATTTAGACGCAAATCGGGTCAATATCATATATAATATTCCATTGAGTGAAATTGTCTTTGATTTCTTTGATAAACTTAAATCATCAACTAAAGGTTATGCCAGCTTTGATTATGAGATTTCTGATTATCGTCCATCAAATCTTGTGAAAATGGACATTCTCTTAAATGCCGAAAAAGTCGATGCCTTAAGTTTCATTGTCCACAAAGACTTTGCCTTTGAACGCGGAAAAGTCATTGTTGAAAAACTTAAAAAACTCATTCCACGTCAACAATTCGAAGTGCCAATTCAAGCGACTATCGGAAATAAAATCGTTGCCCGTTCAGATATTAAAGCTCTTCGTAAAAACGTATTGGCCAAATGTTATGGTGGTGATATTTCCCGCAAACGAAAACTCCTTGAAAAACAAAAAGCCGGTAAAAAGCGGATGAAAGCCATTGGTTCAGTAGAAGTCCCT
>lepA_Lcl-041
ATGAATTTACAAGAAATGAACGCGCGTAAGGAAAAAATTCGTAATTTTTCGATTATCGCCCATATTGACCACGGGAAATCAACCCTTGCTGACCGTATTCTCGAGCAAACTGAAACTGTCTCAAAACGTGAAATGCAAGCCCAACTTTTAGACTCAATGGACCTTGAACGTGAACGTGGGATTACCATTAAATTAAATGCTATCGAACTGAACTATAAAGCTAAAGATGGCGAAACTTATATTTTCCACCTTATTGACACGCCAGGGCACGTCGATTTCACTTATGAAGTCTCACGAAGTCTTGCTGCCTGTGAAGGGGCAATTTTAGTTGTTGATGCCGCCCAAGGAATCGAAGCTCAAACCCTCGCTAACGTTTATCTTGCTTTGGATAATGACCTCGAAATTTTACCAGTCATCAATAAAATTGACTTACCAGCTGCTGACCCAGAAATGGTTCGCCAAGAAATTGAAGATGTGATTGGTTTAGATGCTTCCGAAGCGGTTCTTGCCTCTGCTAAAGCTGGAATTGGAATTGAAGAAATTCTTGAACAAATCGTCGAAAAAGTTCCAGCTCCTCAAGGTGAAGTTGACGCGCCTCTCAAAGCTCTAATTTTTGACTCAGTTTATGATGCTTATCGAGGAGTTATTCTTCAAATTCGTGTGATTGACGGTTCAGTCAAGGTTGGAGATCGTATTCAACTGATGAGTAACGGCAAAGAATTTGATGTTACAGAAGTTGGGATTTTCACACCAAAAGCAGTTGCCCGTGATTTCTTGATGGCTGGAGATGTTGGTTATGTTGCTGCCGCAATCAAGACAGTTGCTGACACACGTGTTGGGGATACAGTGACACTCGCTTCAAATCCAGCGACCGAAGCCCTAGAGGGTTATAAGGAAATGAACCCAATGGTGTTCGCTGGGATTTACCCAATTGAATCAAATAAATTTAACGACCTCCGTGAGGCCCTTGAAAAACTTCAATTAAACGACGCTAGTCTTCGTTTTGAGCCTGAAACATCACAAGCTCTTGGTTTTGGATTCCGTTGTGGTTTCCTTGGCCTCTTGCACATGGATGTCATTCAAGAGCGTTTAGAACGTGAATTTGGTATTGATTTGATTATGACTGCTCCATCCGTTGTTTATCATATTAATACTACAGATGGTGAAACATTAGAAGTCGCTAACCCATCGGAATTCCCAGATCCTACACGCATTGAAAATATTGAAGAACCATTTGTTAAAGCTCAAATCATGGTGCCAAATGATTTTGTTGGTCCTGTGATGGAATTGGCCCAACGAAAACGCGGAATTTTTCTAACAATGGATTATTTAGATGCAAATCGTGTCAATATCATTTATCATATTCCATTGAGTGAAATTGTTTTTGATTTCTTTGATAAACTTAAATCATCAACTAAAGGTTATGCCAGCTTTGATTATGAAATTTCTGACTATCGTCCATCAAATCTTGTAAAAATGGATATTCTCTTAAATGCTGAAAAAGTCGATGCCTTAAGTTTCATTGTCCACAAAGACTTTGCCTTTGAACGCGGAAAAGTAATTGTTGAAAAACTTAAAAAACTCATTCCACGTCAACAATTTGAAGTTCCAATCCAAGCAACCATTGGAAACAAAATCGTTGCTCGTTCAGACATTAAAGCTCTTCGTAAAAATGTATTGGCCAAATGTTATGGTGGAGATATTTCCCGTAAGCGAAAACTCCTTGAAAAACAAAAAGCTGGTAAAAAACGGATGAAAGCCATTGGTTCAGTAGAAGTCCCT
>lepA_Lcl-042
ATGAATTTACAAGAAATGAACGCGCGTAAGGAAAAAATTCGTAATTTTTCGATTATCGCCCATATTGACCACGGGAAATCAACCCTTGCTGACCGTATTCTCGAGCAAACTGAAACTGTCTCAAAACGTGAAATGCAAGCCCAACTTTTAGACTCAATGGACCTTGAACGTGAACGTGGGATTACCATTAAATTAAATGCTATCGAACTGAACTATAAAGCTAAAGATGGCGAAACTTATATTTTCCACCTTATTGACACGCCAGGGCACGTCGATTTCACTTATGAAGTCTCACGAAGTCTTGCTGCCTGTGAAGGGGCAATTTTAGTTGTTGATGCCGCCCAAGGAATCGAAGCTCAAACCCTCGCTAACGTTTATCTTGCTTTGGATAATGACCTCGAAATTTTACCAGTCATCAATAAAATTGACTTACCAGCTGCTGACCCAGAAATGGTTCGCCAAGAAATTGAAGATGTGATTGGTTTAGATGCTTCCGAAGCGGTTCTTGCCTCTGCTAAAGCTGGAATTGGAATTGAAGAAATTCTTGAACAAATCGTCGAAAAAGTTCCAGCTCCTCAAGGTGAAGTTGACGCGCCTCTCAAAGCTCTAATTTTTGACTCAGTTTATGATGCTTATCGAGGAGTTATTCTTCAAATTCGTGTGATTGACGGTTCAGTCAAGGTTGGAGATCGTATTCAACTGATGAGTAACGGCAAAGAATTTGATGTTACAGAAGTTGGGATTTTCACACCAAAAGCAGTTGCCCGTGATTTCTTGATGGCTGGAGATGTTGGTTATGTTGCTGCCGCAATCAAGACAGTTGCTGACACACGTGTTGGGGATACAGTGACACTCGCTTCAAATCCAGCGACCGAAGCCCTAGAGGGTTATAAGGAAATGAACCCAATGGTGTTCGCTGGGATTTACCCAATTGAATCAAATAAATTTAACGACCTCCGTGAGGCCCTTGAAAAACTTCAATTAAACGACGCTAGTCTTCGTTTTGAGCCTGAAACATCACAAGCTCTTGGTTTTGGATTCCGTTGTGGTTTCCTTGGCCTCTTGCACATGGATGTCATTCAAGAGCGTTTAGAACGTGAATTTGGTATTGATTTGATTATGACTGCTCCATCCGTTGTTTATCATATTAATACTACAGATGGTGAAACATTAGAAGTCGCTAACCCATCGGAATTCCCAGATCCTACACGCATTGAAAATATTGAAGAACCATTTGTTAAAGCTCAAATCATGGTGCCAAATGATTTTGTTGGTCCTGTGATGGAATTGGCCCAACGAAAACGCGGAATTTTTCTAACAATGGATTATTTAGATGCAAATCGTGTCAATATCATTTATCATATTCCATTGAGTGAAATTGTTTTTGATTTCTTTGATAAACTTAAATCATCAACTAAAGGTTATGCCAGCTTTGATTATGAAATTTCTGACTATCGTCCATCAAATCTTGTAAAAATGGATATTCTCTTAAATGCTGAAAAAGTCGATGCCTTAAGTTTCATTGTCCACAAAGACTTTGCCTTTGAACGCGGAAAAGTAATTGTTGAAAAACTTAAAAAACTCATTCCACGTCAACAATTTGAAGTTCCAATCCAAGCAACCATTGGAAACAAAATCGTTGCTCGTTCAGACATTAAAGCTCTTCGTAAAAATGTATTGGCCAAATGTTATGGTGGAGATATTTCCCGTAAGCGAAAACTCCTTGAAAAACAAAAAGCTGGTAAAAAACGGATGAAAGCCATTGGTTCAGTAGAAGTCCCT
>lepA_Lcl-043
ATGAATTTACAAGAAATGAACGCGCGTAAGGAAAAAATTCGTAATTTTTCGATTATCGCCCATATTGACCACGGGAAATCAACCCTTGCTGACCGTATTCTCGAGCAAACTGAAACTGTGTCAAAACGTGAAATGCAAGCCCAACTTTTAGACTCAATGGACCTTGAACGTGAACGTGGGATTACCATTAAATTAAATGCTATCGAGTTAAATTATAAAGCTAAAGATGGCGAAACTTATATTTTCCACCTCATTGACACGCCAGGGCACGTCGATTTTACTTATGAAGTTTCACGAAGTCTTGCTGCCTGTGAAGGGGCAATTTTAGTTGTTGATGCCGCCCAAGGAATCGAAGCTCAAACCCTCGCTAACGTTTATCTTGCTTTGGATAATGACCTCGAAATTTTACCAGTCATCAATAAAATTGACTTACCAGCTGCTGACCCAGAAATGGTTCGCCAAGAAATTGAAGATGTGATTGGTTTAGATGCTTCCGAAGCGGTTCTTGCCTCTGCTAAAGCTGGGATTGGGATTGAAGAAATTCTCGAACAAATCGTCGAGAAAGTTCCAGCCCCTCAAGGTGAAGTTGACGCACCTCTCAAAGCTCTAATTTTTGACTCAGTTTATGATGCTTATCGAGGAGTTATTCTTCAAATTCGTGTGATTGACGGTTCAGTCAAGGTTGGAGATCGTATTCAACTCATGAGTAACGGCAAAGAATTTGATGTTACAGAAGTTGGGATTTTCACACCAAAAGCAGTTTCCCGTGATTTCTTGATGGCCGGAGATGTTGGTTATGTTGCAGCCGCAATCAAGACAGTTGCTGACACACGTGTTGGGGATACAGTGACACTCGCTTCAAATCCAGCGACCGAAGCCCTAGAGGGTTATAAGGAAATGAACCCAATGGTGTTCGCTGGGATTTACCCAATTGAATCAAATAAATTTAACGACCTCCGTGAGGCCCTTGAAAAACTTCAATTAAACGACGCCAGTCTTCGTTTTGAGCCTGAAACATCACAAGCTCTTGGTTTTGGATTCCGTTGTGGTTTCCTTGGCCTCTTGCACATGGATGTCATTCAAGAGCGTTTAGAACGTGAATTTGGCATTGATTTGATTATGACTGCTCCATCCGTTGTTTATCATATTAATACTACAGATGGTGAAACATTAGAAGTTGCTAACCCATCGGAATTCCCAGATCCTACACGCATTGAAAATATTGAAGAACCATTTGTCAAAGCTCAAATCATGGTGCCAAATGATTTCGTTGGTCCTGTGATGGAATTGGCCCAACGAAAACGCGGGATTTTTCTAACAATGGATTATTTAGATGCAAATCGTGTCAATATCATTTATCATATTCCATTGAGTGAAATTGTCTTTGATTTCTTTGATAAACTTAAATCATCAACTAAAGGTTATGCCAGCTTTGATTATGAAATTTCTGATTATCGTCCATCAAATCTTGTAAAAATGGATATTCTCTTAAATGCTGAAAAAGTCGATGCCTTAAGTTTCATTGTTCACAAAGACTTTGCCTTTGAACGCGGAAAAGTAATTGTTGAAAAACTTAAAAAACTCATTCCACGTCAACAATTTGAAGTTCCAATCCAAGCAACCATTGGAAACAAAATCGTTGCTCGTTCAGATATTAAAGCTCTTCGTAAAAACGTATTGGCCAAATGTTATGGTGGAGATATTTCCCGTAAACGAAAACTCCTTGAAAAACAAAAAGCCGGTAAAAAACGGATGAAAGCCATTGGTTCAGTTGAAGTCCCT
>lepA_Lcl-044
ATGAATCTACAAGAAATGAACGCGCGTAAGGAAAAAATTCGTAATTTTTCGATTATCGCCCATATTGACCACGGAAAATCAACACTTGCTGACCGTATTCTCGAGCAAACTGAAACTGTTTCAAAACGAGAAATGCAAGCTCAACTTCTTGACTCAATGGACCTTGAACGTGAACGCGGAATTACCATTAAATTAAATGCTATTGAGTTAAATTATAAAGCCAAAGATGGTGAAACTTATATTTTCCACCTCATTGACACGCCGGGTCACGTCGATTTTACTTATGAAGTTTCACGAAGCCTTGCTGCCTGTGAGGGAGCAATATTAGTTGTTGATGCCGCACAAGGAATCGAAGCCCAAACCCTTGCAAATGTTTATCTTGCTTTGGATAATGACCTTGAAATTTTACCAGTCATCAATAAGATTGACCTACCAGCTGCTGACCCAGAAATGGTCCGTCAAGAAATTGAAGATGTGATTGGTTTAGATGCCTCTGAAGCCATTCTTGCTTCAGCCAAAGCTGGGATTGGTATTGAAGAAATTCTTGAACAGATTGTTGAGAAAGTTCCTGCCCCTCAAGGTGAAGTTGACGCTCCGCTCAAGGCTTTGATTTTTGACTCAGTTTATGATGCATATCGAGGCGTTATCCTTCAAATACGGGTCATTGACGGCTCGCTTAAAGTTGGGGACCGTATTCAATTGATGAGTAACGGTAAAGAATTTGATGTCACAGAAGTCGGTATTTTCACGCCAAAAGCTGTTTCTCGTGATTTCTTGATGGCTGGAGATGTTGGTTATGTAGCAGCATCTATTAAAACCGTTGCGGACACACGTGTCGGAGATACCGTGACCCTCGCATCAAATCCAGCAACTGAGGCGCTAAAGGGTTATAAAGAAATGAATCCAATGGTATTTGCGGGGATTTATCCAATTGAATCAAATAAATTCAATGACTTGCGCGAAGCTCTAGAAAAACTTCAATTAAATGATGCTAGTCTTCGTTTTGAACCTGAAACATCGCAAGCGCTTGGTTTCGGATTCCGTTGTGGTTTCCTCGGTCTTTTGCATATGGATGTCATTCAAGAGCGTTTAGAACGTGAATTTGGTATTGATTTGATCATGACCGCGCCATCCGTTGTTTATCATATCAATACAACGGACGGTGAAACCCTTGAAGTAGCCAACCCATCAGAATTCCCAGATCCTACACGCATTGAAAACATCGAAGAACCATTTGTTAAAGCTCAAATCATGGTACCAAATGATTTCGTTGGTCCGGTTATGGAATTAGCTCAACGGAAACGTGGAATTTTCCTAACAATGGATTATTTAGACGCAAATCGGGTCAATATCATATATAATATTCCATTGAGTGAAATTGTCTTTGATTTCTTTGATAAACTTAAATCATCAACTAAAGGTTATGCCAGCTTTGATTATGAGATTTCTGATTATCGTCCATCAAATCTTGTGAAAATGGACATTCTCTTAAATGCCGAAAAAGTCGATGCCTTAAGTTTCATTGTCCACAAAGACTTTGCCTTTGAACGCGGAAAAGTCATTGTTGAAAAACTTAAAAAACTCATTCCACGTCAACAATTCGAAGTGCCAATTCAAGCGACTATCGGAAATAAAATCGTTGCCCGTTCAGATATTAAAGCTCTTCGTAAAAACGTATTGGCCAAATGTTATGGTGGTGATATTTCCCGCAAACGAAAACTCCTTGAAAAACAAAAAGCCGGTAAAAAGCGGATGAAAGCCATTGGTTCAGTAGAAGTCCCT
>lepA_Lcl-045
ATGAATTTACAAGAAATGAACGCGCGTAAGGAAAAAATTCGTAATTTTTCGATTATCGCCCATATTGACCACGGGAAATCAACCCTTGCTGACCGTATTCTCGAGCAAACTGAAACTGTCTCAAAACGTGAAATGCAAGCCCAACTTTTAGACTCAATGGACCTTGAACGTGAACGTGGGATTACCATTAAATTAAATGCTATCGAACTGAACTATAAAGCTAAAGATGGCGAAACTTATATTTTCCACCTTATTGACACGCCAGGGCACGTCGATTTCACTTATGAAGTCTCCCGAAGTCTTGCTGCCTGTGAAGGGGCAATTTTAGTTGTTGATGCCGCCCAAGGAATCGAAGCTCAAACCCTCGCTAACGTTTATCTTGCTTTGGATAATGACCTCGAAATTTTACCAGTCATCAATAAAATTGACTTACCAGCTGCTGACCCAGAAATGGTTCGCCAAGAAATTGAAGATGTGATTGGTTTAGATGCTTCCGAAGCGGTTCTTGCCTCTGCTAAAGCTGGAATTGGAATTGAAGAAATTCTTGAACAAATCGTCGAAAAAGTTCCAGCTCCTCAAGGTGAAGTTGACGCGCCTCTCAAAGCTCTAATTTTTGACTCAGTTTATGATGCTTATCGAGGAGTTATTCTTCAAATTCGTGTGATTGACGGTTCAGTCAAGGTTGGAGATCGTATTCAACTGATGAGTAACGGCAAAGAATTTGATGTTACAGAAGTTGGGATTTTCACACCAAAAGCAGTTGCCCGTGATTTCTTGATGGCTGGAGATGTTGGTTATGTTGCTGCCGCAATCAAGACAGTTGCTGACACACGTGTTGGGGATACAGTGACACTCGCTTCAAATCCAGCGACCGAAGCCCTAGAGGGTTATAAGGAAATGAACCCAATGGTGTTCGCTGGGATTTACCCAATTGAATCAAATAAATTTAACGACCTCCGTGAGGCCCTTGAAAAACTTCAATTAAACGACGCTAGTCTTCGTTTTGAGCCTGAAACATCACAAGCTCTTGGTTTTGGATTCCGTTGTGGTTTCCTTGGCCTCTTGCACATGGATGTCATTCAAGAGCGTTTAGAACGTGAATTTGGTATTGATTTGATTATGACTGCTCCATCCGTTGTTTATCATATTAATACTACAGATGGTGAAACATTAGAAGTCGCTAACCCATCGGAATTCCCAGATCCTACACGCATTGAAAATATTGAAGAACCATTTGTTAAAGCTCAAATCATGGTGCCAAATGATTTTGTTGGTCCTGTGATGGAATTGGCCCAACGAAAACGCGGAATTTTTCTAACAATGGATTATTTAGATGCAAATCGTGTCAATATCATTTATCATATTCCATTGAGTGAAATTGTTTTTGATTTCTTTGATAAACTTAAATCATCAACTAAAGGTTATGCCAGCTTTGATTATGAAATTTCTGACTATCGTCCATCAAATCTTGTAAAAATGGATATTCTCTTAAATGCTGAAAAAGTCGATGCCTTAAGTTTCATTGTCCACAAAGACTTTGCCTTTGAACGCGGAAAAGTAATTGTTGAAAAACTTAAAAAACTCATTCCACGTCAACAATTTGAAGTTCCAATCCAAGCAACCATTGGAAACAAAATCGTTGCTCGTTCAGACATTAAAGCTCTTCGTAAAAATGTATTGGCCAAATGTTATGGTGGAGATATTTCCCGTAAGCGAAAACTCCTTGAAAAACAAAAAGCTGGTAAAAAACGGATGAAAGCCATTGGTTCAGTAGAAGTCCCT
>lepA_Lcl-046
ATGAATTTACAAGAAATGAACGCGCGTAAGGAAAAAATTCGTAATTTTTCGATTATCGCCCATATTGACCACGGGAAATCAACCCTTGCTGACCGTATTCTCGAGCAAACTGAAACTGTGTCAAAACGTGAAATGCAAGCCCAACTTTTAGACTCAATGGACCTTGAACGTGAACGTGGGATTACCATTAAATTAAATGCTATCGAGTTAAATTATAAAGCTAAAGATGGCGAAACTTATATTTTCCACCTCATTGACACGCCAGGGCACGTCGATTTTACTTATGAAGTTTCACGAAGTCTTGCTGCCTGTGAAGGGGCAATTTTAGTTGTTGATGCCGCCCAAGGAATCGAAGCTCAAACCCTCGCTAACGTTTATCTTGCTTTGGATAATGACCTCGAAATTTTACCAGTCATCAATAAAATTGACTTACCAGCTGCTGACCCAGAAATGGTTCGCCAAGAAATTGAAGATGTGATTGGTTTAGATGCTTCCGAAGCGGTTCTTGCCTCTGCTAAAGCTGGGATTGGGATTGAAGAAATTCTCGAACAAATCGTCGAGAAAGTTCCAGCCCCTCAAGGTGAAGTTGACGCACCTCTCAAAGCTCTAATTTTTGACTCAGTTTATGATGCTTATCGAGGAGTTATTCTTCAAATTCGTGTGATTGACGGTTCAGTCAAGGTTGGAGATCGTATTCAACTCATGAGTAACGGCAAAGAATTTGATGTTACAGAAGTTGGGATTTTCACACCAAAAGCAGTTTCCCGTGATTTCTTGATGGCCGGAGATGTTGGTTATGTTGCAGCCGCAATCAAGACAGTTGCTGACACACGTGTTGGGGATACAGTGACACTCGCTTCAAATCCAGCGACCGAAGCCCTAGAGGGTTATAAGGAAATGAACCCAATGGTGTTCGCTGGGATTTACCCAATTGAATCAAATAAATTTAACGACCTCCGTGAGGCCCTTGAAAAACTTCAATTAAACGACGCCAGTCTTCGTTTTGAGCCTGAAACATCACAAGCTCTTGGTTTTGGATTCCGTTGTGGTTTCCTTGGCCTCTTGCACATGGATGTCATTCAAGAGCGTTTAGAACGTGAATTTGGCATTGATTTGATTATGACTGCTCCATCCGTTGTTTATCATATTAATACTACAGATGGTGAAACATTAGAAGTTGCTAACCCATCGGAATTCCCAGATCCTACACGCATTGAAAATATTGAAGAACCATTTGTCAAAGCTCAAATCATGGTGCCAAATGATTTCGTTGGTCCTGTGATGGAATTGGCCCAACGAAAACGCGGGATTTTTCTAACAATGGATTATTTAGATGCAAATCGTGTCAATATCATTTATCATATTCCATTGAGTGAAATTGTCTTTGATTTCTTTGATAAACTTAAATCATCAACTAAAGGTTATGCCAGCTTTGATTATGAAATTTCTGATTATCGTCCATCAAATCTTGTAAAAATGGATATTCTCTTAAATGCTGAAAAAGTCGATGCCTTAAGTTTCATTGTTCACAAAGACTTTGCCTTTGAACGCGGAAAAGTAATTGTTGAAAAACTTAAAAAACTCATTCCACGTCAACAATTTGAAGTTCCAATCCAAGCAACCATTGGAAACAAAATCGTTGCTCGTTCAGATATTAAAGCTCTTCGTAAAAACGTATTGGCCAAATGTTATGGTGGAGATATTTCCCGTAAACGAAAACTCCTTGAAAAACAAAAAGCCGGTAAAAAACGGATGAAAGCCATTGGTTCAGTTGAAGTCCCT
>lepA_Lcl-047
ATGAATCTACAAGAAATGAACGCGCGTAAGGAAAAAATTCGTAATTTTTCGATTATCGCCCATATTGACCACGGAAAATCAACACTTGCTGACCGTATTCTCGAGCAAACTGAAACTGTTTCAAAACGAGAAATGCAAGCTCAACTTCTTGACTCAATGGACCTTGAACGTGAACGCGGAATTACCATTAAATTAAATGCTATTGAGTTAAATTATAAAGCCAAAGATGGTGAAACTTATATTTTCCACCTCATTGACACGCCGGGTCACGTCGATTTTACTTATGAAGTTTCACGAAGCCTTGCTGCCTGTGAGGGAGCAATATTAGTTGTTGATGCCGCACAAGGAATCGAAGCCCAAACCCTTGCAAATGTTTATCTTGCTTTGGATAATGACCTTGAAATTTTACCAGTCATCAATAAGATTGACCTACCAGCTGCTGACCCAGAAATGGTCCGTCAAGAAATTGAAGATGTGATTGGTTTAGATGCCTCTGAAGCCATTCTTGCTTCAGCCAAAGCTGGGATTGGTATTGAAGAAATTCTTGAACAGATTGTTGAGAAAGTTCCTGCCCCTCAAGGTGAAGTTGACGCTCCGCTCAAGGCTTTGATTTTTGACTCAGTTTATGATGCATATCGAGGCGTTATCCTTCAAATACGGGTCATTGACGGCTCGCTTAAAGTTGGGGACCGTATTCAATTGATGAGTAACGGTAAAGAATTTGATGTCACAGAAGTCGGTATTTTCACGCCAAAAGCTGTTTCTCGTGATTTCTTGATGGCTGGAGATGTTGGTTATGTAGCAGCATCTATTAAAACCGTTGCGGACACACGTGTCGGAGATACCGTGACCCTCGCATCAAATCCAGCAACTGAGGCGCTAAAGGGTTATAAAGAAATGAATCCAATGGTATTTGCGGGGATTTATCCAATTGAATCAAATAAATTCAATGACTTGCGCGAAGCTCTAGAAAAACTTCAATTAAATGATGCTAGTCTTCGTTTTGAACCTGAAACATCGCAAGCGCTTGGTTTCGGATTCCGTTGTGGTTTCCTCGGTCTTTTGCATATGGATGTCATTCAAGAGCGTTTAGAACGTGAATTTTGTATTGATTTGATCATGACCGCGCCATCCGTTGTTTATCATATCAATACAACGGACGGTGAAACCCTTGAAGTAGCCAACCCATCAGAATTCCCAGATCCTACACGCATTGAAAACATCGAAGAACCATTTGTTAAAGCTCAAATCATGGTACCAAATGATTTCGTTGGTCCGGTTATGGAATTAGCTCAACGGAAACGTGGAATTTTCCTAACAATGGATTATTTAGACGCAAATCGGGTCAATATCATATATAATATTCCATTGAGTGAAATTGTCTTTGATTTCTTTGATAAACTTAAATCATCAACTAAAGGTTATGCCAGCTTTGATTATGAGATTTCTGATTATCGTCCATCAAATCTTGTGAAAATGGACATTCTCTTAAATGCCGAAAAAGTCGATGCCTTAAGTTTCATTGTCCACAAAGACTTTGCCTTTGAACGCGGAAAAGTCATTGTTGAAAAACTTAAAAAACTCATTCCACGTCAACAATTCGAAGTGCCAATTCAAGCGACTATCGGAAATAAAATCGTTGCCCGTTCAGATATTAAAGCTCTTCGTAAAAACGTATTGGCCAAATGTTATGGTGGTGATATTTCCCGCAAACGAAAACTCCTTGAAAAACAAAAAGCCGGTAAAAAGCGGATGAAAGCCATTGGTTCAGTAGAAGTCCCT
>lepA_Lcl-048
ATGAATTTACAAGAAATGAACGCGCGTAAGGAAAAAATTCGTAATTTTTCGATTATCGCCCATATTGACCACGGGAAATCAACCCTTGCTGACCGTATTCTCGAGCAAACTGAAACTGTGTCAAAACGTGAAATGCAAGCCCAACTTTTAGACTCAATGGACCTTGAACGTGAACGTGGGATTACCATTAAATTAAATGCTATCGAGTTAAATTATAAAGCTAAAGATGGCGAAACTTATATTTTCCACCTCATTGACACGCCAGGGCACGTCGATTTTACTTATGAAGTTTCACGAAGTCTTGCTGCCTGTGAAGGGGCAATTTTAGTTGTTGATGCCGCCCAAGGAATCGAAGCTCAAACCCTCGCTAACGTTTATCTTGCTTTGGATAATGACCTCGAAATTTTACCAGTCATCAATAAAATTGACTTACCAGCTGCTGACCCAGAAATGGTTCGCCAAGAAATTGAAGATGTGATTGGTTTAGATGCTTCCGAAGCGGTTCTTGCCTCTGCTAAAGCTGGGATTGGGATTGAAGAAATTCTCGAACAAATCGTCGAGAAAGTTCCAGCCCCTCAAGGTGAAGTTGACGCACCTCTCAAAGCTCTAATTTTTGACTCAGTTTATGATGCTTATCGAGGAGTTATTCTTCAAATTCGTGTGATTGACGGTTCAGTCAAGGTTGGAGATCGTATTCAACTCATGAGTAACGGCAAAGAATTTGATGTTACAGAAGTTGGGATTTTCACACCAAAAGCAGTTTCCCGTGATTTCTTGATGGCCGGAGATGTTGGTTATGTTGCAGCCGCAATCAAGACAGTTGCTGACACACGTGTTGGGGATACAGTGACACTCGCTTCAAATCCAGCGACCGAAGCCCTAGAGGGTTATAAGGAAATGAACCCAATGGTGTTCGCTGGGATTTACCCAATTGAATCAAATAAATTTAACGACCTCCGTGAGGCCCTTGAAAAACTTCAATTAAACGACGCCAGTCTTCGTTTTGAGCCTGAAACATCACAAGCTCTTGGTTTTGGATTCCGTTGTGGTTTCCTTGGCCTCTTGCACATGGATGTCATTCAAGAGCGTTTAGAACGTGAATTTGGCATTGATTTGATTATGACTGCTCCATCCGTTGTTTATCATATTAATACTACAGATGGTGAAACATTAGAAGTTGCTAACCCATCGGAATTCCCAGATCCTACACGCATTGAAAATATTGAAGAACCATTTGTCAAAGCTCAAATCATGGTGCCAAATGATTTCGTTGGTCCTGTGATGGAATTGGCCCAACGAAAACGCGGGATTTTTCTAACAATGGATTATTTAGATGCAAATCGTGTCAATATCATTTATCATATTCCATTGAGTGAAATTGTCTTTGATTTCTTTGATAAACTTAAATCATCAACTAAAGGTTATGCCAGCTTTGATTATGAAATTTCTGATTATCGTCCATCAAATCTTGTAAAAATGGATATTCTCTTAAATGCTGAAAAAGTCGATGCCTTAAGTTTCATTGTTCACAAAGACTTTGCCTTTGAACGCGGAAAAGTAATTGTTGAAAAACTTAAAAAACTCATTCCACGTCAACAATTTGAAGTTCCAATCCAAGCAACCATTGGAAACAAAATCGTTGCTCGTTCAGATATTAAAGCTCTTCGTAAAAACGTATTGGCCAAATGTTATGGTGGAGATATTTCCCGTAAACGAAAACTCCTTGAAAAACAAAAAGCCGGTAAAAAACGGATGAAAGCCATTGGTTCAGTTGAAGTCCCT
>lepA_Lcl-049
ATGAATCTACAAGAAATGAACGCGCGTAAGGAAAAAATTCGTAATTTTTCGATTATCGCCCATATTGACCACGGAAAATCAACACTTGCTGACCGTATTCTCGAGCAAACTGAAACTGTTTCAAAACGAGAAATGCAAGCTCAACTTCTTGACTCAATGGACCTTGAACGTGAACGCGGAATTACCATTAAATTAAATGCTATTGAGTTAAATTATAAAGCCAAAGATGGTGAAACTTATATTTTCCACCTCATTGACACGCCGGGTCACGTCGATTTTACTTATGAAGTTTCACGAAGCCTTGCTGCCTGTGAGGGAGCAATATTAGTTGTTGATGCCGCACAAGGAATCGAAGCCCAAACCCTTGCAAATGTTTATCTTGCTTTGGATAATGACCTTGAAATTTTACCAGTCATCAATAAGATTGACCTACCAGCTGCTGACCCAGAAATGGTCCGTCAAGAAATTGAAGATGTGATTGGTTTAGATGCCTCTGAAGCCATTCTTGCTTCAGCCAAAGCTGGGATTGGTATTGAAGAAATTCTTGAACAGATTGTTGAGAAAGTTCCTGCCCCTCAAGGTGAAGTTGACGCTCCGCTCAAGGCTTTGATTTTTGACTCAGTTTATGATGCATATCGAGGCGTTATCCTTCAAATACGGGTCATTGACGGCTCGCTTAAAGTTGGGGACCGTATTCAATTGATGAGTAACGGTAAAGAATTTGATGTCACAGAAGTCGGTATTTTCACGCCAAAAGCTGTTTCTCGTGATTTCTTGATGGCTGGAGATGTTGGTTATGTAGCAGCATCTATTAAAACCGTTGCGGACACACGTGTCGGAGATACCGTGACCCTCGCATCAAATCCAGCAACTGAGGCGCTAAAGGGTTATAAAGAAATGAATCCAATGGTATTTGCGGGGATTTATCCAATTGAATCAAATAAATTCAATGACTTGCGCGAAGCTCTAGAAAAACTTCAATTAAATGATGCTAGTCTTCGTTTTGAACCTGAAACATCGCAAGCGCTTGGTTTCGGATTCCGTTGTGGTTTCCTCGGTCTTTTGCATATGGATGTCATTCAAGAGCGTTTAGAACGTGAATTTGGTATTGATTTGATCATGACCGCGCCATCCGTTGTTTATCATATCAATACAACGGACGGTGAAACCCTTGAAGTAGCCAACCCATCAGAATTCCCAGATCCTACACGCATTGAAAACATCGAAGAACCATTTGTTAAAGCTCAAATCATGGTACCAAATGATTTCGTTGGTCCGGTTATGGAATTAGCTCAACGGAAACGTGGAATTTTCCTAACAATGGATTATTTAGACGCAAATCGGGTCAATATCATATATAATATTCCATTGAGTGAAATTGTCTTTGATTTCTTTGATAAACTTAAATCATCAACTAAAGGTTATGCCAGCTTTGATTATGAGATTTCTGATTATCGTCCATCAAATCTTGTGAAAATGGACATTCTCTTAAATGCCGAAAAAGTCGATGCCTTAAGTTTCATTGTCCACAAAGACTTTGCCTTTGAACGCGGAAAAGTCATTGTTGAAAAACTTAAAAAACTCATTCCACGTCAACAATTCGAAGTGCCAATTCAAGCGACTATCGGAAATAAAATCGTTGCCCGTTCAGATATTAAAGCTCTTCGTAAAAACGTATTGGCCAAATGTTATGGTGGTGATATTTCCCGCAAACGAAAACTCCTTGAAAAACAAAAAGCCGGTAAAAAGCGGATGAAAGCCATTGGTTCAGTAGAAGTCCCT
>lepA_Lcl-050
ATGAATCTACAAGAAATGAACGCGCGTAAGGAAAAAATTCGTAATTTTTCGATTATCGCCCATATTGACCACGGAAAATCAACACTTGCTGACCGTATTCTCGAGCAAACTGAAACTGTTTCAAAACGAGAAATGCAAGCTCAACTTCTTGACTCAATGGACCTTGAACGTGAACGCGGAATTACCATTAAATTAAATGCTATTGAGTTAAATTATAAAGCCAAAGATGGTGAAACTTATATTTTCCACCTCATTGACACGCCGGGTCACGTCGATTTTACTTATGAAGTTTCACGAAGCCTTGCTGCCTGTGAGGGAGCAATATTAGTTGTTGATGCCGCACAAGGAATCGAAGCCCAAACCCTTGCAAATGTTTATCTTGCTTTGGATAATGACCTTGAAATTTTACCAGTCATCAATAAGATTGACCTACCAGCTGCTGACCCAGAAATGGTCCGTCAAGAAATTGAAGATGTGATTGGTTTAGATGCCTCTGAAGCCATTCTTGCTTCAGCCAAAGCTGGGATTGGTATTGAAGAAATTCTTGAACAGATTGTTGAGAAAGTTCCTGCCCCTCAAGGTGAAGTTGACGCTCCGCTCAAGGCTTTGATTTTTGACTCAGTTTATGATGCATATCGAGGCGTTATCCTTCAAATACGGGTCATTGACGGCTCGCTTAAAGTTGGGGACCGTATTCAATTGATGAGTAACGGTAAAGAATTTGATGTCACAGAAGTCGGTATTTTCACGCCAAAAGCTGTTTCTCGTGATTTCTTGATGGCTGGAGATGTTGGTTATGTAGCAGCATCTATTAAAACCGTTGCGGACACACGTGTCGGAGATACCGTGACCCTCGCATCAAATCCAGCAACTGAGGCGCTAAAGGGTTATAAAGAAATGAATCCAATGGTATTTGCGGGGATTTATCCAATTGAATCAAATAAATTCAATGACTTGCGCGAAGCTCTAGAAAAACTTCAATTAAATGATGCTAGTCTTCGTTTTGAACCTGAAACATCGCAAGCGCTTGGTTTCGGATTCCGTTGTGGTTTCCTCGGTCTTTTGCATATGGATGTCATTCAAGAGCGTTTAGAACGTGAATTTGGTATTGATTTGATCATGACCGCGCCATCCGTTGTTTATCATATCAATACAACGGACGGTGAAACCCTTGAAGTAGCCAACCCATCAGAATTCCCAGATCCTACACGCATTGAAAACATCGAAGAACCATTTGTTAAAGCTCAAATCATGGTACCAAATGATTTCGTTGGTCCGGTTATGGAATTAGCTCAACGGAAACGTGGAATTTTCCTAACAATGGATTATTTAGACGCAAATCGGGTCAATATCATATATAATATTCCATTGAGTGAAATTGTCTTTGATTTCTTTGATAAACTTAAATCATCAACTAAAGGTTATGCCAGCTTTGATTATGAGATTTCTGATTATCGTCCATCAAATCTTGTGAAAATGGACATTCTCTTAAATGCCGAAAAAGTCGATGCCTTAAGTTTCATTGTCCACAAAGACTTTGCCTTTGAACGCGGAAAAGTCATTGTTGAAAAACTTAAAAAACTCATTCCACGTCAACAATTCGAAGTGCCAATTCAAGCGACTATCGGAAATAAAATCGTTGCCCGTTCAGATATTAAAGCTCTTCGTAAAAACGTATTGGCCAAATGTTATGGTGGTGATATTTCCCGCAAACGAAAACTCCTTGAAAAACAAAAAGCCGGTAAAAAGCGGATGAAAGCCATTGGTTCAGTAGAAGTCCCT
>lepA_Lcl-051
ATGAATTTACAAGAAATGAACGCGCGTAAGGAAAAAATTCGTAATTTTTCGATTATCGCCCATATTGACCACGGGAAATCAACCCTTGCTGACCGTATTCTCGAGCAAACTGAAACTGTCTCAAAACGTGAAATGCAAGCCCAACTTTTAGACTCAATGGACCTTGAACGTGAACGTGGGATTACCATTAAATTAAATGCTATCGAACTGAACTATAAAGCTAAAGATGGCGAAACTTATATTTTCCACCTTATTGACACGCCAGGGCACGTCGATTTCACTTATGAAGTCTCACGAAGTCTTGCTGCCTGTGAAGGGGCAATTTTAGTTGTTGATGCCGCCCAAGGAATCGAAGCTCAAACCCTCGCTAACGTTTATCTTGCTTTGGATAATGACCTCGAAATTTTACCAGTCATCAATAAAATTGACTTACCAGCTGCTGACCCAGAAATGGTTCGCCAAGAAATTGAAGATGTGATTGGTTTAGATGCTTCCGAAGCGGTTCTTGCCTCTGCTAAAGCTGGAATTGGAATTGAAGAAATTCTTGAACAAATCGTCGAAAAAGTTCCAGCTCCTCAAGGTGAAGTTGACGCGCCTCTCAAAGCTCTAATTTTTGACTCAGTTTATGATGCTTATCGAGGAGTTATTCTTCAAATTCGTGTGATTGACGGTTCAGTCAAGGTTGGAGATCGTATTCAACTGATGAGTAACGGCAAAGAATTTGATGTTACAGAAGTTGGGATTTTCACACCAAAAGCAGTTGCCCGTGATTTCTTGATGGCTGGAGATGTTGGTTATGTTGCTGCCGCAATCAAGACAGTTGCTGACACACGTGTTGGGGATACAGTGACACTCGCTTCAAATCCAGCGACCGAAGCCCTAGAGGGTTATAAGGAAATGAACCCAATGGTGTTCGCTGGGATTTACCCAATTGAATCAAATAAATTTAACGACCTCCGTGAGGCCCTTGAAAAACTTCAATTAAACGACGCTAGTCTTCGTTTTGAGCCTGAAACATCACAAGCTCTTGGTTTTGGATTCCGTTGTGGTTTCCTTGGCCTCTTGCACATGGATGTCATTCAAGAGCGTTTAGAACGTGAATTTGGTATTGATTTGATTATGACTGCTCCATCCGTTGTTTATCATATTAATACTACAGATGGTGAAACATTAGAAGTCGCTAACCCATCGGAATTCCCAGATCCTACACGCATTGAAAATATTGAAGAACCATTTGTTAAAGCTCAAATCATGGTGCCAAATGATTTTGTTGGTCCTGTGATGGAATTGGCCCAACGAAAACGCGGAATTTTTCTAACAATGGATTATTTAGATGCAAATCGTGTCAATATCATTTATCATATTCCATTGAGTGAAATTGTTTTTGATTTCTTTGATAAACTTAAATCATCAACTAAAGGTTATGCCAGCTTTGATTATGAAATTTCTGACTATCGTCCATCAAATCTTGTAAAAATGGATATTCTCTTAAATGCTGAAAAAGTCGATGCCTTAAGTTTCATTGTCCACAAAGACTTTGCCTTTGAACGCGGAAAAGTAATTGTTGAAAAACTTAAAAAACTCATTCCACGTCAACAATTTGAAGTTCCAATCCAAGCAACCATTGGAAACAAAATCGTTGCTCGTTCAGACATTAAAGCTCTTCGTAAAAATGTATTGGCCAAATGTTATGGTGGAGATATTTCCCGTAAGCGAAAACTCCTTGAAAAACAAAAAGCTGGTAAAAAACGGATGAAAGCCATTGGTTCAGTAGAAGTCCCT
>lepA_Lcl-052
ATGAATTTACAAGAAATGAACGCGCGTAAGGAAAAAATTCGTAATTTTTCGATTATCGCCCATATTGACCACGGGAAATCAACCCTTGCTGACCGTATTCTCGAGCAAACTGAAACTGTGTCAAAACGTGAAATGCAAGCCCAACTTTTAGACTCAATGGACCTTGAACGTGAACGTGGGATTACCATTAAATTAAATGCTATCGAGTTAAATTATAAAGCTAAAGATGGCGAAACTTATATTTTCCACCTCATTGACACGCCAGGGCACGTCGATTTTACTTATGAAGTTTCACGAAGTCTTGCTGCCTGTGAAGGGGCAATTTTAGTTGTTGATGCCGCCCAAGGAATCGAAGCTCAAACCCTCGCTAACGTTTATCTTGCTTTGGATAATGACCTCGAAATTTTACCAGTCATCAATAAAATTGACTTACCAGCTGCTGACCCAGAAATGGTTCGCCAAGAAATTGAAGATGTGATTGGTTTAGATGCTTCCGAAGCGGTTCTTGCCTCTGCTAAAGCTGGGATTGGGATTGAAGAAATTCTCGAACAAATCGTCGAGAAAGTTCCAGCCCCTCAAGGTGAAGTTGACGCACCTCTCAAAGCTCTAATTTTTGACTCAGTTTATGATGCTTATCGAGGAGTTATTCTTCAAATTCGTGTGATTGACGGTTCAGTCAAGGTTGGAGATCGTATTCAACTCATGAGTAACGGCAAAGAATTTGATGTTACAGAAGTTGGGATTTTCACACCAAAAGCAGTTTCCCGTGATTTCTTGATGGCCGGAGATGTTGGTTATGTTGCAGCCGCAATCAAGACAGTTGCTGACACACGTGTTGGGGATACAGTGACACTCGCTTCAAATCCAGCGACCGAAGCCCTAGAGGGTTATAAGGAAATGAACCCAATGGTGTTCGCTGGGATTTACCCAATTGAATCAAATAAATTTAACGACCTCCGTGAGGCCCTTGAAAAACTTCAATTAAACGACGCCAGTCTTCGTTTTGAGCCTGAAACATCACAAGCTCTTGGTTTTGGATTCCGTTGTGGTTTCCTTGGCCTCTTGCACATGGATGTCATTCAAGAGCGTTTAGAACGTGAATTTGGCATTGATTTGATTATGACTGCTCCATCCGTTGTTTATCATATTAATACTACAGATGGTGAAACATTAGAAGTTGCTAACCCATCGGAATTCCCAGATCCTACACGCATTGAAAATATTGAAGAACCATTTGTCAAAGCTCAAATCATGGTGCCAAATGATTTCGTTGGTCCTGTGATGGAATTGGCCCAACGAAAACGCGGGATTTTTCTAACAATGGATTATTTAGATGCAAATCGTGTCAATATCATTTATCATATTCCATTGAGTGAAATTGTCTTTGATTTCTTTGATAAACTTAAATCATCAACTAAAGGTTATGCCAGCTTTGATTATGAAATTTCTGATTATCGTCCATCAAATCTTGTAAAAATGGATATTCTCTTAAATGCTGAAAAAGTCGATGCCTTAAGTTTCATTGTTCACAAAGACTTTGCCTTTGAACGCGGAAAAGTAATTGTTGAAAAACTTAAAAAACTCATTCCACGTCAACAATTTGAAGTTCCAATCCAAGCAACCATTGGAAACAAAATCGTTGCTCGTTCAGATATTAAAGCTCTTCGTAAAAACGTATTGGCCAAATGTTATGGTGGAGATATTTCCCGTAAACGAAAACTCCTTGAAAAACAAAAAGCCGGTAAAAAACGGATGAAAGCCATTGGTTCAGTTGAAGTCCCT
>lepA_Lcl-053
ATGAATCTACAAGAAATGAACGCGCGTAAGGAAAAAATTCGTAATTTTTCGATTATCGCCCATATTGACCACGGAAAATCAACACTTGCTGACCGTATTCTCGAGCAAACTGAAACTGTTTCAAAACGAGAAATGCAAGCTCAACTTCTTGACTCAATGGACCTTGAACGTGAACGCGGAATTACCATTAAATTAAATGCTATTGAGTTAAATTATAAAGCCAAAGATGGTGAAACTTATATTTTCCACCTCATTGACACGCCGGGTCACGTCGATTTTACTTATGAAGTTTCACGAAGCCTTGCTGCCTGTGAGGGAGCAATATTAGTTGTTGATGCCGCACAAGGAATCGAAGCCCAAACCCTTGCAAACGTTTATCTTGCTTTGGATAATGACCTTGAAATTTTACCAGTCATCAATAAAATTGATCTACCAGCTGCTGACCCAGAAATGGTCCGTCAAGAAATTGAAGATGTGATTGGTTTAGATGCCTCTGAAGCCGTTCTTGCTTCAGCCAAAGCTGGGATTGGTATTGAAGAAATTCTTGAACAAATTGTTGAGAAAGTTCCTGCCCCTCAAGGTCAAGTTGACGCTCCGCTCAAGGCTTTGATTTTTGACTCAGTTTATGATGCATATCGAGGCGTTATCCTTCAAATTCGGGTCATTGACGGCTCGCTTAAAGTTGGGGACCGTATTCAATTGATGAGTAACGGTAAAGAATTTGATGTCACAGAAGTTGGTATTTTCACGCCAAAAGCTGTTTCTCGTGATTTCTTGATGGCTGGAGATGTTGGTTATGTAGCAGCATCTATTAAAACCGTTGCGGATACACGTGTCGGAGATACCGTGACCCTCGCATCAAATCCAGCAACTGAGGCCCTAAAGGGTTATAAAGAAATGAATCCAATGGTATTTGCGGGGATTTATCCAATTGAATCAAATAAATTCAATGACTTGCGCGAAGCTCTAGAAAAACTTCAATTAAATGATGCTAGTCTTCGTTTTGAACCTGAAACATCGCAAGCGCTTGGTTTCGGATTCCGTTGTGGTTTCCTCGGTCTTTTGCATATGGATGTCATTCAAGAGCGTTTAGAACGTGAATTTGGTATTGATTTGATCATGACCGCGCCATCCGTTGTTTATCATATCAATACAACGGACGGTGAAACCCTTGAAGTAGCCAACCCATCAGAATTCCCAGATCCTACGCGCATTGAAAACATCGAAGAACCATTTGTTAAAGCTCAAATCATGGTACCAAATGATTTCGTTGGTCCGGTTATGGAATTAGCTCAACGGAAACGTGGAATTTTCCTAACAATGGATTATTTAGACGCAAATCGGGTCAATATCATATATAATATTCCATTGAGTGAAATTGTCTTTGATTTCTTTGATAAACTTAAATCATCAACTAAAGGTTATGCCAGCTTTGATTATGAGATTTCTGATTATCGTCCATCAAATCTTGTGAAAATGGACATTCTCTTAAATGCCGAAAAAGTCGATGCCTTAAGTTTCATTGTCCACAAAGACTTTGCCTTTGAACGCGGAAAAGTCATTGTTGAAAAACTTAAAAAACTCATTCCACGTCAACAATTCGAAGTGCCAATTCAAGCGACTATCGGAAATAAAATCGTTGCCCGTTCAGATATTAAAGCTCTTCGTAAAAATGTATTGGCCAAATGTTATGGTGGAGATATTTCCCGCAAACGAAAACTCCTTGAAAAACAAAAAGCCGGTAAAAAGCGGATGAAAGCCATTGGTTCAGTAGAAGTCCCT
>lepA_Lcl-054
ATGAATTTACAAGAAATGAACGCGCGTAAGGAAAAAATTCGTAATTTTTCGATTATCGCCCATATTGACCACGGGAAATCAACCCTTGCTGACCGTATTCTCGAGCAAACTGAAACTGTGTCAAAACGTGAAATGCAAGCCCAACTTTTAGACTCAATGGACCTTGAACGTGAACGTGGGATTACCATTAAATTAAATGCTATCGAGTTAAATTATAAAGCTAAAGATGGCGAAACTTATATTTTCCACCTCATTGACACGCCAGGGCACGTCGATTTTACTTATGAAGTTTCACGAAGTCTTGCTGCCTGTGAAGGGGCAATTTTAGTTGTTGATGCCGCCCAAGGAATCGAAGCTCAAACCCTCGCTAACGTTTATCTTGCTTTGGATAATGACCTCGAAATTTTACCAGTCATCAATAAAATTGACTTACCAGCTGCTGACCCAGAAATGGTTCGCCAAGAAATTGAAGATGTGATTGGTTTAGATGCTTCCGAAGCGGTTCTTGCCTCTGCTAAAGCTGGGATTGGGATTGAAGAAATTCTCGAACAAATCGTCGAGAAAGTTCCAGCCCCTCAAGGTGAAGTTGACGCACCTCTCAAAGCTCTAATTTTTGACTCAGTTTATGATGCTTATCGAGGAGTTATTCTTCAAATTCGTGTGATTGACGGTTCAGTCAAGGTTGGAGATCGTATTCAACTCATGAGTAACGGCAAAGAATTTGATGTTACAGAAGTTGGGATTTTCACACCAAAAGCAGTTTCCCGTGATTTCTTGATGGCCGGAGATGTTGGTTATGTTGCAGCCGCAATCAAGACAGTTGCTGACACACGTGTTGGGGATACAGTGACACTCGCTTCAAATCCAGCGACCGAAGCCCTAGAGGGTTATAAGGAAATGAACCCAATGGTGTTCGCTGGGATTTACCCAATTGAATCAAATAAATTTAACGACCTCCGTGAGGCCCTTGAAAAACTTCAATTAAACGACGCCAGTCTTCGTTTTGAGCCTGAAACATCACAAGCTCTTGGTTTTGGATTCCGTTGTGGTTTCCTTGGCCTCTTGCACATGGATGTCATTCAAGAGCGTTTAGAACGTGAATTTGGCATTGATTTGATTATGACTGCTCCATCCGTTGTTTATCATATTAATACTACAGATGGTGAAACATTAGAAGTTGCTAACCCATCGGAATTCCCAGATCCTACACGCATTGAAAATATTGAAGAACCATTTGTCAAAGCTCAAATCATGGTGCCAAATGATTTCGTTGGTCCTGTGATGGAATTGGCCCAACGAAAACGCGGGATTTTTCTAACAATGGATTATTTAGATGCAAATCGTGTCAATATCATTTATCATATTCCATTGAGTGAAATTGTCTTTGATTTCTTTGATAAACTTAAATCATCAACTAAAGGTTATGCCAGCTTTGATTATGAAATTTCTGATTATCGTCCATCAAATCTTGTAAAAATGGATATTCTCTTAAATGCTGAAAAAGTCGATGCCTTAAGTTTCATTGTTCACAAAGACTTTGCCTTTGAACGCGGAAAAGTAATTGTTGAAAAACTTAAAAAACTCATTCCACGTCAACAATTTGAAGTTCCAATCCAAGCAACCATTGGAAACAAAATCGTTGCTCGTTCAGATATTAAAGCTCTTCGTAAAAACGTATTGGCCAAATGTTATGGTGGAGATATTTCCCGTAAACGAAAACTCCTTGAAAAACAAAAAGCCGGTAAAAAACGGATGAAAGCCATTGGTTCAGTTGAAGTCCCT
>lepA_Lcl-055
ATGAATCTACAAGAAATGAACGCGCGTAAGGAAAAAATTCGTAATTTTTCGATTATCGCCCATATTGACCACGGAAAATCAACACTTGCTGACCGTATTCTCGAGCAAACTGAAACTGTTTCAAAACGAGAAATGCAAGCTCAACTTCTTGACTCAATGGATCTTGAACGTGAACGCGGAATTACCATTAAATTAAATGCTATCGAGTTAAATTATAAAGCCAAAGATGGTGAAACTTATATTTTCCACCTCATTGACACGCCAGGTCACGTCGATTTTACTTATGAAGTTTCACGAAGCCTCGCTGCCTGTGAGGGAGCAATTTTAGTTGTTGATGCCGCACAAGGAATCGAAGCCCAGACCCTTGCAAATGTTTATCTTGCTTTGGATAATGACCTTGAAATTTTACCAGTCATCAATAAGATTGACCTACCAGCTGCTGACCCAGAAATGGTCCGTCAAGAAATTGAAGATGTGATTGGTTTAGATGCCTCTGAAGCCGTTCTTGCTTCAGCCAAAGCTGGGATTGGGATTGAAGAAATTCTTGAACAAATCGTTGAGAAAGTTCCTGCCCCTCAAGGTGAAGTTGATGCTCCGCTCAAAGCTTTGATTTTTGACTCAGTTTATGATGCATATCGAGGCGTTATTCTTCAAATTCGGGTCATTGACGGCTCGCTTAAAGTTGGGGACCGTATTCAATTGATGAGTAACGGTAAAGAATTTGATGTCACAGAAGTTGGTATTTTCACACCAAAAGCTGTTTCTCGTGATTTCTTGATGGCTGGAGATGTTGGTTATGTAGCAGCATCTATTAAAACCGTTGCGGACACACGTGTCGGAGATACCGTGACCCTCGCATCAAATCCAGCCAGTGAAGCTTTAACTGGTTATAAAGAAATGAACCCAATGGTGTTCGCTGGGATTTATCCAATTGAGTCAAATAAATTCAATGACCTTCGTGAGGCACTTGAAAAACTTCAATTAAACGATGCTAGTCTTCGTTTTGAACCTGAAACATCGCAAGCGCTTGGTTTCGGATTCCGTTGTGGCTTCCTCGGTCTCTTGCATATGGATGTCATTCAAGAACGTTTAGAACGTGAATTTGGTATTGATTTGATTATGACCGCGCCATCCGTTGTTTATCATATCAATACAACGGACGGTGAAACCCTTGAAGTAGCCAACCCATCAGAATTCCCAGATCCTACGCGCATTGAAAACATCGAAGAACCATTTGTTAAAGCTCAAATCATGGTACCAAATGATTTCGTTGGTCCGGTTATGGAATTAGCTCAACGGAAACGTGGAATTTTCCTAACAATGGATTATTTAGACGCAAATCGGGTCAATATCATATATAATATTCCATTGAGTGAAATTGTTTTTGATTTCTTTGATAAACTTAAATCATCAACTAAAGGTTATGCCAGTTTTGATTATGAAATTTCTGACTATCGTCCATCAAATCTTGTGAAAATGGACATTCTCTTAAATGCCGAAAAAGTCGACGCCCTAAGTTTCATTGTCCACAAAGACTTTGCCTTTGAACGCGGAAAAGTCATTGTTGAAAAACTTAAAAAACTCATTCCACGTCAACAATTTGAAGTGCCAATTCAAGCGACTATCGGAAATAAAATCGTTGCTCGTTCAGATATTAAAGCTCTTCGTAAAAACGTATTGGCCAAATGTTATGGTGGTGATATTTCCCGTAAACGAAAACTCCTTGAAAAACAAAAAGCCGGTAAAAAGCGAATGAAAGCCATCGGTTCAGTAGAAGTCCCT
>lepA_Lcl-056
ATGAATCTACAAGAAATGAACGCGCGTAAGGAAAAAATTCGTAATTTTTCGATTATCGCCCATATTGACCACGGAAAATCAACACTTGCTGACCGTATTCTCGAGCAAACTGAAACTGTTTCAAAACGAGAAATGCAAGCTCAACTTCTTGACTCAATGGACCTTGAACGTGAACGCGGAATTACCATTAAATTAAATGCTATTGAGTTAAATTATAAAGCCAAAGATGGTGAAACTTATATTTTCCACCTCATTGACACGCCGGGTCACGTCGATTTTACTTATGAAGTTTCACGAAGCCTTGCTGCCTGTGAGGGAGCAATATTAGTTGTTGATGCCGCACAAGGAATCGAAGCCCAAACCCTTGCAAATGTTTATCTTGCTTTGGATAATGACCTTGAAATTTTACCAGTCATCAATAAGATTGACCTACCAGCTGCTGACCCAGAAATGGTCCGTCAAGAAATTGAAGATGTGATTGGTTTAGATGCCTCTGAAGCCATTCTTGCTTCAGCCAAAGCTGGGATTGGTATTGAAGAAATTCTTGAACAGATTGTTGAGAAAGTTCCTGCCCCTCAAGGTGAAGTTGACGCTCCGCTCAAGGCTTTGATTTTTGACTCAGTTTATGATGCATATCGAGGCGTTATCCTTCAAATACGGGTCATTGACGGCTCGCTTAAAGTTGGGGACCGTATTCAATTGATGAGTAACGGTAAAGAATTTGATGTCACAGAAGTCGGTATTTTCACGCCAAAAGCTGTTTCTCGTGATTTCTTGATGGCTGGAGATGTTGGTTATGTAGCAGCATCTATTAAAACCGTTGCGGACACACGTGTCGGAGATACCGTGACCCTCGCATCAAATCCAGCAACTGAGGTGCTAAAGGGTTATAAAGAAATGAATCCAATGGTATTTGCGGGGATTTATCCAATTGAATCAAATAAATTCAATGACTTGCGCGAAGCTCTAGAAAAACTTCAATTAAATGATGCTAGTCTTCGTTTTGAACCTGAAACATCGCAAGCGCTTGGTTTCGGATTCCGTTGTGGTTTCCTCGGTCTTTTGCATATGGATGTCATTCAAGAGCGTTTAGAACGTGAATTTGGTATTGATTTGATCATGACCGCGCCATCCGTTGTTTATCATATCAATACAACGGACGGTGAAACCCTTGAAGTAGCCAACCCATCAGAATTCCCAGATCCTACACGCATTGAAAACATCGAAGAACCATTTGTTAAAGCTCAAATCATGGTACCAAATGATTTCGTTGGTCCGGTTATGGAATTAGCTCAACGGAAACGTGGAATTTTCCTAACAATGGATTATTTAGACGCAAATCGGGTCAATATCATATATAATATTCCATTGAGTGAAATTGTCTTTGATTTCTTTGATAAACTTAAATCATCAACTAAAGGTTATGCCAGCTTTGATTATGAGATTTCTGATTATCGTCCATCAAATCTTGTGAAAATGGACATTCTCTTAAATGCCGAAAAAGTCGATGCCTTAAGTTTCATTGTCCACAAAGACTTTGCCTTTGAACGCGGAAAAGTCATTGTTGAAAAACTTAAAAAACTCATTCCACGTCAACAATTCGAAGTGCCAATTCAAGCGACTATCGGAAATAAAATCGTTGCCCGTTCAGATATTAAAGCTCTTCGTAAAAACGTATTGGCCAAATGTTATGGTGGTGATATTTCCCGCAAACGAAAACTCCTTGAAAAACAAAAAGCCGGTAAAAAGCGGATGAAAGCCATTGGTTCAGTAGAAGTCCCT
>lepA_Lcl-057
ATGAATCTACAAGAAATGAACGCGCGTAAGGAAAAAATTCGTAATTTTTCGATTATCGCCCATATTGACCACGGAAAATCAACACTTGCTGACCGTATTCTCGAGCAAACTGAAACTGTTTCAAAACGAGAAATGCAAGCTCAACTTCTTGACTCAATGGACCTTGAACGTGAACGCGGAATTACCATTAAATTAAATGCTATTGAGTTAAATTATAAAGCCAAAGATGGTGAAACTTATATTTTCCACCTCATTGACACGCCGGGTCACGTCGATTTTACTTATGAAGTTTCACGAAGCCTTGCTGCCTGTGAGGGAGCAATATTAGTTGTTGATGCCGCACAAGGAATCGAAGCCCAAACCCTTGCAAATGTTTATCTTGCTTTGGATAATGACCTTGAAATTTTACCAGTCATCAATAAGATTGACCTACCAGCTGCTGACCCAGAAATGGTCCGTCAAGAAATTGAAGATGTGATTGGTTTAGATGCCTCTGAAGCCATTCTTGCTTCAGCCAAAGCTGGGATTGGTATTGAAGAAATTCTTGAACAGATTGTTGAGAAAGTTCCTGCCCCTCAAGGTGAAGTTGACGCTCCGCTCAAGGCTTTGATTTTTGACTCAGTTTATGATGCATATCGAGGCGTTATCCTTCAAATACGGGTCATTGACGGCTCGCTTAAAGTTGGGGACCGTATTCAATTGATGAGTAACGGTAAAGAATTTGATGTCACAGAAGTCGGTATTTTCACGCCAAAAGCTGTTTCTCGTGATTTCTTGATGGCTGGAGATGTTGGTTATGTAGCAGCATCTATTAAAACCGTTGCGGACACACGTGTCGGAGATACCGTGACCCTCGCATCAAATCCAGCAACTGAGGCGCTAAAGGGTTATAAAGAAATGAATCCAATGGTATTTGCGGGGATTTATCCAATTGAATCAAATAAATTCAATGACTTGCGCGAAGCTCTAGAAAAACTTCAATTAAATGATGCTAGTCTTCGTTTTGAACCTGAAACATCGCAAGCGCTTGGTTTCGGATTCCGTTGTGGTTTCCTCGGTCTTTTGCATATGGATGTCATTCAAGAGCGTTTAGAACGTGAATTTGGTATTGATTTGATCATGACCGCGCCATCCGTTGTTTATCATATCAATACAACGGACGGTGAAACCCTTGAAGTAGCCAACCCATCAGAATTCCCAGATCCTACACGCATTGAAAACATCGAAGAACCATTTGTTAAAGCTCAAATCATGGTACCAAATGATTTCGTTGGTCCGGTTATGGAATTAGCTCAACGGAAACGTGGAATTTTCCTAACAATGGATTATTTAGACGCAAATCGGGTCAATATCATATATAATATTCCATTGAGTGAAATTGTCTTTGATTTCTTTGATAAACTTAAATCATCAACTAAAGGTTATGCCAGCTTTGATTATGAGATTTCTGATTATCGTCCATCAAATCTTGTGAAAATGGACATTCTCTTAAATGCCGAAAAAGTCGATGCCTTAAGTTTCATTGTCCACAAAGACTTTGCCTTTGAACGCGGAAAAGTCATTGTTGAAAAACTTAAAAAACTCATTCCACGTCAACAATTCGAAGTGCCAATTCAAGCGACTATCGGAAATAAAATCGTTGCCCGTTCAGATATTAAAGCTCTTCGTAAAAACGTATTGGCCAAATGTTATGGTGGTGATATTTCCCGCAAACGAAAACTCCTTGAAAAACAAAAAGCCGGTAAAAAGCGGATGAAAGCCATTGGTTCAGTAGAAGTCCCT
>lepA_Lcl-058
ATGAATCTACAAGAAATGAACGCGCGTAAGGAAAAAATTCGTAATTTTTCGATTATCGCCCATATTGACCACGGAAAATCAACACTTGCTGACCGTATTCTCGAGCAAACTGAAACTGTTTCAAAACGAGAAATGCAAGCTCAACTTCTTGACTCAATGGACCTTGAACGTGAACGCGGAATTACCATTAAATTAAATGCTATTGAGTTAAATTATAAAGCCAAAGATGGTGAAACTTATATTTTCCACCTCATTGACACGCCGGGTCACGTCGATTTTACTTATGAAGTTTCACGAAGCCTTGCTGCCTGTGAGGGAGCAATATTAGTTGTTGATGCCGCACAAGGAATCGAAGCCCAAACCCTTGCAAATGTTTATCTTGCTTTGGATAATGACCTTGAAATTTTACCAGTCATCAATAAGATTGACCTACCAGCTGCTGACCCAGAAATGGTCCGTCAAGAAATTGAAGATGTGATTGGTTTAGATGCCTCTGAAGCCATTCTTGCTTCAGCCAAAGCTGGGATTGGTATTGAAGAAATTCTTGAACAGATTGTTGAGAAAGTTCCTGCCCCTCAAGGTGAAGTTGACGCTCCGCTCAAGGCTTTGATTTTTGACTCAGTTTATGATGCATATCGAGGCGTTATCCTTCAAATACGGGTCATTGACGGCTCGCTTAAAGTTGGGGACCGTATTCAATTGATGAGTAACGGTAAAGAATTTGATGTCACAGAAGTCGGTATTTTCACGCCAAAAGCTGTTTCTCGTGATTTCTTGATGGCTGGAGATGTTGGTTATGTAGCAGCATCTATTAAAACCGTTGCGGACACACGTGTCGGAGATACCGTGACCCTCGCATCAAATCCAGCAACTGAGGCGCTAAAGGGTTATAAAGAAATGAATCCAATGGTATTTGCGGGGATTTATCCAATTGAATCAAATAAATTCAATGACTTGCGCGAAGCTCTAGAAAAACTTCAATTAAATGATGCTAGTCTTCGTTTTGAACCTGAAACATCGCAAGCGCTTGGTTTCGGATTCCGTTGTGGTTTCCTCGGCCTTTTGCATATGGATGTCATTCAAGAGCGTTTAGAACGTGAATTTGGTATTGATTTGATCATGACCGCGCCATCCGTTGTTTATCATATCAATACAACGGACGGTGAAACCCTTGAAGTAGCCAACCCATCAGAATTCCCAGATCCTACACGCATTGAAAACATCGAAGAACCATTTGTTAAAGCTCAAATCATGGTACCAAATGATTTCGTTGGTCCGGTTATGGAATTAGCTCAACGGAAACGTGGAATTTTCCTAACAATGGATTATTTAGACGCAAATCGGGTCAATATCATATATAATATTCCATTGAGTGAAATTGTCTTTGATTTCTTTGATAAACTTAAATCATCAACTAAAGGTTATGCCAGCTTTGATTATGAGATTTCTGATTATCGTCCATCAAATCTTGTGAAAATGGACATTCTCTTAAATGCCGAAAAAGTCGATGCCTTAAGTTTCATTGTCCACAAAGACTTTGCCTTTGAACGCGGAAAAGTCATTGTTGAAAAACTTAAAAAACTCATTCCACGTCAACAATTCGAAGTGCCAATTCAAGCGACTATCGGAAATAAAATCGTTGCCCGTTCAGATATTAAAGCTCTTCGTAAAAACGTATTGGCCAAATGTTACGGTGGTGATATTTCCCGCAAACGAAAACTCCTTGAAAAACAAAAAGCCGGTAAAAAGCGGATGAAAGCCATTGGTTCAGTAGAAGTCCCT
>lepA_Lcl-059
ATGAATCTACAAGAAATGAACGCGCGTAAGGAAAAAATTCGTAATTTTTCGATTATCGCCCATATTGACCACGGAAAATCAACACTTGCTGACCGTATTCTCGAGCAAACTGAAACTGTTTCAAAACGAGAAATGCAAGCTCAACTTCTTGACTCAATGGACCTTGAACGTGAACGCGGAATTACCATTAAATTAAATGCTATTGAGTTAAATTATAAAGCCAAAGATGGTGAAACTTATATTTTCCACCTCATTGACACGCCGGGTCACGTCGATTTTACTTATGAAGTTTCACGAAGCCTTGCTGCCTGTGAGGGAGCAATATTAGTTGTTGATGCCGCACAAGGAATCGAAGCCCAAACCCTTGCAAATGTTTATCTTGCTTTGGATAATGACCTTGAAATTTTACCAGTCATCAATAAGATTGACCTACCAGCTGCTGACCCAGAAATGGTCCGTCAAGAAATTGAAGATGTGATTGGTTTAGATGCCTCTGAAGCCATTCTTGCTTCAGCCAAAGCTGGGATTGGTATTGAAGAAATTCTTGAACAGATTGTTGAGAAAGTTCCTGCCCCTCAAGGTGAAGTTGACGCTCCGCTCAAGGCTTTGATTTTTGACTCAGTTTATGATGCATATCGAGGCGTTATCCTTCAAATACGGGTCATTGACGGCTCGCTTAAAGTTGGGGACCGTATTCAATTGATGAGTAACGGTAAAGAATTTGATGTCACAGAAGTCGGTATTTTCACGCCAAAAGCTGTTTCTCGTGATTTCTTGATGGCTGGAGATGTTGGTTATGTAGCAGCATCTATTAAAACCGTTGCGGACACACGTGTCGGAGATACCGTGACCCTCGCATCAAATCCAGCAACTGAGGCGCTAAAGGGTTATAAAGAAATGAATCCAATGGTATTTGCGGGGATTTATCCAATTGAATCAAATAAATTCAATGACTTGCGCGAAGCTCTAGAAAAACTTCAATTAAATGATGCTAGTCTTCGTTTTGAACCTGAAACATCGCAAGCGCTTGGTTTCGGATTCCGTTGTGGTTTCCTCGGTCTTTTGCATATGGATGTCATTCAAGAGCGTTTAGAACGTGAATTTGGTATTGATTTGATCATGACCGCGCCATCCGTTGTTTATCATATCAATACAACGGACGGTGAAACCCTTGAAGTAGCCAACCCATCAGAATTCCCAGATCCTACACGCATTGAAAACATCGAAGAACCATTTGTTAAAGCTCAAATCATGGTACCAAATGATTTCGTTGGTCCGGTTATGGAATTAGCTCAACGGAAACGTGGAATTTTCCTAACAATGGATTATTTAGACGCAAATCGGGTCAATATCATATATAATATTCCATTGAGTGAAATTGTCTTTGATTTCTTTGATAAACTTAAATCATCAACTAAAGGTTATGCCAGCTTTGATTATGAGATTTCTGATTATCGTCCATCAAATCTTGTGAAAATGGACATTCTCTTAAATGCCGAAAAAGTCGATGCCTTAAGTTTCATTGTCCACAAAGACTTTGCCTTTGAACGCGGAAAAGTCATTGTTGAAAAACTTAAAAAACTCATTCCACGTCAACAATTCGAAGTGCCAATTCAAGCGACTATCGGAAATAAAATCGTTGCCCGTTCAGATATTAAAGCTCTTCGTAAAAACGTATTGGCCAAATGTTATGGTGGTGATATTTCCCGCAAACGAAAACTCCTTGAAAAACAAAAAGCCGGTAAAAAGCGGATGAAAGCCATTGGTTCAGTAGAAGTCCCT
>lepA_Lcl-060
ATGAATTTACAAGAAATGAACGCGCGTAAGGAAAAAATTCGTAATTTTTCGATTATCGCCCATATTGACCACGGGAAATCAACCCTTGCTGACCGTATTCTCGAGCAAACTGAAACTGTCTCAAAACGTGAAATGCAAGCCCAACTTTTAGACTCAATGGACCTTGAACGTGAACGTGGGATTACCATTAAATTAAATGCTATCGAACTGAACTATAAAGCTAAAGATGGCGAAACTTATATTTTCCACCTTATTGACACGCCAGGGCACGTCGATTTCACTTATGAAGTCTCACGAAGTCTTGCTGCCTGTGAAGGGGCAATTTTAGTTGTTGATGCCGCCCAAGGAATCGAAGCTCAAACCCTCGCTAACGTTTATCTTGCTTTGGATAATGACCTCGAAATTTTACCAGTCATCAATAAAATTGACTTACCAGCTGCTGACCCAGAAATGGTTCGCCAAGAAATTGAAGATGTGATTGGTTTAGATGCTTCCGAAGCGGTTCTTGCCTCTGCTAAAGCTGGAATTGGAATTGAAGAAATTCTTGAACAAATCGTCGAAAAAGTTCCAGCTCCTCAAGGTGAAGTTGACGCGCCTCTCAAAGCTCTAATTTTTGACTCAGTTTATGATGCTTATCGAGGAGTTATTCTTCAAATTCGTGTGATTGACGGTTCAGTCAAGGTTGGAGATCGTATTCAACTGATGAGTAACGGCAAAGAATTTGATGTTACAGAAGTTGGGATTTTCACACCAAAAGCAGTTGCCCGTGATTTCTTGATGGCTGGAGATGTTGGTTATGTTGCTGCCGCAATCAAGACAGTTGCTGACACACGTGTTGGGGATACAGTGACACTCGCTTCAAATCCAGCGACCGAAGCCCTAGAGGGTTATAAGGAAATGAACCCAATGGTGTTCGCTGGGATTTACCCAATTGAATCAAATAAATTTAACGACCTCCGTGAGGCCCTTGAAAAACTTCAATTAAACGACGCTAGTCTTCGTTTTGAGCCTGAAACATCACAAGCTCTTGGTTTTGGATTCCGTTGTGGTTTCCTTGGCCTCTTGCACATGGATGTCATTCAAGAGCGTTTAGAACGTGAATTTGGTATTGATTTGATTATGACTGCTCCATCCGTTGTTTATCATATTAATACTACAGATGGTGAAACATTAGAAGTCGCTAACCCATCGGAATTCCCAGATCCTACACGCATTGAAAATATTGAAGAACCATTTGTTAAAGCTCAAATCATGGTGCCAAATGATTTTGTTGGTCCTGTGATGGAATTGGCCCAACGAAAACGCGGAATTTTTCTAACAATGGATTATTTAGATGCAAATCGTGTCAATATCATTTATCATATTCCATTGAGTGAAATTGTTTTTGATTTCTTTGATAAACTTAAATCATCAACTAAAGGTTATGCCAGCTTTGATTATGAAATTTCTGACTATCGTCCATCAAATCTTGTAAAAATGGATATTCTCTTAAATGCTGAAAAAGTCGATGCCTTAAGTTTCATTGTCCACAAAGACTTTGCCTTTGAACGCGGAAAAGTAATTGTTGAAAAACTTAAAAAACTCATTCCACGTCAACAATTTGAAGTTCCAATCCAAGCAACCATTGGAAACAAAATCGTTGCTCGTTCAGACATTAAAGCTCTTCGTAAAAATGTATTGGCCAAATGTTATGGTGGAGATATTTCCCGTAAGCGAAAACTCCTTGAAAAACAAAAAGCTGGTAAAAAACGGATGAAAGCCATTGGTTCAGTAGAAGTCCCT
>lepA_Lcl-061
ATGAATCTACAAGAAATGAACGCGCGTAAGGAAAAAATTCGTAATTTTTCGATTATCGCCCATATTGACCACGGAAAATCAACACTTGCTGACCGTATTCTCGAGCAAACTGAAACTGTTTCAAAACGAGAAATGCAAGCCCAACTTCTTGACTCAATGGACCTTGAACGTGAACGCGGAATTACCATTAAATTAAATGCTATCGAGTTAAATTATAAAGCCAAAGATGGTGAAACTTATATTTTCCACCTCATTGACACGCCAGGTCACGTCGATTTTACTTATGAAGTTTCACGAAGCCTCGCTGCCTGTGAGGGAGCAATTTTAGTTGTTGATGCCGCACAAGGAATCGAAGCCCAGACCCTTGCAAATGTTTATCTTGCTTTGGATAATGACCTTGAAATTTTACCAGTCATCAATAAGATTGACCTACCAGCTGCTGACCCAGAAATGGTCCGTCAAGAAATTGAAGATGTGATTGGTTTAGATGCCTCTGAAGCCGTTCTTGCTTCAGCCAAAGCTGGGATTGGGATTGAAGAAATTCTTGAACAAATCGTTGAGAAAGTTCCTGCCCCTCAAGGTGAAGTTGATGCTCCGCTCAAAGCTTTGATTTTTGACTCAGTTTATGATGCATATCGAGGCGTTATTCTTCAAATTCGGGTCATTGACGGCTCGCTTAAAGTTGGGGACCGTATTCAATTGATGAGTAACGGTAAAGAATTTGATGTCACAGAAGTTGGTATTTTCACACCAAAAGCTGTTTCTCGTGATTTCTTGATGGCTGGAGATGTTGGTTATGTAGCAGCATCTATTAAAACCGTTGCGGACACACGTGTCGGAGATACCGTGACCCTCGCATCAAATCCAGCCAGTGAAGCTTTAACTGGTTATAAAGAAATGAACCCAATGGTGTTCGCTGGGATTTATCCAATTGAGTCAAATAAATTCAATGACCTTCGTGAGGCACTTGAAAAACTTCAATTAAACGATGCTAGTCTTCGTTTTGAACCTGAAACATCGCAAGCGCTTGGTTTCGGATTCCGTTGTGGCTTCCTCGGTCTCTTGCATATGGATGTCATTCAAGAACGTTTAGAACGTGAATTTGGTATTGATTTGATTATGACCGCGCCATCCGTTGTTTATCATATCAATACAACGGACGGTGAAACCCTTGAAGTAGCCAACCCATCAGAATTCCCAGATCCTACGCGCATTGAAAACATCGAAGAACCATTTGTTAAAGCTCAAATCATGGTACCAAATGATTTCGTTGGTCCGGTTATGGAATTAGCTCAACGGAAACGTGGAATTTTCCTAACAATGGATTATTTAGACGCAAATCGGGTCAATATCATATATAATATTCCATTGAGTGAAATTGTTTTTGATTTCTTTGATAAACTTAAATCATCAACTAAAGGTTATGCCAGTTTTGATTATGAAATTTCTGACTATCGTCCATCAAATCTTGTGAAAATGGACATTCTCTTAAATGCCGAAAAAGTCGACGCCCTAAGTTTCATTGTCCACAAAGACTTTGCCTTTGAACGCGGAAAAGTCATTGTTGAAAAACTTAAAAAACTCATTCCACGTCAACAATTTGAAGTGCCAATTCAAGCGACTATCGGAAATAAAATCGTTGCTCGTTCAGATATTAAAGCTCTTCGTAAAAACGTATTGGCCAAATGTTATGGTGGTGATATTTCCCGTAAACGAAAACTCCTTGAAAAACAAAAAGCCGGTAAAAAACGAATGAAGGCCATTGGTTCAGTAGAAGTCCCT
>lepA_Lcl-062
ATGAATCTACAAGAAATGAACGCGCGTAAGGAAAAAATTCGTAATTTTTCGATTATCGCCCATATTGACCACGGAAAATCAACACTTGCTGACCGTATTCTCGAGCAAACTGAAACTGTTTCAAAACGAGAAATGCAAGCCCAACTTCTTGACTCAATGGACCTTGAACGTGAACGCGGAATTACCATTAAATTAAATGCTATTGAGTTAAATTATAAAGCCAAAGATGGTGAAACTTATATTTTCCACCTCATTGACACGCCGGGTCACGTTGATTTTACTTATGAAGTTTCACGAAGCCTTGCTGCCTGTGAGGGAGCAATATTAGTTGTTGATGCCGCACAAGGAATCGAAGCCCAAACCCTTGCAAACGTTTATCTTGCTTTGGATAATGACCTTGAAATTTTACCAGTCATCAATAAGATTGACCTACCAGCTGCTGACCCAGAAATGGTTCGTCAAGAAATTGAAGATGTGATTGGTTTAGATGCCTCTGAAGCCGTTCTTGCTTCAGCCAAAGCTGGGATTGGTATTGAAGAAATTCTTGAACAAATTGTTGAGAAAGTTCCTGCCCCTCAAGGTGAAGTTGACGCTCCGCTCAAGGCTTTGATTTTTGACTCAGTTTATGATGCATATCGAGGCGTTATCCTTCAAATTCGGGTCATTGACGGCTCGCTTAAAGTTGGCGACCGTATTCAATTGATGAGTAACGGTAAAGAATTTGATGTCACAGAAGTTGGTATTTTCACACCAAAAGCTGTTTCTCGTGATTTCTTGATGGCTGGAGATGTTGGTTATGTAGCTGCATCTATTAAAACCGTTGCGGATACACGTGTCGGAGATACCGTGACCCTCGCATCAAATCCAGCAACTGAGGCCCTAAAGGGTTATAAAGAAATGAATCCAATGGTATTTGCGGGGATTTATCCAATTGAATCAAATAAATTCAATGACTTGCGCGAAGCCCTAGAAAAACTTCAATTAAACGATGCTAGTCTTCATTTTGAACCTGAAACATCGCAAGCGCTTGGTTTCGGATTCCGTTGTGGTTTCCTCGGTCTTTTGCATATGGATGTCATTCAAGAGCGTTTAGAACGTGAATTTGGTATTGATTTGATCATGACCGCGCCATCCGTTGTTTATCATATCAATACAACGGACGGTGAAACCCTTGAAGTAGCCAACCCATCAGAATTCCCAGATCCTACGCGCATTGAAAACATCGAAGAACCATTTGTTAAAGCTCAAATCATGGTACCAAATGATTTCGTTGGTCCGGTTATGGAATTAGCTCAACGGAAACGTGGAATTTTCCTAACAATGGATTATTTAGACGCAAATCGGGTCAATATCATATATAATATTCCATTGAGTGAAATTGTCTTTGATTTCTTTGATAAACTTAAATCATCAACTAAAGGTTATGCCAGCTTTGATTATGAGATTTCTGATTATCGTCCATCAAATCTTGTGAAAATAGATATTCTCTTAAATGCCGAAAAAGTCGATGCCTTAAGTTTCATTGTCCACAAAGACTTTGCCTTTGAACGCGGAAAAGTCATTGTTGAAAAACTTAAAAAACTCATTCCACGTCAACAATTTGAAGTGCCAATTCAAGCGACTATCGGAAATAAAATCGTTGCCCGTTCAGATATTAAAGCTCTTCGTAAAAATGTATTGGCCAAATGTTATGGTGGTGATATTTCCCGCAAACGAAAACTCCTTGAAAAACAAAAAGCCGGTAAAAAACGAATGAAAGCCATTGGTTCAGTAGAAGTCCCT
>lepA_Lcl-063
ATGAATCTACAAGAAATGAACGCGCGTAAGGAAAAAATTCGTAATTTTTCGATTATCGCCCATATTGACCACGGAAAATCAACACTTGCTGACCGTATTCTCGAGCAAACTGAAACTGTTTCAAAACGAGAAATGCAAGCTCAACTTCTTGACTCAATGGACCTTGAACGTGAACGCGGAATTACCATTAAATTAAATGCTATTGAGTTAAATTATAAAGCCAAAGATGGTGAAACTTATATTTTCCACCTCATTGACACGCCGGGTCACGTCGATTTTACTTATGAAGTTTCACGAAGCCTTGCTGCCTGTGAGGGAGCAATATTAGTTGTTGATGCCGCACAAGGAATCGAAGCCCAAACCCTTGCAAATGTTTATCTTGCTTTGGATAATGACCTTGAAATTTTACCAGTCATCAATAAGATTGACCTACCAGCTGCTGACCCAGAAATGGTCCGTCAAGAAATTGAAGATGTGATTGGTTTAGATGCCTCTGAAGCCATTCTTGCTTCAGCCAAAGCTGGGATTGGTATTGAAGAAATTCTTGAACAGATTGTTGAGAAAGTTCCTGCCCCTCAAGGTGAAGTTGACGCTCCGCTCAAGGCTTTGATTTTTGACTCAGTTTATGATGCATATCGAGGCGTTATCCTTCAAATACGGGTCATTGACGGCTCGCTTAAAGTTGGGGACCGTATTCAATTGATGAGTAACGGTAAAGAATTTGATGTCACAGAAGTCGGTATTTTCACGCCAAAAGCTGTTTCTCGTGATTTCTTGATGGCTGGAGATGTTGGTTATGTAGCAGCATCTATTAAAACCGTTGCGGACACACGTGTCGGAGATACCGTGACCCTCGCATCAAATCCAGCAACTGAGGCGCTAAAGGGTTATAAAGAAATGAATCCAATGGTATTTGCGGGGATTTATCCAATTGAATCAAATAAATTCAATGACTTGCGCGAAGCTCTAGAAAAACTTCAATTAAATGATGCTAGTCTTCGTTTTGAACCTGAAACATCGCAAGCGCTTGGTTTCGGATTCCGTTGTGGTTTCCTCGGTCTTTTGCATATGGATGTCATTCAAGAGCGTTTAGAACGTGAATTTGGTATTGATTTGATCATGACCGCGCCATCCGTTGTTTATCATATCAATACAACGGACGGTGAAACCCTTGAAGTAGCCAACCCATCAGAATTCCCAGATCCTACACGCATTGAAAACATCGAAGAACCATTTGTTAAAGCTCAAATCATGGTACCAAATGATTTCGTTGGTCCGGTTATGGAATTAGCTCAACGGAAACGTGGAATTTTCCTAACAATGGATTATTTAGACGCAAATCGGGTCAATATCATATATAATATTCCATTGAGTGAAATTGTCTTTGATTTCTTTGATAAACTTAAATCATCAACTAAAGGTTATGCCAGCTTTGATTATGAGATTTCTGATTATCGTCCATCAAATCTTGTGAAAATGGACATTCTCTTAAATGCCGAAAAAGTCGATGCCTTAAGTTTCATTGTCCACAAAGACTTTGCCTTTGAACGCGGAAAAGTCATTGTTGAAAAACTTAAAAAACTCATTCCACGTCAACAATTCGAAGTGCCAATTCAAGCGACTATCGGAAATAAAATCGTTGCCCGTTCAGATATTAAAGCTCTTCGTAAAAACGTATTGGCCAAATGTTATGGTGGTGATATTTCCCGCAAACGAAAACTCCTTGAAAAACAAAAAGCCGGTAAAAAGCGGATGAAAGCCATTGGTTCAGTAGAAGTCCCT
>lepA_Lcl-064
ATGAATCTACAAGAAATGAACGCGCGTAAGGAAAAAATTCGTAATTTTTCGATTATCGCCCATATTGACCACGGAAAATCAACACTTGCTGACCGTATTCTCGAGCAAACTGAAACTGTTTCAAAACGAGAAATGCAAGCCCAACTTCTTGACTCAATGGACCTTGAACGTGAACGCGGAATTACCATTAAATTAAATGCTATTGAGTTAAATTATAAAGCCAAAGATGGTGAAACTTATATTTTCCACCTCATTGACACGCCGGGTCACGTTGATTTTACTTATGAAGTTTCACGAAGCCTTGCTGCCTGTGAGGGAGCAATATTAGTTGTTGATGCCGCACAAGGAATCGAAGCCCAAACCCTTGCAAACGTTTATCTTGCTTTGGATAATGACCTTGAAATTTTACCAGTCATCAATAAGATTGACCTACCAGCTGCTGACCCAGAAATGGTTCGTCAAGAAATTGAAGATGTGATTGGTTTAGATGCCTCTGAAGCCGTTCTTGCTTCAGCCAAAGCTGGGATTGGTATTGAAGAAATTCTTGAACAAATTGTTGAGAAAGTTCCTGCCCCTCAAGGTGAAGTTGACGCTCCGCTCAAGGCTTTGATTTTTGACTCAGTTTATGATGCATATCGAGGCGTTATCCTTCAAATTCGGGTCATTGACGGCTCGCTTAAAGTTGGCGACCGTATTCAATTGATGAGTAACGGTAAAGAATTTGATGTCACAGAAGTTGGTATTTTCACACCAAAAGCTGTTTCTCGTGATTTCTTGATGGCTGGAGATGTTGGTTATGTAGCTGCATCTATTAAAACCGTTGCGGATACACGTGTCGGAGATACCGTGACCCTCGCATCAAATCCAGCAACTGAGGCCCTAAAGGGTTATAAAGAAATGAATCCAATGGTATTTGCGGGGATTTATCCAATTGAATCAAATAAATTCAATGACTTGCGCGAAGCCCTAGAAAAACTTCAATTAAACGATGCTAGTCTTCATTTTGAACCTGAAACATCGCAAGCGCTTGGTTTCGGATTCCGTTGTGGTTTCCTCGGTCTTTTGCATATGGATGTCATTCAAGAGCGTTTAGAACGTGAATTTGGTATTGATTTGATCATGACCGCGCCATCCGTTGTTTATCATATCAATACAACGGACGGTGAAACCCTTGAAGTAGCCAACCCATCAGAATTCCCAGATCCTACGCGCATTGAAAACATCGAAGAACCATTTGTTAAAGCTCAAATCATGGTACCAAATGATTTCGTTGGTCCGGTTATGGAATTAGCTCAACGGAAACGTGGAATTTTCCTAACAATGGATTATTTAGACGCAAATCGGGTCAATATCATATATAATATTCCATTGAGTGAAATTGTCTTTGATTTCTTTGATAAACTTAAATCATCAACTAAAGGTTATGCCAGCTTTGATTATGAGATTTCTGATTATCGTCCATCAAATCTTGTGAAAATAGATATTCTCTTAAATGCCGAAAAAGTCGATGCCTTAAGTTTCATTGTCCACAAAGACTTTGCCTTTGAACGCGGAAAAGTCATTGTTGAAAAACTTAAAAAACTCATTCCACGTCAACAATTTGAAGTGCCAATTCAAGCGACTATCGGAAATAAAATCGTTGCCCGTTCAGATATTAAAGCTCTTCGTAAAAATGTATTGGCCAAATGTTATGGTGGTGATATTTCCCGCAAACGAAAACTCCTTGAAAAACAAAAAGCCGGTAAAAAACGAATGAAAGCCATTGGTTCAGTAGAAGTCCCT
>lepA_Lcl-065
ATGAATCTACAAGAAATGAACGCGCGTAAGGAAAAAATTCGTAATTTTTCGATTATCGCCCATATTGACCACGGAAAATCAACACTTGCTGACCGTATTCTCGAGCAAACTGAAACTGTTTCAAAACGAGAAATGCAAGCCCAACTTCTTGACTCAATGGACCTTGAACGTGAACGCGGAATTACCATTAAATTAAATGCTATCGAGTTAAATTATAAAGCCAAAGATGGTGAAACTTATATTTTCCACCTCATTGACACACCAGGTCACGTCGATTTTACTTATGAAGTTTCACGAAGCCTTGCTGCCTGTGAGGGAGCAATATTAGTTGTTGATGCCGCACAAGGAATCGAAGCCCAAACCCTTGCAAATGTTTATCTTGCTTTGGATAATGACCTTGAAATTTTACCAGTCATCAATAAGATTGACCTACCAGCTGCTGACCCAGAAATGGTCCGTCAAGAAATTGAAGATGTGATTGGTTTAGATGCCTCTGAAGCCATTCTTGCTTCAGCCAAAGCTGGGATTGGTATTGAAGAAATTCTTGAACAAATTGTTGAGAAAGTTCCTGCCCCTCAAGGTGAAGTTGACGCTCCGCTCAAGGCTTTGATTTTTGACTCAGTTTATGATGCTTATCGAGGCGTTATCCTTCAAATTCGGGTCATTGACGGCTCGCTTAAAGTTGGGGACCGTATTCAATTGATGAGTAACGGTAAAGAATTTGATGTCACAGAAGTTGGTATTTTCACGCCAAAAGCTGTTTCTCGTGATTTCTTGATGGCTGGAGATGTTGGTTATGTAGCAGCATCTATTAAAACCGTTGCGGACACACGTGTCGGAGATACCGTGACCCTCGCATCAAATCCAGCAACTGAGGCCCTAAAGGGTTATAAAGAAATGAATCCAATGGTATTTGCGGGGATTTATCCAATTGAATCAAATAAATTCAATGACTTGCGCGAAGCCCTAGAAAAACTTCAATTAAACGATGCTAGTCTTCGTTTTGAACCTGAAACATCGCAAGCGCTTGGTTTCGGATTCCGTTGTGGTTTCCTCGGTCTCTTGCATATGGATGTCATTCAAGAGCGTTTAGAACGTGAATTTGGTATTGATTTGATTATGACCGCGCCATCCGTTGTTTATCATATCAATACAACGGACGGTGAAACCCTTGAAGTAGCCAATCCATCAGAATTCCCAGATCCTACGCGCATTGAAAACATCGAAGAACCATTTGTTAAAGCTCAAATCATGGTACCAAATGATTTCGTTGGTCCGGTTATGGAATTAGCTCAACGGAAACGTGGAATTTTCCTAACAATGGATTATTTAGACGCAAATCGGGTCAATATCATATATAATATTCCATTGAGTGAAATTGTCTTTGATTTCTTTGATAAACTTAAATCATCAACTAAAGGTTATGCCAGCTTTGATTATGAGATTTCTGATTATCGTCCATCAAATCTTGTGAAAATGGACATTCTCTTAAATGCCGAAAAAGTCGATGCCTTAAGTTTCATTGTCCACAAAGACTTTGCCTTTGAACGCGGAAAAGTCATTGTTGAAAAACTTAAAAAACTCATTCCACGTCAACAATTTGAAGTGCCAATTCAAGCGACTATCGGAAATAAAATTGTTGCCCGTTCAGATATTAAAGCTCTTCGTAAAAATGTATTGGCCAAATGTTATGGTGGAGATATTTCCCGTAAACGAAAACTCCTTGAAAAACAGAAAGCCGGTAAAAAGCGGATGAAAGCCATTGGTTCAGTAGAAGTCCCT
>lepA_Lcl-066
ATGAATCTACAAGAAATGAACGCGCGTAAGGAAAAAATTCGTAATTTTTCGATTATCGCCCATATTGACCACGGAAAATCAACACTTGCTGACCGTATTCTCGAGCAAACTGAAACTGTTTCAAAACGAGAAATGCAAGCTCAACTTCTTGACTCAATGGACCTTGAACGTGAACGCGGAATTACCATTAAATTAAATGCTATTGAGTTAAATTATAAAGCCAAAGATGGTGAAACTTATATTTTCCACCTCATTGACACGCCGGGTCACGTCGATTTTACTTATGAAGTTTCACGAAGCCTTGCTGCCTGTGAGGGAGCAATATTAGTTGTTGATGCCGCACAAGGAATCGAAGCCCAAACCCTTGCAAATGTTTATCTTGCTTTGGATAATGACCTTGAAATTTTACCAGTCATCAATAAGATTGACCTACCAGCTGCTGACCCAGAAATGGTCCGTCAAGAAATTGAAGATGTGATTGGTTTAGATGCCTCTGAAGCCATTCTTGCTTCAGCCAAAGCTGGGATTGGTATTGAAGAAATTCTTGAACAGATTGTTGAGAAAGTTCCTGCCCCTCAAGGTGAAGTTGACGCTCCGCTCAAGGCTTTGATTTTTGACTCAGTTTATGATGCATATCGAGGCGTTATCCTTCAAATACGGGTCATTGACGGCTCGCTTAAAGTTGGGGACCGTATTCAATTGATGAGTAACGGTAAAGAATTTGATGTCACAGAAGTCGGTATTTTCACGCCAAAAGCTGTTTCTCGTGATTTCTTGATGGCTGGAGATGTTGGTTATGTAGCAGCATCTATTAAAACCGTTGCGGACACACGTGTCGGAGATACCGTGACCCTCGCATCAAATCCAGCAACTGAGGCGCTAAAGGGTTATAAAGAAATGAATCCAATGGTATTTGCGGGGATTTATCCAATTGAATCAAATAAATTCAATGACTTGCGCGAAGCTCTAGAAAAACTTCAATTAAATGATGCTAGTCTTCGTTTTGAACCTGAAACATCGCAAGCGCTTGGTTTCGGATTCCGTTGTGGTTTCCTCGGTCTTTTGCATATGGATGTCATTCAAGAGCGTTTAGAACGTGAATTTGGTATTGATTTGATCATGACCGCGCCATCCGTTGTTTATCATATCAATACAACGGACGGTGAAACCCTTGAAGTAGCCAACCCATCAGAATTCCCAGATCCTACACGCATTGAAAACATCGAAGAACCATTTGTTAAAGCTCAAATCATGGTACCAAATGATTTCGTTGGTCCGGTTATGGAATTAGCTCAACGGAAACGTGGAATTTTCCTAACAATGGATTATTTAGACGCAAATCGGGTCAATATCATATATAATATTCCATTGAGTGAAATTGTCTTTGATTTCTTTGATAAACTTAAATCATCAACTAAAGGTTATGCCAGCTTTGATTATGAGATTTCTGATTATCGTCCATCAAATCTTGTGAAAATGGACATTCTCTTAAATGCCGAAAAAGTCGATGCCTTAAGTTTCATTGTCCACAAAGACTTTGCCTTTGAACGCGGAAAAGTCATTGTTGAAAAACTTAAAAAACTCATTCCACGTCAACAATTCGAAGTGCCAATTCAAGCGACTATCGGAAATAAAATCGTTGCCCGTTCAGATATTAAAGCTCTTCGTAAAAACGTATTGGCCAAATGTTATGGTGGTGATATTTCCCGCAAACGAAAACTCCTTGAAAAACAAAAAGCCGGTAAAAAGCGGATGAAAGCCATTGGTTCAGTAGAAGTCCCT
>lepA_Lcl-067
ATGAATCTACAAGAAATGAACGCGCGTAAGGAAAAAATTCGTAATTTTTCGATTATCGCCCATATTGACCACGGAAAATCAACACTTGCTGACCGTATTCTCGAGCAAACTGAAACTGTTTCAAAACGAGAAATGCAAGCTCAACTTCTTGACTCAATGGACCTTGAACGTGAACGCGGAATTACCATTAAATTAAATGCTATTGAGTTAAATTATAAAGCCAAAGATGGTGAAACTTATATTTTCCACCTCATTGACACGCCGGGTCACGTCGATTTTACTTATGAAGTTTCACGAAGCCTTGCTGCCTGTGAGGGAGCAATATTAGTTGTTGATGCCGCACAAGGAATCGAAGCCCAAACCCTTGCAAATGTTTATCTTGCTTTGGATAATGACCTTGAAATTTTACCAGTCATCAATAAGATTGACCTACCAGCTGCTGACCCAGAAATGGTCCGTCAAGAAATTGAAGATGTGATTGGTTTAGATGCCTCTGAAGCCATTCTTGCTTCAGCCAAAGCTGGGATTGGTATTGAAGAAATTCTTGAACAGATTGTTGAGAAAGTTCCTGCCCCTCAAGGTGAAGTTGACGCTCCGCTCAAGGCTTTGATTTTTGACTCAGTTTATGATGCATATCGAGGCGTTATCCTTCAAATACGGGTCATTGACGGCTCGCTTAAAGTTGGGGACCGTATTCAATTGATGAGTAACGGTAAAGAATTTGATGTCACAGAAGTCGGTATTTTCACGCCAAAAGCTGTTTCTCGTGATTTCTTGATGGCTGGAGATGTTGGTTATGTAGCAGCATCTATTAAAACCGTTGCGGACACACGTGTCGGAGATACCGTGACCCTCGCATCAAATCCAGCAACTGAGGCGCTAAAGGGTTATAAAGAAATGAATCCAATGGTATTTGCGGGGATTTATCCAATTGAATCAAATAAATTCAATGACTTGCGCGAAGCTCTAGAAAAACTTCAATTAAATGATGCTAGTCTTCGTTTTGAACCTGAAACATCGCAAGCGCTTGGTTTCGGATTCCGTTGTGGTTTCCTCGGTCTTTTGCATATGGATGTCATTCAAGAGCGTTTAGAACGTGAATTTGGTATTGATTTGATCATGACCGCGCCATCCGTTGTTTATCATATCAATACAACGGACGGTGAAACCCTTGAAGTAGCCAACCCATCAGAATTCCCAGATCCTACACGCATTGAAAACATCGAAGAACCATTTGTTAAAGCTCAAATCATGGTACCAAATGATTTCGTTGGTCCGGTTATGGAATTAGCTCAACGGAAACGTGGAATTTTCCTAACAATGGATTATTTAGACGCAAATCGGGTCAATATCATATATAATATTCCATTGAGTGAAATTGTCTTTGATTTCTTTGATAAACTTAAATCATCAACTAAAGGTTATGCCAGCTTTGATTATGAGATTTCTGATTATCGTCCATCAAATCTTGTGAAAATGGACATTCTCTTAAATGCCGAAAAAGTCGATGCCTTAAGTTTCATTGTCCACAAAGACTTTGCCTTTGAACGCGGAAAAGTCATTGTTGAAAAACTTAAAAAACTCATTCCACGTCAACAATTCGAAGTGCCAATTCAAGCGACTATCGGAAATAAAATCGTTGCCCGTTCAGATATTAAAGCTCTTCGTAAAAACGTATTGGCCAAATGTTATGGTGGTGATATTTCCCGCAAACGAAAACTCCTTGAAAAACAAAAAGCCGGTAAAAAGCGGATGAAAGCCATTGGTTCAGTAGAAGTCCCT
>lepA_Lcl-068
ATGAATTTACAAGAAATGAACGCGCGTAAGGAAAAAATTCGTAATTTTTCGATTATCGCCCATATTGACCACGGGAAATCAACCCTTGCTGACCGTATTCTCGAGCAAACTGAAACTGTGTCAAAACGTGAAATGCAAGCCCAACTTTTAGACTCAATGGACCTTGAACGTGAACGTGGGATTACCATTAAATTAAATGCTATCGAGTTAAATTATAAAGCTAAAGATGGCGAAACTTATATTTTCCACCTCATTGACACGCCAGGGCACGTCGATTTTACTTATGAAGTTTCACGAAGTCTTGCTGCCTGTGAAGGGGCAATTTTAGTTGTTGATGCCGCCCAAGGAATCGAAGCTCAAACCCTCGCTAACGTTTATCTTGCTTTGGATAATGACCTCGAAATTTTACCAGTCATCAATAAAATTGACTTACCAGCTGCTGACCCAGAAATGGTTCGCCAAGAAATTGAAGATGTGATTGGTTTAGATGCTTCCGAAGCGGTTCTTGCCTCTGCTAAAGCTGGGATTGGGATTGAAGAAATTCTCGAACAAATCGTCGAGAAAGTTCCAGCCCCTCAAGGTGAAGTTGACGCACCTCTCAAAGCTCTAATTTTTGACTCAGTTTATGATGCTTATCGAGGAGTTATTCTTCAAATTCGTGTGATTGACGGTTCAGTCAAGGTTGGAGATCGTATTCAACTCATGAGTAACGGCAAAGAATTTGATGTTACAGAAGTTGGGATTTTCACACCAAAAGCAGTTTCCCGTGATTTCTTGATGGCCGGAGATGTTGGTTATGTTGCAGCCGCAATCAAGACAGTTGCTGACACACGTGTTGGGGATACAGTGACACTCGCTTCAAATCCAGCGACCGAAGCCCTAGAGGGTTATAAGGAAATGAACCCAATGGTGTTCGCTGGGATTTACCCAATTGAATCAAATAAATTTAACGACCTCCGTGAGGCCCTTGAAAAACTTCAATTAAACGACGCCAGTCTTCGTTTTGAGCCTGAAACATCACAAGCTCTTGGTTTTGGATTCCGTTGTGGTTTCCTTGGCCTCTTGCACATGGATGTCATTCAAGAGCGTTTAGAACGTGAATTTGGCATTGATTTGATTATGACTGCTCCATCCGTTGTTTATCATATTAATACTACAGATGGTGAAACATTAGAAGTTGCTAACCCATCGGAATTCCCAGATCCTACACGCATTGAAAATATTGAAGAACCATTTGTCAAAGCTCAAATCATGGTGCCAAATGATTTCGTTGGTCCTGTGATGGAATTGGCCCAACGAAAACGCGGGATTTTTCTAACAATGGATTATTTAGATGCAAATCGTGTCAATATCATTTATCATATTCCATTGAGTGAAATTGTCTTTGATTTCTTTGATAAACTTAAATCATCAACTAAAGGTTATGCCAGCTTTGATTATGAAATTTCTGATTATCGTCCATCAAATCTTGTAAAAATGGATATTCTCTTAAATGCTGAAAAAGTCGATGCCTTAAGTTTCATTGTCCACAAGGACTTTGCCTTTGAACGCGGAAAAGTAATTGTTGAAAAACTTAAAAAACTCATTCCACGTCAACAATTTGAAGTTCCAATCCAAGCAACCATTGGAAACAAAATCGTTGCTCGTTCAGATATTAAAGCTCTTCGTAAAAACGTATTGGCCAAATGTTATGGTGGAGATATTTCCCGTAAACGAAAACTCCTTGAAAAACAAAAAGCCGGTAAAAAACGGATGAAAGCCATTGGTTCAGTTGAAGTCCCT
>lepA_Lcl-069
ATGAATCTACAAGAAATGAACGCGCGTAAGGAAAAAATTCGTAATTTTTCGATTATCGCCCATATTGACCACGGAAAATCAACACTTGCTGACCGTATTCTCGAGCAAACTGAAACTGTTTCAAAACGAGAAATGCAAGCTCAACTTCTTGACTCAATGGACCTTGAACGTGAACGCGGAATTACCATTAAATTAAATGCTATTGAGTTAAATTATAAAGCCAAAGATGGTGAAACTTATATTTTCCACCTCATTGACACGCCGGGTCACGTCGATTTTACTTATGAAGTTTCACGAAGCCTTGCTGCCTGTGAGGGAGCAATATTAGTTGTTGATGCCGCACAAGGAATCGAAGCCCAAACCCTTGCAAATGTTTATCTTGCTTTGGATAATGACCTTGAAATTTTACCAGTCATCAATAAGATTGACCTACCAGCTGCTGACCCAGAAATGGTCCGTCAAGAAATTGAAGATGTGATTGGTTTAGATGCCTCTGAAGCCATTCTTGCTTCAGCCAAAGCTGGGATTGGTATTGAAGAAATTCTTGAACAGATTGTTGAGAAAGTTCCTGCCCCTCAAGGTGAAGTTGACGCTCCGCTCAAGGCTTTGATTTTTGACTCAGTTTATGATGCATATCGAGGCGTTATCCTTCAAATACGGGTCATTGACGGCTCGCTTAAAGTTGGGGACCGTATTCAATTGATGAGTAACGGTAAAGAATTTGATGTCACAGAAGTCGGTATTTTCACGCCAAAAGCTGTTTCTCGTGATTTCTTGATGGCTGGAGATGTTGGTTATGTAGCAGCATCTATTAAAACCGTTGCGGACACACGTGTCGGAGATACCGTGACCCTCGCATCAAATCCAGCAACTGAGGCGCTAAAGGGTTATAAAGAAATGAATCCAATGGTATTTGCGGGGATTTATCCAATTGAATCAAATAAATTCAATGACTTGCGCGAAGCTCTAGAAAAACTTCAATTAAATGATGCTAGTCTTCGTTTTGAACCTGAAACATCGCAAGCGCTTGGTTTCGGATTCCGTTGTGGTTTCCTCGGTCTTTTGCATATGGATGTCATTCAAGAGCGTTTAGAACGTGAATTTGGTATTGATTTGATCATGACCGCGCCATCCGTTGTTTATCATATCAATACAACGGACGGTGAAACCCTTGAAGTAGCCAACCCATCAGAATTCCCAGATCCTACACGCATTGAAAACATCGAAGAACCATTTGTTAAAGCTCAAATCATGGTACCAAATGATTTCGTTGGTCCGGTTATGGAATTAGCTCAACGGAAACGTGGAATTTTCCTAACAATGGATTATTTAGACGCAAATCGGGTCAATATCATATATAATATTCCATTGAGTGAAATTGTCTTTGATTTCTTTGATAAACTTAAATCATCAACTAAAGGTTATGCCAGCTTTGATTATGAGATTTCTGATTATCGTCCATCAAATCTTGTGAAAATGGACATTCTCTTAAATGCCGAAAAAGTCGATGCCTTAAGTTTCATTGTCCACAAAGACTTTGCCTTTGAACGCGGAAAAGTCATTGTTGAAAAACTTAAAAAACTCATTCCACGTCAACAATTCGAAGTGCCAATTCAAGCGACTATCGGAAATAAAATCGTTGCCCGTTCAGATATTAAAGCTCTTCGTAAAAACGTATTGGCCAAATGTTATGGTGGTGATATTTCCCGCAAACGAAAACTCCTTGAAAAACAAAAAGCCGGTAAAAAGCGGATGAAAGCCATTGGTTCAGTAGAAGTCCCT
>lepA_Lcl-070
ATGAATCTACAAGAAATGAACGCGCGTAAGGAAAAAATTCGTAATTTTTCGATTATCGCCCATATTGACCACGGAAAATCAACACTTGCTGACCGTATTCTCGAGCAAACTGAAACTGTTTCAAAACGAGAAATGCAAGCTCAACTTCTTGACTCAATGGACCTTGAACGTGAACGCGGAATTACCATTAAATTAAATGCTATTGAGTTAAATTATAAAGCCAAAGATGGTGAAACTTATATTTTCCACCTCATTGACACGCCGGGTCACGTCGATTTTACTTATGAAGTTTCACGAAGCCTTGCTGCCTGTGAGGGAGCAATATTAGTTGTTGATGCCGCACAAGGAATCGAAGCCCAAACCCTTGCAAATGTTTATCTTGCTTTGGATAATGACCTTGAAATTTTACCAGTCATCAATAAGATTGACCTACCAGCTGCTGACCCAGAAATGGTCCGTCAAGAAATTGAAGATGTGATTGGTTTAGATGCCTCTGAAGCCATTCTTGCTTCAGCCAAAGCTGGGATTGGTATTGAAGAAATTCTTGAACAGATTGTTGAGAAAGTTCCTGCCCCTCAAGGTGAAGTTGACGCTCCGCTCAAGGCTTTGATTTTTGACTCAGTTTATGATGCATATCGAGGCGTTATCCTTCAAATACGGGTCATTGACGGCTCGCTTAAAGTTGGGGACCGTATTCAATTGATGAGTAACGGTAAAGAATTTGATGTCACAGAAGTCGGTATTTTCACGCCAAAAGCTGTTTCTCGTGATTTCTTGATGGCTGGAGATGTTGGTTATGTAGCAGCATCTATTAAAACCGTTGCGGACACACGTGTCGGAGATACCGTGACCCTCGCATCAAATCCAGCAACTGAGGCGCTAAAGGGTTATAAAGAAATGAATCCAATGGTATTTGCGGGGATTTATCCAATTGAATCAAATAAATTCAATGACTTGCGCGAAGCTCTAGAAAAACTTCAATTAAATGATGCTAGTCTTCGTTTTGAACCTGAAACATCGCAAGCGCTTGGTTTCGGATTCCGTTGTGGTTTCCTCGGTCTTTTGCATATGGATGTCATTCAAGAGCGTTTAGAACGTGAATTTGGTATTGATTTGATCATGACCGCGCCATCCGTTGTTTATCATATCAATACAACGGACGGTGAAACCCTTGAAGTAGCCAACCCATCAGAATTCCCAGATCCTACACGCATTGAAAACATCGAAGAACCATTTGTTAAAGCTCAAATCATGGTACCAAATGATTTCGTTGGTCCGGTTATGGAATTAGCTCAACGGAAACGTGGAATTTTCCTAACAATGGATTATTTAGACGCAAATCGGGTCAATATCATATATAATATTCCATTGAGTGAAATTGTCTTTGATTTCTTTGATAAACTTAAATCATCAACTAAAGGTTATGCCAGCTTTGATTATGAGATTTCTGATTATCGTCCATCAAATCTTGTGAAAATGGACATTCTCTTAAATGCCGAAAAAGTCGATGCCTTAAGTTTCATTGTCCACAAAGACTTTGCCTTTGAACGCGGAAAAGTCATTGTTGAAAAACTTAAAAAACTCATTCCACGTCAACAATTCGAAGTGCCAATTCAAGCGACTATCGGAAATAAAATCGTTGCCCGTTCAGATATTAAAGCTCTTCGTAAAAACGTATTGGCCAAATGTTATGGTGGTGATATTTCCCGCAAACGAAAACTCCTTGAAAAACAAAAAGCCGGTAAAAAGCGGATGAAAGCCATTGGTTCAGTAGAAGTCCCT
>lepA_Lcl-071
ATGAATCTACAAGAAATGAACGCGCGTAAGGAAAAAATTCGTAATTTTTCGATTATCGCCCATATTGACCACGGAAAATCAACACTTGCTGACCGTATTCTCGAGCAAACTGAAACTGTTTCAAAACGAGAAATGCAAGCTCAACTTCTTGACTCAATGGACCTTGAACGTGAACGCGGAATTACCATTAAATTAAATGCTATTGAGTTAAATTATAAAGCCAAAGATGGTGAAACTTATATTTTCCACCTCATTGACACGCCGGGTCACGTCGATTTTACTTATGAAGTTTCACGAAGCCTTGCTGCCTGTGAGGGAGCAATATTAGTTGTTGATGCCGCACAAGGAATCGAAGCCCAAACCCTTGCAAATGTTTATCTTGCTTTGGATAATGACCTTGAAATTTTACCAGTCATCAATAAGATTGACCTACCAGCTGCTGACCCAGAAATGGTCCGTCAAGAAATTGAAGATGTGATTGGTTTAGATGCCTCTGAAGCCATTCTTGCTTCAGCCAAAGCTGGGATTGGTATTGAAGAAATTCTTGAACAGATTGTTGAGAAAGTTCCTGCCCCTCAAGGTGAAGTTGACGCTCCGCTCAAGGCTTTGATTTTTGACTCAGTTTATGATGCATATCGAGGCGTTATCCTTCAAATACGGGTCATTGACGGCTCGCTTAAAGTTGGGGACCGTATTCAATTGATGAGTAACGGTAAAGAATTTGATGTCACAGAAGTCGGTATTTTCACGCCAAAAGCTGTTTCTCGTGATTTCTTGATGGCTGGAGATGTTGGTTATGTAGCAGCATCTATTAAAACCGTTGCGGACACACGTGTCGGAGATACCGTGACCCTCGCATCAAATCCAGCAACTGAGGCGCTAAAGGGTTATAAAGAAATGAATCCAATGGTATTTGCGGGGATTTATCCAATTGAATCAAATAAATTCAATGACTTGCGCGAAGCTCTAGAAAAACTTCAATTAAATGATGCTAGTCTTCGTTTTGAACCTGAAACATCGCAAGCGCTTGGTTTCGGATTCCGTTGTGGTTTCCTCGGTCTTTTGCATATGGATGTCATTCAAGAGCGTTTAGAACGTGAATTTGGTATTGATTTGATCATGACCGCGCCATCCGTTGTTTATCATATCAATACAACGGACGGTGAAACCCTTGAAGTAGCCAACCCATCAGAATTCCCAGATCCTACACGCATTGAAAACATCGAAGAACCATTTGTTAAAGCTCAAATCATGGTACCAAATGATTTCGTTGGTCCGGTTATGGAATTAGCTCAACGGAAACGTGGAATTTTCCTAACAATGGATTATTTAGACGCAAATCGGGTCAATATCATATATAATATTCCATTGAGTGAAATTGTCTTTGATTTCTTTGATAAACTTAAATCATCAACTAAAGGTTATGCCAGCTTTGATTATGAGATTTCTGATTATCGTCCATCAAATCTTGTGAAAATGGACATTCTCTTAAATGCCGAAAAAGTCGATGCCTTAAGTTTCATTGTCCACAAAGACTTTGCCTTTGAACGCGGAAAAGTCATTGTTGAAAAACTTAAAAAACTCATTCCACGTCAACAATTCGAAGTGCCAATTCAAGCGACTATCGGAAATAAAATCGTTGCCCGTTCAGATATTAAAGCTCTTCGTAAAAACGTATTGGCCAAATGTTATGGTGGTGATATTTCCCGCAAACGAAAACTCCTTGAAAAACAAAAAGCCGGTAAAAAGCGGATGAAAGCCATTGGTTCAGTAGAAGTCCCT
>lepA_Lcl-072
ATGAATCTACAAGAAATGAACGCGCGTAAGGAAAAAATTCGTAATTTTTCGATTATCGCCCATATTGACCACGGAAAATCAACACTTGCTGACCGTATTCTCGAGCAAACTGAAACTGTTTCAAAACGAGAAATGCAAGCTCAACTTCTTGACTCAATGGACCTTGAACGTGAACGCGGAATTACCATTAAATTAAATGCTATTGAGTTAAATTATAAAGCCAAAGATGGTGAAACTTATATTTTCCACCTCATTGACACGCCGGGTCACGTCGATTTTACTTATGAAGTTTCACGAAGCCTTGCTGCCTGTGAGGGAGCAATATTAGTTGTTGATGCCGCACAAGGAATCGAAGCCCAAACCCTTGCAAATGTTTATCTTGCTTTGGATAATGACCTTGAAATTTTACCAGTCATCAATAAGATTGACCTACCAGCTGCTGACCCAGAAATGGTCCGTCAAGAAATTGAAGATGTGATTGGTTTAGATGCCTCTGAAGCCATTCTTGCTTCAGCCAAAGCTGGGATTGGTATTGAAGAAATTCTTGAACAGATTGTTGAGAAAGTTCCTGCCCCTCAAGGTGAAGTTGACGCTCCGCTCAAGGCTTTGATTTTTGACTCAGTTTATGATGCATATCGAGGCGTTATCCTTCAAATACGGGTCATTGACGGCTCGCTTAAAGTTGGGGACCGTATTCAATTGATGAGTAACGGTAAAGAATTTGATGTCACAGAAGTCGGTATTTTCACGCCAAAAGCTGTTTCTCGTGATTTCTTGATGGCTGGAGATGTTGGTTATGTAGCAGCATCTATTAAAACCGTTGCGGACACACGTGTCGGAGATACCGTGACCCTCGCATCAAATCCAGCAACTGAGGCGCTAAAGGGTTATAAAGAAATGAATCCAATGGTATTTGCGGGGATTTATCCAATTGAATCAAATAAATTCAATGACTTGCGCGAAGCTCTAGAAAAACTTCAATTAAATGATGCTAGTCTTCGTTTTGAACCTGAAACATCGCAAGCGCTTGGTTTCGGATTCCGTTGTGGTTTCCTCGGTCTTTTGCATATGGATGTCATTCAAGAGCGTTTAGAACGTGAATTTGGTATTGATTTGATCATGACCGCGCCATCCGTTGTTTATCATATCAATACAACGGACGGTGAAACCCTTGAAGTAGCCAACCCATCAGAATTCCCAGATCCTACACGCATTGAAAACATCGAAGAACCATTTGTTAAAGCTCAAATCATGGTACCAAATGATTTCGTTGGTCCGGTTATGGAATTAGCTCAACGGAAACGTGGAATTTTCCTAACAATGGATTATTTAGACGCAAATCGGGTCAATATCATATATAATATTCCATTGAGTGAAATTGTCTTTGATTTCTTTGATAAACTTAAATCATCAACTAAAGGTTATGCCAGCTTTGATTATGAGATTTCTGATTATCGTCCATCAAATCTTGTGAAAATGGACATTCTCTTAAATGCCGAAAAAGTCGATGCCTTAAGTTTCATTGTCCACAAAGACTTTGCCTTTGAACGCGGAAAAGTCATTGTTGAAAAACTTAAAAAACTCATTCCACGTCAACAATTCGAAGTGCCAATTCAAGCGACTATCGGAAATAAAATCGTTGCCCGTTCAGATATTAAAGCTCTTCGTAAAAACGTATTGGCCAAATGTTATGGTGGTGATATTTCCCGCAAACGAAAACTCCTTGAAAAACAAAAAGCCGGTAAAAAGCGGATGAAAGCCATTGGTTCAGTAGAAGTCCCT
>lepA_Lcl-073
ATGAATCTACAAGAAATGAACGCGCGTAAGGAAAAAATTCGTAATTTTTCGATTATCGCCCATATTGACCACGGAAAATCAACACTTGCTGACCGTATTCTCGAGCAAACTGAAACTGTTTCAAAACGAGAAATGCAAGCTCAACTTCTTGACTCAATGGACCTTGAACGTGAACGCGGAATTACCATTAAATTAAATGCTATTGAGTTAAATTATAAAGCCAAAGATGGTGAAACTTATATTTTCCACCTCATTGACACGCCGGGTCACGTCGATTTTACTTATGAAGTTTCACGAAGCCTTGCTGCCTGTGAGGGAGCAATATTAGTTGTTGATGCCGCACAAGGAATCGAAGCCCAAACCCTTGCAAATGTTTATCTTGCTTTGGATAATGACCTTGAAATTTTACCAGTCATCAATAAGATTGACCTACCAGCTGCTGACCCAGAAATGGTCCGTCAAGAAATTGAAGATGTGATTGGTTTAGATGCCTCTGAAGCCATTCTTGCTTCAGCCAAAGCTGGGATTGGTATTGAAGAAATTCTTGAACAGATTGTTGAGAAAGTTCCTGCCCCTCAAGGTGAAGTTGACGCTCCGCTCAAGGCTTTGATTTTTGACTCAGTTTATGATGCATATCGAGGCGTTATCCTTCAAATACGGGTCATTGACGGCTCGCTTAAAGTTGGGGACCGTATTCAATTGATGAGTAACGGTAAAGAATTTGATGTCACAGAAGTCGGTATTTTCACGCCAAAAGCTGTTTCTCGTGATTTCTTGATGGCTGGAGATGTTGGTTATGTAGCAGCATCTATTAAAACCGTTGCGGACACACGTGTCGGAGATACCGTGACCCTCGCATCAAATCCAGCAACTGAGGCGCTAAAGGGTTATAAAGAAATGAATCCAATGGTATTTGCGGGGATTTATCCAATTGAATCAAATAAATTCAATGACTTGCGCGAAGCTCTAGAAAAACTTCAATTAAATGATGCTAGTCTTCGTTTTGAACCTGAAACATCGCAAGCGCTTGGTTTCGGATTCCGTTGTGGTTTCCTCGGTCTTTTGCATATGGATGTCATTCAAGAGCGTTTAGAACGTGAATTTGGTATTGATTTGATCATGACCGCGCCATCCGTTGTTTATCATATCAATACAACGGACGGTGAAACCCTTGAAGTAGCCAACCCATCAGAATTCCCAGATCCTACACGCATTGAAAACATCGAAGAACCATTTGTTAAAGCTCAAATCATGGTACCAAATGATTTCGTTGGTCCGGTTATGGAATTAGCTCAACGGAAACGTGGAATTTTCCTAACAATGGATTATTTAGACGCAAATCGGGTCAATATCATATATAATATTCCATTGAGTGAAATTGTCTTTGATTTCTTTGATAAACTTAAATCATCAACTAAAGGTTATGCCAGCTTTGATTATGAGATTTCTGATTATCGTCCATCAAATCTTGTGAAAATGGACATTCTCTTAAATGCCGAAAAAGTCGATGCCTTAAGTTTCATTGTCCACAAAGACTTTGCCTTTGAACGCGGAAAAGTCATTGTTGAAAAACTTAAAAAACTCATTCCACGTCAACAATTCGAAGTGCCAATTCAAGCGACTATCGGAAATAAAATCGTTGCCCGTTCAGATATTAAAGCTCTTCGTAAAAACGTATTGGCCAAATGTTATGGTGGTGATATTTCCCGCAAACGAAAACTCCTTGAAAAACAAAAAGCCGGTAAAAAGCGGATGAAAGCCATTGGTTCAGTAGAAGTCCCT
>lepA_Lcl-074
ATGAATCTACAAGAAATGAACGCGCGTAAGGAAAAAATTCGTAATTTTTCGATTATCGCCCATATTGACCACGGAAAATCAACACTTGCTGACCGTATTCTCGAGCAAACTGAAACTGTTTCAAAACGAGAAATGCAAGCCCAACTTCTTGACTCAATGGACCTTGAACGTGAACGCGGAATTACCATTAAATTAAATGCTATTGAGTTAAATTATAAAGCCAAAGATGGTGAAACTTATATTTTCCACCTCATTGACACGCCGGGTCACGTTGATTTTACTTATGAAGTTTCACGAAGCCTTGCTGCCTGTGAGGGAGCAATATTAGTTGTTGATGCCGCACAAGGAATCGAAGCCCAAACCCTTGCAAACGTTTATCTTGCTTTGGATAATGACCTTGAAATTTTACCAGTCATCAATAAGATTGACCTACCAGCTGCTGACCCAGAAATGGTTCGTCAAGAAATTGAAGATGTGATTGGTTTAGATGCCTCTGAAGCCGTTCTTGCTTCAGCCAAAGCTGGGATTGGTATTGAAGAAATTCTTGAACAAATTGTTGAGAAAGTTCCTGCCCCTCAAGGTGAAGTTGACGCTCCGCTCAAGGCTTTGATTTTTGACTCAGTTTATGATGCATATCGAGGCGTTATCCTTCAAATTCGGGTCATTGACGGCTCGCTTAAAGTTGGCGACCGTATTCAATTGATGAGTAACGGTAAAGAATTTGATGTCACAGAAGTTGGTATTTTCACACCAAAAGCTGTTTCTCGTGATTTCTTGATGGCTGGAGATGTTGGTTATGTAGCTGCATCTATTAAAACCGTTGCGGATACACGTGTCGGAGATACCGTGACCCTCGCATCAAATCCAGCAACTGAGGCCCTAAAGGGTTATAAAGAAATGAATCCAATGGTATTTGCGGGGATTTATCCAATTGAATCAAATAAATTCAATGACTTGCGCGAAGCCCTAGAAAAACTTCAATTAAACGATGCTAGTCTTCATTTTGAACCTGAAACATCGCAAGCGCTTGGTTTCGGATTCCGTTGTGGTTTCCTCGGTCTTTTGCATATGGATGTCATTCAAGAGCGTTTAGAACGTGAATTTGGTATTGATTTGATCATGACCGCGCCATCCGTTGTTTATCATATCAATACAACGGACGGTGAAACCCTTGAAGTAGCCAACCCATCAGAATTCCCAGATCCTACGCGCATTGAAAACATCGAAGAACCATTTGTTAAAGCTCAAATCATGGTACCAAATGATTTCGTTGGTCCGGTTATGGAATTAGCTCAACGGAAACGTGGAATTTTCCTAACAATGGATTATTTAGACGCAAATCGGGTCAATATCATATATAATATTCCATTGAGTGAAATTGTCTTTGATTTCTTTGATAAACTTAAATCATCAACTAAAGGTTATGCCAGCTTTGATTATGAGATTTCTGATTATCGTCCATCAAATCTTGTGAAAATAGATATTCTCTTAAATGCCGAAAAAGTCGATGCCTTAAGTTTCATTGTCCACAAAGACTTTGCCTTTGAACGCGGAAAAGTCATTGTTGAAAAACTTAAAAAACTCATTCCACGTCAACAATTTGAAGTGCCAATTCAAGCGACTATCGGAAATAAAATCGTTGCCCGTTCAGATATTAAAGCTCTTCGTAAAAATGTATTGGCCAAATGTTATGGTGGTGATATTTCCCGCAAACGAAAACTCCTTGAAAAACAAAAAGCCGGTAAAAAACGAATGAAAGCCATTGGTTCAGTAGAAGTCCCT
>lepA_Lcl-075
ATGAATTTACAAGAAATGAACGCGCGTAAGGAAAAAATTCGTAATTTTTCGATTATCGCCCATATTGACCACGGGAAATCAACCCTTGCTGACCGTATTCTCGAGCAAACTGAAACTGTGTCAAAACGTGAAATGCAAGCCCAACTTTTAGACTCAATGGACCTTGAACGTGAACGTGGGATTACCATTAAATTAAATGCTATCGAGTTAAATTATAAAGCTAAAGATGGCGAAACTTATATTTTCCACCTCATTGACACGCCAGGGCACGTCGATTTTACTTATGAAGTTTCACGAAGTCTTGCTGCCTGTGAAGGGGCAATTTTAGTTGTTGATGCCGCCCAAGGAATCGAAGCTCAAACCCTCGCTAACGTTTATCTTGCTTTGGATAATGACCTCGAAATTTTACCAGTCATCAATAAAATTGACTTACCAGCTGCTGACCCAGAAATGGTTCGCCAAGAAATTGAAGATGTGATTGGTTTAGATGCTTCCGAAGCGGTTCTTGCCTCTGCTAAAGCTGGGATTGGGATTGAAGAAATTCTCGAACAAATCGTCGAGAAAGTTCCAGCCCCTCAAGGTGAAGTTGACGCACCTCTCAAAGCTCTAATTTTTGACTCAGTTTATGATGCTTATCGAGGAGTTATTCTTCAAATTCGTGTGATTGACGGTTCAGTCAAGGTTGGAGATCGTATTCAACTCATGAGTAACGGCAAAGAATTTGATGTTACAGAAGTTGGGATTTTCACACCAAAAGCAGTTTCCCGTGATTTCTTGATGGCCGGAGATGTTGGTTATGTTGCAGCCGCAATCAAGACAGTTGCTGACACACGTGTTGGGGATACAGTGACACTCGCTTCAAATCCAGCGACCGAAGCCCTAGAGGGTTATAAGGAAATGAACCCAATGGTGTTCGCTGGGATTTACCCAATTGAATCAAATAAATTTAACGACCTCCGTGAGGCCCTTGAAAAACTTCAATTAAACGACGCCAGTCTTCGTTTTGAGCCTGAAACATCACAAGCTCTTGGTTTTGGATTCCGTTGTGGTTTCCTTGGCCTCTTGCACATGGATGTCATTCAAGAGCGTTTAGAACGTGAATTTGGCATTGATTTGATTATGACTGCTCCATCCGTTGTTTATCATATTAATACTACAGATGGTGAAACATTAGAAGTTGCTAACCCATCGGAATTCCCAGATCCTACACGCATTGAAAATATTGAAGAACCATTTGTCAAAGCTCAAATCATGGTGCCAAATGATTTCGTTGGTCCTGTGATGGAATTGGCCCAACGAAAACGCGGGATTTTTCTAACAATGGATTATTTAGATGCAAATCGTGTCAATATCATTTATCATATTCCATTGAGTGAAATTGTCTTTGATTTCTTTGATAAACTTAAATCATCAACTAAAGGTTATGCCAGCTTTGATTATGAAATTTCTGATTATCGTCCATCAAATCTTGTAAAAATGGATATTCTCTTAAATGCTGAAAAAGTCGATGCCTTAAGTTTCATTGTTCACAAAGACTTTGCCTTTGAACGCGGAAAAGTAATTGTTGAAAAACTTAAAAAACTCATTCCACGTCAACAATTTGAAGTTCCAATCCAAGCAACCATTGGAAACAAAATCGTTGCTCGTTCAGATATTAAAGCTCTTCGTAAAAACGTATTGGCCAAATGTTATGGTGGAGATATTTCCCGTAAACGAAAACTCCTTGAAAAACAAAAAGCCGGTAAAAAACGGATGAAAGCCATTGGTTCAGTTGAAGTCCCT
>lepA_Lcl-076
ATGAATCTACAAGAAATGAACGCGCGTAAGGAAAAAATTCGTAATTTTTCGATTATCGCCCATATTGACCACGGAAAATCAACACTTGCTGACCGTATTCTCGAGCAAACTGAAACTGTTTCAAAACGAGAAATGCAAGCTCAACTTCTTGACTCAATGGACCTTGAACGTGAACGCGGAATTACCATTAAATTAAATGCTATTGAGTTAAATTATAAAGCCAAAGATGGTGAAACTTATATTTTCCACCTCATTGACACGCCGGGTCACGTCGATTTTACTTATGAAGTTTCACGAAGCCTTGCTGCCTGTGAGGGAGCAATATTAGTTGTTGATGCCGCACAAGGAATCGAAGCCCAAACCCTTGCAAATGTTTATCTTGCTTTGGATAATGACCTTGAAATTTTACCAGTCATCAATAAGATTGACCTACCAGCTGCTGACCCAGAAATGGTCCGTCAAGAAATTGAAGATGTGATTGGTTTAGATGCCTCTGAAGCCATTCTTGCTTCAGCCAAAGCTGGGATTGGTATTGAAGAAATTCTTGAACAGATTGTTGAGAAAGTTCCTGCCCCTCAAGGTGAAGTTGACGCTCCGCTCAAGGCTTTGATTTTTGACTCAGTTTATGATGCATATCGAGGCGTTATCCTTCAAATACGGGTCATTGACGGCTCGCTTAAAGTTGGGGACCGTATTCAATTGATGAGTAACGGTAAAGAATTTGATGTCACAGAAGTCGGTATTTTCACGCCAAAAGCTGTTTCTCGTGATTTCTTGATGGCTGGAGATGTTGGTTATGTAGCAGCATCTATTAAAACCGTTGCGGACACACGTGTCGGAGATACCGTGACCCTCGCATCAAATCCAGCAACTGAGGCGCTAAAGGGTTATAAAGAAATGAATCCAATGGTATTTGCGGGGATTTATCCAATTGAATCAAATAAATTCAATGACTTGCGCGAAGCTCTAGAAAAACTTCAATTAAATGATGCTAGTCTTCGTTTTGAACCTGAAACATCGCAAGCGCTTGGTTTCGGATTCCGTTGTGGTTTCCTCGGCCTTTTGCATATGGATGTCATTCAAGAGCGTTTAGAACGTGAATTTGGTATTGATTTGATCATGACCGCGCCATCCGTTGTTTATCATATCAATACAACGGACGGTGAAACCCTTGAAGTAGCCAACCCATCAGAATTCCCAGATCCTACACGCATTGAAAACATCGAAGAACCATTTGTTAAAGCTCAAATCATGGTACCAAATGATTTCGTTGGTCCGGTTATGGAATTAGCTCAACGGAAACGTGGAATTTTCCTAACAATGGATTATTTAGACGCAAATCGGGTCAATATCATATATAATATTCCATTGAGTGAAATTGTCTTTGATTTCTTTGATAAACTTAAATCATCAACTAAAGGTTATGCCAGCTTTGATTATGAGATTTCTGATTATCGTCCATCAAATCTTGTGAAAATGGACATTCTCTTAAATGCCGAAAAAGTCGATGCCTTAAGTTTCATTGTCCACAAAGACTTTGCCTTTGAACGCGGAAAAGTCATTGTTGAAAAACTTAAAAAACTCATTCCACGTCAACAATTCGAAGTGCCAATTCAAGCGACTATCGGAAATAAAATCGTTGCCCGTTCAGATATTAAAGCTCTTCGTAAAAACGTATTGGCCAAATGTTACGGTGGTGATATTTCCCGCAAACGAAAACTCCTTGAAAAACAAAAAGCCGGTAAAAAGCGGATGAAAGCCATTGGTTCAGTAGAAGTCCCT
>lepA_Lcl-077
ATGAATCTACAAGAAATGAACGCGCGTAAGGAAAAAATTCGTAATTTTTCGATTATCGCCCATATTGACCACGGAAAATCAACACTTGCTGACCGTATTCTCGAGCAAACTGAAACTGTTTCAAAACGAGAAATGCAAGCTCAACTTCTTGACTCAATGGACCTTGAACGTGAACGCGGAATTACCATTAAATTAAATGCTATTGAGTTAAATTATAAAGCCAAAGATGGTGAAACTTATATTTTCCACCTCATTGACACGCCGGGTCACGTCGATTTTACTTATGAAGTTTCACGAAGCCTTGCTGCCTGTGAGGGAGCAATATTAGTTGTTGATGCCGCACAAGGAATCGAAGCCCAAACCCTTGCAAATGTTTATCTTGCTTTGGATAATGACCTTGAAATTTTACCAGTCATCAATAAGATTGACCTACCAGCTGCTGACCCAGAAATGGTCCGTCAAGAAATTGAAGATGTGATTGGTTTAGATGCCTCTGAAGCCATTCTTGCTTCAGCCAAAGCTGGTATTGGTATTGAAGAAATTCTTGAACAGATTGTTGAGAAAGTTCCTGCCCCTCAAGGTGAAGTTGACGCTCCGCTCAAGGCTTTGATTTTTGACTCAGTTTATGATGCATATCGAGGCGTTATCCTTCAAATACGGGTCATTGACGGCTCGCTTAAAGTTGGGGACCGTATTCAATTGATGAGTAACGGTAAAGAATTTGATGTCACAGAAGTCGGTATTTTCACGCCAAAAGCTGTTTCTCGTGATTTCTTGATGGCTGGAGATGTTGGTTATGTAGCAGCATCTATTAAAACCGTTGCGGACACACGTGTCGGAGATACCGTGACCCTCGCATCAAATCCAGCAACTGAGGCGCTAAAGGGTTATAAAGAAATGAATCCAATGGTATTTGCGGGGATTTATCCAATTGAATCAAATAAATTCAATGACTTGCGCGAAGCTCTAGAAAAACTTCAATTAAATGATGCTAGTCTTCGTTTTGAACCTGAAACATCGCAAGCGCTTGGTTTCGGATTCCGTTGTGGTTTCCTCGGCCTTTTGCATATGGATGTCATTCAAGAGCGTTTAGAACGTGAATTTGGTATTGATTTGATCATGACCGCGCCATCCGTTGTTTATCATATCAATACAACGGACGGTGAAACCCTTGAAGTAGCCAACCCATCAGAATTCCCAGATCCTACACGCATTGAAAACATCGAAGAACCATTTGTTAAAGCTCAAATCATGGTACCAAATGATTTCGTTGGTCCGGTTATGGAATTAGCTCAACGGAAACGTGGAATTTTCCTAACAATGGATTATTTAGACGCAAATCGGGTCAATATCATATATAATATTCCATTGAGTGAAATTGTCTTTGATTTCTTTGATAAACTTAAATCATCAACTAAAGGTTATGCCAGCTTTGATTATGAGATTTCTGATTATCGTCCATCAAATCTTGTGAAAATGGACATTCTCTTAAATGCCGAAAAAGTCGATGCCTTAAGTTTCATTGTCCACAAAGACTTTGCCTTTGAACGCGGAAAAGTCATTGTTGAAAAACTTAAAAAACTCATTCCACGTCAACAATTCGAAGTGCCAATTCAAGCGACTATCGGAAATAAAATCGTTGCCCGTTCAGATATTAAAGCTCTTCGTAAAAACGTATTGGCCAAATGTTACGGTGGTGATATTTCCCGCAAACGAAAACTCCTTGAAAAACAAAAAGCCGGTAAAAAGCGGATGAAAGCCATTGGTTCAGTAGAAGTCCCT
>lepA_Lcl-078
ATGAATCTACAAGAAATGAACGCGCGTAAGGAAAAAATTCGTAATTTTTCGATTATCGCCCATATTGACCACGGAAAATCAACACTTGCTGACCGTATTCTCGAGCAAACTGAAACTGTTTCAAAACGAGAAATGCAAGCTCAACTTCTTGACTCAATGGACCTTGAACGTGAACGCGGAATTACCATTAAATTAAATGCTATCGAGTTAAATTATAAAGCCAAAGATGGTGAAACTTATATTTTTCACCTCATTGACACACCAGGTCACGTCGATTTTACTTATGAAGTTTCACGAAGCCTTGCTGCCTGTGAGGGAGCAATATTAGTTGTTGATGCCGCACAAGGAATCGAAGCCCAAACCCTTGCAAATGTTTATCTTGCTTTGGATAATGACCTTGAAATTTTACCAGTGATCAATAAAATTGATCTACCAGCTGCTGACCCAGAAATGGTCCGTCAAGAAATTGAAGATGTGATTGGTTTAGATGCCTCTGAAGCCGTTCTTGCTTCAGCCAAAGCTGGGATTGGTATTGAAGAAATTCTTGAACAAATTGTTGAGAAAGTTCCTGCCCCTCAAGGTCAAGTTGACGCTCCGCTCAAGGCTTTGATTTTTGACTCAGTTTATGATGCATATCGAGGCGTTATTCTTCAAATTCAGGTCATTGACGGCTCGCTTAAAGTTGGGGACCGTATTCAATTGATGAGTAACGGTAAAGAATTTGATGTCACAGAAGTTGGTATTTTCACGCCAAAAGCTGTTTCTCGTGATTTCTTGATGGCTGGAGATGTTGGTTATGTAGCAGCATCTATTAAAACCGTTGCGGATACACGTGTCGGAGATACCGTGACCCTCGCATCAAATCCAGCAACTGAGGCCCTAAAGGGTTATAAAGAAATGAATCCAATGGTATTTGCGGGGATTTATCCAATTGAATCAAATAAATTCAATGACTTGCGCGAAGCCCTAGAAAAACTTCAATTAAACGATGCTAGTCTTCGTTTTGAGCCAGAAACATCGCAAGCCTTAGGCTTTGGTTTCCGCTGTGGTTTCCTCGGTCTTTTGCATATGGATGTCATTCAAGAGCGTTTAGAACGTGAATTTGGTATTGATTTGATCATGACCGCGCCATCCGTTGTTTATCATATCAATACAACGGACGGTGAAACCCTTGAAGTAGCCAACCCATCAGAATTCCCAGATCCTACGCGCATTGAAAACATCGAAGAACCATTTGTTAAAGCTCAAATCATGGTACCAAATGATTTCGTTGGTCCGGTTATGGAATTAGCTCAACGGAAACGTGGAATTTTCCTAACAATGGATTATTTAGACGCAAATCGGGTCAATATCATATATAATATTCCATTGAGTGAAATTGTCTTTGATTTCTTTGATAAACTTAAATCATCAACTAAAGGTTATGCCAGCTTTGATTATGAGATTTCTGATTATCGTCCATCAAATCTTGTGAAAATGGACATTCTCTTAAATGCTGAAAAAGTCGATGCCTTAAGTTTCATTGTCCACAAAGACTTTGCCTTTGAACGCGGGAAAGTCATTGTTGAAAAACTTAAAAAACTCATTCCACGTCAACAATTTGAAGTGCCAATTCAAGCGACTATCGGAAATAAAATCGTTGCCCGTTCAGATATTAAAGCTCTTCGTAAAAACGTATTGGCCAAATGTTATGGTGGTGATATTTCCCGCAAACGAAAACTCCTTGAAAAACAAAAAGCCGGTAAAAAGCGGATGAAAGCCATTGGTTCAGTAGAAGTCCCT
>lepA_Lcl-079
ATGAATCTACAAGAAATGAACGCGCGTAAGGAAAAAATTCGTAATTTTTCGATTATCGCCCATATTGACCACGGAAAATCAACACTTGCTGACCGTATTCTCGAGCAAACTGAAACTGTTTCAAAACGAGAAATGCAAGCCCAACTTCTTGACTCAATGGACCTTGAACGTGAACGCGGAATTACCATTAAATTAAATGCTATTGAGTTAAATTATAAAGCCAAAGATGGTGAAACTTATATTTTCCACCTCATTGACACGCCGGGTCACGTTGATTTTACTTATGAAGTTTCACGAAGCCTTGCTGCCTGTGAGGGAGCAATATTAGTTGTTGATGCCGCACAAGGAATCGAAGCCCAAACCCTTGCAAACGTTTATCTTGCTTTGGATAATGACCTTGAAATTTTACCAGTCATCAATAAGATTGACCTACCAGCTGCTGACCCAGAAATGGTTCGTCAAGAAATTGAAGATGTGATTGGTTTAGATGCCTCTGAAGCCGTTCTTGCTTCAGCCAAAGCTGGGATTGGTATTGAAGAAATTCTTGAACAAATTGTTGAGAAAGTTCCTGCCCCTCAAGGTGAAGTTGACGCTCCGCTCAAGGCTTTGATTTTTGACTCAGTTTATGATGCATATCGAGGCGTTATCCTTCAAATTCGGGTCATTGACGGCTCGCTTAAAGTTGGCGACCGTATTCAATTGATGAGTAACGGTAAAGAATTTGATGTCACAGAAGTTGGTATTTTCACACCAAAAGCTGTTTCTCGTGATTTCTTGATGGCTGGAGATGTTGGTTATGTAGCTGCATCTATTAAAACCGTTGCGGATACACGTGTCGGAGATACCGTGACCCTCGCATCAAATCCAGCAACTGAGGCCCTAAAGGGTTATAAAGAAATGAATCCAATGGTATTTGCGGGGATTTATCCAATTGAATCAAATAAATTCAATGACTTGCGCGAAGCCCTAGAAAAACTTCAATTAAACGATGCTAGTCTTCATTTTGAACCTGAAACATCGCAAGCGCTTGGTTTCGGATTCCGTTGTGGTTTCCTCGGTCTTTTGCATATGGATGTCATTCAAGAGCGTTTAGAACGTGAATTTGGTATTGATTTGATCATGACCGCGCCATCCGTTGTTTATCATATCAATACAACGGACGGTGAAACCCTTGAAGTAGCCAACCCATCAGAATTCCCAGATCCTACGCGCATTGAAAACATCGAAGAACCATTTGTTAAAGCTCAAATCATGGTACCAAATGATTTCGTTGGTCCGGTTATGGAATTAGCTCAACGGAAACGTGGAATTTTCCTAACAATGGATTATTTAGACGCAAATCGGGTCAATATCATATATAATATTCCATTGAGTGAAATTGTCTTTGATTTCTTTGATAAACTTAAATCATCAACTAAAGGTTATGCCAGCTTTGATTATGAGATTTCTGATTATCGTCCATCAAATCTTGTGAAAATAGATATTCTCTTAAATGCCGAAAAAGTCGATGCCTTAAGTTTCATTGTCCACAAAGACTTTGCCTTTGAACGCGGAAAAGTCATTGTTGAAAAACTTAAAAAACTCATTCCACGTCAACAATTTGAAGTGCCAATTCAAGCGACTATCGGAAATAAAATCGTTGCCCGTTCAGATATTAAAGCTCTTCGTAAAAATGTATTGGCCAAATGTTATGGTGGTGATATTTCCCGCAAACGAAAACTCCTTGAAAAACAAAAAGCCGGTAAAAAACGAATGAAAGCCATTGGTTCAGTAGAAGTCCCT
>lepA_Lcl-080
ATGAATCTACAAGAAATGAACGCGCGTAAGGAAAAAATTCGTAATTTTTCGATTATCGCCCATATTGACCACGGAAAATCAACACTTGCTGACCGTATTCTCGAGCAAACTGAAACTGTTTCAAAACGAGAAATGCAAGCCCAACTTCTTGACTCAATGGACCTTGAACGTGAACGCGGAATTACCATTAAATTAAATGCTATTGAGTTAAATTATAAAGCCAAAGATGGTGAAACTTATATTTTCCACCTCATTGACACGCCGGGTCACGTTGATTTTACTTATGAAGTTTCACGAAGCCTTGCTGCCTGTGAGGGAGCAATATTAGTTGTTGATGCCGCACAAGGAATCGAAGCCCAAACCCTTGCAAACGTTTATCTTGCTTTGGATAATGACCTTGAAATTTTACCAGTCATCAATAAGATTGACCTACCAGCTGCTGACCCAGAAATGGTTCGTCAAGAAATTGAAGATGTGATTGGTTTAGATGCCTCTGAAGCCGTTCTTGCTTCAGCCAAAGCTGGGATTGGTATTGAAGAAATTCTTGAACAAATTGTTGAGAAAGTTCCTGCCCCTCAAGGTGAAGTTGACGCTCCGCTCAAGGCTTTGATTTTTGACTCAGTTTATGATGCATATCGAGGCGTTATCCTTCAAATTCGGGTCATTGACGGCTCGCTTAAAGTTGGCGACCGTATTCAATTGATGAGTAACGGTAAAGAATTTGATGTCACAGAAGTTGGTATTTTCACACCAAAAGCTGTTTCTCGTGATTTCTTGATGGCTGGAGATGTTGGTTATGTAGCTGCATCTATTAAAACCGTTGCGGATACACGTGTCGGAGATACCGTGACCCTCGCATCAAATCCAGCAACTGAGGCCCTAAAGGGTTATAAAGAAATGAATCCAATGGTATTTGCGGGGATTTATCCAATTGAATCAAATAAATTCAATGACTTGCGCGAAGCCCTAGAAAAACTTCAATTAAACGATGCTAGTCTTCATTTTGAACCTGAAACATCGCAAGCGCTTGGTTTCGGATTCCGTTGTGGTTTCCTCGGTCTTTTGCATATGGATGTCATTCAAGAGCGTTTAGAACGTGAATTTGGTATTGATTTGATCATGACCGCGCCATCCGTTGTTTATCATATCAATACAACGGACGGTGAAACCCTTGAAGTAGCCAACCCATCAGAATTCCCAGATCCTACGCGCATTGAAAACATCGAAGAACCATTTGTTAAAGCTCAAATCATGGTACCAAATGATTTCGTTGGTCCGGTTATGGAATTAGCTCAACGGAAACGTGGAATTTTCCTAACAATGGATTATTTAGACGCAAATCGGGTCAATATCATATATAATATTCCATTGAGTGAAATTGTCTTTGATTTCTTTGATAAACTTAAATCATCAACTAAAGGTTATGCCAGCTTTGATTATGAGATTTCTGATTATCGTCCATCAAATCTTGTGAAAATAGATATTCTCTTAAATGCCGAAAAAGTCGATGCCTTAAGTTTCATTGTCCACAAAGACTTTGCCTTTGAACGCGGAAAAGTCATTGTTGAAAAACTTAAAAAACTCATTCCACGTCAACAATTTGAAGTGCCAATTCAAGCGACTATCGGAAATAAAATCGTTGCCCGTTCAGATATTAAAGCTCTTCGTAAAAATGTATTGGCCAAATGTTATGGTGGTGATATTTCCCGCAAACGAAAACTCCTTGAAAAACAAAAAGCCGGTAAAAAACGAATGAAAGCCATTGGTTCAGTAGAAGTCCCT
>lepA_Lcl-081
ATGAATCTACAAGAAATGAACGCGCGTAAGGAAAAAATTCGTAATTTTTCGATTATCGCCCATATTGACCACGGAAAATCAACACTTGCTGACCGTATTCTCGAGCAAACTGAAACTGTTTCAAAACGAGAAATGCAAGCTCAACTTCTTGACTCAATGGACCTTGAACGTGAACGCGGAATTACCATTAAATTAAATGCTATTGAGTTAAATTATAAAGCCAAAGATGGTGAAACTTATATTTTCCACCTCATTGACACGCCGGGTCACGTCGATTTTACTTATGAAGTTTCACGAAGCCTTGCTGCCTGTGAGGGAGCAATATTAGTTGTTGATGCCGCACAAGGAATCGAAGCCCAAACCCTTGCAAATGTTTATCTTGCTTTGGATAATGACCTTGAAATTTTACCAGTCATCAATAAGATTGACCTACCAGCTGCTGACCCAGAAATGGTCCGTCAAGAAATTGAAGATGTGATTGGTTTAGATGCCTCTGAAGCCATTCTTGCTTCAGCCAAAGCTGGGATTGGTATTGAAGAAATTCTTGAACAGATTGTTGAGAAAGTTCCTGCCCCTCAAGGTGAAGTTGACGCTCCGCTCAAGGCTTTGATTTTTGACTCAGTTTATGATGCATATCGAGGCGTTATCCTTCAAATACGGGTCATTGACGGCTCGCTTAAAGTTGGGGACCGTATTCAATTGATGAGTAACGGTAAAGAATTTGATGTCACAGAAGTCGGTATTTTCACGCCAAAAGCTGTTTCTCGTGATTTCTTGATGGCTGGAGATGTTGGTTATGTAGCAGCATCTATTAAAACCGTTGCCGACACACGTGTCGGAGATACCGTGACCCTCGCATCAAATCCAGCAACTGAGGCGCTAAAGGGTTATAAAGAAATGAATCCAATGGTATTTGCGGGGATTTATCCAATTGAATCAAATAAATTCAATGACTTGCGCGAAGCTCTAGAAAAACTTCAATTAAATGATGCTAGTCTTCGTTTTGAACCTGAAACATCGCAAGCGCTTGGTTTCGGATTCCGTTGTGGTTTCCTCGGTCTTTTGCATATGGATGTCATTCAAGAGCGTTTAGAACGTGAATTTGGTATTGATTTGATCATGACCGCGCCATCCGTTGTTTATCATATCAATACAACGGACGGTGAAACCCTTGAAGTAGCCAACCCATCAGAATTCCCAGATCCTACACGCATTGAAAACATCGAAGAACCATTTGTTAAAGCTCAAATCATGGTACCAAATGATTTCGTTGGTCCGGTTATGGAATTAGCTCAACGGAAACGTGGAATTTTCCTAACAATGGATTATTTAGATGCAAATCGGGTCAATATCATATATAATATTCCATTGAGTGAAATTGTCTTTGATTTCTTTGATAAACTTAAATCATCAACTAAAGGTTATGCCAGCTTTGATTATGAGATTTCTGATTATCGTCCATCAAATCTTGTGAAAATGGACATTCTCTTAAATGCCGAAAAAGTCGATGCCTTAAGTTTCATTGTCCACAAAGACTTTGCCTTTGAACGCGGAAAAGTCATTGTTGAAAAACTTAAAAAACTCATTCCACGTCAACAATTCGAAGTGCCAATTCAAGCGACTATCGGAAATAAAATCGTTGCCCGTTCAGATATTAAAGCTCTTCGTAAAAACGTATTGGCCAAATGTTATGGTGGTGATATTTCCCGCAAACGAAAACTCCTTGAAAAACAAAAAGCCGGTAAAAAGCGGATGAAAGCCATTGGTTCAGTAGAAGTCCCT
>lepA_Lcl-082
ATGAATCTACAAGAAATGAACGCGCGTAAGGAAAAAATTCGTAATTTTTCGATTATCGCCCATATTGACCACGGAAAATCAACACTTGCTGACCGTATTCTCGAGCAAACTGAAACTGTTTCAAAACGAGAAATGCAAGCTCAACTTCTTGACTCAATGGACCTTGAACGTGAACGCGGAATTACCATTAAATTAAATGCTATTGAGTTAAATTATAAAGCCAAAGATGGTGAAACTTATATTTTCCACCTCATTGACACGCCGGGTCACGTCGATTTTACTTATGAAGTTTCACGAAGCCTTGCTGCCTGTGAGGGAGCAATATTAGTTGTTGATGCCGCACAAGGAATCGAAGCCCAAACCCTTGCAAACGTTTATCTTGCTTTGGATAATGACCTTGAAATTTTACCAGTCATCAATAAAATTGATCTACCAGCTGCTGACCCAGAAATGGTCCGTCAAGAAATTGAAGATGTGATTGGTTTAGATGCCTCTGAAGCCGTTCTTGCTTCAGCCAAAGCTGGGATTGGTATTGAAGAAATTCTTGAACAAATTGTTGAGAAAGTTCCTGCCCCTCAAGGTCAAGTTGACGCTCCGCTCAAGGCTTTGATTTTTGACTCAGTTTATGATGCATATCGAGGCGTTATCCTTCAAATTCGGGTCATTGACGGCTCGCTTAAAGTTGGGGACCGTATTCAATTGATGAGTAACGGTAAAGAATTTGATGTCACAGAAGTTGGTATTTTCACGCCAAAAGCTGTTTCTCGTGATTTCTTGATGGCTGGAGATGTTGGTTATGTAGCAGCATCTATTAAAACCGTTGCGGATACACGTGTCGGAGATACCGTGACCCTCGCATCAAATCCAGCAACTGAGGCCCTAAAGGGTTATAAAGAAATGAATCCAATGGTATTTGCGGGGATTTATCCAATTGAATCAAATAAATTCAATGACTTGCGCGAAGCTCTAGAAAAACTTCAATTAAATGATGCTAGTCTTCGTTTTGAACCTGAAACATCGCAAGCGCTTGGTTTCGGATTCCGTTGTGGTTTCCTCGGTCTTTTGCATATGGATGTCATTCAAGAGCGTTTAGAACGTGAATTTGGTATTGATTTGATCATGACCGCGCCATCCGTTGTTTATCATATCAATACAACGGACGGTGAAACCCTTGAAGTAGCCAACCCATCAGAATTCCCAGATCCTACGCGCATTGAAAACATCGAAGAACCATTTGTTAAAGCTCAAATCATGGTACCAAATGATTTCGTTGGTCCGGTTATGGAATTAGCTCAACGGAAACGTGGAATTTTCCTAACAATGGATTATTTAGACGCAAATCGGGTCAATATCATATATAATATTCCATTGAGTGAAATTGTCTTTGATTTCTTTGATAAACTTAAATCATCAACTAAAGGTTATGCCAGCTTTGATTATGAGATTTCTGATTATCGTCCATCAAATCTTGTGAAAATGGACATTCTCTTAAATGCCGAAAAAGTCGATGCCTTAAGTTTCATTGTCCACAAAGACTTTGCCTTTGAACGCGGAAAAGTCATTGTTGAAAAACTTAAAAAACTCATTCCACGTCAACAATTCGAAGTGCCAATTCAAGCGACTATCGGAAATAAAATCGTTGCCCGTTCAGATATTAAAGCTCTTCGTAAAAATGTATTGGCCAAATGTTATGGTGGAGATATTTCCCGCAAACGAAAACTCCTTGAAAAACAAAAAGCCGGTAAAAAGCGGATGAAAGCCATTGGTTCAGTAGAAGTCCCT
>lepA_Lcl-083
ATGAATCTACAAGAAATGAACGCGCGTAAGGAAAAAATTCGTAATTTTTCGATTATCGCCCATATTGACCACGGAAAATCAACACTTGCTGACCGTATTCTCGAGCAAACTGAAACTGTTTCAAAACGAGAAATGCAAGCTCAACTTCTTGACTCAATGGACCTTGAACGTGAACGCGGAATTACCATTAAATTAAATGCTATTGAGTTAAATTATAAAGCCAAAGATGGTGAAACTTATATTTTCCACCTCATTGACACGCCGGGTCACGTCGATTTTACTTATGAAGTTTCACGAAGCCTTGCTGCCTGTGAGGGAGCAATATTAGTTGTTGATGCCGCACAAGGAATCGAAGCCCAAACCCTTGCAAACGTTTATCTTGCTTTGGATAATGACCTTGAAATTTTACCAGTCATCAATAAAATTGATCTACCAGCTGCTGACCCAGAAATGGTCCGTCAAGAAATTGAAGATGTGATTGGTTTAGATGCCTCTGAAGCCGTTCTTGCTTCAGCCAAAGCTGGGATTGGTATTGAAGAAATTCTTGAACAAATTGTTGAGAAAGTTCCTGCCCCTCAAGGTCAAGTTGACGCTCCGCTCAAGGCTTTGATTTTTGACTCAGTTTATGATGCATATCGAGGCGTTATCCTTCAAATTCGGGTCATTGACGGCTCGCTTAAAGTTGGGGACCGTATTCAATTGATGAGTAACGGTAAAGAATTTGATGTCACAGAAGTTGGTATTTTCACGCCAAAAGCTGTTTCTCGTGATTTCTTGATGGCTGGAGATGTTGGTTATGTAGCAGCATCTATTAAAACCGTTGCGGATACACGTGTCGGAGATACCGTGACCCTCGCATCAAATCCAGCAACTGAGGCCCTAAAGGGTTATAAAGAAATGAATCCAATGGTATTTGCGGGGATTTATCCAATTGAATCAAATAAATTCAATGACTTGCGCGAAGCTCTAGAAAAACTTCAATTAAATGATGCTAGTCTTCGTTTTGAACCTGAAACATCGCAAGCGCTTGGTTTCGGATTCCGTTGTGGTTTCCTCGGTCTTTTGCATATGGATGTCATTCAAGAGCGTTTAGAACGTGAATTTGGTATTGATTTGATCATGACCGCGCCATCCGTTGTTTATCATATCAATACAACGGACGGTGAAACCCTTGAAGTAGCCAACCCATCAGAATTCCCAGATCCTACGCGCATTGAAAACATCGAAGAACCATTTGTTAAAGCTCAAATCATGGTACCAAATGATTTCGTTGGTCCGGTTATGGAATTAGCTCAACGGAAACGTGGAATTTTCCTAACAATGGATTATTTAGACGCAAATCGGGTCAATATCATATATAATATTCCATTGAGTGAAATTGTCTTTGATTTCTTTGATAAACTTAAATCATCAACTAAAGGTTATGCCAGCTTTGATTATGAGATTTCTGATTATCGTCCATCAAATCTTGTGAAAATGGACATTCTCTTAAATGCCGAAAAAGTCGATGCCTTAAGTTTCATTGTCCACAAAGACTTTGCCTTTGAACGCGGAAAAGTCATTGTTGAAAAACTTAAAAAACTCATTCCACGTCAACAATTCGAAGTGCCAATTCAAGCGACTATCGGAAATAAAATCGTTGCCCGTTCAGATATTAAAGCTCTTCGTAAAAATGTATTGGCCAAATGTTATGGTGGAGATATTTCCCGCAAACGAAAACTCCTTGAAAAACAAAAAGCCGGTAAAAAGCGGATGAAAGCCATTGGTTCAGTAGAAGTCCCT
>lepA_Lcl-084
ATGAATCTACAAGAAATGAACGCGCGTAAGGAAAAAATTCGTAATTTTTCGATTATCGCCCATATTGACCACGGAAAATCAACACTTGCTGACCGTATTCTCGAGCAAACTGAAACTGTTTCAAAACGAGAAATGCAAGCTCAACTTCTTGACTCAATGGACCTTGAACGTGAACGCGGAATTACCATTAAATTAAATGCTATTGAGTTAAATTATAAAGCCAAAGATGGTGAAACTTATATTTTCCACCTCATTGACACGCCGGGTCACGTCGATTTTACTTATGAAGTTTCACGAAGCCTTGCTGCCTGTGAGGGAGCAATATTAGTTGTTGATGCCGCACAAGGAATCGAAGCCCAAACCCTTGCAAATGTTTATCTTGCTTTGGATAATGACCTTGAAATTTTACCAGTCATCAATAAGATTGACCTACCAGCTGCTGACCCAGAAATGGTCCGTCAAGAAATTGAAGGTGTGATTGGTTTAGATGCCTCTGAAGCCATTCTTGCTTCAGCCAAAGCTGGGATTGGTATTGAAGAAATTCTTGAACAGATTGTTGAGAAAGTTCCTGCCCCTCAAGGTGAAGTTGACGCTCCGCTCAAGGCTTTGATTTTTGACTCAGTTTATGATGCATATCGAGGCGTTATCCTTCAAATACGGGTCATTGACGGCTCGCTTAAAGTTGGGGACCGTATTCAATTGATGAGTAACGGTAAAGAATTTGATGTCACAGAAGTCGGTATTTTCACGCCAAAAGCTGTTTCTCGTGATTTCTTGATGGCTGGAGATGTTGGTTATGTAGCAGCATCTATTAAAACCGTTGCGGACACACGTGTCGGAGATACCGTGACCCTCGCATCAAATCCAGCAACTGAGGCGCTAAAGGGTTATAAAGAAATGAATCCAATGGTATTTGCGGGGATTTATCCAATTGAATCAAATAAATTCAATGACTTGCGCGAAGCTCTAGAAAAACTTCAATTAAATGATGCTAGTCTTCGTTTTGAACCTGAAACATCGCAAGCGCTTGGTTTCGGATTCCGTTGTGGTTTCCTCGGTCTTTTGCATATGGATGTCATTCAAGAGCGTTTAGAACGTGAATTTGGTATTGATTTGATCATGACCGCGCCATCCGTTGTTTATCATATCAATACAACGGACGGTGAAACCCTTGAAGTAGCCAACCCATCAGAATTCCCAGATCCTACACGCATTGAAAACATCGAAGAACCATTTGTTAAAGCTCAAATCATGGTACCAAATGATTTCGTTGGTCCGGTTATGGAATTAGCTCAACGGAAACGTGGAATTTTCCTAACAATGGATTATTTAGACGCAAATCGGGTCAATATCATATATAATATTCCATTGAGTGAAATTGTCTTTGATTTCTTTGATAAACTTAAATCATCAACTAAAGGTTATGCCAGCTTTGATTATGAGATTTCTGATTATCGTCCATCAAATCTTGTGAAAATGGACATTCTCTTAAATGCCGAAAAAGTCGATGCCTTAAGTTTCATTGTCCACAAAGACTTTGCCTTTGAACGCGGAAAAGTCATTGTTGAAAAACTTAAAAAACTCATTCCACGTCAACAATTCGAAGTGCCAATTCAAGCGACTATCGGAAATAAAATCGTTGCCCGTTCAGATATTAAAGCTCTTCGTAAAAACGTATTGGCCAAATGTTATGGTGGTGATATTTCCCGCAAACGAAAACTCCTTGAAAAACAAAAAGCCGGTAAAAAGCGGATGAAAGCCATTGGTTCAGTAGAAGTCCCT
>lepA_Lcl-085
ATGAATCTACAAGAAATGAACGCGCGTAAGGAAAAAATTCGTAATTTTTCGATTATCGCCCATATTGACCACGGAAAATCAACACTTGCTGACCGTATTCTCGAGCAAACTGAAACTGTTTCAAAACGAGAAATGCAAGCTCAACTTCTTGACTCAATGGACCTTGAACGTGAACGCGGAATTACCATTAAATTAAATGCTATTGAGTTAAATTATAAAGCCAAAGATGGTGAAACTTATATTTTCCACCTCATTGACACGCCGGGTCACGTCGATTTTACTTATGAAGTTTCACGAAGCCTTGCTGCCTGTGAGGGAGCAATATTAGTTGTTGATGCCGCACAAGGAATCGAAGCCCAAACCCTTGCAAATGTTTATCTTGCTTTGGATAATGACCTTGAAATTTTACCAGTCATCAATAAGATTGACCTACCAGCTGCTGACCCAGAAATGGTCCGTCAAGAAATTGAAGATGTGATTGGTTTAGATGCCTCTGAAGCCATTCTTGCTTCAGCCAAAGCTGGGATTGGTATTGAAGAAATTCTTGAACAGATTGTTGAGAAAGTTCCTGCCCCTCAAGGTGAAGTTGACGCTCCGCTCAAGGCTTTGATTTTTGACTCAGTTTATGATGCATATCGAGGCGTTATCCTTCAAATACGGGTCATTGACGGCTCGCTTAAAGTTGGGGACCGTATTCAATTGATGAGTAACGGTAAAGAATTTGATGTCACAGAAGTCGGTATTTTCACGCCAAAAGCTGTTTCTCGTGATTTCTTGATGGCTGGAGATGTTGGTTATGTAGCAGCATCTATTAAAACCGTTGCGGACACACGTGTCGGAGATACCGTGACCCTCGCATCAAATCCAGCAACTGAGGCGCTAAAGGGTTATAAAGAAATGAATCCAATGGTATTTGCGGGGATTTATCCAATTGAATCAAATAAATTCAATGACTTGCGCGAAGCTCTAGAAAAACTTCAATTAAATGATGCTAGTCTTCGTTTTGAACCTGAAACATCGCAAGCGCTTGGTTTCGGATTCCGTTGTGGTTTCCTCGGTCTTTTGCATATGGATGTCATTCAAGAGCGTTTAGAACGTGAATTTGGTATTGATTTGATCATGACCGCGCCATCCGTTGTTTATCATATCAATACAACGGACGGTGAAACCCTTGAAGTAGCCAACCCATCAGAATTCCCAGATCCTACACGCATTGAAAACATCGAAGAACCATTTGTTAAAGCTCAAATCATGGTACCAAATGATTTCGTTGGTCCGGTTATGGAATTAGCTCAACGGAAACGTGGAATTTTCCTAACAATGGATTATTTAGACGCAAATCGGGTCAATATCATATATAATATTCCATTGAGTGAAATTGTCTTTGATTTCTTTGATAAACTTAAATCATCAACTAAAGGTTATGCCAGCTTTGATTATGAGATTTCTGATTATCGTCCATCAAATCTTGTGAAAATGGACATTCTCTTAAATGCCGAAAAAGTCGATGCCTTAAGTTTCATTGTCCACAAAGACTTTGCCTTTGAACGCGGAAAAGTCATTGTTGAAAAACTTAAAAAACTCATTCCACGTCAACAATTCGAAGTGCCAATTCAAGCGACTATCGGAAATAAAATCGTTGCCCGTTCAGATATTAAAGCTCTTCGTAAAAACGTATTGGCCAAATGTTATGGTGGTGATATTTCCCGCAAACGAAAACTCCTTGAAAAACAAAAAGCCGGTAAAAAGCGGATGAAAGCCATTGGTTCAGTAGAAGTCCCT
>lepA_Lcl-086
ATGAATCTACAAGAAATGAACGCGCGTAAGGAAAAAATTCGTAATTTTTCGATTATCGCCCATATTGACCACGGAAAATCAACACTTGCTGACCGTATTCTCGAGCAAACTGAAACTGTTTCAAAACGAGAAATGCAAGCTCAACTTCTTGACTCAATGGACCTTGAACGTGAACGCGGAATTACCATTAAATTAAATGCTATCGAGTTAAATTATAAAGCCAAAGATGGTGAAACTTATATTTTTCACCTCATTGACACACCAGGTCACGTCGATTTTACTTATGAAGTTTCACGAAGCCTTGCTGCCTGTGAGGGAGCAATATTAGTTGTTGATGCCGCACAAGGAATCGAAGCCCAAACCCTTGCAAATGTTTATCTTGCTTTGGATAATGACCTTGAAATTTTACCAGTGATCAATAAAATTGATCTACCAGCTGCTGACCCAGAAATGGTCCGTCAAGAAATTGAAGATGTGATTGGTTTAGATGCCTCTGAAGCCGTTCTTGCTTCAGCCAAAGCTGGGATTGGTATTGAAGAAATTCTTGAACAAATTGTTGAGAAAGTTCCTGCCCCTCAAGGTCAAGTTGACGCTCCGCTCAAGGCTTTGATTTTTGACTCAGTTTATGATGCATATCGAGGCGTTATTCTTCAAATTCAGGTCATTGACGGCTCGCTTAAAGTTGGGGACCGTATTCAATTGATGAGTAACGGTAAAGAATTTGATGTCACAGAAGTTGGTATTTTCACGCCAAAAGCTGTTTCTCGTGATTTCTTGATGGCTGGAGATGTTGGTTATGTAGCAGCATCTATTAAAACCGTTGCGGATACACGTGTCGGAGATACCGTGACCCTCGCATCAAATCCAGCAACTGAGGCCCTAAAGGGTTATAAAGAAATGAATCCAATGGTATTTGCGGGGATTTATCCAATTGAATCAAATAAATTCAATGACTTGCGCGAAGCCCTAGAAAAACTTCAATTAAACGATGCTAGTCTTCGTTTTGAGCCAGAAACATCGCAAGCCTTAGGCTTTGGTTTCCGCTGTGGTTTCCTCGGTCTTTTGCATATGGATGTCATTCAAGAGCGTTTAGAACGTGAATTTGGTATTGATTTGATCATGACCGCGCCATCCGTTGTTTATCATATCAATACAACGGACGGTGAAACCCTTGAAGTAGCCAACCCATCAGAATTCCCAGATCCTACGCGCATTGAAAACATCGAAGAACCATTTGTTAAAGCTCAAATCATGGTACCAAATGATTTCGTTGGTCCGGTTATGGAATTAGCTCAACGGAAACGTGGAATTTTCCTAACAATGGATTATTTAGACGCAAATCGGGTCAATATCATATATAATATTCCATTGAGTGAAATTGTCTTTGATTTCTTTGATAAACTTAAATCATCAACTAAAGGTTATGCCAGCTTTGATTATGAGATTTCTGATTATCGTCCATCAAATCTTGTGAAAATGGACATTCTCTTAAATGCTGAAAAAGTCGATGCCTTAAGTTTCATTGTCCACAAAGACTTTGCCTTTGAACGCGGGAAAGTCATTGTTGAAAAACTTAAAAAACTCATTCCACGTCAACAATTTGAAGTGCCAATTCAAGCGACTATCGGAAATAAAATCGTTGCCCGTTCAGATATTAAAGCTCTTCGTAAAAACGTATTGGCCAAATGTTATGGTGGTGATATTTCCCGCAAACGAAAACTCCTTGAAAAACAAAAAGCCGGTAAAAAGCGGATGAAAGCCATTGGTTCAGTAGAAGTCCCT
>lepA_Lcl-087
ATGAATCTACAAGAAATGAACGCGCGTAAGGAAAAAATTCGTAATTTTTCGATTATCGCCCATATTGACCACGGAAAATCAACACTTGCTGACCGTATTCTCGAGCAAACTGAAACTGTTTCAAAACGAGAAATGCAAGCCCAACTTCTTGACTCAATGGACCTTGAACGTGAACGCGGAATTACCATTAAATTAAATGCTATTGAGTTAAATTATAAAGCCAAAGATGGTGAAACTTATATTTTCCACCTCATTGACACGCCGGGTCACGTTGATTTTACTTATGAAGTTTCACGAAGCCTTGCTGCCTGTGAGGGAGCAATATTAGTTGTTGATGCCGCACAAGGAATCGAAGCCCAAACCCTTGCAAACGTTTATCTTGCTTTGGATAATGACCTTGAAATTTTACCAGTCATCAATAAGATTGACCTACCAGCTGCTGACCCAGAAATGGTTCGTCAAGAAATTGAAGATGTGATTGGTTTAGATGCCTCTGAAGCCGTTCTTGCTTCAGCCAAAGCTGGGATTGGTATTGAAGAAATTCTTGAACAAATTGTTGAGAAAGTTCCTGCCCCTCAAGGTGAAGTTGACGCTCCGCTCAAGGCTTTGATTTTTGACTCAGTTTATGATGCATATCGAGGCGTTATCCTTCAAATTCGGGTCATTGACGGCTCGCTTAAAGTTGGCGACCGTATTCAATTGATGAGTAACGGTAAAGAATTTGATGTCACAGAAGTTGGTATTTTCACACCAAAAGCTGTTTCTCGTGATTTCTTGATGGCTGGAGATGTTGGTTATGTAGCTGCATCTATTAAAACCGTTGCGGATACACGTGTCGGAGATACCGTGACCCTCGCATCAAATCCAGCAACTGAGGCCCTAAAGGGTTATAAAGAAATGAATCCAATGGTATTTGCGGGGATTTATCCAATTGAATCAAATAAATTCAATGACTTGCGCGAAGCCCTAGAAAAACTTCAATTAAACGATGCTAGTCTTCATTTTGAACCTGAAACATCGCAAGCGCTTGGTTTCGGATTCCGTTGTGGTTTCCTCGGTCTTTTGCATATGGATGTCATTCAAGAGCGTTTAGAACGTGAATTTGGTATTGATTTGATCATGACCGCGCCATCCGTTGTTTATCATATCAATACAACGGACGGTGAAACCCTTGAAGTAGCCAACCCATCAGAATTCCCAGATCCTACGCGCATTGAAAACATCGAAGAACCATTTGTTAAAGCTCAAATCATGGTACCAAATGATTTCGTTGGTCCGGTTATGGAATTAGCTCAACGGAAACGTGGAATTTTCCTAACAATGGATTATTTAGACGCAAATCGGGTCAATATCATATATAATATTCCATTGAGTGAAATTGTCTTTGATTTCTTTGATAAACTTAAATCATCAACTAAAGGTTATGCCAGCTTTGATTATGAGATTTCTGATTATCGTCCATCAAATCTTGTGAAAATAGATATTCTCTTAAATGCCGAAAAAGTCGATGCCTTAAGTTTCATTGTCCACAAAGACTTTGCCTTTGAACGCGGAAAAGTCATTGTTGAAAAACTTAAAAAACTCATTCCACGTCAACAATTTGAAGTGCCAATTCAAGCGACTATCGGAAATAAAATCGTTGCCCGTTCAGATATTAAAGCTCTTCGTAAAAATGTATTGGCCAAATGTTATGGTGGTGATATTTCCCGCAAACGAAAACTCCTTGAAAAACAAAAAGCCGGTAAAAAACGAATGAAAGCCATTGGTTCAGTAGAAGTCCCT
>lepA_Lcl-088
ATGAATTTACAAGAAATGAACGCGCGTAAGGAAAAAATTCGTAATTTTTCGATTATCGCCCATATTGACCACGGGAAATCAACCCTTGCTGACCGTATTCTCGAGCAAACTGAAACTGTGTCAAAACGTGAAATGCAAGCCCAACTTTTAGACTCAATGGACCTTGAACGTGAACGTGGGATTACCATTAAATTAAATGCTATCGAGTTAAATTATAAAGCTAAAGATGGCGAAACTTATATTTTCCACCTCATTGACACGCCAGGGCACGTCGATTTTACTTATGAAGTTTCACGAAGTCTTGCTGCCTGTGAAGGGGCAATTTTAGTTGTTGATGCCGCCCAAGGAATCGAAGCTCAAACCCTCGCTAACGTTTATCTTGCTTTGGATAATGACCTCGAAATTTTACCAGTCATCAATAAAATTGACTTACCAGCTGCTGACCCAGAAATGGTTCGCCAAGAAATTGAAGATGTGATTGGTTTAGATGCTTCCGAAGCGGTTCTTGCCTCTGCTAAAGCTGGGATTGGGATTGAAGAAATTCTCGAACAAATCGTCGAGAAAGTTCCAGCCCCTCAAGGTGAAGTTGACGCACCTCTCAAAGCTCTAATTTTTGACTCAGTTTATGATGCTTATCGAGGAGTTATTCTTCAAATTCGTGTGATTGACGGTTCAGTCAAGGTTGGAGATCGTATTCAACTCATGAGTAACAGCAAAGAATTTGATGTTACAGAAGTTGGGATTTTCACACCAAAAGCAGTTTCCCGTGATTTCTTGATGGCCGGAGATGTTGGTTATGTTGCAGCCGCAATCAAGACAGTTGCTGACACACGTGTTGGGGATACAGTGACACTCGCTTCAAATCCAGCGACCGAAGCCCTAGAGGGTTATAAGGAAATGAACCCAATGGTGTTCGCTGGGATTTACCCAATTGAATCAAATAAATTTAACGACCTCCGTGAGGCCCTTGAAAAACTTCAATTAAACGACGCCAGTCTTCGTTTTGAGCCTGAAACATCACAAGCTCTTGGTTTTGGATTCCGTTGTGGTTTCCTTGGCCTCTTGCACATGGATGTCATTCAAGAGCGTTTAGAACGTGAATTTGGCATTGATTTGATTATGACTGCTCCATCCGTTGTTTATCATATTAATACTACAGATGGTGAAACATTAGAAGTTGCTAACCCATCGGAATTCCCAGATCCTACACGCATTGAAAATATTGAAGAACCATTTGTCAAAGCTCAAATCATGGTGCCAAATGATTTCGTTGGTCCTGTGATGGAATTGGCCCAACGAAAACGCGGGATTTTTCTAACAATGGATTATTTAGATGCAAATCGTGTCAATATCATTTATCATATTCCATTGAGTGAAATTGTCTTTGATTTCTTTGATAAACTTAAATCATCAACTAAAGGTTATGCCAGCTTTGATTATGAAATTTCTGATTATCGTCCATCAAATCTTGTAAAAATGGATATTCTCTTAAATGCTGAAAAAGTCGATGCCTTAAGTTTCATTGTCCACAAGGACTTTGCCTTTGAACGCGGAAAAGTAATTGTTGAAAAACTTAAAAAACTCATTCCACGTCAACAATTTGAAGTTCCAATCCAAGCAACCATTGGAAACAAAATCGTTGCTCGTTCAGATATTAAAGCTCTTCGTAAAAACGTATTGGCCAAATGTTATGGTGGAGATATTTCCCGTAAACGAAAACTCCTTGAAAAACAAAAAGCCGGTAAAAAACGGATGAAAGCCATTGGTTCAGTTGAAGTCCCT
>lepA_Lcl-089
ATGAATTTACAAGAAATGAACGCGCGTAAGGAAAAAATTCGTAATTTTTCGATTATCGCCCATATTGACCACGGGAAATCAACCCTTGCAGACCGTATTCTCGAGCAAACTGAAACTGTCTCAAAACGTGAAATGCAAGCCCAACTTTTAGACTCAATGGACCTTGAACGTGAACGTGGGATTACCATTAAGTTAAATGCTATCGAGTTAAATTATAAAGCTAAAGATGGCGAAACTTATATTTTCCACCTCATTGACACGCCAGGGCACGTCGATTTTACTTATGAAGTTTCACGAAGTCTTGCTGCCTGTGAAGGGGCAATTTTAGTTGTTGATGCCGCCCAAGGAATCGAAGCCCAAACCCTCGCTAACGTTTATCTTGCTTTGGATAATGACCTCGAAATTTTACCAGTCATCAATAAAATTGACTTACCAGCTGCTGACCCAGAAATGGTTCGCCAAGAAATTGAAGATGTGATTGGTTTAGATGCTTCCGAAGCGGTTCTAGCCTCTGCTAAAGCTGGAATTGGAATTGAAGAAATTCTTGAACAAATCGTCGAGAAAGTTCCAGCCCCTCAAGGTGAAGTTGACGCACCTCTCAAAGCTCTAATTTTTGACTCAGTTTATGATGCTTATCGAGGAGTTATTCTTCAAATTCGTGTGATTGACGGTTCAGTCAAGGTTGGAGATCGTATTCAACTGATGAGTAACGGCAAAGAATTTGATGTTACAGAAGTTGGGATTTTCACACCAAAAGCAGTTGCCCGTGATTTCTTGATGGCCGGAGATGTTGGTTATGTTGCAGCCGCAATCAAGACAGTTGCTGACACACGTGTTGGGGATACAGTGACACTCGCTTCAAATCCAGCGACCGAAGCCCTAGAGGGTTATAAGGAAATGAACCCAATGGTGTTCGCTGGGATTTACCCAATTGAATCAAATAAATTTAACGACCTTCGTGAGGCCCTTGAAAAACTTCAATTAAACGACGCTAGTCTTCGTTTTGAGCCTGAAACATCACAAGCTCTTGGTTTTGGATTCCGTTGTGGTTTCCTTGGCCTCTTGCACATGGATGTCATTCAAGAGCGTTTAGAACGTGAATTTGGTATTGATTTGATTATGACTGCTCCATCCGTTGTTTATCATATTAATACTACAGATGGTGAAACATTAGAAGTCGCTAACCCATCGGAATTCCCAGATCCTACACGCATTGAAAATATTGAAGAACCATTTGTTAAAGCTCAAATCATGGTGCCAAATGATTTTGTTGGTCCTGTGATGGAATTGGCCCAACGAAAACGCGGAATTTTTCTAACAATGGATTATTTAGATGCAAATCGTGTCAATATCATTTATCATATTCCATTGAGTGAAATTGTCTTTGATTTCTTTGATAAACTTAAATCATCAACTAAAGGTTATGCCAGCTTTGATTATGAAATTTCTGATTATCGTCCATCAAATCTTGTAAAAATGGATATTCTCTTAAATGCTGAAAAAGTCGATGCCTTAAGTTTCATTGTCCACAAAGACTTTGCCTTTGAACGAGGAAAAGTAATTGTTGAAAAACTTAAAAAACTCATTCCACGTCAACAATTTGAAGTTCCAATCCAAGCAACCATTGGAAACAAAATCGTTGCTCGTTCAGACATTAAAGCTCTTCGTAAAAACGTATTGGCCAAATGTTATGGTGGAGATATTTCCCGTAAGCGAAAACTCCTTGAAAAACAAAAAGCCGGTAAAAAACGGATGAAAGCCATTGGTTCAGTAGAAGTCCCT
>lepA_Lcl-090
ATGAATTTACAAGAAATGAACGCGCGTAAGGAAAAAATTCGTAATTTTTCGATTATCGCCCATATTGACCACGGGAAATCAACCCTTGCTGACCGTATTCTCGAGCAAACTGAAACTGTCTCAAAACGTGAAATGCAAGCCCAACTTTTAGACTCAATGGACCTTGAACGTGAACGTGGGATTACCATTAAATTAAATGCTATCGAACTGAACTATAAAGCTAAAGATGGCGAAACTTATATTTTCCACCTTATTGACACGCCAGGGCACGTCGATTTCACTTATGAAGTCTCACGAAGTCTTGCTGCCTGTGAAGGGGCAATTTTAGTTGTTGATGCCGCCCAAGGAATCGAAGCTCAAACCCTCGCTAACGTTTATCTTGCTTTGGATAATGACCTCGAAATTTTACCAGTCATCAATAAAATTGACTTACCAGCTGCTGACCCAGAAATGGTTCGCCAAGAAATTGAAGATGTGATTGGTTTAGATGCTTCCGAAGCGGTTCTTGCCTCTGCTAAAGCTGGAATTGGAATTGAAGAAATTCTTGAACAAATCGTCGAAAAAGTTCCAGCTCCTCAAGGTGAAGTTGACGCGCCTCTCAAAGCTCTAATTTTTGACTCAGTTTATGATGCTTATCGAGGAGTTATTCTTCAAATTCGTGTGATTGACGGTTCAGTCAAGGTTGGAGATCGTATTCAACTGATGAGTAACGGCAAAGAATTTGATGTTACAGAAGTTGGGATTTTCACACCAAAAGCAGTTGCCCGTGATTTCTTGATGGCTGGAGATGTTGGTTATGTTGCTGCCGCAATCAAGACAGTTGCTGACACACGTGTTGGGGATACAGTGACACTCGCTTCAAATCCAGCGACCGAAGCCCTAGAGGGTTATAAGGAAATGAACCCAATGGTGTTCGCTGGGATTTACCCAATTGAATCAAATAAATTTAACGACCTCCGTGAGGCCCTTGAAAAACTTCAATTAAACGACGCTAGTCTTCGTTTTGAGCCTGAAACATCACAAGCTCTTGGTTTTGGATTCCGTTGTGGTTTCCTTGGCCTCTTGCACATGGATGTCATTCAAGAGCGTTTAGAACGTGAATTTGGTATTGATTTGATTATGACTGCTCCATCCGTTGTTTATCATATTAATACTACAGATGGTGAAACATTAGAAGTCGCTAACCCATCGGAATTCCCAGATCCTACACGCATTGAAAATATTGAAGAACCATTTGTTAAAGCTCAAATCATGGTGCCAAATGATTTTGTTGGTCCTGTGATGGAATTGGCCCAACGAAAACGCGGAATTTTTCTAACAATGGATTATTTAGATGCAAATCGTGTCAATATCATTTATCATATTCCATTGAGTGAAATTGTTTTTGATTTCTTTGATAAACTTAAATCATCAACTAAAGGTTATGCCAGCTTTGATTATGAAATTTCTGACTATCGTCCATCAAATCTTGTAAAAATGGATATTCTCTTAAATGCTGAAAAAGTCGATGCCTTAAGTTTCATTGTCCACAAAGACTTTGCCTTTGAACGCGGAAAAGTAATTGTTGAAAAACTTAAAAAACTCATTCCACGTCAACAATTTGAAGTTCCAATCCAAGCAACCATTGGAAACAAAATCGTTGCTCGTTCAGACATTAAAGCTCTTCGTAAAAATGTATTGGCCAAATGTTATGGTGGAGATATTTCCCGTAAGCGAAAACTCCTTGAAAAACAAAAAGCTGGTAAAAAACGGATGAAAGCCATTGGTTCAGTAGAAGTCCCT
>lepA_Lcl-091
ATGAATTTACAAGAAATGAACGCGCGTAAGGAAAAAATTCGTAATTTTTCGATTATCGCCCATATTGACCACGGGAAATCAACCCTTGCTGACCGTATTCTCGAGCAAACTGAAACTGTCTCAAAACGTGAAATGCAAGCCCAACTTTTAGACTCAATGGACCTTGAACGTGAACGTGGGATTACCATTAAATTAAATGCTATCGAACTGAACTATAAAGCTAAAGATGGCGAAACTTATATTTTCCACCTTATTGACACGCCAGGGCACGTCGATTTCACTTATGAAGTCTCACGAAGTCTTGCTGCCTGTGAAGGGGCAATTTTAGTTGTTGATGCCGCCCAAGGAATCGAAGCTCAAACCCTCGCTAACGTTTATCTTGCTTTGGATAATGACCTCGAAATTTTACCAGTCATCAATAAAATTGACTTACCAGCTGCTGACCCAGAAATGGTTCGCCAAGAAATTGAAGATGTGATTGGTTTAGATGCTTCCGAAGCGGTTCTTGCCTCTGCTAAAGCTGGAATTGGAATTGAAGAAATTCTTGAACAAATCGTCGAAAAAGTTCCAGCTCCTCAAGGTGAAGTTGACGCGCCTCTCAAAGCTCTAATTTTTGACTCAGTTTATGATGCTTATCGAGGAGTTATTCTTCAAATTCGTGTGATTGACGGTTCAGTCAAGGTTGGAGATCGTATTCAACTGATGAGTAACGGCAAAGAATTTGATGTTACAGAAGTTGGGATTTTCACACCAAAAGCAGTTGCCCGTGATTTCTTGATGGCTGGAGATGTTGGTTATGTTGCTGCCGCAATCAAGACAGTTGCTGACACACGTGTTGGGGATACAGTGACACTCGCTTCAAATCCAGCGACCGAAGCCCTAGAGGGTTATAAGGAAATGAACCCAATGGTGTTCGCTGGGATTTACCCAATTGAATCAAATAAATTTAACGACCTCCGTGAGGCCCTTGAAAAACTTCAATTAAACGACGCTAGTCTTCGTTTTGAGCCTGAAACATCACAAGCTCTTGGTTTTGGATTCCGTTGTGGTTTCCTTGGCCTCTTGCACATGGATGTCATTCAAGAGCGTTTAGAACGTGAATTTGGTATTGATTTGATTATGACTGCTCCATCCGTTGTTTATCATATTAATACTACAGATGGTGAAACATTAGAAGTCGCTAACCCATCGGAATTCCCAGATCCTACACGCATTGAAAATATTGAAGAACCATTTGTTAAAGCTCAAATCATGGTGCCAAATGATTTTGTTGGTCCTGTGATGGAATTGGCCCAACGAAAACGCGGAATTTTTCTAACAATGGATTATTTAGATGCAAATCGTGTCAATATCATTTATCATATTCCATTGAGTGAAATTGTTTTTGATTTCTTTGATAAACTTAAATCATCAACTAAAGGTTATGCCAGCTTTGATTATGAAATTTCTGACTATCGTCCATCAAATCTTGTAAAAATGGATATTCTCTTAAATGCTGAAAAAGTCGATGCCTTAAGTTTCATTGTCCACAAAGACTTTGCCTTTGAACGCGGAAAAGTAATTGTTGAAAAACTTAAAAAAATCATTCCACGTCAACAATTTGAAGTTCCAATCCAAGCAACCATTGGAAACAAAATCGTTGCTCGTTCAGACATTAAAGCTCTTCGTAAAAATGTATTGGCCAAATGTTATGGTGGAGATATTTCCCGTAAGCGAAAACTCCTTGAAAAACAAAAAGCTGGTAAAAAACGGATGAAAGCCATTGGTTCAGTAGAAGTCCCT
>lepA_Lcl-092
ATGAATTTACAAGAAATGAACGCGCGTAAGGAAAAAATTCGTAATTTTTCGATTATCGCCCATATTGACCACGGGAAATCAACCCTTGCTGACCGTATTCTCGAGCAAACTGAAACTGTCTCAAAACGTGAAATGCAAGCCCAACTTTTAGACTCAATGGACCTTGAACGTGAACGTGGGATTACCATTAAATTAAATGCTATCGAACTGAACTATAAAGCTAAAGATGGCGAAACTTATATTTTCCACCTTATTGATACGCCAGGGCACGTCGATTTCACTTATGAAGTCTCACGAAGTCTTGCTGCCTGTGAAGGGGCAATTTTAGTTGTTGATGCCGCCCAAGGAATCGAAGCTCAAACCCTCGCTAACGTTTATCTTGCTTTGGATAATGACCTCGAAATTTTACCAGTCATCAATAAAATTGACTTACCAGCTGCTGACCCAGAAATGGTTCGCCAAGAAATTGAAGATGTGATTGGTTTAGATGCTTCCGAAGCGGTTCTTGCCTCTGCTAAAGCTGGAATTGGAATTGAAGAAATTCTTGAACAAATCGTCGAAAAAGTTCCAGCTCCTCAAGGTGAAGTTGACGCGCCTCTCAAAGCTCTAATTTTTGACTCAGTTTATGATGCTTATCGAGGAGTTATTCTTCAAATTCGTGTGATTGACGGTTCAGTCAAGGTTGGAGATCGTATTCAACTGATGAGTAACGGCAAAGAATTTGATGTTACAGAAGTTGGGATTTTCACACCAAAAGCAGTTGCCCGTGATTTCTTGATGGCTGGAGATGTTGGTTATGTTGCTGCCGCAATCAAGACAGTTGCTGACACACGTGTTGGGGATACAGTGACACTCGCTTCAAATCCAGCGACCGAAGCCCTAGAGGGTTATAAGGAAATGAACCCAATGGTGTTCGCTGGGATTTACCCAATTGAATCAAATAAATTTAACGACCTCCGTGAGGCCCTTGAAAAACTTCAATTAAACGACGCTAGTCTTCGTTTTGAGCCTGAAACATCACAAGCTCTTGGTTTTGGATTCCGTTGTGGTTTCCTTGGCCTCTTGCACATGGATGTCATTCAAGAGCGTTTAGAACGTGAATTTGGTATTGATTTGATTATGACTGCTCCATCCGTTGTTTATCATATTAATACTACAGATGGTGAAACATTAGAAGTCGCTAACCCATCGGAATTCCCAGATCCTACACGCATTGAAAATATTGAAGAACCATTTGTTAAAGCTCAAATCATGGTGCCAAATGATTTTGTTGGTCCTGTGATGGAATTGGCCCAACGAAAACGCGGAATTTTTCTAACAATGGATTATTTAGATGCAAATCGTGTCAATATCATTTATCATATTCCATTGAGTGAAATTGTTTTTGATTTCTTTGATAAACTTAAATCATCAACTAAAGGTTATGCCAGCTTTGATTATGAAATTTCTGACTATCGTCCATCAAATCTTGTAAAAATGGATATTCTCTTAAATGCTGAAAAAGTAGATGCCTTAAGTTTCATTGTCCACAAAGACTTTGCCTTTGAACGCGGAAAAGTAATTGTTGAAAAACTTAAAAAACTCATTCCACGTCAACAATTTGAAGTTCCAATCCAAGCAACCATTGGAAACAAAATCGTTGCTCGTTCAGACATTAAAGCTCTTCGTAAAAATGTATTGGCCAAATGTTATGGTGGAGATATTTCCCGTAAGCGAAAACTCCTTGAAAAACAAAAAGCTGGTAAAAAACGGATGAAAGCCATTGGTTCAGTAGAAGTCCCT
>lepA_Lcl-093
ATGAATTTACAAGAAATGAACGCGCGTAAGGAAAAAATTCGTAATTTTTCGATTATCGCCCATATTGACCACGGGAAATCAACCCTTGCTGACCGTATTCTCGAGCAAACTGAAACTGTCTCAAAACGTGAAATGCAAGCCCAACTTTTAGACTCAATGGACCTTGAACGTGAACGTGGGATTACCATTAAATTAAATGCTATCGAACTGAACTATAAAGCTAAAGATGGCGAAACTTATATTTTCCACCTTATTGACACGCCAGGGCACGTCGATTTCACTTATGAAGTCTCACGAAGTCTTGCTGCCTGTGAAGGGGCAATTTTAGTTGTTGATGCCGCCCAAGGAATCGAAGCTCAAACCCTCGCTAACGTTTATCTTGCTTTGGATAATGACCTCGAAATTTTACCAGTCATCAATAAAATTGACTTACCAGCTGCTGACCCAGAAATGGTTCGCCAAGAAATTGAAGATGTGATTGGTTTAGATGCTTCCGAAGCGGTTCTTGCCTCTGCTAAAGCTGGAATTGGAATTGAAGAAATTCTTGAACAAATCGTCGAAAAAGTTCCAGCTCCTCAAGGTGAAGTTGACGCGCCTCTCAAAGCTCTAATTTTTGACTCAGTTTATGATGCTTATCGAGGAGTTATTCTTCAAATTCGTGTGATTGACGGTTCAGTCAAGGTTGGAGATCGTATTCAACTGATGAGTAACGGCAAAGAATTTGATGTTACAGAAGTTGGGATTTTCACACCAAAAGCAGTTGCCCGTGATTTCTTGATGGCTGGAGATGTTGGTTATGTTGCTGCCGCAATCAAGACAGTTGCTGACACACGTGTTGGGGATACAGTGACACTCGCTTCAAATCCAGCGACCGAAGCCCTAGAGGGTTATAAGGAAATGAACCCAATGGTGTTCGCTGGGATTTACCCAATTGAATCAAATAAATTTAACGACCTCCGTGAGGCCCTTGAAAAACTTCAATTAAACGACGCTAGTCTTCGTTTTGAGCCTGAAACATCACAAGCTCTTGGTTTTGGATTCCGTTGTGGTTTCCTTGGCCTCTTGCACATGGATGTCATTCAAGAGCGTTTAGAACGTGAATTTGGTATTGATTTGATTATGACTGCTCCATCCGTTGTTTATCATATTAATACTACAGATGGTGAAACATTAGAAGTCGCTAACCCATCGGAATTCCCAGATCCTACACGCATTGAAAATATTGAAGAACCATTTGTTAAAGCTCAAATCATGGTGCCAAATGATTTTGTTGGTCCTGTGATGGAATTGGCCCAACGAAAACGCGGAATTTTTCTAACAATGGATTATTTAGATGCAAATCGTGTCAATATCATTTATCATATTCCATTGAGTGAAATTGTTTTTGATTTCTTTGATAAACTTAAATCATCAACTAAAGGTTATGCCAGCTTTGATTATGAAATTTCTGACTATCGTCCATCAAATCTTGTAAAAATGGATATTCTCTTAAATGCTGAAAAAGTCGATGCCTTAAGTTTCATTGTCCACAAAGACTTTGCCTTTGAACGCGGAAAAGTAATTGTTGAAAAACTTAAAAAACTCATTCCACGTCAACAATTTGAAGTTCCAATCCAAGCAACCATTGGAAACAAAATCGTTGCTCGTTCAGACATTAAAGCTCTTCGTAAAAATGTATTGGCCAAATGTTATGGTGGAGATATTTCCCGTAAGCGAAAACTCCTTGAAAAACAAAAAGCTGGTAAAAAACGGATGAAAGCCATTGGTTCAGTAGAAGTCCCT
>lepA_Lcl-094
ATGAATTTACAAGAAATGAATGCGCGTAAGGAAAAAATTCGTAATTTTTCGATTATCGCCCATATTGACCACGGGAAATCAACCCTTGCTGACCGTATTCTCGAGCAAACTGAAACTGTCTCAAAACGTGAAATGCAAGCCCAACTTTTAGACTCAATGGACCTTGAACGTGAACGTGGGATTACCATTAAATTAAATGCTATCGAACTGAACTATAAAGCTAAAGATGGCGAAACTTATATTTTCCACCTTATTGACACGCCAGGGCACGTCGATTTCACTTATGAAGTCTCACGAAGTCTTGCTGCCTGTGAAGGGGCAATTTTAGTTGTTGATGCCGCCCAAGGAATCGAAGCTCAAACCCTCGCTAACGTTTATCTTGCTTTGGATAATGACCTCGAAATTTTACCAGTCATCAATAAAATTGACTTACCAGCTGCTGACCCAGAAATGGTTCGCCAAGAAATTGAAGATGTGATTGGTTTAGATGCTTCCGAAGCGGTTCTTGCCTCTGCTAAAGCTGGAATTGGAATTGAAGAAATTCTTGAACAAATCGTCGAAAAAGTTCCAGCTCCTCAAGGTGAAGTTGACGCGCCTCTCAAAGCTCTAATTTTTGACTCAGTTTATGATGCTTATCGAGGAGTTATTCTTCAAATTCGTGTGATTGACGGTTCAGTCAAGGTTGGAGATCGTATTCAACTGATGAGTAACGGCAAAGAATTTGATGTTACAGAAGTTGGGATTTTCACACCAAAAGCAGTTGCCCGTGATTTCTTGATGGCTGGAGATGTTGGTTATGTTGCTGCCGCAATCAAGACAGTTGCTGACACACGTGTTGGGGATACAGTGACACTCGCTTCAAATCCAGCGACCGAAGCCCTAGAGGGTTATAAGGAAATGAACCCAATGGTGTTCGCTGGGATTTACCCAATTGAATCAAATAAATTTAACGACCTCCGTGAGGCCCTTGAAAAACTTCAATTAAACGACGCTAGTCTTCGTTTTGAGCCTGAAACATCACAAGCTCTTGGTTTTGGATTCCGTTGTGGTTTCCTTGGCCTCTTGCACATGGATGTCATTCAAGAGCGTTTAGAACGTGAATTTGGTATTGATTTGATTATGACTGCTCCATCCGTTGTTTATCATATTAATACTACAGATGGTGAAACATTAGAAGTCGCTAACCCATCGGAATTCCCAGATCCTACACGCATTGAAAATATTGAAGAACCATTTGTTAAAGCTCAAATCATGGTGCCAAATGATTTTGTTGGTCCTGTGATGGAATTGGCCCAACGAAAACGCGGAATTTTTCTAACAATGGATTATTTAGATGCAAATCGTGTCAATATCATTTATCATATTCCATTGAGTGAAATTGTTTTTGATTTCTTTGATAAACTTAAATCATCAACTAAAGGTTATGCCAGCTTTGATTATGAAATTTCTGACTATCGTCCATCAAATCTTGTAAAAATGGATATTCTCTTAAATGCTGAAAAAGTCGATGCCTTAAGTTTCATTGTCCACAAAGACTTTGCCTTTGAACGCGGAAAAGTAATTGTTGAAAAACTTAAAAAACTCATTCCACGTCAACAATTTGAAGTTCCAATCCAAGCAACCATTGGAAACAAAATCGTTGCTCGTTCAGACATTAAAGCTCTTCGTAAAAATGTATTGGCCAAATGTTATGGTGGAGATATTTCCCGTAAGCGAAAACTCCTTGAAAAACAAAAAGCTGGTAAAAAACGGATGAAAGCCATTGGTTCAGTAGAAGTCCCT
>lepA_Lcl-095
ATGAATTTACAAGAAATGAACGCGCGTAAGGAAAAAATTCGTAATTTTTCGATTATCGCCCATATTGACCACGGGAAATCAACCCTTGCTGACCGTATTCTCGAGCAAACTGAAACTGTCTCAAAACGTGAAATGCAAGCCCAACTTTTAGACTCAATGGACCTTGAACGTGAACGTGGGATTACCATTAAATTAAATGCTATCGAACTGAACTATAAAGCTAAAGATGGCGAAACTTATATTTTCCACCTTATTGACACGCCAGGGCACGTCGATTTCACTTATGAAGTCTCACGAAGTCTTGCTGCCTGTGAAGGGGCAATTTTAGTTGTTGATGCCGCCCAAGGAATCGAAGCTCAAACCCTCGCTAACGTTTATCTTGCTTTGGATAATGACCTCGAAATTTTACCAGTCATCAATAAAATTGACTTACCAGCTGCTGACCCAGAAATGGTTCGCCAAGAAATTGAAGATGTGATTGGTTTAGATGCTTCCGAAGCGGTTCTTGCCTCTGCTAAAGCTGGAATTGGAATTGAAGAAATTCTTGAACAAATCGTCGAAAAAGTTCCAGCTCCTCAAGGTGAAGTTGACGCGCCTCTCAAAGCTCTAATTTTTGACTCAGTTTATGATGCTTATCGAGGAGTTATTCTTCAAATTCGTGTGATTGACGGTTCAGTCAAGGTTGGAGATCGTATTCAACTGATGAGTAACGGCAAAGAATTTGATGTTACAGAAGTTGGGATTTTCACACCAAAAGCAGTTGCCCGTGATTTCTTGATGGCTGGAGATGTTGGTTATGTTGCTGCCGCAATCAAGACAGTTGCTGACACACGTGTTGGGGATACAGTGACACTCGCTTCAAATCCAGCGACCGAAGCCCTAGAGGGTTATAAGGAAATGAACCCAATGGTGTTCGCTGGGATTTACCCAATTGAATCAAATAAATTTAACGACCTCCGTGAGGCCCTTGAAAAACTTCAATTAAACGACGCTAGTCTTCGTTTTGAGCCTGAAACATCACAAGCTCTTGGTTTTGGATTCCGTTGTGGTTTCCTTGGCCTCTTGCACATGGATGTCATTCAAGAGCGTTTAGAACGTGAATTTGGTATTGATTTGATTATGACTGCTCCATCCGTTGTTTATCATATTAATACTACAGATGGTGAAACATTAGAAGTCGCTAACCCATCGGAATTCCCAGATCCTACACGCATTGAAAATATTGAAGAACCATTTGTTAAAGCTCAAATCATGGTGCCAAATGATTTTGTTGGTCCTGTGATGGAATTGGCCCAACGAAAACGCGGAATTTTTCTAACAATGGATTATTTAGATGCAAATCGTGTCAATATCATTTATCATATTCCATTGAGTGAAATTGTTTTTGATTTCTTTGATAAACTTAAATCATCAACTAAAGGTTATGCCAGCTTTGATTATGAAATTTCTGACTATCGTCCATCAAATCTTGTAAAAATGGATATTCTCTTAAATGCTGAAAAAGTCGATGCCTTAAGTTTCATTGTCCACAAAGACTTTGCCTTTGAACGCGGAAAAGTAATTGTTGAAAAACTTAAAAAACTCATTCCACGTCAACAATTTGAAGTTCCAATCCAAGCAACCATTGGAAACAAAATCGTTGCTCGTTCAGACATTAAAGCTCTTCGTAAAAATGTATTGGCCAAATGTTATGGTGGAGATATTTCCCGTAAGCGAAAACTCCTTGAAAAACAAAAAGCTGGTAAAAAACGGATGAAAGCCATTGGTTCAGTAGAAGTCCCT
>lepA_Lcl-096
ATGAATCTACAAGAAATGAACGCGCGTAAGGAAAAAATTCGTAATTTTTCGATTATCGCCCATATTGACCACGGAAAATCAACACTTGCTGACCGTATTCTCGAGCAAACTGAAACTGTTTCAAAACGAGAAATGCAAGCCCAACTTCTTGACTCAATGGACCTTGAACGTGAACGCGGAATTACCATTAAATTAAATGCTATTGAGTTAAATTATAAAGCCAAAGATGGTGAAACTTATATTTTCCACCTCATTGACACGCCGGGTCACGTTGATTTTACTTATGAAGTTTCACGAAGCCTTGCTGCCTGTGAGGGAGCAATATTAGTTGTTGATGCCGCACAAGGAATCGAAGCCCAAACCCTTGCAAACGTTTATCTTGCTTTGGATAATGACCTTGAAATTTTACCAGTCATCAATAAGATTGACCTACCAGCTGCTGACCCAGAAATGGTTCGTCAAGAAATTGAAGATGTGATTGGTTTAGATGCCTCTGAAGCCGTTCTTGCTTCAGCCAAAGCTGGGATTGGTATTGAAGAAATTCTTGAACAAATTGTTGAGAAAGTTCCTGCCCCTCAAGGTGAAGTTGACGCTCCGCTCAAGGCTTTGATTTTTGACTCAGTTTATGATGCATATCGAGGCGTTATCCTTCAAATTCGGGTCATTGACGGCTCGCTTAAAGTTGGCGACCGTATTCAATTGATGAGTAACGGTAAAGAATTTGATGTCACAGAAGTTGGTATTTTCACACCAAAAGCTGTTTCTCGTGATTTCTTGATGGCTGGAGATGTTGGTTATGTAGCTGCATCTATTAAAACCGTTGCGGATACACGTGTCGGAGATACCGTGACCCTCGCATCAAATCCAGCAACTGAGGCCCTAAAGGGTTATAAAGAAATGAATCCAATGGTATTTGCGGGGATTTATCCAATTGAATCAAATAAATTCAATGACTTGCGCGAAGCCCTAGAAAAACTTCAATTAAACGATGCTAGTCTTCATTTTGAACCTGAAACATCGCAAGCGCTTGGTTTCGGATTCCGTTGTGGTTTCCTCGGTCTTTTGCATATGGATGTCATTCAAGAGCGTTTAGAACGTGAATTTGGTATTGATTTGATCATGACCGCGCCATCCGTTGTTTATCATATCAATACAACGGACGGTGAAACCCTTGAAGTAGCCAACCCATCAGAATTCCCAGATCCTACGCGCATTGAAAACATCGAAGAACCATTTGTTAAAGCTCAAATCATGGTACCAAATGATTTCGTTGGTCCGGTTATGGAATTAGCTCAACGGAAACGTGGAATTTTCCTAACAATGGATTATTTAGACGCAAATCGGGTCAATATCATATATAATATTCCATTGAGTGAAATTGTCTTTGATTTCTTTGATAAACTTAAATCATCAACTAAAGGTTATGCCAGCTTTGATTATGAGATTTCTGATTATCGTCCATCAAATCTTGTGAAAATAGATATTCTCTTAAATGCCGAAAAAGTCGATGCCTTAAGTTTCATTGTCCACAAAGACTTTGCCTTTGAACGCGGAAAAGTCATTGTTGAAAAACTTAAAAAACTCATTCCACGTCAACAATTTGAAGTGCCAATTCAAGCGACTATCGGAAATAAAATCGTTGCCCGTTCAGATATTAAAGCTCTTCGTAAAAATGTATTGGCCAAATGTTATGGTGGTGATATTTCCCGCAAACGAAAACTCCTTGAAAAACAAAAAGCCGGTAAAAAACGAATGAAAGCCATTGGTTCAGTAGAAGTCCCT
>lepA_Lcl-097
ATGAATTTACAAGAAATGAACGCGCGTAAGGAAAAAATTCGTAATTTTTCGATTATCGCCCATATTGACCACGGGAAATCAACCCTTGCTGACCGTATTCTCGAGCAAACTGAAACTGTCTCAAAACGTGAAATGCAAGCCCAACTTTTAGACTCAATGGACCTTGAACGTGAACGTGGGATTACCATTAAATTAAATGCTATCGAACTGAACTATAAAGCTAAAGATGGCGAAACTTATATTTTCCACCTTATTGACACGCCAGGGCACGTCGATTTCACTTATGAAGTCTCCCGAAGTCTTGCTGCCTGTGAAGGGGCAATTTTAGTTGTTGATGCCGCCCAAGGAATCGAAGCTCAAACCCTCGCTAACGTTTATCTTGCTTTGGATAATGACCTCGAAATTTTACCAGTCATCAATAAAATTGACTTACCAGCTGCTGACCCAGAAATGGTTCGCCAAGAAATTGAAGATGTGATTGGTTTAGATGCTTCCGAAGCGGTTCTTGCCTCTGCTAAAGCTGGAATTGGAATTGAAGAAATTCTTGAACAAATCGTCGAAAAAGTTCCAGCTCCTCAAGGTGAAGTTGACGCGCCTCTCAAAGCTCTAATTTTTGACTCAGTTTATGATGCTTATCGAGGAGTTATTCTTCAAATTCGTGTGATTGACGGTTCAGTCAAGGTTGGAGATCGTATTCAACTGATGAGTAACGGCAAAGAATTTGATGTTACAGAAGTTGGGATTTTCACACCAAAAGCAGTTGCCCGTGATTTCTTGATGGCTGGAGATGTTGGTTATGTTGCTGCCGCAATCAAGACAGTTGCTGACACACGTGTTGGGGATACAGTGACACTCGCTTCAAATCCAGCGACCGAAGCCCTAGAGGGTTATAAGGAAATGAACCCAATGGTGTTCGCTGGGATTTACCCAATTGAATCAAATAAATTTAACGACCTCCGTGAGGCCCTTGAAAAACTTCAATTAAACGACGCTAGTCTTCGTTTTGAGCCTGAAACATCACAAGCTCTTGGTTTTGGATTCCGTTGTGGTTTCCTTGGCCTCTTGCACATGGATGTCATTCAAGAGCGTTTAGAACGTGAATTTGGTATTGATTTGATTATGACTGCTCCATCCGTTGTTTATCATATTAATACTACAGATGGTGAAACATTAGAAGTCGCTAACCCATCGGAATTCCCAGATCCTACACGCATTGAAAATATTGAAGAACCATTTGTTAAAGCTCAAATCATGGTGCCAAATGATTTTGTTGGTCCTGTGATGGAATTGGCCCAACGAAAACGCGGAATTTTTCTAACAATGGATTATTTAGATGCAAATCGTGTCAATATCATTTATCATATTCCATTGAGTGAAATTGTTTTTGATTTCTTTGATAAACTTAAATCATCAACTAAAGGTTATGCCAGCTTTGATTATGAAATTTCTGACTATCGTCCATCAAATCTTGTAAAAATGGATATTCTCTTAAATGCTGAAAAAGTCGATGCCTTAAGTTTCATTGTCCACAAAGACTTTGCCTTTGAACGCGGAAAAGTAATTGTTGAAAAACTTAAAAAACTCATTCCACGTCAACAATTTGAAGTTCCAATCCAAGCAACCATTGGAAACAAAATCGTTGCTCGTTCAGACATTAAAGCTCTTCGTAAAAATGTATTGGCCAAATGTTATGGTGGAGATATTTCCCGTAAGCGAAAACTCCTTGAAAAACAAAAAGCTGGTAAAAAACGGATGAAAGCCATTGGTTCAGTAGAAGTCCCT
>lepA_Lcl-098
ATGAATTTACAAGAAATGAACGCGCGTAAGGAAAAAATTCGTAATTTTTCGATTATCGCCCATATTGACCACGGGAAATCAACCCTTGCTGACCGTATTCTCGAGCAAACTGAAACTGTCTCAAAACGTGAAATGCAAGCCCAACTTTTAGACTCAATGGACCTTGAACGTGAACGTGGGATTACCATTAAATTAAATGCTATCGAACTGAACTATAAAGCTAAAGATGGCGAAACTTATATTTTCCACCTTATTGACACGCCAGGGCACGTCGATTTCACTTATGAAGTCTCACGAAGTCTTGCTGCCTGTGAAGGGGCAATTTTAGTTGTTGATGCCGCCCAAGGAATCGAAGCTCAAACCCTCGCTAACGTTTATCTTGCTTTGGATAATGACCTCGAAATTTTACCAGTCATCAATAAAATTGACTTACCAGCTGCTGACCCAGAAATGGTTCGCCAAGAAATTGAAGATGTGATTGGTTTAGATGCTTCCGAAGCGGTTCTTGCCTCTGCTAAAGCTGGAATTGGAATTGAAGAAATTCTTGAACAAATCGTCGAAAAAGTTCCAGCTCCTCAAGGTGAAGTTGACGCGCCTCTCAAAGCTCTAATTTTTGACTCAGTTTATGATGCTTATCGAGGAGTTATTCTTCAAATTCGTGTGATTGACGGTTCAGTCAAGGTTGGAGATCGTATTCAACTGATGAGTAACGGCAAAGAATTTGATGTTACAGAAGTTGGGATTTTCACACCAAAAGCAGTTGCCCGTGATTTCTTGATGGCTGGAGATGTTGGTTATGTTGCTGCCGCAATCAAGACAGTTGCTGACACACGTGTTGGGGATACAGTGACACTCGCTTCAAATCCAGCGACCGAAGCCCTAGAGGGTTATAAGGAAATGAACCCAATGGTGTTCGCTGGGATTTACCCAATTGAATCAAATAAATTTAACGACCTCCGTGAGGCCCTTGAAAAACTTCAATTAAACGACGCTAGTCTTCGTTTTGAGCCTGAAACATCACAAGCTCTTGGTTTTGGATTCCGTTGTGGTTTCCTTGGCCTCTTGCACATGGATGTCATTCAAGAGCGTTTAGAACGTGAATTTGGTATTGATTTGATTATGACTGCTCCATCCGTTGTTTATCATATTAATACTACAGATGGTGAAACATTAGAAGTCGCTAACCCATCGGAATTCCCAGATCCTACACGCATTGAAAATATTGAAGAACCATTTGTTAAAGCTCAAATCATGGTGCCAAATGATTTTGTTGGTCCTGTGATGGAATTGGCCCAACGAAAACGCGGAATTTTTCTAACAATGGATTATTTAGATGCAAATCGTGTCAATATCATTTATCATATTCCATTGAGTGAAATTGTTTTTGATTTCTTTGATAAACTTAAATCATCAACTAAAGGTTATGCCAGCTTTGATTATGAAATTTCTGACTATCGTCCATCAAATCTTGTAAAAATGGATATTCTCTTAAATGCTGAAAAAGTCGATGCCTTAAGTTTCATTGTCCACAAAGACTTTGCCTTTGAACGCGGAAAAGTAATTGTTGAAAAACTTAAAAAACTCATTCCACGTCAACAATTTGAAGTTCCAATCCAAGCAACCATTGGAAACAAAATCGTTGCTCGTTCAGACATTAAAGCTCTTCGTAAAAATGTATTGGCCAAATGTTATGGTGGAGATATTTCCCGTAAGCGAAAACTCCTTGAAAAACAAAAAGCTGGTAAAAAACGGATGAAAGCCATTGGTTCAGTAGAAGTCCCT
>lepA_Lcl-099
ATGAATCTACAAGAAATGAACGCGCGTAAGGAAAAAATTCGTAATTTTTCGATTATCGCCCATATTGACCACGGAAAATCAACACTTGCTGACCGTATTCTCGAGCAAACTGAAACTGTTTCAAAACGAGAAATGCAAGCTCAACTTCTTGACTCAATGGACCTTGAACGTGAACGCGGAATTACCATTAAATTAAATGCTATTGAGTTAAATTATAAAGCCAAAGATGGTGAAACTTATATTTTCCACCTCATTGACACGCCGGGTCACGTCGATTTTACTTATGAAGTTTCACGAAGCCTTGCTGCCTGTGAGGGAGCAATATTAGTTGTTGATGCCGCACAAGGAATCGAAGCCCAAACCCTTGCAAATGTTTATCTTGCTTTGGATAATGACCTTGAAATTTTACCAGTCATCAATAAGATTGACCTACCAGCTGCTGACCCAGAAATGGTCCGTCAAGAAATTGAAGATGTGATTGGTTTAGATGCCTCTGAAGCCATTCTTGCTTCAGCCAAAGCTGGGATTGGTATTGAAGAAATTCTTGAACAGATTGTTGAGAAAGTTCCTGCCCCTCAAGGTGAAGTTGACGCTCCGCTCAAGGCTTTGATTTTTGACTCAGTTTATGATGCATATCGAGGCGTTATCCTTCAAATACGGGTCATTGACGGCTCGCTTAAAGTTGGGGACCGTATTCAATTGATGAGTAACGGTAAAGAATTTGATGTCACAGAAGTCGGTATTTTCACGCCAAAAGCTGTTTCTCGTGATTTCTTGATGGCTGGAGATGTTGGTTATGTAGCAGCATCTATTAAAACCGTTGCGGACACACGTGTCGGAGATACCGTGACCCTCGCATCAAATCCAGCAACTGAGGCGCTAAAGGGTTATAAAGAAATGAATCCAATGGTATTTGCGGGGATTTATCCAATTGAATCAAATAAATTCAATGACTTGCGCGAAGCTCTAGAAAAACTTCAATTAAATGATGCTAGTCTTCGTTTTGAACCTGAAACATCGCAAGCGCTTGGTTTCGGATTCCGTTGTGGTTTCCTCGGTCTTTTGCATATGGATGTCATTCAAGAGCGTTTAGAACGTGAATTTGGTATTGATTTGATCATGACCGCGCCATCCGTTGTTTATCATATCAATACAACGGACGGTGAAACCCTTGAAGTAGCCAACCCATCAGAATTCCCAGATCCTACACGCATTGAAAACATCGAAGAACCATTTGTTAAAGCTCAAATCATGGTACCAAATGATTTCGTTGGTCCGGTTATGGAATTAGCTCAACGGAAACGTGGAATTTTCCTAACAATGGATTATTTAGACGCAAATCGGGTCAATATCATATATAATATTCCATTGAGTGAAATTGTCTTTGATTTCTTTGATAAACTTAAATCATCAACTAAAGGTTATGCCAGCTTTGATTATGAGATTTCTGATTATCGTCCATCAAATCTTGTGAAAATGGACATTCTCTTAAATGCCGAAAAAGTCGATGCCTTAAGTTTCATTGTCCACAAAGACTTTGCCTTTGAACGCGGAAAAGTCATTGTTGAAAAACTTAAAAAACTCATTCCACGTCAACAATTCGAAGTGCCAATTCAAGCGACTATCGGAAATAAAATCGTTGCCCGTTCAGATATTAAAGCTCTTCGTAAAAACGTATTGGCCAAATGTTATGGTGGTGATATTTCCCGCAAACGAAAACTCCTTGAAAAACAAAAAGCCGGTAAAAAGCGGATGAAAGCCATTGGTTCAGTAGAAGTCCCT
>lepA_Lcl-100
ATGAATTTACAAGAAATGAACGCGCGTAAGGAAAAAATTCGTAATTTTTCGATTATCGCCCATATTGACCACGGGAAATCAACCCTTGCTGACCGTATTCTCGAGCAAACTGAAACTGTCTCAAAACGTGAAATGCAAGCCCAACTTTTAGACTCAATGGACCTTGAACGTGAACGTGGGATTACCATTAAATTAAATGCTATCGAACTGAACTATAAAGCTAAAGATGGCGAAACTTATATTTTCCACCTTATTGACACGCCAGGGCACGTCGATTTCACTTATGAAGTCTCACGAAGTCTTGCTGCCTGTGAAGGGGCAATTTTAGTTGTTGATGCCGCCCAAGGAATCGAAGCTCAAACCCTCGCTAACGTTTATCTTGCTTTGGATAATGACCTCGAAATTTTACCAGTCATCAATAAAATTGACTTACCAGCTGCTGACCCAGAAATGGTTCGCCAAGAAATTGAAGATGTGATTGGTTTAGATGCTTCCGAAGCGGTTCTTGCCTCTGCTAAAGCTGGAATTGGAATTGAAGAAATTCTTGAACAAATCGTCGAAAAAGTTCCAGCTCCTCAAGGTGAAGTTGACGCGCCTCTCAAAGCTCTAATTTTTGACTCAGTTTATGATGCTTATCGAGGAGTTATTCTTCAAATTCGTGTGATTGACGGTTCAGTCAAGGTTGGAGATCGTATTCAACTGATGAGTAACGGCAAAGAATTTGATGTTACAGAAGTTGGGATTTTCACACCAAAAGCAGTTGCCCGTGATTTCTTGATGGCTGGAGATGTTGGTTATGTTGCTGCCGCAATCAAGACAGTTGCTGACACACGTGTTGGGGATACAGTGACACTCGCTTCAAATCCAGCGACCGAAGCCCTAGAGGGTTATAAGGAAATGAACCCAATGGTGTTCGCTGGGATTTACCCAATTGAATCAAATAAATTTAACGACCTCCGTGAGGCCCTTGAAAAACTTCAATTAAACGACGCTAGTCTTCGTTTTGAGCCTGAAACATCACAAGCTCTTGGTTTTGGATTCCGTTGTGGTTTCCTTGGCCTCTTGCACATGGATGTCATTCAAGAGCGTTTAGAACGTGAATTTGGTATTGATTTGATTATGACTGCTCCATCCGTTGTTTATCATATTAATACTACAGATGGTGAAACATTAGAAGTCGCTAACCCATCGGAATTCCCAGATCCTACACGCATTGAAAATATTGAAGAACCATTTGTTAAAGCTCAAATCATGGTGCCAAATGATTTTGTTGGTCCTGTGATGGAATTGGCCCAACGAAAACGCGGAATTTTTCTAACAATGGATTATTTAGATGCAAATCGTGTCAATATCATTTATCATATTCCATTGAGTGAAATTGTTTTTGATTTCTTTGATAAACTTAAATCATCAACTAAAGGTTATGCCAGCTTTGATTATGAAATTTCTGACTATCGTCCATCAAATCTTGTAAAAATGGATATTCTCTTAAATGCTGAAAAAGTCGATGCCTTAAGTTTCATTGTCCACAAAGACTTTGCCTTTGAACGCGGAAAAGTAATTGTTGAAAAACTTAAAAAACTCATTCCACGTCAACAATTTGAAGTTCCAATCCAAGCAACCATTGGAAACAAAATCGTTGCTCGTTCAGACATTAAAGCTCTTCGTAAAAATGTATTGGCCAAATGTTATGGTGGAGATATTTCCCGTAAGCGAAAACTCCTTGAAAAACAAAAAGCTGGTAAAAAACGGATGAAAGCCATTGGTTCAGTAGAAGTCCCT
>lepA_Lcl-101
ATGAATTTACAAGAAATGAACGCGCGTAAGGAAAAAATTCGTAATTTTTCGATTATCGCCCATATTGACCACGGGAAATCAACCCTTGCTGACCGTATTCTCGAGCAAACTGAAACTGTCTCAAAACGTGAAATGCAAGCCCAACTTTTAGACTCAATGGACCTTGAACGTGAACGTGGGATTACCATTAAATTAAATGCTATCGAACTGAACTATAAAGCTAAAGATGGCGAAACTTATATTTTCCACCTTATTGACACGCCAGGGCACGTCGATTTCACTTATGAAGTCTCACGAAGTCTTGCTGCCTGTGAAGGGGCAATTTTAGTTGTTGATGCCGCCCAAGGAATCGAAGCTCAAACCCTCGCTAACGTTTATCTTGCTTTGGATAATGACCTCGAAATTTTACCAGTCATCAATAAAATTGACTTACCAGCTGCTGACCCAGAAATGGTTAGCCAAGAAATTGAAGATGTGATTGGTTTAGATGCTTCCGAAGCGGTTCTTGCCTCTGCTAAAGCTGGAATTGGAATTGAAGAAATTCTTGAACAAATCGTCGAAAAAGTTCCAGCTCCTCAAGGTGAAGTTGACGCGCCTCTCAAAGCTCTAATTTTTGACTCAGTTTATGATGCTTATCGAGGAGTTATTCTTCAAATTCGTGTGATTGACGGTTCAGTCAAGGTTGGAGATCGTATTCAACTGATGAGTAACGGCAAAGAATTTGATGTTACAGAAGTTGGGATTTTCACACCAAAAGCAGTTGCCCGTGATTTCTTGATGGCTGGAGATGTTGGTTATGTTGCTGCCGCAATCAAGACAGTTGCTGACACACGTGTTGGGGATACAGTGACACTCGCTTCAAATCCAGCGACCGAAGCCCTAGAGGGTTATAAGGAAATGAACCCAATGGTGTTCGCTGGGATTTACCCAATTGAATCAAATAAATTTAACGACCTCCGTGAGGCCCTTGAAAAACTTCAATTAAACGACGCTAGTCTTCGTTTTGAGCCTGAAACATCACAAGCTCTTGGTTTTGGATTCCGTTGTGGTTTCCTTGGCCTCTTGCACATGGATGTCATTCAAGAGCGTTTAGAACGTGAATTTGGTATTGATTTGATTATGACTGCTCCATCCGTTGTTTATCATATTAATACTACAGATGGTGAAACATTAGAAGTCGCTAACCCATCGGAATTCCCAGATCCTACACGCATTGAAAATATTGAAGAACCATTTGTTAAAGCTCAAATCATGGTGCCAAATGATTTTGTTGGTCCTGTGATGGAATTGGCCCAACGAAAACGCGGAATTTTTCTAACAATGGATTATTTAGATGCAAATCGTGTCAATATCATTTATCATATTCCATTGAGTGAAATTGTTTTTGATTTCTTTGATAAACTTAAATCATCAACTAAAGGTTATGCCAGCTTTGATTATGAAATTTCTGACTATCGTCCATCAAATCTTGTAAAAATGGATATTCTCTTAAATGCTGAAAAAGTCGATGCCTTAAGTTTCATTGTCCACAAAGACTTTGCCTTTGAACGCGGAAAAGTAATTGTTGAAAAACTTAAAAAACTCATTCCACGTCAACAATTTGAAGTTCCAATCCAAGCAACCATTGGAAACAAAATCGTTGCTCGTTCAGACATTAAAGCTCTTCGTAAAAATGTATTGGCCAAATGTTATGGTGGAGATATTTCCCGTAAGCGAAAACTCCTTGAAAAACAAAAAGCTGGTAAAAAACGGATGAAAGCCATTGGTTCAGTAGAAGTCCCT
>lepA_Lcl-102
ATGAATTTACAAGAAATGAACGCGCGTAAGGAAAAAATTCGTAATTTTTCGATTATCGCCCATATTGACCACGGGAAATCAACCCTTGCTGACCGTATTCTCGAGCAAACTGAAACTGTCTCAAAACGTGAAATGCAAGCCCAACTTTTAGACTCAATGGACCTTGAACGTGAACGTGGGATTACCATTAAATTAAATGCTATCGAACTGAACTATAAAGCTAAAGATGGCGAAACTTATATTTTCCACCTTATTGACACGCCAGGGCACGTCGATTTCACTTATGAAGTCTCACGAAGTCTTGCTGCCTGTGAAGGGGCAATTTTAGTTGTTGATGCCGCCCAAGGAATCGAAGCTCAAACCCTCGCTAACGTTTATCTTGCTTTGGATAATGACCTCGAAATTTTACCAGTCATCAATAAAATTGACTTACCAGCTGCTGACCCAGAAATGGTTCGCCAAGAAATTGAAGATGTGATTGGTTTAGATGCTTCCGAAGCGGTTCTTGCCTCTGCTAAAGCTGGAATTGGAATTGAAGAAATTCTTGAACAAATCGTCGAAAAAGTTCCAGCTCCTCAAGGTGAAGTTGACGCGCCTCTCAAAGCTCTAATTTTTGACTCAGTTTATGATGCTTATCGAGGAGTTATTCTTCAAATTCGTGTGATTGACGGTTCAGTCAAGGTTGGAGATCGTATTCAACTGATGAGTAACGGCAAAGAATTTGATGTTACAGAAGTTGGGATTTTCACACCAAAAGCAGTTGCCCGTGATTTCTTGATGGCTGGAGATGTTGGTTATGTTGCTGCCGCAATCAAGACAGTTGCTGACACACGTGTTGGGGATACAGTGACACTCGCTTCAAATCCAGCGACCGAAGCCCTAGAGGGTTATAAGGAAATGAACCCAATGGTGTTCGCTGGGATTTACCCAATTGAATCAAATAAATTTAACGACCTCCGTGAGGCCCTTGAAAAACTTCAATTAAACGACGCTAGTCTTCGTTTTGAGCCTGAAACATCACAAGCTCTTGGTTTTGGATTCCGTTGTGGTTTCCTTGGCCTCTTGCACATGGATGTCATTCAAGAGCGTTTAGAACGTGAATTTGGTATTGATTTGATTATGACTGCTCCATCCGTTGTTTATCATATTAATACTACAGATGGTGAAACATTAGAAGTCGCTAACCCATCGGAATTCCCAGATCCTACACGCATTGAAAATATTGAAGAACCATTTGTTAAAGCTCAAATCATGGTGCCAAATGATTTTGTTGGTCCTGTGATGGAATTGGCCCAACGAAAACGCGGAATTTTTCTAACAATGGATTATTTAGATGCAAATCGTGTCAATATCATTTATCATATTCCATTGAGTGAAATTGTTTTTGATTTCTTTGATAAACTTAAATCATCAACTAAAGGTTATGCCAGCTTTGATTATGAAATTTCTGACTATCGTCCATCAAATCTTGTAAAAATGGATATTCTCTTAAATGCTGAAAAAGTCGATGCCTTAAGTTTCATTGTCCACAAAGACTTTGCCTTTGAACGCGGAAAAGTAATTGTTGAAAAACTTAAAAAACTCATTCCACGTCAACAATTTGAAGTTCCAATCCAAGCAACCATTGGAAACAAAATCGTTGCTCGTTCAGACATTAAAGCTCTTCGTAAAAATGTATTGGCCAAATGTTATGGTGGAGATATTTCCCGTAAGCGAAAACTCCTTGAAAAACAAAAAGCTGGTAAAAAACGGATGAAAGCCATTGGTTCAGTAGAAGTCCCT
>lepA_Lcl-103
ATGAATCTACAAGAAATGAACGCGCGTAAGGAAAAAATTCGTAATTTTTCGATTATCGCCCATATTGACCACGGAAAATCAACACTTGCTGACCGTATTCTCGAGCAAACTGAAACTGTTTCAAAACGAGAAATGCAAGCTCAACTTCTTGACTCAATGGACCTTGAACGTGAACGCGGAATTACCATTAAATTAAATGCTATTGAGTTAAATTATAAAGCCAAAGATGGTGAAACTTATATTTTCCACCTCATTGACACGCCGGGTCACGTCGATTTTACTTATGAAGTTTCACGAAGCCTTGCTGCCTGTGAGGGAGCAATATTAGTTGTTGATGCCGCACAAGGAATCGAAGCCCAAACCCTTGCAAATGTTTATCTTGCTTTGGATAATGACCTTGAAATTTTACCAGTCATCAATAAGATTGACCTACCAGCTGCTGACCCAGAAATGGTCCGTCAAGAAATTGAAGATGTGATTGGTTTAGATGCCTCTGAAGCCATTCTTGCTTCAGCCAAAGCTGGGATTGGTATTGAAGAAATTCTTGAACAGATTGTTGAGAAAGTTCCTGCCCCTCAAGGTGAAGTTGACGCTCCGCTCAAGGCTTTGATTTTTGACTCAGTTTATGATGCATATCGAGGCGTTATCCTTCAAATACGGGTCATTGACGGCTCGCTTAAAGTTGGGGACCGTATTCAATTGATGAGTAACGGTAAAGAATTTGATGTCACAGAAGTCGGTATTTTCACGCCAAAAGCTGTTTCTCGTGATTTCTTGATGGCTGGAGATGTTGGTTATGTAGCAGCATCTATTAAAACCGTTGCGGACACACGTGTCGGAGATACCGTGACCCTCGCATCAAATCCAGCAACTGAGGCGCTAAAGGGTTATAAAGAAATGAATCCAATGGTATTTGCGGGGATTTATCCAATTGAATCAAATAAATTCAATGACTTGCGCGAAGCTCTAGAAAAACTTCAATTAAATGATGCTAGTCTTCGTTTTGAACCTGAAACATCGCAAGCGCTTGGTTTCGGATTCCGTTGTGGTTTCCTCGGTCTTTTGCATATGGATGTCATTCAAGAGCGTTTAGAACGTGAATTTTGTATTGATTTGATCATGACCGCGCCATCCGTTGTTTATCATATCAATACAACGGACGGTGAAACCCTTGAAGTAGCCAACCCATCAGAATTCCCAGATCCTACACGCATTGAAAACATCGAAGAACCATTTGTTAAAGCTCAAATCATGGTACCAAATGATTTCGTTGGTCCGGTTATGGAATTAGCTCAACGGAAACGTGGAATTTTCCTAACAATGGATTATTTAGACGCAAATCGGGTCAATATCATATATAATATTCCATTGAGTGAAATTGTCTTTGATTTCTTTGATAAACTTAAATCATCAACTAAAGGTTATGCCAGCTTTGATTATGAGATTTCTGATTATCGTCCATCAAATCTTGTGAAAATGGACATTCTCTTAAATGCCGAAAAAGTCGATGCCTTAAGTTTCATTGTCCACAAAGACTTTGCCTTTGAACGCGGAAAAGTCATTGTTGAAAAACTTAAAAAACTCATTCCACGTCAACAATTCGAAGTGCCAATTCAAGCGACTATCGGAAATAAAATCGTTGCCCGTTCAGATATTAAAGCTCTTCGTAAAAACGTATTGGCCAAATGTTATGGTGGTGATATTTCCCGCAAACGAAAACTCCTTGAAAAACAAAAAGCCGGTAAAAAGCGGATGAAAGCCATTGGTTCAGTAGAAGTCCCT
>lepA_Lcl-104
ATGAATCTACAAGAAATGAACGCGCGTAAGGAAAAAATTCGTAATTTTTCGATTATCGCCCATATTGACCACGGAAAATCAACACTTGCTGACCGTATTCTCGAGCAAACTGAAACTGTTTCAAAACGAGAAATGCAAGCCCAACTTCTTGACTCAATGGACCTTGAACGTGAACGCGGAATTACCATTAAATTAAATGCTATCGAGTTAAATTATAAAGCCAAAGATGGTGAAACTTATATTTTCCACCTCATTGACACGCCAGGTCACGTCGATTTTACTTATGAAGTTTCACGAAGCCTCGCTGCCTGTGAGGGAGCAATTTTAGTTGTTGATGCCGCACAAGGAATCGAAGCCCAGACCCTTGCAAATGTTTATCTTGCTTTGGATAATGACCTTGAAATTTTACCAGTCATCAATAAGATTGACCTACCAGCTGCTGACCCAGAAATGGTCCGTCAAGAAATTGAAGATGTGATTGGTTTAGATGCCTCTGAAGCCGTTCTTGCTTCAGCCAAAGCTGGGATTGGGATTGAAGAAATTCTTGAACAAATCGTTGAGAAAGTTCCTGCCCCTCAAGGTGAAGTTGATGCTCCGCTCAAAGCTTTGATTTTTGACTCAGTTTATGATGCATATCGAGGCGTTATTCTTCAAATTCGGGTCATTGACGGCTCGCTTAAAGTTGGGGACCGTATTCAATTGATGAGTAACGGTAAAGAATTTGATGTCACAGAAGTTGGTATTTTCACACCAAAAGCTGTTTCTCGTGATTTCTTGATGGCTGGAGATGTTGGTTATGTAGCAGCATCTATTAAAACCGTTGCGGACACACGTGTCGGAGATACCGTGACCCTCGCATCAAATCCAGCCAGTGAAGCTTTAACTGGTTATAAAGAAATGAACCCAATGGTGTTCGCTGGGATTTATCCAATTGAGTCAAATAAATTCAATGACCTTCGTGAGGCACTTGAAAAACTTCAATTAAACGATGCTAGTCTTCGTTTTGAACCTGAAACATCGCAAGCGCTTGGTTTCGGATTCCGTTGTGGCTTCCTCGGTCTCTTGCATATGGATGTCATTCAAGAACGTTTAGAACGTGAATTTGGTATTGATTTGATTATGACCGCGCCATCCGTTGTTTATCATATCAATACAACGGACGGTGAAACCCTTGAAGTAGCCAACCCATCAGAATTCCCAGATCCTACGCGCATTGAAAACATCGAAGAACCATTTGTTAAAGCTCAAATCATGGTACCAAATGATTTCGTTGGTCCGGTTATGGAATTAGCTCAACGGAAACGTGGAATTTTCCTAACAATGGATTATTTAGACGCAAATCGGGTCAATATCATATATAATATTCCATTGAGTGAAATTGTTTTTGATTTCTTTGATAAACTTAAATCATCAACTAAAGGTTATGCCAGTTTTGATTATGAAATTTCTGACTATCGTCCATCAAATCTTGTGAAAATGGACATTCTCTTAAATGCCGAAAAAGTCGACGCCCTAAGTTTCATTGTCCACAAAGACTTTGCCTTTGAACGCGGAAAAGTCATTGTTGAAAAACTTAAAAAACTCATTCCACGTCAACAATTTGAAGTGCCAATTCAAGCGACTATCGGAAATAAAATCGTTGCTCGTTCAGATATTAAAGCTCTTCGTAAAAACGTATTGGCCAAATGTTATGGTGGTGATATTTCCCGTAAACGAAAACTCCTTGAAAAACAAAAAGCCGGTAAAAAACGAATGAAGGCCATTGGTTCAGTAGAAGTCCCT
>lepA_Lcl-105
ATGAATCTACAAGAAATGAACGCGCGTAAGGAAAAAATTCGTAATTTTTCGATTATCGCCCATATTGACCACGGAAAATCAACACTTGCTGACCGTATTCTCGAGCAAACTGAAACTGTTTCAAAACGAGAAATGCAAGCTCAACTTCTTGACTCAATGGACCTTGAACGTGAACGCGGAATTACCATTAAATTAAATGCTATTGAGTTAAATTATAAAGCCAAAGATGGTGAAACTTATATTTTCCACCTCATTGACACGCCGGGTCACGTCGATTTTACTTATGAAGTTTCACGAAGCCTTGCTGCCTGTGAGGGAGCAATATTAGTTGTTGATGCCGCACAAGGAATCGAAGCCCAAACCCTTGCAAATGTTTATCTTGCTTTGGATAATGACCTTGAAATTTTACCAGTCATCAATAAGATTGACCTACCAGCTGCTGACCCAGAAATGGTCCGTCAAGAAATTGAAGATGTGATTGGTTTAGATGCCTCTGAAGCCATTCTTGCTTCAGCCAAAGCTGGGATTGGTATTGAAGAAATTCTTGAACAGATTGTTGAGAAAGTTCCTGCCCCTCAAGGTGAAGTTGACGCTCCGCTCAAGGCTTTGATTTTTGACTCAGTTTATGATGCATATCGAGGCGTTATCCTTCAAATACGGGTCATTGACGGCTCGCTTAAAGTTGGGGACCGTATTCAATTGATGAGTAACGGTAAAGAATTTGATGTCACAGAAGTCGGTATTTTCACGCCAAAAGCTGTTTCTCGTGATTTCTTGATGGCTGGAGATGTTGGTTATGTAGCAGCATCTATTAAAACCGTTGCGGACACACGTGTCGGAGATACCGTGACCCTCGCATCAAATCCAGCAACTGAGGCGCTAAAGGGTTATAAAGAAATGAATCCAATGGTATTTGCGGGGATTTATCCAATTGAATCAAATAAATTCAATGACTTGCGCGAAGCTCTAGAAAAACTTCAATTAAATGATGCTAGTCTTCGTTTTGAACCTGAAACATCGCAAGCGCTTGGTTTCGGATTCCGTTGTGGTTTCCTCGGTCTTTTGCATATGGATGTCATTCAAGAGCGTTTAGAACGTGAATTTGGTATTGATTTGATCATGACCGCGCCATCCGTTGTTTATCATATCAATACAACGGACGGTGAAACCCTTGAAGTAGCCAACCCATCAGAATTCCCAGATCCTACACGCATTGAAAACATCGAAGAACCATTTGTTAAAGCTCAAATCATGGTACCAAATGATTTCGTTGGTCCGGTTATGGAATTAGCTCAACGGAAACGTGGAATTTTCCTAACAATGGATTATTTAGACGCAAATCGGGTCAATATCATATATAATATTCCATTGAGTGAAATTGTCTTTGATTTCTTTGATAAACTTAAATCATCAACTAAAGGTTATGCCAGCTTTGATTATGAGATTTCTGATTATCGTCCATCAAATCTTGTGAAAATGGACATTCTCTTAAATGCCGAAAAAGTCGATGCCTTAAGTTTCATTGTCCACAAAGACTTTGCCTTTGAACGCGGAAAAGTCATTGTTGAAAAACTTAAAAAACTCATTCCACGTCAACAATTCGAAGTGCCAATTCAAGCGACTATCGGAAATAAAATCGTTGCCCGTTCAGATATTAAAGCTCTTCGTAAAAACGTATTGGCCAAATGTTATGGTGGTGATATTTCCCGCAAACGAAAACTCCTTGAAAAACAAAAAGCCGGTAAAAAGCGGATGAAAGCCATTGGTTCAGTAGAAGTCCCT
>lepA_Lcl-106
ATGAATCTACAAGAAATGAACGCGCGTAAGGAAAAAATTCGTAATTTTTCGATTATCGCCCATATTGACCACGGAAAATCAACACTTGCTGACCGTATTCTCGAGCAAACTGAAACTGTTTCAAAACGAGAAATGCAAGCTCAACTTCTTGACTCAATGGACCTTGAACGTGAACGCGGAATTACCATTAAATTAAATGCTATTGAGTTAAATTATAAAGCCAAAGATGGTGAAACTTATATTTTCCACCTCATTGACACGCCGGGTCACGTCGATTTTACTTATGAAGTTTCACGAAGCCTTGCTGCCTGTGAGGGAGCAATATTAGTTGTTGATGCCGCACAAGGAATCGAAGCCCAAACCCTTGCAAACGTTTATCTTGCTTTGGATAATGACCTTGAAATTTTACCAGTCATCAATAAAATTGATCTACCAGCTGCTGACCCAGAAATGGTCCGTCAAGAAATTGAAGATGTGATTGGTTTAGATGCCTCTGAAGCCGTTCTTGCTTCAGCCAAAGCTGGGATTGGTATTGAAGAAATTCTTGAACAAATTGTTGAGAAAGTTCCTGCCCCTCAAGGTCAAGTTGACGCTCCGCTCAAGGCTTTGATTTTTGACTCAGTTTATGATGCATATCGAGGCGTTATCCTTCAAATTCGGGTCATTGACGGCTCGCTTAAAGTTGGGGACCGTATTCAATTGATGAGTAACGGTAAAGAATTTGATGTCACAGAAGTTGGTATTTTCACGCCAAAAGCTGTTTCTCGTGATTTCTTGATGGCTGGAGATGTTGGTTATGTAGCAGCATCTATTAAAACCGTTGCGGATACACGTGTCGGAGATACCGTGACCCTCGCATCAAATCCAGCAACTGAGGCCCTAAAGGGTTATAAAGAAATGAATCCAATGGTATTTGCGGGGATTTATCCAATTGAATCAAATAAATTCAATGACTTGCGCGAAGCTCTAGAAAAACTTCAATTAAATGATGCTAGTCTTCGTTTTGAACCTGAAACATCGCAAGCGCTTGGTTTCGGATTCCGTTGTGGTTTCCTCGGTCTTTTGCATATGGATGTCATTCAAGAGCGTTTAGAACGTGAATTTGGTATTGATTTGATCATGACCGCGCCATCCGTTGTTTATCATATCAATACAACGGACGGTGAAACCCTTGAAGTAGCCAACCCATCAGAATTCCCAGATCCTACGCGCATTGAAAACATCGAAGAACCATTTGTTAAAGCTCAAATCATGGTACCAAATGATTTCGTTGGTCCGGTTATGGAATTAGCTCAACGGAAACGTGGAATTTTCCTAACAATGGATTATTTAGACGCAAATCGGGTCAATATCATATATAATATTCCATTGAGTGAAATTGTCTTTGATTTCTTTGATAAACTTAAATCATCAACTAAAGGTTATGCCAGCTTTGATTATGAGATTTCTGATTATCGTCCATCAAATCTTGTGAAAATGGACATTCTCTTAAATGCCGAAAAAGTCGATGCCTTAAGTTTCATTGTCCACAAAGACTTTGCCTTTGAACGCGGAAAAGTCATTGTTGAAAAACTTAAAAAACTCATTCCACGTCAACAATTCGAAGTGCCAATTCAAGCGACTATCGGAAATAAAATCGTTGCCCGTTCAGATATTAAAGCTCTTCGTAAAAATGTATTGGCCAAATGTTATGGTGGAGATATTTCCCGCAAACGAAAACTCCTTGAAAAACAAAAAGCCGGTAAAAAGCGGATGAAAGCCATTGGTTCAGTAGAAGTCCCT
>lepA_Lcl-107
ATGAATCTACAAGAAATGAACGCGCGTAAGGAAAAAATTCGTAATTTTTCGATTATCGCCCATATTGACCACGGAAAATCAACACTTGCTGACCGTATTCTCGAGCAAACTGAAACTGTTTCAAAACGAGAAATGCAAGCTCAACTTCTTGACTCAATGGACCTTGAACGTGAACGCGGAATTACCATTAAATTAAATGCTATTGAGTTAAATTATAAAGCCAAAGATGGTGAAACTTATATTTTCCACCTTATTGACACGCCGGGTCACGTCGATTTTACTTATGAAGTTTCACGAAGCCTTGCTGCCTGTGAGGGAGCAATATTAGTTGTTGATGCCGCACAAGGAATCGAAGCCCAAACCCTTGCAAACGTTTATCTTGCTTTGGATAATGACCTTGAAATTTTACCAGTCATCAATAAAATTGATCTACCAGCTGCTGACCCAGAAATGGTCCGTCAAGAAATTGAAGATGTGATTGGTTTAGATGCCTCTGAAGCCGTTCTTGCTTCAGCCAAAGCTGGGATTGGTATTGAAGAAATTCTTGAACAAATTGTTGAGAAAGTTCCTGCCCCTCAAGGTCAAGTTGACGCTCCGCTCAAGGCTTTGATTTTTGACTCAGTTTATGATGCATATCGAGGCGTTATCCTTCAAATTCGGGTCATTGACGGCTCGCTTAAAGTTGGGGACCGTATTCAATTGATGAGTAACGGTAAAGAATTTGATGTCACAGAAGTTGGTATTTTCACGCCAAAAGCTGTTTCTCGTGATTTCTTGATGGCTGGAGATGTTGGTTATGTAGCAGCATCTATTAAAACCGTTGCGGATACACGTGTCGGAGATACCGTGACCCTCGCATCAAATCCAGCAACTGAGGCCCTAAAGGGTTATAAAGAAATGAATCCAATGGTATTTGCGGGGATTTATCCAATTGAATCAAATAAATTCAATGACTTGCGCGAAGCTCTAGAAAAACTTCAATTAAATGATGCTAGTCTTCGTTTTGAACCTGAAACATCGCAAGCGCTTGGTTTCGGATTCCGTTGTGGTTTCCTCGGTCTTTTGCATATGGATGTCATTCAAGAGCGTTTAGAACGTGAATTTGGTATTGATTTGATCATGACCGCGCCATCCGTTGTTTATCATATCAATACAACGGACGGTGAAACCCTTGAAGTAGCCAACCCATCAGAATTCCCAGATCCTACGCGCATTGAAAACATCGAAGAACCATTTGTTAAAGCTCAAATCATGGTACCAAATGATTTCGTTGGTCCGGTTATGGAATTAGCTCAACGGAAACGTGGAATTTTCCTAACAATGGATTATTTAGACGCAAATCGGGTCAATATCATATATAATATTCCATTGAGTGAAATTGTCTTTGATTTCTTTGATAAACTTAAATCATCAACTAAAGGTTATGCCAGCTTTGATTATGAGATTTCTGATTATCGTCCATCAAATCTTGTGAAAATGGACATTCTCTTAAATGCCGAAAAAGTCGATGCCTTAAGTTTCATTGTCCACAAAGACTTTGCCTTTGAACGCGGAAAAGTCATTGTTGAAAAACTTAAAAAACTCATTCCACGTCAACAATTCGAAGTGCCAATTCAAGCGACTATCGGAAATAAAATCGTTGCCCGTTCAGATATTAAAGCTCTTCGTAAAAATGTATTGGCCAAATGTTATGGTGGAGATATTTCCCGCAAACGAAAACTCCTTGAAAAACAAAAAGCCGGTAAAAAGCGGATGAAAGCCATTGGTTCAGTAGAAGTCCCT
>lepA_Lcl-108
ATGAATCTACAAGAAATGAACGCGCGTAAGGAAAAAATTCGTAATTTTTCGATTATCGCCCATATTGACCACGGAAAATCAACACTTGCTGACCGTATTCTCGAGCAAACTGAAACTGTTTCAAAACGAGAAATGCAAGCTCAACTTCTTGACTCAATGGACCTTGAACGTGAACGCGGAATTACCATTAAATTAAATGCTATTGAGTTAAATTATAAAGCCAAAGATGGTGAAACTTATATTTTCCACCTCATTGACACGCCGGGTCACGTCGATTTTACTTATGAAGTTTCACGAAGCCTTGCTGCCTGTGAGGGAGCAATATTAGTTGTTGATGCCGCACAAGGAATCGAAGCCCAAACCCTTGCAAATGTTTATCTTGCTTTGGATAATGACCTTGAAATTTTACCAGTCATCAATAAGATTGACCTACCAGCTGCTGACCCAGAAATGGTCCGTCAAGAAATTGAAGATGTGATTGGTTTAGATGCCTCTGAAGCCATTCTTGCTTCAGCCAAAGCTGGGATTGGTATTGAAGAAATTCTTGAACAGATTGTTGAGAAAGTTCCTGCCCCTCAAGGTGAAGTTGACGCTCCGCTCAAGGCTTTGATTTTTGACTCAGTTTATGATGCATATCGAGGCGTTATCCTTCAAATACGGGTCATTGACGGCTCGCTTAAAGTTGGGGACCGTATTCAATTGATGAGTAACGGTAAAGAATTTGATGTCACAGAAGTCGGTATTTTCACGCCAAAAGCTGTTTCTCGTGATTTCTTGATGGCTGGAGATGTTGGTTATGTAGCAGCATCTATTAAAACCGTTGCGGACACACGTGTCGGAGATACCGTGACCCTCGCATCAAATCCAGCAACTGAGGCGCTAAAGGGTTATAAAGAAATGAATCCAATGGTATTTGCGGGGATTTATCCAATTGAATCAAATAAATTCAATGACTTGCGCGAAGCTCTAGAAAAACTTCAATTAAATGATGCTAGTCTTCGTTTTGAACCTGAAACATCGCAAGCGCTTGGTTTCGGATTCCGTTGTGGTTTCCTCGGTCTTTTGCATATGGATGTCATTCAAGAGCGTTTAGAACGTGAATTTGGTATTGATTTGATCATGACCGCGCCATCCGTTGTTTATCATATCAATACAACGGACGGTGAAACCCTTGAAGTAGCCAACCCATCAGAATTCCCAGATCCTACACGCATTGAAAACATCGAAGAACCATTTGTTAAAGCTCAAATCATGGTACCAAATGATTTCGTTGGTCCGGTTATGGAATTAGCTCAACGGAAACGTGGAATTTTCCTAACAATGGATTATTTAGACGCAAATCGGGTCAATATCATATATAATATTCCATTGAGTGAAATTGTCTTTGATTTCTTTGATAAACTTAAATCATCAACTAAAGGTTATGCCAGCTTTGATTATGAGATTTCTGATTATCGTCCATCAAATCTTGTGAAAATGGACATTCTCTTAAATGCCGAAAAAGTCGATGCCTTAAGTTTCATTGTCCACAAAGACTTTGCCTTTGAACGCGGAAAAGTCATTGTTGAAAAACTTAAAAAACTCATTCCACGTCAACAATTCGAAGTGCCAATTCAAGCGACTATCGGAAATAAAATCGTTGCCCGTTCAGATATTAAAGCTCTTCGTAAAAACGTATTGGCCAAATGTTATGGTGGTGATATTTCCCGCAAACGAAAACTCCTTGAAAAACAAAAAGCCGGTAAAAAGCGGATGAAAGCCATTGGTTCAGTAGAAGTCCCT
>lepA_Lcl-109
ATGAATCTACAAGAAATGAACGCGCGTAAGGAAAAAATTCGTAATTTTTCGATTATCGCCCATATTGACCACGGAAAATCAACACTTGCTGACCGTATTCTCGAGCAAACTGAAACTGTTTCAAAACGAGAAATGCAAGCTCAACTTCTTGACTCAATGGACCTTGAACGTGAACGCGGAATTACCATTAAATTAAATGCTATTGAGTTAAATTATAAAGCCAAAGATGGTGAAACTTATATTTTCCACCTCATTGACACGCCGGGTCACGTCGATTTTACTTATGAAGTTTCACGAAGCCTTGCTGCCTGTGAGGGAGCAATATTAGTTGTTGATGCCGCACAAGGAATCGAAGCCCAAACCCTTGCAAACGTTTATCTTGCTTTGGATAATGACCTTGAAATTTTACCAGTCATCAATAAAATTGATCTACCAGCTGCTGACCCAGAAATGGTCCGTCAAGAAATTGAAGATGTGATTGGTTTAGATGCCTCTGAAGCCGTTCTTGCTTCAGCCAAAGCTGGGATTGGTATTGAAGAAATTCTTGAACAAATTGTTGAGAAAGTTCCTGCCCCTCAAGGTCAAGTTGACGCTCCGCTCAAGGCTTTGATTTTTGACTCAGTTTATGATGCATATCGAGGCGTTATCCTTCAAATTCGGGTCATTGACGGCTCGCTTAAAGTTGGGGACCGTATTCAATTGATGAGTAACGGTAAAGAATTTGATGTCACAGAAGTTGGTATTTTCACGCCAAAAGCTGTTTCTCGTGATTTCTTGATGGCTGGAGATGTTGGTTATGTAGCAGCATCTATTAAAACCGTTGCGGATACACGTGTCGGAGATACCGTGACCCTCGCATCAAATCCAGCAACTGAGGCCCTAAAGGGTTATAAAGAAATGAATCCAATGGTATTTGCGGGGATTTATCCAATTGAATCAAATAAATTCAATGACTTGCGCGAAGCTCTAGAAAAACTTCAATTAAATGATGCTAGTCTTCGTTTTGAACCTGAAACATCGCAAGCGCTTGGTTTCGGATTCCGTTGTGGTTTCCTCGGTCTTTTGCATATGGATGTCATTCAAGAGCGTTTAGAACGTGAATTTGGTATTGATTTGATCATGACCGCGCCATCCGTTGTTTATCATATCAATACAACGGACGGTGAAACCCTTGAAGTAGCCAACCCATCAGAATTCCCAGATCCTACGCGCATTGAAAACATCGAAGAACCATTTGTTAAAGCTCAAATCATGGTACCAAATGATTTCGTTGGTCCGGTTATGGAATTAGCTCAACGGAAACGTGGAATTTTCCTAACAATGGATTATTTAGACGCAAATCGGGTCAATATCATATATAATATTCCATTGAGTGAAATTGTCTTTGATTTCTTTGATAAACTTAAATCATCAACTAAAGGTTATGCCAGCTTTGATTATGAGATTTCTGATTATCGTCCATCAAATCTTGTGAAAATGGACATTCTCTTAAATGCCGAAAAAGTCGATGCCTTAAGTTTCATTGTCCACAAAGACTTTGCCTTTGAACGCGGAAAAGTCATTGTTGAAAAACTTAAAAAACTCATTCCACGTCAACAATTCGAAGTGCCAATTCAAGCGACTATCGGAAATAAAATCGTTGCCCGTTCAGATATTAAAGCTCTTCGTAAAAATGTATTGGCCAAATGTTATGGTGGAGATATTTCCCGCAAACGAAAACTCCTTGAAAAACAAAAAGCCGGTAAAAAGCGGATGAAAGCCATTGGTTCAGTAGAAGTCCCT
>lepA_Lcl-110
ATGAATCTACAAGAAATGAACGCGCGTAAGGAAAAAATTCGTAATTTTTCGATTATCGCCCATATTGACCACGGAAAATCAACACTTGCTGACCGTATTCTCGAGCAAACTGAAACTGTTTCAAAACGAGAAATGCAAGCTCAACTTCTTGACTCAATGGACCTTGAACGTGAACGCGGAATTACCATTAAATTAAATGCTATTGAGTTAAATTATAAAGCCAAAGATGGTGAAACTTATATTTTCCACCTTATTGACACGCCGGGTCACGTCGATTTTACTTATGAAGTTTCACGAAGCCTTGCTGCCTGTGAGGGAGCAATATTAGTTGTTGATGCCGCACAAGGAATCGAAGCCCAAACCCTTGCAAACGTTTATCTTGCTTTGGATAATGACCTTGAAATTTTACCAGTCATCAATAAAATTGATCTACCAGCTGCTGACCCAGAAATGGTCCGTCAAGAAATTGAAGATGTGATTGGTTTAGATGCCTCTGAAGCCGTTCTTGCTTCAGCCAAAGCTGGGATTGGTATTGAAGAAATTCTTGAACAAATTGTTGAGAAAGTTCCTGCCCCTCAAGGTCAAGTTGACGCTCCGCTCAAGGCTTTGATTTTTGACTCAGTTTATGATGCATATCGAGGCGTTATCCTTCAAATTCGGGTCATTGACGGCTCGCTTAAAGTTGGGGACCGTATTCAATTGATGAGTAACGGTAAAGAATTTGATGTCACAGAAGTTGGTATTTTCACGCCAAAAGCTGTTTCTCGTGATTTCTTGATGGCTGGAGATGTTGGTTATGTAGCAGCATCTATTAAAACCGTTGCGGATACACGTGTCGGAGATACCGTGACCCTCGCATCAAATCCAGCAACTGAGGCCCTAAAGGGTTATAAAGAAATGAATCCAATGGTATTTGCGGGGATTTATCCAATTGAATCAAATAAATTCAATGACTTGCGCGAAGCTCTAGAAAAACTTCAATTAAATGATGCTAGTCTTCGTTTTGAACCTGAAACATCGCAAGCGCTTGGTTTCGGATTCCGTTGTGGTTTCCTCGGTCTTTTGCATATGGATGTCATTCAAGAGCGTTTAGAACGTGAATTTGGTATTGATTTGATCATGACCGCGCCATCCGTTGTTTATCATATCAATACAACGGACGGTGAAACCCTTGAAGTAGCCAACCCATCAGAATTCCCAGATCCTACGCGCATTGAAAACATCGAAGAACCATTTGTTAAAGCTCAAATCATGGTACCAAATGATTTCGTTGGTCCGGTTATGGAATTAGCTCAACGGAAACGTGGAATTTTCCTAACAATGGATTATTTAGACGCAAATCGGGTCAATATCATATATAATATTCCATTGAGTGAAATTGTCTTTGATTTCTTTGATAAACTTAAATCATCAACTAAAGGTTATGCCAGCTTTGATTATGAGATTTCTGATTATCGTCCATCAAATCTTGTGAAAATGGACATTCTCTTAAATGCCGAAAAAGTCGATGCCTTAAGTTTCATTGTCCACAAAGACTTTGCCTTTGAACGCGGAAAAGTCATTGTTGAAAAACTTAAAAAACTCATTCCACGTCAACAATTCGAAGTGCCAATTCAAGCGACTATCGGAAATAAAATCGTTGCCCGTTCAGATATTAAAGCTCTTCGTAAAAATGTATTGGCCAAATGTTATGGTGGAGATATTTCCCGCAAACGAAAACTCCTTGAAAAACAAAAAGCCGGTAAAAAGCGGATGAAAGCCATTGGTTCAGTAGAAGTCCCT
>lepA_Lcl-111
ATGAATCTACAAGAAATGAACGCGCGTAAGGAAAAAATTCGTAATTTTTCGATTATCGCCCATATTGACCACGGAAAATCAACACTTGCTGACCGTATTCTCGAGCAAACTGAAACTGTTTCAAAACGAGAAATGCAAGCTCAACTTCTTGACTCAATGGACCTTGAACGTGAACGCGGAATTACCATTAAATTAAATGCTATTGAGTTAAATTATAAAGCCAAAGATGGTGAAACTTATATTTTCCACCTCATTGACACGCCGGGTCACGTCGATTTTACTTATGAAGTTTCACGAAGCCTTGCTGCCTGTGAGGGAGCAATATTAGTTGTTGATGCCGCACAAGGAATCGAAGCCCAAACCCTTGCAAATGTTTATCTTGCTTTGGATAATGACCTTGAAATTTTACCAGTCATCAATAAGATTGACCTACCAGCTGCTGACCCAGAAATGGTCCGTCAAGAAATTGAAGATGTGATTGGTTTAGATGCCTCTGAAGCCATTCTTGCTTCAGCCAAAGCTGGGATTGGTATTGAAGAAATTCTTGAACAGATTGTTGAGAAAGTTCCTGCCCCTCAAGGTGAAGTTGACGCTCCGCTCAAGGCTTTGATTTTTGACTCAGTTTATGATGCATATCGAGGCGTTATCCTTCAAATACGGGTCATTGACGGCTCGCTTAAAGTTGGGGACCGTATTCAATTGATGAGTAACGGTAAAGAATTTGATGTCACAGAAGTCGGTATTTTCACGCCAAAAGCTGTTTCTCGTGATTTCTTGATGGCTGGAGATGTTGGTTATGTAGCAGCATCTATTAAAACCGTTGCGGACACACGTGTCGGAGATACCGTGACCCTCGCATCAAATCCAGCAACTGAGGCGCTAAAGGGTTATAAAGAAATGAATCCAATGGTATTTGCGGGGATTTATCCAATTGAATCAAATAAATTCAATGACTTGCGCGAAGCTCTAGAAAAACTTCAATTAAATGATGCTAGTCTTCGTTTTGAACCTGAAACATCGCAAGCGCTTGGTTTCGGATTCCGTTGTGGTTTCCTCGGTCTTTTGCATATGGATGTCATTCAAGAGCGTTTAGAACGTGAATTTGGTATTGATTTGATCATGACCGCGCCATCCGTTGTTTATCATATCAATACAACGGACGGTGAAACCCTTGAAGTAGCCAACCCATCAGAATTCCCAGATCCTACACGCATTGAAAACATCGAAGAACCATTTGTTAAAGCTCAAATCATGGTACCAAATGATTTCGTTGGTCCGGTTATGGAATTAGCTCAACGGAAACGTGGAATTTTCCTAACAATGGATTATTTAGACGCAAATCGGGTCAATATCATATATAATATTCCATTGAGTGAAATTGTCTTTGATTTCTTTGATAAACTTAAATCATCAACTAAAGGTTATGCCAGCTTTGATTATGAGATTTCTGATTATCGTCCATCAAATCTTGTGAAAATGGACATTCTCTTAAATGCCGAAAAAGTCGATGCCTTAAGTTTCATTGTCCACAAAGACTTTGCCTTTGAACGCGGAAAAGTCATTGTTGAAAAACTTAAAAAACTCATTCCACGTCAACAATTCGAAGTGCCAATTCAAGCGACTATCGGAAATAAAATCGTTGCCCGTTCAGATATTAAAGCTCTTCGTAAAAACGTATTGGCCAAATGTTATGGTGGTGATATTTCCCGCAAACGAAAACTCCTTGAAAAACAAAAAGCCGGTAAAAAGCGGATGAAAGCCATTGGTTCAGTAGAAGTCCCT
>lepA_Lcl-112
ATGAATCTACAAGAAATGAACGCGCGTAAGGAAAAAATTCGTAATTTTTCGATTATCGCCCATATTGACCACGGAAAATCAACACTTGCTGACCGTATTCTCGAGCAAACTGAAACTGTTTCAAAACGAGAAATGCAAGCTCAACTTCTTGACTCAATGGACCTTGAACGTGAACGCGGAATTACCATTAAATTAAATGCTATTGAGTTAAATTATAAAGCCAAAGATGGTGAAACTTATATTTTCCACCTCATTGACACGCCGGGTCACGTCGATTTTACTTATGAAGTTTCACGAAGCCTTGCTGCCTGTGAGGGAGCAATATTAGTTGTTGATGCCGCACAAGGAATCGAAGCCCAAACCCTTGCAAACGTTTATCTTGCTTTGGATAATGACCTTGAAATTTTACCAGTCATCAATAAAATTGATCTACCAGCTGCTGACCCAGAAATGGTCCGTCAAGAAATTGAAGATGTGATTGGTTTAGATGCCTCTGAAGCCGTTCTTGCTTCAGCCAAAGCTGGGATTGGTATTGAAGAAATTCTTGAACAAATTGTTGAGAAAGTTCCTGCCCCTCAAGGTCAAGTTGACGCTCCGCTCAAGGCTTTGATTTTTGACTCAGTTTATGATGCATATCGAGGCGTTATCCTTCAAATTCGGGTCATTGACGGCTCGCTTAAAGTTGGGGACCGTATTCAATTGATGAGTAACGGTAAAGAATTTGATGTCACAGAAGTTGGTATTTTCACGCCAAAAGCTGTTTCTCGTGATTTCTTGATGGCTGGAGATGTTGGTTATGTAGCAGCATCTATTAAAACCGTTGCGGATACACGTGTCGGAGATACCGTGACCCTCGCATCAAATCCAGCAACTGAGGCCCTAAAGGGTTATAAAGAAATGAATCCAATGGTATTTGCGGGGATTTATCCAATTGAATCAAATAAATTCAATGACTTGCGCGAAGCTCTAGAAAAACTTCAATTAAATGATGCTAGTCTTCGTTTTGAACCTGAAACATCGCAAGCGCTTGGTTTCGGATTCCGTTGTGGTTTCCTCGGTCTTTTGCATATGGATGTCATTCAAGAGCGTTTAGAACGTGAATTTGGTATTGATTTGATCATGACCGCGCCATCCGTTGTTTATCATATCAATACAACGGACGGTGAAACCCTTGAAGTAGCCAACCCATCAGAATTCCCAGATCCTACGCGCATTGAAAACATCGAAGAACCATTTGTTAAAGCTCAAATCATGGTACCAAATGATTTCGTTGGTCCGGTTATGGAATTAGCTCAACGGAAACGTGGAATTTTCCTAACAATGGATTATTTAGACGCAAATCGGGTCAATATCATATATAATATTCCATTGAGTGAAATTGTCTTTGATTTCTTTGATAAACTTAAATCATCAACTAAAGGTTATGCCAGCTTTGATTATGAGATTTCTGATTATCGTCCATCAAATCTTGTGAAAATGGACATTCTCTTAAATGCCGAAAAAGTCGATGCCTTAAGTTTCATTGTCCACAAAGACTTTGCCTTTGAACGCGGAAAAGTCATTGTTGAAAAACTTAAAAAACTCATTCCACGTCAACAATTCGAAGTGCCAATTCAAGCGACTATCGGAAATAAAATCGTTGCCCGTTCAGATATTAAAGCTCTTCGTAAAAATGTATTGGCCAAATGTTATGGTGGAGATATTTCCCGCAAACGAAAACTCCTTGAAAAACAAAAAGCCGGTAAAAAGCGGATGAAAGCCATTGGTTCAGTAGAAGTCCCT
>lepA_Lcl-113
ATGAATCTACAAGAAATGAACGCGCGTAAGGAAAAAATTCGTAATTTTTCGATTATCGCCCATATTGACCACGGAAAATCAACACTTGCTGACCGTATTCTCGAGCAAACTGAAACTGTTTCAAAACGAGAAATGCAAGCTCAACTTCTTGACTCAATGGACCTTGAACGTGAACGCGGAATTACCATTAAATTAAATGCTATTGAGTTAAATTATAAAGCCAAAGATGGTGAAACTTATATTTTCCACCTCATTGACACGCCGGGTCACGTCGATTTTACTTATGAAGTTTCACGAAGCCTTGCTGCCTGTGAGGGAGCAATATTAGTTGTTGATGCCGCACAAGGAATCGAAGCCCAAACCCTTGCAAATGTTTATCTTGCTTTGGATAATGACCTTGAAATTTTACCAGTCATCAATAAGATTGACCTACCAGCTGCTGACCCAGAAATGGTCCGTCAAGAAATTGAAGATGTGATTGGTTTAGATGCCTCTGAAGCCATTCTTGCTTCAGCCAAAGCTGGGATTGGTATTGAAGAAATTCTTGAACAGATTGTTGAGAAAGTTCCTGCCCCTCAAGGTGAAGTTGACGCTCCGCTCAAGGCTTTGATTTTTGACTCAGTTTATGATGCATATCGAGGCGTTATCCTTCAAATACGGGTCATTGACGGCTCGCTTAAAGTTGGGGACCGTATTCAATTGATGAGTAACGGTAAAGAATTTGATGTCACAGAAGTCGGTATTTTCACGCCAAAAGCTGTTTCTCGTGATTTCTTGATGGCTGGAGATGTTGGTTATGTAGCAGCATCTATTAAAACCGTTGCGGACACACGTGTCGGAGATACCGTGACCCTCGCATCAAATCCAGCAACTGAGGCGCTAAAGGGTTATAAAGAAATGAATCCAATGGTATTTGCGGGGATTTATCCAATTGAATCAAATAAATTCAATGACTTGCGCGAAGCTCTAGAAAAACTTCAATTAAATGATGCTAGTCTTCGTTTTGAACCTGAAACATCGCAAGCGCTTGGTTTCGGATTCCGTTGTGGTTTCCTCGGTCTTTTGCATATGGATGTCATTCAAGAGCGTTTAGAACGTGAATTTGGTATTGATTTGATCATGACCGCGCCATCCGTTGTTTATCATATCAATACAACGGACGGTGAAACCCTTGAAGTAGCCAACCCATCAGAATTCCCAGATCCTACACGCATTGAAAACATCGAAGAACCATTTGTTAAAGCTCAAATCATGGTACCAAATGATTTCGTTGGTCCGGTTATGGAATTAGCTCAACGGAAACGTGGAATTTTCCTAACAATGGATTATTTAGACGCAAATCGGGTCAATATCATATATAATATTCCATTGAGTGAAATTGTCTTTGATTTCTTTGATAAACTTAAATCATCAACTAAAGGTTATGCCAGCTTTGATTATGAGATTTCTGATTATCGTCCATCAAATCTTGTGAAAATGGACATTCTCTTAAATGCCGAAAAAGTCGATGCCTTAAGTTTCATTGTCCACAAAGACTTTGCCTTTGAACGCGGAAAAGTCATTGTTGAAAAACTTAAAAAACTCATTCCACGTCAACAATTCGAAGTGCCAATTCAAGCGACTATCGGAAATAAAATCGTTGCCCGTTCAGATATTAAAGCTCTTCGTAAAAACGTATTGGCCAAATGTTATGGTGGTGATATTTCCCGCAAACGAAAACTCCTTGAAAAACAAAAAGCCGGTAAAAAGCGGATGAAAGCCATTGGTTCAGTAGAAGTCCCT
>lepA_Lcl-114
ATGAATCTACAAGAAATGAACGCGCGTAAGGAAAAAATTCGTAATTTTTCGATTATCGCCCATATTGACCACGGAAAATCAACACTTGCTGACCGTATTCTCGAGCAAACTGAAACTGTTTCAAAACGAGAAATGCAAGCTCAACTTCTTGACTCAATGGACCTTGAACGTGAACGCGGAATTACCATTAAATTAAATGCTATTGAGTTAAATTATAAAGCCAAAGATGGTGAAACTTATATTTTCCACCTCATTGACACGCCGGGTCACGTCGATTTTACTTATGAAGTTTCACGAAGCCTTGCTGCCTGTGAGGGAGCAATATTAGTTGTTGATGCCGCACAAGGAATCGAAGCCCAAACCCTTGCAAATGTTTATCTTGCTTTGGATAATGACCTTGAAATTTTACCAGTCATCAATAAGATTGACCTACCAGCTGCTGACCCAGAAATGGTCCGTCAAGAAATTGAAGATGTGATTGGTTTAGATGCCTCTGAAGCCATTCTTGCTTCAGCCAAAGCTGGTATTGGTATTGAAGAAATTCTTGAACAGATTGTTGAGAAAGTTCCTGCCCCTCAAGGTGAAGTTGACGCTCCGCTCAAGGCTTTGATTTTTGACTCAGTTTATGATGCATATCGAGGCGTTATCCTTCAAATACGGGTCATTGACGGCTCGCTTAAAGTTGGGGACCGTATTCAATTGATGAGTAACGGTAAAGAATTTGATGTCACAGAAGTCGGTATTTTCACGCCAAAAGCTGTTTCTCGTGATTTCTTGATGGCTGGAGATGTTGGTTATGTAGCAGCATCTATTAAAACCGTTGCGGACACACGTGTCGGAGATACCGTGACCCTCGCATCAAATCCAGCAACTGAGGCGCTAAAGGGTTATAAAGAAATGAATCCAATGGTATTTGCGGGGATTTATCCAATTGAATCAAATAAATTCAATGACTTGCGCGAAGCTCTAGAAAAACTTCAATTAAATGATGCTAGTCTTCGTTTTGAACCTGAAACATCGCAAGCGCTTGGTTTCGGATTCCGTTGTGGTTTCCTCGGCCTTTTGCATATGGATGTCATTCAAGAGCGTTTAGAACGTGAATTTGGTATTGATTTGATCATGACCGCGCCATCCGTTGTTTATCATATCAATACAACGGACGGTGAAACCCTTGAAGTAGCCAACCCATCAGAATTCCCAGATCCTACACGCATTGAAAACATCGAAGAACCATTTGTTAAAGCTCAAATCATGGTACCAAATGATTTCGTTGGTCCGGTTATGGAATTAGCTCAACGGAAACGTGGAATTTTCCTAACAATGGATTATTTAGACGCAAATCGGGTCAATATCATATATAATATTCCATTGAGTGAAATTGTCTTTGATTTCTTTGATAAACTTAAATCATCAACTAAAGGTTATGCCAGCTTTGATTATGAGATTTCTGATTATCGTCCATCAAATCTTGTGAAAATGGACATTCTCTTAAATGCCGAAAAAGTCGATGCCTTAAGTTTCATTGTCCACAAAGACTTTGCCTTTGAACGCGGAAAAGTCATTGTTGAAAAACTTAAAAAACTCATTCCACGTCAACAATTCGAAGTGCCAATTCAAGCGACTATCGGAAATAAAATCGTTGCCCGTTCAGATATTAAAGCTCTTCGTAAAAACGTATTGGCCAAATGTTACGGTGGTGATATTTCCCGCAAACGAAAACTCCTTGAAAAACAAAAAGCCGGTAAAAAGCGGATGAAAGCCATTGGTTCAGTAGAAGTCCCT
>lepA_Lcl-115
ATGAATCTACAAGAAATGAACGCGCGTAAGGAAAAAATTCGTAATTTTTCGATTATCGCCCATATTGACCACGGAAAATCAACACTTGCTGACCGTATTCTCGAGCAAACTGAAACTGTTTCAAAACGAGAAATGCAAGCTCAACTTCTTGACTCAATGGACCTTGAACGTGAACGCGGAATTACCATTAAATTAAATGCTATTGAGTTAAATTATAAAGCCAAAGATGGTGAAACTTATATTTTCCACCTCATTGACACGCCGGGTCACGTCGATTTTACTTATGAAGTTTCACGAAGCCTTGCTGCCTGTGAGGGAGCAATATTAGTTGTTGATGCCGCACAAGGAATCGAAGCCCAAACCCTTGCAAATGTTTATCTTGCTTTGGATAATGACCTTGAAATTTTACCAGTCATCAATAAGATTGACCTACCAGCTGCTGACCCAGAAATGGTCCGTCAAGAAATTGAAGATGTGATTGGTTTAGATGCCTCTGAAGCCATTCTTGCTTCAGCCAAAGCTGGGATTGGTATTGAAGAAATTCTTGAACAGATTGTTGAGAAAGTTCCTGCCCCTCAAGGTGAAGTTGACGCTCCGCTCAAGGCTTTGATTTTTGACTCAGTTTATGATGCATATCGAGGCGTTATCCTTCAAATACGGGTCATTGACGGCTCGCTTAAAGTTGGGGACCGTATTCAATTGATGAGTAACGGTAAAGAATTTGATGTCACAGAAGTCGGTATTTTCACGCCAAAAGCTGTTTCTCGTGATTTCTTGATGGCTGGAGATGTTGGTTATGTAGCAGCATCTATTAAAACCGTTGCGGACACACGTGTCGGAGATACCGTGACCCTCGCATCAAATCCAGCAACTGAGGCGCTAAAGGGTTATAAAGAAATGAATCCAATGGTATTTGCGGGGATTTATCCAATTGAATCAAATAAATTCAATGACTTGCGCGAAGCTCTAGAAAAACTTCAATTAAATGATGCTAGTCTTCGTTTTGAACCTGAAACATCGCAAGCGCTTGGTTTCGGATTCCGTTGTGGTTTCCTCGGTCTTTTGCATATGGATGTCATTCAAGAGCGTTTAGAACGTGAATTTGGTATTGATTTGATCATGACCGCGCCATCCGTTGTTTATCATATCAATACAACGGACGGTGAAACCCTTGAAGTAGCCAACCCATCAGAATTCCCAGATCCTACACGCATTGAAAACATCGAAGAACCATTTGTTAAAGCTCAAATCATGGTACCAAATGATTTCGTTGGTCCGGTTATGGAATTAGCTCAACGGAAACGTGGAATTTTCCTAACAATGGATTATTTAGACGCAAATCGGGTCAATATCATATATAATATTCCATTGAGTGAAATTGTCTTTGATTTCTTTGATAAACTTAAATCATCAACTAAAGGTTATGCCAGCTTTGATTATGAGATTTCTGATTATCGTCCATCAAATCTTGTGAAAATGGACATTCTCTTAAATGCCGAAAAAGTCGATGCCTTAAGTTTCATTGTCCACAAAGACTTTGCCTTTGAACGCGGAAAAGTCATTGTTGAAAAACTTAAAAAACTCATTCCACGTCAACAATTCGAAGTGCCAATTCAAGCGACTATCGGAAATAAAATCGTTGCCCGTTCAGATATTAAAGCTCTTCGTAAAAACGTATTGGCCAAATGTTATGGTGGTGATATTTCCCGCAAACGAAAACTCCTTGAAAAACAAAAAGCCGGTAAAAAGCGGATGAAAGCCATTGGTTCAGTAGAAGTCCCT
>lepA_Lcl-116
ATGAATCTACAAGAAATGAACGCGCGTAAGGAAAAAATTCGTAATTTTTCGATTATCGCCCATATTGACCACGGAAAATCAACACTTGCTGACCGTATTCTCGAGCAAACTGAAACTGTTTCAAAACGAGAAATGCAAGCTCAACTTCTTGACTCAATGGACCTTGAACGTGAACGCGGAATTACCATTAAATTAAATGCTATTGAGTTAAATTATAAAGCCAAAGATGGTGAAACTTATATTTTCCACCTCATTGACACGCCGGGTCACGTCGATTTTACTTATGAAGTTTCACGAAGCCTTGCTGCCTGTGAGGGAGCAATATTAGTTGTTGATGCCGCACAAGGAATCGAAGCCCAAACCCTTGCAAATGTTTATCTTGCTTTGGATAATGACCTTGAAATTTTACCAGTCATCAATAAGATTGACCTACCAGCTGCTGACCCAGAAATGGTCCGTCAAGAAATTGAAGATGTGATTGGTTTAGATGCCTCTGAAGCCATTCTTGCTTCAGCCAAAGCTGGGATTGGTATTGAAGAAATTCTTGAACAGATTGTTGAGAAAGTTCCTGCCCCTCAAGGTGAAGTTGACGCTCCGCTCAAGGCTTTGATTTTTGACTCAGTTTATGATGCATATCGAGGCGTTATCCTTCAAATACGGGTCATTGACGGCTCGCTTAAAGTTGGGGACCGTATTCAATTGATGAGTAACGGTAAAGAATTTGATGTCACAGAAGTCGGTATTTTCACGCCAAAAGCTGTTTCTCGTGATTTCTTGATGGCTGGAGATGTTGGTTATGTAGCAGCATCTATTAAAACCGTTGCGGACACACGTGTCGGAGATACCGTGACCCTCGCATCAAATCCAGCAACTGAGGCGCTAAAGGGTTATAAAGAAATGAATCCAATGGTATTTGCGGGGATTTATCCAATTGAATCAAATAAATTCAATGACTTGCGCGAAGCTCTAGAAAAACTTCAATTAAATGATGCTAGTCTTCGTTTTGAACCTGAAACATCGCAAGCGCTTGGTTTCGGATTCCGTTGTGGTTTCCTCGGTCTTTTGCATATGGATGTCATTCAAGAGCGTTTAGAACGTGAATTTGGTATTGATTTGATCATGACCGCGCCATCCGTTGTTTATCATATCAATACAACGGACGGTGAAACCCTTGAAGTAGCCAACCCATCAGAATTCCCAGATCCTACACGCATTGAAAACATCGAAGAACCATTTGTTAAAGCTCAAATCATGGTACCAAATGATTTCGTTGGTCCGGTTATGGAATTAGCTCAACGGAAACGTGGAATTTTCCTAACAATGGATTATTTAGACGCAAATCGGGTCAATATCATATATAATATTCCATTGAGTGAAATTGTCTTTGATTTCTTTGATAAACTTAAATCATCAACTAAAGGTTATGCCAGCTTTGATTATGAGATTTCTGATTATCGTCCATCAAATCTTGTGAAAATGGACATTCTCTTAAATGCCGAAAAAGTCGATGCCTTAAGTTTCATTGTCCACAAAGACTTTGCCTTTGAACGCGGAAAAGTCATTGTTGAAAAACTTAAAAAACTCATTCCACGTCAACAATTCGAAGTGCCAATTCAAGCGACTATCGGAAATAAAATCGTTGCCCGTTCAGATATTAAAGCTCTTCGTAAAAACGTATTGGCCAAATGTTATGGTGGTGATATTTCCCGCAAACGAAAACTCCTTGAAAAACAAAAAGCCGGTAAAAAGCGGATGAAAGCCATTGGTTCAGTAGAAGTCCCT
>lepA_Lcl-117
ATGAATCTACAAGAAATGAACGCGCGTAAGGAAAAAATTCGTAATTTTTCGATTATCGCCCATATTGACCACGGAAAATCAACACTTGCTGACCGTATTCTCGAGCAAACTGAAACTGTTTCAAAACGAGAAATGCAAGCTCAACTTCTTGACTCAATGGACCTTGAACGTGAACGCGGAATTACCATTAAATTAAATGCTATTGAGTTAAATTATAAAGCCAAAGATGGTGAAACTTATATTTTCCACCTCATTGACACGCCGGGTCACGTCGATTTTACTTATGAAGTTTCACGAAGCCTTGCTGCCTGTGAGGGAGCAATATTAGTTGTTGATGCCGCACAAGGAATCGAAGCCCAAACCCTTGCAAACGTTTATCTTGCTTTGGATAATGACCTTGAAATTTTACCAGTCATCAATAAAATTGATCTACCAGCTGCTGACCCAGAAATGGTCCGTCAAGAAATTGAAGATGTGATTGGTTTAGATGCCTCTGAAGCCGTTCTTGCTTCAGCCAAAGCTGGGATTGGTATTGAAGAAATTCTTGAACAAATTGTTGAGAAAGTTCCTGCCCCTCAAGGTCAAGTTGACGCTCCGCTCAAGGCTTTGATTTTTGACTCAGTTTATGATGCATATCGAGGCGTTATCCTTCAAATTCGGGTCATTGACGGCTCGCTTAAAGTTGGGGACCGTATTCAATTGATGAGTAACGGTAAAGAATTTGATGTCACAGAAGTTGGTATTTTCACGCCAAAAGCTGTTTCTCGTGATTTCTTGATGGCTGGAGATGTTGGTTATGTAGCAGCATCTATTAAAACCGTTGCGGATACACGTGTCGGAGATACCGTGACCCTCGCATCAAATCCAGCAACTGAGGCCCTAAAGGGTTATAAAGAAATGAATCCAATGGTATTTGCGGGGATTTATCCAATTGAATCAAATAAATTCAATGACTTGCGCGAAGCTCTAGAAAAACTTCAATTAAATGATGCTAGTCTTCGTTTTGAACCTGAAACATCGCAAGCGCTTGGTTTCGGATTCCGTTGTGGTTTCCTCGGTCTTTTGCATATGGATGTCATTCAAGAGCGTTTAGAACGTGAATTTGGTATTGATTTGATCATGACCGCGCCATCCGTTGTTTATCATATCAATACAACGGACGGTGAAACCCTTGAAGTAGCCAACCCATCAGAATTCCCAGATCCTACGCGCATTGAAAACATCGAAGAACCATTTGTTAAAGCTCAAATCATGGTACCAAATGATTTCGTTGGTCCGGTTATGGAATTAGCTCAACGGAAACGTGGAATTTTCCTAACAATGGATTATTTAGACGCAAATCGGGTCAATATCATATATAATATTCCATTGAGTGAAATTGTCTTTGATTTCTTTGATAAACTTAAATCATCAACTAAAGGTTATGCCAGCTTTGATTATGAGATTTCTGATTATCGTCCATCAAATCTTGTGAAAATGGACATTCTCTTAAATGCCGAAAAAGTCGATGCCTTAAGTTTCATTGTCCACAAAGACTTTGCCTTTGAACGCGGAAAAGTCATTGTTGAAAAACTTAAAAAACTCATTCCACGTCAACAATTCGAAGTGCCAATTCAAGCGACTATCGGAAATAAAATCGTTGCCCGTTCAGATATTAAAGCTCTTCGTAAAAATGTATTGGCCAAATGTTATGGTGGAGATATTTCCCGCAAACGAAAACTCCTTGAAAAACAAAAAGCCGGTAAAAAGCGGATGAAAGCCATTGGTTCAGTAGAAGTCCCT
>lepA_Lcl-118
ATGAATCTACAAGAAATGAACGCGCGTAAGGAAAAAATTCGTAATTTTTCGATTATCGCCCATATTGACCACGGAAAATCAACACTTGCTGACCGTATTCTCGAGCAAACTGAAACTGTTTCAAAACGAGAAATGCAAGCTCAACTTCTTGACTCAATGGACCTTGAACGTGAACGCGGAATTACCATTAAATTAAATGCTATTGAGTTAAATTATAAAGCCAAAGATGGTGAAACTTATATTTTCCACCTCATTGACACGCCGGGTCACGTCGATTTTACTTATGAAGTTTCACGAAGCCTTGCTGCCTGTGAGGGAGCAATATTAGTTGTTGATGCCGCACAAGGAATCGAAGCCCAAACCCTTGCAAATGTTTATCTTGCTTTGGATAATGACCTTGAAATTTTACCAGTCATCAATAAGATTGACCTACCAGCTGCTGACCCAGAAATGGTCCGTCAAGAAATTGAAGATGTGATTGGTTTAGATGCCTCTGAAGCCATTCTTGCTTCAGCCAAAGCTGGGATTGGTATTGAAGAAATTCTTGAACAGATTGTTGAGAAAGTTCCTGCCCCTCAAGGTGAAGTTGACGCTCCGCTCAAGGCTTTGATTTTTGACTCAGTTTATGATGCATATCGAGGCGTTATCCTTCAAATACGGGTCATTGACGGCTCGCTTAAAGTTGGGGACCGTATTCAATTGATGAGTAACGGTAAAGAATTTGATGTCACAGAAGTCGGTATTTTCACGCCAAAAGCTGTTTCTCGTGATTTCTTGATGGCTGGAGATGTTGGTTATGTAGCAGCATCTATTAAAACCGTTGCCGACACACGTGTCGGAGATACCGTGACCCTCGCATCAAATCCAGCAACTGAGGCGCTAAAGGGTTATAAAGAAATGAATCCAATGGTATTTGCGGGGATTTATCCAATTGAATCAAATAAATTCAATGACTTGCGCGAAGCTCTAGAAAAACTTCAATTAAATGATGCTAGTCTTCGTTTTGAACCTGAAACATCGCAAGCGCTTGGTTTCGGATTCCGTTGTGGTTTCCTCGGTCTTTTGCATATGGATGTCATTCAAGAGCGTTTAGAACGTGAATTTGGTATTGATTTGATCATGACCGCGCCATCCGTTGTTTATCATATCAATACAACGGACGGTGAAACCCTTGAAGTAGCCAACCCATCAGAATTCCCAGATCCTACACGCATTGAAAACATCGAAGAACCATTTGTTAAAGCTCAAATCATGGTACCAAATGATTTCGTTGGTCCGGTTATGGAATTAGCTCAACGGAAACGTGGAATTTTCCTAACAATGGATTATTTAGACGCAAATCGGGTCAATATCATATATAATATTCCATTGAGTGAAATTGTCTTTGATTTCTTTGATAAACTTAAATCATCAACTAAAGGTTATGCCAGCTTTGATTATGAGATTTCTGATTATCGTCCATCAAATCTTGTGAAAATGGACATTCTCTTAAATGCCGAAAAAGTCGATGCCTTAAGTTTCATTGTCCACAAAGACTTTGCCTTTGAACGCGGAAAAGTCATTGTTGAAAAACTTAAAAAACTCATTCCACGTCAACAATTCGAAGTGCCAATTCAAGCGACTATCGGAAATAAAATCGTTGCCCGTTCAGATATTAAAGCTCTTCGTAAAAACGTATTGGCCAAATGTTATGGTGGTGATATTTCCCGCAAACGAAAACTCCTTGAAAAACAAAAAGCCGGTAAAAAGCGGATGAAAGCCATTGGTTCAGTAGAAGTCCCT
>lepA_Lcl-119
ATGAATCTACAAGAAATGAACGCGCGTAAGGAAAAAATTCGTAATTTTTCGATTATCGCCCATATTGACCACGGAAAATCAACACTTGCTGACCGTATTCTCGAGCAAACTGAAACTGTTTCAAAACGAGAAATGCAAGCTCAACTTCTTGACTCAATGGACCTTGAACGTGAACGCGGAATTACCATTAAATTAAATGCTATTGAGTTAAATTATAAAGCCAAAGATGGTGAAACTTATATTTTCCACCTCATTGACACGCCGGGTCACGTCGATTTTACTTATGAAGTTTCACGAAGCCTTGCTGCCTGTGAGGGAGCAATATTAGTTGTTGATGCCGCACAAGGAATCGAAGCCCAAACCCTTGCAAATGTTTATCTTGCTTTGGATAATGACCTTGAAATTTTACCAGTCATCAATAAGATTGACCTACCAGCTGCTGACCCAGAAATGGTCCGTCAAGAAATTGAAGATGTGATTGGTTTAGATGCCTCTGAAGCCATTCTTGCTTCAGCCAAAGCTGGGATTGGTATTGAAGAAATTCTTGAACAGATTGTTGAGAAAGTTCCTGCCCCTCAAGGTGAAGTTGACGCTCCGCTCAAGGCTTTGATTTTTGACTCAGTTTATGATGCATATCGAGGCGTTATCCTTCAAATACGGGTCATTGACGGCTCGCTTAAAGTTGGGGACCGTATTCAATTGATGAGTAACGGTAAAGAATTTGATGTCACAGAAGTCGGTATTTTCACGCCAAAAGCTGTTTCTCGTGATTTCTTGATGGCTGGAGATGTTGGTTATGTAGCAGCATCTATTAAAACCGTTGCGGACACACGTGTCGGAGATACCGTGACCCTCGCATCAAATCCAGCAACTGAGGCGCTAAAGGGTTATAAAGAAATGAATCCAATGGTATTTGCGGGGATTTATCCAATTGAATCAAATAAATTCAATGACTTGCGCGAAGCTCTAGAAAAACTTCAATTAAATGATGCTAGTCTTCGTTTTGAACCTGAAACATCGCAAGCGCTTGGTTTCGGATTCCGTTGTGGTTTCCTCGGTCTTTTGCATATGGATGTCATTCAAGAGCGTTTAGAACGTGAATTTGGTATTGATTTGATCATGACCGCGCCATCCGTTGTTTATCATATCAATACAACGGACGGTGAAACCCTTGAAGTAGCCAACCCATCAGAATTCCCAGATCCTACACGCATTGAAAACATCGAAGAACCATTTGTTAAAGCTCAAATCATGGTACCAAATGATTTCGTTGGTCCGGTTATGGAATTAGCTCAACGGAAACGTGGAATTTTCCTAACAATGGATTATTTAGACGCAAATCGGGTCAATATCATATATAATATTCCATTGAGTGAAATTGTCTTTGATTTCTTTGATAAACTTAAATCATCAACTAAAGGTTATGCCAGCTTTGATTATGAGATTTCTGATTATCGTCCATCAAATCTTGTGAAAATGGACATTCTCTTAAATGCCGAAAAAGTCGATGCCTTAAGTTTCATTGTCCACAAAGACTTTGCCTTTGAACGCGGAAAAGTCATTGTTGAAAAACTTAAAAAACTCATTCCACGTCAACAATTCGAAGTGCCAATTCAAGCGACTATCGGAAATAAAATCGTTGCCCGTTCAGATATTAAAGCTCTTCGTAAAAACGTATTGGCCAAATGTTATGGTGGTGATATTTCCCGCAAACGAAAACTCCTTGAAAAACAAAAAGCCGGTAAAAAGCGGATGAAAGCCATTGGTTCAGTAGAAGTCCCT
>lepA_Lcl-120
ATGAATCTACAAGAAATGAACGCGCGTAAGGAAAAAATTCGTAATTTTTCGATTATCGCCCATATTGACCACGGAAAATCAACACTTGCTGACCGTATTCTCGAGCAAACTGAAACTGTTTCAAAACGAGAAATGCAAGCCCAACTTCTTGACTCAATGGACCTTGAACGTGAACGCGGAATTACCATTAAATTAAATGCTATCGAGTTAAATTATAAAGCCAAAGATGGTGAAACTTATATTTTCCACCTCATTGACACGCCAGGTCACGTCGATTTTACTTATGAAGTTTCACGAAGCCTCGCTGCCTGTGAGGGAGCAATTTTAGTTGTTGATGCCGCACAAGGAATCGAAGCCCAGACCCTTGCAAATGTTTATCTTGCTTTGGATAATGACCTTGAAATTTTACCAGTCATCAATAAGATTGACCTACCAGCTGCTGACCCAGAAATGGTCCGTCAAGAAATTGAAGATGTGATTGGTTTAGATGCCTCTGAAGCCGTTCTTGCTTCAGCCAAAGCTGGGATTGGGATTGAAGAAATTCTTGAACAAATCGTTGAGAAAGTTCCTGCCCCTCAAGGTGAAGTTGATGCTCCGCTCAAAGCTTTGATTTTTGACTCAGTTTATGATGCATATCGAGGCGTTATTCTTCAAATTCGGGTCATTGACGGCTCGCTTAAAGTTGGGGACCGTATTCAATTGATGAGTAACGGTAAAGAATTTGATGTCACAGAAGTTGGTATTTTCACACCAAAAGCTGTTTCTCGTGATTTCTTGATGGCTGGAGATGTTGGTTATGTAGCAGCATCTATTAAAACCGTTGCGGACACACGTGTCGGAGATACCGTGACCCTCGCATCAAATCCAGCCAGTGAAGCTTTAACTGGTTATAAAGAAATGAACCCAATGGTGTTCGCTGGGATTTATCCAATTGAGTCAAATAAATTCAATGACCTTCGTGAGGCACTTGAAAAACTTCAATTAAACGATGCTAGTCTTCGTTTTGAACCTGAAACATCGCAAGCGCTTGGTTTCGGATTCCGTTGTGGCTTCCTCGGTCTCTTGCATATGGATGTCATTCAAGAACGTTTAGAACGTGAATTTGGTATTGATTTGATTATGACCGCGCCATCCGTTGTTTATCATATCAATACAACGGACGGTGAAACCCTTGAAGTAGCCAACCCATCAGAATTCCCAGATCCTACGCGCATTGAAAACATCGAAGAACCATTTGTTAAAGCTCAAATCATGGTACCAAATGATTTCGTTGGTCCGGTTATGGAATTAGCTCAACGGAAACGTGGAATTTTCCTAACAATGGATTATTTAGACGCAAATCGGGTCAATATCATATATAATATTCCATTGAGTGAAATTGTTTTTGATTTCTTTGATAAACTTAAATCATCAACTAAAGGTTATGCCAGTTTTGATTATGAAATTTCTGACTATCGTCCATCAAATCTTGTGAAAATGGACATTCTCTTAAATGCCGAAAAAGTCGACGCCCTAAGTTTCATTGTCCACAAAGACTTTGCCTTTGAACGCGGAAAAGTCATTGTTGAAAAACTTAAAAAACTCATTCCACGTCAACAATTTGAAGTGCCAATTCAAGCGACTATCGGAAATAAAATCGTTGCTCGTTCAGATATTAAAGCTCTTCGTAAAAACGTATTGGCCAAATGTTATGGTGGTGATATTTCCCGTAAACGAAAACTCCTTGAAAAACAAAAAGCCGGTAAAAAACGAATGAAGGCCATTGGTTCAGTAGAAGTCCCT
>lepA_Lcl-121
ATGAATCTACAAGAAATGAACGCGCGTAAGGAAAAAATTCGTAATTTTTCGATTATCGCCCATATTGACCACGGAAAATCAACACTTGCTGACCGTATTCTCGAGCAAACTGAAACTGTTTCAAAACGAGAAATGCAAGCTCAACTTCTTGACTCAATGGACCTTGAACGTGAACGCGGAATTACCATTAAATTAAATGCTATTGAGTTAAATTATAAAGCCAAAGATGGTGAAACTTATATTTTCCACCTCATTGACACGCCGGGTCACGTCGATTTTACTTATGAAGTTTCACGAAGCCTTGCTGCCTGTGAGGGAGCAATATTAGTTGTTGATGCCGCACAAGGAATCGAAGCCCAAACCCTTGCAAATGTTTATCTTGCTTTGGATAATGACCTTGAAATTTTACCAGTCATCAATAAGATTGACCTACCAGCTGCTGACCCAGAAATGGTCCGTCAAGAAATTGAAGATGTGATTGGTTTAGATGCCTCTGAAGCCATTCTTGCTTCAGCCAAAGCTGGGATTGGTATTGAAGAAATTCTTGAACAGATTGTTGAGAAAGTTCCTGCCCCTCAAGGTGAAGTTGACGCTCCGCTCAAGGCTTTGATTTTTGACTCAGTTTATGATGCATATCGAGGCGTTATCCTTCAAATACGGGTCATTGACGGCTCGCTTAAAGTTGGGGACCGTATTCAATTGATGAGTAACGGTAAAGAATTTGATGTCACAGAAGTCGGTATTTTCACGCCAAAAGCTGTTTCTCGTGATTTCTTGATGGCTGGAGATGTTGGTTATGTAGCAGCATCTATTAAAACCGTTGCGGACACACGTGTCGGAGATACCGTGACCCTCGCATCAAATCCAGCAACTGAGGCGCTAAAGGGTTATAAAGAAATGAATCCAATGGTATTTGCGGGGATTTATCCAATTGAATCAAATAAATTCAATGACTTGCGCGAAGCTCTAGAAAAACTTCAATTAAATGATGCTAGTCTTCGTTTTGAACCTGAAACATCGCAAGCGCTTGGTTTCGGATTCCGTTGTGGTTTCCTCGGTCTTTTGCATATGGATGTCATTCAAGAGCGTTTAGAACGTGAATTTGGTATTGATTTGATCATGACCGCGCCATCCGTTGTTTATCATATCAATACAACGGACGGTGAAACCCTTGAAGTAGCCAACCCATCAGAATTCCCAGATCCTACACGCATTGAAAACATCGAAGAACCATTTGTTAAAGCTCAAATCATGGTACCAAATGATTTCGTTGGTCCGGTTATGGAATTAGCTCAACGGAAACGTGGAATTTTCCTAACAATGGATTATTTAGACGCAAATCGGGTCAATATCATATATAATATTCCATTGAGTGAAATTGTCTTTGATTTCTTTGATAAACTTAAATCATCAACTAAAGGTTATGCCAGCTTTGATTATGAGATTTCTGATTATCGTCCATCAAATCTTGTGAAAATGGACATTCTCTTAAATGCCGAAAAAGTCGATGCCTTAAGTTTCATTGTCCACAAAGACTTTGCCTTTGAACGCGGAAAAGTCATTGTTGAAAAACTTAAAAAACTCATTCCACGTCAACAATTCGAAGTGCCAATTCAAGCGACTATCGGAAATAAAATCGTTGCCCGTTCAGATATTAAAGCTCTTCGTAAAAACGTATTGGCCAAATGTTATGGTGGTGATATTTCCCGCAAACGAAAACTCCTTGAAAAACAAAAAGCCGGTAAAAAGCGGATGAAAGCCATTGGTTCAGTAGAAGTCCCT
>lepA_Lcl-122
ATGAATCTACAAGAAATGAACGCGCGTAAGGAAAAAATTCGAAATTTTTCGATTATCGCCCATATTGACCACGGAAAATCAACACTTGCTGACCGTATTCTCGAGCAAACTGAAACTGTTTCAAAACGAGAAATGCAAGCTCAACTTCTTGACTCAATGGACCTTGAACGTGAACGCGGAATTACCATTAAATTAAATGCTATCGAGTTAAATTATAAAGCCAAAGATGGTGAAACTTATATTTTCCACCTCATTGACACGCCAGGTCACGTCGATTTTACTTATGAAGTTTCACGAAGCCTTGCTGCCTGTGAGGGAGCAATATTAGTTGTTGATGCCGCACAAGGAATAGAAGCCCAAACCCTTGCAAATGTTTATCTTGCTTTGGATAATGACCTTGAAATTTTACCAGTCATCAATAAGATTGACCTACCAGCTGCTGACCCAGAAATGGTCCGTCAAGAAATTGAGGATGTGATTGGTTTAGATGCCTCTGAAGCCGTTCTTGCTTCAGCCAAAGCTGGGATTGGGATTGAAGAAATTCTTGAACAAATTGTTGAGAAAGTTCCTGCCCCTCAAGGTGAAGTTGACGCTCCGCTCAAGGCTTTGATTTTTGACTCAGTTTATGACGCATATCGAGGCGTTATCCTTCAAATTCGGGTCATTGACGGCTCGCTTAAAGTTGGCGACCGTATTCAATTGATGAGTAACGGTAAAGAATTTGATGTCACAGAAGTTGGTATTTTCACGCCAAAAGCAGTTTCTCGTGATTTCTTGATGGCTGGAGATGTCGGCTATGTAGCAGCATCTATTAAAACCGTTGCGGACACACGTGTCGGAGATACCGTGACCCTTGCATCAAATCCAGCAACTGAGGCCCTAAAGGGTTATAAAGAAATGAATCCAATGGTATTTGCGGGGATTTATCCAATTGAATCAAATAAATTCAATGACTTGCGCGAAGCCCTAGAAAAACTTCAATTAAACGATGCTAGTCTTCGTTTTGAACCTGAAACATCGCAAGCGCTTGGTTTCGGATTCCGTTGTGGTTTCCTCGGTCTCTTGCATATGGATGTCATTCAAGAGCGTTTAGAACGTGAATTTGGTATTGATTTGATTATGACCGCGCCATCCGTTGTTTATCATATCAATACAACGGACGGTGAAACCCTTGAAGTAGCCAACCCATCAGAATTCCCAGATCCTACGCGCATTGAAAACATCGAAGAACCATTTGTTAAAGCTCAAATCATGGTACCAAATGATTTCGTTGGTCCGGTTATGGAATTAGCTCAACGGAAACGTGGAATTTTCCTAACAATGGATTATTTAGACGCAAATCGGGTCAATATCATATATAATATTCCATTGAGTGAAATTGTCTTTGATTTCTTTGATAAACTTAAATCATCAACTAAAGGTTATGCCAGCTTTGATTATGAGATTTCTGATTATCGTCCATCAAATCTTGTGAAAATGGACATTCTCTTAAATGCTGAAAAAGTCGATGCCTTAAGTTTCATTGTCCACAAAGACTTTGCCTTTGAACGCGGAAAAGTCATTGTTGAAAAACTTAAAAAACTCATTCCACGTCAACAATTTGAAGTGCCAATTCAAGCGACTATCGGAAATAAAATCGTTGCCCGTTCAGATATTAAAGCTCTTCGTAAAAATGTATTGGCCAAATGTTATGGTGGAGATATTTCCCGCAAACGAAAACTCCTTGAAAAACAAAAAGCCGGTAAAAAACGAATGAAAGCCATTGGTTCAGTAGAAGTCCCT
>lepA_Lcl-123
ATGAATCTACAAGAAATGAACGCGCGTAAGGAAAAAATTCGTAATTTTTCGATTATCGCCCATATTGACCACGGAAAATCAACACTTGCTGACCGTATTCTCGAGCAAACTGAAACTGTTTCAAAACGAGAAATGCAAGCTCAACTTCTTGACTCAATGGACCTTGAACGTGAACGCGGAATTACCATTAAATTAAATGCTATTGAGTTAAATTATAAAGCCAAAGATGGTGAAACTTATATTTTCCACCTCATTGACACGCCGGGTCACGTCGATTTTACTTATGAAGTTTCACGAAGCCTTGCTGCCTGTGAGGGAGCAATATTAGTTGTTGATGCCGCACAAGGAATCGAAGCCCAAACCCTTGCAAATGTTTATCTTGCTTTGGATAATGACCTTGAAATTTTACCAGTCATCAATAAGATTGACCTACCAGCTGCTGACCCAGAAATGGTCCGTCAAGAAATTGAAGATGTGATTGGTTTAGATGCCTCTGAAGCCATTCTTGCTTCAGCCAAAGCTGGGATTGGTATTGAAGAAATTCTTGAACAGATTGTTGAGAAAGTTCCTGCCCCTCAAGGTGAAGTTGACGCTCCGCTCAAGGCTTTGATTTTTGACTCAGTTTATGATGCATATCGAGGCGTTATCCTTCAAATACGGGTCATTGACGGCTCGCTTAAAGTTGGGGACCGTATTCAATTGATGAGTAACGGTAAAGAATTTGATGTCACAGAAGTCGGTATTTTCACGCCAAAAGCTGTTTCTCGTGATTTCTTGATGGCTGGAGATGTTGGTTATGTAGCAGCATCTATTAAAACCGTTGCGGACACACGTGTCGGAGATACCGTGACCCTCGCATCAAATCCAGCAACTGAGGCGCTAAAGGGTTATAAAGAAATGAATCCAATGGTATTTGCGGGGATTTATCCAATTGAATCAAATAAATTCAATGACTTGCGCGAAGCTCTAGAAAAACTTCAATTAAATGATGCTAGTCTTCGTTTTGAACCTGAAACATCGCAAGCGCTTGGTTTCGGATTCCGTTGTGGTTTCCTCGGTCTTTTGCATATGGATGTCATTCAAGAGCGTTTAGAACGTGAATTTGGTATTGATTTGATCATGACCGCGCCATCCGTTGTTTATCATATCAATACAACGGACGGTGAAACCCTTGAAGTAGCCAACCCATCAGAATTCCCAGATCCTACACGCATTGAAAACATCGAAGAACCATTTGTTAAAGCTCAAATCATGGTACCAAATGATTTCGTTGGTCCGGTTATGGAATTAGCTCAACGGAAACGTGGAATTTTCCTAACAATGGATTATTTAGACGCAAATCGGGTCAATATCATATATAATATTCCATTGAGTGAAATTGTCTTTGATTTCTTTGATAAACTTAAATCATCAACTAAAGGTTATGCCAGCTTTGATTATGAGATTTCTGATTATCGTCCATCAAATCTTGTGAAAATGGACATTCTCTTAAATGCCGAAAAAGTCGATGCCTTAAGTTTCATTGTCCACAAAGACTTTGCCTTTGAACGCGGAAAAGTCATTGTTGAAAAACTTAAAAAACTCATTCCACGTCAACAATTCGAAGTGCCAATTCAAGCGACTATCGGAAATAAAATCGTTGCCCGTTCAGATATTAAAGCTCTTCGTAAAAACGTATTGGCCAAATGTTATGGTGGTGATATTTCCCGCAAACGAAAACTCCTTGAAAAACAAAAAGCCGGTAAAAAGCGGATGAAAGCCATTGGTTCAGTAGAAGTCCCT
>lepA_Lcl-124
ATGAATCTACAAGAAATGAACGCGCGTAAGGAAAAAATTCGTAATTTTTCGATTATCGCCCATATTGACCACGGAAAATCAACACTTGCTGACCGTATTCTCGAGCAAACTGAAACTGTTTCAAAACGAGAAATGCAAGCTCAACTTCTTGACTCAATGGACCTTGAACGTGAACGCGGAATTACCATTAAATTAAATGCTATTGAGTTAAATTATAAAGCCAAAGATGGTGAAACTTATATTTTCCACCTCATTGACACGCCGGGTCACGTCGATTTTACTTATGAAGTTTCACGAAGCCTTGCTGCCTGTGAGGGAGCAATATTAGTTGTTGATGCCGCACAAGGAATCGAAGCCCAAACCCTTGCAAATGTTTATCTTGCTTTGGATAATGACCTTGAAATTTTACCAGTCATCAATAAGATTGACCTACCAGCTGCTGACCCAGAAATGGTCCGTCAAGAAATTGAAGATGTGATTGGTTTAGATGCCTCTGAAGCCATTCTTGCTTCAGCCAAAGCTGGGATTGGTATTGAAGAAATTCTTGAACAGATTGTTGAGAAAGTTCCTGCCCCTCAAGGTGAAGTTGACGCTCCGCTCAAGGCTTTGATTTTTGACTCAGTTTATGATGCATATCGAGGCGTTATCCTTCAAATACGGGTCATTGACGGCTCGCTTAAAGTTGGGGACCGTATTCAATTGATGAGTAACGGTAAAGAATTTGATGTCACAGAAGTCGGTATTTTCACGCCAAAAGCTGTTTCTCGTGATTTCTTGATGGCTGGAGATGTTGGTTATGTAGCAGCATCTATTAAAACCGTTGCGGACACACGTGTCGGAGATACCGTGACCCTCGCATCAAATCCAGCAACTGAGGCGCTAAAGGGTTATAAAGAAATGAATCCAATGGTATTTGCGGGGATTTATCCAATTGAATCAAATAAATTCAATGACTTGCGCGAAGCTCTAGAAAAACTTCAATTAAATGATGCTAGTCTTCGTTTTGAACCTGAAACATCGCAAGCGCTTGGTTTCGGATTCCGTTGTGGTTTCCTCGGTCTTTTGCATATGGATGTCATTCAAGAGCGTTTAGAACGTGAATTTGGTATTGATTTGATCATGACCGCGCCATCCGTTGTTTATCATATCAATACAACGGACGGTGAAACCCTTGAAGTAGCCAACCCATCAGAATTCCCAGATCCTACACGCATTGAAAACATCGAAGAACCATTTGTTAAAGCTCAAATCATGGTACCAAATGATTTCGTTGGTCCGGTTATGGAATTAGCTCAACGGAAACGTGGAATTTTCCTAACAATGGATTATTTAGACGCAAATCGGGTCAATATCATATATAATATTCCATTGAGTGAAATTGTCTTTGATTTCTTTGATAAACTTAAATCATCAACTAAAGGTTATGCCAGCTTTGATTATGAGATTTCTGATTATCGTCCATCAAATCTTGTGAAAATGGACATTCTCTTAAATGCCGAAAAAGTCGATGCCTTAAGTTTCATTGTCCACAAAGACTTTGCCTTTGAACGCGGAAAAGTCATTGTTGAAAAACTTAAAAAACTCATTCCACGTCAACAATTCGAAGTGCCAATTCAAGCGACTATCGGAAATAAAATCGTTGCCCGTTCAGATATTAAAGCTCTTCGTAAAAACGTATTGGCCAAATGTTATGGTGGTGATATTTCCCGCAAACGAAAACTCCTTGAAAAACAAAAAGCCGGTAAAAAGCGGATGAAAGCCATTGGTTCAGTAGAAGTCCCT
>lepA_Lcl-125
ATGAATCTACAAGAAATGAACGCGCGTAAGGAAAAAATTCGTAATTTTTCGATTATCGCCCATATTGACCACGGAAAATCAACACTTGCTGACCGTATTCTCGAGCAAACTGAAACTGTTTCAAAACGAGAAATGCAAGCTCAACTTCTTGACTCAATGGACCTTGAACGTGAACGCGGAATTACCATTAAATTAAATGCTATTGAGTTAAATTATAAAGCCAAAGATGGTGAAACTTATATTTTCCACCTCATTGACACGCCGGGTCACGTCGATTTTACTTATGAAGTTTCACGAAGCCTTGCTGCCTGTGAGGGAGCAATATTAGTTGTTGATGCCGCACAAGGAATCGAAGCCCAAACCCTTGCAAATGTTTATCTTGCTTTGGATAATGACCTTGAAATTTTACCAGTCATCAATAAGATTGACCTACCAGCTGCTGACCCAGAAATGGTCCGTCAAGAAATTGAAGATGTGATTGGTTTAGATGCCTCTGAAGCCATTCTTGCTTCAGCCAAAGCTGGGATTGGTATTGAAGAAATTCTTGAACAGATTGTTGAGAAAGTTCCTGCCCCTCAAGGTGAAGTTGACGCTCCGCTCAAGGCTTTGATTTTTGACTCAGTTTATGATGCATATCGAGGCGTTATCCTTCAAATACGGGTCATTGACGGCTCGCTTAAAGTTGGGGACCGTATTCAATTGATGAGTAACGGTAAAGAATTTGATGTCACAGAAGTCGGTATTTTCACGCCAAAAGCTGTTTCTCGTGATTTCTTGATGGCTGGAGATGTTGGTTATGTAGCAGCATCTATTAAAACCGTTGCGGACACACGTGTCGGAGATACCGTGACCCTCGCATCAAATCCAGCAACTGAGGCGCTAAAGGGTTATAAAGAAATGAATCCAATGGTATTTGCGGGGATTTATCCAATTGAATCAAATAAATTCAATGACTTGCGCGAAGCTCTAGAAAAACTTCAATTAAATGATGCTAGTCTTCGTTTTGAACCTGAAACATCGCAAGCGCTTGGTTTCGGATTCCGTTGTGGTTTCCTCGGTCTTTTGCATATGGATGTCATTCAAGAGCGTTTAGAACGTGAATTTGGTATTGATTTGATCATGACCGCGCCATCCGTTGTTTATCATATCAATACAACGGACGGTGAAACCCTTGAAGTAGCCAACCCATCAGAATTCCCAGATCCTACACGCATTGAAAACATCGAAGAACCATTTGTTAAAGCTCAAATCATGGTACCAAATGATTTCGTTGGTCCGGTTATGGAATTAGCTCAACGGAAACGTGGAATTTTCCTAACAATGGATTATTTAGACGCAAATCGGGTCAATATCATATATAATATTCCATTGAGTGAAATTGTCTTTGATTTCTTTGATAAACTTAAATCATCAACTAAAGGTTATGCCAGCTTTGATTATGAGATTTCTGATTATCGTCCATCAAATCTTGTGAAAATGGACATTCTCTTAAATGCCGAAAAAGTCGATGCCTTAAGTTTCATTGTCCACAAAGACTTTGCCTTTGAACGCGGAAAAGTCATTGTTGAAAAACTTAAAAAACTCATTCCACGTCAACAATTCGAAGTGCCAATTCAAGCGACTATCGGAAATAAAATCGTTGCCCGTTCAGATATTAAAGCTCTTCGTAAAAACGTATTGGCCAAATGTTATGGTGGTGATATTTCCCGCAAACGAAAACTCCTTGAAAAACAAAAAGCCGGTAAAAAGCGGATGAAAGCCATTGGTTCAGTAGAAGTCCCT
>lepA_Lcl-126
ATGAATCTACAAGAAATGAACGCGCGTAAGGAAAAAATTCGTAATTTTTCGATTATCGCCCATATTGACCACGGAAAATCAACACTTGCTGACCGTATTCTCGAGCAAACTGAAACTGTTTCAAAACGAGAAATGCAAGCTCAACTTCTTGACTCAATGGACCTTGAACGTGAACGCGGAATTACCATTAAATTAAATGCTATTGAGTTAAATTATAAAGCCAAAGATGGTGAAACTTATATTTTCCACCTCATTGACACGCCGGGTCACGTCGATTTTACTTATGAAGTTTCACGAAGCCTTGCTGCCTGTGAGGGAGCAATATTAGTTGTTGATGCCGCACAAGGAATCGAAGCCCAAACCCTTGCAAATGTTTATCTTGCTTTGGATAATGACCTTGAAATTTTACCAGTCATCAATAAGATTGACCTACCAGCTGCTGACCCAGAAATGGTCCGTCAAGAAATTGAAGATGTGATTGGTTTAGATGCCTCTGAAGCCATTCTTGCTTCAGCCAAAGCTGGGATTGGTATTGAAGAAATTCTTGAACAGATTGTTGAGAAAGTTCCTGCCCCTCAAGGTGAAGTTGACGCTCCGCTCAAGGCTTTGATTTTTGACTCAGTTTATGATGCATATCGAGGCGTTATCCTTCAAATACGGGTCATTGACGGCTCGCTTAAAGTTGGGGACCGTATTCAATTGATGAGTAACGGTAAAGAATTTGATGTCACAGAAGTCGGTATTTTCACGCCAAAAGCTGTTTCTCGTGATTTCTTGATGGCTGGAGATGTTGGTTATGTAGCAGCATCTATTAAAACCGTTGCGGACACACGTGTCGGAGATACCGTGACCCTCGCATCAAATCCAGCAACTGAGGCGCTAAAGGGTTATAAAGAAATGAATCCAATGGTATTTGCGGGGATTTATCCAATTGAATCAAATAAATTCAATGACTTGCGCGAAGCTCTAGAAAAACTTCAATTAAATGATGCTAGTCTTCGTTTTGAACCTGAAACATCGCAAGCGCTTGGTTTCGGATTCCGTTGTGGTTTCCTCGGTCTTTTGCATATGGATGTCATTCAAGAGCGTTTAGAACGTGAATTTGGTATTGATTTGATCATGACCGCGCCATCCGTTGTTTATCATATCAATACAACGGACGGTGAAACCCTTGAAGTAGCCAACCCATCAGAATTCCCAGATCCTACACGCATTGAAAACATCGAAGAACCATTTGTTAAAGCTCAAATCATGGTACCAAATGATTTCGTTGGTCCGGTTATGGAATTAGCTCAACGGAAACGTGGAATTTTCCTAACAATGGATTATTTAGACGCAAATCGGGTCAATATCATATATAATATTCCATTGAGTGAAATTGTCTTTGATTTCTTTGATAAACTTAAATCATCAACTAAAGGTTATGCCAGCTTTGATTATGAGATTTCTGATTATCGTCCATCAAATCTTGTGAAAATGGACATTCTCTTAAATGCCGAAAAAGTCGATGCCTTAAGTTTCATTGTCCACAAAGACTTTGCCTTTGAACGCGGAAAAGTCATTGTTGAAAAACTTAAAAAACTCATTCCACGTCAACAATTCGAAGTGCCAATTCAAGCGACTATCGGAAATAAAATCGTTGCCCGTTCAGATATTAAAGCTCTTCGTAAAAACGTATTGGCCAAATGTTATGGTGGTGATATTTCCCGCAAACGAAAACTCCTTGAAAAACAAAAAGCCGGTAAAAAGCGGATGAAAGCCATTGGTTCAGTAGAAGTCCCT
>lepA_Lcl-127
ATGAATTTACAAGAAATGAATGCGCGTAAGGAAAAAATTCGTAATTTTTCGATTATCGCCCATATTGACCACGGGAAATCAACCCTTGCTGACCGTATTCTCGAGCAAACTGAAACTGTCTCAAAACGTGAAATGCAAGCCCAACTTTTAGACTCAATGGACCTTGAACGTGAACGTGGGATTACCATTAAATTAAATGCTATCGAACTGAACTATAAAGCTAAAGATGGCGAAACTTATATTTTCCACCTTATTGACACGCCAGGGCACGTCGATTTCACTTATGAAGTCTCACGAAGTCTTGCTGCCTGTGAAGGGGCAATTTTAGTTGTTGATGCCGCCCAAGGAATCGAAGCTCAAACCCTCGCTAACGTTTATCTTGCTTTGGATAATGACCTCGAAATTTTACCAGTCATCAATAAAATTGACTTACCAGCTGCTGACCCAGAAATGGTTCGCCAAGAAATTGAAGATGTGATTGGTTTAGATGCTTCCGAAGCGGTTCTTGCCTCTGCTAAAGCTGGAATTGGAATTGAAGAAATTCTTGAACAAATCGTCGAAAAAGTTCCAGCTCCTCAAGGTGAAGTTGACGCGCCTCTCAAAGCTCTAATTTTTGACTCAGTTTATGATGCTTATCGAGGAGTTATTCTTCAAATTCGTGTGATTGACGGTTCAGTCAAGGTTGGAGATCGTATTCAACTGATGAGTAACGGCAAAGAATTTGATGTTACAGAAGTTGGGATTTTCACACCAAAAGCAGTTGCCCGTGATTTCTTGATGGCTGGAGATGTTGGTTATGTTGCTGCCGCAATCAAGACAGTTGCTGACACACGTGTTGGGGATACAGTGACACTCGCTTCAAATCCAGCGACCGAAGCCCTAGAGGGTTATAAGGAAATGAACCCAATGGTGTTCGCTGGGATTTACCCAATTGAATCAAATAAATTTAACGACCTCCGTGAGGCCCTTGAAAAACTTCAATTAAACGACGCTAGTCTTCGTTTTGAGCCTGAAACATCACAAGCTCTTGGTTTTGGATTCCGTTGTGGTTTCCTTGGCCTCTTGCACATGGATGTCATTCAAGAGCGTTTAGAACGTGAATTTGGTATTGATTTGATTATGACTGCTCCATCCGTTGTTTATCATATTAATACTACAGATGGTGAAACATTAGAAGTCGCTAACCCATCGGAATTCCCAGATCCTACACGCATTGAAAATATTGAAGAACCATTTGTTAAAGCTCAAATCATGGTGCCAAATGATTTTGTTGGTCCTGTGATGGAATTGGCCCAACGAAAACGCGGAATTTTTCTAACAATGGATTATTTAGATGCAAATCGTGTCAATATCATTTATCATATTCCATTGAGTGAAATTGTTTTTGATTTCTTTGATAAACTTAAATCATCAACTAAAGGTTATGCCAGCTTTGATTATGAAATTTCTGACTATCGTCCATCAAATCTTGTAAAAATGGATATTCTCTTAAATGCTGAAAAAGTCGATGCCTTAAGTTTCATTGTCCACAAAGACTTTGCCTTTGAACGCGGAAAAGTAATTGTTGAAAAACTTAAAAAACTCATTCCACGTCAACAATTTGAAGTTCCAATCCAAGCAACCATTGGAAACAAAATCGTTGCTCGTTCAGACATTAAAGCTCTTCGTAAAAATGTATTGGCCAAATGTTATGGTGGAGATATTTCCCGTAAGCGAAAACTCCTTGAAAAACAAAAAGCTGGTAAAAAACGGATGAAAGCCATTGGTTCAGTAGAAGTCCCT
>lepA_Lcl-128
ATGAATTTACAAGAAATGAACGCGCGTAAGGAAAAAATTCGTAATTTTTCGATTATCGCCCATATTGACCACGGGAAATCAACCCTTGCTGACCGTATTCTCGAGCAAACTGAAACTGTCTCAAAACGTGAAATGCAAGCCCAACTTTTAGACTCAATGGACCTTGAACGTGAACGTGGGATTACCATTAAATTAAATGCTATCGAACTGAACTATAAAGCTAAAGATGGCGAAACTTATATTTTCCACCTTATTGATACGCCAGGGCACGTCGATTTCACTTATGAAGTCTCACGAAGTCTTGCTGCCTGTGAAGGGGCAATTTTAGTTGTTGATGCCGCCCAAGGAATCGAAGCTCAAACCCTCGCTAACGTTTATCTTGCTTTGGATAATGACCTCGAAATTTTACCAGTCATCAATAAAATTGACTTACCAGCTGCTGACCCAGAAATGGTTCGCCAAGAAATTGAAGATGTGATTGGTTTAGATGCTTCCGAAGCGGTTCTTGCCTCTGCTAAAGCTGGAATTGGAATTGAAGAAATTCTTGAACAAATCGTCGAAAAAGTTCCAGCTCCTCAAGGTGAAGTTGACGCGCCTCTCAAAGCTCTAATTTTTGACTCAGTTTATGATGCTTATCGAGGAGTTATTCTTCAAATTCGTGTGATTGACGGTTCAGTCAAGGTTGGAGATCGTATTCAACTGATGAGTAACGGCAAAGAATTTGATGTTACAGAAGTTGGGATTTTCACACCAAAAGCAGTTGCCCGTGATTTCTTGATGGCTGGAGATGTTGGTTATGTTGCTGCCGCAATCAAGACAGTTGCTGACACACGTGTTGGGGATACAGTGACACTCGCTTCAAATCCAGCGACCGAAGCCCTAGAGGGTTATAAGGAAATGAACCCAATGGTGTTCGCTGGGATTTACCCAATTGAATCAAATAAATTTAACGACCTCCGTGAGGCCCTTGAAAAACTTCAATTAAACGACGCTAGTCTTCGTTTTGAGCCTGAAACATCACAAGCTCTTGGTTTTGGATTCCGTTGTGGTTTCCTTGGCCTCTTGCACATGGATGTCATTCAAGAGCGTTTAGAACGTGAATTTGGTATTGATTTGATTATGACTGCTCCATCCGTTGTTTATCATATTAATACTACAGATGGTGAAACATTAGAAGTCGCTAACCCATCGGAATTCCCAGATCCTACACGCATTGAAAATATTGAAGAACCATTTGTTAAAGCTCAAATCATGGTGCCAAATGATTTTGTTGGTCCTGTGATGGAATTGGCCCAACGAAAACGCGGAATTTTTCTAACAATGGATTATTTAGATGCAAATCGTGTCAATATCATTTATCATATTCCATTGAGTGAAATTGTTTTTGATTTCTTTGATAAACTTAAATCATCAACTAAAGGTTATGCCAGCTTTGATTATGAAATTTCTGACTATCGTCCATCAAATCTTGTAAAAATGGATATTCTCTTAAATGCTGAAAAAGTAGATGCCTTAAGTTTCATTGTCCACAAAGACTTTGCCTTTGAACGCGGAAAAGTAATTGTTGAAAAACTTAAAAAACTCATTCCACGTCAACAATTTGAAGTTCCAATCCAAGCAACCATTGGAAACAAAATCGTTGCTCGTTCAGACATTAAAGCTCTTCGTAAAAATGTATTGGCCAAATGTTATGGTGGAGATATTTCCCGTAAGCGAAAACTCCTTGAAAAACAAAAAGCTGGTAAAAAACGGATGAAAGCCATTGGTTCAGTAGAAGTCCCT
>lepA_Lcl-129
ATGAATTTACAAGAAATGAACGCGCGTAAGGAAAAAATTCGTAATTTTTCGATTATCGCCCATATTGACCACGGGAAATCAACCCTTGCTGACCGTATTCTCGAGCAAACTGAAACTGTGTCAAAACGTGAAATGCAAGCCCAACTTTTAGACTCAATGGACCTTGAACGTGAACGTGGGATTACCATTAAATTAAATGCTATCGAGTTAAATTATAAAGCTAAAGATGGCGAAACTTATATTTTCCACCTCATTGACACGCCAGGGCACGTCGATTTTACTTATGAAGTTTCACGAAGTCTTGCTGCCTGTGAAGGGGCAATTTTAGTTGTTGATGCCGCCCAAGGAATCGAAGCTCAAACCCTCGCTAACGTTTATCTTGCTTTGGATAATGACCTCGAAATTTTACCAGTCATCAATAAAATTGACTTACCAGCTGCTGACCCAGAAATGGTTCGCCAAGAAATTGAAGATGTGATTGGTTTAGATGCTTCCGAAGCGGTTCTTGCCTCTGCTAAAGCTGGGATTGGGATTGAAGAAATTCTCGAACAAATCGTCGAGAAAGTTCCAGCCCCTCAAGGTGAAGTTGACGCACCTCTCAAAGCTCTAATTTTTGACTCAGTTTATGATGCTTATCGAGGAGTTATTCTTCAAATTCGTGTGATTGACGGTTCAGTCAAGGTTGGAGATCGTATTCAACTCATGAGTAACGGCAAAGAATTTGATGTTACAGAAGTTGGGATTTTCACACCAAAAGCAGTTTCCCGTGATTTCTTGATGGCCGGAGATGTTGGTTATGTTGCAGCCGCAATCAAGACAGTTGCTGACACACGTGTTGGGGATACAGTGACACTCGCTTCAAATCCAGCGACCGAAGCCCTAGAGGGTTATAAGGAAATGAACCCAATGGTGTTCGCTGGGATTTACCCAATTGAATCAAATAAATTTAACGACCTCCGTGAGGCCCTTGAAAAACTTCAATTAAACGACGCCAGTCTTCGTTTTGAGCCTGAAACATCACAAGCTCTTGGTTTTGGATTCCGTTGTGGTTTCCTTGGCCTCTTGCACATGGATGTCATTCAAGAGCGTTTAGAACGTGAATTTGGCATTGATTTGATTATGACTGCTCCATCCGTTGTTTATCATATTAATACTACAGATGGTGAAACATTAGAAGTTGCTAACCCATCGGAATTCCCAGATCCTACACGCATTGAAAATATTGAAGAACCATTTGTCAAAGCTCAAATCATGGTGCCAAATGATTTCGTTGGTCCTGTGATGGAATTGGCCCAACGAAAACGCGGGATTTTTCTAACAATGGATTATTTAGATGCAAATCGTGTCAATATCATTTATCATATTCCATTGAGTGAAATTGTCTTTGATTTCTTTGATAAACTTAAATCATCAACTAAAGGTTATGCCAGCTTTGATTATGAAATTTCTGATTATCGTCCATCAAATCTTGTAAAAATGGATATTCTCTTAAATGCTGAAAAAGTCGATGCCTTAAGTTTCATTGTTCACAAAGACTTTGCCTTTGAACGCGGAAAAGTAATTGTTGAAAAACTTAAAAAACTCATTCCACGTCAACAATTTGAAGTTCCAATCCAAGCAACCATTGGAAACAAAATCGTTGCTCGTTCAGATATTAAAGCTCTTCGTAAAAACGTATTGGCCAAATGTTATGGTGGAGATATTTCCCGTAAACGAAAACTCCTTGAAAAACAAAAAGCCGGTAAAAAACGGATGAAAGCCATTGGTTCAGTTGAAGTCCCT
>lepA_Lcl-130
ATGAATTTACAAGAAATGAACGCGCGTAAGGAAAAAATTCGTAATTTTTCGATTATCGCCCATATTGACCACGGGAAATCAACCCTTGCTGACCGTATTCTCGAGCAAACTGAAACTGTCTCAAAACGTGAAATGCAAGCCCAACTTTTAGACTCAATGGACCTTGAACGTGAACGTGGGATTACCATTAAATTAAATGCTATCGAACTGAACTATAAAGCTAAAGATGGCGAAACTTATATTTTCCACCTTATTGACACGCCAGGGCACGTCGATTTCACTTATGAAGTCTCACGAAGTCTTGCTGCCTGTGAAGGGGCAATTTTAGTTGTTGATGCCGCCCAAGGAATCGAAGCTCAAACCCTCGCTAACGTTTATCTTGCTTTGGATAATGACCTCGAAATTTTACCAGTCATCAATAAAATTGACTTACCAGCTGCTGACCCAGAAATGGTTCGCCAAGAAATTGAAGATGTGATTGGTTTAGATGCTTCCGAAGCGGTTCTTGCCTCTGCTAAAGCTGGAATTGGAATTGAAGAAATTCTTGAACAAATCGTCGAAAAAGTTCCAGCTCCTCAAGGTGAAGTTGACGCGCCTCTCAAAGCTCTAATTTTTGACTCAGTTTATGATGCTTATCGAGGAGTTATTCTTCAAATTCGTGTGATTGACGGTTCAGTCAAGGTTGGAGATCGTATTCAACTGATGAGTAACGGCAAAGAATTTGATGTTACAGAAGTTGGGATTTTCACACCAAAAGCAGTTGCCCGTGATTTCTTGATGGCTGGAGATGTTGGTTATGTTGCTGCCGCAATCAAGACAGTTGCTGACACACGTGTTGGGGATACAGTGACACTCGCTTCAAATCCAGCGACCGAAGCCCTAGAGGGTTATAAGGAAATGAACCCAATGGTGTTCGCTGGGATTTACCCAATTGAATCAAATAAATTTAACGACCTCCGTGAGGCCCTTGAAAAACTTCAATTAAACGACGCTAGTCTTCGTTTTGAGCCTGAAACATCACAAGCTCTTGGTTTTGGATTCCGTTGTGGTTTCCTTGGCCTCTTGCACATGGATGTCATTCAAGAGCGTTTAGAACGTGAATTTGGTATTGATTTGATTATGACTGCTCCATCCGTTGTTTATCATATTAATACTACAGATGGTGAAACATTAGAAGTCGCTAACCCATCGGAATTCCCAGATCCTACACGCATTGAAAATATTGAAGAACCATTTGTTAAAGCTCAAATCATGGTGCCAAATGATTTTGTTGGTCCTGTGATGGAATTGGCCCAACGAAAACGCGGAATTTTTCTAACAATGGATTATTTAGATGCAAATCGTGTCAATATCATTTATCATATTCCATTGAGTGAAATTGTTTTTGATTTCTTTGATAAACTTAAATCATCAACTAAAGGTTATGCCAGCTTTGATTATGAAATTTCTGACTATCGTCCATCAAATCTTGTAAAAATGGATATTCTCTTAAATGCTGAAAAAGTCGATGCCTTAAGTTTCATTGTCCACAAAGACTTTGCCTTTGAACGCGGAAAAGTAATTGTTGAAAAACTTAAAAAACTCATTCCACGTCAACAATTTGAAGTTCCAATCCAAGCAACCATTGGAAACAAAATCGTTGCTCGTTCAGACATTAAAGCTCTTCGTAAAAATGTATTGGCCAAATGTTATGGTGGAGATATTTCCCGTAAGCGAAAACTCCTTGAAAAACAAAAAGCTGGTAAAAAACGGATGAAAGCCATTGGTTCAGTAGAAGTCCCT
>lepA_Lcl-131
ATGAATTTACAAGAAATGAACGCGCGTAAGGAAAAAATTCGTAATTTTTCGATTATCGCCCATATTGACCACGGGAAATCAACCCTTGCTGACCGTATTCTCGAGCAAACTGAAACTGTCTCAAAACGTGAAATGCAAGCCCAACTTTTAGACTCAATGGACCTTGAACGTGAACGTGGGATTACCATTAAATTAAATGCTATCGAACTGAACTATAAAGCTAAAGATGGCGAAACTTATATTTTCCACCTTATTGACACGCCAGGGCACGTCGATTTCACTTATGAAGTCTCACGAAGTCTTGCTGCCTGTGAAGGGGCAATTTTAGTTGTTGATGCCGCCCAAGGAATCGAAGCTCAAACCCTCGCTAACGTTTATCTTGCTTTGGATAATGACCTCGAAATTTTACCAGTCATCAATAAAATTGACTTACCAGCTGCTGACCCAGAAATGGTTCGCCAAGAAATTGAAGATGTGATTGGTTTAGATGCTTCCGAAGCGGTTCTTGCCTCTGCTAAAGCTGGAATTGGAATTGAAGAAATTCTTGAACAAATCGTCGAAAAAGTTCCAGCTCCTCAAGGTGAAGTTGACGCGCCTCTCAAAGCTCTAATTTTTGACTCAGTTTATGATGCTTATCGAGGAGTTATTCTTCAAATTCGTGTGATTGACGGTTCAGTCAAGGTTGGAGATCGTATTCAACTGATGAGTAACGGCAAAGAATTTGATGTTACAGAAGTTGGGATTTTCACACCAAAAGCAGTTGCCCGTGATTTCTTGATGGCTGGAGATGTTGGTTATGTTGCTGCCGCAATCAAGACAGTTGCTGACACACGTGTTGGGGATACAGTGACACTCGCTTCAAATCCAGCGACCGAAGCCCTAGAGGGTTATAAGGAAATGAACCCAATGGTGTTCGCTGGGATTTACCCAATTGAATCAAATAAATTTAACGACCTCCGTGAGGCCCTTGAAAAACTTCAATTAAACGACGCTAGTCTTCGTTTTGAGCCTGAAACATCACAAGCTCTTGGTTTTGGATTCCGTTGTGGTTTCCTTGGCCTCTTGCACATGGATGTCATTCAAGAGCGTTTAGAACGTGAATTTGGTATTGATTTGATTATGACTGCTCCATCCGTTGTTTATCATATTAATACTACAGATGGTGAAACATTAGAAGTCGCTAACCCATCGGAATTCCCAGATCCTACACGCATTGAAAATATTGAAGAACCATTTGTTAAAGCTCAAATCATGGTGCCAAATGATTTTGTTGGTCCTGTGATGGAATTGGCCCAACGAAAACGCGGAATTTTTCTAACAATGGATTATTTAGATGCAAATCGTGTCAATATCATTTATCATATTCCATTGAGTGAAATTGTTTTTGATTTCTTTGATAAACTTAAATCATCAACTAAAGGTTATGCCAGCTTTGATTATGAAATTTCTGACTATCGTCCATCAAATCTTGTAAAAATGGATATTCTCTTAAATGCTGAAAAAGTCGATGCCTTAAGTTTCATTGTCCACAAAGACTTTGCCTTTGAACGCGGAAAAGTAATTGTTGAAAAACTTAAAAAACTCATTCCACGTCAACAATTTGAAGTTCCAATCCAAGCAACCATTGGAAACAAAATCGTTGCTCGTTCAGACATTAAAGCTCTTCGTAAAAATGTATTGGCCAAATGTTATGGTGGAGATATTTCCCGTAAGCGAAAACTCCTTGAAAAACAAAAAGCTGGTAAAAAACGGATGAAAGCCATTGGTTCAGTAGAAGTCCCT
>lepA_Lcl-132
ATGAATTTACAAGAAATGAACGCGCGTAAGGAAAAAATTCGTAATTTTTCGATTATCGCCCATATTGACCACGGGAAATCAACCCTTGCTGACCGTATTCTCGAGCAAACTGAAACTGTCTCAAAACGTGAAATGCAAGCCCAACTTTTAGACTCAATGGACCTTGAACGTGAACGTGGGATTACCATTAAATTAAATGCTATCGAACTGAACTATAAAGCTAAAGATGGCGAAACTTATATTTTCCACCTTATTGACACGCCAGGGCACGTCGATTTCACTTATGAAGTCTCACGAAGTCTTGCTGCCTGTGAAGGGGCAATTTTAGTTGTTGATGCCGCCCAAGGAATCGAAGCTCAAACCCTCGCTAACGTTTATCTTGCTTTGGATAATGACCTCGAAATTTTACCAGTCATCAATAAAATTGACTTACCAGCTGCTGACCCAGAAATGGTTCGCCAAGAAATTGAAGATGTGATTGGTTTAGATGCTTCCGAAGCGGTTCTTGCCTCTGCTAAAGCTGGAATTGGAATTGAAGAAATTCTTGAACAAATCGTCGAAAAAGTTCCAGCTCCTCAAGGTGAAGTTGACGCGCCTCTCAAAGCTCTAATTTTTGACTCAGTTTATGATGCTTATCGAGGAGTTATTCTTCAAATTCGTGTGATTGACGGTTCAGTCAAGGTTGGAGATCGTATTCAACTGATGAGTAACGGCAAAGAATTTGATGTTACAGAAGTTGGGATTTTCACACCAAAAGCAGTTGCCCGTGATTTCTTGATGGCTGGAGATGTTGGTTATGTTGCTGCCGCAATCAAGACAGTTGCTGACACACGTGTTGGGGATACAGTGACACTCGCTTCAAATCCAGCGACCGAAGCCCTAGAGGGTTATAAGGAAATGAACCCAATGGTGTTCGCTGGGATTTACCCAATTGAATCAAATAAATTTAACGACCTCCGTGAGGCCCTTGAAAAACTTCAATTAAACGACGCTAGTCTTCGTTTTGAGCCTGAAACATCACAAGCTCTTGGTTTTGGATTCCGTTGTGGTTTCCTTGGCCTCTTGCACATGGATGTCATTCAAGAGCGTTTAGAACGTGAATTTGGTATTGATTTGATTATGACTGCTCCATCCGTTGTTTATCATATTAATACTACAGATGGTGAAACATTAGAAGTCGCTAACCCATCGGAATTCCCAGATCCTACACGCATTGAAAATATTGAAGAACCATTTGTTAAAGCTCAAATCATGGTGCCAAATGATTTTGTTGGTCCTGTGATGGAATTGGCCCAACGAAAACGCGGAATTTTTCTAACAATGGATTATTTAGATGCAAATCGTGTCAATATCATTTATCATATTCCATTGAGTGAAATTGTTTTTGATTTCTTTGATAAACTTAAATCATCAACTAAAGGTTATGCCAGCTTTGATTATGAAATTTCTGACTATCGTCCATCAAATCTTGTAAAAATGGATATTCTCTTAAATGCTGAAAAAGTCGATGCCTTAAGTTTCATTGTCCACAAAGACTTTGCCTTTGAACGCGGAAAAGTAATTGTTGAAAAACTTAAAAAAATCATTCCACGTCAACAATTTGAAGTTCCAATCCAAGCAACCATTGGAAACAAAATCGTTGCTCGTTCAGACATTAAAGCTCTTCGTAAAAATGTATTGGCCAAATGTTATGGTGGAGATATTTCCCGTAAGCGAAAACTCCTTGAAAAACAAAAAGCTGGTAAAAAACGGATGAAAGCCATTGGTTCAGTAGAAGTCCCT
>lepA_Lcl-133
ATGAATTTACAAGAAATGAACGCGCGTAAGGAAAAAATTCGTAATTTTTCGATTATCGCCCATATTGACCACGGGAAATCAACCCTTGCTGACCGTATTCTCGAGCAAACTGAAACTGTCTCAAAACGTGAAATGCAAGCCCAACTTTTAGACTCAATGGACCTTGAACGTGAACGTGGGATTACCATTAAATTAAATGCTATCGAACTGAACTATAAAGCTAAAGATGGCGAAACTTATATTTTCCACCTTATTGACACGCCAGGGCACGTCGATTTCACTTATGAAGTCTCACGAAGTCTTGCTGCCTGTGAAGGGGCAATTTTAGTTGTTGATGCCGCCCAAGGAATCGAAGCTCAAACCCTCGCTAACGTTTATCTTGCTTTGGATAATGACCTCGAAATTTTACCAGTCATCAATAAAATTGACTTACCAGCTGCTGACCCAGAAATGGTTCGCCAAGAAATTGAAGATGTGATTGGTTTAGATGCTTCCGAAGCGGTTCTTGCCTCTGCTAAAGCTGGAATTGGAATTGAAGAAATTCTTGAACAAATCGTCGAAAAAGTTCCAGCTCCTCAAGGTGAAGTTGACGCGCCTCTCAAAGCTCTAATTTTTGACTCAGTTTATGATGCTTATCGAGGAGTTATTCTTCAAATTCGTGTGATTGACGGTTCAGTCAAGGTTGGAGATCGTATTCAACTGATGAGTAACGGCAAAGAATTTGATGTTACAGAAGTTGGGATTTTCACACCAAAAGCAGTTGCCCGTGATTTCTTGATGGCTGGAGATGTTGGTTATGTTGCTGCCGCAATCAAGACAGTTGCTGACACACGTGTTGGGGATACAGTGACACTCGCTTCAAATCCAGCGACCGAAGCCCTAGAGGGTTATAAGGAAATGAACCCAATGGTGTTCGCTGGGATTTACCCAATTGAATCAAATAAATTTAACGACCTCCGTGAGGCCCTTGAAAAACTTCAATTAAACGACGCTAGTCTTCGTTTTGAGCCTGAAACATCACAAGCTCTTGGTTTTGGATTCCGTTGTGGTTTACTTGGCCTCTTGCACATGGATGTCATTCAAGAGCGTTTAGAACGTGAATTTGGTATTGATTTGATTATGACTGCTCCATCCGTTGTTTATCATATTAATACTACAGATGGTGAAACATTAGAAGTCGCTAACCCATCGGAATTCCCAGATCCTACACGCATTGAAAATATTGAAGAACCATTTGTTAAAGCTCAAATCATGGTGCCAAATGATTTTGTTGGTCCTGTGATGGAATTGGCCCAACGAAAACGCGGAATTTTTCTAACAATGGATTATTTAGATGCAAATCGTGTCAATATCATTTATCATATTCCATTGAGTGAAATTGTTTTTGATTTCTTTGATAAACTTAAATCATCAACTAAAGGTTATGCCAGCTTTGATTATGAAATTTCTGACTATCGTCCATCAAATCTTGTAAAAATGGATATTCTCTTAAATGCTGAAAAAGTCGATGCCTTAAGTTTCATTGTCCACAAAGACTTTGCCTTTGAACGCGGAAAAGTAATTGTTGAAAAACTTAAAAAACTCATTCCACGTCAACAATTTGAAGTTCCAATCCAAGCAACCATTGGAAACAAAATCGTTGCTCGTTCAGACATTAAAGCTCTTCGTAAAAATGTATTGGCCAAATGTTATGGTGGAGATATTTCCCGTAAGCGAAAACTCCTTGAAAAACAAAAAGCTGGTAAAAAACGGATGAAAGCCATTGGTTCAGTAGAAGTCCCT
>lepA_Lcl-134
ATGAATTTACAAGAAATGAATGCGCGTAAGGAAAAAATTCGTAATTTTTCGATTATCGCCCATATTGACCACGGGAAATCAACCCTTGCTGACCGTATTCTCGAGCAAACTGAAACTGTCTCAAAACGTGAAATGCAAGCCCAACTTTTAGACTCAATGGACCTTGAACGTGAACGTGGGATTACCATTAAATTAAATGCTATCGAACTGAACTATAAAGCTAAAGATGGCGAAACTTATATTTTCCACCTTATTGACACGCCAGGGCACGTCGATTTCACTTATGAAGTCTCACGAAGTCTTGCTGCCTGTGAAGGGGCAATTTTAGTTGTTGATGCCGCCCAAGGAATCGAAGCTCAAACCCTCGCTAACGTTTATCTTGCTTTGGATAATGACCTCGAAATTTTACCAGTCATCAATAAAATTGACTTACCAGCTGCTGACCCAGAAATGGTTCGCCAAGAAATTGAAGATGTGATTGGTTTAGATGCTTCCGAAGCGGTTCTTGCCTCTGCTAAAGCTGGAATTGGAATTGAAGAAATTCTTGAACAAATCGTCGAAAAAGTTCCAGCTCCTCAAGGTGAAGTTGACGCGCCTCTCAAAGCTCTAATTTTTGACTCAGTTTATGATGCTTATCGAGGAGTTATTCTTCAAATTCGTGTGATTGACGGTTCAGTCAAGGTTGGAGATCGTATTCAACTGATGAGTAACGGCAAAGAATTTGATGTTACAGAAGTTGGGATTTTCACACCAAAAGCAGTTGCCCGTGATTTCTTGATGGCTGGAGATGTTGGTTATGTTGCTGCCGCAATCAAGACAGTTGCTGACACACGTGTTGGGGATACAGTGACACTCGCTTCAAATCCAGCGACCGAAGCCCTAGAGGGTTATAAGGAAATGAACCCAATGGTGTTCGCTGGGATTTACCCAATTGAATCAAATAAATTTAACGACCTCCGTGAGGCCCTTGAAAAACTTCAATTAAACGACGCTAGTCTTCGTTTTGAGCCTGAAACATCACAAGCTCTTGGTTTTGGATTCCGTTGTGGTTTCCTTGGCCTCTTGCACATGGATGTCATTCAAGAGCGTTTAGAACGTGAATTTGGTATTGATTTGATTATGACTGCTCCATCCGTTGTTTATCATATTAATACTACAGATGGTGAAACATTAGAAGTCGCTAACCCATCGGAATTCCCAGATCCTACACGCATTGAAAATATTGAAGAACCATTTGTTAAAGCTCAAATCATGGTGCCAAATGATTTTGTTGGTCCTGTGATGGAATTGGCCCAACGAAAACGCGGAATTTTTCTAACAATGGATTATTTAGATGCAAATCGTGTCAATATCATTTATCATATTCCATTGAGTGAAATTGTTTTTGATTTCTTTGATAAACTTAAATCATCAACTAAAGGTTATGCCAGCTTTGATTATGAAATTTCTGACTATCGTCCATCAAATCTTGTAAAAATGGATATTCTCTTAAATGCTGAAAAAGTCGATGCCTTAAGTTTCATTGTCCACAAAGACTTTGCCTTTGAACGCGGAAAAGTAATTGTTGAAAAACTTAAAAAACTCATTCCACGTCAACAATTTGAAGTTCCAATCCAAGCAACCATTGGAAACAAAATCGTTGCTCGTTCAGACATTAAAGCTCTTCGTAAAAATGTATTGGCCAAATGTTATGGTGGAGATATTTCCCGTAAGCGAAAACTCCTTGAAAAACAAAAAGCTGGTAAAAAACGGATGAAAGCCATTGGTTCAGTAGAAGTCCCT
>lepA_Lcl-135
ATGAATTTACAAGAAATGAACGCGCGTAAGGAAAAAATTCGTAATTTTTCGATTATCGCCCATATTGACCACGGGAAATCAACCCTTGCTGACCGTATTCTCGAGCAAACTGAAACTGTCTCAAAACGTGAAATGCAAGCCCAACTTTTAGACTCAATGGACCTTGAACGTGAACGTGGGATTACCATTAAATTAAATGCTATCGAACTGAACTATAAAGCTAAAGATGGCGAAACTTATATTTTCCACCTTATTGACACGCCAGGGCACGTCGATTTCACTTATGAAGTCTCACGAAGTCTTGCTGCCTGTGAAGGGGCAATTTTAGTTGTTGATGCCGCCCAAGGAATCGAAGCTCAAACCCTCGCTAACGTTTATCTTGCTTTGGATAATGACCTCGAAATTTTACCAGTCATCAATAAAATTGACTTACCAGCTGCTGACCCAGAAATGGTTCGCCAAGAAATTGAAGATGTGATTGGTTTAGATGCTTCCGAAGCGGTTCTTGCCTCTGCTAAAGCTGGAATTGGAATTGAAGAAATTCTTGAACAAATCGTCGAAAAAGTTCCAGCTCCTCAAGGTGAAGTTGACGCGCCTCTCAAAGCTCTAATTTTTGACTCAGTTTATGATGCTTATCGAGGAGTTATTCTTCAAATTCGTGTGATTGACGGTTCAGTCAAGGTTGGAGATCGTATTCAACTGATGAGTAACGGCAAAGAATTTGATGTTACAGAAGTTGGGATTTTCACACCAAAAGCAGTTGCCCGTGATTTCTTGATGGCTGGAGATGTTGGTTATGTTGCTGCCGCAATCAAGACAGTTGCTGACACACGTGTTGGGGATACAGTGACACTCGCTTCAAATCCAGCGACCGAATCCCTAGAGGGTTATAAGGAAATGAACCCAATGGTGTTCGCTGGGATTTACCCAATTGAATCAAATAAATTTAACGACCTCCGTGAGGCCCTTGAAAAACTTCAATTAAACGACGCTAGTCTTCGTTTTGAGCCTGAAACATCACAAGCTCTTGGTTTTGGATTCCGTTGTGGTTTCCTTGGCCTCTTGCACATGGATGTCATTCAAGAGCGTTTAGAACGTGAATTTGGTATTGATTTGATTATGACTGCTCCATCCGTTGTTTATCATATTAATACTACAGATGGTGAAACATTAGAAGTCGCTAACCCATCGGAATTCCCAGATCCTACACGCATTGAAAATATTGAAGAACCATTTGTTAAAGCTCAAATCATGGTGCCAAATGATTTTGTTGGTCCTGTGATGGAATTGGCCCAACGAAAACGTGGAATTTTTCTAACAATGGATTATTTAGATGCAAATCGTGTCAATATCATTTATCATATTCCATTGAGTGAAATTGTTTTTGATTTCTTTGATAAACTTAAATCATCAACTAAAGGTTATGCCAGCTTTGATTATGAAATTTCTGACTATCGTCCATCAAATCTTGTAAAAATGGATATTCTCTTAAATGCTGAAAAAGTCGATGCCTTAAGTTTCATTGTCCACAAAGACTTTGCCTTTGAACGCGGAAAAGTAATTGTTGAAAAACTTAAAAAACTCATTCCACGTCAACAATTTGAAGTTCCAATCCAAGCAACCATTGGAAACAAAATCGTTGCTCGTTCAGACATTAAAGCTCTTCGTAAAAATGTATTGGCCAAATGTTATGGTGGAGATATTTCCCGTAAGCGAAAACTCCTTGAAAAACAAAAAGCTGGTAAAAAACGGATGAAAGCCATTGGTTCAGTAGAAGTCCCT
>lepA_Lcl-136
ATGAATTTACAAGAAATGAACGCGCGTAAGGAAAAAATTCGTAATTTTTCGATTATCGCCCATATTGACCACGGGAAATCAACCCTTGCTGACCGTATTCTCGAGCAAACTGAAACTGTCTCAAAACGTGAAATGCAAGCCCAACTTTTAGACTCAATGGACCTTGAACGTGAACGTGGGATTACCATTAAATTAAATGCTATCGAACTGAACTATAAAGCTAAAGATGGCGAAACTTATATTTTCCACCTTATTGACACGCCAGGGCACGTCGATTTCACTTATGAAGTCTCACGAAGTCTTGCTGCCTGTGAAGGGGCAATTTTAGTTGTTGATGCCGCCCAAGGAATCGAAGCTCAAACCCTCGCTAACGTTTATCTTGCTTTGGATAATGACCTCGAAATTTTACCAGTCATCAATAAAATTGACTTACCAGCTGCTGACCCAGAAATGGTTCGCCAAGAAATTGAAGATGTGATTGGTTTAGATGCTTCCGAAGCGGTTCTTGCCTCTGCTAAAGCTGGAATTGGAATTGAAGAAATTCTTGAACAAATCGTCGAAAAAGTTCCAGCTCCTCAAGGTGAAGTTGACGCGCCTCTCAAAGCTCTAATTTTTGACTCAGTTTATGATGCTTATCGAGGAGTTATTCTTCAAATTCGTGTGATTGACGGTTCAGTCAAGGTTGGAGATCGTATTCAACTGATGAGTAACGGCAAAGAATTTGATGTTACAGAAGTTGGGATTTTCACACCAAAAGCAGTTGCCCGTGATTTCTTGATGGCTGGAGATGTTGGTTATGTTGCTGCCGCAATCAAGACAGTTGCTGACACACGTGTTGGGGATACAGTGACACTCGCTTCAAATCCAGCGACCGAAGCCCTAGAGGGTTATAAGGAAATGAACCCAATGGTGTTCGCTGGGATTTACCCAATTGAATCAAATAAATTTAACGACCTCCGTGAGGCCCTTGAAAAACTTCAATTAAACGACGCTAGTCTTCGTTTTGAGCCTGAAACATCACAAGCTCTTGGTTTTGGATTCCGTTGTGGTTTCCTTGGCCTCTTGCACATGGATGTCATTCAAGAGCGTTTAGAACGTGAATTTGGTATTGATTTGATTATGACTGCTCCATCCGTTGTTTATCATATTAATACTACAGATGGTGAAACATTAGAAGTCGCTAACCCATCGGAATTCCCAGATCCTACACGCATTGAAAATATTGAAGAACCATTTGTTAAAGCTCAAATCATGGTGCCAAATGATTTTGTTGGTCCTGTGATGGAATTGGCCCAACGAAAACGCGGAATTTTTCTAACAATGGATTATTTAGATGCAAATCGTGTCAATATCATTTATCATATTCCATTGAGTGAAATTGTTTTTGATTTCTTTGATAAACTTAAATCATCAACTAAAGGTTATGCCAGCTTTGATTATGAAATTTCTGACTATCGTCCATCAAATCTTGTAAAAATGGATATTCTCTTAAATGCTGAAAAAGTCGATGCCTTAAGTTTCATTGTCCACAAAGACTTTGCCTTTGAACGCGGAAAAGTAATTGTTGAAAAACTTAAAAAACTCATTCCACGTCAACAATTTGAAGTTCCAATCCAAGCAACCATTGGAAACAAAATCGTTGCTCGTTCAGACATTAAAGCTCTTCGTAAAAATGTATTGGCCAAATGTTATGGTGGAGATATTTCCCGTAAGCGAAAACTCCTTGAAAAACAAAAAGCTGGTAAAAAACGGATGAAAGCCATTGGTTCAGTAGAAGTCCCT
>lepA_Lcl-137
ATGAATTTACAAGAAATGAATGCGCGTAAGGAAAAAATTCGTAATTTTTCGATTATCGCCCATATTGACCACGGGAAATCAACCCTTGCTGACCGTATTCTCGAGCAAACTGAAACTGTCTCAAAACGTGAAATGCAAGCCCAACTTTTAGACTCAATGGACCTTGAACGTGAACGTGGGATTACCATTAAATTAAATGCTATCGAACTGAACTATAAAGCTAAAGATGGCGAAACTTATATTTTCCACCTTATTGACACGCCAGGGCACGTCGATTTCACTTATGAAGTCTCACGAAGTCTTGCTGCCTGTGAAGGGGCAATTTTAGTTGTTGATGCCGCCCAAGGAATCGAAGCTCAAACCCTCGCTAACGTTTATCTTGCTTTGGATAATGACCTCGAAATTTTACCAGTCATCAATAAAATTGACTTACCAGCTGCTGACCCAGAAATGGTTCGCCAAGAAATTGAAGATGTGATTGGTTTAGATGCTTCCGAAGCGGTTCTTGCCTCTGCTAAAGCTGGAATTGGAATTGAAGAAATTCTTGAACAAATCGTCGAAAAAGTTCCAGCTCCTCAAGGTGAAGTTGACGCGCCTCTCAAAGCTCTAATTTTTGACTCAGTTTATGATGCTTATCGAGGAGTTATTCTTCAAATTCGTGTGATTGACGGTTCAGTCAAGGTTGGAGATCGTATTCAACTGATGAGTAACGGCAAAGAATTTGATGTTACAGAAGTTGGGATTTTCACACCAAAAGCAGTTGCCCGTGATTTCTTGATGGCTGGAGATGTTGGTTATGTTGCTGCCGCAATCAAGACAGTTGCTGACACACGTGTTGGGGATACAGTGACACTCGCTTCAAATCCAGCGACCGAAGCCCTAGAGGGTTATAAGGAAATGAACCCAATGGTGTTCGCTGGGATTTACCCAATTGAATCAAATAAATTTAACGACCTCCGTGAGGCCCTTGAAAAACTTCAATTAAACGACGCTAGTCTTCGTTTTGAGCCTGAAACATCACAAGCTCTTGGTTTTGGATTCCGTTGTGGTTTCCTTGGCCTCTTGCACATGGATGTCATTCAAGAGCGTTTAGAACGTGAATTTGGTATTGATTTGATTATGACTGCTCCATCCGTTGTTTATCATATTAATACTACAGATGGTGAAACATTAGAAGTCGCTAACCCATCGGAATTCCCAGATCCTACACGCATTGAAAATATTGAAGAACCATTTGTTAAAGCTCAAATCATGGTGCCAAATGATTTTGTTGGTCCTGTGATGGAATTGGCCCAACGAAAACGCGGAATTTTTCTAACAATGGATTATTTAGATGCAAATCGTGTCAATATCATTTATCATATTCCATTGAGTGAAATTGTTTTTGATTTCTTTGATAAACTTAAATCATCAACTAAAGGTTATGCCAGCTTTGATTATGAAATTTCTGACTATCGTCCATCAAATCTTGTAAAAATGGATATTCTCTTAAATGCTGAAAAAGTCGATGCCTTAAGTTTCATTGTCCACAAAGACTTTGCCTTTGAACGCGGAAAAGTAATTGTTGAAAAACTTAAAAAACTCATTCCACGTCAACAATTTGAAGTTCCAATCCAAGCAACCATTGGAAACAAAATCGTTGCTCGTTCAGACATTAAAGCTCTTCGTAAAAATGTATTGGCCAAATGTTATGGTGGAGATATTTCCCGTAAGCGAAAACTCCTTGAAAAACAAAAAGCTGGTAAAAAACGGATGAAAGCCATTGGTTCAGTAGAAGTCCCT
>lepA_Lcl-138
ATGAATTTACAAGAAATGAACGCGCGTAAGGAAAAAATTCGTAATTTTTCGATTATCGCCCATATTGACCACGGGAAATCAACCCTTGCTGACCGTATTCTCGAGCAAACTGAAACTGTCTCAAAACGTGAAATGCAAGCCCAACTTTTAGACTCAATGGACCTTGAACGTGAACGTGGGATTACCATTAAATTAAATGCTATCGAACTGAACTATAAAGCTAAAGATGGCGAAACTTATATTTTCCACCTTATTGACACGCCAGGGCACGTCGATTTCACTTATGAAGTCTCACGAAGTCTTGCTGCCTGTGAAGGGGCAATTTTAGTTGTTGATGCCGCCCAAGGAATCGAAGCTCAAACCCTCGCTAACGTTTATCTTGCTTTGGATAATGACCTCGAAATTTTACCAGTCATCAATAAAATTGACTTACCAGCTGCTGACCCAGAAATGGTTCGCCAAGAAATTGAAGATGTGATTGGTTTAGATGCTTCCGAAGCGGTTCTTGCCTCTGCTAAAGCTGGAATTGGAATTGAAGAAATTCTTGAACAAATCGTCGAAAAAGTTCCAGCTCCTCAAGGTGAAGTTGACGCGCCTCTCAAAGCTCTAATTTTTGACTCAGTTTATGATGCTTATCGAGGAGTTATTCTTCAAATTCGTGTGATTGACGGTTCAGTCAAGGTTGGAGATCGTATTCAACTGATGAGTAACGGCAAAGAATTTGATGTTACAGAAGTTGGGATTTTCACACCAAAAGCAGTTGCCCGTGATTTCTTGATGGCTGGAGATGTTGGTTATGTTGCTGCCGCAATCAAGACAGTTGCTGACACACGTGTTGGGGATACAGTGACACTCGCTTCAAATCCAGCGACCGAAGCCCTAGAGGGTTATAAGGAAATGAACCCAATGGTGTTCGCTGGGATTTACCCAATTGAATCAAATAAATTTAACGACCTCCGTGAGGCCCTTGAAAAACTTCAATTAAACGACGCTAGTCTTCGTTTTGAGCCTGAAACATCACAAGCTCTTGGTTTTGGATTCCGTTGTGGTTTCCTTGGCCTCTTGCACATGGATGTCATTCAAGAGCGTTTAGAACGTGAATTTGGTATTGATTTGATTATGACTGCTCCATCCGTTGTTTATCATATTAATACTACAGATGGTGAAACATTAGAAGTCGCTAACCCATCGGAATTCCCAGATCCTACACGCATTGAAAATATTGAAGAACCATTTGTTAAAGCTCAAATCATGGTGCCAAATGATTTTGTTGGTCCTGTGATGGAATTGGCCCAACGAAAACGCGGAATTTTTCTAACAATGGATTATTTAGATGCAAATCGTGTCAATATCATTTATCATATTCCATTGAGTGAAATTGTTTTTGATTTCTTTGATAAACTTAAATCATCAACTAAAGGTTATGCCAGCTTTGATTATGAAATTTCTGACTATCGTCCATCAAATCTTGTAAAAATGGATATTCTCTTAAATGCTGAAAAAGTCGATGCCTTAAGTTTCATTGTCCACAAAGACTTTGCCTTTGAACGCGGAAAAGTAATTGTTGAAAAACTTAAAAAACTCATTCCACGTCAACAATTTGAAGTTCCAATCCAAGCAACCATTGGAAACAAAATCGTTGCTCGTTCAGACATTAAAGCTCTTCGTAAAAATGTATTGGCCAAATGTTATGGTGGAGATATTTCCCGTAAGCGAAAACTCCTTGAAAAACAAAAAGCTGGTAAAAAACGGATGAAAGCCATTGGTTCAGTAGAAGTCCCT
>lepA_Lcl-139
ATGAATTTACAAGAAATGAACGCGCGTAAGGAAAAAATTCGTAATTTTTCGATTATCGCCCATATTGACCACGGGAAATCAACCCTTGCTGACCGTATTCTCGAGCAAACTGAAACTGTCTCAAAACGTGAAATGCAAGCCCAACTTTTAGACTCAATGGACCTTGAACGTGAACGTGGGATTACCATTAAATTAAATGCTATCGAACTGAACTATAAAGCTAAAGATGGCGAAACTTATATTTTCCACCTTATTGACACGCCAGGGCACGTCGATTTCACTTATGAAGTCTCCCGAAGTCTTGCTGCCTGTGAAGGGGCAATTTTAGTTGTTGATGCCGCCCAAGGAATCGAAGCTCAAACCCTCGCTAACGTTTATCTTGCTTTGGATAATGACCTCGAAATTTTACCAGTCATCAATAAAATTGACTTACCAGCTGCTGACCCAGAAATGGTTCGCCAAGAAATTGAAGATGTGATTGGTTTAGATGCTTCCGAAGCGGTTCTTGCCTCTGCTAAAGCTGGAATTGGAATTGAAGAAATTCTTGAACAAATCGTCGAAAAAGTTCCAGCTCCTCAAGGTGAAGTTGACGCGCCTCTCAAAGCTCTAATTTTTGACTCAGTTTATGATGCTTATCGAGGAGTTATTCTTCAAATTCGTGTGATTGACGGTTCAGTCAAGGTTGGAGATCGTATTCAACTGATGAGTAACGGCAAAGAATTTGATGTTACAGAAGTTGGGATTTTCACACCAAAAGCAGTTGCCCGTGATTTCTTGATGGCTGGAGATGTTGGTTATGTTGCTGCCGCAATCAAGACAGTTGCTGACACACGTGTTGGGGATACAGTGACACTCGCTTCAAATCCAGCGACCGAAGCCCTAGAGGGTTATAAGGAAATGAACCCAATGGTGTTCGCTGGGATTTACCCAATTGAATCAAATAAATTTAACGACCTCCGTGAGGCCCTTGAAAAACTTCAATTAAACGACGCTAGTCTTCGTTTTGAGCCTGAAACATCACAAGCTCTTGGTTTTGGATTCCGTTGTGGTTTCCTTGGCCTCTTGCACATGGATGTCATTCAAGAGCGTTTAGAACGTGAATTTGGTATTGATTTGATTATGACTGCTCCATCCGTTGTTTATCATATTAATACTACAGATGGTGAAACATTAGAAGTCGCTAACCCATCGGAATTCCCAGATCCTACACGCATTGAAAATATTGAAGAACCATTTGTTAAAGCTCAAATCATGGTGCCAAATGATTTTGTTGGTCCTGTGATGGAATTGGCCCAACGAAAACGCGGAATTTTTCTAACAATGGATTATTTAGATGCAAATCGTGTCAATATCATTTATCATATTCCATTGAGTGAAATTGTTTTTGATTTCTTTGATAAACTTAAATCATCAACTAAAGGTTATGCCAGCTTTGATTATGAAATTTCTGACTATCGTCCATCAAATCTTGTAAAAATGGATATTCTCTTAAATGCTGAAAAAGTCGATGCCTTAAGTTTCATTGTCCACAAAGACTTTGCCTTTGAACGCGGAAAAGTAATTGTTGAAAAACTTAAAAAACTCATTCCACGTCAACAATTTGAAGTTCCAATCCAAGCAACCATTGGAAACAAAATCGTTGCTCGTTCAGACATTAAAGCTCTTCGTAAAAATGTATTGGCCAAATGTTATGGTGGAGATATTTCCCGTAAGCGAAAACTCCTTGAAAAACAAAAAGCTGGTAAAAAACGGATGAAAGCCATTGGTTCAGTAGAAGTCCCT
>lepA_Lcl-140
ATGAATTTACAAGAAATGAACGCGCGTAAGGAAAAAATTCGTAATTTTTCGATTATCGCCCATATTGACCACGGGAAATCAACCCTTGCTGACCGTATTCTCGAGCAAACTGAAACTGTCTCAAAACGTGAAATGCAAGCCCAACTTTTAGACTCAATGGACCTTGAACGTGAACGTGGGATTACCATTAAATTAAATGCTATCGAACTGAACTATAAAGCTAAAGATGGCGAAACTTATATTTTCCACCTTATTGACACGCCAGGGCACGTCGATTTCACTTATGAAGTCTCACGAAGTCTTGCTGCCTGTGAAGGGGCAATTTTAGTTGTTGATGCCGCCCAAGGAATCGAAGCTCAAACCCTCGCTAACGTTTATCTTGCTTTGGATAATGACCTCGAAATTTTACCAGTCATCAATAAAATTGACTTACCAGCTGCTGACCCAGAAATGGTTCGCCAAGAAATTGAAGATGTGATTGGTTTAGATGCTTCCGAAGCGGTTCTTGCCTCTGCTAAAGCTGGAATTGGAATTGAAGAAATTCTTGAACAAATCGTCGAAAAAGTTCCAGCTCCTCAAGGTGAAGTTGACGCGCCTCTCAAAGCTCTAATTTTTGACTCAGTTTATGATGCTTATCGAGGAGTTATTCTTCAAATTCGTGTGATTGACGGTTCAGTCAAGGTTGGAGATCGTATTCAACTGATGAGTAACGGCAAAGAATTTGATGTTACAGAAGTTGGGATTTTCACACCAAAAGCAGTTGCCCGTGATTTCTTGATGGCTGGAGATGTTGGTTATGTTGCTGCCGCAATCAAGACAGTTGCTGACACACGTGTTGGGGATACAGTGACACTCGCTTCAAATCCAGCGACCGAAGCCCTAGAGGGTTATAAGGAAATGAACCCAATGGTGTTCGCTGGGATTTACCCAATTGAATCAAATAAATTTAACGACCTCCGTGAGGCCCTTGAAAAACTTCAATTAAACGACGCTAGTCTTCGTTTTGAGCCTGAAACATCACAAGCTCTTGGTTTTGGATTCCGTTGTGGTTTCCTTGGCCTCTTGCACATGGATGTCATTCAAGAGCGTTTAGAACGTGAATTTGGTATTGATTTGATTATGACTGCTCCATCCGTTGTTTATCATATTAATACTACAGATGGTGAAACATTAGAAGTCGCTAACCCATCGGAATTCCCAGATCCTACACGCATTGAAAATATTGAAGAACCATTTGTTAAAGCTCAAATCATGGTGCCAAATGATTTTGTTGGTCCTGTGATGGAATTGGCCCAACGAAAACGCGGAATTTTTCTAACAATGGATTATTTAGATGCAAATCGTGTCAATATCATTTATCATATTCCATTGAGTGAAATTGTTTTTGATTTCTTTGATAAACTTAAATCATCAACTAAAGGTTATGCCAGCTTTGATTATGAAATTTCTGACTATCGTCCATCAAATCTTGTAAAAATGGATATTCTCTTAAATGCTGAAAAAGTCGATGCCTTAAGTTTCATTGTCCACAAAGACTTTGCCTTTGAACGCGGAAAAGTAATTGTTGAAAAACTTAAAAAACTCATTCCACGTCAACAATTTGAAGTTCCAATCCAAGCAACCATTGGAAACAAAATCGTTGCTCGTTCAGACATTAAAGCTCTTCGTAAAAATGTATTGGCCAAATGTTATGGTGGAGATATTTCCCGTAAGCGAAAACTCCTTGAAAAACAAAAAGCTGGTAAAAAACGGATGAAAGCCATTGGTTCAGTAGAAGTCCCT
>lepA_Lcl-141
ATGAATCTACAAGAAATGAACGCGCGTAAGGAAAAAATTCGTAATTTTTCGATTATCGCCCATATTGACCACGGAAAATCAACACTTGCTGACCGTATTCTCGAGCAAACTGAAACTGTTTCAAAACGAGAAATGCAAGCTCAACTTCTTGACTCAATGGACCTTGAACGTGAACGCGGAATTACCATTAAATTAAATGCTATTGAGTTAAATTATAAAGCCAAAGATGGTGAAACTTATATTTTCCACCTCATTGACACGCCGGGTCACGTCGATTTTACTTATGAAGTTTCACGAAGCCTTGCTGCCTGTGAGGGAGCAATATTAGTTGTTGATGCCGCACAAGGAATCGAAGCCCAAACCCTTGCAAATGTTTATCTTGCTTTGGATAATGACCTTGAAATTTTACCAGTCATCAATAAGATTGACCTACCAGCTGCTGACCCAGAAATGGTCCGTCAAGAAATTGAAGATGTGATTGGTTTAGATGCCTCTGAAGCCATTCTTGCTTCAGCCAAAGCTGGGATTGGTATTGAAGAAATTCTTGAACAGATTGTTGAGAAAGTTCCTGCCCCTCAAGGTGAAGTTGACGCTCCGCTCAAGGCTTTGATTTTTGACTCAGTTTATGATGCATATCGAGGCGTTATCCTTCAAATACGGGTCATTGACGGCTCGCTTAAAGTTGGGGACCGTATTCAATTGATGAGTAACGGTAAAGAATTTGATGTCACAGAAGTCGGTATTTTCACGCCAAAAGCTGTTTCTCGTGATTTCTTGATGGCTGGAGATGTTGGTTATGTAGCAGCATCTATTAAAACCGTTGCCGACACACGTGTCGGAGATACCGTGACCCTCGCATCAAATCCAGCAACTGAGGCGCTAAAGGGTTATAAAGAAATGAATCCAATGGTATTTGCGGGGATTTATCCAATTGAATCAAATAAATTCAATGACTTGCGCGAAGCTCTAGAAAAACTTCAATTAAATGATGCTAGTCTTCGTTTTGAACCTGAAACATCGCAAGCGCTTGGTTTCGGATTCCGTTGTGGTTTCCTCGGTCTTTTGCATATGGATGTCATTCAAGAGCGTTTAGAACGTGAATTTGGTATTGATTTGATCATGACCGCGCCATCCGTTGTTTATCATATCAATACAACGGACGGTGAAACCCTTGAAGTAGCCAACCCATCAGAATTCCCAGATCCTACACGCATTGAAAACATCGAAGAACCATTTGTTAAAGCTCAAATCATGGTACCAAATGATTTCGTTGGTCCGGTTATGGAATTAGCTCAACGGAAACGTGGAATTTTCCTAACAATGGATTATTTAGACGCAAATCGGGTCAATATCATATATAATATTCCATTGAGTGAAATTGTCTTTGATTTCTTTGATAAACTTAAATCATCAACTAAAGGTTATGCCAGCTTTGATTATGAGATTTCTGATTATCGTCCATCAAATCTTGTGAAAATGGACATTCTCTTAAATGCCGAAAAAGTCGATGCCTTAAGTTTCATTGTCCACAAAGACTTTGCCTTTGAACGCGGAAAAGTCATTGTTGAAAAACTTAAAAAACTCATTCCACGTCAACAATTCGAAGTGCCAATTCAAGCGACTATCGGAAATAAAATCGTTGCCCGTTCAGATATTAAAGCTCTTCGTAAAAACGTATTGGCCAAATGTTATGGTGGTGATATTTCCCGCAAACGAAAACTCCTTGAAAAACAAAAAGCCGGTAAAAAGCGGATGAAAGCCATTGGTTCAGTAGAAGTCCCT
>lepA_Lcl-142
ATGAATCTACAAGAAATGAACGCGCGTAAGGAAAAAATTCGTAATTTTTCGATTATCGCCCATATTGACCACGGAAAATCAACACTTGCTGACCGTATTCTCGAGCAAACTGAAACTGTTTCAAAACGAGAAATGCAAGCTCAACTTCTTGACTCAATGGACCTTGAACGTGAACGCGGAATTACCATTAAATTAAATGCTATCGAGTTAAATTATAAAGCCAAAGATGGTGAAACTTATATTTTTCACCTCATTGACACACCAGGTCACGTCGATTTTACTTATGAAGTTTCACGAAGCCTTGCTGCCTGTGAGGGAGCAATATTAGTTGTTGATGCCGCACAAGGAATCGAAGCCCAAACCCTTGCAAATGTTTATCTTGCTTTGGATAATGACCTTGAAATTTTACCAGTGATCAATAAAATTGATCTACCAGCTGCTGACCCAGAAATGGTCCGTCAAGAAATTGAAGATGTGATTGGTTTAGATGCCTCTGAAGCCGTTCTTGCTTCAGCCAAAGCTGGGATTGGTATTGAAGAAATTCTTGAACAAATTGTTGAGAAAGTTCCTGCCCCTCAAGGTCAAGTTGACGCTCCGCTCAAGGCTTTGATTTTTGACTCAGTTTATGATGCATATCGAGGCGTTATTCTTCAAATTCGGGTCATTGACGGCTCGCTTAAAGTTGGGGACCGTATTCAATTGATGAGTAACGGTAAAGAATTTGATGTCACAGAAGTTGGTATTTTCACGCCAAAAGCTGTTTCTCGTGATTTCTTGATGGCTGGAGATGTTGGTTATGTAGCAGCATCTATTAAAACCGTTGCGGATACACGTGTCGGAGATACCGTGACCCTCGCATCAAATCCAGCAACTGAGGCCCTAAAGGGTTATAAAGAAATGAATCCAATGGTATTTGCGGGGATTTATCCAATTGAATCAAATAAATTCAATGACTTGCGCGAAGCCCTAGAAAAACTTCAATTAAACGATGCTAGTCTTCGTTTTGAGCCAGAAACATCGCAAGCCTTAGGCTTTGGTTTCCGCTGTGGTTTCCTCGGTCTTTTGCATATGGATGTCATTCAAGAGCGTTTAGAACGTGAATTTGGTATTGATTTGATCATGACCGCGCCATCCGTTGTTTATCATATCAATACAACGGACGGTGAAACCCTTGAAGTAGCCAACCCATCAGAATTCCCAGATCCTACGCGCATTGAAAACATCGAAGAACCATTTGTTAAAGCTCAAATCATGGTACCAAATGATTTCGTTGGTCCGGTTATGGAATTAGCTCAACGGAAACGTGGAATTTTCCTAACAATGGATTATTTAGACGCAAATCGGGTCAATATCATATATAATATTCCATTGAGTGAAATTGTCTTTGATTTCTTTGATAAACTTAAATCATCAACTAAAGGTTATGCCAGCTTTGATTATGAGATTTCTGATTATCGTCCATCAAATCTTGTGAAAATGGACATTCTCTTAAATGCTGAAAAAGTCGATGCCTTAAGTTTCATTGTCCACAAAGACTTTGCCTTTGAACGCGGGAAAGTCATTGTTGAAAAACTTAAAAAACTCATTCCACGTCAACAATTTGAAGTGCCAATTCAAGCGACTATCGGAAATAAAATCGTTGCCCGTTCAGATATTAAAGCACTTCGTAAAAACGTATTGGCCAAATGTTATGGTGGTGATATTTCCCGCAAACGAAAACTCCTTGAAAAACAAAAAGCCGGTAAAAAGCGGATGAAAGCCATTGGTTCAGTAGAAGTCCCT
>lepA_Lcl-143
ATGAATCTACAAGAAATGAACGCGCGTAAGGAAAAAATTCGTAATTTTTCGATTATCGCCCATATTGACCACGGAAAATCAACACTTGCTGACCGTATTCTCGAGCAAACTGAAACTGTTTCAAAACGAGAAATGCAAGCTCAACTTCTTGACTCAATGGACCTTGAACGTGAACGCGGAATTACCATTAAATTAAATGCTATCGAGTTAAATTATAAAGCCAAAGATGGTGAAACTTATATTTTTCACCTCATTGACACACCAGGTCACGTCGATTTTACTTATGAAGTTTCACGAAGCCTTGCTGCCTGTGAGGGAGCAATATTAGTTGTTGATGCCGCACAAGGAATCGAAGCCCAAACCCTTGCAAATGTTTATCTTGCTTTGGATAATGACCTTGAAATTTTACCAGTGATCAATAAAATTGATCTACCAGCTGCTGACCCAGAAATGGTCCGTCAAGAAATTGAAGATGTGATTGGTTTAGATGCCTCTGAAGCCGTTCTTGCTTCAGCCAAAGCTGGGATTGGTATTGAAGAAATTCTTGAACAAATTGTTGAGAAAGTTCCTGCCCCTCAAGGTCAAGTTGACGCTCCGCTCAAGGCTTTGATTTTTGACTCAGTTTATGATGCATATCGAGGCGTTATTCTTCAAATTCGGGTCATTGACGGCTCGCTTAAAGTTGGGGACCGTATTCAATTGATGAGTAACGGTAAAGAATTTGATGTCACAGAAGTTGGTATTTTCACGCCAAAAGCTGTTTCTCGTGATTTCTTGATGGCTGGAGATGTTGGTTATGTAGCAGCATCTATTAAAACCGTTGCGGATACACGTGTCGGAGATACCGTGACCCTCGCATCAAATCCAGCAACTGAGGCCCTAAAGGGTTATAAAGAAATGAATCCAATGGTATTTGCGGGGATTTATCCAATTGAATCAAATAAATTCAATGACTTGCGCGAAGCCCTAGAAAAACTTCAATTAAACGATGCTAGTCTTCGTTTTGAGCCAGAAACATCGCAAGCCTTAGGCTTTGGTTTCCGCTGTGGTTTCCTCGGTCTTTTGCATATGGATGTCATTCAAGAGCGTTTAGAACGTGAATTTGGTATTGATTTGATCATGACCGCGCCATCCGTTGTTTATCATATCAATACAACGGACGGTGAAACCCTTGAAGTAGCCAACCCATCAGAATTCCCAGATCCTACGCGCATTGAAAACATCGAAGAACCATTTGTTAAAGCTCAAATCATGGTACCAAATGATTTCGTTGGTCCGGTTATGGAATTAGCTCAACGGAAACGTGGAATTTTCCTAACAATGGATTATTTAGACGCAAATCGGGTCAATATCATATATAATATTCCATTGAGTGAAATTGTCTTTGATTTCTTTGATAAACTTAAATCATCAACTAAAGGTTATGCCAGCTTTGATTATGAGATTTCTGATTATCGTCCATCAAATCTTGTGAAAATGGACATTCTCTTAAATGCTGAAAAAGTCGATGCCTTAAGTTTCATTGTCCACAAAGACTTTGCCTTTGAACGCGGGAAAGTCATTGTTGAAAAACTTAAAAAACTCATTCCACGTCAACAATTTGAAGTGCCAATTCAAGCGACTATCGGAAATAAAATCGTTGCCCGTTCAGATATTAAAGCACTTCGTAAAAACGTATTGGCCAAATGTTATGGTGGTGATATTTCCCGCAAACGAAAACTCCTTGAAAAACAAAAAGCCGGTAAAAAGCGGATGAAAGCCATTGGTTCAGTAGAAGTCCCT
>lepA_Lcl-144
ATGAATCTACAAGAAATGAACGCGCGTAAGGAAAAAATTCGTAATTTTTCGATTATCGCCCATATTGACCACGGAAAATCAACACTTGCTGACCGTATTCTCGAGCAAACTGAAACTGTTTCAAAACGAGAAATGCAAGCTCAACTTCTTGACTCAATGGACCTTGAACGTGAACGCGGAATTACCATTAAATTAAATGCTATCGAGTTAAATTATAAAGCCAAAGATGGTGAAACTTATATTTTTCACCTCATTGACACACCAGGTCACGTCGATTTTACTTATGAAGTTTCACGAAGCCTTGCTGCCTGTGAGGGAGCAATATTAGTTGTTGATGCCGCACAAGGAATCGAAGCCCAAACCCTTGCAAATGTTTATCTTGCTTTGGATAATGACCTTGAAATTTTACCAGTGATCAATAAAATTGATCTACCAGCTGCTGACCCAGAAATGGTCCGTCAAGAAATTGAAGATGTGATTGGTTTAGATGCCTCTGAAGCCGTTCTTGCTTCAGCCAAAGCTGGGATTGGTATTGAAGAAATTCTTGAACAAATTGTTGAGAAAGTTCCTGCCCCTCAAGGTCAAGTTGACGCTCCGCTCAAGGCTTTGATTTTTGACTCAGTTTATGATGCATATCGAGGCGTTATTCTTCAAATTCGGGTCATTGACGGCTCGCTTAAAGTTGGGGACCGTATTCAATTGATGAGTAACGGTAAAGAATTTGATGTCACAGAAGTTGGTATTTTCACGCCAAAAGCTGTTTCTCGTGATTTCTTGATGGCTGGAGATGTTGGTTATGTAGCAGCATCTATTAAAACCGTTGCGGATACACGTGTCGGAGATACCGTGACCCTCGCATCAAATCCAGCAACTGAGGCCCTAAAGGGTTATAAAGAAATGAATCCAATGGTATTTGCGGGGATTTATCCAATTGAATCAAATAAATTCAATGACTTGCGCGAAGCCCTAGAAAAACTTCAATTAAACGATGCTAGTCTTCGTTTTGAGCCAGAAACATCGCAAGCCTTAGGCTTTGGTTTCCGCTGTGGTTTCCTCGGTCTTTTGCATATGGATGTCATTCAAGAGCGTTTAGAACGTGAATTTGGTATTGATTTGATCATGACCGCGCCATCCGTTGTTTATCATATCAATACAACGGACGGTGAAACCCTTGAAGTAGCCAACCCATCAGAATTCCCAGATCCTACGCGCATTGAAAACATCGAAGAACCATTTGTTAAAGCTCAAATCATGGTACCAAATGATTTCGTTGGTCCGGTTATGGAATTAGCTCAACGGAAACGTGGAATTTTCCTAACAATGGATTATTTAGACGCAAATCGGGTCAATATCATATATAATATTCCATTGAGTGAAATTGTCTTTGATTTCTTTGATAAACTTAAATCATCAACTAAAGGTTATGCCAGCTTTGATTATGAGATTTCTGATTATCGTCCATCAAATCTTGTGAAAATGGACATTCTCTTAAATGCTGAAAAAGTCGATGCCTTAAGTTTCATTGTCCACAAAGACTTTGCCTTTGAACGCGGGAAAGTCATTGTTGAAAAACTTAAAAAACTCATTCCACGTCAACAATTTGAAGTGCCAATTCAAGCGACTATCGGAAATAAAATCGTTGCCCGTTCAGATATTAAAGCACTTCGTAAAAACGTATTGGCCAAATGTTATGGTGGTGATATTTCCCGCAAACGAAAACTCCTTGAAAAACAAAAAGCCGGTAAAAAGCGGATGAAAGCCATTGGTTCAGTAGAAGTCCCT
>lepA_Lcl-145
ATGAATCTACAAGAAATGAACGCGCGTAAGGAAAAAATTCGTAATTTTTCGATTATCGCCCATATTGACCACGGAAAATCAACACTTGCTGACCGTATTCTCGAGCAAACTGAAACTGTTTCAAAACGAGAAATGCAAGCTCAACTTCTTGACTCAATGGACCTTGAACGTGAACGCGGAATTACCATTAAATTAAATGCTATTGAGTTAAATTATAAAGCCAAAGATGGTGAAACTTATATTTTCCACCTCATTGACACGCCGGGTCACGTCGATTTTACTTATGAAGTTTCACGAAGCCTTGCTGCCTGTGAGGGAGCAATATTAGTTGTTGATGCCGCACAAGGAATCGAAGCCCAAACCCTTGCAAATGTTTATCTTGCTTTGGATAATGACCTTGAAATTTTACCAGTCATCAATAAGATTGACCTACCAGCTGCTGACCCAGAAATGGTCCGTCAAGAAATTGAAGATGTGATTGGTTTAGATGCCTCTGAAGCCATTCTTGCTTCAGCCAAAGCTGGGATTGGTATTGAAGAAATTCTTGAACAGATTGTTGAGAAAGTTCCTGCCCCTCAAGGTGAAGTTGACGCTCCGCTCAAGGCTTTGATTTTTGACTCAGTTTATGATGCATATCGAGGCGTTATCCTTCAAATACGGGTCATTGACGGCTCGCTTAAAGTTGGGGACCGTATTCAATTGATGAGTAACGGTAAAGAATTTGATGTCACAGAAGTCGGTATTTTCACGCCAAAAGCTGTTTCTCGTGATTTCTTGATGGCTGGAGATGTTGGTTATGTAGCAGCATCTATTAAAACCGTTGCGGACACACGTGTCGGAGATACCGTGACCCTCGCATCAAATCCAGCAACTGAGGCGCTAAAGGGTTATAAAGAAATGAATCCAATGGTATTTGCGGGGATTTATCCAATTGAATCAAATAAATTCAATGACTTGCGCGAAGCTCTAGAAAAACTTCAATTAAATGATGCTAGTCTTCGTTTTGAACCTGAAACATCGCAAGCGCTTGGTTTCGGATTCCGTTGTGGTTTCCTCGGTCTTTTGCATATGGATGTCATTCAAGAGCGTTTAGAACGTGAATTTGGTATTGATTTGATCATGACCGCGCCATCCGTTGTTTATCATATCAATACAACGGACGGTGAAACCCTTGAAGTAGCCAACCCATCAGAATTCCCAGATCCTACACGCATTGAAAACATCGAAGAACCATTTGTTAAAGCTCAAATCATGGTACCAAATGATTTCGTTGGTCCGGTTATGGAATTAGCTCAACGGAAACGTGGAATTTTCCTAACAATGGATTATTTAGACGCAAATCGGGTCAATATCATATATAATATTCCATTGAGTGAAATTGTCTTTGATTTCTTTGATAAACTTAAATCATCAACTAAAGGTTATGCCAGCTTTGATTATGAGATTTCTGATTATCGTCCATCAAATCTTGTGAAAATGGACATTCTCTTAAATGCCGAAAAAGTCGATGCCTTAAGTTTCATTGTCCACAAAGACTTTGCCTTTGAACGCGGAAAAGTCATTGTTGAAAAACTTAAAAAACTCATTCCACGTCAACAATTCGAAGTGCCAATTCAAGCGACTATCGGAAATAAAATCGTTGCCCGTTCAGATATTAAAGCTCTTCGTAAAAACGTATTGGCCAAATGTTATGGTGGTGATATTTCCCGCAAACGAAAACTCCTTGAAAAACAAAAAGCCGGTAAAAAGCGGATGAAAGCCATTGGTTCAGTAGAAGTCCCT
>lepA_Lcl-146
ATGAATCTACAAGAAATGAACGCGCGTAAGGAAAAAATTCGTAATTTTTCGATTATCGCCCATATTGACCACGGAAAATCAACACTTGCTGACCGTATTCTCGAGCAAACTGAAACTGTTTCAAAACGAGAAATGCAAGCTCAACTTCTTGACTCAATGGACCTTGAACGTGAACGCGGAATTACCATTAAATTAAATGCTATCGAGTTAAATTATAAAGCCAAAGATGGTGAAACTTATATTTTTCACCTCATTGACACACCAGGTCACGTCGATTTTACTTATGAAGTTTCACGAAGCCTTGCTGCCTGTGAGGGAGCAATATTAGTTGTTGATGCCGCACAAGGAATCGAAGCCCAAACCCTTGCAAATGTTTATCTTGCTTTGGATAATGACCTTGAAATTTTACCAGTGATCAATAAAATTGATCTACCAGCTGCTGACCCAGAAATGGTCCGTCAAGAAATTGAAGATGTGATTGGTTTAGATGCCTCTGAAGCCGTTCTTGCTTCAGCCAAAGCTGGGATTGGTATTGAAGAAATTCTTGAACAAATTGTTGAGAAAGTTCCTGCCCCTCAAGGTCAAGTTGACGCTCCGCTCAAGGCTTTGATTTTTGACTCAGTTTATGATGCATATCGAGGCGTTATTCTTCAAATTCGGGTCATTGACGGCTCGCTTAAAGTTGGGGACCGTATTCAATTGATGAGTAACGGTAAAGAATTTGATGTCACAGAAGTTGGTATTTTCACGCCAAAAGCTGTTTCTCGTGATTTCTTGATGGCTGGAGATGTTGGTTATGTAGCAGCATCTATTAAAACCGTTGCGGATACACGTGTCGGAGATACCGTGACCCTCGCATCAAATCCAGCAACTGAGGCCCTAAAGGGTTATAAAGAAATGAATCCAATGGTATTTGCGGGGATTTATCCAATTGAATCAAATAAATTCAATGACTTGCGCGAAGCCCTAGAAAAACTTCAATTAAACGATGCTAGTCTTCGTTTTGAGCCAGAAACATCGCAAGCCTTAGGCTTTGGTTTCCGCTGTGGTTTCCTCGGTCTTTTGCATATGGATGTCATTCAAGAGCGTTTAGAACGTGAATTTGGTATTGATTTGATCATGACCGCGCCATCCGTTGTTTATCATATCAATACAACGGACGGTGAAACCCTTGAAGTAGCCAACCCATCAGAATTCCCAGATCCTACGCGCATTGAAAACATCGAAGAACCATTTGTTAAAGCTCAAATCATGGTACCAAATGATTTCGTTGGTCCGGTTATGGAATTAGCTCAACGGAAACGTGGAATTTTCCTAACAATGGATTATTTAGACGCAAATCGGGTCAATATCATATATAATATTCCATTGAGTGAAATTGTCTTTGATTTCTTTGATAAACTTAAATCATCAACTAAAGGTTATGCCAGCTTTGATTATGAGATTTCTGATTATCGTCCATCAAATCTTGTGAAAATGGACATTCTCTTAAATGCTGAAAAAGTCGATGCCTTAAGTTTCATTGTCCACAAAGACTTTGCCTTTGAACGCGGGAAAGTCATTGTTGAAAAACTTAAAAAACTCATTCCACGTCAACAATTTGAAGTGCCAATTCAAGCGACTATCGGAAATAAAATCGTTGCCCGTTCAGATATTAAAGCACTTCGTAAAAACGTATTGGCCAAATGTTATGGTGGTGATATTTCCCGCAAACGAAAACTCCTTGAAAAACAAAAAGCCGGTAAAAAGCGGATGAAAGCCATTGGTTCAGTAGAAGTCCCT
>lepA_Lcl-147
ATGAATCTACAAGAAATGAACGCGCGTAAGGAAAAAATTCGTAATTTTTCGATTATCGCCCATATTGACCACGGAAAATCAACACTTGCTGACCGTATTCTCGAGCAAACTGAAACTGTTTCAAAACGAGAAATGCAAGCTCAACTTCTTGACTCAATGGACCTTGAACGTGAACGCGGAATTACCATTAAATTAAATGCTATTGAGTTAAATTATAAAGCCAAAGATGGTGAAACTTATATTTTCCACCTCATTGACACGCCGGGTCACGTCGATTTTACTTATGAAGTTTCACGAAGCCTTGCTGCCTGTGAGGGAGCAATATTAGTTGTTGATGCCGCACAAGGAATCGAAGCCCAAACCCTTGCAAATGTTTATCTTGCTTTGGATAATGACCTTGAAATTTTACCAGTCATCAATAAGATTGACCTACCAGCTGCTGACCCAGAAATGGTCCGTCAAGAAATTGAAGATGTGATTGGTTTAGATGCCTCTGAAGCCATTCTTGCTTCAGCCAAAGCTGGGATTGGTATTGAAGAAATTCTTGAACAGATTGTTGAGAAAGTTCCTGCCCCTCAAGGTGAAGTTGACGCTCCGCTCAAGGCTTTGATTTTTGACTCAGTTTATGATGCATATCGAGGCGTTATCCTTCAAATACGGGTCATTGACGGCTCGCTTAAAGTTGGGGACCGTATTCAATTGATGAGTAACGGTAAAGAATTTGATGTCACAGAAGTCGGTATTTTCACGCCAAAAGCTGTTTCTCGTGATTTCTTGATGGCTGGAGATGTTGGTTATGTAGCAGCATCTATTAAAACCGTTGCGGACACACGTGTCGGAGATACCGTGACCCTCGCATCAAATCCAGCAACTGAGGCGCTAAAGGGTTATAAAGAAATGAATCCAATGGTATTTGCGGGGATTTATCCAATTGAATCAAATAAATTCAATGACTTGCGCGAAGCTCTAGAAAAACTTCAATTAAATGATGCTAGTCTTCGTTTTGAACCTGAAACATCGCAAGCGCTTGGTTTCGGATTCCGTTGTGGTTTCCTCGGTCTTTTGCATATGGATGTCATTCAAGAGCGTTTAGAACGTGAATTTGGTATTGATTTGATCATGACCGCGCCATCCGTTGTTTATCATATCAATACAACGGACGGTGAAACCCTTGAAGTAGCCAACCCATCAGAATTCCCAGATCCTACACGCATTGAAAACATCGAAGAACCATTTGTTAAAGCTCAAATCATGGTACCAAATGATTTCGTTGGTCCGGTTATGGAATTAGCTCAACGGAAACGTGGAATTTTCCTAACAATGGATTATTTAGACGCAAATCGGGTCAATATCATATATAATATTCCATTGAGTGAAATTGTCTTTGATTTCTTTGATAAACTTAAATCATCAACTAAAGGTTATGCCAGCTTTGATTATGAGATTTCTGATTATCGTCCATCAAATCTTGTGAAAATGGACATTCTCTTAAATGCCGAAAAAGTCGATGCCTTAAGTTTCATTGTCCACAAAGACTTTGCCTTTGAACGCGGAAAAGTCATTGTTGAAAAACTTAAAAAACTCATTCCACGTCAACAATTCGAAGTGCCAATTCAAGCGACTATCGGAAATAAAATCGTTGCCCGTTCAGATATTAAAGCTCTTCGTAAAAACGTATTGGCCAAATGTTATGGTGGTGATATTTCCCGCAAACGAAAACTCCTTGAAAAACAAAAAGCCGGTAAAAAGCGGATGAAAGCCATTGGTTCAGTAGAAGTCCCT
>lepA_Lcl-148
ATGAATCTACAAGAAATGAACGCGCGTAAGGAAAAAATTCGTAATTTTTCGATTATCGCCCATATTGACCACGGAAAATCAACACTTGCTGACCGTATTCTCGAGCAAACTGAAACTGTTTCAAAACGAGAAATGCAAGCTCAACTTCTTGACTCAATGGACCTTGAACGTGAACGCGGAATTACCATTAAATTAAATGCTATTGAGTTAAATTATAAAGCCAAAGATGGTGAAACTTATATTTTCCACCTCATTGACACGCCGGGTCACGTCGATTTTACTTATGAAGTTTCACGAAGCCTTGCTGCCTGTGAGGGAGCAATATTAGTTGTTGATGCCGCACAAGGAATCGAAGCCCAAACCCTTGCAAATGTTTATCTTGCTTTGGATAATGACCTTGAAATTTTACCAGTCATCAATAAGATTGACCTACCAGCTGCTGACCCAGAAATGGTCCGTCAAGAAATTGAAGATGTGATTGGTTTAGATGCCTCTGAAGCCATTCTTGCTTCAGCCAAAGCTGGGATTGGTATTGAAGAAATTCTTGAACAGATTGTTGAGAAAGTTCCTGCCCCTCAAGGTGAAGTTGACGCTCCGCTCAAGGCTTTGATTTTTGACTCAGTTTATGATGCATATCGAGGCGTTATCCTTCAAATACGGGTCATTGACGGCTCGCTTAAAGTTGGGGACCGTATTCAATTGATGAGTAACGGTAAAGAATTTGATGTCACAGAAGTCGGTATTTTCACGCCAAAAGCTGTTTCTCGTGATTTCTTGATGGCTGGAGATGTTGGTTATGTAGCAGCATCTATTAAAACCGTTGCGGACACACGTGTCGGAGATACCGTGACCCTCGCATCAAATCCAGCAACTGAGGCGCTAAAGGGTTATAAAGAAATGAATCCAATGGTATTTGCGGGGATTTATCCAATTGAATCAAATAAATTCAATGACTTGCGCGAAGCTCTAGAAAAACTTCAATTAAATGATGCTAGTCTTCGTTTTGAACCTGAAACATCGCAAGCGCTTGGTTTCGGATTCCGTTGTGGTTTCCTCGGTCTTTTGCATATGGATGTCATTCAAGAGCGTTTAGAACGTGAATTTGGTATTGATTTGATCATGACCGCGCCATCCGTTGTTTATCATATCAATACAACGGACGGTGAAACCCTTGAAGTAGCCAACCCATCAGAATTCCCAGATCCTACACGCATTGAAAACATCGAAGAACCATTTGTTAAAGCTCAAATCATGGTACCAAATGATTTCGTTGGTCCGGTTATGGAATTAGCTCAACGGAAACGTGGAATTTTCCTAACAATGGATTATTTAGACGCAAATCGGGTCAATATCATATATAATATTCCATTGAGTGAAATTGTCTTTGATTTCTTTGATAAACTTAAATCATCAACTAAAGGTTATGCCAGCTTTGATTATGAGATTTCTGATTATCGTCCATCAAATCTTGTGAAAATGGACATTCTCTTAAATGCCGAAAAAGTCGATGCCTTAAGTTTCATTGTCCACAAAGACTTTGCCTTTGAACGCGGAAAAGTCATTGTTGAAAAACTTAAAAAACTCATTCCACGTCAACAATTCGAAGTGCCAATTCAAGCGACTATCGGAAATAAAATCGTTGCCCGTTCAGATATTAAAGCTCTTCGTAAAAACGTATTGGCCAAATGTTATGGTGGTGATATTTCCCGCAAACGAAAACTCCTTGAAAAACAAAAAGCCGGTAAAAAGCGGATGAAAGCCATTGGTTCAGTAGAAGTCCCT
>lepA_Lcl-149
ATGAATCTACAAGAAATGAACGCGCGTAAGGAAAAAATTCGTAATTTTTCGATTATCGCCCATATTGACCACGGAAAATCAACACTTGCTGACCGTATTCTCGAGCAAACTGAAACTGTTTCAAAACGAGAAATGCAAGCTCAACTTCTTGACTCAATGGACCTTGAACGTGAACGCGGAATTACCATTAAATTAAATGCTATTGAGTTAAATTATAAAGCCAAAGATGGTGAAACTTATATTTTCCACCTCATTGACACGCCGGGTCACGTCGATTTTACTTATGAAGTTTCACGAAGCCTTGCTGCCTGTGAGGGAGCAATATTAGTTGTTGATGCCGCACAAGGAATCGAAGCCCAAACCCTTGCAAATGTTTATCTTGCTTTGGATAATGACCTTGAAATTTTACCAGTCATCAATAAGATTGACCTACCAGCTGCTGACCCAGAAATGGTCCGTCAAGAAATTGAAGATGTGATTGGTTTAGATGCCTCTGAAGCCATTCTTGCTTCAGCCAAAGCTGGGATTGGTATTGAAGAAATTCTTGAACAGATTGTTGAGAAAGTTCCTGCCCCTCAAGGTGAAGTTGACGCTCCGCTCAAGGCTTTGATTTTTGACTCAGTTTATGATGCATATCGAGGCGTTATCCTTCAAATACGGGTCATTGACGGCTCGCTTAAAGTTGGGGACCGTATTCAATTGATGAGTAACGGTAAAGAATTTGATGTCACAGAAGTCGGTATTTTCACGCCAAAAGCTGTTTCTCGTGATTTCTTGATGGCTGGAGATGTTGGTTATGTAGCAGCATCTATTAAAACCGTTGCGGACACACGTGTCGGAGATACCGTGACCCTCGCATCAAATCCAGCAACTGAGGCGCTAAAGGGTTATAAAGAAATGAATCCAATGGTATTTGCGGGGATTTATCCAATTGAATCAAATAAATTCAATGACTTGCGCGAAGCTCTAGAAAAACTTCAATTAAATGATGCTAGTCTTCGTTTTGAACCTGAAACATCGCAAGCGCTTGGTTTCGGATTCCGTTGTGGTTTCCTCGGTCTTTTGCATATGGATGTCATTCAAGAGCGTTTAGAACGTGAATTTGGTATTGATTTGATCATGACCGCGCCATCCGTTGTTTATCATATCAATACAACGGACGGTGAAACCCTTGAAGTAGCCAACCCATCAGAATTCCCAGATCCTACACGCATTGAAAACATCGAAGAACCATTTGTTAAAGCTCAAATCATGGTACCAAATGATTTCGTTGGTCCGGTTATGGAATTAGCTCAACGGAAACGTGGAATTTTCCTAACAATGGATTATTTAGACGCAAATCGGGTCAATATCATATATAATATTCCATTGAGTGAAATTGTCTTTGATTTCTTTGATAAACTTAAATCATCAACTAAAGGTTATGCCAGCTTTGATTATGAGATTTCTGATTATCGTCCATCAAATCTTGTGAAAATGGACATTCTCTTAAATGCCGAAAAAGTCGATGCCTTAAGTTTCATTGTCCACAAAGACTTTGCCTTTGAACGCGGAAAAGTCATTGTTGAAAAACTTAAAAAACTCATTCCACGTCAACAATTCGAAGTGCCAATTCAAGCGACTATCGGAAATAAAATCGTTGCCCGTTCAGATATTAAAGCTCTTCGTAAAAACGTATTGGCCAAATGTTATGGTGGTGATATTTCCCGCAAACGAAAACTCCTTGAAAAACAAAAAGCCGGTAAAAAGCGGATGAAAGCCATTGGTTCAGTAGAAGTCCCT
>lepA_Lcl-150
ATGAATCTACAAGAAATGAACGCGCGTAAGGAAAAAATTCGTAATTTTTCGATTATCGCCCATATTGACCACGGAAAATCAACACTTGCTGACCGTATTCTCGAGCAAACTGAAACTGTTTCAAAACGAGAAATGCAAGCTCAACTTCTTGACTCAATGGACCTTGAACGTGAACGCGGAATTACCATTAAATTAAATGCTATTGAGTTAAATTATAAAGCCAAAGATGGTGAAACTTATATTTTCCACCTCATTGACACGCCGGGTCACGTCGATTTTACTTATGAAGTTTCACGAAGCCTTGCTGCCTGTGAGGGAGCAATATTAGTTGTTGATGCCGCACAAGGAATCGAAGCCCAAACCCTTGCAAATGTTTATCTTGCTTTGGATAATGACCTTGAAATTTTACCAGTCATCAATAAGATTGACCTACCAGCTGCTGACCCAGAAATGGTCCGTCAAGAAATTGAAGATGTGATTGGTTTAGATGCCTCTGAAGCCATTCTTGCTTCAGCCAAAGCTGGGATTGGTATTGAAGAAATTCTTGAACAGATTGTTGAGAAAGTTCCTGCCCCTCAAGGTGAAGTTGACGCTCCGCTCAAGGCTTTGATTTTTGACTCAGTTTATGATGCATATCGAGGCGTTATCCTTCAAATACGGGTCATTGACGGCTCGCTTAAAGTTGGGGACCGTATTCAATTGATGAGTAACGGTAAAGAATTTGATGTCACAGAAGTCGGTATTTTCACGCCAAAAGCTGTTTCTCGTGATTTCTTGATGGCTGGAGATGTTGGTTATGTAGCAGCATCTATTAAAACCGTTGCGGACACACGTGTCGGAGATACCGTGACCCTCGCATCAAATCCAGCAACTGAGGCGCTAAAGGGTTATAAAGAAATGAATCCAATGGTATTTGCGGGGATTTATCCAATTGAATCAAATAAATTCAATGACTTGCGCGAAGCTCTAGAAAAACTTCAATTAAATGATGCTAGTCTTCGTTTTGAACCTGAAACATCGCAAGCGCTTGGTTTCGGATTCCGTTGTGGTTTCCTCGGTCTTTTGCATATGGATGTCATTCAAGAGCGTTTAGAACGTGAATTTGGTATTGATTTGATCATGACCGCGCCATCCGTTGTTTATCATATCAATACAACGGACGGTGAAACCCTTGAAGTAGCCAACCCATCAGAATTCCCAGATCCTACACGCATTGAAAACATCGAAGAACCATTTGTTAAAGCTCAAATCATGGTACCAAATGATTTCGTTGGTCCGGTTATGGAATTAGCTCAACGGAAACGTGGAATTTTCCTAACAATGGATTATTTAGACGCAAATCGGGTCAATATCATATATAATATTCCATTGAGTGAAATTGTCTTTGATTTCTTTGATAAACTTAAATCATCAACTAAAGGTTATGCCAGCTTTGATTATGAGATTTCTGATTATCGTCCATCAAATCTTGTGAAAATGGACATTCTCTTAAATGCCGAAAAAGTCGATGCCTTAAGTTTCATTGTCCACAAAGACTTTGCCTTTGAACGCGGAAAAGTCATTGTTGAAAAACTTAAAAAACTCATTCCACGTCAACAATTCGAAGTGCCAATTCAAGCGACTATCGGAAATAAAATCGTTGCCCGTTCAGATATTAAAGCTCTTCGTAAAAACGTATTGGCCAAATGTTATGGTGGTGATATTTCCCGCAAACGAAAACTCCTTGAAAAACAAAAAGCCGGTAAAAAGCGGATGAAAGCCATTGGTTCAGTAGAAGTCCCT
>lepA_Lcl-151
ATGAATCTACAAGAAATGAACGCGCGTAAGGAAAAAATTCGTAATTTTTCGATTATCGCCCATATTGACCACGGAAAATCAACACTTGCTGACCGTATTCTCGAGCAAACTGAAACTGTTTCAAAACGAGAAATGCAAGCTCAACTTCTTGACTCAATGGACCTTGAACGTGAACGCGGAATTACCATTAAATTAAATGCTATTGAGTTAAATTATAAAGCCAAAGATGGTGAAACTTATATTTTCCACCTCATTGACACGCCGGGTCACGTCGATTTTACTTATGAAGTTTCACGAAGCCTTGCTGCCTGTGAGGGAGCAATATTAGTTGTTGATGCCGCACAAGGAATCGAAGCCCAAACCCTTGCAAATGTTTATCTTGCTTTGGATAATGACCTTGAAATTTTACCAGTCATCAATAAGATTGACCTACCAGCTGCTGACCCAGAAATGGTCCGTCAAGAAATTGAAGATGTGATTGGTTTAGATGCCTCTGAAGCCATTCTTGCTTCAGCCAAAGCTGGGATTGGTATTGAAGAAATTCTTGAACAGATTGTTGAGAAAGTTCCTGCCCCTCAAGGTGAAGTTGACGCTCCGCTCAAGGCTTTGATTTTTGACTCAGTTTATGATGCATATCGAGGCGTTATCCTTCAAATACGGGTCATTGACGGCTCGCTTAAAGTTGGGGACCGTATTCAATTGATGAGTAACGGTAAAGAATTTGATGTCACAGAAGTCGGTATTTTCACGCCAAAAGCTGTTTCTCGTGATTTCTTGATGGCTGGAGATGTTGGTTATGTAGCAGCATCTATTAAAACCGTTGCGGACACACGTGTCGGAGATACCGTGACCCTCGCATCAAATCCAGCAACTGAGGCGCTAAAGGGTTATAAAGAAATGAATCCAATGGTATTTGCGGGGATTTATCCAATTGAATCAAATAAATTCAATGACTTGCGCGAAGCTCTAGAAAAACTTCAATTAAATGATGCTAGTCTTCGTTTTGAACCTGAAACATCGCAAGCGCTTGGTTTCGGATTCCGTTGTGGTTTCCTCGGTCTTTTGCATATGGATGTCATTCAAGAGCGTTTAGAACGTGAATTTGGTATTGATTTGATCATGACCGCGCCATCCGTTGTTTATCATATCAATACAACGGACGGTGAAACCCTTGAAGTAGCCAACCCATCAGAATTCCCAGATCCTACACGCATTGAAAACATCGAAGAACCATTTGTTAAAGCTCAAATCATGGTACCAAATGATTTCGTTGGTCCGGTTATGGAATTAGCTCAACGGAAACGTGGAATTTTCCTAACAATGGATTATTTAGACGCAAATCGGGTCAATATCATATATAATATTCCATTGAGTGAAATTGTCTTTGATTTCTTTGATAAACTTAAATCATCAACTAAAGGTTATGCCAGCTTTGATTATGAGATTTCTGATTATCGTCCATCAAATCTTGTGAAAATGGACATTCTCTTAAATGCCGAAAAAGTCGATGCCTTAAGTTTCATTGTCCACAAAGACTTTGCCTTTGAACGCGGAAAAGTCATTGTTGAAAAACTTAAAAAACTCATTCCACGTCAACAATTCGAAGTGCCAATTCAAGCGACTATCGGAAATAAAATCGTTGCCCGTTCAGATATTAAAGCTCTTCGTAAAAACGTATTGGCCAAATGTTATGGTGGTGATATTTCCCGCAAACGAAAACTCCTTGAAAAACAAAAAGCCGGTAAAAAGCGGATGAAAGCCATTGGTTCAGTAGAAGTCCCT
>lepA_Lcl-152
ATGAATCTACAAGAAATGAACGCGCGTAAGGAAAAAATTCGTAATTTTTCGATTATCGCCCATATTGACCACGGAAAATCAACACTTGCTGACCGTATTCTCGAGCAAACTGAAACTGTTTCAAAACGAGAAATGCAAGCTCAACTTCTTGACTCAATGGACCTTGAACGTGAACGCGGAATTACCATTAAATTAAATGCTATTGAGTTAAATTATAAAGCCAAAGATGGTGAAACTTATATTTTCCACCTCATTGACACGCCGGGTCACGTCGATTTTACTTATGAAGTTTCACGAAGCCTTGCTGCCTGTGAGGGAGCAATATTAGTTGTTGATGCCGCACAAGGAATCGAAGCCCAAACCCTTGCAAATGTTTATCTTGCTTTGGATAATGACCTTGAAATTTTACCAGTCATCAATAAGATTGACCTACCAGCTGCTGACCCAGAAATGGTCCGTCAAGAAATTGAAGATGTGATTGGTTTAGATGCCTCTGAAGCCATTCTTGCTTCAGCCAAAGCTGGGATTGGTATTGAAGAAATTCTTGAACAGATTGTTGAGAAAGTTCCTGCCCCTCAAGGTGAAGTTGACGCTCCGCTCAAGGCTTTGATTTTTGACTCAGTTTATGATGCATATCGAGGCGTTATCCTTCAAATACGGGTCATTGACGGCTCGCTTAAAGTTGGGGACCGTATTCAATTGATGAGTAACGGTAAAGAATTTGATGTCACAGAAGTCGGTATTTTCACGCCAAAAGCTGTTTCTCGTGATTTCTTGATGGCTGGAGATGTTGGTTATGTAGCAGCATCTATTAAAACCGTTGCGGACACACGTGTCGGAGATACCGTGACCCTCGCATCAAATCCAGCAACTGAGGCGCTAAAGGGTTATAAAGAAATGAATCCAATGGTATTTGCGGGGATTTATCCAATTGAATCAAATAAATTCAATGACTTGCGCGAAGCTCTAGAAAAACTTCAATTAAATGATGCTAGTCTTCGTTTTGAACCTGAAACATCGCAAGCGCTTGGTTTCGGATTCCGTTGTGGTTTCCTCGGTCTTTTGCATATGGATGTCATTCAAGAGCGTTTAGAACGTGAATTTGGTATTGATTTGATCATGACCGCGCCATCCGTTGTTTATCATATCAATACAACGGACGGTGAAACCCTTGAAGTAGCCAACCCATCAGAATTCCCAGATCCTACACGCATTGAAAACATCGAAGAACCATTTGTTAAAGCTCAAATCATGGTACCAAATGATTTCGTTGGTCCGGTTATGGAATTAGCTCAACGGAAACGTGGAATTTTCCTAACAATGGATTATTTAGACGCAAATCGGGTCAATATCATATATAATATTCCATTGAGTGAAATTGTCTTTGATTTCTTTGATAAACTTAAATCATCAACTAAAGGTTATGCCAGCTTTGATTATGAGATTTCTGATTATCGTCCATCAAATCTTGTGAAAATGGACATTCTCTTAAATGCCGAAAAAGTCGATGCCTTAAGTTTCATTGTCCACAAAGACTTTGCCTTTGAACGCGGAAAAGTCATTGTTGAAAAACTTAAAAAACTCATTCCACGTCAACAATTCGAAGTGCCAATTCAAGCGACTATCGGAAATAAAATCGTTGCCCGTTCAGATATTAAAGCTCTTCGTAAAAACGTATTGGCCAAATGTTATGGTGGTGATATTTCCCGCAAACGAAAACTCCTTGAAAAACAAAAAGCCGGTAAAAAGCGGATGAAAGCCATTGGTTCAGTAGAAGTCCCT
>lepA_Lcl-153
ATGAATCTACAAGAAATGAACGCGCGTAAGGAAAAAATTCGTAATTTTTCGATTATCGCCCATATTGACCACGGAAAATCAACACTTGCTGACCGTATTCTCGAGCAAACTGAAACTGTTTCAAAACGAGAAATGCAAGCTCAACTTCTTGACTCAATGGACCTTGAACGTGAACGCGGAATTACCATTAAATTAAATGCTATTGAGTTAAATTATAAAGCCAAAGATGGTGAAACTTATATTTTCCACCTCATTGACACGCCGGGTCACGTCGATTTTACTTATGAAGTTTCACGAAGCCTTGCTGCCTGTGAGGGAGCAATATTAGTTGTTGATGCCGCACAAGGAATCGAAGCCCAAACCCTTGCAAATGTTTATCTTGCTTTGGATAATGACCTTGAAATTTTACCAGTCATCAATAAGATTGACCTACCAGCTGCTGACCCAGAAATGGTCCGTCAAGAAATTGAAGATGTGATTGGTTTAGATGCCTCTGAAGCCATTCTTGCTTCAGCCAAAGCTGGGATTGGTATTGAAGAAATTCTTGAACAGATTGTTGAGAAAGTTCCTGCCCCTCAAGGTGAAGTTGACGCTCCGCTCAAGGCTTTGATTTTTGACTCAGTTTATGATGCATATCGAGGCGTTATCCTTCAAATACGGGTCATTGACGGCTCGCTTAAAGTTGGGGACCGTATTCAATTGATGAGTAACGGTAAAGAATTTGATGTCACAGAAGTCGGTATTTTCACGCCAAAAGCTGTTTCTCGTGATTTCTTGATGGCTGGAGATGTTGGTTATGTAGCAGCATCTATTAAAACCGTTGCGGACACACGTGTCGGAGATACCGTGACCCTCGCATCAAATCCAGCAACTGAGGCGCTAAAGGGTTATAAAGAAATGAATCCAATGGTATTTGCGGGGATTTATCCAATTGAATCAAATAAATTCAATGACTTGCGCGAAGCTCTAGAAAAACTTCAATTAAATGATGCTAGTCTTCGTTTTGAACCTGAAACATCGCAAGCGCTTGGTTTCGGATTCCGTTGTGGTTTCCTCGGTCTTTTGCATATGGATGTCATTCAAGAGCGTTTAGAACGTGAATTTGGTATTGATTTGATCATGACCGCGCCATCCGTTGTTTATCATATCAATACAACGGACGGTGAAACCCTTGAAGTAGCCAACCCATCAGAATTCCCAGATCCTACACGCATTGAAAACATCGAAGAACCATTTGTTAAAGCTCAAATCATGGTACCAAATGATTTCGTTGGTCCGGTTATGGAATTAGCTCAACGGAAACGTGGAATTTTCCTAACAATGGATTATTTAGACGCAAATCGGGTCAATATCATATATAATATTCCATTGAGTGAAATTGTCTTTGATTTCTTTGATAAACTTAAATCATCAACTAAAGGTTATGCCAGCTTTGATTATGAGATTTCTGATTATCGTCCATCAAATCTTGTGAAAATGGACATTCTCTTAAATGCCGAAAAAGTCGATGCCTTAAGTTTCATTGTCCACAAAGACTTTGCCTTTGAACGCGGAAAAGTCATTGTTGAAAAACTTAAAAAACTCATTCCACGTCAACAATTCGAAGTGCCAATTCAAGCGACTATCGGAAATAAAATCGTTGCCCGTTCAGATATTAAAGCTCTTCGTAAAAACGTATTGGCCAAATGTTATGGTGGTGATATTTCCCGCAAACGAAAACTCCTTGAAAAACAAAAAGCCGGTAAAAAGCGGATGAAAGCCATTGGTTCAGTAGAAGTCCCT
>lepA_Lcl-154
ATGAATCTACAAGAAATGAACGCGCGTAAGGAAAAAATTCGTAATTTTTCGATTATCGCCCATATTGACCACGGAAAATCAACACTTGCTGACCGTATTCTCGAGCAAACTGAAACTGTTTCAAAACGAGAAATGCAAGCTCAACTTCTTGACTCAATGGACCTTGAACGTGAACGCGGAATTACCATTAAATTAAATGCTATTGAGTTAAATTATAAAGCCAAAGATGGTGAAACTTATATTTTCCACCTCATTGACACGCCGGGTCACGTCGATTTTACTTATGAAGTTTCACGAAGCCTTGCTGCCTGTGAGGGAGCAATATTAGTTGTTGATGCCGCACAAGGAATCGAAGCCCAAACCCTTGCAAATGTTTATCTTGCTTTGGATAATGACCTTGAAATTTTACCAGTCATCAATAAGATTGACCTACCAGCTGCTGACCCAGAAATGGTCCGTCAAGAAATTGAAGATGTGATTGGTTTAGATGCCTCTGAAGCCATTCTTGCTTCAGCCAAAGCTGGGATTGGTATTGAAGAAATTCTTGAACAGATTGTTGAGAAAGTTCCTGCCCCTCAAGGTGAAGTTGACGCTCCGCTCAAGGCTTTGATTTTTGACTCAGTTTATGATGCATATCGAGGCGTTATCCTTCAAATACGGGTCATTGACGGCTCGCTTAAAGTTGGGGACCGTATTCAATTGATGAGTAACGGTAAAGAATTTGATGTCACAGAAGTCGGTATTTTCACGCCAAAAGCTGTTTCTCGTGATTTCTTGATGGCTGGAGATGTTGGTTATGTAGCAGCATCTATTAAAACCGTTGCGGACACACGTGTCGGAGATACCGTGACCCTCGCATCAAATCCAGCAACTGAGGCGCTAAAGGGTTATAAAGAAATGAATCCAATGGTATTTGCGGGGATTTATCCAATTGAATCAAATAAATTCAATGACTTGCGCGAAGCTCTAGAAAAACTTCAATTAAATGATGCTAGTCTTCGTTTTGAACCTGAAACATCGCAAGCGCTTGGTTTCGGATTCCGTTGTGGTTTCCTCGGTCTTTTGCATATGGATGTCATTCAAGAGCGTTTAGAACGTGAATTTGGTATTGATTTGATCATGACCGCGCCATCCGTTGTTTATCATATCAATACAACGGACGGTGAAACCCTTGAAGTAGCCAACCCATCAGAATTCCCAGATCCTACACGCATTGAAAACATCGAAGAACCATTTGTTAAAGCTCAAATCATGGTACCAAATGATTTCGTTGGTCCGGTTATGGAATTAGCTCAACGGAAACGTGGAATTTTCCTAACAATGGATTATTTAGACGCAAATCGGGTCAATATCATATATAATATTCCATTGAGTGAAATTGTCTTTGATTTCTTTGATAAACTTAAATCATCAACTAAAGGTTATGCCAGCTTTGATTATGAGATTTCTGATTATCGTCCATCAAATCTTGTGAAAATGGACATTCTCTTAAATGCCGAAAAAGTCGATGCCTTAAGTTTCATTGTCCACAAAGACTTTGCCTTTGAACGCGGAAAAGTCATTGTTGAAAAACTTAAAAAACTCATTCCACGTCAACAATTCGAAGTGCCAATTCAAGCGACTATCGGAAATAAAATCGTTGCCCGTTCAGATATTAAAGCTCTTCGTAAAAACGTATTGGCCAAATGTTATGGTGGTGATATTTCCCGCAAACGAAAACTCCTTGAAAAACAAAAAGCCGGTAAAAAGCGGATGAAAGCCATTGGTTCAGTAGAAGTCCCT
>lepA_Lcl-155
ATGAATTTACAAGAAATGAACGCGCGTAAGGAAAAAATTCGTAATTTTTCGATTATCGCCCATATTGACCACGGGAAATCAACCCTTGCTGACCGTATTCTCGAGCAAACTGAAACTGTGTCAAAACGTGAAATGCAAGCCCAACTTTTAGACTCAATGGACCTTGAACGTGAACGTGGGATTACCATTAAATTAAATGCTATCGAGTTAAATTATAAAGCTAAAGATGGCGAAACTTATATTTTCCACCTCATTGACACGCCAGGGCACGTCGATTTTACTTATGAAGTTTCACGAAGTCTTGCTGCCTGTGAAGGGGCAATTTTAGTTGTTGATGCCGCCCAAGGAATCGAAGCTCAAACCCTCGCTAACGTTTATCTTGCTTTGGATAATGACCTCGAAATTTTACCAGTCATCAATAAAATTGACTTACCAGCTGCTGACCCAGAAATGGTTCGCCAAGAAATTGAAGATGTGATTGGTTTAGATGCTTCCGAAGCGGTTCTTGCCTCTGCTAAAGCTGGGATTGGGATTGAAGAAATTCTCGAACAAATCGTCGAGAAAGTTCCAGCCCCTCAAGGTGAAGTTGACGCACCTCTCAAAGCTCTAATTTTTGACTCAGTTTATGATGCTTATCGAGGAGTTATTCTTCAAATTCGTGTGATTGACGGTTCAGTCAAGGTTGGAGATCGTATTCAACTCATGAGTAACGGCAAAGAATTTGATGTTACAGAAGTTGGGATTTTCACACCAAAAGCAGTTTCCCGTGATTTCTTGATGGCCGGAGATGTTGGTTATGTTGCAGCCGCAATCAAGACAGTTGCTGACACACGTGTTGGGGATACAGTGACACTCGCTTCAAATCCAGCGACCGAAGCCCTAGAGGGTTATAAGGAAATGAACCCAATGGTGTTCGCTGGGATTTACCCAATTGAATCAAATAAATTTAACGACCTCCGTGAGGCCCTTGAAAAACTTCAATTAAACGACGCCAGTCTTCGTTTTGAGCCTGAAACATCACAAGCTCTTGGTTTTGGATTCCGTTGTGGTTTCCTTGGCCTCTTGCACATGGATGTCATTCAAGAGCGTTTAGAACGTGAATTTGGCATTGATTTGATTATGACTGCTCCATCCGTTGTTTATCATATTAATACTACAGATGGTGAAACATTAGAAGTTGCTAACCCATCGGAATTCCCAGATCCTACACGCATTGAAAATATTGAAGAACCATTTGTCAAAGCTCAAATCATGGTGCCAAATGATTTCGTTGGTCCTGTGATGGAATTGGCCCAACGAAAACGCGGGATTTTTCTAACAATGGATTATTTAGATGCAAATCGTGTCAATATCATTTATCATATTCCATTGAGTGAAATTGTCTTTGATTTCTTTGATAAACTTAAATCATCAACTAAAGGTTATGCCAGCTTTGATTATGAAATTTCTGATTATCGTCCATCAAATCTTGTAAAAATGGATATTCTCTTAAATGCTGAAAAAGTCGATGCCTTAAGTTTCATTGTTCACAAAGACTTTGCCTTTGAACGCGGAAAAGTAATTGTTGAAAAACTTAAAAAACTCATTCCACGTCAACAATTTGAAGTTCCAATCCAAGCAACCATTGGAAACAAAATCGTTGCTCGTTCAGATATTAAAGCTCTTCGTAAAAACGTATTGGCCAAATGTTATGGTGGAGATATTTCCCGTAAACGAAAACTCCTTGAAAAACAAAAAGCCGGTAAAAAACGGATGAAAGCCATTGGTTCAGTTGAAGTCCCT
>lepA_Lcl-156
ATGAATTTACAAGAAATGAACGCGCGTAAGGAAAAAATTCGTAATTTTTCGATTATCGCCCATATTGACCACGGGAAATCAACCCTTGCTGACCGTATTCTCGAGCAAACTGAAACTGTCTCAAAACGTGAAATGCAAGCCCAACTTTTAGACTCAATGGACCTTGAACGTGAACGTGGGATTACCATTAAATTAAATGCTATCGAACTGAACTATAAAGCTAAAGATGGCGAAACTTATATTTTCCACCTTATTGATACGCCAGGGCACGTCGATTTCACTTATGAAGTCTCACGAAGTCTTGCTGCCTGTGAAGGGGCAATTTTAGTTGTTGATGCCGCCCAAGGAATCGAAGCTCAAACCCTCGCTAACGTTTATCTTGCTTTGGATAATGACCTCGAAATTTTACCAGTCATCAATAAAATTGACTTACCAGCTGCTGACCCAGAAATGGTTCGCCAAGAAATTGAAGATGTGATTGGTTTAGATGCTTCCGAAGCGGTTCTTGCCTCTGCTAAAGCTGGAATTGGAATTGAAGAAATTCTTGAACAAATCGTCGAAAAAGTTCCAGCTCCTCAAGGTGAAGTTGACGCGCCTCTCAAAGCTCTAATTTTTGACTCAGTTTATGATGCTTATCGAGGAGTTATTCTTCAAATTCGTGTGATTGACGGTTCAGTCAAGGTTGGAGATCGTATTCAACTGATGAGTAACGGCAAAGAATTTGATGTTACAGAAGTTGGGATTTTCACACCAAAAGCAGTTGCCCGTGATTTCTTGATGGCTGGAGATGTTGGTTATGTTGCTGCCGCAATCAAGACAGTTGCTGACACACGTGTTGGGGATACAGTGACACTCGCTTCAAATCCAGCGACCGAAGCCCTAGAGGGTTATAAGGAAATGAACCCAATGGTGTTCGCTGGGATTTACCCAATTGAATCAAATAAATTTAACGACCTCCGTGAGGCCCTTGAAAAACTTCAATTAAACGACGCTAGTCTTCGTTTTGAGCCTGAAACATCACAAGCTCTTGGTTTTGGATTCCGTTGTGGTTTCCTTGGCCTCTTGCACATGGATGTCATTCAAGAGCGTTTAGAACGTGAATTTGGTATTGATTTGATTATGACTGCTCCATCCGTTGTTTATCATATTAATACTACAGATGGTGAAACATTAGAAGTCGCTAACCCATCGGAATTCCCAGATCCTACACGCATTGAAAATATTGAAGAACCATTTGTTAAAGCTCAAATCATGGTGCCAAATGATTTTGTTGGTCCTGTGATGGAATTGGCCCAACGAAAACGCGGAATTTTTCTAACAATGGATTATTTAGATGCAAATCGTGTCAATATCATTTATCATATTCCATTGAGTGAAATTGTTTTTGATTTCTTTGATAAACTTAAATCATCAACTAAAGGTTATGCCAGCTTTGATTATGAAATTTCTGACTATCGTCCATCAAATCTTGTAAAAATGGATATTCTCTTAAATGCTGAAAAAGTAGATGCCTTAAGTTTCATTGTCCACAAAGACTTTGCCTTTGAACGCGGAAAAGTAATTGTTGAAAAACTTAAAAAACTCATTCCACGTCAACAATTTGAAGTTCCAATCCAAGCAACCATTGGAAACAAAATCGTTGCTCGTTCAGACATTAAAGCTCTTCGTAAAAATGTATTGGCCAAATGTTATGGTGGAGATATTTCCCGTAAGCGAAAACTCCTTGAAAAACAAAAAGCTGGTAAAAAACGGATGAAAGCCATTGGTTCAGTAGAAGTCCCT
>lepA_Lcl-157
ATGAATCTACAAGAAATGAACGCGCGTAAGGAAAAAATTCGTAATTTTTCGATTATCGCCCATATTGACCACGGAAAATCAACACTTGCTGACCGTATTCTCGAGCAAACTGAAACTGTTTCAAAACGAGAAATGCAAGCTCAACTTCTTGACTCAATGGACCTTGAACGTGAACGCGGAATTACCATTAAATTAAATGCTATTGAGTTAAATTATAAAGCCAAAGATGGTGAAACTTATATTTTCCACCTCATTGACACGCCGGGTCACGTCGATTTTACTTATGAAGTTTCACGAAGCCTTGCTGCCTGTGAGGGAGCAATATTAGTTGTTGATGCCGCACAAGGAATCGAAGCCCAAACCCTTGCAAATGTTTATCTTGCTTTGGATAATGACCTTGAAATTTTACCAGTCATCAATAAGATTGACCTACCAGCTGCTGACCCAGAAATGGTCCGTCAAGAAATTGAAGATGTGATTGGTTTAGATGCCTCTGAAGCCATTCTTGCTTCAGCCAAAGCTGGGATTGGTATTGAAGAAATTCTTGAACAGATTGTTGAGAAAGTTCCTGCCCCTCAAGGTGAAGTTGACGCTCCGCTCAAGGCTTTGATTTTTGACTCAGTTTATGATGCATATCGAGGCGTTATCCTTCAAATACGGGTCATTGACGGCTCGCTTAAAGTTGGGGACCGTATTCAATTGATGAGTAACGGTAAAGAATTTGATGTCACAGAAGTCGGTATTTTCACGCCAAAAGCTGTTTCTCGTGATTTCTTGATGGCTGGAGATGTTGGTTATGTAGCAGCATCTATTAAAACCGTTGCGGACACACGTGTCGGAGATACCGTGACCCTCGCATCAAATCCAGCAACTGAGGCGCTAAAGGGTTATAAAGAAATGAATCCAATGGTATTTGCGGGGATTTATCCAATTGAATCAAATAAATTCAATGACTTGCGCGAAGCTCTAGAAAAACTTCAATTAAATGATGCTAGTCTTCGTTTTGAACCTGAAACATCGCAAGCGCTTGGTTTCGGATTCCGTTGTGGTTTCCTCGGTCTTTTGCATATGGATGTCATTCAAGAGCGTTTAGAACGTGAATTTGGTATTGATTTGATCATGACCGCGCCATCCGTTGTTTATCATATCAATACAACGGACGGTGAAACCCTTGAAGTAGCCAACCCATCAGAATTCCCAGATCCTACACGCATTGAAAACATCGAAGAACCATTTGTTAAAGCTCAAATCATGGTACCAAATGATTTCGTTGGTCCGGTTATGGAATTAGCTCAACGGAAACGTGGAATTTTCCTAACAATGGATTATTTAGACGCAAATCGGGTCAATATCATATATAATATTCCATTGAGTGAAATTGTCTTTGATTTCTTTGATAAACTTAAATCATCAACTAAAGGTTATGCCAGCTTTGATTATGAGATTTCTGATTATCGTCCATCAAATCTTGTGAAAATGGACATTCTCTTAAATGCCGAAAAAGTCGATGCCTTAAGTTTCATTGTCCACAAAGACTTTGCCTTTGAACGCGGAAAAGTCATTGTTGAAAAACTTAAAAAACTCATTCCACGTCAACAATTCGAAGTGCCAATTCAAGCGACTATCGGAAATAAAATCGTTGCCCGTTCAGATATTAAAGCTCTTCGTAAAAACGTATTGGCCAAATGTTATGGTGGTGATATTTCCCGCAAACGAAAACTCCTTGAAAAACAAAAAGCCGGTAAAAAGCGGATGAAAGCCATTGGTTCAGTAGAAGTCCCT
>lepA_Lcl-158
ATGAATCTACAAGAAATGAACGCGCGTAAGGAAAAAATTCGTAATTTTTCGATTATCGCCCATATTGACCACGGAAAATCAACACTTGCTGACCGTATTCTCGAGCAAACTGAAACTGTTTCAAAACGAGAAATGCAAGCTCAACTTCTTGACTCAATGGACCTTGAACGTGAACGCGGAATTACCATTAAATTAAATGCTATTGAGTTAAATTATAAAGCCAAAGATGGTGAAACTTATATTTTCCACCTCATTGACACGCCGGGTCACGTCGATTTTACTTATGAAGTTTCACGAAGCCTTGCTGCCTGTGAGGGAGCAATATTAGTTGTTGATGCCGCACAAGGAATCGAAGCCCAAACCCTTGCAAATGTTTATCTTGCTTTGGATAATGACCTTGAAATTTTACCAGTCATCAATAAGATTGACCTACCAGCTGCTGACCCAGAAATGGTCCGTCAAGAAATTGAAGATGTGATTGGTTTAGATGCCTCTGAAGCCATTCTTGCTTCAGCCAAAGCTGGGATTGGTATTGAAGAAATTCTTGAACAGATTGTTGAGAAAGTTCCTGCCCCTCAAGGTGAAGTTGACGCTCCGCTCAAGGCTTTGATTTTTGACTCAGTTTATGATGCATATCGAGGCGTTATCCTTCAAATACGGGTCATTGACGGCTCGCTTAAAGTTGGGGACCGTATTCAATTGATGAGTAACGGTAAAGAATTTGATGTCACAGAAGTCGGTATTTTCACGCCAAAAGCTGTTTCTCGTGATTTCTTGATGGCTGGAGATGTTGGTTATGTAGCAGCATCTATTAAAACCGTTGCCGACACACGTGTCGGAGATACCGTGACCCTCGCATCAAATCCAGCAACTGAGGCGCTAAAGGGTTATAAAGAAATGAATCCAATGGTATTTGCGGGGATTTATCCAATTGAATCAAATAAATTCAATGACTTGCGCGAAGCTCTAGAAAAACTTCAATTAAATGATGCTAGTCTTCGTTTTGAACCTGAAACATCGCAAGCGCTTGGTTTCGGATTCCGTTGTGGTTTCCTCGGTCTTTTGCATATGGATGTCATTCAAGAGCGTTTAGAACGTGAATTTGGTATTGATTTGATCATGACCGCGCCATCCGTTGTTTATCATATCAATACAACGGACGGTGAAACCCTTGAAGTAGCCAACCCATCAGAATTCCCAGATCCTACACGCATTGAAAACATCGAAGAACCATTTGTTAAAGCTCAAATCATGGTACCAAATGATTTCGTTGGTCCGGTTATGGAATTAGCTCAACGGAAACGTGGAATTTTCCTAACAATGGATTATTTAGACGCAAATCGGGTCAATATCATATATAATATTCCATTGAGTGAAATTGTCTTTGATTTCTTTGATAAACTTAAATCATCAACTAAAGGTTATGCCAGCTTTGATTATGAGATTTCTGATTATCGTCCATCAAATCTTGTGAAAATGGACATTCTCTTAAATGCCGAAAAAGTCGATGCCTTAAGTTTCATTGTCCACAAAGACTTTGCCTTTGAACGCGGAAAAGTCATTGTTGAAAAACTTAAAAAACTCATTCCACGTCAACAATTCGAAGTGCCAATTCAAGCGACTATCGGAAATAAAATCGTTGCCCGTTCAGATATTAAAGCTCTTCGTAAAAACGTATTGGCCAAATGTTATGGTGGTGATATTTCCCGCAAACGAAAACTCCTTGAAAAACAAAAAGCCGGTAAAAAGCGGATGAAAGCCATTGGTTCAGTAGAAGTCCCT
>lepA_Lcl-159
ATGAATCTACAAGAAATGAACGCGCGTAAGGAAAAAATTCGTAATTTTTCGATTATCGCCCATATTGACCACGGAAAATCAACACTTGCTGACCGTATTCTCGAGCAAACTGAAACTGTTTCAAAACGAGAAATGCAAGCTCAACTTCTTGACTCAATGGACCTTGAACGTGAACGCGGAATTACCATTAAATTAAATGCTATTGAGTTAAATTATAAAGCCAAAGATGGTGAAACTTATATTTTCCACCTCATTGACACGCCGGGTCACGTCGATTTTACTTATGAAGTTTCACGAAGCCTTGCTGCCTGTGAGGGAGCAATATTAGTTGTTGATGCCGCACAAGGAATCGAAGCCCAAACCCTTGCAAATGTTTATCTTGCTTTGGATAATGACCTTGAAATTTTACCAGTCATCAATAAGATTGACCTACCAGCTGCTGACCCAGAAATGGTCCGTCAAGAAATTGAAGATGTGATTGGTTTAGATGCCTCTGAAGCCATTCTTGCTTCAGCCAAAGCTGGGATTGGTATTGAAGAAATTCTTGAACAGATTGTTGAGAAAGTTCCTGCCCCTCAAGGTGAAGTTGACGCTCCGCTCAAGGCTTTGATTTTTGACTCAGTTTATGATGCATATCGAGGCGTTATCCTTCAAATACGGGTCATTGACGGCTCGCTTAAAGTTGGGGACCGTATTCAATTGATGAGTAACGGTAAAGAATTTGATGTCACAGAAGTCGGTATTTTCACGCCAAAAGCTGTTTCTCGTGATTTCTTGATGGCTGGAGATGTTGGTTATGTAGCAGCATCTATTAAAACCGTTGCCGACACACGTGTCGGAGATACCGTGACCCTCGCATCAAATCCAGCAACTGAGGCGCTAAAGGGTTATAAAGAAATGAATCCAATGGTATTTGCGGGGATTTATCCAATTGAATCAAATAAATTCAATGACTTGCGCGAAGCTCTAGAAAAACTTCAATTAAATGATGCTAGTCTTCGTTTTGAACCTGAAACATCGCAAGCGCTTGGTTTCGGATTCCGTTGTGGTTTCCTCGGTCTTTTGCATATGGATGTCATTCAAGAGCGTTTAGAACGTGAATTTGGTATTGATTTGATCATGACCGCGCCATCCGTTGTTTATCATATCAATACAACGGACGGTGAAACCCTTGAAGTAGCCAACCCATCAGAATTCCCAGATCCTACACGCATTGAAAACATCGAAGAACCATTTGTTAAAGCTCAAATCATGGTACCAAATGATTTCGTTGGTCCGGTTATGGAATTAGCTCAACGGAAACGTGGAATTTTCCTAACAATGGATTATTTAGACGCAAATCGGGTCAATATCATATATAATATTCCATTGAGTGAAATTGTCTTTGATTTCTTTGATAAACTTAAATCATCAACTAAAGGTTATGCCAGCTTTGATTATGAGATTTCTGATTATCGTCCATCAAATCTTGTGAAAATGGACATTCTCTTAAATGCCGAAAAAGTCGATGCCTTAAGTTTCATTGTCCACAAAGACTTTGCCTTTGAACGCGGAAAAGTCATTGTTGAAAAACTTAAAAAACTCATTCCACGTCAACAATTCGAAGTGCCAATTCAAGCGACTATCGGAAATAAAATCGTTGCCCGTTCAGATATTAAAGCTCTTCGTAAAAACGTATTGGCCAAATGTTATGGTGGTGATATTTCCCGCAAACGAAAACTCCTTGAAAAACAAAAAGCCGGTAAAAAGCGGATGAAAGCCATTGGTTCAGTAGAAGTCCCT
>lepA_Lcl-160
ATGAATCTACAAGAAATGAACGCGCGTAAGGAAAAAATTCGTAATTTTTCGATTATCGCCCATATTGACCACGGAAAATCAACACTTGCTGACCGTATTCTCGAGCAAACTGAAACTGTTTCAAAACGAGAAATGCAAGCTCAACTTCTTGACTCAATGGACCTTGAACGTGAACGCGGAATTACCATTAAATTAAATGCTATTGAGTTAAATTATAAAGCCAAAGATGGTGAAACTTATATTTTCCACCTCATTGACACGCCGGGTCACGTCGATTTTACTTATGAAGTTTCACGAAGCCTTGCTGCCTGTGAGGGAGCAATATTAGTTGTTGATGCCGCACAAGGAATCGAAGCCCAAACCCTTGCAAATGTTTATCTTGCTTTGGATAATGACCTTGAAATTTTACCAGTCATCAATAAGATTGACCTACCAGCTGCTGACCCAGAAATGGTCCGTCAAGAAATTGAAGATGTGATTGGTTTAGATGCCTCTGAAGCCATTCTTGCTTCAGCCAAAGCTGGGATTGGTATTGAAGAAATTCTTGAACAGATTGTTGAGAAAGTTCCTGCCCCTCAAGGTGAAGTTGACGCTCCGCTCAAGGCTTTGATTTTTGACTCAGTTTATGATGCATATCGAGGCGTTATCCTTCAAATACGGGTCATTGACGGCTCGCTTAAAGTTGGGGACCGTATTCAATTGATGAGTAACGGTAAAGAATTTGATGTCACAGAAGTCGGTATTTTCACGCCAAAAGCTGTTTCTCGTGATTTCTTGATGGCTGGAGATGTTGGTTATGTAGCAGCATCTATTAAAACCGTTGCCGACACACGTGTCGGAGATACCGTGACCCTCGCATCAAATCCAGCAACTGAGGCGCTAAAGGGTTATAAAGAAATGAATCCAATGGTATTTGCGGGGATTTATCCAATTGAATCAAATAAATTCAATGACTTGCGCGAAGCTCTAGAAAAACTTCAATTAAATGATGCTAGTCTTCGTTTTGAACCTGAAACATCGCAAGCGCTTGGTTTCGGATTCCGTTGTGGTTTCCTCGGTCTTTTGCATATGGATGTCATTCAAGAGCGTTTAGAACGTGAATTTGGTATTGATTTGATCATGACCGCGCCATCCGTTGTTTATCATATCAATACAACGGACGGTGAAACCCTTGAAGTAGCCAACCCATCAGAATTCCCAGATCCTACACGCATTGAAAACATCGAAGAACCATTTGTTAAAGCTCAAATCATGGTACCAAATGATTTCGTTGGTCCGGTTATGGAATTAGCTCAACGGAAACGTGGAATTTTCCTAACAATGGATTATTTAGACGCAAATCGGGTCAATATCATATATAATATTCCATTGAGTGAAATTGTCTTTGATTTCTTTGATAAACTTAAATCATCAACTAAAGGTTATGCCAGCTTTGATTATGAGATTTCTGATTATCGTCCATCAAATCTTGTGAAAATGGACATTCTCTTAAATGCCGAAAAAGTCGATGCCTTAAGTTTCATTGTCCACAAAGACTTTGCCTTTGAACGCGGAAAAGTCATTGTTGAAAAACTTAAAAAACTCATTCCACGTCAACAATTCGAAGTGCCAATTCAAGCGACTATCGGAAATAAAATCGTTGCCCGTTCAGATATTAAAGCTCTTCGTAAAAACGTATTGGCCAAATGTTATGGTGGTGATATTTCCCGCAAACGAAAACTCCTTGAAAAACAAAAAGCCGGTAAAAAGCGGATGAAAGCCATTGGTTCAGTAGAAGTCCCT
>lepA_Lcl-161
ATGAATTTACAAGAAATGAACGCGCGTAAGGAAAAAATTCGTAATTTTTCGATTATCGCCCATATTGACCACGGGAAATCAACCCTTGCTGACCGTATTCTCGAGCAAACTGAAACTGTCTCAAAACGTGAAATGCAAGCCCAACTTTTAGACTCAATGGACCTTGAACGTGAACGTGGGATTACCATTAAATTAAATGCTATCGAACTGAACTATAAAGCTAAAGATGGCGAAACTTATATTTTCCACCTTATTGACACGCCAGGGCACGTCGATTTCACTTATGAAGTCTCACGAAGTCTTGCTGCCTGTGAAGGGGCAATTTTAGTTGTTGATGCCGCCCAAGGAATCGAAGCTCAAACCCTCGCTAACGTTTATCTTGCTTTGGATAATGACCTCGAAATTTTACCAGTCATCAATAAAATTGACTTACCAGCTGCTGACCCAGAAATGGTTCGCCAAGAAATTGAAGATGTGATTGGTTTAGATGCTTCCGAAGCGGTTCTTGCCTCTGCTAAAGCTGGAATTGGAATTGAAGAAATTCTTGAACAAATCGTCGAAAAAGTTCCAGCTCCTCAAGGTGAAGTTGACGCGCCTCTCAAAGCTCTAATTTTTGACTCAGTTTATGATGCTTATCGAGGAGTTATTCTTCAAATTCGTGTGATTGACGGTTCAGTCAAGGTTGGAGATCGTATTCAACTGATGAGTAACGGCAAAGAATTTGATGTTACAGAAGTTGGGATTTTCACACCAAAAGCAGTTGCCCGTGATTTCTTGATGGCTGGAGATGTTGGTTATGTTGCTGCCGCAATCAAGACAGTTGCTGACACACGTGTTGGGGATACAGTGACACTCGCTTCAAATCCAGCGACCGAAGCCCTAGAGGGTTATAAGGAAATGAACCCAATGGTGTTCGCTGGGATTTACCCAATTGAATCAAATAAATTTAACGACCTCCGTGAGGCCCTTGAAAAACTTCAATTAAACGACGCTAGTCTTCGTTTTGAGCCTGAAACATCACAAGCTCTTGGTTTTGGATTCCGTTGTGGTTTCCTTGGCCTCTTGCACATGGATGTCATTCAAGAGCGTTTAGAACGTGAATTTGGTATTGATTTGATTATGACTGCTCCATCCGTTGTTTATCATATTAATACTACAGATGGTGAAACATTAGAAGTCGCTAACCCATCGGAATTCCCAGATCCTACACGCATTGAAAATATTGAAGAACCATTTGTTAAAGCTCAAATCATGGTGCCAAATGATTTTGTTGGTCCTGTGATGGAATTGGCCCAACGAAAACGCGGAATTTTTCTAACAATGGATTATTTAGATGCAAATCGTGTCAATATCATTTATCATATTCCATTGAGTGAAATTGTTTTTGATTTCTTTGATAAACTTAAATCATCAACTAAAGGTTATGCCAGCTTTGATTATGAAATTTCTGACTATCGTCCATCAAATCTTGTAAAAATGGATATTCTCTTAAATGCTGAAAAAGTCGATGCCTTAAGTTTCATTGTCCACAAAGACTTTGCCTTTGAACGCGGAAAAGTAATTGTTGAAAAACTTAAAAAACTCATTCCACGTCAACAATTTGAAGTTCCAATCCAAGCAACCATTGGAAACAAAATCGTTGCTCGTTCAGACATTAAAGCTCTTCGTAAAAATGTATTGGCCAAATGTTATGGTGGAGATATTTCCCGTAAGCGAAAACTCCTTGAAAAACAAAAAGCTGGTAAAAAACGGATGAAAGCCATTGGTTCAGTAGAAGTCCCT
>lepA_Lcl-162
ATGAATCTACAAGAAATGAACGCGCGTAAGGAAAAAATTCGTAATTTTTCGATTATCGCCCATATTGACCACGGAAAATCAACACTTGCTGACCGTATTCTCGAGCAAACTGAAACTGTTTCAAAACGAGAAATGCAAGCTCAACTTCTTGACTCAATGGACCTTGAACGTGAACGCGGAATTACCATTAAATTAAATGCTATTGAGTTAAATTATAAAGCCAAAGATGGTGAAACTTATATTTTCCACCTCATTGACACGCCGGGTCACGTCGATTTTACTTATGAAGTTTCACGAAGCCTTGCTGCCTGTGAGGGAGCAATATTAGTTGTTGATGCCGCACAAGGAATCGAAGCCCAAACCCTTGCAAATGTTTATCTTGCTTTGGATAATGACCTTGAAATTTTACCAGTCATCAATAAGATTGACCTACCAGCTGCTGACCCAGAAATGGTCCGTCAAGAAATTGAAGATGTGATTGGTTTAGATGCCTCTGAAGCCATTCTTGCTTCAGCCAAAGCTGGGATTGGTATTGAAGAAATTCTTGAACAGATTGTTGAGAAAGTTCCTGCCCCTCAAGGTGAAGTTGACGCTCCGCTCAAGGCTTTGATTTTTGACTCAGTTTATGATGCATATCGAGGCGTTATCCTTCAAATACGGGTCATTGACGGCTCGCTTAAAGTTGGGGACCGTATTCAATTGATGAGTAACGGTAAAGAATTTGATGTCACAGAAGTCGGTATTTTCACGCCAAAAGCTGTTTCTCGTGATTTCTTGATGGCTGGAGATGTTGGTTATGTAGCAGCATCTATTAAAACCGTTGCCGACACACGTGTCGGAGATACCGTGACCCTCGCATCAAATCCAGCAACTGAGGCGCTAAAGGGTTATAAAGAAATGAATCCAATGGTATTTGCGGGGATTTATCCAATTGAATCAAATAAATTCAATGACTTGCGCGAAGCTCTAGAAAAACTTCAATTAAATGATGCTAGTCTTCGTTTTGAACCTGAAACATCGCAAGCGCTTGGTTTCGGATTCCGTTGTGGTTTCCTCGGTCTTTTGCATATGGATGTCATTCAAGAGCGTTTAGAACGTGAATTTGGTATTGATTTGATCATGACCGCGCCATCCGTTGTTTATCATATCAATACAACGGACGGTGAAACCCTTGAAGTAGCCAACCCATCAGAATTCCCAGATCCTACACGCATTGAAAACATCGAAGAACCATTTGTTAAAGCTCAAATCATGGTACCAAATGATTTCGTTGGTCCGGTTATGGAATTAGCTCAACGGAAACGTGGAATTTTCCTAACAATGGATTATTTAGACGCAAATCGGGTCAATATCATATATAATATTCCATTGAGTGAAATTGTCTTTGATTTCTTTGATAAACTTAAATCATCAACTAAAGGTTATGCCAGCTTTGATTATGAGATTTCTGATTATCGTCCATCAAATCTTGTGAAAATGGACATTCTCTTAAATGCCGAAAAAGTCGATGCCTTAAGTTTCATTGTCCACAAAGACTTTGCCTTTGAACGCGGAAAAGTCATTGTTGAAAAACTTAAAAAACTCATTCCACGTCAACAATTCGAAGTGCCAATTCAAGCGACTATCGGAAATAAAATCGTTGCCCGTTCAGATATTAAAGCTCTTCGTAAAAACGTATTGGCCAAATGTTATGGTGGTGATATTTCCCGCAAACGAAAACTCCTTGAAAAACAAAAAGCCGGTAAAAAGCGGATGAAAGCCATTGGTTCAGTAGAAGTCCCT
>lepA_Lcl-163
ATGAATCTACAAGAAATGAACGCGCGTAAGGAAAAAATTCGTAATTTTTCGATTATCGCCCATATTGACCACGGAAAATCAACACTTGCTGACCGTATTCTCGAGCAAACTGAAACTGTTTCAAAACGAGAAATGCAAGCTCAACTTCTTGACTCAATGGACCTTGAACGTGAACGCGGAATTACCATTAAATTAAATGCTATCGAGTTAAATTATAAAGCCAAAGATGGTGAAACTTATATTTTTCACCTCATTGACACACCAGGTCACGTCGATTTTACTTATGAAGTTTCACGAAGCCTTGCTGCCTGTGAGGGAGCAATATTAGTTGTTGATGCCGCACAAGGAATCGAAGCCCAAACCCTTGCAAATGTTTATCTTGCTTTGGATAATGACCTTGAAATTTTACCAGTGATCAATAAAATTGATCTACCAGCTGCTGACCCAGAAATGGTCCGTCAAGAAATTGAAGATGTGATTGGTTTAGATGCCTCTGAAGCCGTTCTTGCTTCAGCCAAAGCTGGGATTGGTATTGAAGAAATTCTTGAACAAATTGTTGAGAAAGTTCCTGCCCCTCAAGGTCAAGTTGACGCTCCGCTCAAGGCTTTGATTTTTGACTCAGTTTATGATGCATATCGAGGCGTTATTCTTCAAATTCGGGTCATTGACGGCTCGCTTAAAGTTGGGGACCGTATTCAATTGATGAGTAACGGTAAAGAATTTGATGTCACAGAAGTTGGTATTTTCACGCCAAAAGCTGTTTCTCGTGATTTCTTGATGGCTGGAGATGTTGGTTATGTAGCAGCATCTATTAAAACCGTTGCGGATACACGTGTCGGAGATACCGTGACCCTCGCATCAAATCCAGCAACTGAGGCCCTAAAGGGTTATAAAGAAATGAATCCAATGGTATTTGCGGGGATTTATCCAATTGAATCAAATAAATTCAATGACTTGCGCGAAGCCCTAGAAAAACTTCAATTAAACGATGCTAGTCTTCGTTTTGAGCCAGAAACATCGCAAGCCTTAGGCTTTGGTTTCCGCTGTGGTTTCCTCGGTCTTTTGCATATGGATGTCATTCAAGAGCGTTTAGAACGTGAATTTGGTATTGATTTGATCATGACCGCGCCATCCGTTGTTTATCATATCAATACAACGGACGGTGAAACCCTTGAAGTAGCCAACCCATCAGAATTCCCAGATCCTACGCGCATTGAAAACATCGAAGAACCATTTGTTAAAGCTCAAATCATGGTACCAAATGATTTCGTTGGTCCGGTTATGGAATTAGCTCAACGGAAACGTGGAATTTTCCTAACAATGGATTATTTAGACGCAAATCGGGTCAATATCATATATAATATTCCATTGAGTGAAATTGTCTTTGATTTCTTTGATAAACTTAAATCATCAACTAAAGGTTATGCCAGCTTTGATTATGAGATTTCTGATTATCGTCCATCAAATCTTGTGAAAATGGACATTCTCTTAAATGCTGAAAAAGTCGATGCCTTAAGTTTCATTGTCCACAAAGACTTTGCCTTTGAACGCGGGAAAGTCATTGTTGAAAAACTTAAAAAACTCATTCCACGTCAACAATTTGAAGTGCCAATTCAAGCGACTATCGGAAATAAAATCGTTGCCCGTTCAGATATTAAAGCACTTCGTAAAAACGTATTGGCCAAATGTTATGGTGGTGATATTTCCCGCAAACGAAAACTCCTTGAAAAACAAAAAGCCGGTAAAAAGCGGATGAAAGCCATTGGTTCAGTAGAAGTCCCT
>lepA_Lcl-164
ATGAATCTACAAGAAATGAACGCGCGTAAGGAAAAAATTCGTAATTTTTCGATTATCGCCCATATTGACCACGGAAAATCAACACTTGCTGACCGTATTCTCGAGCAAACTGAAACTGTTTCAAAACGAGAAATGCAAGCTCAACTTCTTGACTCAATGGACCTTGAACGTGAACGCGGAATTACCATTAAATTAAATGCTATCGAGTTAAATTATAAAGCCAAAGATGGTGAAACTTATATTTTTCACCTCATTGACACACCAGGTCACGTCGATTTTACTTATGAAGTTTCACGAAGCCTTGCTGCCTGTGAGGGAGCAATATTAGTTGTTGATGCCGCACAAGGAATCGAAGCCCAAACCCTTGCAAATGTTTATCTTGCTTTGGATAATGACCTTGAAATTTTACCAGTGATCAATAAAATTGATCTACCAGCTGCTGACCCAGAAATGGTCCGTCAAGAAATTGAAGATGTGATTGGTTTAGATGCCTCTGAAGCCGTTCTTGCTTCAGCCAAAGCTGGGATTGGTATTGAAGAAATTCTTGAACAAATTGTTGAGAAAGTTCCTGCCCCTCAAGGTCAAGTTGACGCTCCGCTCAAGGCTTTGATTTTTGACTCAGTTTATGATGCATATCGAGGCGTTATTCTTCAAATTCGGGTCATTGACGGCTCGCTTAAAGTTGGGGACCGTATTCAATTGATGAGTAACGGTAAAGAATTTGATGTCACAGAAGTTGGTATTTTCACGCCAAAAGCTGTTTCTCGTGATTTCTTGATGGCTGGAGATGTTGGTTATGTAGCAGCATCTATTAAAACCGTTGCGGATACACGTGTCGGAGATACCGTGACCCTCGCATCAAATCCAGCAACTGAGGCCCTAAAGGGTTATAAAGAAATGAATCCAATGGTATTTGCGGGGATTTATCCAATTGAATCAAATAAATTCAATGACTTGCGCGAAGCCCTAGAAAAACTTCAATTAAACGATGCTAGTCTTCGTTTTGAGCCAGAAACATCGCAAGCCTTAGGCTTTGGTTTCCGCTGTGGTTTCCTCGGTCTTTTGCATATGGATGTCATTCAAGAGCGTTTAGAACGTGAATTTGGTATTGATTTGATCATGACCGCGCCATCCGTTGTTTATCATATCAATACAACGGACGGTGAAACCCTTGAAGTAGCCAACCCATCAGAATTCCCAGATCCTACGCGCATTGAAAACATCGAAGAACCATTTGTTAAAGCTCAAATCATGGTACCAAATGATTTCGTTGGTCCGGTTATGGAATTAGCTCAACGGAAACGTGGAATTTTCCTAACAATGGATTATTTAGACGCAAATCGGGTCAATATCATATATAATATTCCATTGAGTGAAATTGTCTTTGATTTCTTTGATAAACTTAAATCATCAACTAAAGGTTATGCCAGCTTTGATTATGAGATTTCTGATTATCGTCCATCAAATCTTGTGAAAATGGACATTCTCTTAAATGCTGAAAAAGTCGATGCCTTAAGTTTCATTGTCCACAAAGACTTTGCCTTTGAACGCGGGAAAGTCATTGTTGAAAAACTTAAAAAACTCATTCCACGTCAACAATTTGAAGTGCCAATTCAAGCGACTATCGGAAATAAAATCGTTGCCCGTTCAGATATTAAAGCACTTCGTAAAAACGTATTGGCCAAATGTTATGGTGGTGATATTTCCCGCAAACGAAAACTCCTTGAAAAACAAAAAGCCGGTAAAAAGCGGATGAAAGCCATTGGTTCAGTAGAAGTCCCT
>lepA_Lcl-165
ATGAATCTACAAGAAATGAACGCGCGTAAGGAAAAAATTCGTAATTTTTCGATTATCGCCCATATTGACCACGGAAAATCAACACTTGCTGACCGTATTCTCGAGCAAACTGAAACTGTTTCAAAACGAGAAATGCAAGCTCAACTTCTTGACTCAATGGACCTTGAACGTGAACGCGGAATTACCATTAAATTAAATGCTATTGAGTTAAATTATAAAGCCAAAGATGGTGAAACTTATATTTTCCACCTCATTGACACGCCGGGTCACGTCGATTTTACTTATGAAGTTTCACGAAGCCTTGCTGCCTGTGAGGGAGCAATATTAGTTGTTGATGCCGCACAAGGAATCGAAGCCCAAACCCTTGCAAATGTTTATCTTGCTTTGGATAATGACCTTGAAATTTTACCAGTCATCAATAAGATTGACCTACCAGCTGCTGACCCAGAAATGGTCCGTCAAGAAATTGAAGATGTGATTGGTTTAGATGCCTCTGAAGCCATTCTTGCTTCAGCCAAAGCTGGGATTGGTATTGAAGAAATTCTTGAACAGATTGTTGAGAAAGTTCCTGCCCCTCAAGGTGAAGTTGACGCTCCGCTCAAGGCTTTGATTTTTGACTCAGTTTATGATGCATATCGAGGCGTTATCCTTCAAATACGGGTCATTGACGGCTCGCTTAAAGTTGGGGACCGTATTCAATTGATGAGTAACGGTAAAGAATTTGATGTCACAGAAGTCGGTATTTTCACGCCAAAAGCTGTTTCTCGTGATTTCTTGATGGCTGGAGATGTTGGTTATGTAGCAGCATCTATTAAAACCGTTGCGGACACACGTGTCGGAGATACCGTGACCCTCGCATCAAATCCAGCAACTGAGGCGCTAAAGGGTTATAAAGAAATGAATCCAATGGTATTTGCGGGGATTTATCCAATTGAATCAAATAAATTCAATGACTTGCGCGAAGCTCTAGAAAAACTTCAATTAAATGATGCTAGTCTTCGTTTTGAACCTGAAACATCGCAAGCGCTTGGTTTCGGATTCCGTTGTGGTTTCCTCGGTCTTTTGCATATGGATGTCATTCAAGAGCGTTTAGAACGTGAATTTGGTATTGATTTGATCATGACCGCGCCATCCGTTGTTTATCATATCAATACAACGGACGGTGAAACCCTTGAAGTAGCCAACCCATCAGAATTCCCAGATCCTACACGCATTGAAAACATCGAAGAACCATTTGTTAAAGCTCAAATCATGGTACCAAATGATTTCGTTGGTCCGGTTATGGAATTAGCTCAACGGAAACGTGGAATTTTCCTAACAATGGATTATTTAGACGCAAATCGGGTCAATATCATATATAATATTCCATTGAGTGAAATTGTCTTTGATTTCTTTGATAAACTTAAATCATCAACTAAAGGTTATGCCAGCTTTGATTATGAGATTTCTGATTATCGTCCATCAAATCTTGTGAAAATGGACATTCTCTTAAATGCCGAAAAAGTCGATGCCTTAAGTTTCATTGTCCACAAAGACTTTGCCTTTGAACGCGGAAAAGTCATTGTTGAAAAACTTAAAAAACTCATTCCACGTCAACAATTCGAAGTGCCAATTCAAGCGACTATCGGAAATAAAATCGTTGCCCGTTCAGATATTAAAGCTCTTCGTAAAAACGTATTGGCCAAATGTTATGGTGGTGATATTTCCCGCAAACGAAAACTCCTTGAAAAACAAAAAGCCGGTAAAAAGCGGATGAAAGCCATTGGTTCAGTAGAAGTCCCT
>lepA_Lcl-166
ATGAATCTACAAGAAATGAACGCGCGTAAGGAAAAAATTCGTAATTTTTCGATTATCGCCCATATTGACCACGGAAAATCAACACTTGCTGACCGTATTCTCGAGCAAACTGAAACTGTTTCAAAACGAGAAATGCAAGCTCAACTTCTTGACTCAATGGACCTTGAACGTGAACGCGGAATTACCATTAAATTAAATGCTATTGAGTTAAATTATAAAGCCAAAGATGGTGAAACTTATATTTTCCACCTCATTGACACGCCGGGTCACGTCGATTTTACTTATGAAGTTTCACGAAGCCTTGCTGCCTGTGAGGGAGCAATATTAGTTGTTGATGCCGCACAAGGAATCGAAGCCCAAACCCTTGCAAATGTTTATCTTGCTTTGGATAATGACCTTGAAATTTTACCAGTCATCAATAAGATTGACCTACCAGCTGCTGACCCAGAAATGGTCCGTCAAGAAATTGAAGATGTGATTGGTTTAGATGCCTCTGAAGCCATTCTTGCTTCAGCCAAAGCTGGGATTGGTATTGAAGAAATTCTTGAACAGATTGTTGAGAAAGTTCCTGCCCCTCAAGGTGAAGTTGACGCTCCGCTCAAGGCTTTGATTTTTGACTCAGTTTATGATGCATATCGAGGCGTTATCCTTCAAATACGGGTCATTGACGGCTCGCTTAAAGTTGGGGACCGTATTCAATTGATGAGTAACGGTAAAGAATTTGATGTCACAGAAGTCGGTATTTTCACGCCAAAAGCTGTTTCTCGTGATTTCTTGATGGCTGGAGATGTTGGTTATGTAGCAGCATCTATTAAAACCGTTGCGGACACACGTGTCGGAGATACCGTGACCCTCGCATCAAATCCAGCAACTGAGGCGCTAAAGGGTTATAAAGAAATGAATCCAATGGTATTTGCGGGGATTTATCCAATTGAATCAAATAAATTCAATGACTTGCGCGAAGCTCTAGAAAAACTTCAATTAAATGATGCTAGTCTTCGTTTTGAACCTGAAACATCGCAAGCGCTTGGTTTCGGATTCCGTTGTGGTTTCCTCGGTCTTTTGCATATGGATGTCATTCAAGAGCGTTTAGAACGTGAATTTGGTATTGATTTGATCATGACCGCGCCATCCGTTGTTTATCATATCAATACAACGGACGGTGAAACCCTTGAAGTAGCCAACCCATCAGAATTCCCAGATCCTACACGCATTGAAAACATCGAAGAACCATTTGTTAAAGCTCAAATCATGGTACCAAATGATTTCGTTGGTCCGGTTATGGAATTAGCTCAACGGAAACGTGGAATTTTCCTAACAATGGATTATTTAGACGCAAATCGGGTCAATATCATATATAATATTCCATTGAGTGAAATTGTCTTTGATTTCTTTGATAAACTTAAATCATCAACTAAAGGTTATGCCAGCTTTGATTATGAGATTTCTGATTATCGTCCATCAAATCTTGTGAAAATGGACATTCTCTTAAATGCCGAAAAAGTCGATGCCTTAAGTTTCATTGTCCACAAAGACTTTGCCTTTGAACGCGGAAAAGTCATTGTTGAAAAACTTAAAAAACTCATTCCACGTCAACAATTCGAAGTGCCAATTCAAGCGACTATCGGAAATAAAATCGTTGCCCGTTCAGATATTAAAGCTCTTCGTAAAAACGTATTGGCCAAATGTTATGGTGGTGATATTTCCCGCAAACGAAAACTCCTTGAAAAACAAAAAGCCGGTAAAAAGCGGATGAAAGCCATTGGTTCAGTAGAAGTCCCT
>lepA_Lcl-167
ATGAATCTACAAGAAATGAACGCGCGTAAGGAAAAAATTCGTAATTTTTCGATTATCGCCCATATTGACCACGGAAAATCAACACTTGCTGACCGTATTCTCGAGCAAACTGAAACTGTTTCAAAACGAGAAATGCAAGCTCAACTTCTTGACTCAATGGACCTTGAACGTGAACGCGGAATTACCATTAAATTAAATGCTATTGAGTTAAATTATAAAGCCAAAGATGGTGAAACTTATATTTTCCACCTCATTGACACGCCGGGTCACGTCGATTTTACTTATGAAGTTTCACGAAGCCTTGCTGCCTGTGAGGGAGCAATATTAGTTGTTGATGCCGCACAAGGAATCGAAGCCCAAACCCTTGCAAATGTTTATCTTGCTTTGGATAATGACCTTGAAATTTTACCAGTCATCAATAAGATTGACCTACCAGCTGCTGACCCAGAAATGGTCCGTCAAGAAATTGAAGATGTGATTGGTTTAGATGCCTCTGAAGCCATTCTTGCTTCAGCCAAAGCTGGGATTGGTATTGAAGAAATTCTTGAACAGATTGTTGAGAAAGTTCCTGCCCCTCAAGGTGAAGTTGACGCTCCGCTCAAGGCTTTGATTTTTGACTCAGTTTATGATGCATATCGAGGCGTTATCCTTCAAATACGGGTCATTGACGGCTCGCTTAAAGTTGGGGACCGTATTCAATTGATGAGTAACGGTAAAGAATTTGATGTCACAGAAGTCGGTATTTTCACGCCAAAAGCTGTTTCTCGTGATTTCTTGATGGCTGGAGATGTTGGTTATGTAGCAGCATCTATTAAAACCGTTGCGGACACACGTGTCGGAGATACCGTGACCCTCGCATCAAATCCAGCAACTGAGGCGCTAAAGGGTTATAAAGAAATGAATCCAATGGTATTTGCGGGGATTTATCCAATTGAATCAAATAAATTCAATGACTTGCGCGAAGCTCTAGAAAAACTTCAATTAAATGATGCTAGTCTTCGTTTTGAACCTGAAACATCGCAAGCGCTTGGTTTCGGATTCCGTTGTGGTTTCCTCGGTCTTTTGCATATGGATGTCATTCAAGAGCGTTTAGAACGTGAATTTGGTATTGATTTGATCATGACCGCGCCATCCGTTGTTTATCATATCAATACAACGGACGGTGAAACCCTTGAAGTAGCCAACCCATCAGAATTCCCAGATCCTACACGCATTGAAAACATCGAAGAACCATTTGTTAAAGCTCAAATCATGGTACCAAATGATTTCGTTGGTCCGGTTATGGAATTAGCTCAACGGAAACGTGGAATTTTCCTAACAATGGATTATTTAGACGCAAATCGGGTCAATATCATATATAATATTCCATTGAGTGAAATTGTCTTTGATTTCTTTGATAAACTTAAATCATCAACTAAAGGTTATGCCAGCTTTGATTATGAGATTTCTGATTATCGTCCATCAAATCTTGTGAAAATGGACATTCTCTTAAATGCCGAAAAAGTCGATGCCTTAAGTTTCATTGTCCACAAAGACTTTGCCTTTGAACGCGGAAAAGTCATTGTTGAAAAACTTAAAAAACTCATTCCACGTCAACAATTCGAAGTGCCAATTCAAGCGACTATCGGAAATAAAATCGTTGCCCGTTCAGATATTAAAGCTCTTCGTAAAAACGTATTGGCCAAATGTTATGGTGGTGATATTTCCCGCAAACGAAAACTCCTTGAAAAACAAAAAGCCGGTAAAAAGCGGATGAAAGCCATTGGTTCAGTAGAAGTCCCT
>lepA_Lcl-168
ATGAATCTACAAGAAATGAACGCGCGTAAGGAAAAAATTCGTAATTTTTCGATTATCGCCCATATTGACCACGGAAAATCAACACTTGCTGACCGTATTCTCGAGCAAACTGAAACTGTTTCAAAACGAGAAATGCAAGCTCAACTTCTTGACTCAATGGACCTTGAACGTGAACGCGGAATTACCATTAAATTAAATGCTATTGAGTTAAATTATAAAGCCAAAGATGGTGAAACTTATATTTTCCACCTCATTGACACGCCGGGTCACGTCGATTTTACTTATGAAGTTTCACGAAGCCTTGCTGCCTGTGAGGGAGCAATATTAGTTGTTGATGCCGCACAAGGAATCGAAGCCCAAACCCTTGCAAATGTTTATCTTGCTTTGGATAATGACCTTGAAATTTTACCAGTCATCAATAAGATTGACCTACCAGCTGCTGACCCAGAAATGGTCCGTCAAGAAATTGAAGATGTGATTGGTTTAGATGCCTCTGAAGCCATTCTTGCTTCAGCCAAAGCTGGGATTGGTATTGAAGAAATTCTTGAACAGATTGTTGAGAAAGTTCCTGCCCCTCAAGGTGAAGTTGACGCTCCGCTCAAGGCTTTGATTTTTGACTCAGTTTATGATGCATATCGAGGCGTTATCCTTCAAATACGGGTCATTGACGGCTCGCTTAAAGTTGGGGACCGTATTCAATTGATGAGTAACGGTAAAGAATTTGATGTCACAGAAGTCGGTATTTTCACGCCAAAAGCTGTTTCTCGTGATTTCTTGATGGCTGGAGATGTTGGTTATGTAGCAGCATCTATTAAAACCGTTGCGGACACACGTGTCGGAGATACCGTGACCCTCGCATCAAATCCAGCAACTGAGGTGCTAAAGGGTTATAAAGAAATGAATCCAATGGTATTTGCGGGGATTTATCCAATTGAATCAAATAAATTCAATGACTTGCGCGAAGCTCTAGAAAAACTTCAATTAAATGATGCTAGTCTTCGTTTTGAACCTGAAACATCGCAAGCGCTTGGTTTCGGATTCCGTTGTGGTTTCCTCGGTCTTTTGCATATGGATGTCATTCAAGAGCGTTTAGAACGTGAATTTGGTATTGATTTGATCATGACCGCGCCATCCGTTGTTTATCATATCAATACAACGGACGGTGAAACCCTTGAAGTAGCCAACCCATCAGAATTCCCAGATCCTACACGCATTGAAAACATCGAAGAACCATTTGTTAAAGCTCAAATCATGGTACCAAATGATTTCGTTGGTCCGGTTATGGAATTAGCTCAACGGAAACGTGGAATTTTCCTAACAATGGATTATTTAGACGCAAATCGGGTCAATATCATATATAATATTCCATTGAGTGAAATTGTCTTTGATTTCTTTGATAAACTTAAATCATCAACTAAAGGTTATGCCAGCTTTGATTATGAGATTTCTGATTATCGTCCATCAAATCTTGTGAAAATGGACATTCTCTTAAATGCCGAAAAAGTCGATGCCTTAAGTTTCATTGTCCACAAAGACTTTGCCTTTGAACGCGGAAAAGTCATTGTTGAAAAACTTAAAAAACTCATTCCACGTCAACAATTCGAAGTGCCAATTCAAGCGACTATCGGAAATAAAATCGTTGCCCGTTCAGATATTAAAGCTCTTCGTAAAAACGTATTGGCCAAATGTTATGGTGGTGATATTTCCCGCAAACGAAAACTCCTTGAAAAACAAAAAGCCGGTAAAAAGCGGATGAAAGCCATTGGTTCAGTAGAAGTCCCT
>lepA_Lcl-169
ATGAATCTACAAGAAATGAACGCGCGTAAGGAAAAAATTCGTAATTTTTCGATTATCGCCCATATTGACCACGGAAAATCAACACTTGCTGACCGTATTCTCGAGCAAACTGAAACTGTTTCAAAACGAGAAATGCAAGCTCAACTTCTTGACTCAATGGACCTTGAACGTGAACGCGGAATTACCATTAAATTAAATGCTATTGAGTTAAATTATAAAGCCAAAGATGGTGAAACTTATATTTTCCACCTCATTGACACGCCGGGTCACGTCGATTTTACTTATGAAGTTTCACGAAGCCTTGCTGCCTGTGAGGGAGCAATATTAGTTGTTGATGCCGCACAAGGAATCGAAGCCCAAACCCTTGCAAATGTTTATCTTGCTTTGGATAATGACCTTGAAATTTTACCAGTCATCAATAAGATTGACCTACCAGCTGCTGACCCAGAAATGGTCCGTCAAGAAATTGAAGATGTGATTGGTTTAGATGCCTCTGAAGCCATTCTTGCTTCAGCCAAAGCTGGGATTGGTATTGAAGAAATTCTTGAACAGATTGTTGAGAAAGTTCCTGCCCCTCAAGGTGAAGTTGACGCTCCGCTCAAGGCTTTGATTTTTGACTCAGTTTATGATGCATATCGAGGCGTTATCCTTCAAATACGGGTCATTGACGGCTCGCTTAAAGTTGGGGACCGTATTCAATTGATGAGTAACGGTAAAGAATTTGATGTCACAGAAGTCGGTATTTTCACGCCAAAAGCTGTTTCTCGTGATTTCTTGATGGCTGGAGATGTTGGTTATGTAGCAGCATCTATTAAAACCGTTGCGGACACACGTGTCGGAGATACCGTGACCCTCGCATCAAATCCAGCAACTGAGGCGCTAAAGGGTTATAAAGAAATGAATCCAATGGTATTTGCGGGGATTTATCCAATTGAATCAAATAAATTCAATGACTTGCGCGAAGCTCTAGAAAAACTTCAATTAAATGATGCTAGTCTTCGTTTTGAACCTGAAACATCGCAAGCGCTTGGTTTCGGATTCCGTTGTGGTTTCCTCGGTCTTTTGCATATGGATGTCATTCAAGAGCGTTTAGAACGTGAATTTGGTATTGATTTGATCATGACCGCGCCATCCGTTGTTTATCATATCAATACAACGGACGGTGAAACCCTTGAAGTAGCCAACCCATCAGAATTCCCAGATCCTACACGCATTGAAAACATCGAAGAACCATTTGTTAAAGCTCAAATCATGGTACCAAATGATTTCGTTGGTCCGGTTATGGAATTAGCTCAACGGAAACGTGGAATTTTCCTAACAATGGATTATTTAGACGCAAATCGGGTCAATATCATATATAATATTCCATTGAGTGAAATTGTCTTTGATTTCTTTGATAAACTTAAATCATCAACTAAAGGTTATGCCAGCTTTGATTATGAGATTTCTGATTATCGTCCATCAAATCTTGTGAAAATGGACATTCTCTTAAATGCCGAAAAAGTCGATGCCTTAAGTTTCATTGTCCACAAAGACTTTGCCTTTGAACGCGGAAAAGTCATTGTTGAAAAACTTAAAAAACTCATTCCACGTCAACAATTCGAAGTGCCAATTCAAGCGACTATCGGAAATAAAATCGTTGCCCGTTCAGATATTAAAGCTCTTCGTAAAAACGTATTGGCCAAATGTTATGGTGGTGATATTTCCCGCAAACGAAAACTCCTTGAAAAACAAAAAGCCGGTAAAAAGCGGATGAAAGCCATTGGTTCAGTAGAAGTCCCT
>lepA_Lcl-170
ATGAATCTACAAGAAATGAACGCGCGTAAGGAAAAAATTCGTAATTTTTCGATTATCGCCCATATTGACCACGGAAAATCAACACTTGCTGACCGTATTCTCGAGCAAACTGAAACTGTTTCAAAACGAGAAATGCAAGCTCAACTTCTTGACTCAATGGACCTTGAACGTGAACGCGGAATTACCATTAAATTAAATGCTATTGAGTTAAATTATAAAGCCAAAGATGGTGAAACTTATATTTTCCACCTCATTGACACGCCGGGTCACGTCGATTTTACTTATGAAGTTTCACGAAGCCTTGCTGCCTGTGAGGGAGCAATATTAGTTGTTGATGCCGCACAAGGAATCGAAGCCCAAACCCTTGCAAATGTTTATCTTGCTTTGGATAATGACCTTGAAATTTTACCAGTCATCAATAAGATTGACCTACCAGCTGCTGACCCAGAAATGGTCCGTCAAGAAATTGAAGATGTGATTGGTTTAGATGCCTCTGAAGCCATTCTTGCTTCAGCCAAAGCTGGGATTGGTATTGAAGAAATTCTTGAACAGATTGTTGAGAAAGTTCCTGCCCCTCAAGGTGAAGTTGACGCTCCGCTCAAGGCTTTGATTTTTGACTCAGTTTATGATGCATATCGAGGCGTTATCCTTCAAATACGGGTCATTGACGGCTCGCTTAAAGTTGGGGACCGTATTCAATTGATGAGTAACGGTAAAGAATTTGATGTCACAGAAGTCGGTATTTTCACGCCAAAAGCTGTTTCTCGTGATTTCTTGATGGCTGGAGATGTTGGTTATGTAGCAGCATCTATTAAAACCGTTGCGGACACACGTGTCGGAGATACCGTGACCCTCGCATCAAATCCAGCAACTGAGGCGCTAAAGGGTTATAAAGAAATGAATCCAATGGTATTTGCGGGGATTTATCCAATTGAATCAAATAAATTCAATGACTTGCGCGAAGCTCTAGAAAAACTTCAATTAAATGATGCTAGTCTTCGTTTTGAACCTGAAACATCGCAAGCGCTTGGTTTCGGATTCCGTTGTGGTTTCCTCGGTCTTTTGCATATGGATGTCATTCAAGAGCGTTTAGAACGTGAATTTGGTATTGATTTGATCATGACCGCGCCATCCGTTGTTTATCATATCAATACAACGGACGGTGAAACCCTTGAAGTAGCCAACCCATCAGAATTCCCAGATCCTACACGCATTGAAAACATCGAAGAACCATTTGTTAAAGCTCAAATCATGGTACCAAATGATTTCGTTGGTCCGGTTATGGAATTAGCTCAACGGAAACGTGGAATTTTCCTAACAATGGATTATTTAGACGCAAATCGGGTCAATATCATATATAATATTCCATTGAGTGAAATTGTCTTTGATTTCTTTGATAAACTTAAATCATCAACTAAAGGTTATGCCAGCTTTGATTATGAGATTTCTGATTATCGTCCATCAAATCTTGTGAAAATGGACATTCTCTTAAATGCCGAAAAAGTCGATGCCTTAAGTTTCATTGTCCACAAAGACTTTGCCTTTGAACGCGGAAAAGTCATTGTTGAAAAACTTAAAAAACTCATTCCACGTCAACAATTCGAAGTGCCAATTCAAGCGACTATCGGAAATAAAATCGTTGCCCGTTCAGATATTAAAGCTCTTCGTAAAAACGTATTGGCCAAATGTTATGGTGGTGATATTTCCCGCAAACGAAAACTCCTTGAAAAACAAAAAGCCGGTAAAAAGCGGATGAAAGCCATTGGTTCAGTAGAAGTCCCT
>lepA_Lcl-171
ATGAATCTACAAGAAATGAACGCGCGTAAGGAAAAAATTCGTAATTTTTCGATTATCGCCCATATTGACCACGGAAAATCAACACTTGCTGACCGTATTCTCGAGCAAACTGAAACTGTTTCAAAACGAGAAATGCAAGCTCAACTTCTTGACTCAATGGACCTTGAACGTGAACGCGGAATTACCATTAAATTAAATGCTATTGAGTTAAATTATAAAGCCAAAGATGGTGAAACTTATATTTTCCACCTCATTGACACGCCGGGTCACGTCGATTTTACTTATGAAGTTTCACGAAGCCTTGCTGCCTGTGAGGGAGCAATATTAGTTGTTGATGCCGCACAAGGAATCGAAGCCCAAACCCTTGCAAATGTTTATCTTGCTTTGGATAATGACCTTGAAATTTTACCAGTCATCAATAAGATTGACCTACCAGCTGCTGACCCAGAAATGGTCCGTCAAGAAATTGAAGATGTGATTGGTTTAGATGCCTCTGAAGCCATTCTTGCTTCAGCCAAAGCTGGGATTGGTATTGAAGAAATTCTTGAACAGATTGTTGAGAAAGTTCCTGCCCCTCAAGGTGAAGTTGACGCTCCGCTCAAGGCTTTGATTTTTGACTCAGTTTATGATGCATATCGAGGCGTTATCCTTCAAATACGGGTCATTGACGGCTCGCTTAAAGTTGGGGACCGTATTCAATTGATGAGTAACGGTAAAGAATTTGATGTCACAGAAGTCGGTATTTTCACGCCAAAAGCTGTTTCTCGTGATTTCTTGATGGCTGGAGATGTTGGTTATGTAGCAGCATCTATTAAAACCGTTGCGGACACACGTGTCGGAGATACCGTGACCCTCGCATCAAATCCAGCAACTGAGGCGCTAAAGGGTTATAAAGAAATGAATCCAATGGTATTTGCGGGGATTTATCCAATTGAATCAAATAAATTCAATGACTTGCGCGAAGCTCTAGAAAAACTTCAATTAAATGATGCTAGTCTTCGTTTTGAACCTGAAACATCGCAAGCGCTTGGTTTCGGATTCCGTTGTGGTTTCCTCGGTCTTTTGCATATGGATGTCATTCAAGAGCGTTTAGAACGTGAATTTGGTATTGATTTGATCATGACCGCGCCATCCGTTGTTTATCATATCAATACAACGGACGGTGAAACCCTTGAAGTAGCCAACCCATCAGAATTCCCAGATCCTACACGCATTGAAAACATCGAAGAACCATTTGTTAAAGCTCAAATCATGGTACCAAATGATTTCGTTGGTCCGGTTATGGAATTAGCTCAACGGAAACGTGGAATTTTCCTAACAATGGATTATTTAGACGCAAATCGGGTCAATATCATATATAATATTCCATTGAGTGAAATTGTCTTTGATTTCTTTGATAAACTTAAATCATCAACTAAAGGTTATGCCAGCTTTGATTATGAGATTTCTGATTATCGTCCATCAAATCTTGTGAAAATGGACATTCTCTTAAATGCCGAAAAAGTCGATGCCTTAAGTTTCATTGTCCACAAAGACTTTGCCTTTGAACGCGGAAAAGTCATTGTTGAAAAACTTAAAAAACTCATTCCACGTCAACAATTCGAAGTGCCAATTCAAGCGACTATCGGAAATAAAATCGTTGCCCGTTCAGATATTAAAGCTCTTCGTAAAAACGTATTGGCCAAATGTTATGGTGGTGATATTTCCCGCAAACGAAAACTCCTTGAAAAACAAAAAGCCGGTAAAAAGCGGATGAAAGCCATTGGTTCAGTAGAAGTCCCT
>lepA_Lcl-172
ATGAATCTACAAGAAATGAACGCGCGTAAGGAAAAAATTCGTAATTTTTCGATTATCGCCCATATTGACCACGGAAAATCAACACTTGCTGACCGTATTCTCGAGCAAACTGAAACTGTTTCAAAACGAGAAATGCAAGCTCAACTTCTTGACTCAATGGACCTTGAACGTGAACGCGGAATTACCATTAAATTAAATGCTATTGAGTTAAATTATAAAGCCAAAGATGGTGAAACTTATATTTTCCACCTCATTGACACGCCGGGTCACGTCGATTTTACTTATGAAGTTTCACGAAGCCTTGCTGCCTGTGAGGGAGCAATATTAGTTGTTGATGCCGCACAAGGAATCGAAGCCCAAACCCTTGCAAATGTTTATCTTGCTTTGGATAATGACCTTGAAATTTTACCAGTCATCAATAAGATTGACCTACCAGCTGCTGACCCAGAAATGGTCCGTCAAGAAATTGAAGATGTGATTGGTTTAGATGCCTCTGAAGCCATTCTTGCTTCAGCCAAAGCTGGGATTGGTATTGAAGAAATTCTTGAACAGATTGTTGAGAAAGTTCCTGCCCCTCAAGGTGAAGTTGACGCTCCGCTCAAGGCTTTGATTTTTGACTCAGTTTATGATGCATATCGAGGCGTTATCCTTCAAATACGGGTCATTGACGGCTCGCTTAAAGTTGGGGACCGTATTCAATTGATGAGTAACGGTAAAGAATTTGATGTCACAGAAGTCGGTATTTTCACGCCAAAAGCTGTTTCTCGTGATTTCTTGATGGCTGGAGATGTTGGTTATGTAGCAGCATCTATTAAAACCGTTGCGGACACACGTGTCGGAGATACCGTGACCCTCGCATCAAATCCAGCAACTGAGGCGCTAAAGGGTTATAAAGAAATGAATCCAATGGTATTTGCGGGGATTTATCCAATTGAATCAAATAAATTCAATGACTTGCGCGAAGCTCTAGAAAAACTTCAATTAAATGATGCTAGTCTTCGTTTTGAACCTGAAACATCGCAAGCGCTTGGTTTCGGATTCCGTTGTGGTTTCCTCGGTCTTTTGCATATGGATGTCATTCAAGAGCGTTTAGAACGTGAATTTGGTATTGATTTGATCATGACCGCGCCATCCGTTGTTTATCATATCAATACAACGGACGGTGAAACCCTTGAAGTAGCCAACCCATCAGAATTCCCAGATCCTACACGCATTGAAAACATCGAAGAACCATTTGTTAAAGCTCAAATCATGGTACCAAATGATTTCGTTGGTCCGGTTATGGAATTAGCTCAACGGAAACGTGGAATTTTCCTAACAATGGATTATTTAGACGCAAATCGGGTCAATATCATATATAATATTCCATTGAGTGAAATTGTCTTTGATTTCTTTGATAAACTTAAATCATCAACTAAAGGTTATGCCAGCTTTGATTATGAGATTTCTGATTATCGTCCATCAAATCTTGTGAAAATGGACATTCTCTTAAATGCCGAAAAAGTCGATGCCTTAAGTTTCATTGTCCACAAAGACTTTGCCTTTGAACGCGGAAAAGTCATTGTTGAAAAACTTAAAAAACTCATTCCACGTCAACAATTCGAAGTGCCAATTCAAGCGACTATCGGAAATAAAATCGTTGCCCGTTCAGATATTAAAGCTCTTCGTAAAAACGTATTGGCCAAATGTTATGGTGGTGATATTTCCCGCAAACGAAAACTCCTTGAAAAACAAAAAGCCGGTAAAAAGCGGATGAAAGCCATTGGTTCAGTAGAAGTCCCT
>lepA_Lcl-173
ATGAATTTACAAGAAATGAACGCGCGTAAGGAAAAAATTCGTAATTTTTCGATTATCGCCCATATTGACCACGGGAAATCAACCCTTGCTGACCGTATTCTCGAGCAAACTGAAACTGTGTCAAAACGTGAAATGCAAGCCCAACTTTTAGACTCAATGGACCTTGAACGTGAACGTGGGATTACCATTAAATTAAATGCTATCGAGTTAAATTATAAAGCTAAAGATGGCGAAACTTATATTTTCCACCTCATTGACACGCCAGGGCACGTCGATTTTACTTATGAAGTTTCACGAAGTCTTGCTGCCTGTGAAGGGGCAATTTTAGTTGTTGATGCCGCCCAAGGAATCGAAGCTCAAACCCTCGCTAACGTTTATCTTGCTTTGGATAATGACCTCGAAATTTTACCAGTCATCAATAAAATTGACTTACCAGCTGCTGACCCAGAAATGGTTCGCCAAGAAATTGAAGATGTGATTGGTTTAGATGCTTCCGAAGCGGTTCTTGCCTCTGCTAAAGCTGGGATTGGGATTGAAGAAATTCTCGAACAAATCGTCGAGAAAGTTCCAGCCCCTCAAGGTGAAGTTGACGCACCTCTCAAAGCTCTAATTTTTGACTCAGTTTATGATGCTTATCGAGGAGTTATTCTTCAAATTCGTGTGATTGACGGTTCAGTCAAGGTTGGAGATCGTATTCAACTCATGAGTAACGGCAAAGAATTTGATGTTACAGAAGTTGGGATTTTCACACCAAAAGCAGTTTCCCGTGATTTCTTGATGGCCGGAGATGTTGGTTATGTTGCAGCCGCAATCAAGACAGTTGCTGACACACGTGTTGGGGATACAGTGACACTCGCTTCAAATCCAGCGACCGAAGCCCTAGAGGGTTATAAGGAAATGAACCCAATGGTGTTCGCTGGGATTTACCCAATTGAATCAAATAAATTTAACGACCTCCGTGAGGCCCTTGAAAAACTTCAATTAAACGACGCCAGTCTTCGTTTTGAGCCTGAAACATCACAAGCTCTTGGTTTTGGATTCCGTTGTGGTTTCCTTGGCCTCTTGCACATGGATGTCATTCAAGAGCGTTTAGAACGTGAATTTGGCATTGATTTGATTATGACTGCTCCATCCGTTGTTTATCATATTAATACTACAGATGGTGAAACATTAGAAGTTGCTAACCCATCGGAATTCCCAGATCCTACACGCATTGAAAATATTGAAGAACCATTTGTCAAAGCTCAAATCATGGTGCCAAATGATTTCGTTGGTCCTGTGATGGAATTGGCCCAACGAAAACGCGGGATTTTTCTAACAATGGATTATTTAGATGCAAATCGTGTCAATATCATTTATCATATTCCATTGAGTGAAATTGTCTTTGATTTCTTTGATAAACTTAAATCATCAACTAAAGGTTATGCCAGCTTTGATTATGAAATTTCTGATTATCGTCCATCAAATCTTGTAAAAATGGATATTCTCTTAAATGCTGAAAAAGTCGATGCCTTAAGTTTCATTGTTCACAAAGACTTTGCCTTTGAACGCGGAAAAGTAATTGTTGAAAAACTTAAAAAACTCATTCCACGTCAACAATTTGAAGTTCCAATCCAAGCAACCATTGGAAACAAAATCGTTGCTCGTTCAGATATTAAAGCTCTTCGTAAAAACGTATTGGCCAAATGTTATGGTGGAGATATTTCCCGTAAACGAAAACTCCTTGAAAAACAAAAAGCCGGTAAAAAACGGATGAAAGCCATTGGTTCAGTTGAAGTCCCT
>lepA_Lcl-174
ATGAATTTACAAGAAATGAACGCGCGTAAGGAAAAAATTCGTAATTTTTCGATTATCGCCCATATTGACCACGGGAAATCAACCCTTGCTGACCGTATTCTCGAGCAAACTGAAACTGTGTCAAAACGTGAAATGCAAGCCCAACTTTTAGACTCAATGGACCTTGAACGTGAACGTGGGATTACCATTAAATTAAATGCTATCGAGTTAAATTATAAAGCTAAAGATGGCGAAACTTATATTTTCCACCTCATTGACACGCCAGGGCACGTCGATTTTACTTATGAAGTTTCACGAAGTCTTGCTGCCTGTGAAGGGGCAATTTTAGTTGTTGATGCCGCCCAAGGAATCGAAGCTCAAACCCTCGCTAACGTTTATCTTGCTTTGGATAATGACCTCGAAATTTTACCAGTCATCAATAAAATTGACTTACCAGCTGCTGACCCAGAAATGGTTCGCCAAGAAATTGAAGATGTGATTGGTTTAGATGCTTCCGAAGCGGTTCTTGCCTCTGCTAAAGCTGGGATTGGGATTGAAGAAATTCTCGAACAAATCGTCGAGAAAGTTCCAGCCCCTCAAGGTGAAGTTGACGCACCTCTCAAAGCTCTAATTTTTGACTCAGTTTATGATGCTTATCGAGGAGTTATTCTTCAAATTCGTGTGATTGACGGTTCAGTCAAGGTTGGAGATCGTATTCAACTCATGAGTAACGGCAAAGAATTTGATGTTACAGAAGTTGGGATTTTCACACCAAAAGCAGTTTCCCGTGATTTCTTGATGGCCGGAGATGTTGGTTATGTTGCAGCCGCAATCAAGACAGTTGCTGACACACGTGTTGGGGATACAGTGACACTCGCTTCAAATCCAGCGACCGAAGCCCTAGAGGGTTATAAGGAAATGAACCCAATGGTGTTCGCTGGGATTTACCCAATTGAATCAAATAAATTTAACGACCTCCGTGAGGCCCTTGAAAAACTTCAATTAAACGACGCCAGTCTTCGTTTTGAGCCTGAAACATCACAAGCTCTTGGTTTTGGATTCCGTTGTGGTTTCCTTGGCCTCTTGCACATGGATGTCATTCAAGAGCGTTTAGAACGTGAATTTGGCATTGATTTGATTATGACTGCTCCATCCGTTGTTTATCATATTAATACTACAGATGGTGAAACATTAGAAGTTGCTAACCCATCGGAATTCCCAGATCCTACACGCATTGAAAATATTGAAGAACCATTTGTCAAAGCTCAAATCATGGTGCCAAATGATTTCGTTGGTCCTGTGATGGAATTGGCCCAACGAAAACGCGGGATTTTTCTAACAATGGATTATTTAGATGCAAATCGTGTCAATATCATTTATCATATTCCATTGAGTGAAATTGTCTTTGATTTCTTTGATAAACTTAAATCATCAACTAAAGGTTATGCCAGCTTTGATTATGAAATTTCTGATTATCGTCCATCAAATCTTGTAAAAATGGATATTCTCTTAAATGCTGAAAAAGTCGATGCCTTAAGTTTCATTGTTCACAAAGACTTTGCCTTTGAACGCGGAAAAGTAATTGTTGAAAAACTTAAAAAACTCATTCCACGTCAACAATTTGAAGTTCCAATCCAAGCAACCATTGGAAACAAAATCGTTGCTCGTTCAGATATTAAAGCTCTTCGTAAAAACGTATTGGCCAAATGTTATGGTGGAGATATTTCCCGTAAACGAAAACTCCTTGAAAAACAAAAAGCCGGTAAAAAACGGATGAAAGCCATTGGTTCAGTTGAAGTCCCT
>lepA_Lcl-175
ATGAATTTACAAGAAATGAACGCGCGTAAGGAAAAAATTCGTAATTTTTCGATTATCGCCCATATTGACCACGGGAAATCAACCCTTGCTGACCGTATTCTCGAGCAAACTGAAACTGTGTCAAAACGTGAAATGCAAGCCCAACTTTTAGACTCAATGGACCTTGAACGTGAACGTGGGATTACCATTAAATTAAATGCTATCGAGTTAAATTATAAAGCTAAAGATGGCGAAACTTATATTTTCCACCTCATTGACACGCCAGGGCACGTCGATTTTACTTATGAAGTTTCACGAAGTCTTGCTGCCTGTGAAGGGGCAATTTTAGTTGTTGATGCCGCCCAAGGAATCGAAGCTCAAACCCTCGCTAACGTTTATCTTGCTTTGGATAATGACCTCGAAATTTTACCAGTCATCAATAAAATTGACTTACCAGCTGCTGACCCAGAAATGGTTCGCCAAGAAATTGAAGATGTGATTGGTTTAGATGCTTCCGAAGCGGTTCTTGCCTCTGCTAAAGCTGGGATTGGGATTGAAGAAATTCTCGAACAAATCGTCGAGAAAGTTCCAGCCCCTCAAGGTGAAGTTGACGCACCTCTCAAAGCTCTAATTTTTGACTCAGTTTATGATGCTTATCGAGGAGTTATTCTTCAAATTCGTGTGATTGACGGTTCAGTCAAGGTTGGAGATCGTATTCAACTCATGAGTAACGGCAAAGAATTTGATGTTACAGAAGTTGGGATTTTCACACCAAAAGCAGTTTCCCGTGATTTCTTGATGGCCGGAGATGTTGGTTATGTTGCAGCCGCAATCAAGACAGTTGCTGACACACGTGTTGGGGATACAGTGACACTCGCTTCAAATCCAGCGACCGAAGCCCTAGAGGGTTATAAGGAAATGAACCCAATGGTGTTCGCTGGGATTTACCCAATTGAATCAAATAAATTTAACGACCTCCGTGAGGCCCTTGAAAAACTTCAATTAAACGACGCCAGTCTTCGTTTTGAGCCTGAAACATCACAAGCTCTTGGTTTTGGATTCCGTTGTGGTTTCCTTGGCCTCTTGCACATGGATGTCATTCAAGAGCGTTTAGAACGTGAATTTGGCATTGATTTGATTATGACTGCTCCATCCGTTGTTTATCATATTAATACTACAGATGGTGAAACATTAGAAGTTGCTAACCCATCGGAATTCCCAGATCCTACACGCATTGAAAATATTGAAGAACCATTTGTCAAAGCTCAAATCATGGTGCCAAATGATTTCGTTGGTCCTGTGATGGAATTGGCCCAACGAAAACGCGGGATTTTTCTAACAATGGATTATTTAGATGCAAATCGTGTCAATATCATTTATCATATTCCATTGAGTGAAATTGTCTTTGATTTCTTTGATAAACTTAAATCATCAACTAAAGGTTATGCCAGCTTTGATTATGAAATTTCTGATTATCGTCCATCAAATCTTGTAAAAATGGATATTCTCTTAAATGCTGAAAAAGTCGATGCCTTAAGTTTCATTGTTCACAAAGACTTTGCCTTTGAACGCGGAAAAGTAATTGTTGAAAAACTTAAAAAACTCATTCCACGTCAACAATTTGAAGTTCCAATCCAAGCAACCATTGGAAACAAAATCGTTGCTCGTTCAGATATTAAAGCTCTTCGTAAAAACGTATTGGCCAAATGTTATGGTGGAGATATTTCCCGTAAACGAAAACTCCTTGAAAAACAAAAAGCCGGTAAAAAACGGATGAAAGCCATTGGTTCAGTTGAAGTCCCT
>lepA_Lcl-176
ATGAATTTACAAGAAATGAACGCGCGTAAGGAAAAAATTCGTAATTTTTCGATTATCGCCCATATTGACCACGGGAAATCAACCCTTGCTGACCGTATTCTCGAGCAAACTGAAACTGTGTCAAAACGTGAAATGCAAGCCCAACTTTTAGACTCAATGGACCTTGAACGTGAACGTGGGATTACCATTAAATTAAATGCTATCGAGTTAAATTATAAAGCTAAAGATGGCGAAACTTATATTTTCCACCTCATTGACACGCCAGGGCACGTCGATTTTACTTATGAAGTTTCACGAAGTCTTGCTGCCTGTGAAGGGGCAATTTTAGTTGTTGATGCCGCCCAAGGAATCGAAGCTCAAACCCTCGCTAACGTTTATCTTGCTTTGGATAATGACCTCGAAATTTTACCAGTCATCAATAAAATTGACTTACCAGCTGCTGACCCAGAAATGGTTCGCCAAGAAATTGAAGATGTGATTGGTTTAGATGCTTCCGAAGCGGTTCTTGCCTCTGCTAAAGCTGGGATTGGGATTGAAGAAATTCTCGAACAAATCGTCGAGAAAGTTCCAGCCCCTCAAGGTGAAGTTGACGCACCTCTCAAAGCTCTAATTTTTGACTCAGTTTATGATGCTTATCGAGGAGTTATTCTTCAAATTCGTGTGATTGACGGTTCAGTCAAGGTTGGAGATCGTATTCAACTCATGAGTAACGGCAAAGAATTTGATGTTACAGAAGTTGGGATTTTCACACCAAAAGCAGTTTCCCGTGATTTCTTGATGGCCGGAGATGTTGGTTATGTTGCAGCCGCAATCAAGACAGTTGCTGACACACGTGTTGGGGATACAGTGACACTCGCTTCAAATCCAGCGACCGAAGCCCTAGAGGGTTATAAGGAAATGAACCCAATGGTGTTCGCTGGGATTTACCCAATTGAATCAAATAAATTTAACGACCTCCGTGAGGCCCTTGAAAAACTTCAATTAAACGACGCCAGTCTTCGTTTTGAGCCTGAAACATCACAAGCTCTTGGTTTTGGATTCCGTTGTGGTTTCCTTGGCCTCTTGCACATGGATGTCATTCAAGAGCGTTTAGAACGTGAATTTGGCATTGATTTGATTATGACTGCTCCATCCGTTGTTTATCATATTAATACTACAGATGGTGAAACATTAGAAGTTGCTAACCCATCGGAATTCCCAGATCCTACACGCATTGAAAATATTGAAGAACCATTTGTCAAAGCTCAAATCATGGTGCCAAATGATTTCGTTGGTCCTGTGATGGAATTGGCCCAACGAAAACGCGGGATTTTTCTAACAATGGATTATTTAGATGCAAATCGTGTCAATATCATTTATCATATTCCATTGAGTGAAATTGTCTTTGATTTCTTTGATAAACTTAAATCATCAACTAAAGGTTATGCCAGCTTTGATTATGAAATTTCTGATTATCGTCCATCAAATCTTGTAAAAATGGATATTCTCTTAAATGCTGAAAAAGTCGATGCCTTAAGTTTCATTGTTCACAAAGACTTTGCCTTTGAACGCGGAAAAGTAATTGTTGAAAAACTTAAAAAACTCATTCCACGTCAACAATTTGAAGTTCCAATCCAAGCAACCATTGGAAACAAAATCGTTGCTCGTTCAGATATTAAAGCTCTTCGTAAAAACGTATTGGCCAAATGTTATGGTGGAGATATTTCCCGTAAACGAAAACTCCTTGAAAAACAAAAAGCCGGTAAAAAACGGATGAAAGCCATTGGTTCAGTTGAAGTCCCT
>lepA_Lcl-177
ATGAATTTACAAGAAATGAACGCGCGTAAGGAAAAAATTCGTAATTTTTCGATTATCGCCCATATTGACCACGGGAAATCAACCCTTGCTGACCGTATTCTCGAGCAAACTGAAACTGTGTCAAAACGTGAAATGCAAGCCCAACTTTTAGACTCAATGGACCTTGAACGTGAACGTGGGATTACCATTAAATTAAATGCTATCGAGTTAAATTATAAAGCTAAAGATGGCGAAACTTATATTTTCCACCTCATTGACACGCCAGGGCACGTCGATTTTACTTATGAAGTTTCACGAAGTCTTGCTGCCTGTGAAGGGGCAATTTTAGTTGTTGATGCCGCCCAAGGAATCGAAGCTCAAACCCTCGCTAACGTTTATCTTGCTTTGGATAATGACCTCGAAATTTTACCAGTCATCAATAAAATTGACTTACCAGCTGCTGACCCAGAAATGGTTCGCCAAGAAATTGAAGATGTGATTGGTTTAGATGCTTCCGAAGCGGTTCTTGCCTCTGCTAAAGCTGGGATTGGGATTGAAGAAATTCTCGAACAAATCGTCGAGAAAGTTCCAGCCCCTCAAGGTGAAGTTGACGCACCTCTCAAAGCTCTAATTTTTGACTCAGTTTATGATGCTTATCGAGGAGTTATTCTTCAAATTCGTGTGATTGACGGTTCAGTCAAGGTTGGAGATCGTATTCAACTCATGAGTAACGGCAAAGAATTTGATGTTACAGAAGTTGGGATTTTCACACCAAAAGCAGTTTCCCGTGATTTCTTGATGGCCGGAGATGTTGGTTATGTTGCAGCCGCAATCAAGACAGTTGCTGACACACGTGTTGGGGATACAGTGACACTCGCTTCAAATCCAGCGACCGAAGCCCTAGAGGGTTATAAGGAAATGAACCCAATGGTGTTCGCTGGGATTTACCCAATTGAATCAAATAAATTTAACGACCTCCGTGAGGCCCTTGAAAAACTTCAATTAAACGACGCCAGTCTTCGTTTTGAGCCTGAAACATCACAAGCTCTTGGTTTTGGATTCCGTTGTGGTTTCCTTGGCCTCTTGCACATGGATGTCATTCAAGAGCGTTTAGAACGTGAATTTGGCATTGATTTGATTATGACTGCTCCATCCGTTGTTTATCATATTAATACTACAGATGGTGAAACATTAGAAGTTGCTAACCCATCGGAATTCCCAGATCCTACACGCATTGAAAATATTGAAGAACCATTTGTCAAAGCTCAAATCATGGTGCCAAATGATTTCGTTGGTCCTGTGATGGAATTGGCCCAACGAAAACGCGGGATTTTTCTAACAATGGATTATTTAGATGCAAATCGTGTCAATATCATTTATCATATTCCATTGAGTGAAATTGTCTTTGATTTCTTTGATAAACTTAAATCATCAACTAAAGGTTATGCCAGCTTTGATTATGAAATTTCTGATTATCGTCCATCAAATCTTGTAAAAATGGATATTCTCTTAAATGCTGAAAAAGTCGATGCCTTAAGTTTCATTGTTCACAAAGACTTTGCCTTTGAACGCGGAAAAGTAATTGTTGAAAAACTTAAAAAACTCATTCCACGTCAACAATTTGAAGTTCCAATCCAAGCAACCATTGGAAACAAAATCGTTGCTCGTTCAGATATTAAAGCTCTTCGTAAAAACGTATTGGCCAAATGTTATGGTGGAGATATTTCCCGTAAACGAAAACTCCTTGAAAAACAAAAAGCCGGTAAAAAACGGATGAAAGCCATTGGTTCAGTTGAAGTCCCT
>lepA_Lcl-178
ATGAATCTACAAGAAATGAACGCGCGTAAGGAAAAAATTCGTAATTTTTCGATTATCGCCCATATTGACCACGGAAAATCAACACTTGCTGACCGTATTCTCGAGCAAACTGAAACTGTTTCAAAACGAGAAATGCAAGCTCAACTTCTTGACTCAATGGACCTTGAACGTGAACGCGGAATTACCATTAAATTAAATGCTATTGAGTTAAATTATAAAGCCAAAGATGGTGAAACTTATATTTTCCACCTCATTGACACGCCGGGTCACGTCGATTTTACTTATGAAGTTTCACGAAGCCTTGCTGCCTGTGAGGGAGCAATATTAGTTGTTGATGCCGCACAAGGAATCGAAGCCCAAACCCTTGCAAATGTTTATCTTGCTTTGGATAATGACCTTGAAATTTTACCAGTCATCAATAAGATTGACCTACCAGCTGCTGACCCAGAAATGGTCCGTCAAGAAATTGAAGATGTGATTGGTTTAGATGCCTCTGAAGCCATTCTTGCTTCAGCCAAAGCTGGGATTGGTATTGAAGAAATTCTTGAACAGATTGTTGAGAAAGTTCCTGCCCCTCAAGGTGAAGTTGACGCTCCGCTCAAGGCTTTGATTTTTGACTCAGTTTATGATGCATATCGAGGCGTTATCCTTCAAATACGGGTCATTGACGGCTCGCTTAAAGTTGGGGACCGTATTCAATTGATGAGTAACGGTAAAGAATTTGATGTCACAGAAGTCGGTATTTTCACGCCAAAAGCTGTTTCTCGTGATTTCTTGATGGCTGGAGATGTTGGTTATGTAGCAGCATCTATTAAAACCGTTGCGGACACACGTGTCGGAGATACCGTGACCCTCGCATCAAATCCAGCAACTGAGGCGCTAAAGGGTTATAAAGAAATGAATCCAATGGTATTTGCGGGGATTTATCCAATTGAATCAAATAAATTCAATGACTTGCGCGAAGCTCTAGAAAAACTTCAATTAAATGATGCTAGTCTTCGTTTTGAACCTGAAACATCGCAAGCGCTTGGTTTCGGATTCCGTTGTGGTTTCCTCGGTCTTTTGCATATGGATGTCATTCAAGAGCGTTTAGAACGTGAATTTGGTATTGATTTGATCATGACCGCGCCATCCGTTGTTTATCATATCAATACAACGGACGGTGAAACCCTTGAAGTAGCCAACCCATCAGAATTCCCAGATCCTACACGCATTGAAAACATCGAAGAACCATTTGTTAAAGCTCAAATCATGGTACCAAATGATTTCGTTGGTCCGGTTATGGAATTAGCTCAACGGAAACGTGGAATTTTCCTAACAATGGATTATTTAGACGCAAATCGGGTCAATATCATATATAATATTCCATTGAGTGAAATTGTCTTTGATTTCTTTGATAAACTTAAATCATCAACTAAAGGTTATGCCAGCTTTGATTATGAGATTTCTGATTATCGTCCATCAAATCTTGTGAAAATGGACATTCTCTTAAATGCCGAAAAAGTCGATGCCTTAAGTTTCATTGTCCACAAAGACTTTGCCTTTGAACGCGGAAAAGTCATTGTTGAAAAACTTAAAAAACTCATTCCACGTCAACAATTCGAAGTGCCAATTCAAGCGACTATCGGAAATAAAATCGTTGCCCGTTCAGATATTAAAGCTCTTCGTAAAAACGTATTGGCCAAATGTTATGGTGGTGATATTTCCCGCAAACGAAAACTCCTTGAAAAACAAAAAGCCGGTAAAAAGCGGATGAAAGCCATTGGTTCAGTAGAAGTCCCT
>lepA_Lcl-179
ATGAATTTACAAGAAATGAACGCGCGTAAGGAAAAAATTCGTAATTTTTCGATTATCGCCCATATTGACCACGGGAAATCAACCCTTGCTGACCGTATTCTCGAGCAAACTGAAACTGTCTCAAAACGTGAAATGCAAGCCCAACTTTTAGACTCAATGGACCTTGAACGTGAACGTGGGATTACCATTAAATTAAATGCTATCGAACTGAACTATAAAGCTAAAGATGGCGAAACTTATATTTTCCACCTTATTGACACGCCAGGGCACGTCGATTTCACTTATGAAGTCTCACGAAGTCTTGCTGCCTGTGAAGGGGCAATTTTAGTTGTTGATGCCGCCCAAGGAATCGAAGCTCAAACCCTCGCTAACGTTTATCTTGCTTTGGATAATGACCTCGAAATTTTACCAGTCATCAATAAAATTGACTTACCAGCTGCTGACCCAGAAATGGTTCGCCAAGAAATTGAAGATGTGATTGGTTTAGATGCTTCCGAAGCGGTTCTTGCCTCTGCTAAAGCTGGAATTGGAATTGAAGAAATTCTTGAACAAATCGTCGAAAAAGTTCCAGCTCCTCAAGGTGAAGTTGACGCGCCTCTCAAAGCTCTAATTTTTGACTCAGTTTATGATGCTTATCGAGGAGTTATTCTTCAAATTCGTGTGATTGACGGTTCAGTCAAGGTTGGAGATCGTATTCAACTGATGAGTAACGGCAAAGAATTTGATGTTACAGAAGTTGGGATTTTCACACCAAAAGCAGTTGCCCGTGATTTCTTGATGGCTGGAGATGTTGGTTATGTTGCTGCCGCAATCAAGACAGTTGCTGACACACGTGTTGGGGATACAGTGACACTCGCTTCAAATCCAGCGACCGAAGCCCTAGAGGGTTATAAGGAAATGAACCCAATGGTGTTCGCTGGGATTTACCCAATTGAATCAAATAAATTTAACGACCTCCGTGAGGCCCTTGAAAAACTTCAATTAAACGACGCTAGTCTTCGTTTTGAGCCTGAAACATCACAAGCTCTTGGTTTTGGATTCCGTTGTGGTTTCCTTGGCCTCTTGCACATGGATGTCATTCAAGAGCGTTTAGAACGTGAATTTGGTATTGATTTGATTATGACTGCTCCATCCGTTGTTTATCATATTAATACTACAGATGGTGAAACATTAGAAGTCGCTAACCCATCGGAATTCCCAGATCCTACACGCATTGAAAATATTGAAGAACCATTTGTTAAAGCTCAAATCATGGTGCCAAATGATTTTGTTGGTCCTGTGATGGAATTGGCCCAACGAAAACGCGGAATTTTTCTAACAATGGATTATTTAGATGCAAATCGTGTCAATATCATTTATCATATTCCATTGAGTGAAATTGTTTTTGATTTCTTTGATAAACTTAAATCATCAACTAAAGGTTATGCCAGCTTTGATTATGAAATTTCTGACTATCGTCCATCAAATCTTGTAAAAATGGATATTCTCTTAAATGCTGAAAAAGTCGATGCCTTAAGTTTCATTGTCCACAAAGACTTTGCCTTTGAACGCGGAAAAGTAATTGTTGAAAAACTTAAAAAACTCATTCCACGTCAACAATTTGAAGTTCCAATCCAAGCAACCATTGGAAACAAAATCGTTGCTCGTTCAGACATTAAAGCTCTTCGTAAAAATGTATTGGCCAAATGTTATGGTGGAGATATTTCCCGTAAGCGAAAACTCCTTGAAAAACAAAAAGCTGGTAAAAAACGGATGAAAGCCATTGGTTCAGTAGAAGTCCCT
>lepA_Lcl-180
ATGAATCTACAAGAAATGAACGCGCGTAAGGAAAAAATTCGTAATTTTTCGATTATCGCCCATATTGACCACGGAAAATCAACACTTGCTGACCGTATTCTCGAGCAAACTGAAACTGTTTCAAAACGAGAAATGCAAGCCCAACTTCTTGACTCAATGGACCTTGAACGTGAACGCGGAATTACCATTAAATTAAATGCTATCGAGTTAAATTATAAAGCCAAAGATGGTGAAACTTATATTTTCCACCTCATTGACACGCCAGGTCACGTCGATTTTACTTATGAAGTTTCACGAAGCCTCGCTGCCTGTGAGGGAGCAATTTTAGTTGTTGATGCCGCACAAGGAATCGAAGCCCAGACCCTTGCAAATGTTTATCTTGCTTTGGATAATGACCTTGAAATTTTACCAGTCATCAATAAGATTGACCTACCAGCTGCTGACCCAGAAATGGTCCGTCAAGAAATTGAAGATGTGATTGGTTTAGATGCCTCTGAAGCCGTTCTTGCTTCAGCCAAAGCTGGGATTGGGATTGAAGAAATTCTTGAACAAATCGTTGAGAAAGTTCCTGCCCCTCAAGGTGAAGTTGATGCTCCGCTCAAAGCTTTGATTTTTGACTCAGTTTATGATGCATATCGAGGCGTTATTCTTCAAATTCGGGTCATTGACGGCTCGCTTAAAGTTGGGGACCGTATTCAATTGATGAGTAACGGTAAAGAATTTGATGTCACAGAAGTTGGTATTTTCACACCAAAAGCTGTTTCTCGTGATTTCTTGATGGCTGGAGATGTTGGTTATGTAGCAGCATCTATTAAAACCGTTGCGGACACACGTGTCGGAGATACCGTGACCCTCGCATCAAATCCAGCCAGTGAAGCTTTAACTGGTTATAAAGAAATGAACCCAATGGTGTTCGCTGGGATTTATCCAATTGAGTCAAATAAATTCAATGACCTTCGTGAGGCACTTGAAAAACTTCAATTAAACGATGCTAGTCTTCGTTTTGAACCTGAAACATCGCAAGCGCTTGGTTTCGGATTCCGTTGTGGCTTCCTCGGTCTCTTGCATATGGATGTCATTCAAGAACGTTTAGAACGTGAATTTGGTATTGATTTGATTATGACCGCGCCATCCGTTGTTTATCATATCAATACAACGGACGGTGAAACCCTTGAAGTAGCCAACCCATCAGAATTCCCAGATCCTACGCGCATTGAAAACATCGAAGAACCATTTGTTAAAGCTCAAATCATGGTACCAAATGATTTCGTTGGTCCGGTTATGGAATTAGCTCAACGGAAACGTGGAATTTTCCTAACAATGGATTATTTAGACGCAAATCGGGTCAATATCATATATAATATTCCATTGAGTGAAATTGTTTTTGATTTCTTTGATAAACTTAAATCATCAACTAAAGGTTATGCCAGTTTTGATTATGAAATTTCTGACTATCGTCCATCAAATCTTGTGAAAATGGACATTCTCTTAAATGCCGAAAAAGTCGACGCCCTAAGTTTCATTGTCCACAAAGACTTTGCCTTTGAACGCGGAAAAGTCATTGTTGAAAAACTTAAAAAACTCATTCCACGTCAACAATTTGAAGTGCCAATTCAAGCGACTATCGGAAATAAAATCGTTGCTCGTTCAGATATTAAAGCTCTTCGTAAAAACGTATTGGCCAAATGTTATGGTGGTGATATTTCCCGTAAACGAAAACTCCTTGAAAAACAAAAAGCCGGTAAAAAACGAATGAAGGCCATTGGTTCAGTAGAAGTCCCT
>lepA_Lcl-181
ATGAATCTACAAGAAATGAACGCGCGTAAGGAAAAAATTCGTAATTTTTCGATTATCGCCCATATTGACCACGGAAAATCAACACTTGCTGACCGTATTCTCGAGCAAACTGAAACTGTTTCAAAACGAGAAATGCAAGCTCAACTTCTTGACTCAATGGACCTTGAACGTGAACGCGGAATTACCATTAAATTAAATGCTATTGAGTTAAATTATAAAGCCAAAGATGGTGAAACTTATATTTTCCACCTCATTGACACGCCGGGTCACGTCGATTTTACTTATGAAGTTTCACGAAGCCTTGCTGCCTGTGAGGGAGCAATATTAGTTGTTGATGCCGCACAAGGAATCGAAGCCCAAACCCTTGCAAATGTTTATCTTGCTTTGGATAATGACCTTGAAATTTTACCAGTCATCAATAAGATTGACCTACCAGCTGCTGACCCAGAAATGGTCCGTCAAGAAATTGAAGATGTGATTGGTTTAGATGCCTCTGAAGCCATTCTTGCTTCAGCCAAAGCTGGGATTGGTATTGAAGAAATTCTTGAACAGATTGTTGAGAAAGTTCCTGCCCCTCAAGGTGAAGTTGACGCTCCGCTCAAGGCTTTGATTTTTGACTCAGTTTATGATGCATATCGAGGCGTTATCCTTCAAATACGGGTCATTGACGGCTCGCTTAAAGTTGGGGACCGTATTCAATTGATGAGTAACGGTAAAGAATTTGATGTCACAGAAGTCGGTATTTTCACGCCAAAAGCTGTTTCTCGTGATTTCTTGATGGCTGGAGATGTTGGTTATGTAGCAGCATCTATTAAAACCGTTGCGGACACACGTGTCGGAGATACCGTGACCCTCGCATCAAATCCAGCAACTGAGGCGCTAAAGGGTTATAAAGAAATGAATCCAATGGTATTTGCGGGGATTTATCCAATTGAATCAAATAAATTCAATGACTTGCGCGAAGCTCTAGAAAAACTTCAATTAAATGATGCTAGTCTTCGTTTTGAACCTGAAACATCGCAAGCGCTTGGTTTCGGATTCCGTTGTGGTTTCCTCGGTCTTTTGCATATGGATGTCATTCAAGAGCGTTTAGAACGTGAATTTTGTATTGATTTGATCATGACCGCGCCATCCGTTGTTTATCATATCAATACAACGGACGGTGAAACCCTTGAAGTAGCCAACCCATCAGAATTCCCAGATCCTACACGCATTGAAAACATCGAAGAACCATTTGTTAAAGCTCAAATCATGGTACCAAATGATTTCGTTGGTCCGGTTATGGAATTAGCTCAACGGAAACGTGGAATTTTCCTAACAATGGATTATTTAGACGCAAATCGGGTCAATATCATATATAATATTCCATTGAGTGAAATTGTCTTTGATTTCTTTGATAAACTTAAATCATCAACTAAAGGTTATGCCAGCTTTGATTATGAGATTTCTGATTATCGTCCATCAAATCTTGTGAAAATGGACATTCTCTTAAATGCCGAAAAAGTCGATGCCTTAAGTTTCATTGTCCACAAAGACTTTGCCTTTGAACGCGGAAAAGTCATTGTTGAAAAACTTAAAAAACTCATTCCACGTCAACAATTCGAAGTGCCAATTCAAGCGACTATCGGAAATAAAATCGTTGCCCGTTCAGATATTAAAGCTCTTCGTAAAAACGTATTGGCCAAATGTTATGGTGGTGATATTTCCCGCAAACGAAAACTCCTTGAAAAACAAAAAGCCGGTAAAAAGCGGATGAAAGCCATTGGTTCAGTAGAAGTCCCT
>lepA_Lcl-182
ATGAATTTACAAGAAATGAATGCGCGTAAGGAAAAAATTCGTAATTTTTCGATTATCGCCCATATTGACCACGGGAAATCAACCCTTGCTGACCGTATTCTCGAGCAAACTGAAACTGTCTCAAAACGTGAAATGCAAGCCCAACTTTTAGACTCAATGGACCTTGAACGTGAACGTGGGATTACCATTAAATTAAATGCTATCGAACTGAACTATAAAGCTAAAGATGGCGAAACTTATATTTTCCACCTTATTGACACGCCAGGGCACGTCGATTTCACTTATGAAGTCTCACGAAGTCTTGCTGCCTGTGAAGGGGCAATTTTAGTTGTTGATGCCGCCCAAGGAATCGAAGCTCAAACCCTCGCTAACGTTTATCTTGCTTTGGATAATGACCTCGAAATTTTACCAGTCATCAATAAAATTGACTTACCAGCTGCTGACCCAGAAATGGTTCGCCAAGAAATTGAAGATGTGATTGGTTTAGATGCTTCCGAAGCGGTTCTTGCCTCTGCTAAAGCTGGAATTGGAATTGAAGAAATTCTTGAACAAATCGTCGAAAAAGTTCCAGCTCCTCAAGGTGAAGTTGACGCGCCTCTCAAAGCTCTAATTTTTGACTCAGTTTATGATGCTTATCGAGGAGTTATTCTTCAAATTCGTGTGATTGACGGTTCAGTCAAGGTTGGAGATCGTATTCAACTGATGAGTAACGGCAAAGAATTTGATGTTACAGAAGTTGGGATTTTCACACCAAAAGCAGTTGCCCGTGATTTCTTGATGGCTGGAGATGTTGGTTATGTTGCTGCCGCAATCAAGACAGTTGCTGACACACGTGTTGGGGATACAGTGACACTCGCTTCAAATCCAGCGACCGAAGCCCTAGAGGGTTATAAGGAAATGAACCCAATGGTGTTCGCTGGGATTTACCCAATTGAATCAAATAAATTTAACGACCTCCGTGAGGCCCTTGAAAAACTTCAATTAAACGACGCTAGTCTTCGTTTTGAGCCTGAAACATCACAAGCTCTTGGTTTTGGATTCCGTTGTGGTTTCCTTGGCCTCTTGCACATGGATGTCATTCAAGAGCGTTTAGAACGTGAATTTGGTATTGATTTGATTATGACTGCTCCATCCGTTGTTTATCATATTAATACTACAGATGGTGAAACATTAGAAGTCGCTAACCCATCGGAATTCCCAGATCCTACACGCATTGAAAATATTGAAGAACCATTTGTTAAAGCTCAAATCATGGTGCCAAATGATTTTGTTGGTCCTGTGATGGAATTGGCCCAACGAAAACGCGGAATTTTTCTAACAATGGATTATTTAGATGCAAATCGTGTCAATATCATTTATCATATTCCATTGAGTGAAATTGTTTTTGATTTCTTTGATAAACTTAAATCATCAACTAAAGGTTATGCCAGCTTTGATTATGAAATTTCTGACTATCGTCCATCAAATCTTGTAAAAATGGATATTCTCTTAAATGCTGAAAAAGTCGATGCCTTAAGTTTCATTGTCCACAAAGACTTTGCCTTTGAACGCGGAAAAGTAATTGTTGAAAAACTTAAAAAACTCATTCCACGTCAACAATTTGAAGTTCCAATCCAAGCAACCATTGGAAACAAAATCGTTGCTCGTTCAGACATTAAAGCTCTTCGTAAAAATGTATTGGCCAAATGTTATGGTGGAGATATTTCCCGTAAGCGAAAACTCCTTGAAAAACAAAAAGCTGGTAAAAAACGGATGAAAGCCATTGGTTCAGTAGAAGTCCCT
>lepA_Lcl-183
ATGAATCTACAAGAAATGAACGCGCGTAAGGAAAAAATTCGTAATTTTTCGATTATCGCCCATATTGACCACGGAAAATCAACACTTGCTGACCGTATTCTCGAGCAAACTGAAACTGTTTCAAAACGAGAAATGCAAGCTCAACTTCTTGACTCAATGGACCTTGAACGTGAACGCGGAATTACCATTAAATTAAATGCTATTGAGTTAAATTATAAAGCCAAAGATGGTGAAACTTATATTTTCCACCTCATTGACACGCCGGGTCACGTCGATTTTACTTATGAAGTTTCACGAAGCCTTGCTGCCTGTGAGGGAGCAATATTAGTTGTTGATGCCGCACAAGGAATCGAAGCCCAAACCCTTGCAAATGTTTATCTTGCTTTGGATAATGACCTTGAAATTTTACCAGTCATCAATAAGATTGACCTACCAGCTGCTGACCCAGAAATGGTCCGTCAAGAAATTGAAGATGTGATTGGTTTAGATGCCTCTGAAGCCATTCTTGCTTCAGCCAAAGCTGGTATTGGTATTGAAGAAATTCTTGAACAGATTGTTGAGAAAGTTCCTGCCCCTCAAGGTGAAGTTGACGCTCCGCTCAAGGCTTTGATTTTTGACTCAGTTTATGATGCATATCGAGGCGTTATCCTTCAAATACGGGTCATTGACGGCTCGCTTAAAGTTGGGGACCGTATTCAATTGATGAGTAACGGTAAAGAATTTGATGTCACAGAAGTCGGTATTTTCACGCCAAAAGCTGTTTCTCGTGATTTCTTGATGGCTGGAGATGTTGGTTATGTAGCAGCATCTATTAAAACCGTTGCGGACACACGTGTCGGAGATACCGTGACCCTCGCATCAAATCCAGCAACTGAGGCGCTAAAGGGTTATAAAGAAATGAATCCAATGGTATTTGCGGGGATTTATCCAATTGAATCAAATAAATTCAATGACTTGCGCGAAGCTCTAGAAAAACTTCAATTAAATGATGCTAGTCTTCGTTTTGAACCTGAAACATCGCAAGCGCTTGGTTTCGGATTCCGTTGTGGTTTCCTCGGCCTTTTGCATATGGATGTCATTCAAGAGCGTTTAGAACGTGAATTTGGTATTGATTTGATCATGACCGCGCCATCCGTTGTTTATCATATCAATACAACGGACGGTGAAACCCTTGAAGTAGCCAACCCATCAGAATTCCCAGATCCTACACGCATTGAAAACATCGAAGAACCATTTGTTAAAGCTCAAATCATGGTACCAAATGATTTCGTTGGTCCGGTTATGGAATTAGCTCAACGGAAACGTGGAATTTTCCTAACAATGGATTATTTAGACGCAAATCGGGTCAATATCATATATAATATTCCATTGAGTGAAATTGTCTTTGATTTCTTTGATAAACTTAAATCATCAACTAAAGGTTATGCCAGCTTTGATTATGAGATTTCTGATTATCGTCCATCAAATCTTGTGAAAATGGACATTCTCTTAAATGCCGAAAAAGTCGATGCCTTAAGTTTCATTGTCCACAAAGACTTTGCCTTTGAACGCGGAAAAGTCATTGTTGAAAAACTTAAAAAACTCATTCCACGTCAACAATTCGAAGTGCCAATTCAAGCGACTATCGGAAATAAAATCGTTGCCCGTTCAGATATTAAAGCTCTTCGTAAAAACGTATTGGCCAAATGTTACGGTGGTGATATTTCCCGCAAACGAAAACTCCTTGAAAAACAAAAAGCCGGTAAAAAGCGGATGAAAGCCATTGGTTCAGTAGAAGTCCCT
>lepA_Lcl-184
ATGAATTTACAAGAAATGAACGCGCGTAAGGAAAAAATTCGTAATTTTTCGATTATCGCCCATATTGACCACGGGAAATCAACCCTTGCTGACCGTATTCTCGAGCAAACTGAAACTGTGTCAAAACGTGAAATGCAAGCCCAACTTTTAGACTCAATGGACCTTGAACGTGAACGTGGGATTACCATTAAATTAAATGCTATCGAGTTAAATTATAAAGCTAAAGATGGCGAAACTTATATTTTCCACCTCATTGACACGCCAGGGCACGTCGATTTTACTTATGAAGTTTCACGAAGTCTTGCTGCCTGTGAAGGGGCAATTTTAGTTGTTGATGCCGCCCAAGGAATCGAAGCTCAAACCCTCGCTAACGTTTATCTTGCTTTGGATAATGACCTCGAAATTTTACCAGTCATCAATAAAATTGACTTACCAGCTGCTGACCCAGAAATGGTTCGCCAAGAAATTGAAGATGTGATTGGTTTAGATGCTTCCGAAGCGGTTCTTGCCTCTGCTAAAGCTGGGATTGGGATTGAAGAAATTCTCGAACAAATCGTCGAGAAAGTTCCAGCCCCTCAAGGTGAAGTTGACGCACCTCTCAAAGCTCTAATTTTTGACTCAGTTTATGATGCTTATCGAGGAGTTATTCTTCAAATTCGTGTGATTGACGGTTCAGTCAAGGTTGGAGATCGTATTCAACTCATGAGTAACGGCAAAGAATTTGATGTTACAGAAGTTGGGATTTTCACACCAAAAGCAGTTTCCCGTGATTTCTTGATGGCCGGAGATGTTGGTTATGTTGCAGCCGCAATCAAGACAGTTGCTGACACACGTGTTGGGGATACAGTGACACTCGCTTCAAATCCAGCGACCGAAGCCCTAGAGGGTTATAAGGAAATGAACCCAATGGTGTTCGCTGGGATTTACCCAATTGAATCAAATAAATTTAACGACCTCCGTGAGGCCCTTGAAAAACTTCAATTAAACGACGCCAGTCTTCGTTTTGAGCCTGAAACATCACAAGCTCTTGGTTTTGGATTCCGTTGTGGTTTCCTTGGCCTCTTGCACATGGATGTCATTCAAGAGCGTTTAGAACGTGAATTTGGCATTGATTTGATTATGACTGCTCCATCCGTTGTTTATCATATTAATACTACAGATGGTGAAACATTAGAAGTTGCTAACCCATCGGAATTCCCAGATCCTACACGCATTGAAAATATTGAAGAACCATTTGTCAAAGCTCAAATCATGGTGCCAAATGATTTCGTTGGTCCTGTGATGGAATTGGCCCAACGAAAACGCGGGATTTTTCTAACAATGGATTATTTAGATGCAAATCGTGTCAATATCATTTATCATATTCCATTGAGTGAAATTGTCTTTGATTTCTTTGATAAACTTAAATCATCAACTAAAGGTTATGCCAGCTTTGATTATGAAATTTCTGATTATCGTCCATCAAATCTTGTAAAAATGGATATTCTCTTAAATGCTGAAAAAGTCGATGCCTTAAGTTTCATTGTTCACAAAGACTTTGCCTTTGAACGCGGAAAAGTAATTGTTGAAAAACTTAAAAAACTCATTCCACGTCAACAATTTGAAGTTCCAATCCAAGCAACCATTGGAAACAAAATCGTTGCTCGTTCAGATATTAAAGCTCTTCGTAAAAACGTATTGGCCAAATGTTATGGTGGAGATATTTCCCGTAAACGAAAACTCCTTGAAAAACAAAAAGCCGGTAAAAAACGGATGAAAGCCATTGGTTCAGTTGAAGTCCCT
>lepA_Lcl-185
ATGAATCTACAAGAAATGAACGCGCGTAAGGAAAAAATTCGTAATTTTTCGATTATCGCCCATATTGACCACGGAAAATCAACACTTGCTGACCGTATTCTCGAGCAAACTGAAACTGTTTCAAAACGAGAAATGCAAGCTCAACTTCTTGACTCAATGGACCTTGAACGTGAACGCGGAATTACCATTAAATTAAATGCTATTGAGTTAAATTATAAAGCCAAAGATGGTGAAACTTATATTTTCCACCTCATTGACACGCCGGGTCACGTCGATTTTACTTATGAAGTTTCACGAAGCCTTGCTGCCTGTGAGGGAGCAATATTAGTTGTTGATGCCGCACAAGGAATCGAAGCCCAAACCCTTGCAAATGTTTATCTTGCTTTGGATAATGACCTTGAAATTTTACCAGTCATCAATAAGATTGACCTACCAGCTGCTGACCCAGAAATGGTCCGTCAAGAAATTGAAGATGTGATTGGTTTAGATGCCTCTGAAGCCATTCTTGCTTCAGCCAAAGCTGGGATTGGTATTGAAGAAATTCTTGAACAGATTGTTGAGAAAGTTCCTGCCCCTCAAGGTGAAGTTGACGCTCCGCTCAAGGCTTTGATTTTTGACTCAGTTTATGATGCATATCGAGGCGTTATCCTTCAAATACGGGTCATTGACGGCTCGCTTAAAGTTGGGGACCGTATTCAATTGATGAGTAACGGTAAAGAATTTGATGTCACAGAAGTCGGTATTTTCACGCCAAAAGCTGTTTCTCGTGATTTCTTGATGGCTGGAGATGTTGGTTATGTAGCAGCATCTATTAAAACCGTTGCGGACACACGTGTCGGAGATACCGTGACCCTCGCATCAAATCCAGCAACTGAGGCGCTAAAGGGTTATAAAGAAATGAATCCAATGGTATTTGCGGGGATTTATCCAATTGAATCAAATAAATTCAATGACTTGCGCGAAGCTCTAGAAAAACTTCAATTAAATGATGCTAGTCTTCGTTTTGAACCTGAAACATCGCAAGCGCTTGGTTTCGGATTCCGTTGTGGTTTCCTCGGTCTTTTGCATATGGATGTCATTCAAGAGCGTTTAGAACGTGAATTTGGTATTGATTTGATCATGACCGCGCCATCCGTTGTTTATCATATCAATACAACGGACGGTGAAACCCTTGAAGTAGCCAACCCATCAGAATTCCCAGATCCTACACGCATTGAAAACATCGAAGAACCATTTGTTAAAGCTCAAATCATGGTACCAAATGATTTCGTTGGTCCGGTTATGGAATTAGCTCAACGGAAACGTGGAATTTTCCTAACAATGGATTATTTAGACGCAAATCGGGTCAATATCATATATAATATTCCATTGAGTGAAATTGTCTTTGATTTCTTTGATAAACTTAAATCATCAACTAAAGGTTATGCCAGCTTTGATTATGAGATTTCTGATTATCGTCCATCAAATCTTGTGAAAATGGACATTCTCTTAAATGCCGAAAAAGTCGATGCCTTAAGTTTCATTGTCCACAAAGACTTTGCCTTTGAACGCGGAAAAGTCATTGTTGAAAAACTTAAAAAACTCATTCCACGTCAACAATTCGAAGTGCCAATTCAAGCGACTATCGGAAATAAAATCGTTGCCCGTTCAGATATTAAAGCTCTTCGTAAAAACGTATTGGCCAAATGTTATGGTGGTGATATTTCCCGCAAACGAAAACTCCTTGAAAAACAAAAAGCCGGTAAAAAGCGGATGAAAGCCATTGGTTCAGTAGAAGTCCCT
>lepA_Lcl-186
ATGAATTTACAAGAAATGAACGCGCGTAAGGAAAAAATTCGTAATTTTTCGATTATCGCCCATATTGACCACGGGAAATCAACCCTTGCTGACCGTATTCTCGAGCAAACTGAAACTGTGTCAAAACGTGAAATGCAAGCCCAACTTTTAGACTCAATGGACCTTGAACGTGAACGTGGGATTACCATTAAATTAAATGCTATCGAGTTAAATTATAAAGCTAAAGATGGCGAAACTTATATTTTCCACCTCATTGACACGCCAGGGCACGTCGATTTTACTTATGAAGTTTCACGAAGTCTTGCTGCCTGTGAAGGGGCAATTTTAGTTGTTGATGCCGCCCAAGGAATCGAAGCTCAAACCCTCGCTAACGTTTATCTTGCTTTGGATAATGACCTCGAAATTTTACCAGTCATCAATAAAATTGACTTACCAGCTGCTGACCCAGAAATGGTTCGCCAAGAAATTGAAGATGTGATTGGTTTAGATGCTTCCGAAGCGGTTCTTGCCTCTGCTAAAGCTGGGATTGGGATTGAAGAAATTCTCGAACAAATCGTCGAGAAAGTTCCAGCCCCTCAAGGTGAAGTTGACGCACCTCTCAAAGCTCTAATTTTTGACTCAGTTTATGATGCTTATCGAGGAGTTATTCTTCAAATTCGTGTGATTGACGGTTCAGTCAAGGTTGGAGATCGTATTCAACTCATGAGTAACGGCAAAGAATTTGATGTTACAGAAGTTGGGATTTTCACACCAAAAGCAGTTTCCCGTGATTTCTTGATGGCCGGAGATGTTGGTTATGTTGCAGCCGCAATCAAGACAGTTGCTGACACACGTGTTGGGGATACAGTGACACTCGCTTCAAATCCAGCGACCGAAGCCCTAGAGGGTTATAAGGAAATGAACCCAATGGTGTTCGCTGGGATTTACCCAATTGAATCAAATAAATTTAACGACCTCCGTGAGGCCCTTGAAAAACTTCAATTAAACGACGCCAGTCTTCGTTTTGAGCCTGAAACATCACAAGCTCTTGGTTTTGGATTCCGTTGTGGTTTCCTTGGCCTCTTGCACATGGATGTCATTCAAGAGCGTTTAGAACGTGAATTTGGCATTGATTTGATTATGACTGCTCCATCCGTTGTTTATCATATTAATACTACAGATGGTGAAACATTAGAAGTTGCTAACCCATCGGAATTCCCAGATCCTACACGCATTGAAAATATTGAAGAACCATTTGTCAAAGCTCAAATCATGGTGCCAAATGATTTCGTTGGTCCTGTGATGGAATTGGCCCAACGAAAACGCGGGATTTTTCTAACAATGGATTATTTAGATGCAAATCGTGTCAATATCATTTATCATATTCCATTGAGTGAAATTGTCTTTGATTTCTTTGATAAACTTAAATCATCAACTAAAGGTTATGCCAGCTTTGATTATGAAATTTCTGATTATCGTCCATCAAATCTTGTAAAAATGGATATTCTCTTAAATGCTGAAAAAGTCGATGCCTTAAGTTTCATTGTTCACAAAGACTTTGCCTTTGAACGCGGAAAAGTAATTGTTGAAAAACTTAAAAAACTCATTCCACGTCAACAATTTGAAGTTCCAATCCAAGCAACCATTGGAAACAAAATCGTTGCTCGTTCAGATATTAAAGCTCTTCGTAAAAACGTATTGGCCAAATGTTATGGTGGAGATATTTCCCGTAAACGAAAACTCCTTGAAAAACAAAAAGCCGGTAAAAAACGGATGAAAGCCATTGGTTCAGTTGAAGTCCCT
>lepA_Lcl-187
ATGAATCTACAAGAAATGAACGCGCGTAAGGAAAAAATTCGTAATTTTTCGATTATCGCCCATATTGACCACGGAAAATCAACACTTGCTGACCGTATTCTCGAGCAAACTGAAACTGTTTCAAAACGAGAAATGCAAGCCCAACTTCTTGACTCAATGGACCTTGAACGTGAACGCGGAATTACCATTAAATTAAATGCTATCGAGTTAAATTATAAAGCCAAAGATGGTGAAACTTATATTTTCCACCTCATTGACACGCCAGGTCACGTCGATTTTACTTATGAAGTTTCACGAAGCCTCGCTGCCTGTGAGGGAGCAATTTTAGTTGTTGATGCCGCACAAGGAATCGAAGCCCAGACCCTTGCAAATGTTTATCTTGCTTTGGATAATGACCTTGAAATTTTACCAGTCATCAATAAGATTGACCTACCAGCTGCTGACCCAGAAATGGTCCGTCAAGAAATTGAAGATGTGATTGGTTTAGATGCCTCTGAAGCCGTTCTTGCTTCAGCCAAAGCTGGGATTGGGATTGAAGAAATTCTTGAACAAATCGTTGAGAAAGTTCCTGCCCCTCAAGGTGAAGTTGATGCTCCGCTCAAAGCTTTGATTTTTGACTCAGTTTATGATGCATATCGAGGCGTTATTCTTCAAATTCGGGTCATTGACGGCTCGCTTAAAGTTGGGGACCGTATTCAATTGATGAGTAACGGTAAAGAATTTGATGTCACAGAAGTTGGTATTTTCACACCAAAAGCTGTTTCTCGTGATTTCTTGATGGCTGGAGATGTTGGTTATGTAGCAGCATCTATTAAAACCGTTGCGGACACACGTGTCGGAGATACCGTGACCCTCGCATCAAATCCAGCCAGTGAAGCTTTAACTGGTTATAAAGAAATGAACCCAATGGTGTTCGCTGGGATTTATCCAATTGAGTCAAATAAATTCAATGACCTTCGTGAGGCACTTGAAAAACTTCAATTAAACGATGCTAGTCTTCGTTTTGAACCTGAAACATCGCAAGCGCTTGGTTTCGGATTCCGTTGTGGCTTCCTCGGTCTCTTGCATATGGATGTCATTCAAGAACGTTTAGAACGTGAATTTGGTATTGATTTGATTATGACCGCGCCATCCGTTGTTTATCATATCAATACAACGGACGGTGAAACCCTTGAAGTAGCCAACCCATCAGAATTCCCAGATCCTACGCGCATTGAAAACATCGAAGAACCATTTGTTAAAGCTCAAATCATGGTACCAAATGATTTCGTTGGTCCGGTTATGGAATTAGCTCAACGGAAACGTGGAATTTTCCTAACAATGGATTATTTAGACGCAAATCGGGTCAATATCATATATAATATTCCATTGAGTGAAATTGTTTTTGATTTCTTTGATAAACTTAAATCATCAACTAAAGGTTATGCCAGTTTTGATTATGAAATTTCTGACTATCGTCCATCAAATCTTGTGAAAATGGACATTCTCTTAAATGCCGAAAAAGTCGACGCCCTAAGTTTCATTGTCCACAAAGACTTTGCCTTTGAACGCGGAAAAGTCATTGTTGAAAAACTTAAAAAACTCATTCCACGTCAACAATTTGAAGTGCCAATTCAAGCGACTATCGGAAATAAAATCGTTGCTCGTTCAGATATTAAAGCTCTTCGTAAAAACGTATTGGCCAAATGTTATGGTGGTGATATTTCCCGTAAACGAAAACTCCTTGAAAAACAAAAAGCCGGTAAAAAACGAATGAAGGCCATTGGTTCAGTAGAAGTCCCT
>lepA_Lcl-188
ATGAATCTACAAGAAATGAACGCGCGTAAGGAAAAAATTCGTAATTTTTCGATTATCGCCCATATTGACCACGGAAAATCAACACTTGCTGACCGTATTCTCGAGCAAACTGAAACTGTTTCAAAACGAGAAATGCAAGCCCAACTTCTTGACTCAATGGACCTTGAACGTGAACGCGGAATTACCATTAAATTAAATGCTATCGAGTTAAATTATAAAGCCAAAGATGGTGAAACTTATATTTTCCACCTCATTGACACGCCAGGTCACGTCGATTTTACTTATGAAGTTTCACGAAGCCTCGCTGCCTGTGAGGGAGCAATTTTAGTTGTTGATGCCGCACAAGGAATCGAAGCCCAGACCCTTGCAAATGTTTATCTTGCTTTGGATAATGACCTTGAAATTTTACCAGTCATCAATAAGATTGACCTACCAGCTGCTGACCCAGAAATGGTCCGTCAAGAAATTGAAGATGTGATTGGTTTAGATGCCTCTGAAGCCGTTCTTGCTTCAGCCAAAGCTGGGATTGGGATTGAAGAAATTCTTGAACAAATCGTTGAGAAAGTTCCTGCCCCTCAAGGTGAAGTTGATGCTCCGCTCAAAGCTTTGATTTTTGACTCAGTTTATGATGCATATCGAGGCGTTATTCTTCAAATTCGGGTCATTGACGGCTCGCTTAAAGTTGGGGACCGTATTCAATTGATGAGTAACGGTAAAGAATTTGATGTCACAGAAGTTGGTATTTTCACACCAAAAGCTGTTTCTCGTGATTTCTTGATGGCTGGAGATGTTGGTTATGTAGCAGCATCTATTAAAACCGTTGCGGACACACGTGTCGGAGATACCGTGACCCTCGCATCAAATCCAGCCAGTGAAGCTTTAACTGGTTATAAAGAAATGAACCCAATGGTGTTCGCTGGGATTTATCCAATTGAGTCAAATAAATTCAATGACCTTCGTGAGGCACTTGAAAAACTTCAATTAAACGATGCTAGTCTTCGTTTTGAACCTGAAACATCGCAAGCGCTTGGTTTCGGATTCCGTTGTGGCTTCCTCGGTCTCTTGCATATGGATGTCATTCAAGAACGTTTAGAACGTGAATTTGGTATTGATTTGATTATGACCGCGCCATCCGTTGTTTATCATATCAATACAACGGACGGTGAAACCCTTGAAGTAGCCAACCCATCAGAATTCCCAGATCCTACGCGCATTGAAAACATCGAAGAACCATTTGTTAAAGCTCAAATCATGGTACCAAATGATTTCGTTGGTCCGGTTATGGAATTAGCTCAACGGAAACGTGGAATTTTCCTAACAATGGATTATTTAGACGCAAATCGGGTCAATATCATATATAATATTCCATTGAGTGAAATTGTTTTTGATTTCTTTGATAAACTTAAATCATCAACTAAAGGTTATGCCAGTTTTGATTATGAAATTTCTGACTATCGTCCATCAAATCTTGTGAAAATGGACATTCTCTTAAATGCCGAAAAAGTCGACGCCCTAAGTTTCATTGTCCACAAAGACTTTGCCTTTGAACGCGGAAAAGTCATTGTTGAAAAACTTAAAAAACTCATTCCACGTCAACAATTTGAAGTGCCAATTCAAGCGACTATCGGAAATAAAATCGTTGCTCGTTCAGATATTAAAGCTCTTCGTAAAAACGTATTGGCCAAATGTTATGGTGGTGATATTTCCCGTAAACGAAAACTCCTTGAAAAACAAAAAGCCGGTAAAAAACGAATGAAGGCCATTGGTTCAGTAGAAGTCCCT
>lepA_Lcl-189
ATGAATTTACAAGAAATGAACGCGCGTAAGGAAAAAATTCGTAATTTTTCGATTATCGCCCATATTGACCACGGGAAATCAACCCTTGCTGACCGTATTCTCGAGCAAACTGAAACTGTGTCAAAACGTGAAATGCAAGCCCAACTTTTAGACTCAATGGACCTTGAACGTGAACGTGGGATTACCATTAAATTAAATGCTATCGAGTTAAATTATAAAGCTAAAGATGGCGAAACTTATATTTTCCACCTCATTGACACGCCAGGGCACGTCGATTTTACTTATGAAGTTTCACGAAGTCTTGCTGCCTGTGAAGGGGCAATTTTAGTTGTTGATGCCGCCCAAGGAATCGAAGCTCAAACCCTCGCTAACGTTTATCTTGCTTTGGATAATGACCTCGAAATTTTACCAGTCATCAATAAAATTGACTTACCAGCTGCTGACCCAGAAATGGTTCGCCAAGAAATTGAAGATGTGATTGGTTTAGATGCTTCCGAAGCGGTTCTTGCCTCTGCTAAAGCTGGGATTGGGATTGAAGAAATTCTCGAACAAATCGTCGAGAAAGTTCCAGCCCCTCAAGGTGAAGTTGACGCACCTCTCAAAGCTCTAATTTTTGACTCAGTTTATGATGCTTATCGAGGAGTTATTCTTCAAATTCGTGTGATTGACGGTTCAGTCAAGGTTGGAGATCGTATTCAACTCATGAGTAACGGCAAAGAATTTGATGTTACAGAAGTTGGGATTTTCACACCAAAAGCAGTTTCCCGTGATTTCTTGATGGCCGGAGATGTTGGTTATGTTGCAGCCGCAATCAAGACAGTTGCTGACACACGTGTTGGGGATACAGTGACACTCGCTTCAAATCCAGCGACCGAAGCCCTAGAGGGTTATAAGGAAATGAACCCAATGGTGTTCGCTGGGATTTACCCAATTGAATCAAATAAATTTAACGACCTCCGTGAGGCCCTTGAAAAACTTCAATTAAACGACGCCAGTCTTCGTTTTGAGCCTGAAACATCACAAGCTCTTGGTTTTGGATTCCGTTGTGGTTTCCTTGGCCTCTTGCACATGGATGTCATTCAAGAGCGTTTAGAACGTGAATTTGGCATTGATTTGATTATGACTGCTCCATCCGTTGTTTATCATATTAATACTACAGATGGTGAAACATTAGAAGTTGCTAACCCATCGGAATTCCCAGATCCTACACGCATTGAAAATATTGAAGAACCATTTGTCAAAGCTCAAATCATGGTGCCAAATGATTTCGTTGGTCCTGTGATGGAATTGGCCCAACGAAAACGCGGGATTTTTCTAACAATGGATTATTTAGATGCAAATCGTGTCAATATCATTTATCATATTCCATTGAGTGAAATTGTCTTTGATTTCTTTGATAAACTTAAATCATCAACTAAAGGTTATGCCAGCTTTGATTATGAAATTTCTGATTATCGTCCATCAAATCTTGTAAAAATGGATATTCTCTTAAATGCTGAAAAAGTCGATGCCTTAAGTTTCATTGTTCACAAAGACTTTGCCTTTGAACGCGGAAAAGTAATTGTTGAAAAACTTAAAAAACTCATTCCACGTCAACAATTTGAAGTTCCAATCCAAGCAACCATTGGAAACAAAATCGTTGCTCGTTCAGATATTAAAGCTCTTCGTAAAAACGTATTGGCCAAATGTTATGGTGGAGATATTTCCCGTAAACGAAAACTCCTTGAAAAACAAAAAGCCGGTAAAAAACGGATGAAAGCCATTGGTTCAGTTGAAGTCCCT
>lepA_Lcl-190
ATGAATTTACAAGAAATGAACGCGCGTAAGGAAAAAATTCGTAATTTTTCGATTATCGCCCATATTGACCACGGGAAATCAACCCTTGCTGACCGTATTCTCGAGCAAACTGAAACTGTGTCAAAACGTGAAATGCAAGCCCAACTTTTAGACTCAATGGACCTTGAACGTGAACGTGGGATTACCATTAAATTAAATGCTATCGAGTTAAATTATAAAGCTAAAGATGGCGAAACTTATATTTTCCACCTCATTGACACGCCAGGGCACGTCGATTTTACTTATGAAGTTTCACGAAGTCTTGCTGCCTGTGAAGGGGCAATTTTAGTTGTTGATGCCGCCCAAGGAATCGAAGCTCAAACCCTCGCTAACGTTTATCTTGCTTTGGATAATGACCTCGAAATTTTACCAGTCATCAATAAAATTGACTTACCAGCTGCTGACCCAGAAATGGTTCGCCAAGAAATTGAAGATGTGATTGGTTTAGATGCTTCCGAAGCGGTTCTTGCCTCTGCTAAAGCTGGGATTGGGATTGAAGAAATTCTCGAACAAATCGTCGAGAAAGTTCCAGCCCCTCAAGGTGAAGTTGACGCACCTCTCAAAGCTCTAATTTTTGACTCAGTTTATGATGCTTATCGAGGAGTTATTCTTCAAATTCGTGTGATTGACGGTTCAGTCAAGGTTGGAGATCGTATTCAACTCATGAGTAACGGCAAAGAATTTGATGTTACAGAAGTTGGGATTTTCACACCAAAAGCAGTTTCCCGTGATTTCTTGATGGCCGGAGATGTTGGTTATGTTGCAGCCGCAATCAAGACAGTTGCTGACACACGTGTTGGGGATACAGTGACACTCGCTTCAAATCCAGCGACCGAAGCCCTAGAGGGTTATAAGGAAATGAACCCAATGGTGTTCGCTGGGATTTACCCAATTGAATCAAATAAATTTAACGACCTCCGTGAGGCCCTTGAAAAACTTCAATTAAACGACGCCAGTCTTCGTTTTGAGCCTGAAACATCACAAGCTCTTGGTTTTGGATTCCGTTGTGGTTTCCTTGGCCTCTTGCACATGGATGTCATTCAAGAGCGTTTAGAACGTGAATTTGGCATTGATTTGATTATGACTGCTCCATCCGTTGTTTATCATATTAATACTACAGATGGTGAAACATTAGAAGTTGCTAACCCATCGGAATTCCCAGATCCTACACGCATTGAAAATATTGAAGAACCATTTGTCAAAGCTCAAATCATGGTGCCAAATGATTTCGTTGGTCCTGTGATGGAATTGGCCCAACGAAAACGCGGGATTTTTCTAACAATGGATTATTTAGATGCAAATCGTGTCAATATCATTTATCATATTCCATTGAGTGAAATTGTCTTTGATTTCTTTGATAAACTTAAATCATCAACTAAAGGTTATGCCAGCTTTGATTATGAAATTTCTGATTATCGTCCATCAAATCTTGTAAAAATGGATATTCTCTTAAATGCTGAAAAAGTCGATGCCTTAAGTTTCATTGTTCACAAAGACTTTGCCTTTGAACGCGGAAAAGTAATTGTTGAAAAACTTAAAAAACTCATTCCACGTCAACAATTTGAAGTTCCAATCCAAGCAACCATTGGAAACAAAATCGTTGCTCGTTCAGATATTAAAGCTCTTCGTAAAAACGTATTGGCCAAATGTTATGGTGGAGATATTTCCCGTAAACGAAAACTCCTTGAAAAACAAAAAGCCGGTAAAAAACGGATGAAAGCCATTGGTTCAGTTGAAGTCCCT
>lepA_Lcl-191
ATGAATTTACAAGAAATGAACGCGCGTAAGGAAAAAATTCGTAATTTTTCGATTATCGCCCATATTGACCACGGGAAATCAACCCTTGCTGACCGTATTCTCGAGCAAACTGAAACTGTGTCAAAACGTGAAATGCAAGCCCAACTTTTAGACTCAATGGACCTTGAACGTGAACGTGGGATTACCATTAAATTAAATGCTATCGAGTTAAATTATAAAGCTAAAGATGGCGAAACTTATATTTTCCACCTCATTGACACGCCAGGGCACGTCGATTTTACTTATGAAGTTTCACGAAGTCTTGCTGCCTGTGAAGGGGCAATTTTAGTTGTTGATGCCGCCCAAGGAATCGAAGCTCAAACCCTCGCTAACGTTTATCTTGCTTTGGATAATGACCTCGAAATTTTACCAGTCATCAATAAAATTGACTTACCAGCTGCTGACCCAGAAATGGTTCGCCAAGAAATTGAAGATGTGATTGGTTTAGATGCTTCCGAAGCGGTTCTTGCCTCTGCTAAAGCTGGGATTGGGATTGAAGAAATTCTCGAACAAATCGTCGAGAAAGTTCCAGCCCCTCAAGGTGAAGTTGACGCACCTCTCAAAGCTCTAATTTTTGACTCAGTTTATGATGCTTATCGAGGAGTTATTCTTCAAATTCGTGTGATTGACGGTTCAGTCAAGGTTGGAGATCGTATTCAACTCATGAGTAACGGCAAAGAATTTGATGTTACAGAAGTTGGGATTTTCACACCAAAAGCAGTTTCCCGTGATTTCTTGATGGCCGGAGATGTTGGTTATGTTGCAGCCGCAATCAAGACAGTTGCTGACACACGTGTTGGGGATACAGTGACACTCGCTTCAAATCCAGCGACCGAAGCCCTAGAGGGTTATAAGGAAATGAACCCAATGGTGTTCGCTGGGATTTACCCAATTGAATCAAATAAATTTAACGACCTCCGTGAGGCCCTTGAAAAACTTCAATTAAACGACGCCAGTCTTCGTTTTGAGCCTGAAACATCACAAGCTCTTGGTTTTGGATTCCGTTGTGGTTTCCTTGGCCTCTTGCACATGGATGTCATTCAAGAGCGTTTAGAACGTGAATTTGGCATTGATTTGATTATGACTGCTCCATCCGTTGTTTATCATATTAATACTACAGATGGTGAAACATTAGAAGTTGCTAACCCATCGGAATTCCCAGATCCTACACGCATTGAAAATATTGAAGAACCATTTGTCAAAGCTCAAATCATGGTGCCAAATGATTTCGTTGGTCCTGTGATGGAATTGGCCCAACGAAAACGCGGGATTTTTCTAACAATGGATTATTTAGATGCAAATCGTGTCAATATCATTTATCATATTCCATTGAGTGAAATTGTCTTTGATTTCTTTGATAAACTTAAATCATCAACTAAAGGTTATGCCAGCTTTGATTATGAAATTTCTGATTATCGTCCATCAAATCTTGTAAAAATGGATATTCTCTTAAATGCTGAAAAAGTCGATGCCTTAAGTTTCATTGTTCACAAAGACTTTGCCTTTGAACGCGGAAAAGTAATTGTTGAAAAACTTAAAAAACTCATTCCACGTCAACAATTTGAAGTTCCAATCCAAGCAACCATTGGAAACAAAATCGTTGCTCGTTCAGATATTAAAGCTCTTCGTAAAAACGTATTGGCCAAATGTTATGGTGGAGATATTTCCCGTAAACGAAAACTCCTTGAAAAACAAAAAGCCGGTAAAAAACGGATGAAAGCCATTGGTTCAGTTGAAGTCCCT
>lepA_Lcl-192
ATGAATCTACAAGAAATGAACGCGCGTAAGGAAAAAATTCGTAATTTTTCGATTATCGCCCATATTGACCACGGAAAATCAACACTTGCTGACCGTATTCTCGAGCAAACTGAAACTGTTTCAAAACGAGAAATGCAAGCTCAACTTCTTGACTCAATGGACCTTGAACGTGAACGCGGAATTACCATTAAATTAAATGCTATTGAGTTAAATTATAAAGCCAAAGATGGTGAAACTTATATTTTCCACCTCATTGACACGCCGGGTCACGTCGATTTTACTTATGAAGTTTCACGAAGCCTTGCTGCCTGTGAGGGAGCAATATTAGTTGTTGATGCCGCACAAGGAATCGAAGCCCAAACCCTTGCAAATGTTTATCTTGCTTTGGATAATGACCTTGAAATTTTACCAGTCATCAATAAGATTGACCTACCAGCTGCTGACCCAGAAATGGTCCGTCAAGAAATTGAAGATGTGATTGGTTTAGATGCCTCTGAAGCCATTCTTGCTTCAGCCAAAGCTGGTATTGGTATTGAAGAAATTCTTGAACAGATTGTTGAGAAAGTTCCTGCCCCTCAAGGTGAAGTTGACGCTCCGCTCAAGGCTTTGATTTTTGACTCAGTTTATGATGCATATCGAGGCGTTATCCTTCAAATACGGGTCATTGACGGCTCGCTTAAAGTTGGGGACCGTATTCAATTGATGAGTAACGGTAAAGAATTTGATGTCACAGAAGTCGGTATTTTCACGCCAAAAGCTGTTTCTCGTGATTTCTTGATGGCTGGAGATGTTGGTTATGTAGCAGCATCTATTAAAACCGTTGCGGACACACGTGTCGGAGATACCGTGACCCTCGCATCAAATCCAGCAACTGAGGCGCTAAAGGGTTATAAAGAAATGAATCCAATGGTATTTGCGGGGATTTATCCAATTGAATCAAATAAATTCAATGACTTGCGCGAAGCTCTAGAAAAACTTCAATTAAATGATGCTAGTCTTCGTTTTGAACCTGAAACATCGCAAGCGCTTGGTTTCGGATTCCGTTGTGGTTTCCTCGGCCTTTTGCATATGGATGTCATTCAAGAGCGTTTAGAACGTGAATTTGGTATTGATTTGATCATGACCGCGCCATCCGTTGTTTATCATATCAATACAACGGACGGTGAAACCCTTGAAGTAGCCAACCCATCAGAATTCCCAGATCCTACACGCATTGAAAACATCGAAGAACCATTTGTTAAAGCTCAAATCATGGTACCAAATGATTTCGTTGGTCCGGTTATGGAATTAGCTCAACGGAAACGTGGAATTTTCCTAACAATGGATTATTTAGACGCAAATCGGGTCAATATCATATATAATATTCCATTGAGTGAAATTGTCTTTGATTTCTTTGATAAACTTAAATCATCAACTAAAGGTTATGCCAGCTTTGATTATGAGATTTCTGATTATCGTCCATCAAATCTTGTGAAAATGGACATTCTCTTAAATGCCGAAAAAGTCGATGCCTTAAGTTTCATTGTCCACAAAGACTTTGCCTTTGAACGCGGAAAAGTCATTGTTGAAAAACTTAAAAAACTCATTCCACGTCAACAATTCGAAGTGCCAATTCAAGCGACTATCGGAAATAAAATCGTTGCCCGTTCAGATATTAAAGCTCTTCGTAAAAACGTATTGGCCAAATGTTACGGTGGTGATATTTCCCGCAAACGAAAACTCCTTGAAAAACAAAAAGCCGGTAAAAAGCGGATGAAAGCCATTGGTTCAGTAGAAGTCCCT
>lepA_Lcl-193
ATGAATCTACAAGAAATGAACGCGCGTAAGGAAAAAATTCGTAATTTTTCGATTATCGCCCATATTGACCACGGAAAATCAACACTTGCTGACCGTATTCTCGAGCAAACTGAAACTGTTTCAAAACGAGAAATGCAAGCTCAACTTCTTGACTCAATGGACCTTGAACGTGAACGCGGAATTACCATTAAATTAAATGCTATTGAGTTAAATTATAAAGCCAAAGATGGTGAAACTTATATTTTCCACCTCATTGACACGCCGGGTCACGTCGATTTTACTTATGAAGTTTCACGAAGCCTTGCTGCCTGTGAGGGAGCAATATTAGTTGTTGATGCCGCACAAGGAATCGAAGCCCAAACCCTTGCAAATGTTTATCTTGCTTTGGATAATGACCTTGAAATTTTACCAGTCATCAATAAGATTGACCTACCAGCTGCTGACCCAGAAATGGTCCGTCAAGAAATTGAAGATGTGATTGGTTTAGATGCCTCTGAAGCCATTCTTGCTTCAGCCAAAGCTGGTATTGGTATTGAAGAAATTCTTGAACAGATTGTTGAGAAAGTTCCTGCCCCTCAAGGTGAAGTTGACGCTCCGCTCAAGGCTTTGATTTTTGACTCAGTTTATGATGCATATCGAGGCGTTATCCTTCAAATACGGGTCATTGACGGCTCGCTTAAAGTTGGGGACCGTATTCAATTGATGAGTAACGGTAAAGAATTTGATGTCACAGAAGTCGGTATTTTCACGCCAAAAGCTGTTTCTCGTGATTTCTTGATGGCTGGAGATGTTGGTTATGTAGCAGCATCTATTAAAACCGTTGCGGACACACGTGTCGGAGATACCGTGACCCTCGCATCAAATCCAGCAACTGAGGCGCTAAAGGGTTATAAAGAAATGAATCCAATGGTATTTGCGGGGATTTATCCAATTGAATCAAATAAATTCAATGACTTGCGCGAAGCTCTAGAAAAACTTCAATTAAATGATGCTAGTCTTCGTTTTGAACCTGAAACATCGCAAGCGCTTGGTTTCGGATTCCGTTGTGGTTTCCTCGGCCTTTTGCATATGGATGTCATTCAAGAGCGTTTAGAACGTGAATTTGGTATTGATTTGATCATGACCGCGCCATCCGTTGTTTATCATATCAATACAACGGACGGTGAAACCCTTGAAGTAGCCAACCCATCAGAATTCCCAGATCCTACACGCATTGAAAACATCGAAGAACCATTTGTTAAAGCTCAAATCATGGTACCAAATGATTTCGTTGGTCCGGTTATGGAATTAGCTCAACGGAAACGTGGAATTTTCCTAACAATGGATTATTTAGACGCAAATCGGGTCAATATCATATATAATATTCCATTGAGTGAAATTGTCTTTGATTTCTTTGATAAACTTAAATCATCAACTAAAGGTTATGCCAGCTTTGATTATGAGATTTCTGATTATCGTCCATCAAATCTTGTGAAAATGGACATTCTCTTAAATGCCGAAAAAGTCGATGCCTTAAGTTTCATTGTCCACAAAGACTTTGCCTTTGAACGCGGAAAAGTCATTGTTGAAAAACTTAAAAAACTCATTCCACGTCAACAATTCGAAGTGCCAATTCAAGCGACTATCGGAAATAAAATCGTTGCCCGTTCAGATATTAAAGCTCTTCGTAAAAACGTATTGGCCAAATGTTACGGTGGTGATATTTCCCGCAAACGAAAACTCCTTGAAAAACAAAAAGCCGGTAAAAAGCGGATGAAAGCCATTGGTTCAGTAGAAGTCCCT
>lepA_Lcl-194
ATGAATTTACAAGAAATGAACGCGCGTAAGGAAAAAATTCGTAATTTTTCGATTATCGCCCATATTGACCACGGGAAATCAACCCTTGCTGACCGTATTCTCGAGCAAACTGAAACTGTCTCAAAACGTGAAATGCAAGCCCAACTTTTAGACTCAATGGACCTTGAACGTGAACGTGGGATTACCATTAAATTAAATGCTATCGAACTGAACTATAAAGCTAAAGATGGCGAAACTTATATTTTCCACCTTATTGACACGCCAGGGCACGTCGATTTCACTTATGAAGTCTCACGAAGTCTTGCTGCCTGTGAAGGGGCAATTTTAGTTGTTGATGCCGCCCAAGGAATCGAAGCTCAAACCCTCGCTAACGTTTATCTTGCTTTGGATAATGACCTCGAAATTTTACCAGTCATCAATAAAATTGACTTACCAGCTGCTGACCCAGAAATGGTTCGCCAAGAAATTGAAGATGTGATTGGTTTAGATGCTTCCGAAGCGGTTCTTGCCTCTGCTAAAGCTGGAATTGGAATTGAAGAAATTCTTGAACAAATCGTCGAAAAAGTTCCAGCTCCTCAAGGTGAAGTTGACGCGCCTCTCAAAGCTCTAATTTTTGACTCAGTTTATGATGCTTATCGAGGAGTTATTCTTCAAATTCGTGTGATTGACGGTTCAGTCAAGGTTGGAGATCGTATTCAACTGATGAGTAACGGCAAAGAATTTGATGTTACAGAAGTTGGGATTTTCACACCAAAAGCAGTTGCCCGTGATTTCTTGATGGCTGGAGATGTTGGTTATGTTGCTGCCGCAATCAAGACAGTTGCTGACACACGTGTTGGGGATACAGTGACACTCGCTTCAAATCCAGCGACCGAAGCCCTAGAGGGTTATAAGGAAATGAACCCAATGGTGTTCGCTGGGATTTACCCAATTGAATCAAATAAATTTAACGACCTCCGTGAGGCCCTTGAAAAACTTCAATTAAACGACGCTAGTCTTCGTTTTGAGCCTGAAACATCACAAGCTCTTGGTTTTGGATTCCGTTGTGGTTTCCTTGGCCTCTTGCACATGGATGTCATTCAAGAGCGTTTAGAACGTGAATTTGGTATTGATTTGATTATGACTGCTCCATCCGTTGTTTATCATATTAATACTACAGATGGTGAAACATTAGAAGTCGCTAACCCATCGGAATTCCCAGATCCTACACGCATTGAAAATATTGAAGAACCATTTGTTAAAGCTCAAATCATGGTGCCAAATGATTTTGTTGGTCCTGTGATGGAATTGGCCCAACGAAAACGCGGAATTTTTCTAACAATGGATTATTTAGATGCAAATCGTGTCAATATCATTTATCATATTCCATTGAGTGAAATTGTTTTTGATTTCTTTGATAAACTTAAATCATCAACTAAAGGTTATGCCAGCTTTGATTATGAAATTTCTGACTATCGTCCATCAAATCTTGTAAAAATGGATATTCTCTTAAATGCTGAAAAAGTCGATGCCTTAAGTTTCATTGTCCACAAAGACTTTGCCTTTGAACGCGGAAAAGTAATTGTTGAAAAACTTAAAAAACTCATTCCACGTCAACAATTTGAAGTTCCAATCCAAGCAACCATTGGAAACAAAATCGTTGCTCGTTCAGACATTAAAGCTCTTCGTAAAAATGTATTGGCCAAATGTTATGGTGGAGATATTTCCCGTAAGCGAAAACTCCTTGAAAAACAAAAAGCTGGTAAAAAACGGATGAAAGCCATTGGTTCAGTAGAAGTCCCT
>lepA_Lcl-195
ATGAATTTACAAGAAATGAACGCGCGTAAGGAAAAAATTCGTAATTTTTCGATTATCGCCCATATTGACCACGGGAAATCAACCCTTGCTGACCGTATTCTCGAGCAAACTGAAACTGTCTCAAAACGTGAAATGCAAGCCCAACTTTTAGACTCAATGGACCTTGAACGTGAACGTGGGATTACCATTAAATTAAATGCTATCGAACTGAACTATAAAGCTAAAGATGGCGAAACTTATATTTTCCACCTTATTGACACGCCAGGGCACGTCGATTTCACTTATGAAGTCTCACGAAGTCTTGCTGCCTGTGAAGGGGCAATTTTAGTTGTTGATGCCGCCCAAGGAATCGAAGCTCAAACCCTCGCTAACGTTTATCTTGCTTTGGATAATGACCTCGAAATTTTACCAGTCATCAATAAAATTGACTTACCAGCTGCTGACCCAGAAATGGTTCGCCAAGAAATTGAAGATGTGATTGGTTTAGATGCTTCCGAAGCGGTTCTTGCCTCTGCTAAAGCTGGAATTGGAATTGAAGAAATTCTTGAACAAATCGTCGAAAAAGTTCCAGCTCCTCAAGGTGAAGTTGACGCGCCTCTCAAAGCTCTAATTTTTGACTCAGTTTATGATGCTTATCGAGGAGTTATTCTTCAAATTCGTGTGATTGACGGTTCAGTCAAGGTTGGAGATCGTATTCAACTGATGAGTAACGGCAAAGAATTTGATGTTACAGAAGTTGGGATTTTCACACCAAAAGCAGTTGCCCGTGATTTCTTGATGGCTGGAGATGTTGGTTATGTTGCTGCCGCAATCAAGACAGTTGCTGACACACGTGTTGGGGATACAGTGACACTCGCTTCAAATCCAGCGACCGAAGCCCTAGAGGGTTATAAGGAAATGAACCCAATGGTGTTCGCTGGGATTTACCCAATTGAATCAAATAAATTTAACGACCTCCGTGAGGCCCTTGAAAAACTTCAATTAAACGACGCTAGTCTTCGTTTTGAGCCTGAAACATCACAAGCTCTTGGTTTTGGATTCCGTTGTGGTTTCCTTGGCCTCTTGCACATGGATGTCATTCAAGAGCGTTTAGAACGTGAATTTGGTATTGATTTGATTATGACTGCTCCATCCGTTGTTTATCATATTAATACTACAGATGGTGAAACATTAGAAGTCGCTAACCCATCGGAATTCCCAGATCCTACACGCATTGAAAATATTGAAGAACCATTTGTTAAAGCTCAAATCATGGTGCCAAATGATTTTGTTGGTCCTGTGATGGAATTGGCCCAACGAAAACGCGGAATTTTTCTAACAATGGATTATTTAGATGCAAATCGTGTCAATATCATTTATCATATTCCATTGAGTGAAATTGTTTTTGATTTCTTTGATAAACTTAAATCATCAACTAAAGGTTATGCCAGCTTTGATTATGAAATTTCTGACTATCGTCCATCAAATCTTGTAAAAATGGATATTCTCTTAAATGCTGAAAAAGTCGATGCCTTAAGTTTCATTGTCCACAAAGACTTTGCCTTTGAACGCGGAAAAGTAATTGTTGAAAAACTTAAAAAACTCATTCCACGTCAACAATTTGAAGTTCCAATCCAAGCAACCATTGGAAACAAAATCGTTGCTCGTTCAGACATTAAAGCTCTTCGTAAAAATGTATTGGCCAAATGTTATGGTGGAGATATTTCCCGTAAGCGAAAACTCCTTGAAAAACAAAAAGCTGGTAAAAAACGGATGAAAGCCATTGGTTCAGTAGAAGTCCCT
>lepA_Lcl-196
ATGAATCTACAAGAAATGAACGCGCGTAAGGAAAAAATTCGTAATTTTTCGATTATCGCCCATATTGACCACGGAAAATCAACACTTGCTGACCGTATTCTCGAGCAAACTGAAACTGTTTCAAAACGAGAAATGCAAGCTCAACTTCTTGACTCAATGGACCTTGAACGTGAACGCGGAATTACCATTAAATTAAATGCTATTGAGTTAAATTATAAAGCCAAAGATGGTGAAACTTATATTTTCCACCTCATTGACACGCCGGGTCACGTCGATTTTACTTATGAAGTTTCACGAAGCCTTGCTGCCTGTGAGGGAGCAATATTAGTTGTTGATGCCGCACAAGGAATCGAAGCCCAAACCCTTGCAAATGTTTATCTTGCTTTGGATAATGACCTTGAAATTTTACCAGTCATCAATAAGATTGACCTACCAGCTGCTGACCCAGAAATGGTCCGTCAAGAAATTGAAGATGTGATTGGTTTAGATGCCTCTGAAGCCATTCTTGCTTCAGCCAAAGCTGGGATTGGTATTGAAGAAATTCTTGAACAGATTGTTGAGAAAGTTCCTGCCCCTCAAGGTGAAGTTGACGCTCCGCTCAAGGCTTTGATTTTTGACTCAGTTTATGATGCATATCGAGGCGTTATCCTTCAAATACGGGTCATTGACGGCTCGCTTAAAGTTGGGGACCGTATTCAATTGATGAGTAACGGTAAAGAATTTGATGTCACAGAAGTCGGTATTTTCACGCCAAAAGCTGTTTCTCGTGATTTCTTGATGGCTGGAGATGTTGGTTATGTAGCAGCATCTATTAAAACCGTTGCGGACACACGTGTCGGAGATACCGTGACCCTCGCATCAAATCCAGCAACTGAGGCGCTAAAGGGTTATAAAGAAATGAATCCAATGGTATTTGCGGGGATTTATCCAATTGAATCAAATAAATTCAATGACTTGCGCGAAGCTCTAGAAAAACTTCAATTAAATGATGCTAGTCTTCGTTTTGAACCTGAAACATCGCAAGCGCTTGGTTTCGGATTCCGTTGTGGTTTCCTCGGTCTTTTGCATATGGATGTCATTCAAGAGCGTTTAGAACGTGAATTTTGTATTGATTTGATCATGACCGCGCCATCCGTTGTTTATCATATCAATACAACGGACGGTGAAACCCTTGAAGTAGCCAACCCATCAGAATTCCCAGATCCTACACGCATTGAAAACATCGAAGAACCATTTGTTAAAGCTCAAATCATGGTACCAAATGATTTCGTTGGTCCGGTTATGGAATTAGCTCAACGGAAACGTGGAATTTTCCTAACAATGGATTATTTAGACGCAAATCGGGTCAATATCATATATAATATTCCATTGAGTGAAATTGTCTTTGATTTCTTTGATAAACTTAAATCATCAACTAAAGGTTATGCCAGCTTTGATTATGAGATTTCTGATTATCGTCCATCAAATCTTGTGAAAATGGACATTCTCTTAAATGCCGAAAAAGTCGATGCCTTAAGTTTCATTGTCCACAAAGACTTTGCCTTTGAACGCGGAAAAGTCATTGTTGAAAAACTTAAAAAACTCATTCCACGTCAACAATTCGAAGTGCCAATTCAAGCGACTATCGGAAATAAAATCGTTGCCCGTTCAGATATTAAAGCTCTTCGTAAAAACGTATTGGCCAAATGTTATGGTGGTGATATTTCCCGCAAACGAAAACTCCTTGAAAAACAAAAAGCCGGTAAAAAGCGGATGAAAGCCATTGGTTCAGTAGAAGTCCCT
>lepA_Lcl-197
ATGAATCTACAAGAAATGAACGCGCGTAAGGAAAAAATTCGTAATTTTTCGATTATCGCCCATATTGACCACGGAAAATCAACACTTGCTGACCGTATTCTCGAGCAAACTGAAACTGTTTCAAAACGAGAAATGCAAGCTCAACTTCTTGACTCAATGGACCTTGAACGTGAACGCGGAATTACCATTAAATTAAATGCTATTGAGTTAAATTATAAAGCCAAAGATGGTGAAACTTATATTTTCCACCTCATTGACACGCCGGGTCACGTCGATTTTACTTATGAAGTTTCACGAAGCCTTGCTGCCTGTGAGGGAGCAATATTAGTTGTTGATGCCGCACAAGGAATCGAAGCCCAAACCCTTGCAAATGTTTATCTTGCTTTGGATAATGACCTTGAAATTTTACCAGTCATCAATAAGATTGACCTACCAGCTGCTGACCCAGAAATGGTCCGTCAAGAAATTGAAGATGTGATTGGTTTAGATGCCTCTGAAGCCATTCTTGCTTCAGCCAAAGCTGGGATTGGTATTGAAGAAATTCTTGAACAGATTGTTGAGAAAGTTCCTGCCCCTCAAGGTGAAGTTGACGCTCCGCTCAAGGCTTTGATTTTTGACTCAGTTTATGATGCATATCGAGGCGTTATCCTTCAAATACGGGTCATTGACGGCTCGCTTAAAGTTGGGGACCGTATTCAATTGATGAGTAACGGTAAAGAATTTGATGTCACAGAAGTCGGTATTTTCACGCCAAAAGCTGTTTCTCGTGATTTCTTGATGGCTGGAGATGTTGGTTATGTAGCAGCATCTATTAAAACCGTTGCGGACACACGTGTCGGAGATACCGTGACCCTCGCATCAAATCCAGCAACTGAGGCGCTAAAGGGTTATAAAGAAATGAATCCAATGGTATTTGCGGGGATTTATCCAATTGAATCAAATAAATTCAATGACTTGCGCGAAGCTCTAGAAAAACTTCAATTAAATGATGCTAGTCTTCGTTTTGAACCTGAAACATCGCAAGCGCTTGGTTTCGGATTCCGTTGTGGTTTCCTCGGTCTTTTGCATATGGATGTCATTCAAGAGCGTTTAGAACGTGAATTTTGTATTGATTTGATCATGACCGCGCCATCCGTTGTTTATCATATCAATACAACGGACGGTGAAACCCTTGAAGTAGCCAACCCATCAGAATTCCCAGATCCTACACGCATTGAAAACATCGAAGAACCATTTGTTAAAGCTCAAATCATGGTACCAAATGATTTCGTTGGTCCGGTTATGGAATTAGCTCAACGGAAACGTGGAATTTTCCTAACAATGGATTATTTAGACGCAAATCGGGTCAATATCATATATAATATTCCATTGAGTGAAATTGTCTTTGATTTCTTTGATAAACTTAAATCATCAACTAAAGGTTATGCCAGCTTTGATTATGAGATTTCTGATTATCGTCCATCAAATCTTGTGAAAATGGACATTCTCTTAAATGCCGAAAAAGTCGATGCCTTAAGTTTCATTGTCCACAAAGACTTTGCCTTTGAACGCGGAAAAGTCATTGTTGAAAAACTTAAAAAACTCATTCCACGTCAACAATTCGAAGTGCCAATTCAAGCGACTATCGGAAATAAAATCGTTGCCCGTTCAGATATTAAAGCTCTTCGTAAAAACGTATTGGCCAAATGTTATGGTGGTGATATTTCCCGCAAACGAAAACTCCTTGAAAAACAAAAAGCCGGTAAAAAGCGGATGAAAGCCATTGGTTCAGTAGAAGTCCCT
>lepA_Lcl-198
ATGAATTTACAAGAAATGAACGCGCGTAAGGAAAAAATTCGTAATTTTTCGATTATCGCCCATATTGACCACGGGAAATCAACCCTTGCTGACCGTATTCTCGAGCAAACTGAAACTGTCTCAAAACGTGAAATGCAAGCCCAACTTTTAGACTCAATGGACCTTGAACGTGAACGTGGGATTACTATTAAATTAAATGCTATCGAACTGAACTATAAAGCTAAAGATGGCGAAACTTATATTTTCCACCTTATTGACACGCCAGGGCACGTCGATTTCACTTATGAAGTCTCACGAAGTCTTGCTGCCTGTGAAGGGGCAATTTTAGTTGTTGATGCCGCCCAAGGAATCGAAGCTCAAACCCTCGCTAACGTTTATCTTGCTTTGGATAATGACCTCGAAATTTTACCAGTCATCAATAAAATTGACTTACCAGCTGCTGACCCAGAAATGGTTCGCCAAGAAATTGAAGATGTGATTGGTTTAGATGCTTCCGAAGCGGTTCTTGCCTCTGCTAAAGCTGGAATTGGAATTGAAGAAATTCTTGAACAAATCGTCGAAAAAGTTCCAGCTCCTCAAGGTGAAGTTGACGCGCCTCTCAAAGCTCTAATTTTTGACTCAGTTTATGATGCTTATCGAGGAGTTATTCTTCAAATTCGTGTGATTGACGGTTCAGTCAAGGTTGGAGATCGTATTCAACTGATGAGTAACGGCAAAGAATTTGATGTTACAGAAGTTGGGATTTTCACACCAAAAGCAGTTGCCCGTGATTTCTTGATGGCTGGAGATGTTGGTTATGTTGCTGCAGCAATCAAGACAGTTGCTGACACACGTGTTGGGGATACAGTGACACTCGCTTCAAATCCAGCGACCGAAGCCCTAGAGGGTTATAAGGAAATGAACCCAATGGTGTTCGCTGGGATTTACCCAATTGAATCAAATAAATTTAACGACCTCCGTGAGGCCCTTGAAAAACTTCAATTAAACGACGCTAGTCTTCGTTTTGAGCCTGAAACATCACAAGCTCTTGGTTTTGGATTCCGTTGTGGTTTCCTTGGCCTCTTGCACATGGATGTCATTCAAGAGCGTTTAGAACGTGAATTTGGTATTGATTTGATTATGACTGCTCCATCCGTTGTTTATCATATTAATACTACAGATGGTGAAACATTAGAAGTCGCTAACCCATCGGAATTCCCAGATCCTACACGCATTGAAAATATTGAAGAACCATTTGTTAAAGCTCAAATCATGGTGCCAAATGATTTTGTTGGTCCTGTGATGGAATTGGCCCAACGAAAACGCGGAATTTTTCTAACAATGGATTATTTAGATGCAAATCGTGTCAATATCATTTATCATATTCCATTGAGTGAAATTGTTTTTGATTTCTTTGATAAACTTAAATCATCAACTAAAGGTTATGCCAGCTTTGATTATGAAATTTCTGACTATCGTCCATCAAATCTTGTAAAAATGGATATTCTCTTAAATGCTGAAAAAGTCGATGCCTTAAGTTTCATTGTCCACAAAGACTTTGCCTTTGAACGCGGAAAAGTAATTGTTGAAAAACTTAAAAAACTCATTCCACGTCAACAATTTGAAGTTCCAATCCAAGCAACCATTGGAAACAAAATCGTTGCTCGTTCAGACATTAAAGCTCTTCGTAAAAATGTATTGGCCAAATGTTATGGTGGAGATATTTCCCGTAAGCGAAAACTCCTTGAAAAACAAAAAGCTGGTAAAAAACGGATGAAAGCCATTGGTTCAGTAGAAGTCCCT
>lepA_Lcl-199
ATGAATTTACAAGAAATGAATGCGCGTAAGGAAAAAATTCGTAATTTTTCGATTATCGCCCATATTGACCACGGGAAATCAACCCTTGCTGACCGTATTCTCGAGCAAACTGAAACTGTCTCAAAACGTGAAATGCAAGCCCAACTTTTAGACTCAATGGACCTTGAACGTGAACGTGGGATTACCATTAAATTAAATGCTATCGAACTGAACTATAAAGCTAAAGATGGCGAAACTTATATTTTCCACCTTATTGACACGCCAGGGCACGTCGATTTCACTTATGAAGTCTCACGAAGTCTTGCTGCCTGTGAAGGGGCAATTTTAGTTGTTGATGCCGCCCAAGGAATCGAAGCTCAAACCCTCGCTAACGTTTATCTTGCTTTGGATAATGACCTCGAAATTTTACCAGTCATCAATAAAATTGACTTACCAGCTGCTGACCCAGAAATGGTTCGCCAAGAAATTGAAGATGTGATTGGTTTAGATGCTTCCGAAGCGGTTCTTGCCTCTGCTAAAGCTGGAATTGGAATTGAAGAAATTCTTGAACAAATCGTCGAAAAAGTTCCAGCTCCTCAAGGTGAAGTTGACGCGCCTCTCAAAGCTCTAATTTTTGACTCAGTTTATGATGCTTATCGAGGAGTTATTCTTCAAATTCGTGTGATTGACGGTTCAGTCAAGGTTGGAGATCGTATTCAACTGATGAGTAACGGCAAAGAATTTGATGTTACAGAAGTTGGGATTTTCACACCAAAAGCAGTTGCCCGTGATTTCTTGATGGCTGGAGATGTTGGTTATGTTGCTGCCGCAATCAAGACAGTTGCTGACACACGTGTTGGGGATACAGTGACACTCGCTTCAAATCCAGCGACCGAAGCCCTAGAGGGTTATAAGGAAATGAACCCAATGGTGTTCGCTGGGATTTACCCAATTGAATCAAATAAATTTAACGACCTCCGTGAGGCCCTTGAAAAACTTCAATTAAACGACGCTAGTCTTCGTTTTGAGCCTGAAACATCACAAGCTCTTGGTTTTGGATTCCGTTGTGGTTTCCTTGGCCTCTTGCACATGGATGTCATTCAAGAGCGTTTAGAACGTGAATTTGGTATTGATTTGATTATGACTGCTCCATCCGTTGTTTATCATATTAATACTACAGATGGTGAAACATTAGAAGTCGCTAACCCATCGGAATTCCCAGATCCTACACGCATTGAAAATATTGAAGAACCATTTGTTAAAGCTCAAATCATGGTGCCAAATGATTTTGTTGGTCCTGTGATGGAATTGGCCCAACGAAAACGCGGAATTTTTCTAACAATGGATTATTTAGATGCAAATCGTGTCAATATCATTTATCATATTCCATTGAGTGAAATTGTTTTTGATTTCTTTGATAAACTTAAATCATCAACTAAAGGTTATGCCAGCTTTGATTATGAAATTTCTGACTATCGTCCATCAAATCTTGTAAAAATGGATATTCTCTTAAATGCTGAAAAAGTCGATGCCTTAAGTTTCATTGTCCACAAAGACTTTGCCTTTGAACGCGGAAAAGTAATTGTTGAAAAACTTAAAAAACTCATTCCACGTCAACAATTTGAAGTTCCAATCCAAGCAACCATTGGAAACAAAATCGTTGCTCGTTCAGACATTAAAGCTCTTCGTAAAAATGTATTGGCCAAATGTTATGGTGGAGATATTTCCCGTAAGCGAAAACTCCTTGAAAAACAAAAAGCTGGTAAAAAACGGATGAAAGCCATTGGTTCAGTAGAAGTCCCT
>lepA_Lcl-200
ATGAATTTACAAGAAATGAATGCGCGTAAGGAAAAAATTCGTAATTTTTCGATTATCGCCCATATTGACCACGGGAAATCAACCCTTGCTGACCGTATTCTCGAGCAAACTGAAACTGTCTCAAAACGTGAAATGCAAGCCCAACTTTTAGACTCAATGGACCTTGAACGTGAACGTGGGATTACCATTAAATTAAATGCTATCGAACTGAACTATAAAGCTAAAGATGGCGAAACTTATATTTTCCACCTTATTGACACGCCAGGGCACGTCGATTTCACTTATGAAGTCTCACGAAGTCTTGCTGCCTGTGAAGGGGCAATTTTAGTTGTTGATGCCGCCCAAGGAATCGAAGCTCAAACCCTCGCTAACGTTTATCTTGCTTTGGATAATGACCTCGAAATTTTACCAGTCATCAATAAAATTGACTTACCAGCTGCTGACCCAGAAATGGTTCGCCAAGAAATTGAAGATGTGATTGGTTTAGATGCTTCCGAAGCGGTTCTTGCCTCTGCTAAAGCTGGAATTGGAATTGAAGAAATTCTTGAACAAATCGTCGAAAAAGTTCCAGCTCCTCAAGGTGAAGTTGACGCGCCTCTCAAAGCTCTAATTTTTGACTCAGTTTATGATGCTTATCGAGGAGTTATTCTTCAAATTCGTGTGATTGACGGTTCAGTCAAGGTTGGAGATCGTATTCAACTGATGAGTAACGGCAAAGAATTTGATGTTACAGAAGTTGGGATTTTCACACCAAAAGCAGTTGCCCGTGATTTCTTGATGGCTGGAGATGTTGGTTATGTTGCTGCCGCAATCAAGACAGTTGCTGACACACGTGTTGGGGATACAGTGACACTCGCTTCAAATCCAGCGACCGAAGCCCTAGAGGGTTATAAGGAAATGAACCCAATGGTGTTCGCTGGGATTTACCCAATTGAATCAAATAAATTTAACGACCTCCGTGAGGCCCTTGAAAAACTTCAATTAAACGACGCTAGTCTTCGTTTTGAGCCTGAAACATCACAAGCTCTTGGTTTTGGATTCCGTTGTGGTTTCCTTGGCCTCTTGCACATGGATGTCATTCAAGAGCGTTTAGAACGTGAATTTGGTATTGATTTGATTATGACTGCTCCATCCGTTGTTTATCATATTAATACTACAGATGGTGAAACATTAGAAGTCGCTAACCCATCGGAATTCCCAGATCCTACACGCATTGAAAATATTGAAGAACCATTTGTTAAAGCTCAAATCATGGTGCCAAATGATTTTGTTGGTCCTGTGATGGAATTGGCCCAACGAAAACGCGGAATTTTTCTAACAATGGATTATTTAGATGCAAATCGTGTCAATATCATTTATCATATTCCATTGAGTGAAATTGTTTTTGATTTCTTTGATAAACTTAAATCATCAACTAAAGGTTATGCCAGCTTTGATTATGAAATTTCTGACTATCGTCCATCAAATCTTGTAAAAATGGATATTCTCTTAAATGCTGAAAAAGTCGATGCCTTAAGTTTCATTGTCCACAAAGACTTTGCCTTTGAACGCGGAAAAGTAATTGTTGAAAAACTTAAAAAACTCATTCCACGTCAACAATTTGAAGTTCCAATCCAAGCAACCATTGGAAACAAAATCGTTGCTCGTTCAGACATTAAAGCTCTTCGTAAAAATGTATTGGCCAAATGTTATGGTGGAGATATTTCCCGTAAGCGAAAACTCCTTGAAAAACAAAAAGCTGGTAAAAAACGGATGAAAGCCATTGGTTCAGTAGAAGTCCCT
>lepA_Lcl-201
ATGAATTTACAAGAAATGAACGCGCGTAAGGAAAAAATTCGTAATTTTTCGATTATCGCCCATATTGACCACGGGAAATCAACCCTTGCTGACCGTATTCTCGAGCAAACTGAAACTGTCTCAAAACGTGAAATGCAAGCCCAACTTTTAGACTCAATGGACCTTGAACGTGAACGTGGGATTACCATTAAATTAAATGCTATCGAACTGAACTATAAAGCTAAAGATGGCGAAACTTATATTTTCCACCTTATTGACACGCCAGGGCACGTCGATTTCACTTATGAAGTCTCACGAAGTCTTGCTGCCTGTGAAGGGGCAATTTTAGTTGTTGATGCCGCCCAAGGAATCGAAGCTCAAACCCTCGCTAACGTTTATCTTGCTTTGGATAATGACCTCGAAATTTTACCAGTCATCAATAAAATTGACTTACCAGCTGCTGACCCAGAAATGGTTCGCCAAGAAATTGAAGATGTGATTGGTTTAGATGCTTCCGAAGCGGTTCTTGCCTCTGCTAAAGCTGGAATTGGAATTGAAGAAATTCTTGAACAAATCGTCGAAAAAGTTCCAGCTCCTCAAGGTGAAGTTGACGCGCCTCTCAAAGCTCTAATTTTTGACTCAGTTTATGATGCTTATCGAGGAGTTATTCTTCAAATTCGTGTGATTGACGGTTCAGTCAAGGTTGGAGATCGTATTCAACTGATGAGTAACGGCAAAGAATTTGATGTTACAGAAGTTGGGATTTTCACACCAAAAGCAGTTGCCCGTGATTTCTTGATGGCTGGAGATGTTGGTTATGTTGCTGCCGCAATCAAGACAGTTGCTGACACACGTGTTGGGGATACAGTGACACTCGCTTCAAATCCAGCGACCGAAGCCCTAGAGGGTTATAAGGAAATGAACCCAATGGTGTTCGCTGGGATTTACCCAATTGAATCAAATAAATTTAACGACCTCCGTGAGGCCCTTGAAAAACTTCAATTAAACGACGCTAGTCTTCGTTTTGAGCCTGAAACATCACAAGCTCTTGGTTTTGGATTCCGTTGTGGTTTCCTTGGCCTCTTGCACATGGATGTCATTCAAGAGCGTTTAGAACGTGAATTTGGTATTGATTTGATTATGACTGCTCCATCCGTTGTTTATCATATTAATACTACAGATGGTGAAACATTAGAAGTCGCTAACCCATCGGAATTCCCAGATCCTACACGCATTGAAAATATTGAAGAACCATTTGTTAAAGCTCAAATCATGGTGCCAAATGATTTTGTTGGTCCTGTGATGGAATTGGCCCAACGAAAACGCGGAATTTTTCTAACAATGGATTATTTAGATGCAAATCGTGTCAATATCATTTATCATATTCCATTGAGTGAAATTGTTTTTGATTTCTTTGATAAACTTAAATCATCAACTAAAGGTTATGCCAGCTTTGATTATGAAATTTCTGACTATCGTCCATCAAATCTTGTAAAAATGGATATTCTCTTAAATGCTGAAAAAGTCGATGCCTTAAGTTTCATTGTCCACAAAGACTTTGCCTTTGAACGCGGAAAAGTAATTGTTGAAAAACTTAAAAAACTCATTCCACGTCAACAATTTGAAGTTCCAATCCAAGCAACCATTGGAAACAAAATCGTTGCTCGTTCAGACATTAAAGCTCTTCGTAAAAATGTATTGGCCAAATGTTATGGTGGAGATATTTCCCGTAAGCGAAAACTCCTTGAAAAACAAAAAGCTGGTAAAAAACGGATGAAAGCCATTGGTTCAGTAGAAGTCCCT
>lepA_Lcl-202
ATGAATTTACAAGAAATGAACGCGCGTAAGGAAAAAATTCGTAATTTTTCGATTATCGCCCATATTGACCACGGGAAATCAACCCTTGCTGACCGTATTCTCGAGCAAACTGAAACTGTCTCAAAACGTGAAATGCAAGCCCAACTTTTAGACTCAATGGACCTTGAACGTGAACGTGGGATTACCATTAAATTAAATGCTATCGAACTGAACTATAAAGCTAAAGATGGCGAAACTTATATTTTCCACCTTATTGACACGCCAGGGCACGTCGATTTCACTTATGAAGTCTCACGAAGTCTTGCTGCCTGTGAAGGGGCAATTTTAGTTGTTGATGCCGCCCAAGGAATCGAAGCTCAAACCCTCGCTAACGTTTATCTTGCTTTGGATAATGACCTCGAAATTTTACCAGTCATCAATAAAATTGACTTACCAGCTGCTGACCCAGAAATGGTTCGCCAAGAAATTGAAGATGTGATTGGTTTAGATGCTTCCGAAGCGGTTCTTGCCTCTGCTAAAGCTGGAATTGGAATTGAAGAAATTCTTGAACAAATCGTCGAAAAAGTTCCAGCTCCTCAAGGTGAAGTTGACGCGCCTCTCAAAGCTCTAATTTTTGACTCAGTTTATGATGCTTATCGAGGAGTTATTCTTCAAATTCGTGTGATTGACGGTTCAGTCAAGGTTGGAGATCGTATTCAACTGATGAGTAACGGCAAAGAATTTGATGTTACAGAAGTTGGGATTTTCACACCAAAAGCAGTTGCCCGTGATTTCTTGATGGCTGGAGATGTTGGTTATGTTGCTGCCGCAATCAAGACAGTTGCTGACACACGTGTTGGGGATACAGTGACACTCGCTTCAAATCCAGCGACCGAAGCCCTAGAGGGTTATAAGGAAATGAACCCAATGGTGTTCGCTGGGATTTACCCAATTGAATCAAATAAATTTAACGACCTCCGTGAGGCCCTTGAAAAACTTCAATTAAACGACGCTAGTCTTCGTTTTGAGCCTGAAACATCACAAGCTCTTGGTTTTGGATTCCGTTGTGGTTTCCTTGGCCTCTTGCACATGGATGTCATTCAAGAGCGTTTAGAACGTGAATTTGGTATTGATTTGATTATGACTGCTCCATCCGTTGTTTATCATATTAATACTACAGATGGTGAAACATTAGAAGTCGCTAACCCATCGGAATTCCCAGATCCTACACGCATTGAAAATATTGAAGAACCATTTGTTAAAGCTCAAATCATGGTGCCAAATGATTTTGTTGGTCCTGTGATGGAATTGGCCCAACGAAAACGCGGAATTTTTCTAACAATGGATTATTTAGATGCAAATCGTGTCAATATCATTTATCATATTCCATTGAGTGAAATTGTTTTTGATTTCTTTGATAAACTTAAATCATCAACTAAAGGTTATGCCAGCTTTGATTATGAAATTTCTGACTATCGTCCATCAAATCTTGTAAAAATGGATATTCTCTTAAATGCTGAAAAAGTCGATGCCTTAAGTTTCATTGTCCACAAAGACTTTGCCTTTGAACGCGGAAAAGTAATTGTTGAAAAACTTAAAAAACTCATTCCACGTCAACAATTTGAAGTTCCAATCCAAGCAACCATTGGAAACAAAATCGTTGCTCGTTCAGACATTAAAGCTCTTCGTAAAAATGTATTGGCCAAATGTTATGGTGGAGATATTTCCCGTAAGCGAAAACTCCTTGAAAAACAAAAAGCTGGTAAAAAACGGATGAAAGCCATTGGTTCAGTAGAAGTCCCT
>lepA_Lcl-203
ATGAATTTACAAGAAATGAACGCGCGTAAGGAAAAAATTCGTAATTTTTCGATTATCGCCCATATTGACCACGGGAAATCAACCCTTGCTGACCGTATTCTCGAGCAAACTGAAACTGTCTCAAAACGTGAAATGCAAGCCCAACTTTTAGACTCAATGGACCTTGAACGTGAACGTGGGATTACCATTAAATTAAATGCTATCGAACTGAACTATAAAGCTAAAGATGGCGAAACTTATATTTTCCACCTTATTGACACGCCAGGGCACGTCGATTTCACTTATGAAGTCTCACGAAGTCTTGCTGCCTGTGAAGGGGCAATTTTAGTTGTTGATGCCGCCCAAGGAATCGAAGCTCAAACCCTCGCTAACGTTTATCTTGCTTTGGATAATGACCTCGAAATTTTACCAGTCATCAATAAAATTGACTTACCAGCTGCTGACCCAGAAATGGTTCGCCAAGAAATTGAAGATGTGATTGGTTTAGATGCTTCCGAAGCGGTTCTTGCCTCTGCTAAAGCTGGAATTGGAATTGAAGAAATTCTTGAACAAATCGTCGAAAAAGTTCCAGCTCCTCAAGGTGAAGTTGACGCGCCTCTCAAAGCTCTAATTTTTGACTCAGTTTATGATGCTTATCGAGGAGTTATTCTTCAAATTCGTGTGATTGACGGTTCAGTCAAGGTTGGAGATCGTATTCAACTGATGAGTAACGGCAAAGAATTTGATGTTACAGAAGTTGGGATTTTCACACCAAAAGCAGTTGCCCGTGATTTCTTGATGGCTGGAGATGTTGGTTATGTTGCTGCCGCAATCAAGACAGTTGCTGACACACGTGTTGGGGATACAGTGACACTCGCTTCAAATCCAGCGACCGAAGCCCTAGAGGGTTATAAGGAAATGAACCCAATGGTGTTCGCTGGGATTTACCCAATTGAATCAAATAAATTTAACGACCTCCGTGAGGCCCTTGAAAAACTTCAATTAAACGACGCTAGTCTTCGTTTTGAGCCTGAAACATCACAAGCTCTTGGTTTTGGATTCCGTTGTGGTTTCCTTGGCCTCTTGCACATGGATGTCATTCAAGAGCGTTTAGAACGTGAATTTGGTATTGATTTGATTATGACTGCTCCATCCGTTGTTTATCATATTAATACTACAGATGGTGAAACATTAGAAGTCGCTAACCCATCGGAATTCCCAGATCCTACACGCATTGAAAATATTGAAGAACCATTTGTTAAAGCTCAAATCATGGTGCCAAATGATTTTGTTGGTCCTGTGATGGAATTGGCCCAACGAAAACGCGGAATTTTTCTAACAATGGATTATTTAGATGCAAATCGTGTCAATATCATTTATCATATTCCATTGAGTGAAATTGTTTTTGATTTCTTTGATAAACTTAAATCATCAACTAAAGGTTATGCCAGCTTTGATTATGAAATTTCTGACTATCGTCCATCAAATCTTGTAAAAATGGATATTCTCTTAAATGCTGAAAAAGTCGATGCCTTAAGTTTCATTGTCCACAAAGACTTTGCCTTTGAACGCGGAAAAGTAATTGTTGAAAAACTTAAAAAACTCATTCCACGTCAACAATTTGAAGTTCCAATCCAAGCAACCATTGGAAACAAAATCGTTGCTCGTTCAGACATTAAAGCTCTTCGTAAAAATGTATTGGCCAAATGTTATGGTGGAGATATTTCCCGTAAGCGAAAACTCCTTGAAAAACAAAAAGCTGGTAAAAAACGGATGAAAGCCATTGGTTCAGTAGAAGTCCCT
>lepA_Lcl-204
ATGAATTTACAAGAAATGAACGCGCGTAAGGAAAAAATTCGTAATTTTTCGATTATCGCCCATATTGACCACGGGAAATCAACCCTTGCTGACCGTATTCTCGAGCAAACTGAAACTGTGTCAAAACGTGAAATGCAAGCCCAACTTTTAGACTCAATGGACCTTGAACGTGAACGTGGGATTACCATTAAATTAAATGCTATCGAGTTAAATTATAAAGCTAAAGATGGCGAAACTTATATTTTCCACCTCATTGACACGCCAGGGCACGTCGATTTTACTTATGAAGTTTCACGAAGTCTTGCTGCCTGTGAAGGGGCAATTTTAGTTGTTGATGCCGCCCAAGGAATCGAAGCTCAAACCCTCGCTAACGTTTATCTTGCTTTGGATAATGACCTCGAAATTTTACCAGTCATCAATAAAATTGACTTACCAGCTGCTGACCCAGAAATGGTTCGCCAAGAAATTGAAGATGTGATTGGTTTAGATGCTTCCGAAGCGGTTCTTGCCTCTGCTAAAGCTGGGATTGGGATTGAAGAAATTCTCGAACAAATCGTCGAGAAAGTTCCAGCCCCTCAAGGTGAAGTTGACGCACCTCTCAAAGCTCTAATTTTTGACTCAGTTTATGATGCTTATCGAGGAGTTATTCTTCAAATTCGTGTGATTGACGGTTCAGTCAAGGTTGGAGATCGTATTCAACTCATGAGTAACGGCAAAGAATTTGATGTTACAGAAGTTGGGATTTTCACACCAAAAGCAGTTTCCCGTGATTTCTTGATGGCCGGAGATGTTGGTTATGTTGCAGCCGCAATCAAGACAGTTGCTGACACACGTGTTGGGGATACAGTGACACTCGCTTCAAATCCAGCGACCGAAGCCCTAGAGGGTTATAAGGAAATGAACCCAATGGTGTTCGCTGGGATTTACCCAATTGAATCAAATAAATTTAACGACCTCCGTGAGGCCCTTGAAAAACTTCAATTAAACGACGCCAGTCTTCGTTTTGAGCCTGAAACATCACAAGCTCTTGGTTTTGGATTCCGTTGTGGTTTCCTTGGCCTCTTGCACATGGATGTCATTCAAGAGCGTTTAGAACGTGAATTTGGCATTGATTTGATTATGACTGCTCCATCCGTTGTTTATCATATTAATACTACAGATGGTGAAACATTAGAAGTTGCTAACCCATCGGAATTCCCAGATCCTACACGCATTGAAAATATTGAAGAACCATTTGTCAAAGCTCAAATCATGGTGCCAAATGATTTCGTTGGTCCTGTGATGGAATTGGCCCAACGAAAACGCGGGATTTTTCTAACAATGGATTATTTAGATGCAAATCGTGTCAATATCATTTATCATATTCCATTGAGTGAAATTGTCTTTGATTTCTTTGATAAACTTAAATCATCAACTAAAGGTTATGCCAGCTTTGATTATGAAATTTCTGATTATCGTCCATCAAATCTTGTAAAAATGGATATTCTCTTAAATGCTGAAAAAGTCGATGCCTTAAGTTTCATTGTTCACAAAGACTTTGCCTTTGAACGCGGAAAAGTAATTGTTGAAAAACTTAAAAAACTCATTCCACGTCAACAATTTGAAGTTCCAATCCAAGCAACCATTGGAAACAAAATCGTTGCTCGTTCAGATATTAAAGCTCTTCGTAAAAACGTATTGGCCAAATGTTATGGTGGAGATATTTCCCGTAAACGAAAACTCCTTGAAAAACAAAAAGCCGGTAAAAAACGGATGAAAGCCATTGGTTCAGTTGAAGTCCCT
>lepA_Lcl-205
ATGAATCTACAAGAAATGAACGCGCGTAAGGAAAAAATTCGTAATTTTTCGATTATCGCCCATATTGACCACGGAAAATCAACACTTGCTGACCGTATTCTCGAGCAAACTGAAACTGTTTCAAAACGAGAAATGCAAGCTCAACTTCTTGACTCAATGGACCTTGAACGTGAACGCGGAATTACCATTAAATTAAATGCTATTGAGTTAAATTATAAAGCCAAAGATGGTGAAACTTATATTTTCCACCTCATTGACACGCCGGGTCACGTCGATTTTACTTATGAAGTTTCACGAAGCCTTGCTGCCTGTGAGGGAGCAATATTAGTTGTTGATGCCGCACAAGGAATCGAAGCCCAAACCCTTGCAAATGTTTATCTTGCTTTGGATAATGACCTTGAAATTTTACCAGTCATCAATAAGATTGACCTACCAGCTGCTGACCCAGAAATGGTCCGTCAAGAAATTGAAGATGTGATTGGTTTAGATGCCTCTGAAGCCATTCTTGCTTCAGCCAAAGCTGGGATTGGTATTGAAGAAATTCTTGAACAGATTGTTGAGAAAGTTCCTGCCCCTCAAGGTGAAGTTGACGCTCCGCTCAAGGCTTTGATTTTTGACTCAGTTTATGATGCATATCGAGGCGTTATCCTTCAAATACGGGTCATTGACGGCTCGCTTAAAGTTGGGGACCGTATTCAATTGATGAGTAACGGTAAAGAATTTGATGTCACAGAAGTCGGTATTTTCACGCCAAAAGCTGTTTCTCGTGATTTCTTGATGGCTGGAGATGTTGGTTATGTAGCAGCATCTATTAAAACCGTTGCGGACACACGTGTCGGAGATACCGTGACCCTCGCATCAAATCCAGCAACTGAGGCGCTAAAGGGTTATAAAGAAATGAATCCAATGGTATTTGCGGGGATTTATCCAATTGAATCAAATAAATTCAATGACTTGCGCGAAGCTCTAGAAAAACTTCAATTAAATGATGCTAGTCTTCGTTTTGAACCTGAAACATCGCAAGCGCTTGGTTTCGGATTCCGTTGTGGTTTCCTCGGTCTTTTGCATATGGATGTCATTCAAGAGCGTTTAGAACGTGAATTTGGTATTGATTTGATCATGACCGCGCCATCCGTTGTTTATCATATCAATACAACGGACGGTGAAACCCTTGAAGTAGCCAACCCATCAGAATTCCCAGATCCTACACGCATTGAAAACATCGAAGAACCATTTGTTAAAGCTCAAATCATGGTACCAAATGATTTCGTTGGTCCGGTTATGGAATTAGCTCAACGGAAACGTGGAATTTTCCTAACAATGGATTATTTAGACGCAAATCGGGTCAATATCATATATAATATTCCATTGAGTGAAATTGTCTTTGATTTCTTTGATAAACTTAAATCATCAACTAAAGGTTATGCCAGCTTTGATTATGAGATTTCTGATTATCGTCCATCAAATCTTGTGAAAATGGACATTCTCTTAAATGCCGAAAAAGTCGATGCCTTAAGTTTCATTGTCCACAAAGACTTTGCCTTTGAACGCGGAAAAGTCATTGTTGAAAAACTTAAAAAACTCATTCCACGTCAACAATTCGAAGTGCCAATTCAAGCGACTATCGGAAATAAAATCGTTGCCCGTTCAGATATTAAAGCTCTTCGTAAAAACGTATTGGCCAAATGTTATGGTGGTGATATTTCCCGCAAACGAAAACTCCTTGAAAAACAAAAAGCCGGTAAAAAGCGGATGAAAGCCATTGGTTCAGTAGAAGTCCCT
>lepA_Lcl-206
ATGAATCTACAAGAAATGAACGCGCGTAAGGAAAAAATTCGTAATTTTTCGATTATCGCCCATATTGACCACGGAAAATCAACACTTGCTGACCGTATTCTCGAGCAAACTGAAACTGTTTCAAAACGAGAAATGCAAGCTCAACTTCTTGACTCAATGGACCTTGAACGTGAACGCGGAATTACCATTAAATTAAATGCTATTGAGTTAAATTATAAAGCCAAAGATGGTGAAACTTATATTTTCCACCTCATTGACACGCCGGGTCACGTCGATTTTACTTATGAAGTTTCACGAAGCCTTGCTGCCTGTGAGGGAGCAATATTAGTTGTTGATGCCGCACAAGGAATCGAAGCCCAAACCCTTGCAAATGTTTATCTTGCTTTGGATAATGACCTTGAAATTTTACCAGTCATCAATAAGATTGACCTACCAGCTGCTGACCCAGAAATGGTCCGTCAAGAAATTGAAGATGTGATTGGTTTAGATGCCTCTGAAGCCATTCTTGCTTCAGCCAAAGCTGGGATTGGTATTGAAGAAATTCTTGAACAGATTGTTGAGAAAGTTCCTGCCCCTCAAGGTGAAGTTGACGCTCCGCTCAAGGCTTTGATTTTTGACTCAGTTTATGATGCATATCGAGGCGTTATCCTTCAAATACGGGTCATTGACGGCTCGCTTAAAGTTGGGGACCGTATTCAATTGATGAGTAACGGTAAAGAATTTGATGTCACAGAAGTCGGTATTTTCACGCCAAAAGCTGTTTCTCGTGATTTCTTGATGGCTGGAGATGTTGGTTATGTAGCAGCATCTATTAAAACCGTTGCGGACACACGTGTCGGAGATACCGTGACCCTCGCATCAAATCCAGCAACTGAGGCGCTAAAGGGTTATAAAGAAATGAATCCAATGGTATTTGCGGGGATTTATCCAATTGAATCAAATAAATTCAATGACTTGCGCGAAGCTCTAGAAAAACTTCAATTAAATGATGCTAGTCTTCGTTTTGAACCTGAAACATCGCAAGCGCTTGGTTTCGGATTCCGTTGTGGTTTCCTCGGTCTTTTGCATATGGATGTCATTCAAGAGCGTTTAGAACGTGAATTTGGTATTGATTTGATCATGACCGCGCCATCCGTTGTTTATCATATCAATACAACGGACGGTGAAACCCTTGAAGTAGCCAACCCATCAGAATTCCCAGATCCTACACGCATTGAAAACATCGAAGAACCATTTGTTAAAGCTCAAATCATGGTACCAAATGATTTCGTTGGTCCGGTTATGGAATTAGCTCAACGGAAACGTGGAATTTTCCTAACAATGGATTATTTAGACGCAAATCGGGTCAATATCATATATAATATTCCATTGAGTGAAATTGTCTTTGATTTCTTTGATAAACTTAAATCATCAACTAAAGGTTATGCCAGCTTTGATTATGAGATTTCTGATTATCGTCCATCAAATCTTGTGAAAATGGACATTCTCTTAAATGCCGAAAAAGTCGATGCCTTAAGTTTCATTGTCCACAAAGACTTTGCCTTTGAACGCGGAAAAGTCATTGTTGAAAAACTTAAAAAACTCATTCCACGTCAACAATTCGAAGTGCCAATTCAAGCGACTATCGGAAATAAAATCGTTGCCCGTTCAGATATTAAAGCTCTTCGTAAAAACGTATTGGCCAAATGTTATGGTGGTGATATTTCCCGCAAACGAAAACTCCTTGAAAAACAAAAAGCCGGTAAAAAGCGGATGAAAGCCATTGGTTCAGTAGAAGTCCCT
>lepA_Lcl-207
ATGAATTTACAAGAAATGAACGCGCGTAAGGAAAAAATTCGTAATTTTTCGATTATCGCCCATATTGACCACGGGAAATCAACCCTTGCTGACCGTATTCTCGAGCAAACTGAAACTGTCTCAAAACGTGAAATGCAAGCCCAACTTTTAGACTCAATGGACCTTGAACGTGAACGTGGGATTACCATTAAATTAAATGCTATCGAACTGAACTATAAAGCTAAAGATGGCGAAACTTATATTTTCCACCTTATTGACACGCCAGGGCACGTCGATTTCACTTATGAAGTCTCACGAAGTCTTGCTGCCTGTGAAGGGGCAATTTTAGTTGTTGATGCCGCCCAAGGAATCGAAGCTCAAACCCTCGCTAACGTTTATCTTGCTTTGGATAATGACCTCGAAATTTTACCAGTCATCAATAAAATTGACTTACCAGCTGCTGACCCAGAAATGGTTCGCCAAGAAATTGAAGATGTGATTGGTTTAGATGCTTCCGAAGCGGTTCTTGCCTCTGCTAAAGCTGGAATTGGAATTGAAGAAATTCTTGAACAAATCGTCGAAAAAGTTCCAGCTCCTCAAGGTGAAGTTGACGCGCCTCTCAAAGCTCTAATTTTTGACTCAGTTTATGATGCTTATCGAGGAGTTATTCTTCAAATTCGTGTGATTGACGGTTCAGTCAAGGTTGGAGATCGTATTCAACTGATGAGTAACGGCAAAGAATTTGATGTTACAGAAGTTGGGATTTTCACACCAAAAGCAGTTGCCCGTGATTTCTTGATGGCTGGAGATGTTGGTTATGTTGCTGCCGCAATCAAGACAGTTGCTGACACACGTGTTGGGGATACAGTGACACTCGCTTCAAATCCAGCGACCGAAGCCCTAGAGGGTTATAAGGAAATGAACCCAATGGTGTTCGCTGGGATTTACCCAATTGAATCAAATAAATTTAACGACCTCCGTGAGGCCCTTGAAAAACTTCAATTAAACGACGCTAGTCTTCGTTTTGAGCCTGAAACATCACAAGCTCTTGGTTTTGGATTCCGTTGTGGTTTCCTTGGCCTCTTGCACATGGATGTCATTCAAGAGCGTTTAGAACGTGAATTTGGTATTGATTTGATTATGACTGCTCCATCCGTTGTTTATCATATTAATACTACAGATGGTGAAACATTAGAAGTCGCTAACCCATCGGAATTCCCAGATCCTACACGCATTGAAAATATTGAAGAACCATTTGTTAAAGCTCAAATCATGGTGCCAAATGATTTTGTTGGTCCTGTGATGGAATTGGCCCAACGAAAACGCGGAATTTTTCTAACAATGGATTATTTAGATGCAAATCGTGTCAATATCATTTATCATATTCCATTGAGTGAAATTGTTTTTGATTTCTTTGATAAACTTAAATCATCAACTAAAGGTTATGCCAGCTTTGATTATGAAATTTCTGACTATCGTCCATCAAATCTTGTAAAAATGGATATTCTCTTAAATGCTGAAAAAGTCGATGCCTTAAGTTTCATTGTCCACAAAGACTTTGCCTTTGAACGCGGAAAAGTAATTGTTGAAAAACTTAAAAAACTCATTCCACGTCAACAATTTGAAGTTCCAATCCAAGCAACCATTGGAAACAAAATCGTTGCTCGTTCAGACATTAAAGCTCTTCGTAAAAATGTATTGGCCAAATGTTATGGTGGAGATATTTCCCGTAAGCGAAAACTCCTTGAAAAACAAAAAGCTGGTAAAAAACGGATGAAAGCCATTGGTTCAGTAGAAGTCCCT
>lepA_Lcl-208
ATGAATTTACAAGAAATGAATGCGCGTAAGGAAAAAATTCGTAATTTTTCGATTATCGCCCATATTGACCACGGGAAATCAACCCTTGCTGACCGTATTCTCGAGCAAACTGAAACTGTCTCAAAACGTGAAATGCAAGCCCAACTTTTAGACTCAATGGACCTTGAACGTGAACGTGGGATTACCATTAAATTAAATGCTATCGAACTGAACTATAAAGCTAAAGATGGCGAAACTTATATTTTCCACCTTATTGACACGCCAGGGCACGTCGATTTCACTTATGAAGTCTCACGAAGTCTTGCTGCCTGTGAAGGGGCAATTTTAGTTGTTGATGCCGCCCAAGGAATCGAAGCTCAAACCCTCGCTAACGTTTATCTTGCTTTGGATAATGACCTCGAAATTTTACCAGTCATCAATAAAATTGACTTACCAGCTGCTGACCCAGAAATGGTTCGCCAAGAAATTGAAGATGTGATTGGTTTAGATGCTTCCGAAGCGGTTCTTGCCTCTGCTAAAGCTGGAATTGGAATTGAAGAAATTCTTGAACAAATCGTCGAAAAAGTTCCAGCTCCTCAAGGTGAAGTTGACGCGCCTCTCAAAGCTCTAATTTTTGACTCAGTTTATGATGCTTATCGAGGAGTTATTCTTCAAATTCGTGTGATTGACGGTTCAGTCAAGGTTGGAGATCGTATTCAACTGATGAGTAACGGCAAAGAATTTGATGTTACAGAAGTTGGGATTTTCACACCAAAAGCAGTTGCCCGTGATTTCTTGATGGCTGGAGATGTTGGTTATGTTGCTGCCGCAATCAAGACAGTTGCTGACACACGTGTTGGGGATACAGTGACACTCGCTTCAAATCCAGCGACCGAAGCCCTAGAGGGTTATAAGGAAATGAACCCAATGGTGTTCGCTGGGATTTACCCAATTGAATCAAATAAATTTAACGACCTCCGTGAGGCCCTTGAAAAACTTCAATTAAACGACGCTAGTCTTCGTTTTGAGCCTGAAACATCACAAGCTCTTGGTTTTGGATTCCGTTGTGGTTTCCTTGGCCTCTTGCACATGGATGTCATTCAAGAGCGTTTAGAACGTGAATTTGGTATTGATTTGATTATGACTGCTCCATCCGTTGTTTATCATATTAATACTACAGATGGTGAAACATTAGAAGTCGCTAACCCATCGGAATTCCCAGATCCTACACGCATTGAAAATATTGAAGAACCATTTGTTAAAGCTCAAATCATGGTGCCAAATGATTTTGTTGGTCCTGTGATGGAATTGGCCCAACGAAAACGCGGAATTTTTCTAACAATGGATTATTTAGATGCAAATCGTGTCAATATCATTTATCATATTCCATTGAGTGAAATTGTTTTTGATTTCTTTGATAAACTTAAATCATCAACTAAAGGTTATGCCAGCTTTGATTATGAAATTTCTGACTATCGTCCATCAAATCTTGTAAAAATGGATATTCTCTTAAATGCTGAAAAAGTCGATGCCTTAAGTTTCATTGTCCACAAAGACTTTGCCTTTGAACGCGGAAAAGTAATTGTTGAAAAACTTAAAAAACTCATTCCACGTCAACAATTTGAAGTTCCAATCCAAGCAACCATTGGAAACAAAATCGTTGCTCGTTCAGACATTAAAGCTCTTCGTAAAAATGTATTGGCCAAATGTTATGGTGGAGATATTTCCCGTAAGCGAAAACTCCTTGAAAAACAAAAAGCTGGTAAAAAACGGATGAAAGCCATTGGTTCAGTAGAAGTCCCT
>lepA_Lcl-209
ATGAATTTACAAGAAATGAACGCGCGTAAGGAAAAAATTCGTAATTTTTCGATTATCGCCCATATTGACCACGGGAAATCAACCCTTGCTGACCGTATTCTCGAGCAAACTGAAACTGTCTCAAAACGTGAAATGCAAGCCCAACTTTTAGACTCAATGGACCTTGAACGTGAACGTGGGATTACCATTAAATTAAATGCTATCGAACTGAACTATAAAGCTAAAGATGGCGAAACTTATATTTTCCACCTTATTGACACGCCAGGGCACGTCGATTTCACTTATGAAGTCTCACGAAGTCTTGCTGCCTGTGAAGGGGCAATTTTAGTTGTTGATGCCGCCCAAGGAATCGAAGCTCAAACCCTCGCTAACGTTTATCTTGCTTTGGATAATGACCTCGAAATTTTACCAGTCATCAATAAAATTGACTTACCAGCTGCTGACCCAGAAATGGTTCGCCAAGAAATTGAAGATGTGATTGGTTTAGATGCTTCCGAAGCGGTTCTTGCCTCTGCTAAAGCTGGAATTGGAATTGAAGAAATTCTTGAACAAATCGTCGAAAAAGTTCCAGCTCCTCAAGGTGAAGTTGACGCGCCTCTCAAAGCTCTAATTTTTGACTCAGTTTATGATGCTTATCGAGGAGTTATTCTTCAAATTCGTGTGATTGACGGTTCAGTCAAGGTTGGAGATCGTATTCAACTGATGAGTAACGGCAAAGAATTTGATGTTACAGAAGTTGGGATTTTCACACCAAAAGCAGTTGCCCGTGATTTCTTGATGGCTGGAGATGTTGGTTATGTTGCTGCCGCAATCAAGACAGTTGCTGACACACGTGTTGGGGATACAGTGACACTCGCTTCAAATCCAGCGACCGAAGCCCTAGAGGGTTATAAGGAAATGAACCCAATGGTGTTCGCTGGGATTTACCCAATTGAATCAAATAAATTTAACGACCTCCGTGAGGCCCTTGAAAAACTTCAATTAAACGACGCTAGTCTTCGTTTTGAGCCTGAAACATCACAAGCTCTTGGTTTTGGATTCCGTTGTGGTTTCCTTGGCCTCTTGCACATGGATGTCATTCAAGAGCGTTTAGAACGTGAATTTGGTATTGATTTGATTATGACTGCTCCATCCGTTGTTTATCATATTAATACTACAGATGGTGAAACATTAGAAGTCGCTAACCCATCGGAATTCCCAGATCCTACACGCATTGAAAATATTGAAGAACCATTTGTTAAAGCTCAAATCATGGTGCCAAATGATTTTGTTGGTCCTGTGATGGAATTGGCCCAACGAAAACGCGGAATTTTTCTAACAATGGATTATTTAGATGCAAATCGTGTCAATATCATTTATCATATTCCATTGAGTGAAATTGTTTTTGATTTCTTTGATAAACTTAAATCATCAACTAAAGGTTATGCCAGCTTTGATTATGAAATTTCTGACTATCGTCCATCAAATCTTGTAAAAATGGATATTCTCTTAAATGCTGAAAAAGTCGATGCCTTAAGTTTCATTGTCCACAAAGACTTTGCCTTTGAACGCGGAAAAGTAATTGTTGAAAAACTTAAAAAACTCATTCCACGTCAACAATTTGAAGTTCCAATCCAAGCAACCATTGGAAACAAAATCGTTGCTCGTTCAGACATTAAAGCTCTTCGTAAAAATGTATTGGCCAAATGTTATGGTGGAGATATTTCCCGTAAGCGAAAACTCCTTGAAAAACAAAAAGCTGGTAAAAAACGGATGAAAGCCATTGGTTCAGTAGAAGTCCCT
>lepA_Lcl-210
ATGAATTTACAAGAAATGAACGCGCGTAAGGAAAAAATTCGTAATTTTTCGATTATCGCCCATATTGACCACGGGAAATCAACCCTTGCTGACCGTATTCTCGAGCAAACTGAAACTGTGTCAAAACGTGAAATGCAAGCCCAACTTTTAGACTCAATGGACCTTGAACGTGAACGTGGGATTACCATTAAATTAAATGCTATCGAGTTAAATTATAAAGCTAAAGATGGCGAAACTTATATTTTCCACCTCATTGACACGCCAGGGCACGTCGATTTTACTTATGAAGTTTCACGAAGTCTTGCTGCCTGTGAAGGGGCAATTTTAGTTGTTGATGCCGCCCAAGGAATCGAAGCTCAAACCCTCGCTAACGTTTATCTTGCTTTGGATAATGACCTCGAAATTTTACCAGTCATCAATAAAATTGACTTACCAGCTGCTGACCCAGAAATGGTTCGCCAAGAAATTGAAGATGTGATTGGTTTAGATGCTTCCGAAGCGGTTCTTGCCTCTGCTAAAGCTGGGATTGGGATTGAAGAAATTCTCGAACAAATCGTCGAGAAAGTTCCAGCCCCTCAAGGTGAAGTTGACGCACCTCTCAAAGCTCTAATTTTTGACTCAGTTTATGATGCTTATCGAGGAGTTATTCTTCAAATTCGTGTGATTGACGGTTCAGTCAAGGTTGGAGATCGTATTCAACTCATGAGTAACGGCAAAGAATTTGATGTTACAGAAGTTGGGATTTTCACACCAAAAGCAGTTTCCCGTGATTTCTTGATGGCCGGAGATGTTGGTTATGTTGCAGCCGCAATCAAGACAGTTGCTGACACACGTGTTGGGGATACAGTGACACTCGCTTCAAATCCAGCGACCGAAGCCCTAGAGGGTTATAAGGAAATGAACCCAATGGTGTTCGCTGGGATTTACCCAATTGAATCAAATAAATTTAACGACCTCCGTGAGGCCCTTGAAAAACTTCAATTAAACGACGCCAGTCTTCGTTTTGAGCCTGAAACATCACAAGCTCTTGGTTTTGGATTCCGTTGTGGTTTCCTTGGCCTCTTGCACATGGATGTCATTCAAGAGCGTTTAGAACGTGAATTTGGCATTGATTTGATTATGACTGCTCCATCCGTTGTTTATCATATTAATACTACAGATGGTGAAACATTAGAAGTTGCTAACCCATCGGAATTCCCAGATCCTACACGCATTGAAAATATTGAAGAACCATTTGTCAAAGCTCAAATCATGGTGCCAAATGATTTCGTTGGTCCTGTGATGGAATTGGCCCAACGAAAACGCGGGATTTTTCTAACAATGGATTATTTAGATGCAAATCGTGTCAATATCATTTATCATATTCCATTGAGTGAAATTGTCTTTGATTTCTTTGATAAACTTAAATCATCAACTAAAGGTTATGCCAGCTTTGATTATGAAATTTCTGATTATCGTCCATCAAATCTTGTAAAAATGGATATTCTCTTAAATGCTGAAAAAGTCGATGCCTTAAGTTTCATTGTTCACAAAGACTTTGCCTTTGAACGCGGAAAAGTAATTGTTGAAAAACTTAAAAAACTCATTCCACGTCAACAATTTGAAGTTCCAATCCAAGCAACCATTGGAAACAAAATCGTTGCTCGTTCAGATATTAAAGCTCTTCGTAAAAACGTATTGGCCAAATGTTATGGTGGAGATATTTCCCGTAAACGAAAACTCCTTGAAAAACAAAAAGCCGGTAAAAAACGGATGAAAGCCATTGGTTCAGTTGAAGTCCCT
>lepA_Lcl-211
ATGAATTTACAAGAAATGAATGCGCGTAAGGAAAAAATTCGTAATTTTTCGATTATCGCCCATATTGACCACGGGAAATCAACCCTTGCTGACCGTATTCTCGAGCAAACTGAAACTGTCTCAAAACGTGAAATGCAAGCCCAACTTTTAGACTCAATGGACCTTGAACGTGAACGTGGGATTACCATTAAATTAAATGCTATCGAACTGAACTATAAAGCTAAAGATGGCGAAACTTATATTTTCCACCTTATTGACACGCCAGGGCACGTCGATTTCACTTATGAAGTCTCACGAAGTCTTGCTGCCTGTGAAGGGGCAATTTTAGTTGTTGATGCCGCCCAAGGAATCGAAGCTCAAACCCTCGCTAACGTTTATCTTGCTTTGGATAATGACCTCGAAATTTTACCAGTCATCAATAAAATTGACTTACCAGCTGCTGACCCAGAAATGGTTCGCCAAGAAATTGAAGATGTGATTGGTTTAGATGCTTCCGAAGCGGTTCTTGCCTCTGCTAAAGCTGGAATTGGAATTGAAGAAATTCTTGAACAAATCGTCGAAAAAGTTCCAGCTCCTCAAGGTGAAGTTGACGCGCCTCTCAAAGCTCTAATTTTTGACTCAGTTTATGATGCTTATCGAGGAGTTATTCTTCAAATTCGTGTGATTGACGGTTCAGTCAAGGTTGGAGATCGTATTCAACTGATGAGTAACGGCAAAGAATTTGATGTTACAGAAGTTGGGATTTTCACACCAAAAGCAGTTGCCCGTGATTTCTTGATGGCTGGAGATGTTGGTTATGTTGCTGCCGCAATCAAGACAGTTGCTGACACACGTGTTGGGGATACAGTGACACTCGCTTCAAATCCAGCGACCGAAGCCCTAGAGGGTTATAAGGAAATGAACCCAATGGTGTTCGCTGGGATTTACCCAATTGAATCAAATAAATTTAACGACCTCCGTGAGGCCCTTGAAAAACTTCAATTAAACGACGCTAGTCTTCGTTTTGAGCCTGAAACATCACAAGCTCTTGGTTTTGGATTCCGTTGTGGTTTCCTTGGCCTCTTGCACATGGATGTCATTCAAGAGCGTTTAGAACGTGAATTTGGTATTGATTTGATTATGACTGCTCCATCCGTTGTTTATCATATTAATACTACAGATGGTGAAACATTAGAAGTCGCTAACCCATCGGAATTCCCAGATCCTACACGCATTGAAAATATTGAAGAACCATTTGTTAAAGCTCAAATCATGGTGCCAAATGATTTTGTTGGTCCTGTGATGGAATTGGCCCAACGAAAACGCGGAATTTTTCTAACAATGGATTATTTAGATGCAAATCGTGTCAATATCATTTATCATATTCCATTGAGTGAAATTGTTTTTGATTTCTTTGATAAACTTAAATCATCAACTAAAGGTTATGCCAGCTTTGATTATGAAATTTCTGACTATCGTCCATCAAATCTTGTAAAAATGGATATTCTCTTAAATGCTGAAAAAGTCGATGCCTTAAGTTTCATTGTCCACAAAGACTTTGCCTTTGAACGCGGAAAAGTAATTGTTGAAAAACTTAAAAAACTCATTCCACGTCAACAATTTGAAGTTCCAATCCAAGCAACCATTGGAAACAAAATCGTTGCTCGTTCAGACATTAAAGCTCTTCGTAAAAATGTATTGGCCAAATGTTATGGTGGAGATATTTCCCGTAAGCGAAAACTCCTTGAAAAACAAAAAGCTGGTAAAAAACGGATGAAAGCCATTGGTTCAGTAGAAGTCCCT
>lepA_Lcl-212
ATGAATTTACAAGAAATGAACGCGCGTAAGGAAAAAATTCGTAATTTTTCGATTATCGCCCATATTGACCACGGGAAATCAACCCTTGCTGACCGTATTCTCGAGCAAACTGAAACTGTCTCAAAACGTGAAATGCAAGCCCAACTTTTAGACTCAATGGACCTTGAACGTGAACGTGGGATTACCATTAAATTAAATGCTATCGAACTGAACTATAAAGCTAAAGATGGCGAAACTTATATTTTCCACCTTATTGACACGCCAGGGCACGTCGATTTCACTTATGAAGTCTCACGAAGTCTTGCTGCCTGTGAAGGGGCAATTTTAGTTGTTGATGCCGCCCAAGGAATCGAAGCTCAAACCCTCGCTAACGTTTATCTTGCTTTGGATAATGACCTCGAAATTTTACCAGTCATCAATAAAATTGACTTACCAGCTGCTGACCCAGAAATGGTTCGCCAAGAAATTGAAGATGTGATTGGTTTAGATGCTTCCGAAGCGGTTCTTGCCTCTGCTAAAGCTGGAATTGGAATTGAAGAAATTCTTGAACAAATCGTCGAAAAAGTTCCAGCTCCTCAAGGTGAAGTTGACGCGCCTCTCAAAGCTCTAATTTTTGACTCAGTTTATGATGCTTATCGAGGAGTTATTCTTCAAATTCGTGTGATTGACGGTTCAGTCAAGGTTGGAGATCGTATTCAACTGATGAGTAACGGCAAAGAATTTGATGTTACAGAAGTTGGGATTTTCACACCAAAAGCAGTTGCCCGTGATTTCTTGATGGCTGGAGATGTTGGTTATGTTGCTGCCGCAATCAAGACAGTTGCTGACACACGTGTTGGGGATACAGTGACACTCGCTTCAAATCCAGCGACCGAAGCCCTAGAGGGTTATAAGGAAATGAACCCAATGGTGTTCGCTGGGATTTACCCAATTGAATCAAATAAATTTAACGACCTCCGTGAGGCCCTTGAAAAACTTCAATTAAACGACGCTAGTCTTCGTTTTGAGCCTGAAACATCACAAGCTCTTGGTTTTGGATTCCGTTGTGGTTTCCTTGGCCTCTTGCACATGGATGTCATTCAAGAGCGTTTAGAACGTGAATTTGGTATTGATTTGATTATGACTGCTCCATCCGTTGTTTATCATATTAATACTACAGATGGTGAAACATTAGAAGTCGCTAACCCATCGGAATTCCCAGATCCTACACGCATTGAAAATATTGAAGAACCATTTGTTAAAGCTCAAATCATGGTGCCAAATGATTTTGTTGGTCCTGTGATGGAATTGGCCCAACGAAAACGCGGAATTTTTCTAACAATGGATTATTTAGATGCAAATCGTGTCAATATCATTTATCATATTCCATTGAGTGAAATTGTTTTTGATTTCTTTGATAAACTTAAATCATCAACTAAAGGTTATGCCAGCTTTGATTATGAAATTTCTGACTATCGTCCATCAAATCTTGTAAAAATGGATATTCTCTTAAATGCTGAAAAAGTCGATGCCTTAAGTTTCATTGTCCACAAAGACTTTGCCTTTGAACGCGGAAAAGTAATTGTTGAAAAACTTAAAAAACTCATTCCACGTCAACAATTTGAAGTTCCAATCCAAGCAACCATTGGAAACAAAATCGTTGCTCGTTCAGACATTAAAGCTCTTCGTAAAAATGTATTGGCCAAATGTTATGGTGGAGATATTTCCCGTAAGCGAAAACTCCTTGAAAAACAAAAAGCTGGTAAAAAACGGATGAAAGCCATTGGTTCAGTAGAAGTCCCT
>lepA_Lcl-213
ATGAATTTACAAGAAATGAACGCGCGTAAGGAAAAAATTCGTAATTTTTCGATTATCGCCCATATTGACCACGGGAAATCAACCCTTGCTGACCGTATTCTCGAGCAAACTGAAACTGTCTCAAAACGTGAAATGCAAGCCCAACTTTTAGACTCAATGGACCTTGAACGTGAACGTGGGATTACCATTAAATTAAATGCTATCGAACTGAACTATAAAGCTAAAGATGGCGAAACTTATATTTTCCACCTTATTGACACGCCAGGGCACGTCGATTTCACTTATGAAGTCTCACGAAGTCTTGCTGCCTGTGAAGGGGCAATTTTAGTTGTTGATGCCGCCCAAGGAATCGAAGCTCAAACCCTCGCTAACGTTTATCTTGCTTTGGATAATGACCTCGAAATTTTACCAGTCATCAATAAAATTGACTTACCAGCTGCTGACCCAGAAATGGTTCGCCAAGAAATTGAAGATGTGATTGGTTTAGATGCTTCCGAAGCGGTTCTTGCCTCTGCTAAAGCTGGAATTGGAATTGAAGAAATTCTTGAACAAATCGTCGAAAAAGTTCCAGCTCCTCAAGGTGAAGTTGACGCGCCTCTCAAAGCTCTAATTTTTGACTCAGTTTATGATGCTTATCGAGGAGTTATTCTTCAAATTCGTGTGATTGACGGTTCAGTCAAGGTTGGAGATCGTATTCAACTGATGAGTAACGGCAAAGAATTTGATGTTACAGAAGTTGGGATTTTCACACCAAAAGCAGTTGCCCGTGATTTCTTGATGGCTGGAGATGTTGGTTATGTTGCTGCCGCAATCAAGACAGTTGCTGACACACGTGTTGGGGATACAGTGACACTCGCTTCAAATCCAGCGACCGAAGCCCTAGAGGGTTATAAGGAAATGAACCCAATGGTGTTCGCTGGGATTTACCCAATTGAATCAAATAAATTTAACGACCTCCGTGAGGCCCTTGAAAAACTTCAATTAAACGACGCTAGTCTTCGTTTTGAGCCTGAAACATCACAAGCTCTTGGTTTTGGATTCCGTTGTGGTTTCCTTGGCCTCTTGCACATGGATGTCATTCAAGAGCGTTTAGAACGTGAATTTGGTATTGATTTGATTATGACTGCTCCATCCGTTGTTTATCATATTAATACTACAGATGGTGAAACATTAGAAGTCGCTAACCCATCGGAATTCCCAGATCCTACACGCATTGAAAATATTGAAGAACCATTTGTTAAAGCTCAAATCATGGTGCCAAATGATTTTGTTGGTCCTGTGATGGAATTGGCCCAACGAAAACGCGGAATTTTTCTAACAATGGATTATTTAGATGCAAATCGTGTCAATATCATTTATCATATTCCATTGAGTGAAATTGTTTTTGATTTCTTTGATAAACTTAAATCATCAACTAAAGGTTATGCCAGCTTTGATTATGAAATTTCTGACTATCGTCCATCAAATCTTGTAAAAATGGATATTCTCTTAAATGCTGAAAAAGTCGATGCCTTAAGTTTCATTGTCCACAAAGACTTTGCCTTTGAACGCGGAAAAGTAATTGTTGAAAAACTTAAAAAACTCATTCCACGTCAACAATTTGAAGTTCCAATCCAAGCAACCATTGGAAACAAAATCGTTGCTCGTTCAGACATTAAAGCTCTTCGTAAAAATGTATTGGCCAAATGTTATGGTGGAGATATTTCCCGTAAGCGAAAACTCCTTGAAAAACAAAAAGCTGGTAAAAAACGGATGAAAGCCATTGGTTCAGTAGAAGTCCCT
>lepA_Lcl-214
ATGAATTTACAAGAAATGAATGCGCGTAAGGAAAAAATTCGTAATTTTTCGATTATCGCCCATATTGACCACGGGAAATCAACCCTTGCTGACCGTATTCTCGAGCAAACTGAAACTGTCTCAAAACGTGAAATGCAAGCCCAACTTTTAGACTCAATGGACCTTGAACGTGAACGTGGGATTACCATTAAATTAAATGCTATCGAACTGAACTATAAAGCTAAAGATGGCGAAACTTATATTTTCCACCTTATTGACACGCCAGGGCACGTCGATTTCACTTATGAAGTCTCACGAAGTCTTGCTGCCTGTGAAGGGGCAATTTTAGTTGTTGATGCCGCCCAAGGAATCGAAGCTCAAACCCTCGCTAACGTTTATCTTGCTTTGGATAATGACCTCGAAATTTTACCAGTCATCAATAAAATTGACTTACCAGCTGCTGACCCAGAAATGGTTCGCCAAGAAATTGAAGATGTGATTGGTTTAGATGCTTCCGAAGCGGTTCTTGCCTCTGCTAAAGCTGGAATTGGAATTGAAGAAATTCTTGAACAAATCGTCGAAAAAGTTCCAGCTCCTCAAGGTGAAGTTGACGCGCCTCTCAAAGCTCTAATTTTTGACTCAGTTTATGATGCTTATCGAGGAGTTATTCTTCAAATTCGTGTGATTGACGGTTCAGTCAAGGTTGGAGATCGTATTCAACTGATGAGTAACGGCAAAGAATTTGATGTTACAGAAGTTGGGATTTTCACACCAAAAGCAGTTGCCCGTGATTTCTTGATGGCTGGAGATGTTGGTTATGTTGCTGCCGCAATCAAGACAGTTGCTGACACACGTGTTGGGGATACAGTGACACTCGCTTCAAATCCAGCGACCGAAGCCCTAGAGGGTTATAAGGAAATGAACCCAATGGTGTTCGCTGGGATTTACCCAATTGAATCAAATAAATTTAACGACCTCCGTGAGGCCCTTGAAAAACTTCAATTAAACGACGCTAGTCTTCGTTTTGAGCCTGAAACATCACAAGCTCTTGGTTTTGGATTCCGTTGTGGTTTCCTTGGCCTCTTGCACATGGATGTCATTCAAGAGCGTTTAGAACGTGAATTTGGTATTGATTTGATTATGACTGCTCCATCCGTTGTTTATCATATTAATACTACAGATGGTGAAACATTAGAAGTCGCTAACCCATCGGAATTCCCAGATCCTACACGCATTGAAAATATTGAAGAACCATTTGTTAAAGCTCAAATCATGGTGCCAAATGATTTTGTTGGTCCTGTGATGGAATTGGCCCAACGAAAACGCGGAATTTTTCTAACAATGGATTATTTAGATGCAAATCGTGTCAATATCATTTATCATATTCCATTGAGTGAAATTGTTTTTGATTTCTTTGATAAACTTAAATCATCAACTAAAGGTTATGCCAGCTTTGATTATGAAATTTCTGACTATCGTCCATCAAATCTTGTAAAAATGGATATTCTCTTAAATGCTGAAAAAGTCGATGCCTTAAGTTTCATTGTCCACAAAGACTTTGCCTTTGAACGCGGAAAAGTAATTGTTGAAAAACTTAAAAAACTCATTCCACGTCAACAATTTGAAGTTCCAATCCAAGCAACCATTGGAAACAAAATCGTTGCTCGTTCAGACATTAAAGCTCTTCGTAAAAATGTATTGGCCAAATGTTATGGTGGAGATATTTCCCGTAAGCGAAAACTCCTTGAAAAACAAAAAGCTGGTAAAAAACGGATGAAAGCCATTGGTTCAGTAGAAGTCCCT
>lepA_Lcl-215
ATGAATTTACAAGAAATGAATGCGCGTAAGGAAAAAATTCGTAATTTTTCGATTATCGCCCATATTGACCACGGGAAATCAACCCTTGCTGACCGTATTCTCGAGCAAACTGAAACTGTCTCAAAACGTGAAATGCAAGCCCAACTTTTAGACTCAATGGACCTTGAACGTGAACGTGGGATTACCATTAAATTAAATGCTATCGAACTGAACTATAAAGCTAAAGATGGCGAAACTTATATTTTCCACCTTATTGACACGCCAGGGCACGTCGATTTCACTTATGAAGTCTCACGAAGTCTTGCTGCCTGTGAAGGGGCAATTTTAGTTGTTGATGCCGCCCAAGGAATCGAAGCTCAAACCCTCGCTAACGTTTATCTTGCTTTGGATAATGACCTCGAAATTTTACCAGTCATCAATAAAATTGACTTACCAGCTGCTGACCCAGAAATGGTTCGCCAAGAAATTGAAGATGTGATTGGTTTAGATGCTTCCGAAGCGGTTCTTGCCTCTGCTAAAGCTGGAATTGGAATTGAAGAAATTCTTGAACAAATCGTCGAAAAAGTTCCAGCTCCTCAAGGTGAAGTTGACGCGCCTCTCAAAGCTCTAATTTTTGACTCAGTTTATGATGCTTATCGAGGAGTTATTCTTCAAATTCGTGTGATTGACGGTTCAGTCAAGGTTGGAGATCGTATTCAACTGATGAGTAACGGCAAAGAATTTGATGTTACAGAAGTTGGGATTTTCACACCAAAAGCAGTTGCCCGTGATTTCTTGATGGCTGGAGATGTTGGTTATGTTGCTGCCGCAATCAAGACAGTTGCTGACACACGTGTTGGGGATACAGTGACACTCGCTTCAAATCCAGCGACCGAAGCCCTAGAGGGTTATAAGGAAATGAACCCAATGGTGTTCGCTGGGATTTACCCAATTGAATCAAATAAATTTAACGACCTCCGTGAGGCCCTTGAAAAACTTCAATTAAACGACGCTAGTCTTCGTTTTGAGCCTGAAACATCACAAGCTCTTGGTTTTGGATTCCGTTGTGGTTTCCTTGGCCTCTTGCACATGGATGTCATTCAAGAGCGTTTAGAACGTGAATTTGGTATTGATTTGATTATGACTGCTCCATCCGTTGTTTATCATATTAATACTACAGATGGTGAAACATTAGAAGTCGCTAACCCATCGGAATTCCCAGATCCTACACGCATTGAAAATATTGAAGAACCATTTGTTAAAGCTCAAATCATGGTGCCAAATGATTTTGTTGGTCCTGTGATGGAATTGGCCCAACGAAAACGCGGAATTTTTCTAACAATGGATTATTTAGATGCAAATCGTGTCAATATCATTTATCATATTCCATTGAGTGAAATTGTTTTTGATTTCTTTGATAAACTTAAATCATCAACTAAAGGTTATGCCAGCTTTGATTATGAAATTTCTGACTATCGTCCATCAAATCTTGTAAAAATGGATATTCTCTTAAATGCTGAAAAAGTCGATGCCTTAAGTTTCATTGTCCACAAAGACTTTGCCTTTGAACGCGGAAAAGTAATTGTTGAAAAACTTAAAAAACTCATTCCACGTCAACAATTTGAAGTTCCAATCCAAGCAACCATTGGAAACAAAATCGTTGCTCGTTCAGACATTAAAGCTCTTCGTAAAAATGTATTGGCCAAATGTTATGGTGGAGATATTTCCCGTAAGCGAAAACTCCTTGAAAAACAAAAAGCTGGTAAAAAACGGATGAAAGCCATTGGTTCAGTAGAAGTCCCT
>lepA_Lcl-216
ATGAATTTACAAGAAATGAATGCGCGTAAGGAAAAAATTCGTAATTTTTCGATTATCGCCCATATTGACCACGGGAAATCAACCCTTGCTGACCGTATTCTCGAGCAAACTGAAACTGTCTCAAAACGTGAAATGCAAGCCCAACTTTTAGACTCAATGGACCTTGAACGTGAACGTGGGATTACCATTAAATTAAATGCTATCGAACTGAACTATAAAGCTAAAGATGGCGAAACTTATATTTTCCACCTTATTGACACGCCAGGGCACGTCGATTTCACTTATGAAGTCTCACGAAGTCTTGCTGCCTGTGAAGGGGCAATTTTAGTTGTTGATGCCGCCCAAGGAATCGAAGCTCAAACCCTCGCTAACGTTTATCTTGCTTTGGATAATGACCTCGAAATTTTACCAGTCATCAATAAAATTGACTTACCAGCTGCTGACCCAGAAATGGTTCGCCAAGAAATTGAAGATGTGATTGGTTTAGATGCTTCCGAAGCGGTTCTTGCCTCTGCTAAAGCTGGAATTGGAATTGAAGAAATTCTTGAACAAATCGTCGAAAAAGTTCCAGCTCCTCAAGGTGAAGTTGACGCGCCTCTCAAAGCTCTAATTTTTGACTCAGTTTATGATGCTTATCGAGGAGTTATTCTTCAAATTCGTGTGATTGACGGTTCAGTCAAGGTTGGAGATCGTATTCAACTGATGAGTAACGGCAAAGAATTTGATGTTACAGAAGTTGGGATTTTCACACCAAAAGCAGTTGCCCGTGATTTCTTGATGGCTGGAGATGTTGGTTATGTTGCTGCCGCAATCAAGACAGTTGCTGACACACGTGTTGGGGATACAGTGACACTCGCTTCAAATCCAGCGACCGAAGCCCTAGAGGGTTATAAGGAAATGAACCCAATGGTGTTCGCTGGGATTTACCCAATTGAATCAAATAAATTTAACGACCTCCGTGAGGCCCTTGAAAAACTTCAATTAAACGACGCTAGTCTTCGTTTTGAGCCTGAAACATCACAAGCTCTTGGTTTTGGATTCCGTTGTGGTTTCCTTGGCCTCTTGCACATGGATGTCATTCAAGAGCGTTTAGAACGTGAATTTGGTATTGATTTGATTATGACTGCTCCATCCGTTGTTTATCATATTAATACTACAGATGGTGAAACATTAGAAGTCGCTAACCCATCGGAATTCCCAGATCCTACACGCATTGAAAATATTGAAGAACCATTTGTTAAAGCTCAAATCATGGTGCCAAATGATTTTGTTGGTCCTGTGATGGAATTGGCCCAACGAAAACGCGGAATTTTTCTAACAATGGATTATTTAGATGCAAATCGTGTCAATATCATTTATCATATTCCATTGAGTGAAATTGTTTTTGATTTCTTTGATAAACTTAAATCATCAACTAAAGGTTATGCCAGCTTTGATTATGAAATTTCTGACTATCGTCCATCAAATCTTGTAAAAATGGATATTCTCTTAAATGCTGAAAAAGTCGATGCCTTAAGTTTCATTGTCCACAAAGACTTTGCCTTTGAACGCGGAAAAGTAATTGTTGAAAAACTTAAAAAACTCATTCCACGTCAACAATTTGAAGTTCCAATCCAAGCAACCATTGGAAACAAAATCGTTGCTCGTTCAGACATTAAAGCTCTTCGTAAAAATGTATTGGCCAAATGTTATGGTGGAGATATTTCCCGTAAGCGAAAACTCCTTGAAAAACAAAAAGCTGGTAAAAAACGGATGAAAGCCATTGGTTCAGTAGAAGTCCCT
>lepA_Lcl-217
ATGAATTTACAAGAAATGAACGCGCGTAAGGAAAAAATTCGTAATTTTTCGATTATCGCCCATATTGACCACGGGAAATCAACCCTTGCTGACCGTATTCTCGAGCAAACTGAAACTGTCTCAAAACGTGAAATGCAAGCCCAACTTTTAGACTCAATGGACCTTGAACGTGAACGTGGGATTACCATTAAATTAAATGCTATCGAACTGAACTATAAAGCTAAAGATGGCGAAACTTATATTTTCCACCTTATTGACACGCCAGGGCACGTCGATTTCACTTATGAAGTCTCACGAAGTCTTGCTGCCTGTGAAGGGGCAATTTTAGTTGTTGATGCCGCCCAAGGAATCGAAGCTCAAACCCTCGCTAACGTTTATCTTGCTTTGGATAATGACCTCGAAATTTTACCAGTCATCAATAAAATTGACTTACCAGCTGCTGACCCAGAAATGGTTCGCCAAGAAATTGAAGATGTGATTGGTTTAGATGCTTCCGAAGCGGTTCTTGCCTCTGCTAAAGCTGGAATTGGAATTGAAGAAATTCTTGAACAAATCGTCGAAAAAGTTCCAGCTCCTCAAGGTGAAGTTGACGCGCCTCTCAAAGCTCTAATTTTTGACTCAGTTTATGATGCTTATCGAGGAGTTATTCTTCAAATTCGTGTGATTGACGGTTCAGTCAAGGTTGGAGATCGTATTCAACTGATGAGTAACGGCAAAGAATTTGATGTTACAGAAGTTGGGATTTTCACACCAAAAGCAGTTGCCCGTGATTTCTTGATGGCTGGAGATGTTGGTTATGTTGCTGCCGCAATCAAGACAGTTGCTGACACACGTGTTGGGGATACAGTGACACTCGCTTCAAATCCAGCGACCGAAGCCCTAGAGGGTTATAAGGAAATGAACCCAATGGTGTTCGCTGGGATTTACCCAATTGAATCAAATAAATTTAACGACCTCCGTGAGGCCCTTGAAAAACTTCAATTAAACGACGCTAGTCTTCGTTTTGAGCCTGAAACATCACAAGCTCTTGGTTTTGGATTCCGTTGTGGTTTCCTTGGCCTCTTGCACATGGATGTCATTCAAGAGCGTTTAGAACGTGAATTTGGTATTGATTTGATTATGACTGCTCCATCCGTTGTTTATCATATTAATACTACAGATGGTGAAACATTAGAAGTCGCTAACCCATCGGAATTCCCAGATCCTACACGCATTGAAAATATTGAAGAACCATTTGTTAAAGCTCAAATCATGGTGCCAAATGATTTTGTTGGTCCTGTGATGGAATTGGCCCAACGAAAACGCGGAATTTTTCTAACAATGGATTATTTAGATGCAAATCGTGTCAATATCATTTATCATATTCCATTGAGTGAAATTGTTTTTGATTTCTTTGATAAACTTAAATCATCAACTAAAGGTTATGCCAGCTTTGATTATGAAATTTCTGACTATCGTCCATCAAATCTTGTAAAAATGGATATTCTCTTAAATGCTGAAAAAGTCGATGCCTTAAGTTTCATTGTCCACAAAGACTTTGCCTTTGAACGCGGAAAAGTAATTGTTGAAAAACTTAAAAAACTCATTCCACGTCAACAATTTGAAGTTCCAATCCAAGCAACCATTGGAAACAAAATCGTTGCTCGTTCAGACATTAAAGCTCTTCGTAAAAATGTATTGGCCAAATGTTATGGTGGAGATATTTCCCGTAAGCGAAAACTCCTTGAAAAACAAAAAGCTGGTAAAAAACGGATGAAAGCCATTGGTTCAGTAGAAGTCCCT
>lepA_Lcl-218
ATGAATTTACAAGAAATGAACGCGCGTAAGGAAAAAATTCGTAATTTTTCGATTATCGCCCATATTGACCACGGGAAATCAACCCTTGCTGACCGTATTCTCGAGCAAACTGAAACTGTGTCAAAACGTGAAATGCAAGCCCAACTTTTAGACTCAATGGACCTTGAACGTGAACGTGGGATTACCATTAAATTAAATGCTATCGAGTTAAATTATAAAGCTAAAGATGGCGAAACTTATATTTTCCACCTCATTGACACGCCAGGGCACGTCGATTTTACTTATGAAGTTTCACGAAGTCTTGCTGCCTGTGAAGGGGCAATTTTAGTTGTTGATGCCGCCCAAGGAATCGAAGCTCAAACCCTCGCTAACGTTTATCTTGCTTTGGATAATGACCTCGAAATTTTACCAGTCATCAATAAAATTGACTTACCAGCTGCTGACCCAGAAATGGTTCGCCAAGAAATTGAAGATGTGATTGGTTTAGATGCTTCCGAAGCGGTTCTTGCCTCTGCTAAAGCTGGGATTGGGATTGAAGAAATTCTCGAACAAATCGTCGAGAAAGTTCCAGCCCCTCAAGGTGAAGTTGACGCACCTCTCAAAGCTCTAATTTTTGACTCAGTTTATGATGCTTATCGAGGAGTTATTCTTCAAATTCGTGTGATTGACGGTTCAGTCAAGGTTGGAGATCGTATTCAACTCATGAGTAACGGCAAAGAATTTGATGTTACAGAAGTTGGGATTTTCACACCAAAAGCAGTTTCCCGTGATTTCTTGATGGCCGGAGATGTTGGTTATGTTGCAGCCGCAATCAAGACAGTTGCTGACACACGTGTTGGGGATACAGTGACACTCGCTTCAAATCCAGCGACCGAAGCCCTAGAGGGTTATAAGGAAATGAACCCAATGGTGTTCGCTGGGATTTACCCAATTGAATCAAATAAATTTAACGACCTCCGTGAGGCCCTTGAAAAACTTCAATTAAACGACGCCAGTCTTCGTTTTGAGCCTGAAACATCACAAGCTCTTGGTTTTGGATTCCGTTGTGGTTTCCTTGGCCTCTTGCACATGGATGTCATTCAAGAGCGTTTAGAACGTGAATTTGGCATTGATTTGATTATGACTGCTCCATCCGTTGTTTATCATATTAATACTACAGATGGTGAAACATTAGAAGTTGCTAACCCATCGGAATTCCCAGATCCTACACGCATTGAAAATATTGAAGAACCATTTGTCAAAGCTCAAATCATGGTGCCAAATGATTTCGTTGGTCCTGTGATGGAATTGGCCCAACGAAAACGCGGGATTTTTCTAACAATGGATTATTTAGATGCAAATCGTGTCAATATCATTTATCATATTCCATTGAGTGAAATTGTCTTTGATTTCTTTGATAAACTTAAATCATCAACTAAAGGTTATGCCAGCTTTGATTATGAAATTTCTGATTATCGTCCATCAAATCTTGTAAAAATGGATATTCTCTTAAATGCTGAAAAAGTCGATGCCTTAAGTTTCATTGTTCACAAAGACTTTGCCTTTGAACGCGGAAAAGTAATTGTTGAAAAACTTAAAAAACTCATTCCACGTCAACAATTTGAAGTTCCAATCCAAGCAACCATTGGAAACAAAATCGTTGCTCGTTCAGATATTAAAGCTCTTCGTAAAAACGTATTGGCCAAATGTTATGGTGGAGATATTTCCCGTAAACGAAAACTCCTTGAAAAACAAAAAGCCGGTAAAAAACGGATGAAAGCCATTGGTTCAGTTGAAGTCCCT
>lepA_Lcl-219
ATGAATTTACAAGAAATGAACGCGCGTAAGGAAAAAATTCGTAATTTTTCGATTATCGCCCATATTGACCACGGGAAATCAACCCTTGCTGACCGTATTCTCGAGCAAACTGAAACTGTCTCAAAACGTGAAATGCAAGCCCAACTTTTAGACTCAATGGACCTTGAACGTGAACGTGGGATTACCATTAAATTAAATGCTATCGAACTGAACTATAAAGCTAAAGATGGCGAAACTTATATTTTCCACCTTATTGACACGCCAGGGCACGTCGATTTCACTTATGAAGTCTCACGAAGTCTTGCTGCCTGTGAAGGGGCAATTTTAGTTGTTGATGCCGCCCAAGGAATCGAAGCTCAAACCCTCGCTAACGTTTATCTTGCTTTGGATAATGACCTCGAAATTTTACCAGTCATCAATAAAATTGACTTACCAGCTGCTGACCCAGAAATGGTTCGCCAAGAAATTGAAGATGTGATTGGTTTAGATGCTTCCGAAGCGGTTCTTGCCTCTGCTAAAGCTGGAATTGGAATTGAAGAAATTCTTGAACAAATCGTCGAAAAAGTTCCAGCTCCTCAAGGTGAAGTTGACGCGCCTCTCAAAGCTCTAATTTTTGACTCAGTTTATGATGCTTATCGAGGAGTTATTCTTCAAATTCGTGTGATTGACGGTTCAGTCAAGGTTGGAGATCGTATTCAACTGATGAGTAACGGCAAAGAATTTGATGTTACAGAAGTTGGGATTTTCACACCAAAAGCAGTTGCCCGTGATTTCTTGATGGCTGGAGATGTTGGTTATGTTGCTGCCGCAATCAAGACAGTTGCTGACACACGTGTTGGGGATACAGTGACACTCGCTTCAAATCCAGCGACCGAAGCCCTAGAGGGTTATAAGGAAATGAACCCAATGGTGTTCGCTGGGATTTACCCAATTGAATCAAATAAATTTAACGACCTCCGTGAGGCCCTTGAAAAACTTCAATTAAACGACGCTAGTCTTCGTTTTGAGCCTGAAACATCACAAGCTCTTGGTTTTGGATTCCGTTGTGGTTTCCTTGGCCTCTTGCACATGGATGTCATTCAAGAGCGTTTAGAACGTGAATTTGGTATTGATTTGATTATGACTGCTCCATCCGTTGTTTATCATATTAATACTACAGATGGTGAAACATTAGAAGTCGCTAACCCATCGGAATTCCCAGATCCTACACGCATTGAAAATATTGAAGAACCATTTGTTAAAGCTCAAATCATGGTGCCAAATGATTTTGTTGGTCCTGTGATGGAATTGGCCCAACGAAAACGCGGAATTTTTCTAACAATGGATTATTTAGATGCAAATCGTGTCAATATCATTTATCATATTCCATTGAGTGAAATTGTTTTTGATTTCTTTGATAAACTTAAATCATCAACTAAAGGTTATGCCAGCTTTGATTATGAAATTTCTGACTATCGTCCATCAAATCTTGTAAAAATGGATATTCTCTTAAATGCTGAAAAAGTCGATGCCTTAAGTTTCATTGTCCACAAAGACTTTGCCTTTGAACGCGGAAAAGTAATTGTTGAAAAACTTAAAAAACTCATTCCACGTCAACAATTTGAAGTTCCAATCCAAGCAACCATTGGAAACAAAATCGTTGCTCGTTCAGACATTAAAGCTCTTCGTAAAAATGTATTGGCCAAATGTTATGGTGGAGATATTTCCCGTAAGCGAAAACTCCTTGAAAAACAAAAAGCTGGTAAAAAACGGATGAAAGCCATTGGTTCAGTAGAAGTCCCT
>lepA_Lcl-220
ATGAATTTACAAGAAATGAATGCGCGTAAGGAAAAAATTCGTAATTTTTCGATTATCGCCCATATTGACCACGGGAAATCAACCCTTGCTGACCGTATTCTCGAGCAAACTGAAACTGTCTCAAAACGTGAAATGCAAGCCCAACTTTTAGACTCAATGGACCTTGAACGTGAACGTGGGATTACCATTAAATTAAATGCTATCGAACTGAACTATAAAGCTAAAGATGGCGAAACTTATATTTTCCACCTTATTGACACGCCAGGGCACGTCGATTTCACTTATGAAGTCTCACGAAGTCTTGCTGCCTGTGAAGGGGCAATTTTAGTTGTTGATGCCGCCCAAGGAATCGAAGCTCAAACCCTCGCTAACGTTTATCTTGCTTTGGATAATGACCTCGAAATTTTACCAGTCATCAATAAAATTGACTTACCAGCTGCTGACCCAGAAATGGTTCGCCAAGAAATTGAAGATGTGATTGGTTTAGATGCTTCCGAAGCGGTTCTTGCCTCTGCTAAAGCTGGAATTGGAATTGAAGAAATTCTTGAACAAATCGTCGAAAAAGTTCCAGCTCCTCAAGGTGAAGTTGACGCGCCTCTCAAAGCTCTAATTTTTGACTCAGTTTATGATGCTTATCGAGGAGTTATTCTTCAAATTCGTGTGATTGACGGTTCAGTCAAGGTTGGAGATCGTATTCAACTGATGAGTAACGGCAAAGAATTTGATGTTACAGAAGTTGGGATTTTCACACCAAAAGCAGTTGCCCGTGATTTCTTGATGGCTGGAGATGTTGGTTATGTTGCTGCCGCAATCAAGACAGTTGCTGACACACGTGTTGGGGATACAGTGACACTCGCTTCAAATCCAGCGACCGAAGCCCTAGAGGGTTATAAGGAAATGAACCCAATGGTGTTCGCTGGGATTTACCCAATTGAATCAAATAAATTTAACGACCTCCGTGAGGCCCTTGAAAAACTTCAATTAAACGACGCTAGTCTTCGTTTTGAGCCTGAAACATCACAAGCTCTTGGTTTTGGATTCCGTTGTGGTTTCCTTGGCCTCTTGCACATGGATGTCATTCAAGAGCGTTTAGAACGTGAATTTGGTATTGATTTGATTATGACTGCTCCATCCGTTGTTTATCATATTAATACTACAGATGGTGAAACATTAGAAGTCGCTAACCCATCGGAATTCCCAGATCCTACACGCATTGAAAATATTGAAGAACCATTTGTTAAAGCTCAAATCATGGTGCCAAATGATTTTGTTGGTCCTGTGATGGAATTGGCCCAACGAAAACGCGGAATTTTTCTAACAATGGATTATTTAGATGCAAATCGTGTCAATATCATTTATCATATTCCATTGAGTGAAATTGTTTTTGATTTCTTTGATAAACTTAAATCATCAACTAAAGGTTATGCCAGCTTTGATTATGAAATTTCTGACTATCGTCCATCAAATCTTGTAAAAATGGATATTCTCTTAAATGCTGAAAAAGTCGATGCCTTAAGTTTCATTGTCCACAAAGACTTTGCCTTTGAACGCGGAAAAGTAATTGTTGAAAAACTTAAAAAACTCATTCCACGTCAACAATTTGAAGTTCCAATCCAAGCAACCATTGGAAACAAAATCGTTGCTCGTTCAGACATTAAAGCTCTTCGTAAAAATGTATTGGCCAAATGTTATGGTGGAGATATTTCCCGTAAGCGAAAACTCCTTGAAAAACAAAAAGCTGGTAAAAAACGGATGAAAGCCATTGGTTCAGTAGAAGTCCCT
>lepA_Lcl-221
ATGAATTTACAAGAAATGAATGCGCGTAAGGAAAAAATTCGTAATTTTTCGATTATCGCCCATATTGACCACGGGAAATCAACCCTTGCTGACCGTATTCTCGAGCAAACTGAAACTGTCTCAAAACGTGAAATGCAAGCCCAACTTTTAGACTCAATGGACCTTGAACGTGAACGTGGGATTACCATTAAATTAAATGCTATCGAACTGAACTATAAAGCTAAAGATGGCGAAACTTATATTTTCCACCTTATTGACACGCCAGGGCACGTCGATTTCACTTATGAAGTCTCACGAAGTCTTGCTGCCTGTGAAGGGGCAATTTTAGTTGTTGATGCCGCCCAAGGAATCGAAGCTCAAACCCTCGCTAACGTTTATCTTGCTTTGGATAATGACCTCGAAATTTTACCAGTCATCAATAAAATTGACTTACCAGCTGCTGACCCAGAAATGGTTCGCCAAGAAATTGAAGATGTGATTGGTTTAGATGCTTCCGAAGCGGTTCTTGCCTCTGCTAAAGCTGGAATTGGAATTGAAGAAATTCTTGAACAAATCGTCGAAAAAGTTCCAGCTCCTCAAGGTGAAGTTGACGCGCCTCTCAAAGCTCTAATTTTTGACTCAGTTTATGATGCTTATCGAGGAGTTATTCTTCAAATTCGTGTGATTGACGGTTCAGTCAAGGTTGGAGATCGTATTCAACTGATGAGTAACGGCAAAGAATTTGATGTTACAGAAGTTGGGATTTTCACACCAAAAGCAGTTGCCCGTGATTTCTTGATGGCTGGAGATGTTGGTTATGTTGCTGCCGCAATCAAGACAGTTGCTGACACACGTGTTGGGGATACAGTGACACTCGCTTCAAATCCAGCGACCGAAGCCCTAGAGGGTTATAAGGAAATGAACCCAATGGTGTTCGCTGGGATTTACCCAATTGAATCAAATAAATTTAACGACCTCCGTGAGGCCCTTGAAAAACTTCAATTAAACGACGCTAGTCTTCGTTTTGAGCCTGAAACATCACAAGCTCTTGGTTTTGGATTCCGTTGTGGTTTCCTTGGCCTCTTGCACATGGATGTCATTCAAGAGCGTTTAGAACGTGAATTTGGTATTGATTTGATTATGACTGCTCCATCCGTTGTTTATCATATTAATACTACAGATGGTGAAACATTAGAAGTCGCTAACCCATCGGAATTCCCAGATCCTACACGCATTGAAAATATTGAAGAACCATTTGTTAAAGCTCAAATCATGGTGCCAAATGATTTTGTTGGTCCTGTGATGGAATTGGCCCAACGAAAACGCGGAATTTTTCTAACAATGGATTATTTAGATGCAAATCGTGTCAATATCATTTATCATATTCCATTGAGTGAAATTGTTTTTGATTTCTTTGATAAACTTAAATCATCAACTAAAGGTTATGCCAGCTTTGATTATGAAATTTCTGACTATCGTCCATCAAATCTTGTAAAAATGGATATTCTCTTAAATGCTGAAAAAGTCGATGCCTTAAGTTTCATTGTCCACAAAGACTTTGCCTTTGAACGCGGAAAAGTAATTGTTGAAAAACTTAAAAAACTCATTCCACGTCAACAATTTGAAGTTCCAATCCAAGCAACCATTGGAAACAAAATCGTTGCTCGTTCAGACATTAAAGCTCTTCGTAAAAATGTATTGGCCAAATGTTATGGTGGAGATATTTCCCGTAAGCGAAAACTCCTTGAAAAACAAAAAGCTGGTAAAAAACGGATGAAAGCCATTGGTTCAGTAGAAGTCCCT
>lepA_Lcl-222
ATGAATTTACAAGAAATGAACGCGCGTAAGGAAAAAATTCGTAATTTTTCGATTATCGCCCATATTGACCACGGGAAATCAACCCTTGCTGACCGTATTCTCGAGCAAACTGAAACTGTCTCAAAACGTGAAATGCAAGCCCAACTTTTAGACTCAATGGACCTTGAACGTGAACGTGGGATTACCATTAAATTAAATGCTATCGAACTGAACTATAAAGCTAAAGATGGCGAAACTTATATTTTCCACCTTATTGACACGCCAGGGCACGTCGATTTCACTTATGAAGTCTCCCGAAGTCTTGCTGCCTGTGAAGGGGCAATTTTAGTTGTTGATGCCGCCCAAGGAATCGAAGCTCAAACCCTCGCTAACGTTTATCTTGCTTTGGATAATGACCTCGAAATTTTACCAGTCATCAATAAAATTGACTTACCAGCTGCTGACCCAGAAATGGTTCGCCAAGAAATTGAAGATGTGATTGGTTTAGATGCTTCCGAAGCGGTTCTTGCCTCTGCTAAAGCTGGAATTGGAATTGAAGAAATTCTTGAACAAATCGTCGAAAAAGTTCCAGCTCCTCAAGGTGAAGTTGACGCGCCTCTCAAAGCTCTAATTTTTGACTCAGTTTATGATGCTTATCGAGGAGTTATTCTTCAAATTCGTGTGATTGACGGTTCAGTCAAGGTTGGAGATCGTATTCAACTGATGAGTAACGGCAAAGAATTTGATGTTACAGAAGTTGGGATTTTCACACCAAAAGCAGTTGCCCGTGATTTCTTGATGGCTGGAGATGTTGGTTATGTTGCTGCCGCAATCAAGACAGTTGCTGACACACGTGTTGGGGATACAGTGACACTCGCTTCAAATCCAGCGACCGAAGCCCTAGAGGGTTATAAGGAAATGAACCCAATGGTGTTCGCTGGGATTTACCCAATTGAATCAAATAAATTTAACGACCTCCGTGAGGCCCTTGAAAAACTTCAATTAAACGACGCTAGTCTTCGTTTTGAGCCTGAAACATCACAAGCTCTTGGTTTTGGATTCCGTTGTGGTTTCCTTGGCCTCTTGCACATGGATGTCATTCAAGAGCGTTTAGAACGTGAATTTGGTATTGATTTGATTATGACTGCTCCATCCGTTGTTTATCATATTAATACTACAGATGGTGAAACATTAGAAGTCGCTAACCCATCGGAATTCCCAGATCCTACACGCATTGAAAATATTGAAGAACCATTTGTTAAAGCTCAAATCATGGTGCCAAATGATTTTGTTGGTCCTGTGATGGAATTGGCCCAACGAAAACGCGGAATTTTTCTAACAATGGATTATTTAGATGCAAATCGTGTCAATATCATTTATCATATTCCATTGAGTGAAATTGTTTTTGATTTCTTTGATAAACTTAAATCATCAACTAAAGGTTATGCCAGCTTTGATTATGAAATTTCTGACTATCGTCCATCAAATCTTGTAAAAATGGATATTCTCTTAAATGCTGAAAAAGTCGATGCCTTAAGTTTCATTGTCCACAAAGACTTTGCCTTTGAACGCGGAAAAGTAATTGTTGAAAAACTTAAAAAACTCATTCCACGTCAACAATTTGAAGTTCCAATCCAAGCAACCATTGGAAACAAAATCGTTGCTCGTTCAGACATTAAAGCTCTTCGTAAAAATGTATTGGCCAAATGTTATGGTGGAGATATTTCCCGTAAGCGAAAACTCCTTGAAAAACAAAAAGCTGGTAAAAAACGGATGAAAGCCATTGGTTCAGTAGAAGTCCCT
>lepA_Lcl-223
[truncated: 876,923 more chars]
