# Supplementary material for: Gene-Trait Matching and Prevalence of Nisin Tolerance Systems in Lactococus lactis
Source: Front Bioeng Biotechnol. 2021 Mar 3;9:622835. doi: 10.3389/fbioe.2021.622835 (PMC7965974; doi:10.3389/fbioe.2021.622835)
Supplement: Supplementary File 1 — Sequences of the 12 conserved genes (dnaK, fusA, groEL, gyrA, gyrB, ileS, lep, pheS, recA, rpoA, rpoB, and rpoC) for each of the 710 L. lactis strains, used for the MLST tree presented in Supplementary Figure 3. [file Data_Sheet_2.ZIP › MLST_sequences/pheS.fa.txt]

>pheS_Lcl-001
ATGAACTTACAAGAAAAAATTGAAGACCTTCGCAAGCGGACTTTGTCTGACTTACTCTCTGTTGCTGATGAAAAAACACTGAATAATTTAAGAACTGTGATGCTTGGTAAAAAGGGTGAATTGACTGAAATTCTGAAAGGGATGAAAGACCTAACTAATGAAGAACGTCCAGTTATTGGCGCACTTGCCAATGCTTTTCGTGATGAGTTTGGGGCAAAATTTGAAGCTAAAAAAGTGGAAATTGAACAAGCAGTAATGAATGCCGCTTTAGAATCAGAAACTTTGGATGTGACTTTGCCAGGAAAAGCTCAGAAAAAAGGAAGTCGCCATATCTTAACTCAAACGCAAGAAGAAATTGAAGAAATTTTCCTTGGAATGGGTTATGAAATTGTTGATGGCTATGAAGTGGAAACGGACCATTATAATTTTGAGCGAATGAATCTTCCAAAAGATCATCCAGCTCGTGATATGCAAGATACCTTCTATATCACTAATGAAGTTTTACTTCGTACGCATACTTCACCTATGCAAGCTCGGACAATGGATGCTCATGATTTCTCTAAAGGTGGTTTACGCATGATTGCTCCTGGTCGTGTTTATCGTCGTGATACAGATGATGCCACTCACAGCCACCAATTTCATCAAATTGAAGGTTTGGTTGTAGATAAAAATATCACAATGGCGGACCTTAAAGGAACGCTTGACCTTGTCATGAAAAAAATGTTTGGTCAAGACCGTGAATTACGCTGGCGTCCAAGTTATTTCCCATTTACTGAACCTTCTGTTGAGGTTGATATTTCTTGTTTCAAATGTGGCGGAAAAGGCTGTAACGTCTGCAAACATACCGGCTGGATTGAAATTCTTGGTGCAGGTATGGTCCATCCCAATGTGCTTGAAATGTCTGGTTTAGATTCTTCAGTTTATTCTGGTTTTGCTTTCGGGCTTGGTCAAGAACGTATTGCGATGCTCCGTTATGGAATCAATGATATTCGTGGATTCTATCAAGGAGATGTACGATTCTTAGAGCAATT
>pheS_Lcl-002
ATGAACTTACAAGAAAAAATTGAAGACCTTCGCAAGCGGACTTTGTCTGACTTACTCTCTGTTGCTGATGAAAAAACACTGAATAATTTAAGAACTGTGATGCTTGGTAAAAAGGGTGAATTGACTGAAATTCTGAAAGGGATGAAAGACCTAACTAATGAAGAACGTCCAGTTATTGGCGCACTTGCCAATGCTTTTCGTGATGAGTTTGGGGCAAAATTTGAAGCTAAAAAAGTGGAAATTGAACAAGCAGTAATGAATGCCGCTTTAGAATCAGAAACTTTGGATGTGACTTTGCCAGGAAAAGCTCAGAAAAAAGGAAGTCGCCATATCTTAACTCAAACGCAAGAAGAAATTGAAGAAATTTTCCTTGGAATGGGTTATGAAATTGTTGATGGCTATGAAGTGGAAACGGACCATTATAATTTTGAGCGAATGAATCTTCCAAAAGATCATCCAGCTCGTGATATGCAAGATACCTTCTATATCACTAATGAAGTTTTACTTCGTACGCATACTTCACCTATGCAAGCTCGGACAATGGATGCTCATGATTTCTCTAAAGGTGGTTTACGCATGATTGCTCCTGGTCGTGTTTATCGTCGTGATACAGATGATGCCACTCACAGCCACCAATTTCATCAAATTGAAGGTTTGGTTGTAGATAAAAATATCACAATGGCGGACCTTAAAGGAACGCTTGACCTTGTCATGAAAAAAATGTTTGGTCAAGACCGTGAATTACGCTGGCGTCCAAGTTATTTCCCATTTACTGAACCTTCTGTTGAGGTTGATATTTCTTGTTTCAAATGTGGCGGAAAAGGCTGTAACGTCTGCAAACATACCGGCTGGATTGAAATTCTTGGTGCAGGTATGGTCCATCCCAATGTGCTTGAAATGTCTGGTTTAGATTCTTCAGTTTATTCTGGTTTTGCTTTCGGGCTTGGTCAAGAACGTATTGCGATGCTCCGTTATGGAATCAATGATATTCGTGGATTCTATCAAGGAGATGTACGATTCTTAGAGCAATT
>pheS_Lcl-003
ATGAACTTACAAGAAAAAATTGAAGACCTTCGCAAGCGGACTTTGTCTGACTTACTCTCTGTTGCTGATGAAAAAACACTGAATAATTTAAGAACTGTGATGCTTGGTAAAAAGGGTGAATTGACTGAAATTCTGAAAGGGATGAAAGACCTAACTAATGAAGAACGTCCAGTTATTGGCGCACTTGCCAATGCTTTTCGTGATGAGTTTGGGGCAAAATTTGAAGCTAAAAAAGTGGAAATTGAACAAGCAGTAATGAATGCCGCTTTAGAATCAGAAACTTTGGATGTGACTTTGCCAGGAAAAGCTCAGAAAAAAGGAAGTCGCCATATCTTAACTCAAACGCAAGAAGAAATTGAAGAAATTTTCCTTGGAATGGGTTATGAAATTGTTGATGGCTATGAAGTGGAAACGGACCATTATAATTTTGAGCGAATGAATCTTCCAAAAGATCATCCAGCTCGTGATATGCAAGATACCTTCTATATCACTAATGAAGTTTTACTTCGTACGCATACTTCACCTATGCAAGCTCGGACAATGGATGCTCATGATTTCTCTAAAGGTGGTTTACGCATGATTGCTCCTGGTCGTGTTTATCGTCGTGATACAGATGATGCCACTCACAGCCACCAATTTCATCAAATTGAAGGTTTGGTTGTAGATAAAAATATCACAATGGCGGACCTTAAAGGAACGCTTGACCTTGTCATGAAAAAAATGTTTGGTCAAGACCGTGAATTACGCTGGCGTCCAAGTTATTTCCCATTTACTGAACCTTCTGTTGAGGTTGATATTTCTTGTTTCAAATGTGGCGGAAAAGGCTGTAACGTCTGCAAACATACCGGCTGGATTGAAATTCTTGGTGCAGGTATGGTCCATCCCAATGTGCTTGAAATGTCTGGTTTAGATTCTTCAGTTTATTCTGGTTTTGCTTTCGGGCTTGGTCAAGAACGTATTGCGATGCTCCGTTATGGAATCAATGATATTCGTGGATTCTATCAAGGAGATGTACGATTCTTAGAGCAATT
>pheS_Lcl-004
ATGAACTTACAAGAAAAAATTGAAGACCTTCGCAAGCGGACTTTGTCTGACTTACTCTCTGTTGCAGACGAAAAAACGCTCAACAATCTTAGAACAGTAATGCTTGGTAAAAAAGGAGAGTTGACTGAAATCCTAAAAGGGATGAAAGATTTAACAAATGAAGAACGACCAGTTATTGGTGCACTTGCTAATGCTTTTCGTGATGAATTTGGAGCGAAATTTGAAGCGAAAAAACTTGAAATTGAACAAGCAGTGATGAACGCGGCTTTGGAGTCTGAAAGTTTGGATGTTACTTTACCTGGAAAAGCTCAAAAAAAAGGAAGTCGGCATATTTTAACTCAAACTCAAGAAGAAATTGAAGAAATTTTCCTTGGAATGGGTTATGAAATTGTTGATGGTTATGAAGTCGAAACCGATCATTATAACTTTGAACGAATGAATCTTCCTAAAGATCACCCAGCTCGTGATATGCAAGATACTTTTTATATTACCAATGAAGTTTTGCTTCGTACGCATACTTCACCAATGCAAGCTCGGACAATGGATGCTCATGATTTTTCAAAAGGGGGCTTGCGTATGATTGCTCCTGGTCGTGTTTATCGTCGTGATACAGATGATGCTACACACAGTCATCAATTCCATCAAATTGAAGGCTTGGTTGTAGATAAAAATATCACAATGGCTGACCTTAAAGGAACACTTGACCTTGTCATGAAAAAAATGTTTGGTCAAGAGCGTGAACTACGCTGGCGTCCAAGTTATTTCCCATTTACTGAACCATCTGTTGAGGTTGATATTTCTTGTTTCAAGTGTGGGGGTAAAGGATGTAATGTCTGCAAACATACTGGGTGGATTGAAATCCTTGGTGCAGGTATGGTCCATCCAAACGTACTTGAAATGTCTGGTTTAGATTCTTCTGTTTATTCTGGTTTTGCTTTTGGACTCGGTCAAGAACGTATTGCCATGTTACGCTATGGAATCAACGATATTCGTGGATTCTATCAAGGCGATGTAAGATTCTTAGAACAATT
>pheS_Lcl-005
ATGAACTTACAAGAAAAAATTGAAGACCTTCGCAAGCGGACTTTGTCTGACTTACTCTCTGTTGCTGATGAAAAAACACTGAATAATTTAAGAACTGTGATGCTTGGTAAAAAGGGTGAATTGACTGAAATTCTGAAAGGGATGAAAGACCTAACTAATGAAGAACGTCCAGTTATTGGCGCACTTGCCAATGCTTTTCGTGATGAGTTTGGGGCAAAATTTGAAGCTAAAAAAGTGGAAATTGAACAAGCAGTAATGAATGCCGCTTTAGAATCAGAAACTTTGGATGTGACTTTGCCAGGAAAAGCTCAGAAAAAAGGAAGTCGCCATATCTTAACTCAAACGCAAGAAGAAATTGAAGAAATTTTCCTTGGAATGGGTTATGAAATTGTTGATGGCTATGAAGTGGAAACGGACCATTATAATTTTGAGCGAATGAATCTTCCAAAAGATCATCCAGCTCGTGATATGCAAGATACCTTCTATATCACTAATGAAGTTTTACTTCGTACGCATACTTCACCTATGCAAGCTCGGACAATGGATGCTCATGATTTCTCTAAAGGTGGTTTACGCATGATTGCTCCTGGTCGTGTTTATCGTCGTGATACAGATGATGCCACTCACAGCCACCAATTTCATCAAATTGAAGGTTTGGTTGTAGATAAAAATATCACAATGGCGGACCTTAAAGGAACGCTTGACCTTGTCATGAAAAAAATGTTTGGTCAAGACCGTGAATTACGCTGGCGTCCAAGTTATTTCCCATTTACTGAACCTTCTGTTGAGGTTGATATTTCTTGTTTCAAATGTGGCGGAAAAGGCTGTAACGTCTGCAAACATACCGGCTGGATTGAAATTCTTGGTGCAGGTATGGTCCATCCCAATGTGCTTGAAATGTCTGGTTTAGATTCTTCAGTTTATTCTGGTTTTGCTTTCGGGCTTGGTCAAGAACGTATTGCGATGCTCCGTTATGGAATCAATGATATTCGTGGATTCTATCAAGGAGATGTACGATTCTTAGAGCAATT
>pheS_Lcl-006
ATGAACTTACAAGAAAAAATTGAAGACCTTCGCAAGCGGACTTTGTCTGACTTACTCTCTGTTGCTGATGAAAAAACACTGAATAATTTAAGAACTGTGATGCTTGGTAAAAAGGGTGAATTGACTGAAATTCTGAAAGGGATGAAAGACCTAACTAATGAAGAACGTCCAGTTATTGGCGCACTTGCCAATGCTTTTCGTGATGAGTTTGGGGCAAAATTTGAAGCTAAAAAAGTGGAAATTGAACAAGCAGTAATGAATGCCGCTTTAGAATCAGAAACTTTGGATGTGACTTTGCCAGGAAAAGCTCAGAAAAAAGGAAGTCGCCATATCTTAACTCAAACGCAAGAAGAAATTGAAGAAATTTTCCTTGGAATGGGTTATGAAATTGTTGATGGCTATGAAGTGGAAACGGACCATTATAATTTTGAGCGAATGAATCTTCCAAAAGATCATCCAGCTCGTGATATGCAAGATACCTTCTATATCACTAATGAAGTTTTACTTCGTACGCATACTTCACCTATGCAAGCTCGGACAATGGATGCTCATGATTTCTCTAAAGGTGGTTTACGCATGATTGCTCCTGGTCGTGTTTATCGTCGTGATACAGATGATGCCACTCACAGCCACCAATTTCATCAAATTGAAGGTTTGGTTGTAGATAAAAATATCACAATGGCGGACCTTAAAGGAACGCTTGACCTTGTCATGAAAAAAATGTTTGGTCAAGACCGTGAATTACGCTGGCGTCCAAGTTATTTCCCATTTACTGAACCTTCTGTTGAGGTTGATATTTCTTGTTTCAAATGTGGCGGAAAAGGCTGTAACGTCTGCAAACATACCGGCTGGATTGAAATTCTTGGTGCAGGTATGGTCCATCCCAATGTGCTTGAAATGTCTGGTTTAGATTCTTCAGTTTATTCTGGTTTTGCTTTCGGGCTTGGTCAAGAACGTATTGCGATGCTCCGTTATGGAATCAATGATATTCGTGGATTCTATCAAGGAGATGTACGATTCTTAGAGCAATT
>pheS_Lcl-007
ATGAACTTACAAGAAAAAATTGAAGACCTTCGCAAGCGGACTTTGTCTGACTTACTCTCTGTTGCTGATGAAAAAACACTGAATAATTTAAGAACTGTGATGCTTGGTAAAAAGGGTGAATTGACTGAAATTCTGAAAGGGATGAAAGACCTAACTAATGAAGAACGTCCAGTTATTGGCGCACTTGCCAATGCTTTTCGTGATGAGTTTGGGGCAAAATTTGAAGCTAAAAAAGTGGAAATTGAACAAGCAGTAATGAATGCCGCTTTAGAATCAGAAACTTTGGATGTGACTTTGCCAGGAAAAGCTCAGAAAAAAGGAAGTCGCCATATCTTAACTCAAACGCAAGAAGAAATTGAAGAAATTTTCCTTGGAATGGGTTATGAAATTGTTGATGGCTATGAAGTGGAAACGGACCATTATAATTTTGAGCGAATGAATCTTCCAAAAGATCATCCAGCTCGTGATATGCAAGATACCTTCTATATCACTAATGAAGTTTTACTTCGTACGCATACTTCACCTATGCAAGCTCGGACAATGGATGCTCATGATTTCTCTAAAGGTGGTTTACGCATGATTGCTCCTGGTCGTGTTTATCGTCGTGATACAGATGATGCCACTCACAGCCACCAATTTCATCAAATTGAAGGTTTGGTTGTAGATAAAAATATCACAATGGCGGACCTTAAAGGAACGCTTGACCTTGTCATGAAAAAAATGTTTGGTCAAGACCGTGAATTACGCTGGCGTCCAAGTTATTTCCCATTTACTGAACCTTCTGTTGAGGTTGATATTTCTTGTTTCAAATGTGGCGGAAAAGGCTGTAACGTCTGCAAACATACCGGCTGGATTGAAATTCTTGGTGCAGGTATGGTCCATCCCAATGTGCTTGAAATGTCTGGTTTAGATTCTTCAGTTTATTCTGGTTTTGCTTTCGGGCTTGGTCAAGAACGTATTGCGATGCTCCGTTATGGAATCAATGATATTCGTGGATTCTATCAAGGAGATGTACGATTCTTAGAGCAATT
>pheS_Lcl-008
ATGAACTTACAAGAAAAAATTGAAGACCTTCGCAAGCGGACTTTGTCTGACTTACTCTCTGTTGCTGATGAAAAAACACTGAATAATTTAAGAACTGTGATGCTTGGTAAAAAGGGTGAATTGACTGAAATTCTGAAAGGGATGAAAGACCTAACTAATGAAGAACGTCCAGTTATTGGCGCACTTGCCAATGCTTTTCGTGATGAGTTTGGGGCAAAATTTGAAGCTAAAAAAGTGGAAATTGAACAAGCAGTAATGAATGCCGCTTTAGAATCAGAAACTTTGGATGTGACTTTGCCAGGAAAAGCTCAGAAAAAAGGAAGTCGCCATATCTTAACTCAAACGCAAGAAGAAATTGAAGAAATTTTCCTTGGAATGGGTTATGAAATTGTTGATGGCTATGAAGTGGAAACGGACCATTATAATTTTGAGCGAATGAATCTTCCAAAAGATCATCCAGCTCGTGATATGCAAGATACCTTCTATATCACTAATGAAGTTTTACTTCGTACGCATACTTCACCTATGCAAGCTCGGACAATGGATGCTCATGATTTCTCTAAAGGTGGTTTACGCATGATTGCTCCTGGTCGTGTTTATCGTCGTGATACAGATGATGCCACTCACAGCCACCAATTTCATCAAATTGAAGGTTTGGTTGTAGATAAAAATATCACAATGGCGGACCTTAAAGGAACGCTTGACCTTGTCATGAAAAAAATGTTTGGTCAAGACCGTGAATTACGCTGGCGTCCAAGTTATTTCCCATTTACTGAACCTTCTGTTGAGGTTGATATTTCTTGTTTCAAATGTGGCGGAAAAGGCTGTAACGTCTGCAAACATACCGGCTGGATTGAAATTCTTGGTGCAGGTATGGTCCATCCCAATGTGCTTGAAATGTCTGGTTTAGATTCTTCAGTTTATTCTGGTTTTGCTTTCGGGCTTGGTCAAGAACGTATTGCGATGCTCCGTTATGGAATCAATGATATTCGTGGATTCTATCAAGGAGATGTACGATTCTTAGAGCAATT
>pheS_Lcl-009
ATGAACTTACAAGAAAAAATTGAAGACCTTCGCAAGCGGACTTTGTCTGACTTACTCTCTGTTGCTGATGAAAAAACACTGAATAATTTAAGAACTGTGATGCTTGGTAAAAAGGGTGAATTGACTGAAATTCTGAAAGGGATGAAAGACCTAACTAATGAAGAACGTCCAGTTATTGGCGCACTTGCCAATGCTTTTCGTGATGAGTTTGGGGCAAAATTTGAAGCTAAAAAAGTGGAAATTGAACAAGCAGTAATGAATGCCGCTTTAGAATCAGAAACTTTGGATGTGACTTTGCCAGGAAAAGCTCAGAAAAAAGGAAGTCGCCATATCTTAACTCAAACGCAAGAAGAAATTGAAGAAATTTTCCTTGGAATGGGTTATGAAATTGTTGATGGCTATGAAGTGGAAACGGACCATTATAATTTTGAGCGAATGAATCTTCCAAAAGATCATCCAGCTCGTGATATGCAAGATACCTTCTATATCACTAATGAAGTTTTACTTCGTACGCATACTTCACCTATGCAAGCTCGGACAATGGATGCTCATGATTTCTCTAAAGGTGGTTTACGCATGATTGCTCCTGGTCGTGTTTATCGTCGTGATACAGATGATGCCACTCACAGCCACCAATTTCATCAAATTGAAGGTTTGGTTGTAGATAAAAATATCACAATGGCGGACCTTAAAGGAACGCTTGACCTTGTCATGAAAAAAATGTTTGGTCAAGACCGTGAATTACGCTGGCGTCCAAGTTATTTCCCATTTACTGAACCTTCTGTTGAGGTTGATATTTCTTGTTTCAAATGTGGCGGAAAAGGCTGTAACGTCTGCAAACATACCGGCTGGATTGAAATTCTTGGTGCAGGTATGGTCCATCCCAATGTGCTTGAAATGTCTGGTTTAGATTCTTCAGTTTATTCTGGTTTTGCTTTCGGGCTTGGTCAAGAACGTATTGCGATGCTCCGTTATGGAATCAATGATATTCGTGGATTCTATCAAGGAGATGTACGATTCTTAGAGCAATT
>pheS_Lcl-010
ATGAACTTACAAGAAAAAATTGAAGACCTTCGCAAGCGGACTTTGTCTGACTTACTCTCTGTTGCTGATGAAAAAACACTGAATAATTTAAGAACTGTGATGCTTGGTAAAAAGGGTGAATTGACTGAAATTCTGAAAGGGATGAAAGACCTAACTAATGAAGAACGTCCAGTTATTGGCGCACTTGCCAATGCTTTTCGTGATGAGTTTGGGGCAAAATTTGAAGCTAAAAAAGTGGAAATTGAACAAGCAGTAATGAATGCCGCTTTAGAATCAGAAACTTTGGATGTGACTTTGCCAGGAAAAGCTCAGAAAAAAGGAAGTCGCCATATCTTAACTCAAACGCAAGAAGAAATTGAAGAAATTTTCCTTGGAATGGGTTATGAAATTGTTGATGGCTATGAAGTGGAAACGGACCATTATAATTTTGAGCGAATGAATCTTCCAAAAGATCATCCAGCTCGTGATATGCAAGATACCTTCTATATCACTAATGAAGTTTTACTTCGTACGCATACTTCACCTATGCAAGCTCGGACAATGGATGCTCATGATTTCTCTAAAGGTGGTTTACGCATGATTGCTCCTGGTCGTGTTTATCGTCGTGATACAGATGATGCCACTCACAGCCACCAATTTCATCAAATTGAAGGTTTGGTTGTAGATAAAAATATCACAATGGCGGACCTTAAAGGAACGCTTGACCTTGTCATGAAAAAAATGTTTGGTCAAGACCGTGAATTACGCTGGCGTCCAAGTTATTTCCCATTTACTGAACCTTCTGTTGAGGTTGATATTTCTTGTTTCAAATGTGGCGGAAAAGGCTGTAACGTCTGCAAACATACCGGCTGGATTGAAATTCTTGGTGCAGGTATGGTCCATCCCAATGTGCTTGAAATGTCTGGTTTAGATTCTTCAGTTTATTCTGGTTTTGCTTTCGGGCTTGGTCAAGAACGTATTGCGATGCTCCGTTATGGAATCAATGATATTCGTGGATTCTATCAAGGAGATGTACGATTCTTAGAGCAATT
>pheS_Lcl-011
ATGAACTTACAAGAAAAAATTGAAGACCTTCGCAAGCGGACTTTGTCTGACTTACTCTCTGTTGCAGACGAAAAAACGCTCAACAATCTTAGAACAGTAATGCTTGGTAAAAAAGGAGAGTTGACTGAAATCCTAAAAGGGATGAAAGATTTAACAAATGAAGAACGACCAGTTATTGGTGCACTTGCTAATGCTTTTCGTGATGAATTTGGAGCGAAATTTGAAGCGAAAAAACTTGAAATTGAACAAGCAGTGATGAACGCGGCTTTGGAGTCTGAAAGTTTGGATGTTACTTTACCTGGAAAAGCTCAAAAAAAAGGAAGTCGGCATATTTTAACTCAAACTCAAGAAGAAATTGAAGAAATTTTCCTTGGAATGGGTTATGAAATTGTTGATGGTTATGAAGTCGAAACCGATCATTATAACTTTGAACGAATGAATCTTCCTAAAGATCACCCAGCTCGTGATATGCAAGATACTTTTTATATTACCAATGAAGTTTTGCTTCGTACGCATACTTCACCAATGCAAGCTCGGACAATGGATGCTCATGATTTTTCAAAAGGGGGCTTGCGTATGATTGCTCCTGGTCGTGTTTATCGTCGTGATACAGATGATGCTACACACAGTCATCAATTCCATCAAATTGAAGGCTTGGTTGTAGATAAAAATATCACAATGGCTGACCTTAAAGGAACACTTGACCTTGTCATGAAAAAAATGTTTGGTCAAGAGCGTGAACTACGCTGGCGTCCAAGTTATTTCCCATTTACTGAACCATCTGTTGAGGTTGATATTTCTTGTTTCAAGTGTGGGGGTAAAGGATGTAATGTCTGCAAACATACTGGGTGGATTGAAATCCTTGGTGCAGGTATGGTCCATCCAAACGTACTTGAAATGTCTGGTTTAGATTCTTCTGTTTATTCTGGTTTTGCTTTTGGACTCGGTCAAGAACGTATTGCCATGTTACGCTATGGAATCAACGATATTCGTGGATTCTATCAAGGCGATGTAAGATTCTTAGAACAATT
>pheS_Lcl-012
ATGAACTTACAAGAAAAAATTGAAGACCTTCGCAAGCGGACTTTGTCTGACTTACTCTCTGTTGCAGACGAAAAAACGCTCAACAATCTTAGAACAGTAATGCTTGGTAAAAAAGGAGAGTTGACTGAAATCCTAAAAGGGATGAAAGATTTAACAAATGAAGAACGACCAGTTATTGGTGCACTTGCTAATGCTTTTCGTGATGAATTTGGAGCGAAATTTGAAGCGAAAAAACTTGAAATTGAACAAGCAGTGATGAACGCGGCTTTGGAGTCTGAAAGTTTGGATGTTACTTTACCTGGAAAAGCTCAAAAAAAAGGAAGTCGGCATATTTTAACTCAAACTCAAGAAGAAATTGAAGAAATTTTCCTTGGAATGGGTTATGAAATTGTTGATGGTTATGAAGTCGAAACCGATCATTATAACTTTGAACGAATGAATCTTCCTAAAGATCACCCAGCTCGTGATATGCAAGATACTTTTTATATTACCAATGAAGTTTTGCTTCGTACGCATACTTCACCAATGCAAGCTCGGACAATGGATGCTCATGATTTTTCAAAAGGGGGCTTGCGTATGATTGCTCCTGGTCGTGTTTATCGTCGTGATACAGATGATGCTACACACAGTCATCAATTCCATCAAATTGAAGGCTTGGTTGTAGATAAAAATATCACAATGGCTGACCTTAAAGGAACACTTGACCTTGTCATGAAAAAAATGTTTGGTCAAGAGCGTGAACTACGCTGGCGTCCAAGTTATTTCCCATTTACTGAACCATCTGTTGAGGTTGATATTTCTTGTTTCAAGTGTGGGGGTAAAGGATGTAATGTCTGCAAACATACTGGGTGGATTGAAATCCTTGGTGCAGGTATGGTCCATCCAAACGTACTTGAAATGTCTGGTTTAGATTCTTCTGTTTATTCTGGTTTTGCTTTTGGACTCGGTCAAGAACGTATTGCCATGTTACGCTATGGAATCAACGATATTCGTGGATTCTATCAAGGCGATGTAAGATTCTTAGAACAATT
>pheS_Lcl-013
ATGAACTTACAAGAAAAAATTGAAGACCTTCGCAAGCGGACTTTGTCTGACTTACTCTCTGTTGCAGACGAAAAAACGCTCAACAATCTTAGAACAGTAATGCTTGGTAAAAAAGGAGAGTTGACTGAAATCCTAAAAGGGATGAAAGATTTAACAAATGAAGAACGACCAGTTATTGGTGCACTTGCTAATGCTTTTCGTGATGAATTTGGAGCGAAATTTGAAGCGAAAAAACTTGAAATTGAACAAGCAGTGATGAACGCGGCTTTGGAGTCTGAAACTTTGGATGTTACTTTACCTGGAAAAGCTCAGAAAAAAGGAAGTCGTCATATTTTAACTCAAACTCAAGAAGAAATTGAAGAAATTTTCCTTGGAATGGGTTATGAAATTGTTGATGGTTATGAAGTCGAAACCGATCATTATAACTTTGAACGAATGAATCTTCCTAAAGATCACCCAGCTCGTGATATGCAAGATACTTTTTATATTACCAATGAAGTTTTGCTTCGTACGCATACTTCACCAATGCAAGCTCGGACAATGGATGCTCATGATTTTTCAAAAGGAGGCTTGCGTATGATTGCTCCTGGTCGTGTTTATCGTCGTGATACAGATGATGCGACACACAGTCATCAATTCCATCAAATTGAAGGCTTGGTTGTAGATAAAAATATCACAATGGCTGACCTTAAAGGGACACTTGACCTTGTCATGAAAAAAATGTTTGGTCAAGAGCGTGAACTACGCTGGCGCCCAAGTTATTTCCCATTTACTGAACCTTCTGTTGAGGTTGATATTTCTTGTTTCAAATGCGGGGGTAAAGGATGTAATGTCTGCAAACATACCGGTTGGATTGAAATCCTTGGTGCAGGTATGGTCCATCCAAACGTACTTGAAATGTCTGGTTTAGATTCTTCTGTTTATTCTGGTTTTGCTTTTGGACTCGGTCAAGAACGTATTGCCATGTTACGCTATGGAATCAACGATATTCGTGGATTCTATCAAGGCGATGTAAGATTCTTAGAACAATT
>pheS_Lcl-014
ATGAACTTACAAGAAAAAATTGAAGACCTTCGCAAGCGGACTTTGTCTGACTTACTCTCTGTTGCAGACGAAAAAACGCTCAACAATCTTAGAACAGTAATGCTTGGTAAAAAAGGAGAGTTGACTGAAATCCTAAAAGGGATGAAAGATTTAACAAATGAAGAACGACCAGTTATTGGTGCACTTGCTAATGCTTTTCGTGATGAATTTGGAGCGAAATTTGAAGCGAAAAAACTTGAAATTGAACAAGCAGTGATGAACGCGGCTTTGGAGTCTGAAAGTTTGGATGTTACTTTACCTGGAAAAGCTCAAAAAAAAGGAAGTCGTCATATTTTAACTCAAACTCAAGAAGAAATTGAAGAAATTTTCCTTGGAATGGGTTATGAAATTGTTGATGGTTATGAAGTCGAAACCGATCATTATAACTTTGAACGAATGAATCTTCCTAAAGATCACCCAGCTCGTGATATGCAAGATACTTTTTATATTACCAATGAAGTTTTGCTTCGTACGCATACTTCACCAATGCAAGCTCGGACAATGGATGCTCATGATTTTTCAAAAGGGGGCTTGCGTATGATTGCTCCTGGTCGTGTTTATCGTCGTGATACAGATGATGCTACACACAGTCATCAATTCCATCAAATTGAAGGCTTGGTTGTAGATAAAAATATCACAATGGCTGACCTTAAAGGAACACTTGACCTTGTCATGAAAAAAATGTTTGGTCAAGAGCGTGAACTACGCTGGCGTCCAAGTTATTTCCCATTTACTGAACCTTCTGTTGAGGTTGATATTTCTTGTTTCAAGTGTGGGGGTAAAGGATGTAATGTCTGCAAACATACTGGGTGGATTGAAATCCTTGGTGCAGGTATGGTCCATCCAAACGTACTTGAAATGTCTGGTTTAGATTCTTCTGTTTATTCTGGTTTTGCTTTTGGACTCGGTCAAGAACGTATTGCCATGTTACGCTATGGAATCAACGATATTCGTGGATTCTATCAAGGCGATGTAAGATTCTTAGAACAATT
>pheS_Lcl-015
ATGAACTTACAAGAAAAAATTGAAGACCTTCGCAAGCGGACTTTGTCTGACTTACTCTCTGTTGCTGATGAAAAAACACTGAATAATTTAAGAACTGTGATGCTTGGTAAAAAGGGTGAATTGACTGAAATTCTGAAAGGGATGAAAGACCTAACTAATGAAGAACGTCCAGTTATTGGCGCACTTGCCAATGCTTTTCGTGATGAGTTTGGGGCAAAATTTGAAGCTAAAAAAGTGGAAATTGAACAAGCAGTAATGAATGCCGCTTTAGAATCAGAAACTTTGGATGTGACTTTGCCAGGAAAAGCTCAGAAAAAAGGAAGTCGCCATATCTTAACTCAAACGCAAGAAGAAATTGAAGAAATTTTCCTTGGAATGGGTTATGAAATTGTTGATGGCTATGAAGTGGAAACGGACCATTATAATTTTGAGCGAATGAATCTTCCAAAAGATCATCCAGCTCGTGATATGCAAGATACCTTCTATATCACTAATGAAGTTTTACTTCGTACGCATACTTCACCTATGCAAGCTCGGACAATGGATGCTCATGATTTCTCTAAAGGTGGTTTACGCATGATTGCTCCTGGTCGTGTTTATCGTCGTGATACAGATGATGCCACTCACAGCCACCAATTTCATCAAATTGAAGGTTTGGTTGTAGATAAAAATATCACAATGGCGGACCTTAAAGGAACGCTTGACCTTGTCATGAAAAAAATGTTTGGTCAAGACCGTGAATTACGCTGGCGTCCAAGTTATTTCCCATTTACTGAACCTTCTGTTGAGGTTGATATTTCTTGTTTCAAATGTGGCGGAAAAGGCTGTAACGTCTGCAAACATACCGGCTGGATTGAAATTCTTGGTGCAGGTATGGTCCATCCCAATGTGCTTGAAATGTCTGGTTTAGATTCTTCAGTTTATTCTGGTTTTGCTTTCGGGCTTGGTCAAGAACGTATTGCGATGCTCCGTTATGGAATCAATGATATTCGTGGATTCTATCAAGGAGATGTACGATTCTTAGAGCAATT
>pheS_Lcl-016
ATGAACTTACAAGAAAAAATTGAAGACCTTCGCAAGCGGACTTTGTCTGACTTACTCTCTGTTGCTGATGAAAAAACACTGAATAATTTAAGAACTGTGATGCTTGGTAAAAAGGGTGAATTGACTGAAATTCTGAAAGGGATGAAAGACCTAACTAATGAAGAACGTCCAGTTATTGGCGCACTTGCCAATGCTTTTCGTGATGAGTTTGGGGCAAAATTTGAAGCTAAAAAAGTGGAAATTGAACAAGCAGTAATGAATGCCGCTTTAGAATCAGAAACTTTGGATGTGACTTTGCCAGGAAAAGCTCAGAAAAAAGGAAGTCGCCATATCTTAACTCAAACGCAAGAAGAAATTGAAGAAATTTTCCTTGGAATGGGTTATGAAATTGTTGATGGCTATGAAGTGGAAACGGACCATTATAATTTTGAGCGAATGAATCTTCCAAAAGATCATCCAGCTCGTGATATGCAAGATACCTTCTATATCACTAATGAAGTTTTACTTCGTACGCATACTTCACCTATGCAAGCTCGGACAATGGATGCTCATGATTTCTCTAAAGGTGGTTTACGCATGATTGCTCCTGGTCGTGTTTATCGTCGTGATACAGATGATGCCACTCACAGCCACCAATTTCATCAAATTGAAGGTTTGGTTGTAGATAAAAATATCACAATGGCGGACCTTAAAGGAACGCTTGACCTTGTCATGAAAAAAATGTTTGGTCAAGACCGTGAATTACGCTGGCGTCCAAGTTATTTCCCATTTACTGAACCTTCTGTTGAGGTTGATATTTCTTGTTTCAAATGTGGCGGAAAAGGCTGTAACGTCTGCAAACATACCGGCTGGATTGAAATTCTTGGTGCAGGTATGGTCCATCCCAATGTGCTTGAAATGTCTGGTTTAGATTCTTCAGTTTATTCTGGTTTTGCTTTCGGGCTTGGTCAAGAACGTATTGCGATGCTCCGTTATGGAATCAATGATATTCGTGGATTCTATCAAGGAGATGTACGATTCTTAGAGCAATT
>pheS_Lcl-017
ATGAACTTACAAGAAAAAATTGAAGACCTTCGCAAGCGGACTTTGTCTGACTTACTCTCTGTTGCAGACGAAAAAACGCTCAACAATCTTAGAACAGTAATGCTTGGTAAAAAAGGAGAGTTGACTGAAATCCTAAAAGGGATGAAAGATTTAACAAATGAAGAACGACCAGTTATTGGTGCACTTGCTAATGCTTTTCGTGATGAATTTGGAGCGAAATTTGAAGCGAAAAAACTTGAAATTGAACAAGCAGTGATGAACGCGGCTTTGCAGTCTGAAAGTTTGGATGTTACTTTACCTGGAAAAGCTCAAAAAAAAGGAAGTCGTCATATTTTAACTCAAACTCAAGAAGAAATTGAAGAAATTTTCCTTGGAATGGGTTATGAAATTGTTGATGGTTATGAAGTCGAAACCGATCATTATAACTTTGAACGAATGAATCTTCCTAAAGATCACCCAGCTCGTGATATGCAAGATACTTTTTATATTACCAATGAAGTTTTGCTTCGTACGCATACTTCACCAATGCAAGCTCGGACAATGGATGCTCATGATTTTTCAAAAGGGGGCTTGCGTATGATTGCTCCTGGTCGTGTTTATCGTCGTGATACAGATGATGCTACACACAGTCATCAATTCCATCAAATTGAAGGCTTGGTTGTAGATAAAAATATCACAATGGCTGACCTTAAAGGAACACTTGACCTTGTCATGAAAAAAATGTTTGGTCAAGAGCGTGAACTACGCTGGCGTCCAAGTTATTTCCCATTTACTGAACCTTCTGTTGAGGTTGATATTTCTTGTTTCAAGTGTGGGGGTAAAGGATGTAATGTCTGCAAACATACTGGGTGGATTGAAATCCTTGGTGCAGGTATGGTCCATCCAAACGTACTTGAAATGTCTGGTTTAGATTCTTCTGTTTATTCTGGTTTTGCTTTTGGACTCGGTCAAGAACGTATTGCCATGTTACGCTATGGAATCAACGATATTCGTGGATTCTATCAAGGCGATGTAAGATTCTTAGAACAATT
>pheS_Lcl-018
ATGAACTTACAAGAAAAAATTGAAGACCTTCGCAAGCGGACTTTGTCTGACTTACTCTCTGTTGCAGACGAAAAAACGCTCAACAATCTTAGAACAGTAATGCTTGGTAAAAAAGGAGAGTTGACTGAAATCCTAAAAGGGATGAAAGATTTAACAAATGAAGAACGACCAGTTATTGGTGCACTTGCTAATGCTTTTCGTGATGAATTTGGAGCGAAATTTGAAGCGAAAAAACTTGAAATTGAACAAGCAGTGATGAACGCGGCTTTGGAGTCTGAAACTTTGGATGTTACTTTACCTGGAAAAGCTCAGAAAAAAGGAAGTCGTCATATTTTAACTCAAACTCAAGAAGAAATTGAAGAAATTTTCCTTGGAATGGGTTATGAAATTGTTGATGGTTATGAAGTCGAAACCGATCATTATAACTTTGAACGAATGAATCTTCCTAAAGATCACCCAGCTCGTGATATGCAAGATACTTTTTATATTACCAATGAAGTTTTGCTTCGTACGCATACTTCACCAATGCAAGCTCGGACAATGGATGCTCATGATTTTTCAAAAGGAGGCTTGCGTATGATTGCTCCTGGTCGTGTTTATCGTCGTGATACAGATGATGCGACACACAGTCATCAATTCCATCAAATTGAAGGCTTGGTTGTAGATAAAAATATCACAATGGCTGACCTTAAAGGGACACTTGACCTTGTCATGAAAAAAATGTTTGGTCAAGAGCGTGAACTACGCTGGCGCCCAAGTTATTTCCCATTTACTGAACCTTCTGTTGAGGTTGATATTTCTTGTTTCAAATGCGGGGGTAAAGGATGTAATGTCTGCAAACATACCGGTTGGATTGAAATCCTTGGTGCAGGTATGGTCCATCCAAACGTACTTGAAATGTCTGGTTTAGATTCTTCTGTTTATTCTGGTTTTGCTTTTGGACTCGGTCAAGAACGTATTGCCATGTTACGCTATGGAATCAACGATATTCGTGGATTCTATCAAGGCGATGTAAGATTCTTAGAACAATT
>pheS_Lcl-019
ATGAACTTACAAGAAAAAATTGAAGACCTTCGCAAGCGGACTTTGTCTGACTTACTCTCTGTTGCAGACGAAAAAACGCTCAACAATCTTAGAACAGTAATGCTTGGTAAAAAAGGAGAGTTGACTGAAATCCTAAAAGGGATGAAAGATTTAACAAATGAAGAACGACCAGTTATTGGTGCACTTGCTAATGCTTTTCGTGATGAATTTGGAGCGAAATTTGAAGCGAAAAAACTTGAAATTGAACAAGCAGTGATGAACGCGGCTTTGGAGTCTGAAAGTTTGGATGTTACTTTACCTGGAAAAGCTCAAAAAAAAGGAAGTCGTCATATTTTAACTCAAACTCAAGAAGAAATTGAAGAAATTTTCCTTGGAATGGGTTATGAAATTGTTGATGGTTATGAAGTCGAAACCGATCATTATAACTTTGAACGAATGAATCTTCCTAAAGATCACCCAGCTCGTGATATGCAAGATACTTTTTATATTACCAATGAAGTTTTGCTTCGTACGCATACTTCACCAATGCAAGCTCGGACAATGGATGCTCATGATTTTTCAAAAGGGGGCTTGCGTATGATTGCTCCTGGTCGTGTTTATCGTCGTGATACAGATGATGCTACACACAGTCATCAATTCCATCAAATTGAAGGCTTGGTTGTAGATAAAAATATCACAATGGCTGACCTTAAAGGAACACTTGACCTTGTCATGAAAAAAATGTTTGGTCAAGAGCGTGAACTACGCTGGCGTCCAAGTTATTTCCCATTTACTGAACCTTCTGTTGAGGTTGATATTTCTTGTTTCAAGTGTGGGGGTAAAGGATGTAATGTCTGCAAACATACTGGGTGGATTGAAATCCTTGGTGCAGGTATGGTCCATCCAAACGTACTTGAAATGTCTGGTTTAGATTCTTCTGTTTATTCTGGTTTTGCTTTTGGACTCGGTCAAGAACGTATTGCCATGTTACGCTATGGAATCAACGATATTCGTGGATTCTATCAAGGCGATGTAAGATTCTTAGAACAATT
>pheS_Lcl-020
ATGAACTTACAAGAAAAAATTGAAGACCTTCGCAAGCGGACTTTGTCTGACTTACTCTCTGTTGCTGATGAAAAAACACTGAATAATTTAAGAACTGTGATGCTTGGTAAAAAGGGTGAATTGACTGAAATTCTGAAAGGGATGAAAGACCTAACTAATGAAGAACGTCCAGTTATTGGCGCACTTGCCAATGCTTTTCGTGATGAGTTTGGGGCAAAATTTGAAGCTAAAAAAGTGGAAATTGAACAAGCAGTAATGAATGCCGCTTTAGAATCAGAAACTTTGGATGTGACTTTGCCAGGAAAAGCTCAGAAAAAAGGAAGTCGCCATATCTTAACTCAAACGCAAGAAGAAATTGAAGAAATTTTCCTTGGAATGGGTTATGAAATTGTTGATGGCTATGAAGTGGAAACGGACCATTATAATTTTGAGCGAATGAATCTTCCAAAAGATCATCCAGCTCGTGATATGCAAGATACCTTCTATATCACTAATGAAGTTTTACTTCGTACGCATACTTCACCTATGCAAGCTCGGACAATGGATGCTCATGATTTCTCTAAAGGTGGTTTACGCATGATTGCTCCTGGTCGTGTTTATCGTCGTGATACAGATGATGCCACTCACAGCCACCAATTTCATCAAATTGAAGGTTTGGTTGTAGATAAAAATATCACAATGGCGGACCTTAAAGGAACGCTTGACCTTGTCATGAAAAAAATGTTTGGTCAAGACCGTGAATTACGCTGGCGTCCAAGTTATTTCCCATTTACTGAACCTTCTGTTGAGGTTGATATTTCTTGTTTCAAATGTGGCGGAAAAGGCTGTAACGTCTGCAAACATACCGGCTGGATTGAAATTCTTGGTGCAGGTATGGTCCATCCCAATGTGCTTGAAATGTCTGGTTTAGATTCTTCAGTTTATTCTGGTTTTGCTTTCGGGCTTGGTCAAGAACGTATTGCGATGCTCCGTTATGGAATCAATGATATTCGTGGATTCTATCAAGGAGATGTACGATTCTTAGAGCAATT
>pheS_Lcl-021
ATGAACTTACAAGAAAAAATTGAAGACCTTCGCAAGCGGACTTTGTCTGACTTACTCTCTGTTGCTGATGAAAAAACACTGAATAATTTAAGAACTGTGATGCTTGGTAAAAAGGGTGAATTGACTGAAATTCTGAAAGGGATGAAAGACCTAACTAATGAAGAACGTCCAGTTATTGGCGCACTTGCCAATGCTTTTCGTGATGAGTTTGGGGCAAAATTTGAAGCTAAAAAAGTGGAAATTGAACAAGCAGTAATGAATGCCGCTTTAGAATCAGAAACTTTGGATGTGACTTTGCCAGGAAAAGCTCAGAAAAAAGGAAGTCGCCATATCTTAACTCAAACGCAAGAAGAAATTGAAGAAATTTTCCTTGGAATGGGTTATGAAATTGTTGATGGCTATGAAGTGGAAACGGACCATTATAATTTTGAGCGAATGAATCTTCCAAAAGATCATCCAGCTCGTGATATGCAAGATACCTTCTATATCACTAATGAAGTTTTACTTCGTACGCATACTTCACCTATGCAAGCTCGGACAATGGATGCTCATGATTTCTCTAAAGGTGGTTTACGCATGATTGCTCCTGGTCGTGTTTATCGTCGTGATACAGATGATGCCACTCACAGCCACCAATTTCATCAAATTGAAGGTTTGGTTGTAGATAAAAATATCACAATGGCGGACCTTAAAGGAACGCTTGACCTTGTCATGAAAAAAATGTTTGGTCAAGACCGTGAATTACGCTGGCGTCCAAGTTATTTCCCATTTACTGAACCTTCTGTTGAGGTTGATATTTCTTGTTTCAAATGTGGCGGAAAAGGCTGTAACGTCTGCAAACATACCGGCTGGATTGAAATTCTTGGTGCAGGTATGGTCCATCCCAATGTGCTTGAAATGTCTGGTTTAGATTCTTCAGTTTATTCTGGTTTTGCTTTCGGGCTTGGTCAAGAACGTATTGCGATGCTCCGTTATGGAATCAATGATATTCGTGGATTCTATCAAGGAGATGTACGATTCTTAGAGCAATT
>pheS_Lcl-022
ATGAACTTACAAGAAAAAATTGAAGACCTTCGCAAGCGGACTTTGTCTGACTTACTCTCTGTTGCAGACGAAAAAACGCTCAACAATCTTAGAACAGTAATGCTTGGTAAAAAAGGAGAGTTGACTGAAATCCTAAAAGGGATGAAAGATTTAACAAATGAAGAACGACCAGTTATTGGTGCACTTGCTAATGCTTTTCGTGATGAATTTGGAGCGAAATTTGAAGCGAAAAAACTTGAAATTGAACAAGCAGTGATGAACGCGGCTTTGCAGTCTGAAAGTTTGGATGTTACTTTACCTGGAAAAGCTCAAAAAAAAGGAAGTCGTCATATTTTAACTCAAACTCAAGAAGAAATTGAAGAAATTTTCCTTGGAATGGGTTATGAAATTGTTGATGGTTATGAAGTCGAAACCGATCATTATAACTTTGAACGAATGAATCTTCCTAAAGATCACCCAGCTCGTGATATGCAAGATACTTTTTATATTACCAATGAAGTTTTGCTTCGTACGCATACTTCACCAATGCAAGCTCGGACAATGGATGCTCATGATTTTTCAAAAGGGGGCTTGCGTATGATTGCTCCTGGTCGTGTTTATCGTCGTGATACAGATGATGCTACACACAGTCATCAATTCCATCAAATTGAAGGCTTGGTTGTAGATAAAAATATCACAATGGCTGACCTTAAAGGAACACTTGACCTTGTCATGAAAAAAATGTTTGGTCAAGAGCGTGAACTACGCTGGCGTCCAAGTTATTTCCCATTTACTGAACCTTCTGTTGAGGTTGATATTTCTTGTTTCAAGTGTGGGGGTAAAGGATGTAATGTCTGCAAACATACTGGGTGGATTGAAATCCTTGGTGCAGGTATGGTCCATCCAAACGTACTTGAAATGTCTGGTTTAGATTCTTCTGTTTATTCTGGTTTTGCTTTTGGACTCGGTCAAGAACGTATTGCCATGTTACGCTATGGAATCAACGATATTCGTGGATTCTATCAAGGCGATGTAAGATTCTTAGAACAATT
>pheS_Lcl-023
ATGAACTTACAAGAAAAAATTGAAGACCTTCGCAAGCGGACTTTGTCTGACTTACTCTCTGTTGCAGACGAAAAAACGCTCAACAATCTTAGAACAGTAATGCTTGGTAAAAAAGGAGAGTTGACTGAAATCCTAAAAGGGATGAAAGATTTAACAAATGAAGAACGACCAGTTATTGGTGCACTTGCTAATGCTTTTCGTGATGAATTTGGAGCGAAATTTGAAGCGAAAAAACTTGAAATTGAACAAGCAGTGATGAACGCGGCTTTGGAGTCTGAAAGTTTGGATGTTACTTTACCTGGAAAAGCTCAAAAAAAAGGAAGTCGTCATATTTTAACTCAAACTCAAGAAGAAATTGAAGAAATTTTCCTTGGAATGGGTTATGAAATTGTTGATGGTTATGAAGTCGAAACCGATCATTATAACTTTGAACGAATGAATCTTCCTAAAGATCACCCAGCTCGTGATATGCAAGATACTTTTTATATTACCAATGAAGTTTTGCTTCGTACGCATACTTCACCAATGCAAGCTCGGACAATGGATGCTCATGATTTTTCAAAAGGGGGCTTGCGTATGATTGCTCCTGGTCGTGTTTATCGTCGTGATACAGATGATGCTACACACAGTCATCAATTCCATCAAATTGAAGGCTTGGTTGTAGATAAAAATATCACAATGGCTGACCTTAAAGGAACACTTGACCTTGTCATGAAAAAAATGTTTGGTCAAGAGCGTGAACTACGCTGGCGTCCAAGTTATTTCCCATTTACTGAACCTTCTGTTGAGGTTGATATTTCTTGTTTCAAGTGTGGGGGTAAAGGATGTAATGTCTGCAAACATACTGGGTGGATTGAAATCCTTGGTGCAGGTATGGTCCATCCAAACGTACTTGAAATGTCTGGTTTAGATTCTTCTGTTTATTCTGGTTTTGCTTTTGGACTCGGTCAAGAACGTATTGCCATGTTACGCTATGGAATCAACGATATTCGTGGATTCTATCAAGGCGATGTAAGATTCTTAGAACAATT
>pheS_Lcl-024
ATGAACTTACAAGAAAAAATTGAAGACCTTCGCAAGCGGACTTTGTCTGACTTACTCTCTGTTGCTGATGAAAAAACACTGAATAATTTAAGAACTGTGATGCTTGGTAAAAAGGGTGAATTGACTGAAATTCTGAAAGGGATGAAAGACCTAACTAATGAAGAACGTCCAGTTATTGGCGCACTTGCCAATGCTTTTCGTGATGAGTTTGGGGCAAAATTTGAAGCTAAAAAAGTGGAAATTGAACAAGCAGTAATGAATGCCGCTTTAGAATCAGAAACTTTGGATGTGACTTTGCCAGGAAAAGCTCAGAAAAAAGGAAGTCGCCATATCTTAACTCAAACGCAAGAAGAAATTGAAGAAATTTTCCTTGGAATGGGTTATGAAATTGTTGATGGCTATGAAGTGGAAACGGACCATTATAATTTTGAGCGAATGAATCTTCCAAAAGATCATCCAGCTCGTGATATGCAAGATACCTTCTATATCACTAATGAAGTTTTACTTCGTACGCATACTTCACCTATGCAAGCTCGGACAATGGATGCTCATGATTTCTCTAAAGGTGGTTTACGCATGATTGCTCCTGGTCGTGTTTATCGTCGTGATACAGATGATGCCACTCACAGCCACCAATTTCATCAAATTGAAGGTTTGGTTGTAGATAAAAATATCACAATGGCGGACCTTAAAGGAACGCTTGACCTTGTCATGAAAAAAATGTTTGGTCAAGACCGTGAATTACGCTGGCGTCCAAGTTATTTCCCATTTACTGAACCTTCTGTTGAGGTTGATATTTCTTGTTTCAAATGTGGCGGAAAAGGCTGTAACGTCTGCAAACATACCGGCTGGATTGAAATTCTTGGTGCAGGTATGGTCCATCCCAATGTGCTTGAAATGTCTGGTTTAGATTCTTCAGTTTATTCTGGTTTTGCTTTCGGGCTTGGTCAAGAACGTATTGCGATGCTCCGTTATGGAATCAATGATATTCGTGGATTCTATCAAGGAGATGTACGATTCTTAGAGCAATT
>pheS_Lcl-025
ATGAACTTACAAGAAAAAATTGAAGACCTTCGCAAGCGGACTTTGTCTGACTTACTCTCTGTTGCTGATGAAAAAACACTGAATAATTTAAGAACTGTGATGCTTGGTAAAAAGGGTGAATTGACTGAAATTCTGAAAGGGATGAAAGACCTAACTAATGAAGAACGTCCAGTTATTGGCGCACTTGCCAATGCTTTTCGTGATGAGTTTGGGGCAAAATTTGAAGCTAAAAAAGTGGAAATTGAACAAGCAGTAATGAATGCCGCTTTAGAATCAGAAACTTTGGATGTGACTTTGCCAGGAAAAGCTCAGAAAAAAGGAAGTCGCCATATCTTAACTCAAACGCAAGAAGAAATTGAAGAAATTTTCCTTGGAATGGGTTATGAAATTGTTGATGGCTATGAAGTGGAAACGGACCATTATAATTTTGAGCGAATGAATCTTCCAAAAGATCATCCAGCTCGTGATATGCAAGATACCTTCTATATCACTAATGAAGTTTTACTTCGTACGCATACTTCACCTATGCAAGCTCGGACAATGGATGCTCATGATTTCTCTAAAGGTGGTTTACGCATGATTGCTCCTGGTCGTGTTTATCGTCGTGATACAGATGATGCCACTCACAGCCACCAATTTCATCAAATTGAAGGTTTGGTTGTAGATAAAAATATCACAATGGCGGACCTTAAAGGAACGCTTGACCTTGTCATGAAAAAAATGTTTGGTCAAGACCGTGAATTACGCTGGCGTCCAAGTTATTTCCCATTTACTGAACCTTCTGTTGAGGTTGATATTTCTTGTTTCAAATGTGGCGGAAAAGGCTGTAACGTCTGCAAACATACCGGCTGGATTGAAATTCTTGGTGCAGGTATGGTCCATCCCAATGTGCTTGAAATGTCTGGTTTAGATTCTTCAGTTTATTCTGGTTTTGCTTTCGGGCTTGGTCAAGAACGTATTGCGATGCTCCGTTATGGAATCAATGATATTCGTGGATTCTATCAAGGAGATGTACGATTCTTAGAGCAATT
>pheS_Lcl-026
ATGAACTTACAAGAAAAAATTGAAGACCTTCGCAAGCGGACTTTGTCTGACTTACTCTCTGTTGCTGATGAAAAAACACTGAATAATTTAAGAACTGTGATGCTTGGTAAAAAGGGTGAATTGACTGAAATTCTGAAAGGGATGAAAGACCTAACTAATGAAGAACGTCCAGTTATTGGCGCACTTGCCAATGCTTTTCGTGATGAGTTTGGGGCAAAATTTGAAGCTAAAAAAGTGGAAATTGAACAAGCAGTAATGAATGCCGCTTTAGAATCAGAAACTTTGGATGTGACTTTGCCAGGAAAAGCTCAGAAAAAAGGAAGTCGCCATATCTTAACTCAAACGCAAGAAGAAATTGAAGAAATTTTCCTTGGAATGGGTTATGAAATTGTTGATGGCTATGAAGTGGAAACGGACCATTATAATTTTGAGCGAATGAATCTTCCAAAAGATCATCCAGCTCGTGATATGCAAGATACCTTCTATATCACTAATGAAGTTTTACTTCGTACGCATACTTCACCTATGCAAGCTCGGACAATGGATGCTCATGATTTCTCTAAAGGTGGTTTACGCATGATTGCTCCTGGTCGTGTTTATCGTCGTGATACAGATGATGCCACTCACAGCCACCAATTTCATCAAATTGAAGGTTTGGTTGTAGATAAAAATATCACAATGGCGGACCTTAAAGGAACGCTTGACCTTGTCATGAAAAAAATGTTTGGTCAAGACCGTGAATTACGCTGGCGTCCAAGTTATTTCCCATTTACTGAACCTTCTGTTGAGGTTGATATTTCTTGTTTCAAATGTGGCGGAAAAGGCTGTAACGTCTGCAAACATACCGGCTGGATTGAAATTCTTGGTGCAGGTATGGTCCATCCCAATGTGCTTGAAATGTCTGGTTTAGATTCTTCAGTTTATTCTGGTTTTGCTTTCGGGCTTGGTCAAGAACGTATTGCGATGCTCCGTTATGGAATCAATGATATTCGTGGATTCTATCAAGGAGATGTACGATTCTTAGAGCAATT
>pheS_Lcl-027
ATGAACTTACAAGAAAAAATTGAAGACCTTCGCAAGCGGACTTTGTCTGACTTACTCTCTGTTGCAGACGAAAAAACGCTCAACAATCTTAGAACAGTAATGCTTGGTAAAAAAGGAGAGTTGACTGAAATCCTAAAAGGGATGAAAGATTTAACAAATGAAGAACGACCAGTTATTGGTGCACTTGCTAATGCTTTTCGTGATGAATTTGGAGCGAAATTTGAAGCGAAAAAACTTGAAATTGAACAAGCAGTGATGAACGCGGCTTTGGAGTCTGAAAGTTTGGATGTTACTTTACCTGGAAAAGCTCAAAAAAAAGGAAGTCGGCATATTTTAACTCAAACTCAAGAAGAAATTGAAGAAATTTTCCTTGGAATGGGTTATGAAATTGTTGATGGTTATGAAGTCGAAACCGATCATTATAACTTTGAACGAATGAATCTTCCTAAAGATCACCCAGCTCGTGATATGCAAGATACTTTTTATATTACCAATGAAGTTTTGCTTCGTACGCATACTTCACCAATGCAAGCTCGGACAATGGATGCTCATGATTTTTCAAAAGGGGGCTTGCGTATGATTGCTCCTGGTCGTGTTTATCGTCGTGATACAGATGATGCTACACACAGTCATCAATTCCATCAAATTGAAGGCTTGGTTGTAGATAAAAATATCACAATGGCTGACCTTAAAGGAACACTTGACCTTGTCATGAAAAAAATGTTTGGTCAAGAGCGTGAACTACGCTGGCGTCCAAGTTATTTCCCATTTACTGAACCATCTGTTGAGGTTGATATTTCTTGTTTCAAGTGTGGGGGTAAAGGATGTAATGTCTGCAAACATACTGGGTGGATTGAAATCCTTGGTGCAGGTATGGTCCATCCAAACGTACTTGAAATGTCTGGTTTAGATTCTTCTGTTTATTCTGGTTTTGCTTTTGGACTCGGTCAAGAACGTATTGCCATGTTACGCTATGGAATCAACGATATTCGTGGATTCTATCAAGGCGATGTAAGATTCTTAGAACAATT
>pheS_Lcl-028
ATGAACTTACAAGAAAAAATTGAAGACCTTCGCAAGCGGACTTTGTCTGACTTACTCTCTGTTGCAGACGAAAAAACGCTCAACAATCTTAGAACAGTAATGCTTGGTAAAAAAGGAGAGTTGACTGAAATCCTAAAAGGGATGAAAGATTTAACAAATGAAGAACGACCAGTTATTGGTGCACTTGCTAATGCTTTTCGTGATGAATTTGGAGCGAAATTTGAAGCGAAAAAACTTGAAATTGAACAAGCAGTGATGAACGCGGCTTTGGAGTCTGAAAGTTTGGATGTTACTTTACCTGGAAAAGCTCAAAAAAAAGGAAGTCGGCATATTTTAACTCAAACTCAAGAAGAAATTGAAGAAATTTTCCTTGGAATGGGTTATGAAATTGTTGATGGTTATGAAGTCGAAACCGATCATTATAACTTTGAACGAATGAATCTTCCTAAAGATCACCCAGCTCGTGATATGCAAGATACTTTTTATATTACCAATGAAGTTTTGCTTCGTACGCATACTTCACCAATGCAAGCTCGGACAATGGATGCTCATGATTTTTCAAAAGGGGGCTTGCGTATGATTGCTCCTGGTCGTGTTTATCGTCGTGATACAGATGATGCTACACACAGTCATCAATTCCATCAAATTGAAGGCTTGGTTGTAGATAAAAATATCACAATGGCTGACCTTAAAGGAACACTTGACCTTGTCATGAAAAAAATGTTTGGTCAAGAGCGTGAACTACGCTGGCGTCCAAGTTATTTCCCATTTACTGAACCATCTGTTGAGGTTGATATTTCTTGTTTCAAGTGTGGGGGTAAAGGATGTAATGTCTGCAAACATACTGGGTGGATTGAAATCCTTGGTGCAGGTATGGTCCATCCAAACGTACTTGAAATGTCTGGTTTAGATTCTTCTGTTTATTCTGGTTTTGCTTTTGGACTCGGTCAAGAACGTATTGCCATGTTACGCTATGGAATCAACGATATTCGTGGATTCTATCAAGGCGATGTAAGATTCTTAGAACAATT
>pheS_Lcl-029
ATGAACTTACAAGAAAAAATTGAAGACCTTCGCAAGCGGACTTTGTCTGACTTACTCTCTGTTGCTGATGAAAAAACACTGAATAATTTAAGAACTGTGATGCTTGGTAAAAAGGGTGAATTGACTGAAATTCTGAAAGGGATGAAAGACCTAACTAATGAAGAACGTCCAGTTATTGGCGCACTTGCCAATGCTTTTCGTGATGAGTTTGGGGCAAAATTTGAAGCTAAAAAAGTGGAAATTGAACAAGCAGTAATGAATGCCGCTTTAGAATCAGAAACTTTGGATGTGACTTTGCCAGGAAAAGCTCAGAAAAAAGGAAGTCGCCATATCTTAACTCAAACGCAAGAAGAAATTGAAGAAATTTTCCTTGGAATGGGTTATGAAATTGTTGATGGCTATGAAGTGGAAACGGACCATTATAATTTTGAGCGAATGAATCTTCCAAAAGATCATCCAGCTCGTGATATGCAAGATACCTTCTATATCACTAATGAAGTTTTACTTCGTACGCATACTTCACCTATGCAAGCTCGGACAATGGATGCTCATGATTTCTCTAAAGGTGGTTTACGCATGATTGCTCCTGGTCGTGTTTATCGTCGTGATACAGATGATGCCACTCACAGCCACCAATTTCATCAAATTGAAGGTTTGGTTGTAGATAAAAATATCACAATGGCGGACCTTAAAGGAACGCTTGACCTTGTCATGAAAAAAATGTTTGGTCAAGACCGTGAATTACGCTGGCGTCCAAGTTATTTCCCATTTACTGAACCTTCTGTTGAGGTTGATATTTCTTGTTTCAAATGTGGCGGAAAAGGCTGTAACGTCTGCAAACATACCGGCTGGATTGAAATTCTTGGTGCAGGTATGGTCCATCCCAATGTGCTTGAAATGTCTGGTTTAGATTCTTCAGTTTATTCTGGTTTTGCTTTCGGGCTTGGTCAAGAACGTATTGCGATGCTCCGTTATGGAATCAATGATATTCGTGGATTCTATCAAGGAGATGTACGATTCTTAGAGCAATT
>pheS_Lcl-030
ATGAACTTACAAGAAAAAATTGAAGACCTTCGCAAGCGGACTTTGTCTGACTTACTCTCTGTTGCTGATGAAAAAACACTGAATAATTTAAGAACTGTGATGCTTGGTAAAAAGGGTGAATTGACTGAAATTCTGAAAGGGATGAAAGACCTAACTAATGAAGAACGTCCAGTTATTGGCGCACTTGCCAATGCTTTTCGTGATGAGTTTGGGGCAAAATTTGAAGCTAAAAAAGTGGAAATTGAACAAGCAGTAATGAATGCCGCTTTAGAATCAGAAACTTTGGATGTGACTTTGCCAGGAAAAGCTCAGAAAAAAGGAAGTCGCCATATCTTAACTCAAACGCAAGAAGAAATTGAAGAAATTTTCCTTGGAATGGGTTATGAAATTGTTGATGGCTATGAAGTGGAAACGGACCATTATAATTTTGAGCGAATGAATCTTCCAAAAGATCATCCAGCTCGTGATATGCAAGATACCTTCTATATCACTAATGAAGTTTTACTTCGTACGCATACTTCACCTATGCAAGCTCGGACAATGGATGCTCATGATTTCTCTAAAGGTGGTTTACGCATGATTGCTCCTGGTCGTGTTTATCGTCGTGATACAGATGATGCCACTCACAGCCACCAATTTCATCAAATTGAAGGTTTGGTTGTAGATAAAAATATCACAATGGCGGACCTTAAAGGAACGCTTGACCTTGTCATGAAAAAAATGTTTGGTCAAGACCGTGAATTACGCTGGCGTCCAAGTTATTTCCCATTTACTGAACCTTCTGTTGAGGTTGATATTTCTTGTTTCAAATGTGGCGGAAAAGGCTGTAACGTCTGCAAACATACCGGCTGGATTGAAATTCTTGGTGCAGGTATGGTCCATCCCAATGTGCTTGAAATGTCTGGTTTAGATTCTTCAGTTTATTCTGGTTTTGCTTTCGGGCTTGGTCAAGAACGTATTGCGATGCTCCGTTATGGAATCAATGATATTCGTGGATTCTATCAAGGAGATGTACGATTCTTAGAGCAATT
>pheS_Lcl-031
ATGAACTTACAAGAAAAAATTGAAGACCTTCGCAAGCGGACTTTGTCTGACTTACTCTCTGTTGCAGACGAAAAAACGCTCAACAATCTTAGAACAGTAATGCTTGGTAAAAAAGGAGAGTTGACTGAAATCCTAAAAGGGATGAAAGATTTAACAAATGAAGAACGACCAGTTATTGGTGCACTTGCTAATGCTTTTCGTGATGAATTTGGAGCGAAATTTGAAGCGAAAAAACTTGAAATTGAACAAGCAGTGATGAACGCGGCTTTGGAGTCTGAAAGTTTGGATGTTACTTTACCTGGAAAAGCTCAAAAAAAAGGAAGTCGTCATATTTTAACTCAAACTCAAGAAGAAATTGAAGAAATTTTCCTTGGAATGGGTTATGAAATTGTTGATGGTTATGAAGTCGAAACCGATCATTATAACTTTGAACGAATGAATCTTCCTAAAGATCACCCAGCTCGTGATATGCAAGATACTTTTTATATTACCAATGAAGTTTTGCTTCGTACGCATACTTCACCAATGCAAGCTCGGACAATGGATGCTCATGATTTTTCAAAAGGGGGCTTGCGTATGATTGCTCCTGGTCGTGTTTATCGTCGTGATACAGATGATGCTACACACAGTCATCAATTCCATCAAATTGAAGGCTTGGTTGTAGATAAAAATATCACAATGGCTGACCTTAAAGGAACACTTGACCTTGTCATGAAAAAAATGTTTGGTCAAGAGCGTGAACTACGCTGGCGTCCAAGTTATTTCCCATTTACTGAACCTTCTGTTGAGGTTGATATTTCTTGTTTCAAGTGTGGGGGTAAAGGATGTAATGTCTGCAAACATACTGGGTGGATTGAAATCCTTGGTGCAGGTATGGTCCATCCAAACGTACTTGAAATGTCTGGTTTAGATTCTTCTGTTTATTCTGGTTTTGCTTTTGGACTCGGTCAAGAACGTATTGCCATGTTACGCTATGGAATCAACGATATTCGTGGATTCTATCAAGGCGATGTAAGATTCTTAGAACAATT
>pheS_Lcl-032
ATGAACTTACAAGAAAAAATTGAAGACCTTCGCAAGCGGACTTTGTCTGACTTACTCTCTGTTGCAGACGAAAAAACGCTCAACAATCTTAGAACAGTAATGCTTGGTAAAAAAGGAGAGTTGACTGAAATCCTAAAAGTGATGAAAGATTTAACAAATGAAGAACGACCAGTTATTGGTGCACTTGCTAATGCTTTTCGTGATGAATTTGGAGCGAAATTTGAAGCGAAAAAACTTGAAATTGAACAAGCAGTGATGAACGCGGCTTTGGAGTCTGAAAGTTTGGATGTTACTTTACCTGGAAAAGCTCAAAAAAAAGGAAGTCGGCATATTTTAACTCAAACTCAAGAAGAAATTGAAGAAATTTTCCTTGGAATGGGTTATGAAATTGTTGATGGTTATGAAGTCGAAACCGATCATTATAACTTTGAACGAATGAATCTTCCTAAAGATCACCCAGCTCGTGATATGCAAGATACTTTTTATATTACCAATGAAGTTTTGCTTCGTACGCATACTTCACCAATGCAAGCTCGGACAATGGATGCTCATGATTTTTCAAAAGGGGGCTTGCGTATGATTGCTCCTGGTCGTGTTTATCGTCGTGATACAGATGATGCTACACACAGTCATCAATTCCATCAAATTGAAGGCTTGGTTGTAGATAAAAATATCACAATGGCTGACCTTAAAGGAACACTTGACCTTGTCATGAAAAAAATGTTTGGTCAAGAGCGTGAACTACGCTGGCGTCCAAGTTATTTCCCATTTACTGAACCATCTGTTGAGGTTGATATTTCTTGTTTCAAGTGTGGGGGTAAAGGATGTAATGTCTGCAAACATACTGGGTGGATTGAAATCCTTGGTGCAGGTATGGTCCATCCAAACGTACTTGAAATGTCTGGTTTAGATTCTTCTGTTTATTCTGGTTTTGCTTTTGGACTCGGTCAAGAACGTATTGCCATGTTACGCTATGGAATCAACGATATTCGTGGATTCTATCAAGGCGATGTAAGATTCTTAGAACAATT
>pheS_Lcl-033
ATGAACTTACAAGAAAAAATTGAAGACCTTCGCAAGCGGACTTTGTCTGACTTACTCTCTGTTGCAGACGAAAAAACGCTCAACAATCTTAGAACAGTAATGCTTGGTAAAAAAGGAGAGTTGACTGAAATCCTAAAAGGGATGAAAGATTTAACAAATGAAGAACGACCAGTTATTGGTGCACTTGCTAATGCTTTTCGTGATGAATTTGGAGCGAAATTTGAAGCGAAAAAACTTGAAATTGAACAAGCAGTGATGAACGCGGCTTTGGAGTCTGAAAGTTTGGATGTTACTTTACCTGGAAAAGCTCAAAAAAAAGGAAGTCGTCATATTTTAACTCAAACTCAAGAAGAAATTGAAGAAATTTTCCTTGGAATGGGTTATGAAATTGTTGATGGTTATGAAGTCGAAACCGATCATTATAACTTTGAACGAATGAATCTTCCTAAAGATCACCCAGCTCGTGATATGCAAGATACTTTTTATATTACCAATGAAGTTTTGCTTCGTACGCATACTTCACCAATGCAAGCTCGGACAATGGATGCTCATGATTTTTCAAAAGGGGGCTTGCGTATGATTGCTCCTGGTCGTGTTTATCGTCGTGATACAGATGATGCTACACACAGTCATCAATTCCATCAAATTGAAGGCTTGGTTGTAGATAAAAATATCACAATGGCTGACCTTAAAGGAACACTTGACCTTGTCATGAAAAAAATGTTTGGTCAAGAGCGTGAACTACGCTGGCGTCCAAGTTATTTCCCATTTACTGAACCTTCTGTTGAGGTTGATATTTCTTGTTTCAAGTGTGGGGGTAAAGGATGTAATGTCTGCAAACATACTGGGTGGATTGAAATCCTTGGTGCAGGTATGGTCCATCCAAACGTACTTGAAATGTCTGGTTTAGATTCTTCTGTTTATTCTGGTTTTGCTTTTGGACTCGGTCAAGAACGTATTGCCATGTTACGCTATGGAATCAACGATATTCGTGGATTCTATCAAGGCGATGTAAGATTCTTAGAACAATT
>pheS_Lcl-034
ATGAACTTACAAGAAAAAATTGAAGACCTTCGCAAGCGGACTTTGTCTGACTTACTCTCTGTTGCTGATGAAAAAACACTGAATAATTTAAGAACTATGATGCTCGGTAAAAAGGGTGAATTGACTGAAATTCTGAAAGGGATGAAAGACCTAACTAATGAAGAACGTCCAGTTATTGGCGCACTTGCCAATGCTTTTCGTGATGAGTTTGGGGCAAAATTTGAAGCTAAAAAAGTGGAAATTGAACAAGCAGTAATGAATGCCGCTTTAGAATCAGAAACTTTGGATGTGACTTTGCCAGGAAAAGCTCAGAAAAAAGGAAGTCGCCATATCTTAACTCAAACGCAAGAGGAAATTGAAGAAATTTTCCTTGGAATGGGTTATGAAATTGTTGATGGCTATGAAGTGGAAACAGACCATTATAATTTTGAGCGAATGAATCTTCCAAAAGATCATCCAGCTCGTGATATGCAAGATACTTTCTATATCACTAATGAAGTTTTACTTCGTACGCATACTTCACCTATGCAAGCTCGGACAATGGATGCTCATGATTTCTCTAAAGGTGGTTTACGCATGATTGCTCCTGGTCGTGTTTATCGTCGTGATACAGATGATGCCACTCACAGCCACCAATTTCATCAAATTGAAGGTTTGGTTGTAGATAAAAATATCACAATGGCAGACCTTAAAGGAACGCTTGACCTTGTCATGAAAAAAATGTTTGGTCAAGACCGTGAATTACGCTGGCGTCCAAGTTATTTCCCATTTACTGAACCTTCTGTTGAGGTTGATATTTCTTGTTTCAAATGTGGCGGAAAAGGCTGTAACGTCTGCAAACATACCGGTTGGATTGAAATTCTTGGTGCAGGTATGGTCCATCCCAATGTGCTTGAAATGTCTGGTTTAGATTCTTCAGTTTATTCTGGTTTTGCTTTCGGGCTTGGTCAAGAACGTATTGCGATGCTCCGTTATGGAATTAACGATATTCGTGGATTCTATCAAGGGGACGTACGATTCTTAGAGCAATT
>pheS_Lcl-035
ATGAACTTACAAGAAAAAATTGAAGACCTTCGCAAGCGGACTTTGTCTGACTTACTCTCTGTTGCAGACGAAAAAACGCTCAACAATCTTAGAACAGTAATGCTTGGTAAAAAAGGAGAGTTGACTGAAATCCTAAAAGGGATGAAAGATTTAACAAATGAAGAACGACCAGTTATTGGTGCACTTGCTAATGCTTTTCGTGATGAATTTGGAGCGAAATTTGAAGCGAAAAAACTTGAAATTGAACAAGCAGTGATGAACGCGGCTTTGGAGTCTGAAAGTTTGGATGTTACTTTACCTGGAAAAGCTCAAAAAAAAGGAAGTCGGCATATTTTAACTCAAACTCAAGAAGAAATTGAAGAAATTTTCCTTGGAATGGGTTATGAAATTGTTGATGGTTATGAAGTCGAAACCGATCATTATAACTTTGAACGAATGAATCTTCCTAAAGATCACCCAGCTCGTGATATGCAAGATACTTTTTATATTACCAATGAAGTTTTGCTTCGTACGCATACTTCACCAATGCAAGCTCGGACAATGGATGCTCATGATTTTTCAAAAGGGGGCTTGCGTATGATTGCTCCTGGTCGTGTTTATCGTCGTGATACAGATGATGCTACACACAGTCATCAATTCCATCAAATTGAAGGCTTGGTTGTAGATAAAAATATCACAATGGCTGACCTTAAAGGAACACTTGACCTTGTCATGAAAAAAATGTTTGGTCAAGAGCGTGAACTACGCTGGCGTCCAAGTTATTTCCCATTTACTGAACCATCTGTTGAGGTTGATATTTCTTGTTTCAAGTGTGGGGGTAAAGGATGTAATGTCTGCAAACATACTGGGTGGATTGAAATCCTTGGTGCAGGTATGGTCCATCCAAACGTACTTGAAATGTCTGGTTTAGATTCTTCTGTTTATTCTGGTTTTGCTTTTGGACTCGGTCAAGAACGTATTGCCATGTTACGCTATGGAATCAACGATATTCGTGGATTCTATCAAGGCGATGTAAGATTCTTAGAACAATT
>pheS_Lcl-036
ATGAACTTACAAGAAAAAATTGAAGACCTTCGCAAGCGGACTTTGTCTGACTTACTCTCTGTTGCAGACGAAAAAACGCTCAACAATCTTAGAACAGTAATGCTTGGTAAAAAAGGAGAGTTGACTGAAATCCTAAAAGGGATGAAAGATTTAACAAATGAAGAACGACCAGTTATTGGTGCACTTGCTAATGCTTTTCGTGATGAATTTGGAGCGAAATTTGAAGCGAAAAAACTTGAAATTGAACAAGCAGTGATGAACGCGGCTTTGGAGTCTGAAAGTTTGGATGTTACTTTACCTGGAAAAGCTCAAAAAAAAGGAAGTCGGCATATTTTAACTCAAACTCAAGAAGAAATTGAAGAAATTTTCCTTGGAATGGGTTATGAAATTGTTGATGGTTATGAAGTCGAAACCGATCATTATAACTTTGAACGAATGAATCTTCCTAAAGATCACCCAGCTCGTGATATGCAAGATACTTTTTATATTACCAATGAAGTTTTGCTTCGTACGCATACTTCACCAATGCAAGCTCGGACAATGGATGCTCATGATTTTTCAAAAGGGGGCTTGCGTATGATTGCTCCTGGTCGTGTTTATCGTCGTGATACAGATGATGCTACACACAGTCATCAATTCCATCAAATTGAAGGCTTGGTTGTAGATAAAAATATCACAATGGCTGACCTTAAAGGAACACTTGACCTTGTCATGAAAAAAATGTTTGGTCAAGAGCGTGAACTACGCTGGCGTCCAAGTTATTTCCCATTTACTGAACCATCTGTTGAGGTTGATATTTCTTGTTTCAAGTGTGGGGGTAAAGGATGTAATGTCTGCAAACATACTGGGTGGATTGAAATCCTTGGTGCAGGTATGGTCCATCCAAACGTACTTGAAATGTCTGGTTTAGATTCTTCTGTTTATTCTGGTTTTGCTTTTGGACTCGGTCAAGAACGTATTGCCATGTTACGCTATGGAATCAACGATATTCGTGGATTCTATCAAGGCGATGTAAGATTCTTAGAACAATT
>pheS_Lcl-037
ATGAACTTACAAGAAAAAATTGAAGACCTTCGCAAGCGGACTTTGTCTGACTTACTCTCTGTTGCAGACGAAAAAACGCTCAACAATCTTAGAACAGTAATGCTTGGTAAAAAAGGAGAGTTGACTGAAATCCTAAAAGGGATGAAAGATTTAACAAATGAAGAACGACCAGTTATTGGTGCACTTGCTAATGCTTTTCGTGATGAATTTGGAGCGAAATTTGAAGCGAAAAAACTTGAAATTGAACAAGCAGTGATGAACGCGGCTTTGGAGTCTGAAACTTTGGATGTTACTTTACCTGGAAAAGCTCAGAAAAAAGGAAGTCGTCATATTTTAACTCAAACTCAAGAAGAAATTGAAGAAATTTTCCTTGGAATGGGTTATGAAATTGTTGATGGTTATGAAGTCGAAACCGATCATTATAACTTTGAACGAATGAATCTTCCTAAAGATCACCCAGCTCGTGATATGCAAGATACTTTTTATATTACCAATGAAGTTTTGCTTCGTACGCATACTTCACCAATGCAAGCTCGGACAATGGATGCTCATGATTTTTCAAAAGGAGGCTTGCGTATGATTGCTCCTGGTCGTGTTTATCGTCGTGATACAGATGATGCGACACACAGTCATCAATTCCATCAAATTGAAGGCTTGGTTGTAGATAAAAATATCACAATGGCTGACCTTAAAGGGACACTTGACCTTGTCATGAAAAAAATGTTTGGTCAAGAGCGTGAACTACGCTGGCGCCCAAGTTATTTCCCATTTACTGAACCTTCTGTTGAGGTTGATATTTCTTGTTTCAAATGCGGGGGTAAAGGATGTAATGTCTGCAAACATACCGGTTGGATTGAAATCCTTGGTGCAGGTATGGTCCATCCAAACGTACTTGAAATGTCTGGTTTAGATTCTTCTGTTTATTCTGGTTTTGCTTTTGGACTCGGTCAAGAACGTATTGCCATGTTACGCTATGGAATCAACGATATTCGTGGATTCTATCAAGGCGATGTAAGATTCTTAGAACAATT
>pheS_Lcl-038
ATGAACTTACAAGAAAAAATTGAAGACCTTCGCAAGCGGACTTTGTCTGACTTACTCTCTGTTGCTGATGAAAAAACACTGAATAATTTAAGAACTGTGATGCTTGGTAAAAAGGGTGAATTGACTGAAATTCTGAAAGGGATGAAAGACCTAACTAATGAAGAACGTCCAGTTATTGGCGCACTTGCCAATGCTTTTCGTGATGAGTTTGGGGCAAAATTTGAAGCTAAAAAAGTGGAAATTGAACAAGCAGTAATGAATGCCGCTTTAGAATCAGAAACTTTGGATGTGACTTTGCCAGGAAAAGCTCAGAAAAAAGGAAGTCGCCATATCTTAACTCAAACGCAAGAAGAAATTGAAGAAATTTTCCTTGGAATGGGTTATGAAATTGTTGATGGCTATGAAGTGGAAACGGACCATTATAATTTTGAGCGAATGAATCTTCCAAAAGATCATCCAGCTCGTGATATGCAAGATACCTTCTATATCACTAATGAAGTTTTACTTCGTACGCATACTTCACCTATGCAAGCTCGGACAATGGATGCTCATGATTTCTCTAAAGGTGGTTTACGCATGATTGCTCCTGGTCGTGTTTATCGTCGTGATACAGATGATGCCACTCACAGCCACCAATTTCATCAAATTGAAGGTTTGGTTGTAGATAAAAATATCACAATGGCGGACCTTAAAGGAACGCTTGACCTTGTCATGAAAAAAATGTTTGGTCAAGACCGTGAATTACGCTGGCGTCCAAGTTATTTCCCATTTACTGAACCTTCTGTTGAGGTTGATATTTCTTGTTTCAAATGTGGCGGAAAAGGCTGTAACGTCTGCAAACATACCGGCTGGATTGAAATTCTTGGTGCAGGTATGGTCCATCCCAATGTGCTTGAAATGTCTGGTTTAGATTCTTCAGTTTATTCTGGTTTTGCTTTCGGGCTTGGTCAAGAACGTATTGCGATGCTCCGTTATGGAATCAATGATATTCGTGGATTCTATCAAGGAGATGTACGATTCTTAGAGCAATT
>pheS_Lcl-039
ATGAACTTACAAGAAAAAATTGAAGACCTTCGCAAGCGGACTTTGTCTGACTTACTCTCTGTTGCAGACGAAAAAACGCTCAACAATCTTAGAACAGTAATGCTTGGTAAAAAAGGAGAGTTGACTGAAATCCTAAAAGGGATGAAAGATTTAACAAATGAAGAACGACCAGTTATTGGTGCACTTGCTAATGCTTTTCGTGATGAATTTGGAGCGAAATTTGAAGCGAAAAAACTTGAAATTGAACAAGCAGTGATGAACGCGGCTTTGGAGTCTGAAACTTTGGATGTTACTTTACCTGGAAAAGCTCAGAAAAAAGGAAGTCGTCATATTTTAACTCAAACTCAAGAAGAAATTGAAGAAATTTTCCTTGGAATGGGTTATGAAATTGTTGATGGTTATGAAGTCGAAACCGATCATTATAACTTTGAACGAATGAATCTTCCTAAAGATCACCCAGCTCGTGATATGCAAGATACTTTTTATATTACCAATGAAGTTTTGCTTCGTACGCATACTTCACCAATGCAAGCTCGGACAATGGATGCTCATGATTTTTCAAAAGGAGGCTTGCGTATGATTGCTCCTGGTCGTGTTTATCGTCGTGATACAGATGATGCGACACACAGTCATCAATTCCATCAAATTGAAGGCTTGGTTGTAGATAAAAATATCACAATGGCTGACCTTAAAGGGACACTTGACCTTGTCATGAAAAAAATGTTTGGTCAAGAGCGTGAACTACGCTGGCGCCCAAGTTATTTCCCATTTACTGAACCTTCTGTTGAGGTTGATATTTCTTGTTTCAAATGCGGGGGTAAAGGATGTAATGTCTGCAAACATACCGGTTGGATTGAAATCCTTGGTGCAGGTATGGTCCATCCAAACGTACTTGAAATGTCTGGTTTAGATTCTTCTGTTTATTCTGGTTTTGCTTTTGGACTCGGTCAAGAACGTATTGCCATGTTACGCTATGGAATCAACGATATTCGTGGATTCTATCAAGGCGATGTAAGATTCTTAGAACAATT
>pheS_Lcl-040
ATGAACTTACAAGAAAAAATTGAAGACCTTCGCAAGCGGACTTTGTCTGACTTACTCTCTGTTGCTGATGAAAAAACACTGAATAATTTAAGAACTGTGATGCTTGGTAAAAAGGGTGAATTGACTGAAATTCTGAAAGGGATGAAAGACCTAACTAATGAAGAACGTCCAGTTATTGGCGCACTTGCCAATGCTTTTCGTGATGAGTTTGGGGCAAAATTTGAAGCTAAAAAAGTGGAAATTGAACAAGCAGTAATGAATGCCGCTTTAGAATCAGAAACTTTGGATGTGACTTTGCCAGGAAAAGCTCAGAAAAAAGGAAGTCGCCATATCTTAACTCAAACGCAAGAAGAAATTGAAGAAATTTTCCTTGGAATGGGTTATGAAATTGTTGATGGCTATGAAGTGGAAACGGACCATTATAATTTTGAGCGAATGAATCTTCCAAAAGATCATCCAGCTCGTGATATGCAAGATACCTTCTATATCACTAATGAAGTTTTACTTCGTACGCATACTTCACCTATGCAAGCTCGGACAATGGATGCTCATGATTTCTCTAAAGGTGGTTTACGCATGATTGCTCCTGGTCGTGTTTATCGTCGTGATACAGATGATGCCACTCACAGCCACCAATTTCATCAAATTGAAGGTTTGGTTGTAGATAAAAATATCACAATGGCGGACCTTAAAGGAACGCTTGACCTTGTCATGAAAAAAATGTTTGGTCAAGACCGTGAATTACGCTGGCGTCCAAGTTATTTCCCATTTACTGAACCTTCTGTTGAGGTTGATATTTCTTGTTTCAAATGTGGCGGAAAAGGCTGTAACGTCTGCAAACATACCGGCTGGATTGAAATTCTTGGTGCAGGTATGGTCCATCCCAATGTGCTTGAAATGTCTGGTTTAGATTCTTCAGTTTATTCTGGTTTTGCTTTCGGGCTTGGTCAAGAACGTATTGCGATGCTCCGTTATGGAATCAATGATATTCGTGGATTCTATCAAGGAGATGTACGATTCTTAGAGCAATT
>pheS_Lcl-041
ATGAACTTACAAGAAAAAATTGAAGACCTTCGCAAGCGGACTTTGTCTGACTTACTCTCTGTTGCAGACGAAAAAACGCTCAACAATCTTAGAACAGTAATGCTTGGTAAAAAAGGAGAGTTGACTGAAATCCTAAAAGGGATGAAAGATTTAACAAATGAAGAACGACCAGTTATTGGTGCACTTGCTAATGCTTTTCGTGATGAATTTGGAGCGAAATTTGAAGCGAAAAAACTTGAAATTGAACAAGCAGTGATGAACGCGGCTTTGGAGTCTGAAAGTTTGGATGTTACTTTACCTGGAAAAGCTCAAAAAAAAGGAAGTCGGCATATTTTAACTCAAACTCAAGAAGAAATTGAAGAAATTTTCCTTGGAATGGGTTATGAAATTGTTGATGGTTATGAAGTCGAAACCGATTATTATAACTTTGAACGAATGAATCTTCCTAAAGATCACCCAGCTCGTGATATGCAAGATACTTTTTATATTACCAATGAAGTTTTGCTTCGTACGCATACTTCACCAATGCAAGCTCGGACAATGGATGCTCATGATTTTTCAAAAGGGGGCTTGCGTATGATTGCTCCTGGTCGTGTTTATCGTCGTGATACAGATGATGCTACACACAGTCATCAATTCCATCAAATTGAAGGCTTGGTTGTAGATAAAAATATCACAATGGCTGACCTTAAAGGAACACTTGACCTTGTCATGAAAAAAATGTTTGGTCAAGAGCGTGAACTACGCTGGCGTCCAAGTTATTTCCCATTTACTGAACCATCTGTTGAGGTTGATATTTCTTGTTTCAAGTGTGGGGGTAAAGGATGTAATGTCTGCAAACATACTGGGTGGATTGAAATCCTTGGTGCAGGTAAGGTCCATCCAAACGTACTTGAAATGTCTGGTTTAGATTCTTCTGTTTATTCTGGTTTTGCTTTTGGACTCGGTCAAGAACGTATTGCCATGTTACGCTATGGAATCAACGATATTCGTGGATTCTATCAAGGCGATGTAAGATTCTTAGAACAATT
>pheS_Lcl-042
ATGAACTTACAAGAAAAAATTGAAGACCTTCGCAAGCGGACTTTGTCTGACTTACTCTCTGTTGCAGACGAAAAAACGCTCAACAATCTTAGAACAGTAATGCTTGGTAAAAAAGGAGAGTTGACTGAAATCCTAAAAGTGATGAAAGATTTAACAAATGAAGAACGACCAGTTATTGGTGCACTTGCTAATGCTTTTCGTGATGAATTTGGAGCGAAATTTGAAGCGAAAAAACTTGAAATTGAACAAGCAGTGATGAACGCGGCTTTGGAGTCTGAAAGTTTGGATGTTACTTTACCTGGAAAAGCTCAAAAAAAAGGAAGTCGGCATATTTTAACTCAAACTCAAGAAGAAATTGAAGAAATTTTCCTTGGAATGGGTTATGAAATTGTTGATGGTTATGAAGTCGAAACCGATCATTATAACTTTGAACGAATGAATCTTCCTAAAGATCACCCAGCTCGTGATATGCAAGATACTTTTTATATTACCAATGAAGTTTTGCTTCGTACGCATACTTCACCAATGCAAGCTCGGACAATGGATGCTCATGATTTTTCAAAAGGGGGCTTGCGTATGATTGCTCCTGGTCGTGTTTATCGTCGTGATACAGATGATGCTACACACAGTCATCAATTCCATCAAATTGAAGGCTTGGTTGTAGATAAAAATATCACAATGGCTGACCTTAAAGGAACACTTGACCTTGTCATGAAAAAAATGTTTGGTCAAGAGCGTGAACTACGCTGGCGTCCAAGTTATTTCCCATTTACTGAACCATCTGTTGAGGTTGATATTTCTTGTTTCAAGTGTGGGGGTAAAGGATGTAATGTCTGCAAACATACTGGGTGGATTGAAATCCTTGGTGCAGGTATGGTCCATCCAAACGTACTTGAAATGTCTGGTTTAGATTCTTCTGTTTATTCTGGTTTTGCTTTTGGACTCGGTCAAGAACGTATTGCCATGTTACGCTATGGAATCAACGATATTCGTGGATTCTATCAAGGCGATGTAAGATTCTTAGAACAATT
>pheS_Lcl-043
ATGAACTTACAAGAAAAAATTGAAGACCTTCGCAAGCGGACTTTGTCTGACTTACTCTCTGTTGCAGACGAAAAAACGCTCAACAATCTTAGAACAGTAATGCTTGGTAAAAAAGGAGAGTTGACTGAAATCCTAAAAGGGATGAAAGATTTAACAAATGAAGAACGACCAGTTATTGGTGCACTTGCTAATGCTTTTCGTGATGAATTTGGAGCGAAATTTGAAGCGAAAAAACTTGAAATTGAACAAGCAGTGATGAACGCGGCTTTGGAGTCTGAAACTTTGGATGTTACTTTACCTGGAAAAGCTCAGAAAAAAGGAAGTCGTCATATTTTAACTCAAACTCAAGAAGAAATTGAAGAAATTTTCCTTGGAATGGGTTATGAAATTGTTGATGGTTATGAAGTCGAAACCGATCATTATAACTTTGAACGAATGAATCTTCCTAAAGATCACCCAGCTCGTGATATGCAAGATACTTTTTATATTACCAATGAAGTTTTGCTTCGTACGCATACTTCACCAATGCAAGCTCGGACAATGGATGCTCATGATTTTTCAAAAGGAGGCTTGCGTATGATTGCTCCTGGTCGTGTTTATCGTCGTGATACAGATGATGCGACACACAGTCATCAATTCCATCAAATTGAAGGCTTGGTTGTAGATAAAAATATCACAATGGCTGACCTTAAAGGGACACTTGACCTTGTCATGAAAAAAATGTTTGGTCAAGAGCGTGAACTACGCTGGCGCCCAAGTTATTTCCCATTTACTGAACCTTCTGTTGAGGTTGATATTTCTTGTTTCAAATGCGGGGGTAAAGGATGTAATGTCTGCAAACATACCGGTTGGATTGAAATCCTTGGTGCAGGTATGGTCCATCCAAACGTACTTGAAATGTCTGGTTTAGATTCTTCTGTTTATTCTGGTTTTGCTTTTGGACTCGGTCAAGAACGTATTGCCATGTTACGCTATGGAATCAACGATATTCGTGGATTCTATCAAGGCGATGTAAGATTCTTAGAACAATT
>pheS_Lcl-044
ATGAACTTACAAGAAAAAATTGAAGACCTTCGCAAGCGGACTTTGTCTGACTTACTCTCTGTTGCTGATGAAAAAACACTGAATAATTTAAGAACTGTGATGCTTGGTAAAAAGGGTGAATTGACTGAAATTCTGAAAGGAATGAAAGACCTAACTAATGAAGAACGTCCAGTTATTGGCGCACTTGCCAATGCTTTTCGTGATGAGTTTGGGGCAAAATTTGAAGCTAAAAAAGTGGAAATTGAACAAGCAGTAATGAATGCCGCTTTAGAATCAGAAACTTTGGATGTGACTTTGCCAGGAAAAGCTCAGAAAAAAGGAAGTCGCCATATCTTAACTCAAACGCAAGAAGAAATTGAAGAAATTTTCCTTGGAATGGGTTATGAAATTGTTGATGGCTATGAAGTGGAAACGGACCATTATAATTTTGAGCGAATGAATCTTCCAAAAGATCATCCAGCTCGTGATATGCAAGATACCTTCTATATCACTAATGAAGTTTTACTTCGTACGCATACTTCACCTATGCAAGCTCGGACAATGGATGCTCATGATTTCTCTAAAGGTGGTTTACGCATGATTGCTCCTGGTCGTGTTTATCGTCGTGATACAGATGATGCCACTCACAGCCACCAATTTCATCAAATTGAAGGTTTGGTTGTAGATAAAAATATCACAATGGCGGACCTTAAAGGAACGCTTGACCTTGTCATGAAAAAAATGTTTGGTCAAGACCGTGAATTACGCTGGCGTCCAAGTTATTTCCCATTTACTGAACCTTCTGTTGAGGTTGATATTTCTTGTTTCAAATGTGGCGGAAAAGGCTGTAACGTCTGCAAACATACCGGCTGGATTGAAATTCTTGGTGCAGGTATGGTCCATCCCAATGTGCTTGAAATGTCTGGTTTAGATTCTTCAGTTTATTCTGGTTTTGCTTTCGGGCTTGGTCAAGAACGTATTGCGATGCTCCGTTATGGAATCAATGATATTCGTGGATTCTATCAAGGAGATGTACGATTCTTAGAGCAATT
>pheS_Lcl-045
ATGAACTTACAAGAAAAAATTGAAGACCTTCGCAAGCGGACTTTGTCTGACTTACTCTCTGTTGCAGACGAAAAAACGCTCAACAATCTTAGAACAGTAATGCTTGGTAAAAAAGGAGAGTTGACTGAAATCCTAAAAGGGATGAAAGATTTAACAAATGAAGAACGACCAGTTATTGGTGCACTTGCTAATGCTTTTCGTGATGAATTTGGAGCGAAATTTGAAGCGAAAAAACTTGAAATTGAACAAGCAGTGATGAACGCGGCTTTGGAGTCTGAAAGTTTGGATGTTACTTTACCTGGAAAAGCTCAAAAAAAAGGAAGTCGTCATATTTTAACTCAAACTCAAGAAGAAATTGAAGAAATTTTCCTTGGAATGGGTTATGAAATTGTTGATGGTTATGAAGTCGAAACCGATCATTATAACTTTGAACGAATGAATCTTCCTAAAGATCACCCAGCTCGTGATATGCAAGATACTTTTTATATTACCAATGAAGTTTTGCTTCGTACGCATACTTCACCAATGCAAGCTCGGACAATGGATGCTCATGATTTTTCAAAAGGGGGCTTGCGTATGATTGCTCCTGGTCGTGTTTATCGTCGTGATACAGATGATGCTACACACAGTCATCAATTCCATCAAATTGAAGGCTTGGTTGTAGATAAAAATATCACAATGGCTGACCTTAAAGGAACACTTGACCTTGTCATGAAAAAAATGTTTGGTCAAGAGCGTGAACTACGCTGGCGTCCAAGTTATTTCCCATTTACTGAACCTTCTGTTGAGGTTGATATTTCTTGTTTCAAGTGTGGGGGTAAAGGATGTAATGTCTGCAAACATACTGGGTGGATTGAAATCCTTGGTGCAGGTATGGTCCATCCAAACGTACTTGAAATGTCTGGTTTAGATTCTTCTGTTTATTCTGGTTTTGCTTTTGGACTCGGTCAAGAACGTATTGCCATGTTACGCTATGGAATCAACGATATTCGTGGATTCTATCAAGGCGATGTAAGATTCTTAGAACAATT
>pheS_Lcl-046
ATGAACTTACAAGAAAAAATTGAAGACCTTCGCAAGCGGACTTTGTCTGACTTACTCTCTGTTGCAGACGAAAAAACGCTCAACAATCTTAGAACAGTAATGCTTGGTAAAAAAGGAGAGTTGACTGAAATCCTAAAAGGGATGAAAGATTTAACAAATGAAGAACGACCAGTTATTGGTGCACTTGCTAATGCTTTTCGTGATGAATTTGGAGCGAAATTTGAAGCGAAAAAACTTGAAATTGAACAAGCAGTGATGAACGCGGCTTTGGAGTCTGAAACTTTGGATGTTACTTTACCTGGAAAAGCTCAGAAAAAAGGAAGTCGTCATATTTTAACTCAAACTCAAGAAGAAATTGAAGAAATTTTCCTTGGAATGGGTTATGAAATTGTTGATGGTTATGAAGTCGAAACCGATCATTATAACTTTGAACGAATGAATCTTCCTAAAGATCACCCAGCTCGTGATATGCAAGATACTTTTTATATTACCAATGAAGTTTTGCTTCGTACGCATACTTCACCAATGCAAGCTCGGACAATGGATGCTCATGATTTTTCAAAAGGAGGCTTGCGTATGATTGCTCCTGGTCGTGTTTATCGTCGTGATACAGATGATGCGACACACAGTCATCAATTCCATCAAATTGAAGGCTTGGTTGTAGATAAAAATATCACAATGGCTGACCTTAAAGGGACACTTGACCTTGTCATGAAAAAAATGTTTGGTCAAGAGCGTGAACTACGCTGGCGCCCAAGTTATTTCCCATTTACTGAACCTTCTGTTGAGGTTGATATTTCTTGTTTCAAATGCGGGGGTAAAGGATGTAATGTCTGCAAACATACCGGTTGGATTGAAATCCTTGGTGCAGGTATGGTCCATCCAAACGTACTTGAAATGTCTGGTTTAGATTCTTCTGTTTATTCTGGTTTTGCTTTTGGACTCGGTCAAGAACGTATTGCCATGTTACGCTATGGAATCAACGATATTCGTGGATTCTATCAAGGCGATGTAAGATTCTTAGAACAATT
>pheS_Lcl-047
ATGAACTTACAAGAAAAAATTGAAGACCTTCGCAAGCGGACTTTGTCTGACTTACTCTCTGTTGCTGATGAAAAAACACTGAATAATTTAAGAACTGTGATGCTTGGTAAAAAGGGTGAATTGACTGAAATTCTGAAAGGGATGAAAGACCTAACTAATGAAGAACGTCCAGTTATTGGCGCACTTGCCAATGCTTTTCGTGATGAGTTTGGGGCAAAATTTGAAGCTAAAAAAGTGGAAATTGAACAAGCAGTAATGAATGCCGCTTTAGAATCAGAAACTTTGGATGTGACTTTGCCAGGAAAAGCTCAGAAAAAAGGAAGTCGCCATATCTTAACTCAAACGCAAGAAGAAATTGAAGAAATTTTCCTTGGAATGGGTTATGAAATTGTTGATGGCTATGAAGTGGAAACGGACCATTATAATTTTGAGCGAATGAATCTTCCAAAAGATCATCCAGCTCGTGATATGCAAGATACCTTCTATATCACTAATGAAGTTTTACTTCGTACGCATACTTCACCTATGCAAGCTCGGACAATGGATGCTCATGATTTCTCTAAAGGTGGTTTACGCATGATTGCTCCTGGTCGTGTTTATCGTCGTGATACAGATGATGCCACTCACAGCCACCAATTTCATCAAATTGAAGGTTTGGTTGTAGATAAAAATATCACAATGGCGGACCTTAAAGGAACGCTTGACCTTGTCATGAAAAAAATGTTTGGTCAAGACCGTGAATTACGCTGGCGTCCAAGTTATTTCCCATTTACTGAACCTTCTGTTGAGGTTGATATTTCTTGTTTCAAATGTGGCGGAAAAGGCTGTAACGTCTGCAAACATACCGGCTGGATTGAAATTCTTGGTGCAGGTATGGTCCATCCCAATGTGCTTGAAATGTCTGGTTTAGATTCTTCAGTTTATTCTGGTTTTGCTTTCGGGCTTGGTCAAGAACGTATTGCGATGCTCCGTTATGGAATCAATGATATTCGTGGATTCTATCAAGGAGATGTACGATTCTTAGAGCAATT
>pheS_Lcl-048
ATGAACTTACAAGAAAAAATTGAAGACCTTCGCAAGCGGACTTTGTCTGACTTACTCTCTGTTGCAGACGAAAAAACGCTCAACAATCTTAGAACAGTAATGCTTGGTAAAAAAGGAGAGTTGACTGAAATCCTAAAAGGGATGAAAGATTTAACAAATGAAGAACGACCAGTTATTGGTGCACTTGCTAATGCTTTTCGTGATGAATTTGGAGCGAAATTTGAAGCGAAAAAACTTGAAATTGAACAAGCAGTGATGAACGCGGCTTTGGAGTCTGAAACTTTGGATGTTACTTTACCTGGAAAAGCTCAGAAAAAAGGAAGTCGTCATATTTTAACTCAAACTCAAGAAGAAATTGAAGAAATTTTCCTTGGAATGGGTTATGAAATTGTTGATGGTTATGAAGTCGAAACCGATCATTATAACTTTGAACGAATGAATCTTCCTAAAGATCACCCAGCTCGTGATATGCAAGATACTTTTTATATTACCAATGAAGTTTTGCTTCGTACGCATACTTCACCAATGCAAGCTCGGACAATGGATGCTCATGATTTTTCAAAAGGAGGCTTGCGTATGATTGCTCCTGGTCGTGTTTATCGTCGTGATACAGATGATGCGACACACAGTCATCAATTCCATCAAATTGAAGGCTTGGTTGTAGATAAAAATATCACAATGGCTGACCTTAAAGGGACACTTGACCTTGTCATGAAAAAAATGTTTGGTCAAGAGCGTGAACTACGCTGGCGCCCAAGTTATTTCCCATTTACTGAACCTTCTGTTGAGGTTGATATTTCTTGTTTCAAATGCGGGGGTAAAGGATGTAATGTCTGCAAACATACCGGTTGGATTGAAATCCTTGGTGCAGGTATGGTCCATCCAAACGTACTTGAAATGTCTGGTTTAGATTCTTCTGTTTATTCTGGTTTTGCTTTTGGACTCGGTCAAGAACGTATTGCCATGTTACGCTATGGAATCAACGATATTCGTGGATTCTATCAAGGCGATGTAAGATTCTTAGAACAATT
>pheS_Lcl-049
ATGAACTTACAAGAAAAAATTGAAGACCTTCGCAAGCGGACTTTGTCTGACTTACTCTCTGTTGCTGATGAAAAAACACTGAATAATTTAAGAACTGTGATGCTTGGTAAAAAGGGTGAATTGACTGAAATTCTGAAAGGGATGAAAGACCTAACTAATGAAGAACGTCCAGTTATTGGCGCACTTGCCAATGCTTTTCGTGATGAGTTTGGGGCAAAATTTGAAGCTAAAAAAGTGGAAATTGAACAAGCAGTAATGAATGCCGCTTTAGAATCAGAAACTTTGGATGTGACTTTGCCAGGAAAAGCTCAGAAAAAAGGAAGTCGCCATATCTTAACTCAAACGCAAGAAGAAATTGAAGAAATTTTCCTTGGAATGGGTTATGAAATTGTTGATGGCTATGAAGTGGAAACGGACCATTATAATTTTGAGCGAATGAATCTTCCAAAAGATCATCCAGCTCGTGATATGCAAGATACCTTCTATATCACTAATGAAGTTTTACTTCGTACGCATACTTCACCTATGCAAGCTCGGACAATGGATGCTCATGATTTCTCTAAAGGTGGTTTACGCATGATTGCTCCTGGTCGTGTTTATCGTCGTGATACAGATGATGCCACTCACAGCCACCAATTTCATCAAATTGAAGGTTTGGTTGTAGATAAAAATATCACAATGGCGGACCTTAAAGGAACGCTTGACCTTGTCATGAAAAAAATGTTTGGTCAAGACCGTGAATTACGCTGGCGTCCAAGTTATTTCCCATTTACTGAACCTTCTGTTGAGGTTGATATTTCTTGTTTCAAATGTGGCGGAAAAGGCTGTAACGTCTGCAAACATACCGGCTGGATTGAAATTCTTGGTGCAGGTATGGTCCATCCCAATGTGCTTGAAATGTCTGGTTTAGATTCTTCAGTTTATTCTGGTTTTGCTTTCGGGCTTGGTCAAGAACGTATTGCGATGCTCCGTTATGGAATCAATGATATTCGTGGATTCTATCAAGGAGATGTACGATTCTTAGAGCAATT
>pheS_Lcl-050
ATGAACTTACAAGAAAAAATTGAAGACCTTCGCAAGCGGACTTTGTCTGACTTACTCTCTGTTGCTGATGAAAAAACACTGAATAATTTAAGAACTGTGATGCTTGGTAAAAAGGGTGAATTGACTGAAATTCTGAAAGGGATGAAAGACCTAACTAATGAAGAACGTCCAGTTATTGGCGCACTTGCCAATGCTTTTCGTGATGAGTTTGGGGCAAAATTTGAAGCTAAAAAAGTGGAAATTGAACAAGCAGTAATGAATGCCGCTTTAGAATCAGAAACTTTGGATGTGACTTTGCCAGGAAAAGCTCAGAAAAAAGGAAGTCGCCATATCTTAACTCAAACGCAAGAAGAAATTGAAGAAATTTTCCTTGGAATGGGTTATGAAATTGTTGATGGCTATGAAGTGGAAACGGACCATTATAATTTTGAGCGAATGAATCTTCCAAAAGATCATCCAGCTCGTGATATGCAAGATACCTTCTATATCACTAATGAAGTTTTACTTCGTACGCATACTTCACCTATGCAAGCTCGGACAATGGATGCTCATGATTTCTCTAAAGGTGGTTTACGCATGATTGCTCCTGGTCGTGTTTATCGTCGTGATACAGATGATGCCACTCACAGCCACCAATTTCATCAAATTGAAGGTTTGGTTGTAGATAAAAATATCACAATGGCGGACCTTAAAGGAACGCTTGACCTTGTCATGAAAAAAATGTTTGGTCAAGACCGTGAATTACGCTGGCGTCCAAGTTATTTCCCATTTACTGAACCTTCTGTTGAGGTTGATATTTCTTGTTTCAAATGTGGCGGAAAAGGCTGTAACGTCTGCAAACATACCGGCTGGATTGAAATTCTTGGTGCAGGTATGGTCCATCCCAATGTGCTTGAAATGTCTGGTTTAGATTCTTCAGTTTATTCTGGTTTTGCTTTCGGGCTTGGTCAAGAACGTATTGCGATGCTCCGTTATGGAATCAATGATATTCGTGGATTCTATCAAGGAGATGTACGATTCTTAGAGCAATT
>pheS_Lcl-051
ATGAACTTACAAGAAAAAATTGAAGACCTTCGCAAGCGGACTTTGTCTGACTTACTCTCTGTTGCAGACGAAAAAACGCTCAACAATCTTAGAACAGTAATGCTTGGTAAAAAAGGAGAGTTGACTGAAATCCTAAAAGGGATGAAAGATTTAACAAATGAAGAACGACCAGTTATTGGTGCACTTGCTAATGCTTTTCGTGATGAATTTGGAGCGAAATTTGAAGCGAAAAAACTTGAAATTGAACAAGCAGTGATGAACGCGGCTTTGGAGTCTGAAAGTTTGGATGTTACTTTACCTGGAAAAGCTCAAAAAAAAGGAAGTCGGCATATTTTAACTCAAACTCAAGAAGAAATTGAAGAAATTTTCCTTGGAATGGGTTATGAAATTGTTGATGGTTATGAAGTCGAAACCGATCATTATAACTTTGAACGAATGAATCTTCCTAAAGATCACCCAGCTCGTGATATGCAAGATACTTTTTATATTACCAATGAAGTTTTGCTTCGTACGCATACTTCACCAATGCAAGCTCGGACAATGGATGCTCATGATTTTTCAAAAGGGGGCTTGCGTATGATTGCTCCTGGTCGTGTTTATCGTCGTGATACAGATGATGCTACACACAGTCATCAATTCCATCAAATTGAAGGCTTGGTTGTAGATAAAAATATCACAATGGCTGACCTTAAAGGAACACTTGACCTTGTCATGAAAAAAATGTTTGGTCAAGAGCGTGAACTACGCTGGCGTCCAAGTTATTTCCCATTTACTGAACCATCTGTTGAGGTTGATATTTCTTGTTTCAAGTGTGGGGGTAAAGGATGTAATGTCTGCAAACATACTGGGTGGATTGAAATCCTTGGTGCAGGTATGGTCCATCCAAACGTACTTGAAATGTCTGGTTTAGATTCTTCTGTTTATTCTGGTTTTGCTTTTGGACTCGGTCAAGAACGTATTGCCATGTTACGCTATGGAATCAACGATATTCGTGGATTCTATCAAGGCGATGTAAGATTCTTAGAACAATT
>pheS_Lcl-052
ATGAACTTACAAGAAAAAATTGAAGACCTTCGCAAGCGGACTTTGTCTGACTTACTCTCTGTTGCAGACGAAAAAACGCTCAACAATCTTAGAACAGTAATGCTTGGTAAAAAAGGAGAGTTGACTGAAATCCTAAAAGGGATGAAAGATTTAACAAATGAAGAACGACCAGTTATTGGTGCACTTGCTAATGCTTTTCGTGATGAATTTGGAGCGAAATTTGAAGCGAAAAAACTTGAAATTGAACAAGCAGTGATGAACGCGGCTTTGGAGTCTGAAACTTTGGATGTTACTTTACCTGGAAAAGCTCAGAAAAAAGGAAGTCGTCATATTTTAACTCAAACTCAAGAAGAAATTGAAGAAATTTTCCTTGGAATGGGTTATGAAATTGTTGATGGTTATGAAGTCGAAACCGATCATTATAACTTTGAACGAATGAATCTTCCTAAAGATCACCCAGCTCGTGATATGCAAGATACTTTTTATATTACCAATGAAGTTTTGCTTCGTACGCATACTTCACCAATGCAAGCTCGGACAATGGATGCTCATGATTTTTCAAAAGGAGGCTTGCGTATGATTGCTCCTGGTCGTGTTTATCGTCGTGATACAGATGATGCGACACACAGTCATCAATTCCATCAAATTGAAGGCTTGGTTGTAGATAAAAATATCACAATGGCTGACCTTAAAGGGACACTTGACCTTGTCATGAAAAAAATGTTTGGTCAAGAGCGTGAACTACGCTGGCGCCCAAGTTATTTCCCATTTACTGAACCTTCTGTTGAGGTTGATATTTCTTGTTTCAAATGCGGGGGTAAAGGATGTAATGTCTGCAAACATACCGGTTGGATTGAAATCCTTGGTGCAGGTATGGTCCATCCAAACGTACTTGAAATGTCTGGTTTAGATTCTTCTGTTTATTCTGGTTTTGCTTTTGGACTCGGTCAAGAACGTATTGCCATGTTACGCTATGGAATCAACGATATTCGTGGATTCTATCAAGGCGATGTAAGATTCTTAGAACAATT
>pheS_Lcl-053
ATGAACTTACAAGAAAAAATTGAAGACCTTCGTAAGCGGACTTTGTCTGACTTACTCTCTGTTGCTGATGAAAAAACACTGAATAATTTAAGAACTGTGATGCTTGGTAAAAAGGGTGAATTAACTGAAATTCTGAAAGGGATGAAAGACCTGACTAATGAAGAACGTCCAGTTATTGGTGCACTTGCCAATGCTTTTCGTGATGAGTTTGGGGCAAAATTTGAAGCTAAAAAAGTGGAAATTGAACAAGCAGTAATGAATGCCGCTTTAGAATCAGAAACTTTGGATGTGACTTTGCCAGGAAAAGCTCAGAAAAAAGGAAGTCGCCATATCTTAACTCAAACGCAAGAAGAAATTGAAGAAATTTTCCTTGGAATGGGTTATGAAATTGTTGATGGCTATGAAGTGGAAACGGACCATTATAATTTTGAGCGAATGAATCTTCCAAAAGATCATCCAGCTCGTGATATGCAAGATACCTTCTATATCACTAATGAAGTTTTACTTCGTACGCATACTTCACCTATGCAAGCTCGGACAATGGATGCTCATGATTTCTCTAAAGGGGGTTTACGCATGATTGCTCCTGGTCGTGTTTATCGTCGTGATACAGATGATGCCACTCACAGCCACCAATTTCATCAAATTGAAGGTTTGGTTGTAGATAAAAATATCACAATGGCAGACCTTAAAGGAACGCTTGACCTTGTCATGAAAAAAATGTTTGGTCAAGACCGTGAATTACGCTGGCGTCCAAGTTATTTCCCATTTACTGAACCTTCTGTTGAGGTTGATATTTCTTGTTTCAAATGTGGCGGAAAAGGCTGTAACGTCTGCAAACATACCGGCTGGATTGAAATTCTTGGTGCAGGTATGGTCCATCCCAATGTGCTTGAAATGTCTGGTTTAGATTCTTCAGTTTATTCTGGTTTTGCTTTCGGGCTTGGTCAAGAACGTATTGCGATGCTCCGTTATGGAATCAATGATATTCGTGGATTCTATCAAGGAGATGTACGATTCTTAGAGCAATT
>pheS_Lcl-054
ATGAACTTACAAGAAAAAATTGAAGACCTTCGCAAGCGGACTTTGTCTGACTTACTCTCTGTTGCAGACGAAAAAACGCTCAACAATCTTAGAACAGTAATGCTTGGTAAAAAAGGAGAGTTGACTGAAATCCTAAAAGGGATGAAAGATTTAACAAATGAAGAACGACCAGTTATTGGTGCACTTGCTAATGCTTTTCGTGATGAATTTGGAGCGAAATTTGAAGCGAAAAAACTTGAAATTGAACAAGCAGTGATGAACGCGGCTTTGGAGTCTGAAACTTTGGATGTTACTTTACCTGGAAAAGCTCAGAAAAAAGGAAGTCGTCATATTTTAACTCAAACTCAAGAAGAAATTGAAGAAATTTTCCTTGGAATGGGTTATGAAATTGTTGATGGTTATGAAGTCGAAACCGATCATTATAACTTTGAACGAATGAATCTTCCTAAAGATCACCCAGCTCGTGATATGCAAGATACTTTTTATATTACCAATGAAGTTTTGCTTCGTACGCATACTTCACCAATGCAAGCTCGGACAATGGATGCTCATGATTTTTCAAAAGGAGGCTTGCGTATGATTGCTCCTGGTCGTGTTTATCGTCGTGATACAGATGATGCGACACACAGTCATCAATTCCATCAAATTGAAGGCTTGGTTGTAGATAAAAATATCACAATGGCTGACCTTAAAGGGACACTTGACCTTGTCATGAAAAAAATGTTTGGTCAAGAGCGTGAACTACGCTGGCGCCCAAGTTATTTCCCATTTACTGAACCTTCTGTTGAGGTTGATATTTCTTGTTTCAAATGCGGGGGTAAAGGATGTAATGTCTGCAAACATACCGGTTGGATTGAAATCCTTGGTGCAGGTATGGTCCATCCAAACGTACTTGAAATGTCTGGTTTAGATTCTTCTGTTTATTCTGGTTTTGCTTTTGGACTCGGTCAAGAACGTATTGCCATGTTACGCTATGGAATCAACGATATTCGTGGATTCTATCAAGGCGATGTAAGATTCTTAGAACAATT
>pheS_Lcl-055
ATGAACTTACAAGAAAAAATTGAAGACCTTCGCAAGCGGACTTTGTCTGACTTACTCTCTGTTGCTGATGAAAAAACACTGAATAATTTAAGAACTGTGATGCTCGGTAAAAAGGGTGAATTGACTGAAATTCTGAAAGGGATGAAAGACCTAACTAATGAAGAACGTCCAGTTATTGGCGCACTTGCCAATGCTTTTCGTGATGAGTTTGGGGCAAAATTTGAAGCTAAAAAAGTGGAAATCGAACAAGCAGTAATGAATGCCGCTTTAGAATCAGAAACTTTGGATGTGACTTTGCCAGGAAAAGCTCAGAAAAAAGGAAGTCGCCATATCTTAACTCAAACGCAAGAAGAAATTGAAGAAATTTTCCTTGGAATGGGTTATGAAATTGTTGATGGCTATGAAGTGGAAACAGACCATTATAATTTTGAGCGAATGAATCTTCCAAAAGATCATCCAGCTCGTGATATGCAAGATACTTTCTATATCACTAATGAAGTTTTACTTCGTACGCATACTTCACCTATGCAAGCTCGGACAATGGATGCTCATGATTTCTCTAAAGGTGGTTTACGTATGATTGCTCCTGGTCGTGTTTACCGTCGTGATACAGATGATGCCACTCACAGCCACCAATTCCATCAAATTGAAGGTTTGGTTGTAGATAAAAATATCACAATGGCAGACCTTAAAGGAACGCTTGACCTTGTCATGAAAAAAATGTTTGGTCAAGACCGTGAATTACGCTGGCGTCCAAGTTATTTCCCATTTACTGAACCTTCTGTTGAGGTTGATATTTCTTGTTTCAAATGTGGCGGAAAAGGCTGTAACGTCTGCAAACATACCGGCTGGATTGAAATTCTTGGTGCAGGTATGGTCCATCCCAATGTGCTTGAAATGTCTGGTTTAGATTCTTCGGTTTATTCTGGTTTTGCTTTCGGGCTTGGTCAAGAACGTATTGCGATGCTCCGATATGGAATCAATGATATTCGTGGATTCTATCAAGGGGACGTACGATTCTTAGAGCAATT
>pheS_Lcl-056
ATGAACTTACAAGAAAAAATTGAAGACCTTCGCAAGCGGACTTTGTCTGACTTACTCTCTGTTGCTGATGAAAAAACACTGAATAATTTAAGAACTGTGATGCTTGGTAAAAAGGGTGAATTGACTGAAATTCTGAAAGGGATGAAAGACCTAACTAATGAAGAACGTCCAGTTATTGGCGCACTTGCCAATGCTTTTCGTGATGAGTTTGGGGCAAAATTTGAAGCTAAAAAAGTGGAAATTGAACAAGCAGTAATGAATGCCGCTTTAGAATCAGAAACTTTGGATGTGACTTTGCCAGGAAAAGCTCAGAAAAAAGGAAGTCGCCATATCTTAACTCAAACGCAAGAAGAAATTGAAGAAATTTTCCTTGGAATGGGTTATGAAATTGTTGATGGCTATGAAGTGGAAACGGACCATTATAATTTTGAGCGAATGAATCTTCCAAAAGATCATCCAGCTCGTGATATGCAAGATACCTTCTATATCACTAATGAAGTTTTACTTCGTACGCATACTTCACCTATGCAAGCTCGGACAATGGATGCTCATGATTTCTCTAAAGGTGGTTTACGCATGATTGCTCCTGGTCGTGTTTATCGTCGTGATACAGATGATGCCACTCACAGCCACCAATTTCATCAAATTGAAGGTTTGGTTGTAGATAAAAATATCACAATGGCGGACCTTAAAGGAACGCTTGACCTTGTCATGAAAAAAATGTTTGGTCAAGACCGTGAATTACGCTGGCGTCCAAGTTATTTCCCATTTACTGAACCTTCTGTTGAGGTTGATATTTCTTGTTTCAAATGTGGCGGAAAAGGCTGTAACGTCTGCAAACATACCGGCTGGATTGAAATTCTTGGTGCAGGTATGGTCCATCCCAATGTGCTTGAAATGTCTGGTTTAGATTCTTCAGTTTATTCTGGTTTTGCTTTCGGGCTTGGTCAAGAACGTATTGCGATGCTCCGTTATGGAATCAATGATATTCGTGGATTCTATCAAGGAGATGTACGATTCTTAGAGCAATT
>pheS_Lcl-057
ATGAACTTACAAGAAAAAATTGAAGACCTTCGCAAGCGGACTTTGTCTGACTTACTCTCTGTTGCTGATGAAAAAACACTGAATAATTTAAGAACTGTGATGCTTGGTAAAAAGGGTGAATTGACTGAAATTCTGAAAGGGATGAAAGACCTAACTAATGAAGAACGTCCAGTTATTGGCGCACTTGCCAATGCTTTTCGTGATGAGTTTGGGGCAAAATTTGAAGCTAAAAAAGTGGAAATTGAACAAGCAGTAATGAATGCCGCTTTAGAATCAGAAACTTTGGATGTGACTTTGCCAGGAAAAGCTCAGAAAAAAGGAAGTCGCCATATCTTAACTCAAACGCAAGAAGAAATTGAAGAAATTTTCCTTGGAATGGGTTATGAAATTGTTGATGGCTATGAAGTGGAAACGGACCATTATAATTTTGAGCGAATGAATCTTCCAAAAGATCATCCAGCTCGTGATATGCAAGATACCTTCTATATCACTAATGAAGTTTTACTTCGTACGCATACTTCACCTATGCAAGCTCGGACAATGGATGCTCATGATTTCTCTAAAGGTGGTTTACGCATGATTGCTCCTGGTCGTGTTTATCGTCGTGATACAGATGATGCCACTCACAGCCACCAATTTCATCAAATTGAAGGTTTGGTTGTAGATAAAAATATCACAATGGCGGACCTTAAAGGAACGCTTGACCTTGTCATGAAAAAAATGTTTGGTCAAGACCGTGAATTACGCTGGCGTCCAAGTTATTTCCCATTTACTGAACCTTCTGTTGAGGTTGATATTTCTTGTTTCAAATGTGGCGGAAAAGGCTGTAACGTCTGCAAACATACCGGCTGGATTGAAATTCTTGGTGCAGGTATGGTCCATCCCAATGTGCTTGAAATGTCTGGTTTAGATTCTTCAGTTTATTCTGGTTTTGCTTTCGGGCTTGGTCAAGAACGTATTGCGATGCTCCGTTATGGAATCAATGATATTCGTGGATTCTATCAAGGAGATGTACGATTCTTAGAGCAATT
>pheS_Lcl-058
ATGAACTTACAAGAAAAAATTGAAGACCTTCGCAAGCGGACTTTGTCTGACTTACTCTCTGTTGCTGATGAAAAAACACTGAATAATTTAAGAACTGTGATGCTTGGTAAAAAGGGTGAATTGACTGAAATTCTGAAAGGGATGAAAGACCTAACTAATGAAGAACGTCCAGTTATTGGCGCACTTGCCAATGCTTTTCGTGATGAGTTTGGGGCAAAATTTGAAGCTAAAAAAGTGGAAATTGAACAAGCAGTAATGAATGCCGCTTTAGAATCAGAAACTTTGGATGTGACTTTGCCAGGAAAAGCTCAGAAAAAAGGAAGTCGCCATATCTTAACTCAAACGCAAGAAGAAATTGAAGAAATTTTCCTTGGAATGGGTTATGAAATTGTTGATGGCTATGAAGTGGAAACGGACCATTATAATTTTGAGCGAATGAATCTTCCAAAAGATCATCCAGCTCGTGATATGCAAGATACCTTCTATATCACTAATGAAGTTTTACTTCGTACGCATACTTCACCTATGCAAGCTCGGACAATGGATGCTCATGATTTCTCTAAAGGTGGTTTACGCATGATTGCTCCTGGTCGTGTTTATCGTCGTGATACAGATGATGCCACTCACAGCCACCAATTTCATCAAATTGAAGGTTTGGTTGTAGATAAAAATATCACAATGGCGGACCTTAAAGGAACGCTTGACCTTGTCATGAAAAAAATGTTTGGTCAAGACCGTGAATTACGCTGGCGTCCAAGTTATTTCCCATTTACTGAACCTTCTGTTGAGGTTGATATTTCTTGTTTCAAATGTGGCGGAAAAGGCTGTAACGTCTGCAAACATACCGGCTGGATTGAAATTCTTGGTGCAGGTATGGTCCATCCCAATGTGCTTGAAATGTCTGGTTTAGATTCTTCAGTTTATTCTGGTTTTGCTTTCGGGCTTGGTCAAGAACGTATTGCGATGCTCCGTTATGGAATCAATGATATTCGTGGATTCTATCAAGGAGATGTACGATTCTTAGAGCAATT
>pheS_Lcl-059
ATGAACTTACAAGAAAAAATTGAAGACCTTCGCAAGCGGACTTTGTCTAACTTACTCTCTGTTGCTGATGAAAAAACACTGAATAATTTAAGAACTGTGATGCTTGGTAAAAAGGGTGAATTGACTGAAATTCTGAAAGGGATGAAAGACCTAACTAATGAAGAACGTCCAGTTATTGGCGCACTTGCCAATGCTTTTCGTGATGAGTTTGGGGCAAAATTTGAAGCTAAAAAAGTGGAAATTGAACAAGCAGTAATGAATGCCGCTTTAGAATCAGAAACTTTGGATGTGACTTTGCCAGGAAAAGCTCAGAAAAAAGGAAGTCGCCATATCTTAACTCAAACGCAAGAAGAAATTGAAGAAATTTTCCTTGGAATGGGTTATGAAATTGTTGATGGCTATGAAGTGGAAACGGACCATTATAATTTTGAGCGAATGAATCTTCCAAAAGATCATCCAGCTCGTGATATGCAAGATACCTTCTATATCACTAATGAAGTTTTACTTCGTACGCATACTTCACCTATGCAAGCTCGGACAATGGATGCTCATGATTTCTCTAAAGGTGGTTTACGCATGATTGCTCCTGGTCGTGTTTATCGTCGTGATACAGATGATGCCACTCACAGCCACCAATTTCATCAAATTGAAGGTTTGGTTATAGATAAAAATATCACAATGGCGGACCTTAAAGGAACGCTTGACCTTGTCATGAAAAAAATGTTTGGTCAAGACCGTGAATTACGCTGGCGTCCAAGTTATTTCCCATTTACTGAACCTTCTGTTGAGGTTGATATTTCTTGTTTCAAATGTGGCGGAAAAGGCTGTAACGTCTGCAAACATACCGGCTGGATTGAAATTCTTGGTGCAGGTATGGTCCATCCCAATGTGCTTGAAATGTCTGGTTTAGATTCTTCAGTTTATTCTGGTTTTGCTTTCGGGCTTGGTCAAGAACGTATTGCGATGCTCCGTTATGGAATCAATGATATTCGTGGATTCTATCAAGGAGATGTACGATTCTTAGAGCAATT
>pheS_Lcl-060
ATGAACTTACAAGAAAAAATTGAAGACCTTCGCAAGCGGACTTTGTCTGACTTACTCTCTGTTGCAGACGAAAAAACGCTCAACAATCTTAGAACAGTAATGCTTGGTAAAAAAGGAGAGTTGACTGAAATCCTAAAAGGGATGAAAGATTTAACAAATGAAGAACGACCAGTTATTGGTGCACTTGCTAATGCTTTTCGTGATGAATTTGGAGCGAAATTTGAAGCGAAAAAACTTGAAATTGAACAAGCAGTGATGAACGCGGCTTTGGAGTCTGAAAGTTTGGATGTTACTTTACCTGGAAAAGCTCAAAAAAAAGGAAGTCGGCATATTTTAACTCAAACTCAAGAAGAAATTGAAGAAATTTTCCTTGGAATGGGTTATGAAATTGTTGATGGTTATGAAGTCGAAACCGATCATTATAACTTTGAACGAATGAATCTTCCTAAAGATCACCCAGCTCGTGATATGCAAGATACTTTTTATATTACCAATGAAGTTTTGCTTCGTACGCATACTTCACCAATGCAAGCTCGGACAATGGATGCTCATGATTTTTCAAAAGGGGGCTTGCGTATGATTGCTCCTGGTCGTGTTTATCGTCGTGATACAGATGATGCTACACACAGTCATCAATTCCATCAAATTGAAGGCTTGGTTGTAGATAAAAATATCACAATGGCTGACCTTAAAGGAACACTTGACCTTGTCATGAAAAAAATGTTTGGTCAAGAGCGTGAACTACGCTGGCGTCCAAGTTATTTCCCATTTACTGAACCATCTGTTGAGGTTGATATTTCTTGTTTCAAGTGTGGGGGTAAAGGATGTAATGTCTGCAAACATACTGGGTGGATTGAAATCCTTGGTGCAGGTATGGTCCATCCAAACGTACTTGAAATGTCTGGTTTAGATTCTTCTGTTTATTCTGGTTTTGCTTTTGGACTCGGTCAAGAACGTATTGCCATGTTACGCTATGGAATCAACGATATTCGTGGATTCTATCAAGGCGATGTAAGATTCTTAGAACAATT
>pheS_Lcl-061
ATGAACTTACAAGAAAAAATTGAAGACCTTCGCAAGCGGACTTTGTCTGACTTACTCTCTGTTGCTGATGAAAAAACACTGAATAATTTAAGAACTGTGATGCTTGGTAAAAAGGGTGAATTGACTGAAATTCTGAAAGGGATGAAAGACCTAACTAATGAAGAACGTCCAGTTATTGGCGCACTTGCCAATGCTTTTCGTGATGAGTTTGGGGCAAAATTTGAAGCTAAAAAAGTGGAAATTGAACAAGCAGTAATGAATGCCGCTTTAGAATCAGAAACTTTGGATGTGACTTTGCCAGGAAAAGCTCAGAAAAAAGGAAGTCGCCATATCTTAACTCAAACGCAAGAAGAAATTGAAGAAATTTTCCTTGGAATGGGTTATGAAATTGTTGATGGCTATGAAGTGGAAACGGACCATTATAATTTTGAGCGAATGAATCTTCCAAAAGATCATCCAGCTCGTGATATGCAAGATACCTTCTATATCACTAATGAAGTTTTACTTCGTACGCATACTTCACCTATGCAAGCTCGGACAATGGATGCTCATGATTTCTCTAAAGGTGGTTTACGCATGATTGCTCCTGGTCGTGTTTATCGTCGTGATACAGATGATGCCACTCACAGCCACCAATTTCATCAAATTGAAGGTTTGGTTGTAGATAAAAATATCACAATGGCGGACCTTAAAGGAACGCTTGACCTTGTCATGAAAAAAATGTTTGGTCAAGACCGTGAATTACGCTGGCGTCCAAGTTATTTCCCATTTACTGAACCTTCTGTTGAGGTTGATATTTCTTGTTTCAAATGTGGCGGAAAAGGCTGTAACGTCTGCAAACATACCGGCTGGATTGAAATTCTTGGTGCAGGTATGGTCCATCCCAATGTGCTTGAAATGTCTGGTTTAGATTCTTCAGTTTATTCTGGTTTTGCTTTCGGGCTTGGTCAAGAACGTATTGCGATGCTCCGTTATGGAATCAATGATATTCGTGGATTCTATCAAGGAGATGTACGATTCTTAGAGCAATT
>pheS_Lcl-062
ATGAACTTACAAGAAAAAATTGAAGACCTTCGCAAGCGGACTTTGTCTGACTTACTCTCTGTTGCTGATGAAAAAACACTGAATAATTTAAGAACTGTGATGCTCGGTAAAAAGGGTGAATTGACTGAAATTCTGAAAGGGATGAAAGACCTGACTAATGAAGAACGTCCAGTTATTGGCGCACTTGCCAATGCTTTTCGTGATGAGTTTGGGGCAAAATTTGAAGCTAAAAAAGTGGAAATTGAACAAGCAGTAATGAATGCCGCTTTAGAATCAGAAACTTTGGATGTGACTTTGCCAGGAAAAGCTCAGAAAAAAGGAAGTCGCCATATCTTAACTCAAACGCAAGAAGAAATTGAAGAAATTTTCCTTGGAATGGGTTATGAAATTGTTGATGGCTATGAAGTGGAAACGGACCATTATAATTTTGAGCGAATGAATCTTCCAAAAGATCATCCAGCTCGTGATATGCAAGATACCTTCTATATCACTAATGAAGTTTTACTTCGTACGCATACTTCACCTATGCAAGCTCGGACAATGGATGCTCATGATTTCTCTAAAGGGGGGTTACGCATGATTGCTCCTGGTCGTGTTTATCGTCGTGATACAGATGATGCCACTCACAGCCACCAATTTCATCAAATTGAAGGTTTGGTTGTAGATAAAAATATCACAATGGCAGACCTTAAAGGAACGCTTGACCTTGTCATGAAAAAAATGTTTGGTCAAGACCGTGAATTACGCTGGCGTCCAAGTTATTTCCCATTTACTGAACCTTCTGTTGAGGTTGATATTTCTTGTTTCAAATGTGGCGGAAAAGGCTGTAACGTCTGCAAACATACCGGCTGGATTGAAATTCTTGGTGCAGGTATGGTCCATCCCAATGTGCTTGAAATGTCTGGTTTAGATTCTTCAGTTTATTCTGGTTTTGCTTTCGGGCTTGGTCAAGAACGTATTGCGATGCTCCGTTATGGAATTAATGATATTCGTGGATTCTATCAAGGGGACGTACGATTCTTAGAGCAATT
>pheS_Lcl-063
ATGAACTTACAAGAAAAAATTGAAGACCTTCGCAAGCGGACTTTGTCTGACTTACTCTCTGTTGCTGATGAAAAAACACTGAATAATTTAAGAACTGTGATGCTTGGTAAAAAGGGTGAATTGACTGAAATTCTGAAAGGGATGAAAGACCTAACTAATGAAGAACGTCCAGTTATTGGCGCACTTGCCAATGCTTTTCGTGATGAGTTTGGGGCAAAATTTGAAGCTAAAAAAGTGGAAATTGAACAAGCAGTAATGAATGCCGCTTTAGAATCAGAAACTTTGGATGTGACTTTGCCAGGAAAAGCTCAGAAAAAAGGAAGTCGCCATATCTTAACTCAAACGCAAGAAGAAATTGAAGAAATTTTCCTTGGAATGGGTTATGAAATTGTTGATGGCTATGAAGTGGAAACGGACCATTATAATTTTGAGCGAATGAATCTTCCAAAAGATCATCCAGCTCGTGATATGCAAGATACCTTCTATATCACTAATGAAGTTTTACTTCGTACGCATACTTCACCTATGCAAGCTCGGACAATGGATGCTCATGATTTCTCTAAAGGTGGTTTACGCATGATTGCTCCTGGTCGTGTTTATCGTCGTGATACAGATGATGCCACTCACAGCCACCAATTTCATCAAATTGAAGGTTTGGTTGTAGATAAAAATATCACAATGGCGGACCTTAAAGGAACGCTTGACCTTGTCATGAAAAAAATGTTTGGTCAAGACCGTGAATTACGCTGGCGTCCAAGTTATTTCCCATTTACTGAACCTTCTGTTGAGGTTGATATTTCTTGTTTCAAATGTGGCGGAAAAGGCTGTAACGTCTGCAAACATACCGGCTGGATTGAAATTCTTGGTGCAGGTATGGTCCATCCCAATGTGCTTGAAATGTCTGGTTTAGATTCTTCAGTTTATTCTGGTTTTGCTTTCGGGCTTGGTCAAGAACGTATTGCGATGCTCCGTTATGGAATCAATGATATTCGTGGATTCTATCAAGGAGATGTACGATTCTTAGAGCAATT
>pheS_Lcl-064
ATGAACTTACAAGAAAAAATTGAAGACCTTCGCAAGCGGACTTTGTCTGACTTACTCTCTGTTGCTGATGAAAAAACACTGAATAATTTAAGAACTGTGATGCTCGGTAAAAAGGGTGAATTGACTGAAATTCTGAAAGGGATGAAAGACCTGACTAATGAAGAACGTCCAGTTATTGGCGCACTTGCCAATGCTTTTCGTGATGAGTTTGGGGCAAAATTTGAAGCTAAAAAAGTGGAAATTGAACAAGCAGTAATGAATGCCGCTTTAGAATCAGAAACTTTGGATGTGACTTTGCCAGGAAAAGCTCAGAAAAAAGGAAGTCGCCATATCTTAACTCAAACGCAAGAAGAAATTGAAGAAATTTTCCTTGGAATGGGTTATGAAATTGTTGATGGCTATGAAGTGGAAACGGACCATTATAATTTTGAGCGAATGAATCTTCCAAAAGATCATCCAGCTCGTGATATGCAAGATACCTTCTATATCACTAATGAAGTTTTACTTCGTACGCATACTTCACCTATGCAAGCTCGGACAATGGATGCTCATGATTTCTCTAAAGGGGGGTTACGCATGATTGCTCCTGGTCGTGTTTATCGTCGTGATACAGATGATGCCACTCACAGCCACCAATTTCATCAAATTGAAGGTTTGGTTGTAGATAAAAATATCACAATGGCAGACCTTAAAGGAACGCTTGACCTTGTCATGAAAAAAATGTTTGGTCAAGACCGTGAATTACGCTGGCGTCCAAGTTATTTCCCATTTACTGAACCTTCTGTTGAGGTTGATATTTCTTGTTTCAAATGTGGCGGAAAAGGCTGTAACGTCTGCAAACATACCGGCTGGATTGAAATTCTTGGTGCAGGTATGGTCCATCCCAATGTGCTTGAAATGTCTGGTTTAGATTCTTCAGTTTATTCTGGTTTTGCTTTCGGGCTTGGTCAAGAACGTATTGCGATGCTCCGTTATGGAATTAATGATATTCGTGGATTCTATCAAGGGGACGTACGATTCTTAGAGCAATT
>pheS_Lcl-065
ATGAACTTACAAGAAAAAATTGAAGACCTTCGCAAGCGGACTTTGTCTGACTTACTCTCTGTTGCTGATGAAAAAACACTGAATAATTTAAGAACTGTGATGCTTGGTAAAAAGGGTGAATTGACTGAAATTCTGAAAGGGATGAAAGACCTGACTAATGAAGAACGTCCAGTTATTGGCGCACTTGCCAATGCTTTTCGTGATGAGTTTGGGGCAAAATTTGAAGCTAAAAAAGTGGAAATTGAACAAGCAGTAATGAATGCCGCTTTAGAATCAGAAACTTTGGATGTGACTTTGCCAGGAAAAGCTCAGAAAAAAGGAAGTCGCCATATCTTAACTCAAACGCAAGAAGAAATTGAAGAAATTTTCCTTGGAATGGGTTATGAAATTGTTGATGGCTATGAAGTGGAAACGGACCATTATAATTTTGAGCGAATGAATCTTCCAAAAGATCATCCAGCTCGTGATATGCAAGATACCTTCTATATCACTAATGAAGTTTTACTTCGTACGCATACTTCACCTATGCAAGCTCGGACAATGGATGCTCATGATTTCTCTAAAGGGGGTTTACGCATGATTGCTCCTGGTCGTGTTTATCGTCGTGATACAGATGATGCCACTCACAGCCACCAATTTCATCAAATTGAAGGTTTGGTTGTAGATAAAAATATCACAATGGCAGACCTTAAAGGAACGCTTGACCTTGTCATGAAAAAAATGTTTGGTCAAGACCGTGAATTACGCTGGCGTCCAAGTTATTTCCCATTTACTGAACCTTCTGTTGAGGTTGATATTTCTTGTTTCAAATGTGGCGGAAAAGGCTGTAACGTCTGCAAACATACCGGCTGGATTGAAATTCTTGGTGCAGGTATGGTCCATCCCAATGTGCTTGAAATGTCTGGTTTAGATTCTTCAGTTTATTCTGGTTTTGCTTTCGGGCTTGGTCAAGAACGTATTGCGATGCTCCGTTATGGAATCAATGATATTCGTGGATTCTATCAAGGAGATGTACGATTCTTAGAGCAATT
>pheS_Lcl-066
ATGAACTTACAAGAAAAAATTGAAGACCTTCGCAAGCGGACTTTGTCTGACTTACTCTCTGTTGCTGATGAAAAAACACTGAATAATTTAAGAACTGTGATGCTTGGTAAAAAGGGTGAATTGACTGAAATTCTGAAAGGGATGAAAGACCTAACTAATGAAGAACGTCCAGTTATTGGCGCACTTGCCAATGCTTTTCGTGATGAGTTTGGGGCAAAATTTGAAGCTAAAAAAGTGGAAATTGAACAAGCAGTAATGAATGCCGCTTTAGAATCAGAAACTTTGGATGTGACTTTGCCAGGAAAAGCTCAGAAAAAAGGAAGTCGCCATATCTTAACTCAAACGCAAGAAGAAATTGAAGAAATTTTCCTTGGAATGGGTTATGAAATTGTTGATGGCTATGAAGTGGAAACGGACCATTATAATTTTGAGCGAATGAATCTTCCAAAAGATCATCCAGCTCGTGATATGCAAGATACCTTCTATATCACTAATGAAGTTTTACTTCGTACGCATACTTCACCTATGCAAGCTCGGACAATGGATGCTCATGATTTCTCTAAAGGTGGTTTACGCATGATTGCTCCTGGTCGTGTTTATCGTCGTGATACAGATGATGCCACTCACAGCCACCAATTTCATCAAATTGAAGGTTTGGTTGTAGATAAAAATATCACAATGGCGGACCTTAAAGGAACGCTTGACCTTGTCATGAAAAAAATGTTTGGTCAAGACCGTGAATTACGCTGGCGTCCAAGTTATTTCCCATTTACTGAACCTTCTGTTGAGGTTGATATTTCTTGTTTCAAATGTGGCGGAAAAGGCTGTAACGTCTGCAAACATACCGGCTGGATTGAAATTCTTGGTGCAGGTATGGTCCATCCCAATGTGCTTGAAATGTCTGGTTTAGATTCTTCAGTTTATTCTGGTTTTGCTTTCGGGCTTGGTCAAGAACGTATTGCGATGCTCCGTTATGGAATCAATGATATTCGTGGATTCTATCAAGGAGATGTACGATTCTTAGAGCAATT
>pheS_Lcl-067
ATGAACTTACAAGAAAAAATTGAAGACCTTCGCAAGCGGACTTTGTCTGACTTACTCTCTGTTGCTGATGAAAAAACACTGAATAATTTAAGAACTGTGATGCTTGGTAAAAAGGGTGAATTGACTGAAATTCTGAAAGGGATGAAAGACCTAACTAATGAAGAACGTCCAGTTATTGGCGCACTTGCCAATGCTTTTCGTGATGAGTTTGGGGCAAAATTTGAAGCTAAAAAAGTGGAAATTGAACAAGCAGTAATGAATGCCGCTTTAGAATCAGAAACTTTGGATGTGACTTTGCCAGGAAAAGCTCAGAAAAAAGGAAGTCGCCATATCTTAACTCAAACGCAAGAAGAAATTGAAGAAATTTTCCTTGGAATGGGTTATGAAATTGTTGATGGCTATGAAGTGGAAACGGACCATTATAATTTTGAGCGAATGAATCTTCCAAAAGATCATCCAGCTCGTGATATGCAAGATACCTTCTATATCACTAATGAAGTTTTACTTCGTACGCATACTTCACCTATGCAAGCTCGGACAATGGATGCTCATGATTTCTCTAAAGGTGGTTTACGCATGATTGCTCCTGGTCGTGTTTATCGTCGTGATACAGATGATGCCACTCACAGCCACCAATTTCATCAAATTGAAGGTTTGGTTGTAGATAAAAATATCACAATGGCGGACCTTAAAGGAACGCTTGACCTTGTCATGAAAAAAATGTTTGGTCAAGACCGTGAATTACGCTGGCGTCCAAGTTATTTCCCATTTACTGAACCTTCTGTTGAGGTTGATATTTCTTGTTTCAAATGTGGCGGAAAAGGCTGTAACGTCTGCAAACATACCGGCTGGATTGAAATTCTTGGTGCAGGTATGGTCCATCCCAATGTGCTTGAAATGTCTGGTTTAGATTCTTCAGTTTATTCTGGTTTTGCTTTCGGGCTTGGTCAAGAACGTATTGCGATGCTCCGTTATGGAATCAATGATATTCGTGGATTCTATCAAGGAGATGTACGATTCTTAGAGCAATT
>pheS_Lcl-068
ATGAACTTACAAGAAAAAATTGAAGACCTTCGCAAGCGGACTTTGTCTGACTTACTCTCTGTTGCAGACGAAAAAACGCTCAACAATCTTAGAACAGTAATGCTTGGTAAAAAAGGAGAGTTGACTGAAATCCTAAAAGGGATGAAAGATTTAACAAATGAAGAACGACCAGTTATTGGTGCACTTGCTAATGCTTTTCGTGATGAATTTGGAGCGAAATTTGAAGCGAAAAAACTTGAAATTGAACAAGCAGTGATGAACGCGGCTTTGGAGTCTGAAACTTTGGATGTTACTTTACCTGGAAAAGCTCAGAAAAAAGGAAGTCGTCATATTTTAACTCAAACTCAAGAAGAAATTGAAGAAATTTTCCTTGGAATGGGTTATGAAATTGTTGATGGTTATGAAGTCGAAACCGATCATTATAACTTTGAACGAATGAATCTTCCTAAAGATCACCCAGCTCGTGATATGCAAGATACTTTTTATATTACCAATGAAGTTTTGCTTCGTACGCATACTTCACCAATGCAAGCTCGGACAATGGATGCTCATGATTTTTCAAAAGGAGGCTTGCGTATGATTGCTCCTGGTCGTGTTTATCGTCGTGATACAGATGATGCGACACACAGTCATCAATTCCATCAAATTGAAGGCTTGGTTGTAGATAAAAATATCACAATGGCTGACCTTAAAGGGACACTTGACCTTGTCATGAAAAAAATGTTTGGTCAAGAGCGTGAACTACGCTGGCGCCCAAGTTATTTCCCATTTACTGAACCTTCTGTTGAGGTTGATATTTCTTGTTTCAAATGCGGGGGTAAAGGATGTAATGTCTGCAAACATACCGGTTGGATTGAAATCCTTGGTGCAGGTATGGTCCATCCAAACGTACTTGAAATGTCTGGTTTAGATTCTTCTGTTTATTCTGGTTTTGCTTTTGGACTCGGTCAAGAACGTATTGCCATGTTACGCTATGGAATCAACGATATTCGTGGATTCTATCAAGGCGATGTAAGATTCTTAGAACAATT
>pheS_Lcl-069
ATGAACTTACAAGAAAAAATTGAAGACCTTCGCAAGCGGACTTTGTCTGACTTACTCTCTGTTGCTGATGAAAAAACACTGAATAATTTAAGAACTGTGATGCTTGGTAAAAAGGGTGAATTGACTGAAATTCTGAAAGGGATGAAAGACCTAACTAATGAAGAACGTCCAGTTATTGGCGCACTTGCCAATGCTTTTCGTGATGAGTTTGGGGCAAAATTTGAAGCTAAAAAAGTGGAAATTGAACAAGCAGTAATGAATGCCGCTTTAGAATCAGAAACTTTGGATGTGACTTTGCCAGGAAAAGCTCAGAAAAAAGGAAGTCGCCATATCTTAACTCAAACGCAAGAAGAAATTGAAGAAATTTTCCTTGGAATGGGTTATGAAATTGTTGATGGCTATGAAGTGGAAACGGACCATTATAATTTTGAGCGAATGAATCTTCCAAAAGATCATCCAGCTCGTGATATGCAAGATACCTTCTATATCACTAATGAAGTTTTACTTCGTACGCATACTTCACCTATGCAAGCTCGGACAATGGATGCTCATGATTTCTCTAAAGGTGGTTTACGCATGATTGCTCCTGGTCGTGTTTATCGTCGTGATACAGATGATGCCACTCACAGCCACCAATTTCATCAAATTGAAGGTTTGGTTGTAGATAAAAATATCACAATGGCGGACCTTAAAGGAACGCTTGACCTTGTCATGAAAAAAATGTTTGGTCAAGACCGTGAATTACGCTGGCGTCCAAGTTATTTCCCATTTACTGAACCTTCTGTTGAGGTTGATATTTCTTGTTTCAAATGTGGCGGAAAAGGCTGTAACGTCTGCAAACATACCGGCTGGATTGAAATTCTTGGTGCAGGTATGGTCCATCCCAATGTGCTTGAAATGTCTGGTTTAGATTCTTCAGTTTATTCTGGTTTTGCTTTCGGGCTTGGTCAAGAACGTATTGCGATGCTCCGTTATGGAATCAATGATATTCGTGGATTCTATCAAGGAGATGTACGATTCTTAGAGCAATT
>pheS_Lcl-070
ATGAACTTACAAGAAAAAATTGAAGACCTTCGCAAGCGGACTTTGTCTGACTTACTCTCTGTTGCTGATGAAAAAACACTGAATAATTTAAGAACTGTGATGCTTGGTAAAAAGGGTGAATTGACTGAAATTCTGAAAGGGATGAAAGACCTAACTAATGAAGAACGTCCAGTTATTGGCGCACTTGCCAATGCTTTTCGTGATGAGTTTGGGGCAAAATTTGAAGCTAAAAAAGTGGAAATTGAACAAGCAGTAATGAATGCCGCTTTAGAATCAGAAACTTTGGATGTGACTTTGCCAGGAAAAGCTCAGAAAAAAGGAAGTCGCCATATCTTAACTCAAACGCAAGAAGAAATTGAAGAAATTTTCCTTGGAATGGGTTATGAAATTGTTGATGGCTATGAAGTGGAAACGGACCATTATAATTTTGAGCGAATGAATCTTCCAAAAGATCATCCAGCTCGTGATATGCAAGATACCTTCTATATCACTAATGAAGTTTTACTTCGTACGCATACTTCACCTATGCAAGCTCGGACAATGGATGCTCATGATTTCTCTAAAGGTGGTTTACGCATGATTGCTCCTGGTCGTGTTTATCGTCGTGATACAGATGATGCCACTCACAGCCACCAATTTCATCAAATTGAAGGTTTGGTTGTAGATAAAAATATCACAATGGCGGACCTTAAAGGAACGCTTGACCTTGTCATGAAAAAAATGTTTGGTCAAGACCGTGAATTACGCTGGCGTCCAAGTTATTTCCCATTTACTGAACCTTCTGTTGAGGTTGATATTTCTTGTTTCAAATGTGGCGGAAAAGGCTGTAACGTCTGCAAACATACCGGCTGGATTGAAATTCTTGGTGCAGGTATGGTCCATCCCAATGTGCTTGAAATGTCTGGTTTAGATTCTTCAGTTTATTCTGGTTTTGCTTTCGGGCTTGGTCAAGAACGTATTGCGATGCTCCGTTATGGAATCAATGATATTCGTGGATTCTATCAAGGAGATGTACGATTCTTAGAGCAATT
>pheS_Lcl-071
ATGAACTTACAAGAAAAAATTGAAGACCTTCGCAAGCGGACTTTGTCTGACTTACTCTCTGTTGCTGATGAAAAAACACTGAATAATTTAAGAACTGTGATGCTTGGTAAAAAGGGTGAATTGACTGAAATTCTGAAAGGGATGAAAGACCTAACTAATGAAGAACGTCCAGTTATTGGCGCACTTGCCAATGCTTTTCGTGATGAGTTTGGGGCAAAATTTGAAGCTAAAAAAGTAGAAATTGAACAAGCAGTAATGAATGCCGCTTTAGAATCAGAAACTTTGGATGTGACTTTGCCAGGAAAAGCTCAGAAAAAAGGAAGTCGCCATATCTTAACTCAAACGCAAGAAGAAATTGAAGAAATTTTCCTTGGAATGGGTTATGAAATTGTTGATGGCTATGAAGTGGAAACGGACCATTATAATTTTGAGCGAATGAATCTTCCAAAAGATCATCCAGCTCGTGATATGCAAGATACCTTCTATATCACTAATGAAGTTTTACTTCGTACGCATACTTCACCTATGCAAGCTCGGACAATGGATGCTCATGATTTCTCTAAAGGTGGTTTACGCATGATTGCTCCTGGTCGTGTTTATCGTCGTGATACAGATGATGCCACTCACAGCCACCAATTTCATCAAATTGAAGGTTTGGTTGTAGATAAAAATATCACAATGGCGGACCTTAAAGGAACGCTTGACCTTGTCATGAAAAAAATGTTTGGTCAAGACCGTGAATTACGCTGGCGTCCAAGTTATTTCCCATTTACTGAACCTTCTGTTGAGGTTGATATTTCTTGTTTCAAATGTGGCGGAAAAGGCTGTAACGTCTGCAAACATACCGGCTGGATTGAAATTCTTGGTGCAGGTATGGTCCATCCCAATGTGCTTGAAATGTCTGGTTTAGATTCTTCAGTTTATTCTGGTTTTGCTTTCGGGCTTGGTCAAGAACGTATTGCGATGCTCCGTTATGGAATCAATGATATTCGTGGATTCTATCAAGGAGATGTACGATTCTTAGAGCAATT
>pheS_Lcl-072
ATGAACTTACAAGAAAAAATTGAAGACCTTCGCAAGCGGACTTTGTCTGACTTACTCTCTGTTGCTGATGAAAAAACACTGAATAATTTAAGAACTGTGATGCTTGGTAAAAAGGGTGAATTGACTGAAATTCTGAAAGGGATGAAAGACCTAACTAATGAAGAACGTCCAGTTATTGGCGCACTTGCCAATGCTTTTCGTGATGAGTTTGGGGCAAAATTTGAAGCTAAAAAAGTGGAAATTGAACAAGCAGTAATGAATGCCGCTTTAGAATCAGAAACTTTGGATGTGACTTTGCCAGGAAAAGCTCAGAAAAAAGGAAGTCGCCATATCTTAACTCAAACGCAAGAAGAAATTGAAGAAATTTTCCTTGGAATGGGTTATGAAATTGTTGATGGCTATGAAGTGGAAACGGACCATTATAATTTTGAGCGAATGAATCTTCCAAAAGATCATCCAGCTCGTGATATGCAAGATACCTTCTATATCACTAATGAAGTTTTACTTCGTACGCATACTTCACCTATGCAAGCTCGGACAATGGATGCTCATGATTTCTCTAAAGGTGGTTTACGCATGATTGCTCCTGGTCGTGTTTATCGTCGTGATACAGATGATGCCACTCACAGCCACCAATTTCATCAAATTGAAGGTTTGGTTGTAGATAAAAATATCACAATGGCGGACCTTAAAGGAACGCTTGACCTTGTCATGAAAAAAATGTTTGGTCAAGACCGTGAATTACGCTGGCGTCCAAGTTATTTCCCATTTACTGAACCTTCTGTTGAGGTTGATATTTCTTGTTTCAAATGTGGCGGAAAAGGCTGTAACGTCTGCAAACATACCGGCTGGATTGAAATTCTTGGTGCAGGTATGGTCCATCCCAATGTGCTTGAAATGTCTGGTTTAGATTCTTCAGTTTATTCTGGTTTTGCTTTCGGGCTTGGTCAAGAACGTATTGCGATGCTCCGTTATGGAATCAATGATATTCGTGGATTCTATCAAGGAGATGTACGATTCTTAGAGCAATT
>pheS_Lcl-073
ATGAACTTACAAGAAAAAATTGAAGACCTTCGCAAGCGGACTTTGTCTGACTTACTCTCTGTTGCTGATGAAAAAACACTGAATAATTTAAGAACTGTGATGCTTGGTAAAAAGGGTGAATTGACTGAAATTCTGAAAGGGATGAAAGACCTAACTAATGAAGAACGTCCAGTTATTGGCGCACTTGCCAATGCTTTTCGTGATGAGTTTGGGGCAAAATTTGAAGCTAAAAAAGTGGAAATTGAACAAGCAGTAATGAATGCCGCTTTAGAATCAGAAACTTTGGATGTGACTTTGCCAGGAAAAGCTCAGAAAAAAGGAAGTCGCCATATCTTAACTCAAACGCAAGAAGAAATTGAAGAAATTTTCCTTGGAATGGGTTATGAAATTGTTGATGGCTATGAAGTGGAAACGGACCATTATAATTTTGAGCGAATGAATCTTCCAAAAGATCATCCAGCTCGTGATATGCAAGATACCTTCTATATCACTAATGAAGTTTTACTTCGTACGCATACTTCACCTATGCAAGCTCGGACAATGGATGCTCATGATTTCTCTAAAGGTGGTTTACGCATGATTGCTCCTGGTCGTGTTTATCGTCGTGATACAGATGATGCCACTCACAGCCACCAATTTCATCAAATTGAAGGTTTGGTTGTAGATAAAAATATCACAATGGCGGACCTTAAAGGAACGCTTGACCTTGTCATGAAAAAAATGTTTGGTCAAGACCGTGAATTACGCTGGCGTCCAAGTTATTTCCCATTTACTGAACCTTCTGTTGAGGTTGATATTTCTTGTTTCAAATGTGGCGGAAAAGGCTGTAACGTCTGCAAACATACCGGCTGGATTGAAATTCTTGGTGCAGGTATGGTCCATCCCAATGTGCTTGAAATGTCTGGTTTAGATTCTTCAGTTTATTCTGGTTTTGCTTTCGGGCTTGGTCAAGAACGTATTGCGATGCTCCGTTATGGAATCAATGATATTCGTGGATTCTATCAAGGAGATGTACGATTCTTAGAGCAATT
>pheS_Lcl-074
ATGAACTTACAAGAAAAAATTGAAGACCTTCGCAAGCGGACTTTGTCTGACTTACTCTCTGTTGCTGATGAAAAAACACTGAATAATTTAAGAACTGTGATGCTCGGTAAAAAGGGTGAATTGACTGAAATTCTGAAAGGGATGAAAGACCTGACTAATGAAGAACGTCCAGTTATTGGCGCACTTGCCAATGCTTTTCGTGATGAGTTTGGGGCAAAATTTGAAGCTAAAAAAGTGGAAATTGAACAAGCAGTAATGAATGCCGCTTTAGAATCAGAAACTTTGGATGTGACTTTGCCAGGAAAAGCTCAGAAAAAAGGAAGTCGCCATATCTTAACTCAAACGCAAGAAGAAATTGAAGAAATTTTCCTTGGAATGGGTTATGAAATTGTTGATGGCTATGAAGTGGAAACGGACCATTATAATTTTGAGCGAATGAATCTTCCAAAAGATCATCCAGCTCGTGATATGCAAGATACCTTCTATATCACTAATGAAGTTTTACTTCGTACGCATACTTCACCTATGCAAGCTCGGACAATGGATGCTCATGATTTCTCTAAAGGGGGGTTACGCATGATTGCTCCTGGTCGTGTTTATCGTCGTGATACAGATGATGCCACTCACAGCCACCAATTTCATCAAATTGAAGGTTTGGTTGTAGATAAAAATATCACAATGGCAGACCTTAAAGGAACGCTTGACCTTGTCATGAAAAAAATGTTTGGTCAAGACCGTGAATTACGCTGGCGTCCAAGTTATTTCCCATTTACTGAACCTTCTGTTGAGGTTGATATTTCTTGTTTCAAATGTGGCGGAAAAGGCTGTAACGTCTGCAAACATACCGGCTGGATTGAAATTCTTGGTGCAGGTATGGTCCATCCCAATGTGCTTGAAATGTCTGGTTTAGATTCTTCAGTTTATTCTGGTTTTGCTTTCGGGCTTGGTCAAGAACGTATTGCGATGCTCCGTTATGGAATTAATGATATTCGTGGATTCTATCAAGGGGACGTACGATTCTTAGAGCAATT
>pheS_Lcl-075
ATGAACTTACAAGAAAAAATTGAAGACCTTCGCAAGCGGACTTTGTCTGACTTACTCTCTGTTGCAGACGAAAAAACGCTCAACAATCTTAGAACAGTAATGCTTGGTAAAAAAGGAGAGTTGACTGAAATCCTAAAAGGGATGAAAGATTTAACAAATGAAGAACGACCAGTTATTGGTGCACTTGCTAATGCTTTTCGTGATGAATTTGGAGCGAAATTTGAAGCGAAAAAACTTGAAATTGAACAAGCAGTGATGAACGCGGCTTTGGAGTCTGAAACTTTGGATGTTACTTTACCTGGAAAAGCTCAGAAAAAAGGAAGTCGTCATATTTTAACTCAAACTCAAGAAGAAATTGAAGAAATTTTCCTTGGAATGGGTTATGAAATTGTTGATGGTTATGAAGTCGAAACCGATCATTATAACTTTGAACGAATGAATCTTCCTAAAGATCACCCAGCTCGTGATATGCAAGATACTTTTTATATTACCAATGAAGTTTTGCTTCGTACGCATACTTCACCAATGCAAGCTCGGACAATGGATGCTCATGATTTTTCAAAAGGAGGCTTGCGTATGATTGCTCCTGGTCGTGTTTATCGTCGTGATACAGATGATGCGACACACAGTCATCAATTCCATCAAATTGAAGGCTTGGTTGTAGATAAAAATATCACAATGGCTGACCTTAAAGGGACACTTGACCTTGTCATGAAAAAAATGTTTGGTCAAGAGCGTGAACTACGCTGGCGCCCAAGTTATTTCCCATTTACTGAACCTTCTGTTGAGGTTGATATTTCTTGTTTCAAATGCGGGGGTAAAGGATGTAATGTCTGCAAACATACCGGTTGGATTGAAATCCTTGGTGCAGGTATGGTCCATCCAAACGTACTTGAAATGTCTGGTTTAGATTCTTCTGTTTATTCTGGTTTTGCTTTTGGACTCGGTCAAGAACGTATTGCCATGTTACGCTATGGAATCAACGATATTCGTGGATTCTATCAAGGCGATGTAAGATTCTTAGAACAATT
>pheS_Lcl-076
ATGAACTTACAAGAAAAAATTGAAGACCTTCGCAAGCGGACTTTGTCTGACTTACTCTCTGTTGCTGATGAAAAAACACTGAATAATTTAAGAACTGTGATGCTTGGTAAAAAGGGTGAATTGACTGAAATTCTGAAAGGGATGAAAGACCTAACTAATGAAGAACGTCCAGTTATTGGCGCACTTGCCAATGCTTTTCGTGATGAGTTTGGGGCAAAATTTGAAGCTAAAAAAGTGGAAATTGAACAAGCAGTAATGAATGCCGCTTTAGAATCAGAAACTTTGGATGTGACTTTGCCAGGAAAAGCTCAGAAAAAAGGAAGTCGCCATATCTTAACTCAAACGCAAGAAGAAATTGAAGAAATTTTCCTTGGAATGGGTTATGAAATTGTTGATGGCTATGAAGTGGAAACGGACCATTATAATTTTGAGCGAATGAATCTTCCAAAAGATCATCCAGCTCGTGATATGCAAGATACCTTCTATATCACTAATGAAGTTTTACTTCGTACGCATACTTCACCTATGCAAGCTCGGACAATGGATGCTCATGATTTCTCTAAAGGTGGTTTACGCATGATTGCTCCTGGTCGTGTTTATCGTCGTGATACAGATGATGCCACTCACAGCCACCAATTTCATCAAATTGAAGGTTTGGTTGTAGATAAAAATATCACAATGGCGGACCTTAAAGGAACGCTTGACCTTGTCATGAAAAAAATGTTTGGTCAAGACCGTGAATTACGCTGGCGTCCAAGTTATTTCCCATTTACTGAACCTTCTGTTGAGGTTGATATTTCTTGTTTCAAATGTGGCGGAAAAGGCTGTAACGTCTGCAAACATACCGGCTGGATTGAAATTCTTGGTGCAGGTATGGTCCATCCCAATGTGCTTGAAATGTCTGGTTTAGATTCTTCAGTTTATTCTGGTTTTGCTTTCGGGCTTGGTCAAGAACGTATTGCGATGCTCCGTTATGGAATCAATGATATTCGTGGATTCTATCAAGGAGATGTACGATTCTTAGAGCAATT
>pheS_Lcl-077
ATGAACTTACAAGAAAAAATTGAAGACCTTCGCAAGCGGACTTTGTCTGACTTACTCTCTGTTGCTGATGAAAAAACACTGAATAATTTAAGAACTGTGATGCTTGGTAAAAAGGGTGAATTGACTGAAATTCTGAAAGGGATGAAAGACCTAACTAATGAAGAACGTCCAGTTATTGGCGCACTTGCCAATGCTTTTCGTGATGAGTTTGGGGCAAAATTTGAAGCTAAAAAAGTGGAAATTGAACAAGCAGTAATGAATGCCGCTTTAGAATCAGAAACTTTGGATGTGACTTTGCCAGGAAAAGCTCAGAAAAAAGGAAGTCGCCATATCTTAACTCAAACGCAAGAAGAAATTGAAGAAATTTTCCTTGGAATGGGTTATGAAATTGTTGATGGCTATGAAGTGGAAACGGACCATTATAATTTTGAGCGAATGAATCTTCCAAAAGATCATCCAGCTCGTGATATGCAAGATACCTTCTATATCACTAATGAAGTTTTACTTCGTACGCATACTTCACCTATGCAAGCTCGGACAATGGATGCTCATGATTTCTCTAAAGGTGGTTTACGCATGATTGCTCCTGGTCGTGTTTATCGTCGTGATACAGATGATGCCACTCACAGCCACCAATTTCATCAAATTGAAGGTTTGGTTGTAGATAAAAATATCACAATGGCGGACCTTAAAGGAACGCTTGACCTTGTCATGAAAAAAATGTTTGGTCAAGACCGTGAATTACGCTGGCGTCCAAGTTATTTCCCATTTACTGAACCTTCTGTTGAGGTTGATATTTCTTGTTTCAAATGTGGCGGAAAAGGCTGTAACGTCTGCAAACATACCGGCTGGATTGAAATTCTTGGTGCAGGTATGGTCCATCCCAATGTGCTTGAAATGTCTGGTTTAGATTCTTCAGTTTATTCTGGTTTTGCTTTCGGGCTTGGTCAAGAACGTATTGCGATGCTCCGTTATGGAATCAATGATATTCGTGGATTCTATCAAGGAGATGTACGATTCTTAGAGCAATT
>pheS_Lcl-078
ATGAACTTACAAGAAAAAATTGAAGACCTTCGCAAGCGGACTTTGTCTGACTTACTCTCTGTTGCTGATGAAAAAACACTGAATAATTTAAGAACTATGATGCTTGGTAAAAAGGGTGAATTGACTGAAATTCTGAAAGGGATGAAAGACCTAACTAATGAAGAACGTCCAGTTATTGGCGCACTTGCCAATGCTTTTCGTGATGAGTTTGGGGCAAAATTTGAAGTTAAAAAAGTGGAAATTGAACAAGCAGTAATGAATGCCGCTTTAGAATCAGAAACTTTGGATGTGACTTTGCCAGGAAAAGCTCAGAAAAAAGGAAGTCGCCATATCTTAACTCAAACGCAAGAGGAAATTGAAGAAATTTTCCTTGGAATGGGTTATGAAATTGTTGATGGCTATGAAGTGGAAACAGACCATTATAATTTTGAGCGAATGAATCTTCCAAAAGATCATCCAGCTCGTGATATGCAAGATACTTTCTATATCACTAATGAAGTTTTACTTCGTACGCATACTTCACCTATGCAAGCTCGGACAATGGATGCTCATGATTTCTCTAAAGGTGGTTTACGCATGATTGCTCCTGGTCGTGTTTATCGTCGTGATACAGATGATGCCACTCACAGCCACCAATTTCATCAAATTGAAGGTTTGGTTGTAGATAAAAATATCACAATGGCAGACCTTAAAGGAACGCTTGACCTTGTCATGAAAAAAATGTTTGGTCAAGACCGTGAATTACGCTGGCGTCCAAGTTATTTCCCATTTACTGAACCTTCTGTTGAGGTTGATATTTCTTGTTTCAAATGTGGCGGAAAAGGCTGTAACGTCTGCAAACATACCGGCTGGATTGAAATTCTTGGTGCAGGTATGGTCCATCCCAATGTGCTTGAAATGTCTGGTTTAGATTCTTCAGTTTATTCTGGTTTTGCTTTCGGGCTTGGTCAAGAACGTATTGCGATGCTCCGTTATGGAATTAACGATATTCGTGGATTCTATCAAGGGGACGTACGATTCTTAGAGCAATT
>pheS_Lcl-079
ATGAACTTACAAGAAAAAATTGAAGACCTTCGCAAGCGGACTTTGTCTGACTTACTCTCTGTTGCTGATGAAAAAACACTGAATAATTTAAGAACTGTGATGCTCGGTAAAAAGGGTGAATTGACTGAAATTCTGAAAGGGATGAAAGACCTGACTAATGAAGAACGTCCAGTTATTGGCGCACTTGCCAATGCTTTTCGTGATGAGTTTGGGGCAAAATTTGAAGCTAAAAAAGTGGAAATTGAACAAGCAGTAATGAATGCCGCTTTAGAATCAGAAACTTTGGATGTGACTTTGCCAGGAAAAGCTCAGAAAAAAGGAAGTCGCCATATCTTAACTCAAACGCAAGAAGAAATTGAAGAAATTTTCCTTGGAATGGGTTATGAAATTGTTGATGGCTATGAAGTGGAAACGGACCATTATAATTTTGAGCGAATGAATCTTCCAAAAGATCATCCAGCTCGTGATATGCAAGATACCTTCTATATCACTAATGAAGTTTTACTTCGTACGCATACTTCACCTATGCAAGCTCGGACAATGGATGCTCATGATTTCTCTAAAGGGGGGTTACGCATGATTGCTCCTGGTCGTGTTTATCGTCGTGATACAGATGATGCCACTCACAGCCACCAATTTCATCAAATTGAAGGTTTGGTTGTAGATAAAAATATCACAATGGCAGACCTTAAAGGAACGCTTGACCTTGTCATGAAAAAAATGTTTGGTCAAGACCGTGAATTACGCTGGCGTCCAAGTTATTTCCCATTTACTGAACCTTCTGTTGAGGTTGATATTTCTTGTTTCAAATGTGGCGGAAAAGGCTGTAACGTCTGCAAACATACCGGCTGGATTGAAATTCTTGGTGCAGGTATGGTCCATCCCAATGTGCTTGAAATGTCTGGTTTAGATTCTTCAGTTTATTCTGGTTTTGCTTTCGGGCTTGGTCAAGAACGTATTGCGATGCTCCGTTATGGAATTAATGATATTCGTGGATTCTATCAAGGGGACGTACGATTCTTAGAGCAATT
>pheS_Lcl-080
ATGAACTTACAAGAAAAAATTGAAGACCTTCGCAAGCGGACTTTGTCTGACTTACTCTCTGTTGCTGATGAAAAAACACTGAATAATTTAAGAACTGTGATGCTCGGTAAAAAGGGTGAATTGACTGAAATTCTGAAAGGGATGAAAGACCTGACTAATGAAGAACGTCCAGTTATTGGCGCACTTGCCAATGCTTTTCGTGATGAGTTTGGGGCAAAATTTGAAGCTAAAAAAGTGGAAATTGAACAAGCAGTAATGAATGCCGCTTTAGAATCAGAAACTTTGGATGTGACTTTGCCAGGAAAAGCTCAGAAAAAAGGAAGTCGCCATATCTTAACTCAAACGCAAGAAGAAATTGAAGAAATTTTCCTTGGAATGGGTTATGAAATTGTTGATGGCTATGAAGTGGAAACGGACCATTATAATTTTGAGCGAATGAATCTTCCAAAAGATCATCCAGCTCGTGATATGCAAGATACCTTCTATATCACTAATGAAGTTTTACTTCGTACGCATACTTCACCTATGCAAGCTCGGACAATGGATGCTCATGATTTCTCTAAAGGGGGGTTACGCATGATTGCTCCTGGTCGTGTTTATCGTCGTGATACAGATGATGCCACTCACAGCCACCAATTTCATCAAATTGAAGGTTTGGTTGTAGATAAAAATATCACAATGGCAGACCTTAAAGGAACGCTTGACCTTGTCATGAAAAAAATGTTTGGTCAAGACCGTGAATTACGCTGGCGTCCAAGTTATTTCCCATTTACTGAACCTTCTGTTGAGGTTGATATTTCTTGTTTCAAATGTGGCGGAAAAGGCTGTAACGTCTGCAAACATACCGGCTGGATTGAAATTCTTGGTGCAGGTATGGTCCATCCCAATGTGCTTGAAATGTCTGGTTTAGATTCTTCAGTTTATTCTGGTTTTGCTTTCGGGCTTGGTCAAGAACGTATTGCGATGCTCCGTTATGGAATTAATGATATTCGTGGATTCTATCAAGGGGACGTACGATTCTTAGAGCAATT
>pheS_Lcl-081
ATGAACTTACAAGAAAAAATTGAAGACCTTCGCAAGCGGACTTTGTCTGACTTACTCTCTGTTGCTGATGAAAAAACACTGAATAATTTAAGAACTGTGATGCTTGGTAAAAAGGGTGAATTGACTGAAATTCTGAAAGGGATGAAAGACCTAACTAATGAAGAACGTCCAGTTATTGGCGCACTTGCCAATGCTTTTCGTGATGAGTTTGGGGCAAAATTTGAAGCTAAAAAAGTGGAAATTGAACAAGCAGTAATGAATGCCGCTTTAGAATCAGAAACTTTGGATGTGACTTTGCCAGGAAAAGCTCAGAAAAAAGGAAGTCGCCATATCTTAACTCAAACGCAAGAAGAAATTGAAGAAATTTTCCTTGGAATGGGTTATGAAATTGTTGATGGCTATGAAGTGGAAACGGACCATTATAATTTTGAGCGAATGAATCTTCCAAAAGATCATCCAGCTCGTGATATGCAAGATACCTTCTATATCACTAATGAAGTTTTACTTCGTACGCATACTTCACCTATGCAAGCTCGGACAATGGATGCTCATGATTTCTCTAAAGGTGGTTTACGCATGATTGCTCCTGGTCGTGTTTATCGTCGTGATACAGATGATGCCACTCACAGCCACCAATTTCATCAAATTGAAGGTTTGGTTATAGATAAAAATATCACAATGGCGGACCTTAAAGGAACGCTTGACCTTGTCATGAAAAAAATGTTTGGTCAAGACCGTGAATTACGCTGGCGTCCAAGTTATTTCCCATTTACTGAACCTTCTGTTGAGGTTGATATTTCTTGTTTCAAATGTGGCGGAAAAGGCTGTAACGTCTGCAAACATACCGGCTGGATTGAAATTCTTGGTGCAGGTATGGTCCATCCCAATGTGCTTGAAATGTCTGGTTTAGATTCTTCAGTTTATTCTGGTTTTGCTTTCGGGCTTGGTCAAGAACGTATTGCGATGCTCCGTTATGGAATCAATGATATTCGTGGATTCTATCAAGGAGATGTACGATTCTTAGAGCAATT
>pheS_Lcl-082
ATGAACTTACAAGAAAAAATTGAAGACCTTCGCAAGCGGACTTTGTCTGACTTACTCTCTGTTGCTGATGAAAAAACACTGAATAATTTAAGAACTGTGATGCTTGGTAAAAAGGGTGAATTGACTGAAATTCTGAAAGGGATGAAAGACCTAACTAATGAAGAACGTCCAGTTATTGGCGCACTTGCCAATGCTTTTCGTGATGAGTTTGGGGCAAAATTTGAAGCTAAAAAAGTGGAAATTGAACAAGCAGTAATGAATGCCGCTTTAGAATCAGAAACTTTGGATGTGACTTTGCCAGGAAAAGCTCAGAAAAAAGGAAGTCGCCATATCTTAACTCAAACGCAAGAAGAAATTGAAGAAATTTTCCTTGGAATGGGTTATGAAATTGTTGATGGCTATGAAGTGGAAACGGACCATTATAATTTTGAGCGAATGAATCTTCCAAAAGATCATCCAGCTCGTGATATGCAAGATACCTTCTATATCACTAATGAAGTTTTACTTCGTACGCATACTTCACCTATGCAAGCTCGGACAATGGATGCTCATGATTTCTCTAAAGGTGGTTTACGCATGATTGCTCCTGGTCGTGTTTATCGTCGTGATACAGATGATGCCACTCACAGCCACCAATTTCATCAAATTGAAGGTTTGGTTGTAGATAAAAATATCACAATGGCGGACCTTAAAGGAACGCTTGACCTTGTCATGAAAAAAATGTTTGGTCAAGACCGTGAATTACGCTGGCGTCCAAGTTATTTCCCATTTACTGAACCTTCTGTTGAGGTTGATATTTCTTGTTTCAAATGTGGCGGAAAAGGCTGTAACGTCTGCAAACATACCGGCTGGATTGAAATTCTTGGTGCAGGTATGGTCCATCCCAATGTGCTTGAAATGTCTGGTTTAGATTCTTCAGTTTATTCTGGTTTTGCTTTCGGGCTTGGTCAAGAACGTATTGCGATGCTCCGTTATGGAATCAATGATATTCGTGGATTCTATCAAGGAGATGTACGATTCTTAGAGCAATT
>pheS_Lcl-083
ATGAACTTACAAGAAAAAATTGAAGACCTTCGCAAGCGGACTTTGTCTGACTTACTCTCTGTTGCTGATGAAAAAACACTGAATAATTTAAGAACTGTGATGCTTGGTAAAAAGGGTGAATTGACTGAAATTCTGAAAGGGATGAAAGACCTAACTAATGAAGAACGTCCAGTTATTGGCGCACTTGCCAATGCTTTTCGTGATGAGTTTGGGGCAAAATTTGAAGCTAAAAAAGTGGAAATTGAACAAGCAGTAATGAATGCCGCTTTAGAATCAGAAACTTTGGATGTGACTTTGCCAGGAAAAGCTCAGAAAAAAGGAAGTCGCCATATCTTAACTCAAACGCAAGAAGAAATTGAAGAAATTTTCCTTGGAATGGGTTATGAAATTGTTGATGGCTATGAAGTGGAAACGGACCATTATAATTTTGAGCGAATGAATCTTCCAAAAGATCATCCAGCTCGTGATATGCAAGATACCTTCTATATCACTAATGAAGTTTTACTTCGTACGCATACTTCACCTATGCAAGCTCGGACAATGGATGCTCATGATTTCTCTAAAGGTGGTTTACGCATGATTGCTCCTGGTCGTGTTTATCGTCGTGATACAGATGATGCCACTCACAGCCACCAATTTCATCAAATTGAAGGTTTGGTTGTAGATAAAAATATCACAATGGCGGACCTTAAAGGAACGCTTGACCTTGTCATGAAAAAAATGTTTGGTCAAGACCGTGAATTACGCTGGCGTCCAAGTTATTTCCCATTTACTGAACCTTCTGTTGAGGTTGATATTTCTTGTTTCAAATGTGGCGGAAAAGGCTGTAACGTCTGCAAACATACCGGCTGGATTGAAATTCTTGGTGCAGGTATGGTCCATCCCAATGTGCTTGAAATGTCTGGTTTAGATTCTTCAGTTTATTCTGGTTTTGCTTTCGGGCTTGGTCAAGAACGTATTGCGATGCTCCGTTATGGAATCAATGATATTCGTGGATTCTATCAAGGAGATGTACGATTCTTAGAGCAATT
>pheS_Lcl-084
ATGAACTTACAAGAAAAAATTGAAGACCTTCGCAAGCGGACTTTGTCTGACTTACTCTCTGTTGCTGATGAAAAAACACTGAATAATTTAAGAACTGTGATGCTTGGTAAAAAGGGTGAATTGACTGAAATTCTGAAAGGGATGAAAGACCTAACTAATGAAGAACGTCCAGTTATTGGCGCACTTGCCAATGCTTTTCGTGATGAGTTTGGGGCAAAATTTGAAGCTAAAAAAGTGGAAATTGAACAAGCAGTAATGAATGCCGCTTTAGAATCAGAAACTTTGGATGTGACTTTGCCAGGAAAAGCTCAGAAAAAAGGAAGTCGCCATATCTTAACTCAAACGCAAGAAGAAATTGAAGAAATTTTCCTTGGAATGGGTTATGAAATTGTTGATGGCTATGAAGTGGAAACGGACCATTATAATTTTGAGCGAATGAATCTTCCAAAAGATCATCCAGCTCGTGATATGCAAGATACCTTCTATATCACTAATGAAGTTTTACTTCGTACGCATACTTCACCTATGCAAGCTCGGACAATGGATGCTCATGATTTCTCTAAAGGTGGTTTACGCATGATTGCTCCTGGTCGTGTTTATCGTCGTGATACAGATGATGCCACTCACAGCCACCAATTTCATCAAATTGAAGGTTTGGTTGTAGATAAAAATATCACAATGGCGGACCTTAAAGGAACGCTTGACCTTGTCATGAAAAAAATGTTTGGTCAAGACCGTGAATTACGCTGGCGTCCAAGTTATTTCCCATTTACTGAACCTTCTGTTGAGGTTGATATTTCTTGTTTCAAATGTGGCGGAAAAGGCTGTAACGTCTGCAAACATACCGGCTGGATTGAAATTCTTGGTGCAGGTATGGTCCATCCCAATGTGCTTGAAATGTCTGGTTTAGATTCTTCAGTTTATTCTGGTTTTGCTTTCGGGCTTGGTCAAGAACGTATTGCGATGCTCCGTTATGGAATCAATGATATTCGTGGATTCTATCAAGGAGATGTACGATTCTTAGAGCAATT
>pheS_Lcl-085
ATGAACTTACAAGAAAAAATTGAAGACCTTCGCAAGCGGACTTTGTCTGACTTACTCTCTGTTGCTGATGAAAAAACACTGAATAATTTAAGAACTGTGATGCTTGGTAAAAAGGGTGAATTGACTGAAATTCTGAAAGGGATGAAAGACCTAACTAATGAAGAACGTCCAGTTATTGGCGCACTTGCCAATGCTTTTCGTGATGAGTTTGGGGCAAAATTTGAAGCTAAAAAAGTGGAAATTGAACAAGCAGTAATGAATGCCGCTTTAGAATCAGAAACTTTGGATGTGACTTTGCCAGGAAAAGCTCAGAAAAAAGGAAGTCGCCATATCTTAACTCAAACGCAAGAAGAAATTGAAGAAATTTTCCTTGGAATGGGTTATGAAATTGTTGATGGCTATGAAGTGGAAACGGACCATTATAATTTTGAGCGAATGAATCTTCCAAAAGATCATCCAGCTCGTGATATGCAAGATACCTTCTATATCACTAATGAAGTTTTACTTCGTACGCATACTTCACCTATGCAAGCTCGGACAATGGATGCTCATGATTTCTCTAAAGGTGGTTTACGCATGATTGCTCCTGGTCGTGTTTATCGTCGTGATACAGATGATGCCACTCACAGCCACCAATTTCATCAAATTGAAGGTTTGGTTGTAGATAAAAATATCACAATGGCGGACCTTAAAGGAACGCTTGACCTTGTCATGAAAAAAATGTTTGGTCAAGACCGTGAATTACGCTGGCGTCCAAGTTATTTCCCATTTACTGAACCTTCTGTTGAGGTTGATATTTCTTGTTTCAAATGTGGCGGAAAAGGCTGTAACGTCTGCAAACATACCGGCTGGATTGAAATTCTTGGTGCAGGTATGGTCCATCCCAATGTGCTTGAAATGTCTGGTTTAGATTCTTCAGTTTATTCTGGTTTTGCTTTCGGGCTTGGTCAAGAACGTATTGCGATGCTCCGTTATGGAATCAATGATATTCGTGGATTCTATCAAGGAGATGTACGATTCTTAGAGCAATT
>pheS_Lcl-086
ATGAACTTACAAGAAAAAATTGAAGACCTTCGCAAGCGGACTTTGTCTGACTTACTCTCTGTTGCTGATGAAAAAACACTGAATAATTTAAGAACTATGATGCTTGGTAAAAAGGGTGAATTGACTGAAATTCTGAAAGGGATGAAAGACCTAACTAATGAAGAACGTCCAGTTATTGGCGCACTTGCCAATGCTTTTCGTGATGAGTTTGGGGCAAAATTTGAAGTTAAAAAAGTGGAAATTGAACAAGCAGTAATGAATGCCGCTTTAGAATCAGAAACTTTGGATGTGACTTTGCCAGGAAAAGCTCAGAAAAAAGGAAGTCGCCATATCTTAACTCAAACGCAAGAGGAAATTGAAGAAATTTTCCTTGGAATGGGTTATGAAATTGTTGATGGCTATGAAGTGGAAACAGACCATTATAATTTTGAGCGAATGAATCTTCCAAAAGATCATCCAGCTCGTGATATGCAAGATACTTTCTATATCACTAATGAAGTTTTACTTCGTACGCATACTTCACCTATGCAAGCTCGGACAATGGATGCTCATGATTTCTCTAAAGGTGGTTTACGCATGATTGCTCCTGGTCGTGTTTATCGTCGTGATACAGATGATGCCACTCACAGCCACCAATTTCATCAAATTGAAGGTTTGGTTGTAGATAAAAATATCACAATGGCAGACCTTAAAGGAACGCTTGACCTTGTCATGAAAAAAATGTTTGGTCAAGACCGTGAATTACGCTGGCGTCCAAGTTATTTCCCATTTACTGAACCTTCTGTTGAGGTTGATATTTCTTGTTTCAAATGTGGCGGAAAAGGCTGTAACGTCTGCAAACATACCGGCTGGATTGAAATTCTTGGTGCAGGTATGGTCCATCCCAATGTGCTTGAAATGTCTGGTTTAGATTCTTCAGTTTATTCTGGTTTTGCTTTCGGGCTTGGTCAAGAACGTATTGCGATGCTCCGTTATGGAATTAACGATATTCGTGGATTCTATCAAGGGGACGTACGATTCTTAGAGCAATT
>pheS_Lcl-087
ATGAACTTACAAGAAAAAATTGAAGACCTTCGCAAGCGGACTTTGTCTGACTTACTCTCTGTTGCTGATGAAAAAACACTGAATAATTTAAGAACTGTGATGCTCGGTAAAAAGGGTGAATTGACTGAAATTCTGAAAGGGATGAAAGACCTGACTAATGAAGAACGTCCAGTTATTGGCGCACTTGCCAATGCTTTTCGTGATGAGTTTGGGGCAAAATTTGAAGCTAAAAAAGTGGAAATTGAACAAGCAGTAATGAATGCCGCTTTAGAATCAGAAACTTTGGATGTGACTTTGCCAGGAAAAGCTCAGAAAAAAGGAAGTCGCCATATCTTAACTCAAACGCAAGAAGAAATTGAAGAAATTTTCCTTGGAATGGGTTATGAAATTGTTGATGGCTATGAAGTGGAAACGGACCATTATAATTTTGAGCGAATGAATCTTCCAAAAGATCATCCAGCTCGTGATATGCAAGATACCTTCTATATCACTAATGAAGTTTTACTTCGTACGCATACTTCACCTATGCAAGCTCGGACAATGGATGCTCATGATTTCTCTAAAGGGGGGTTACGCATGATTGCTCCTGGTCGTGTTTATCGTCGTGATACAGATGATGCCACTCACAGCCACCAATTTCATCAAATTGAAGGTTTGGTTGTAGATAAAAATATCACAATGGCAGACCTTAAAGGAACGCTTGACCTTGTCATGAAAAAAATGTTTGGTCAAGACCGTGAATTACGCTGGCGTCCAAGTTATTTCCCATTTACTGAACCTTCTGTTGAGGTTGATATTTCTTGTTTCAAATGTGGCGGAAAAGGCTGTAACGTCTGCAAACATACCGGCTGGATTGAAATTCTTGGTGCAGGTATGGTCCATCCCAATGTGCTTGAAATGTCTGGTTTAGATTCTTCAGTTTATTCTGGTTTTGCTTTCGGGCTTGGTCAAGAACGTATTGCGATGCTCCGTTATGGAATTAATGATATTCGTGGATTCTATCAAGGGGACGTACGATTCTTAGAGCAATT
>pheS_Lcl-088
ATGAACTTACAAGAAAAAATTGAAGACCTTCGCAAGCGGACTTTGTCAGACTTACTCTCTGTTGCAGACGAAAAAACGCTCAACAATCTTAGAACAGTAATGCTTGGTAAAAAAGGAGAGTTGACTGAAATCCTAAAAGGGATGAAAGATTTAACAAATGAAGAACGACCAGTTATTGGTGCACTTGCTAATGCTTTTCGTGATGAATTTGGAGCGAAATTTGAAGCGAAAAAACTTGAAATTGAACAAGCAGTGATGAACGCGGCTTTGGAGTCTGAAACTTTGGATGTTACTTTACCTGGAAAAGCTCAGAAAAAAGGAAGTCGTCATATTTTAACTCAAACTCAAGAAGAAATTGAAGAAATTTTCCTTGGAATGGGTTATGAAATTGTTGATGGTTATGAAGTCGAAACCGATCATTATAACTTTGAACGAATGAATCTTCCTAAAGATCACCCAGCTCGTGATATGCAAGATACTTTTTATATTACCAATGAAGTTTTGCTTCGTACGCATACTTCACCAATGCAAGCTCGGACAATGGATGCTCATGATTTTTCAAAAGGAGGCTTGCGTATGATTGCTCCTGGTCGTGTTTATCGTCGTGATACAGATGATGCGACACACAGTCATCAATTCCATCAAATTGAAGGCTTGGTTGTAGATAAAAATATCACAATGGCTGACCTTAAAGGGACACTTGACCTTGTCATGAAAAAAATGTTTGGTCAAGAGCGTGAACTACGCTGGCGCCCAAGTTATTTCCCATTTACTGAACCTTCTGTTGAGGTTGATATTTCTTGTTTCAAATGCGGGGGTAAAGGATGTAATGTCTGCAAACATACCGGTTGGATTGAAATCCTTGGTGCAGGTATGGTCCATCCAAACGTACTTGAAATGTCTGGTTTAGATTCTTCTGTTTATTCTGGTTTTGCTTTTGGACTCGGTCAAGAACGTATTGCCATGTTACGCTATGGAATCAACGATATTCGTGGATTCTATCAAGGCGATGTAAGATTCTTAGAACAATT
>pheS_Lcl-089
ATGAACTTACAAGAAAAAATTGAAGACCTTCGCAAGCGGACTTTGTCTGACTTACTCTCTGTTGCAGACGAAAAAACGCTCAACAATCTTAGAACAGTAATGCTTGGTAAAAAAGGAGAGTTGACTGAAATCCTAAAAGGGATGAAAGATTTAACAAATGAAGAACGACCAGTTATTGGTGCACTTGCTAATGCTTTTCGTGATGAATTTGGAGCGAAATTTGAAGCGAAAAAACTTGAAATTGAACAAGCAGTGATGAACGCGGCTTTGGAGTCTGAAAGTTTGGATGTTACTTTACCTGGAAAAGCTCAAAAAAAAGGAAGTCGTCATATTTTAACTCAAACTCAAGAAGAAATTGAAGAAATTTTCCTTGGAATGGGTTATGAAATTGTTGATGGTTATGAAGTCGAAACCGATCATTATAACTTTGAACGAATGAATCTTCCTAAAGATCACCCAGCTCGTGATATGCAAGATACTTTTTATATTACCAATGAAGTTTTGCTTCGTACGCATACTTCACCAATGCAAGCTCGGACAATGGATGCTCATGATTTTTCAAAAGGGGGCTTGCGTATGATTGCTCCTGGTCGTGTTTATCGTCGTGATACAGATGATGCTACACACAGTCATCAATTCCATCAAATTGAAGGCTTGGTTGTAGATAAAAATATCACAATGGTTGACCTTAAAGGAACACTTGACCTTGTCATGAAAAAAATGTTTGGTCAAGAGCGTGAACTACGCTGGCGTCCAAGTTATTTCCCATTTACTGAACCTTCTGTTGAGGTTGATATTTCTTGTTTCAAGTGCGGGGGTAAAGGATGTAATGTCTGCAAACATACTGGGTGGATTGAAATCCTTGGTGCAGGTATGGTCCATCCAAACGTACTTGAAATGTCTGGTTTAGATTCTTCTGTTTATTCTGGTTTTGCTTTTGGACTCGGTCAAGAACGTATTGCCATGTTACGCTATGGAATCAACGATATTCGTGGATTCTATCAAGGCGATGTAAGATTCTTAGAACAATT
>pheS_Lcl-090
ATGAACTTACAAGAAAAAATTGAAGACCTTCGCAAGCGGACTTTGTCTGACTTACTCTCTGTTGCAGACGAAAAAACGCTCAACAATCTTAGAACAGTAATGCTTGGTAAAAAAGGAGAGTTGACTGAAATCCTAAAAGGGATGAAAGATTTAACAAATGAAGAACGACCAGTTATTGGTGCACTTGCTAATGCTTTTCGTGATGAATTTGGAGCGAAATTTGAAGCGAAAAAACTTGAAATTGAACAAGCAGTGATGAACGCGGCTTTGCAGTCTGAAAGTTTGGATGTTACTTTACCTGGAAAAGCTCAAAAAAAAGGAAGTCGTCATATTTTAACTCAAACTCAAGAAGAAATTGAAGAAATTTTCCTTGGAATGGGTTATGAAATTGTTGATGGTTATGAAGTCGAAACCGATCATTATAACTTTGAACGAATGAATCTTCCTAAAGATCACCCAGCTCGTGATATGCAAGATACTTTTTATATTACCAATGAAGTTTTGCTTCGTACGCATACTTCACCAATGCAAGCTCGGACAATGGATGCTCATGATTTTTCAAAAGGGGGCTTGCGTATGATTGCTCCTGGTCGTGTTTATCGTCGTGATACAGATGATGCTACACACAGTCATCAATTCCATCAAATTGAAGGCTTGGTTGTAGATAAAAATATCACAATGGCTGACCTTAAAGGAACACTTGACCTTGTCATGAAAAAAATGTTTGGTCAAGAGCGTGAACTACGCTGGCGTCCAAGTTATTTCCCATTTACTGAACCTTCTGTTGAGGTTGATATTTCTTGTTTCAAGTGTGGGGGTAAAGGATGTAATGTCTGCAAACATACTGGGTGGATTGAAATCCTTGGTGCAGGTATGGTCCATCCAAACGTACTTGAAATGTCTGGTTTAGATTCTTCTGTTTATTCTGGTTTTGCTTTTGGACTCGGTCAAGAACGTATTGCCATGTTACGCTATGGAATCAACGATATTCGTGGATTCTATCAAGGCGATGTAAGATTCTTAGAACAATT
>pheS_Lcl-091
ATGAACTTACAAGAAAAAATTGAAGACCTTCGCAAGCGGACTTTGTCTGACTTACTCTCTGTTGCAGACGAAAAAACGCTCAACAATCTTAGAACAGTAATGCTTGGTAAAAAAGGAGAGTTGACTGAAATCCTAAAAGGGATGAAAGATTTAACAAATGAAGAACGACCAGTTATTGGTGCATTTGCTAATGCTTTTCGTGATGAATTTGGAGCGAAATTTGAAGCGAAAAAACTTGAAATTGAACAAGCAGTGATGAACGCGGCTTTGGAGTCTGAAAGTTTGGATGTTACTTTACCTGGAAAAGCTCAAAAAAAAGGAAGTCGTCATATTTTAACTCAAACTCAAGAAGAAATTGAAGAAATTTTCCTTGGAATGGGTTATGAAATTGTTGATGGTTATGAAGTCGAAACCGATCATTATAACTTTGAACGAATGAATCTTCCTAAAGATCACCCAGCTCGTGATATGCAAGATACTTTTTATATTACCAATGAAGTTTTGCTTCGTACGCATACTTCACCAATGCAAGCTCGGACAATGGATGCTCATGATTTTTCAAAAGGGGGCTTGCGTATGATTGCTCCTGGTCGTGTTTATCGTCGTGATACAGATGATGCTACACACAGTCATCAATTCCATCAAATTGAAGGCTTGGTTGTAGATAAAAATATCACAATGGCTGACCTTAAAGGAACACTTGACCTTGTCATGAAAAAAATGTTTGGTCAAGAGCGTGAACTACGCTGGCGTCCAAGTTATTTCCCATTTACTGAACCTTCTGTTGAGGTTGATATTTCTTGTTTCAAGTGTGGGGGTAAAGGATGTAATGTCTGCAAACATACTGGGTGGATTGAAATCCTTGGTGCAGGTATGGTCCATCCAAACGTACTTGAAATGTCTGGTTTAGATTCTTCTGTTTATTCTGGTTTTGCTTTTGGACTCGGTCAAGAACGTATTGCCATGTTACGCTATGGAATCAACGATATTCGTGGATTCTATCAAGGCGATGTAAGATTCTTAGAACAATT
>pheS_Lcl-092
ATGAACTTACAAGAAAAAATTGAAGACCTTCGCAAGCGGACTTTGTCTGACTTACTCTCTGTTGCAGACGAAAAAACGCTCAACAATCTTAGAACAGTAATGCTTGGTAAAAAAGGAGAGTTGACTGAAATCCTAAAAGGGATGAAAGATTTAACAAATGAAGAACGACCAGTTATTGGTGCACTTGCTAATGCTTTTCGTGATGAATTTGGAGCGAAATTTGAAGCGAAAAAACTTGAAATTGAACAAGCAGTGATGAACGCGGCTTTGGAGTCTGAAAGTTTGGATGTTACTTTACCTGGAAAAGCTCAAAAAAAAGGAAGTCGTCATATTTTAACTCAAACTCAAGAAGAAATTGAAGAAATTTTCCTTGGAATGGGTTATGAAATTGTTGATGGTTATGAAGTCGAAACCGATTATTATAACTTTGAACGAATGAATCTTCCTAAAGATCACCCAGCTCGTGATATGCAAGATACTTTTTATATTACCAATGAAGTTTTGCTTCGTACGCATACTTCACCAATGCAAGCTCGGACAATGGATGCTCATGATTTTTCAAAAGGGGGCTTGCGTATGATTGCTCCTGGTCGTGTTTATCGTCGTGATACAGATGATGCTACACACAGTCATCAATTCCACCAAATTGAAGGCTTGGTTGTAGATAAAAATATCACAATGGCTGACCTTAAAGGAACACTTGACCTTGTCATGAAAAAAATGTTTGGTCAAGAGCGTGAACTACGCTGGCGTCCAAGTTATTTCCCATTTACTGAACCTTCTGTTGAGGTTGATATTTCTTGTTTCAAGTGTGGGGGTAAAGGATGTAATGTCTGCAAACATACTGGGTGGATTGAAATCCTTGGTGCAGGTATGGTCCATCCAAACGTACTTGAAATGTCTGGTTTAGATTCTTCTGTTTATTCTGGTTTTGCTTTTGGACTCGGTCAAGAACGTATTGCCATGTTACGCTATGGAATCAACGATATTCGTGGATTCTATCAAGACGATGTAAGATTCTTAGAACAATT
>pheS_Lcl-093
ATGAACTTACAAGAAAAAATTGAAGACCTTCGCAAGCGGACTTTGTCTGACTTACTCTCTGTTGCAGACGAAAAAACGCTCAACAATCTTAGAACAGTAATGCTTGGTAAAAAAGGAGAGTTGACTGAAATCCTAAAAGGGATGAAAGATTTAACAAATGAAGAACGACCAGTTATTGGTGCACTTGCTAATGCTTTTCGTGATGAATTTGGAGCGAAATTTGAAGCGAAAAAACTTGAAATTGAACAAGCAGTGATGAACGCGGCTTTGCAGTCTGAAAGTTTGGATGTTACTTTACCTGGAAAAGCTCAAAAAAAAGGAAGTCGTCATATTTTAACTCAAACTCAAGAAGAAATTGAAGAAATTTTCCTTGGAATGGGTTATGAAATTGTTGATGGTTATGAAGTCGAAACCGATCATTATAACTTTGAACGAATGAATCTTCCTAAAGATCACCCAGCTCGTGATATGCAAGATACTTTTTATATTACCAATGAAGTTTTGCTTCGTACGCATACTTCACCAATGCAAGCTCGGACAATGGATGCTCATGATTTTTCAAAAGGGGGCTTGCGTATGATTGCTCCTGGTCGTGTTTATCGTCGTGATACAGATGATGCTACACACAGTCATCAATTCCATCAAATTGAAGGCTTGGTTGTAGATAAAAATATCACAATGGCTGACCTTAAAGGAACACTTGACCTTGTCATGAAAAAAATGTTTGGTCAAGAGCGTGAACTACGCTGGCGTCCAAGTTATTTCCCATTTACTGAACCTTCTGTTGAGGTTGATATTTCTTGTTTCAAGTGTGGGGGTAAAGGATGTAATGTCTGCAAACATACTGGGTGGATTGAAATCCTTGGTGCAGGTATGGTCCATCCAAACGTACTTGAAATGTCTGGTTTAGATTCTTCTGTTTATTCTGGTTTTGCTTTTGGACTCGGTCAAGAACGTATTGCCATGTTACGCTATGGAATCAACGATATTCGTGGATTCTATCAAGGCGATGTAAGATTCTTAGAACAATT
>pheS_Lcl-094
ATGAACTTACAAGAAAAAATTGAAGACCTTCGCAAGCGGACTTTGTCTGACTTACTCTCTGTTGCAGACGAAAAAACGCTCAACAATCTTAGAACAGTAATGCTTGGTAAAAAAGGAGAGTTGACTGAAATCCTAAAAGGGATGAAAGATTTAACAAATGAAGAACGACCAGTTATTGGTGCACTTGCTAATGCTTTTCGTGATGAATTTGGAGCGAAATTTGAAGCGAAAAAACTTGAAATTGAACAAGCAGTGATGAACGCGGCTTTGGAGTCTGAAAGTTTGGATGTTACTTTACCTGGAAAAGCTCAAAAAAAAGGAAGTCGGCATATTTTAACTCAAACTCAAGAAGAAATTGAAGAAATTTTCCTTGGAATGGGTTATGAAATTGTTGATGGTTATGAAGTCGAAACCGATCATTATAACTTTGAACGAATGAATCTTCCTAAAGATCACCCAGCTCGTGATATGCAAGATACTTTTTATATTACCAATGAAGTTTTGCTTCGTACGCATACTTCACCAATGCAAGCTCGGACAATGGATGCTCATGATTTTTCAAAAGGGGGCTTGCGTATGATTGCTCCTGGTCGTGTTTATCGTCGTGATACAGATGATGCTACACACAGTCATCAATTCCATCAAATTGAAGGCTTGGTTGTAGATAAAAATATCACAATGGCTGACCTTAAAGGAACACTTGACCTTGTCATGAAAAAAATGTTTGGTCAAGAGCGTGAACTACGCTGGCGTCCAAGTTATTTCCCATTTACTGAACCATCTGTTGAGGTTGATATTTCTTGTTTCAAGTGTGGGGGTAAAGGATGTAATGTCTGCAAACATACTGGGTGGATTGAAATCCTTGGTGCAGGTATGGTCCATCCAAACGTACTTGAAATGTCTGGTTTAGATTCTTCTGTTTATTCTGGTTTTGCTTTTGGACTCGGTCAAGAACGTATTGCCATGTTACGCTATGGAATCAACGATATTCGTGGATTCTATCAAGGCGATGTAAGATTCTTAGAACAATT
>pheS_Lcl-095
ATGAACTTACAAGAAAAAATTGAAGACCTTCGCAAGCGGACTTTGTCTGACTTACTCTCTGTTGCAGACGAAAAAACGCTCAACAATCTTAGAACAGTAATGCTTGGTAAAAAAGGAGAGTTGACTGAAATCCTAAAAGGGATGAAAGATTTAACAAATGAAGAACGACCAGTTATTGGTGCACTTGCTAATGCTTTTCGTGATGAATTTGGAGCGAAATTTGAAGCGAAAAAACTTGAAATTGAACAAGCAGTGATGAACGCGGCTTTGCAGTCTGAAAGTTTGGATGTTACTTTACCTGGAAAAGCTCAAAAAAAAGGAAGTCGTCATATTTTAACTCAAACTCAAGAAGAAATTGAAGAAATTTTCCTTGGAATGGGTTATGAAATTGTTGATGGTTATGAAGTCGAAACCGATCATTATAACTTTGAACGAATGAATCTTCCTAAAGATCACCCAGCTCGTGATATGCAAGATACTTTTTATATTACCAATGAAGTTTTGCTTCGTACGCATACTTCACCAATGCAAGCTCGGACAATGGATGCTCATGATTTTTCAAAAGGGGGCTTGCGTATGATTGCTCCTGGTCGTGTTTATCGTCGTGATACAGATGATGCTACACACAGTCATCAATTCCATCAAATTGAAGGCTTGGTTGTAGATAAAAATATCACAATGGCTGACCTTAAAGGAACACTTGACCTTGTCATGAAAAAAATGTTTGGTCAAGAGCGTGAACTACGCTGGCGTCCAAGTTATTTCCCATTTACTGAACCTTCTGTTGAGGTTGATATTTCTTGTTTCAAGTGTGGGGGTAAAGGATGTAATGTCTGCAAACATACTGGGTGGATTGAAATCCTTGGTGCAGGTATGGTCCATCCAAACGTACTTGAAATGTCTGGTTTAGATTCTTCTGTTTATTCTGGTTTTGCTTTTGGACTCGGTCAAGAACGTATTGCCATGTTACGCTATGGAATCAACGATATTCGTGGATTCTATCAAGGCGATGTAAGATTCTTAGAACAATT
>pheS_Lcl-096
ATGAACTTACAAGAAAAAATTGAAGACCTTCGCAAGCGGACTTTGTCTGACTTACTCTCTGTTGCTGATGAAAAAACACTGAATAATTTAAGAACTGTGATGCTCGGTAAAAAGGGTGAATTGACTGAAATTCTGAAAGGGATGAAAGACCTGACTAATGAAGAACGTCCAGTTATTGGCGCACTTGCCAATGCTTTTCGTGATGAGTTTGGGGCAAAATTTGAAGCTAAAAAAGTGGAAATTGAACAAGCAGTAATGAATGCCGCTTTAGAATCAGAAACTTTGGATGTGACTTTGCCAGGAAAAGCTCAGAAAAAAGGAAGTCGCCATATCTTAACTCAAACGCAAGAAGAAATTGAAGAAATTTTCCTTGGAATGGGTTATGAAATTGTTGATGGCTATGAAGTGGAAACGGACCATTATAATTTTGAGCGAATGAATCTTCCAAAAGATCATCCAGCTCGTGATATGCAAGATACCTTCTATATCACTAATGAAGTTTTACTTCGTACGCATACTTCACCTATGCAAGCTCGGACAATGGATGCTCATGATTTCTCTAAAGGGGGGTTACGCATGATTGCTCCTGGTCGTGTTTATCGTCGTGATACAGATGATGCCACTCACAGCCACCAATTTCATCAAATTGAAGGTTTGGTTGTAGATAAAAATATCACAATGGCAGACCTTAAAGGAACGCTTGACCTTGTCATGAAAAAAATGTTTGGTCAAGACCGTGAATTACGCTGGCGTCCAAGTTATTTCCCATTTACTGAACCTTCTGTTGAGGTTGATATTTCTTGTTTCAAATGTGGCGGAAAAGGCTGTAACGTCTGCAAACATACCGGCTGGATTGAAATTCTTGGTGCAGGTATGGTCCATCCCAATGTGCTTGAAATGTCTGGTTTAGATTCTTCAGTTTATTCTGGTTTTGCTTTCGGGCTTGGTCAAGAACGTATTGCGATGCTCCGTTATGGAATTAATGATATTCGTGGATTCTATCAAGGGGACGTACGATTCTTAGAGCAATT
>pheS_Lcl-097
ATGAACTTACAAGAAAAAATTGAAGACCTTCGCAAGCGGACTTTGTCTGACTTACTCTCTGTTGCAGACGAAAAAACGCTCAACAATCTTAGAACAGTAATGCTTGGTAAAAAAGGAGAGTTGACTGAAATCCTAAAAGGGATGAAAGATTTAACAAATGAAGAACGACCAGTTATTGGTGCACTTGCTAATGCTTTTCGTGATGAATTTGGAGCGAAATTTGAAGCGAAAAAACTTGAAATTGAACAAGCAGTGATGAACGCGGCTTTGGAGTCTGAAAGTTTGGATGTTACTTTACCTGGAAAAGCTCAAAAAAAAGGAAGTCGTCATATTTTAACTCAAACTCAAGAAGAAATTGAAGAAATTTTCCTTGGAATGGGTTATGAAATTGTTGATGGTTATGAAGTCGAAACCGATCATTATAACTTTGAACGAATGAATCTTCCTAAAGATCACCCAGCTCGTGATATGCAAGATACTTTTTATATTACCAATGAAGTTTTGCTTCGTACGCATACTTCACCAATGCAAGCTCGGACAATGGATGCTCATGATTTTTCAAAAGGGGGCTTGCGTATGATTGCTCCTGGTCGTGTTTATCGTCGTGATACAGATGATGCTACACACAGTCATCAATTCCATCAAATTGAAGGCTTGGTTGTAGATAAAAATATCACAATGGCTGACCTTAAAGGAACACTTGACCTTGTCATGAAAAAAATGTTTGGTCAAGAGCGTGAACTACGCTGGCGTCCAAGTTATTTCCCATTTACTGAACCTTCTGTTGAGGTTGATATTTCTTGTTTCAAGTGTGGGGGTAAAGGATGTAATGTCTGCAAACATACTGGGTGGATTGAAATCCTTGGTGCAGGTATGGTCCATCCAAACGTACTTGAAATGTCTGGTTTAGATTCTTCTGTTTATTCTGGTTTTGCTTTTGGACTCGGTCAAGAACGTATTGCCATGTTACGCTATGGAATCAACGATATTCGTGGATTCTATCAAGGCGATGTAAGATTCTTAGAACAATT
>pheS_Lcl-098
ATGAACTTACAAGAAAAAATTGAAGACCTTCGCAAGCGGACTTTGTCTGACTTACTCTCTGTTGCAGACGAAAAAACGCTCAACAATCTTAGAACAGTAATGCTTGGTAAAAAAGGAGAGTTGACTGAAATCCTAAAAGGGATGAAAGATTTAACAAATGAAGAACGACCAGTTATTGGTGCATTTGCTAATGCTTTTCGTGATGAATTTGGAGCGAAATTTGAAGCGAAAAAACTTGAAATTGAACAAGCAGTGATGAACGCGGCTTTGGAGTCTGAAAGTTTGGATGTTACTTTACCTGGAAAAGCTCAAAAAAAAGGAAGTCGTCATATTTTAACTCAAACTCAAGAAGAAATTGAAGAAATTTTCCTTGGAATGGGTTATGAAATTGTTGATGGTTATGAAGTCGAAACCGATCATTATAACTTTGAACGAATGAATCTTCCTAAAGATCACCCAGCTCGTGATATGCAAGATACTTTTTATATTACCAATGAAGTTTTGCTTCGTACGCATACTTCACCAATGCAAGCTCGGACAATGGATGCTCATGATTTTTCAAAAGGGGGCTTGCGTATGATTGCTCCTGGTCGTGTTTATCGTCGTGATACAGATGATGCTACACACAGTCATCAATTCCATCAAATTGAAGGCTTGGTTGTAGATAAAAATATCACAATGGCTGACCTTAAAGGAACACTTGACCTTGTCATGAAAAAAATGTTTGGTCAAGAGCGTGAACTACGCTGGCGTCCAAGTTATTTCCCATTTACTGAACCTTCTGTTGAGGTTGATATTTCTTGTTTCAAGTGTGGGGGTAAAGGATGTAATGTCTGCAAACATACTGGGTGGATTGAAATCCTTGGTGCAGGTATGGTCCATCCAAACGTACTTGAAATGTCTGGTTTAGATTCTTCTGTTTATTCTGGTTTTGCTTTTGGACTCGGTCAAGAACGTATTGCCATGTTACGCTATGGAATCAACGATATTCGTGGATTCTATCAAGGCGATGTAAGATTCTTAGAACAATT
>pheS_Lcl-099
ATGAACTTACAAGAAAAAATTGAAGACCTTCGCAAGCGGACTTTGTCTGACTTACTCTCTGTTGCTGATGAAAAAACACTGAATAATTTAAGAACTGTGATGCTTGGTAAAAAGGGTGAATTGACTGAAATTCTGAAAGGGATGAAAGACCTAACTAATGAAGAACGTCCAGTTATTGGCGCACTTGCCAATGCTTTTCGTGATGAGTTTGGGGCAAAATTTGAAGCTAAAAAAGTGGAAATTGAACAAGCAGTAATGAATGCCGCTTTAGAATCAGAAACTTTGGATGTGACTTTGCCAGGAAAAGCTCAGAAAAAAGGAAGTCGCCATATCTTAACTCAAACGCAAGAAGAAATTGAAGAAATTTTCCTTGGAATGGGTTATGAAATTGTTGATGGCTATGAAGTGGAAACGGACCATTATAATTTTGAGCGAATGAATCTTCCAAAAGATCATCCAGCTCGTGATATGCAAGATACCTTCTATATCACTAATGAAGTTTTACTTCGTACGCATACTTCACCTATGCAAGCTCGGACAATGGATGCTCATGATTTCTCTAAAGGTGGTTTACGCATGATTGCTCCTGGTCGTGTTTATCGTCGTGATACAGATGATGCCACTCACAGCCACCAATTTCATCAAATTGAAGGTTTGGTTGTAGATAAAAATATCACAATGGCGGACCTTAAAGGAACGCTTGACCTTGTCATGAAAAAAATGTTTGGTCAAGACCGTGAATTACGCTGGCGTCCAAGTTATTTCCCATTTACTGAACCTTCTGTTGAGGTTGATATTTCTTGTTTCAAATGTGGCGGAAAAGGCTGTAACGTCTGCAAACATACCGGCTGGATTGAAATTCTTGGTGCAGGTATGGTCCATCCCAATGTGCTTGAAATGTCTGGTTTAGATTCTTCAGTTTATTCTGGTTTTGCTTTCGGGCTTGGTCAAGAACGTATTGCGATGCTCCGTTATGGAATCAATGATATTCGTGGATTCTATCAAGGAGATGTACGATTCTTAGAGCAATT
>pheS_Lcl-100
ATGAACTTACAAGAAAAAATTGAAGACCTTCGCAAGCGGACTTTGTCTGACTTACTCTCTGTTGCAGACGAAAAAACGCTCAACAATCTTAGAACAGTAATGCTTGGTAAAAAAGGAGAGTTGACTGAAATCCTAAAAGGGATGAAAGATTTAACAAATGAAGAACGACCAGTTATTGGTGCACTTGCTAATGCTTTTCGTGATGAATTTGGAGCGAAATTTGAAGCGAAAAAACTTGAAATTGAACAAGCAGTGATGAACGCGGCTTTGGAGTCTGAAAGTTTGGATGTTACTTTACCTGGAAAAGCTCAAAAAAAAGGAAGTCGTCATATTTTAACTCAAACTCAAGAAGAAATTGAAGAAATTTTCCTTGGAATGGGTTATGAAATTGTTGATGGTTATGAAGTCGAAACCGATCATTATAACTTTGAACGAATGAATCTTCCTAAAGATCACCCAGCTCGTGATATGCAAGATACTTTTTATATTACCAATGAAGTTTTGCTTCGTACGCATACTTCACCAATGCAAGCTCGGACAATGGATGCTCATGATTTTTCAAAAGGGGGCTTGCGTATGATTGCTCCTGGTCGTGTTTATCGTCGTGATACAGATGATGCTACACACAGTCATCAATTCCATCAAATTGAAGGCTTGGTTGTAGATAAAAATATCACAATGGCTGACCTTAAAGGAACACTTGACCTTGTCATGAAAAAAATGTTTGGTCAAGAGCGTGAACTACGCTGGCGTCCAAGTTATTTCCCATTTACTGAACCTTCTGTTGAGGTTGATATTTCTTGTTTCAAGTGTGGGGGTAAAGGATGTAATGTCTGCAAACATACTGGGTGGATTGAAATCCTTGGTGCAGGTATGGTCCATCCAAACGTACTTGAAATGTCTGGTTTAGATTCTTCTGTTTATTCTGGTTTTGCTTTTGGACTCGGTCAAGAACGTATTGCCATGTTACGCTATGGAATCAACGATATTCGTGGATTCTATCAAGGCGATGTAAGATTCTTAGAACAATT
>pheS_Lcl-101
ATGAACTTACAAGAAAAAATTGAAGACCTTCGCAAGCGGACTTTGTCTGACTTACTCTCTGTTGCAGACGAAAAAACGCTCAACAATCTTAGAACAGTAATGCTTGGTAAAAAAGGAGAGTTGACTGAAATCCTAAAAGGGATGAAAGATTTAACAAATGAAGAACGACCAGTTATTGGTGCACTTGCTAATGCTTTTCGTGATGAATTTGGAGCGAAATTTGAAGCGAAAAAACTTGAAATTGAACAAGCAGTGATGAACGCGGCTTTGGAGTCTGAAAGTTTGGATGTTACTTTACCTGGAAAAGCTCAAAAAAAAGGAAGTCGTCATATTTTAACTCAAACTCAAGAAGAAATTGAAGAAATTTTCCTTGGAATGGGTTATGAAATTGTTGATGGTTATGAAGTCGAAACCGATCATTATAACTTTGAACGAATGAATCTTCCTAAAGATCACCCAGCTCGTGATATGCAAGATACTTTTTATATTACCAATGAAGTTTTGCTTCGTACGCATACTTCACCAATGCAAGCTCGGACAATGGATGCTCATGATTTTTCAAAAGGGGGCTTGCGTATGATTGCTCCTGGTCGTGTTTATCGTCGTGATACAGATGATGCTACACACAGTCATCAATTCCATCAAATTGAAGGCTTGGTTGTAGATAAAAATATCACAATGGCTGACCTTAAAGGAACACTTGACCTTGTCATGAAAAAAATGTTTGGTCAAGAGCGTGAACTACGCTGGCGTCCAAGTTATTTCCCATTTACTGAACCTTCTGTTGAGGTTGATATTTCTTGTTTCAAGTGTGGGGGTAAAGGATGTAATGTCTGCAAACATACTGGGTGGATTGAAATCCTTGGTGCAGGTATGGTCCATCCAAACGTACTTGAAATGTCTGGTTTAGATTCTTCTGTTTATTCTGGTTTTGCTTTTGGACTCGGTCAAGAACGTATTGCCATGTTACGCTATGGAATCAACGATATTCGTGGATTCTATCAAGGCGATGTAAGATTCTTAGAACAATT
>pheS_Lcl-102
ATGAACTTACAAGAAAAAATTGAAGACCTTCGCAAGCGGACTTTGTCTGACTTACTCTCTGTTGCAGACGAAAAAACGCTCAACAATCTTAGAACAGTAATGCTTGGTAAAAAAGGAGAGTTGACTGAAATCCTAAAAGGGATGAAAGATTTAACAAATGAAGAACGACCAGTTATTGGTGCACTTGCTAATGCTTTTCGTGATGAATTTGGAGCGAAATTTGAAGCGAAAAAACTTGAAATTGAACAAGCAGTGATGAACGCGGCTTTGGAGTCTGAAAGTTTGGATGTTACTTTACCTGGAAAAGCTCAAAAAAAAGGAAGTCGTCATATTTTAACTCAAACTCAAGAAGAAATTGAAGAAATTTTCCTTGGAATGGGTTATGAAATTGTTGATGGTTATGAAGTCGAAACCGATTATTATAACTTTGAACGAATGAATCTTCCTAAAGATCACCCAGCTCGTGATATGCAAGATACTTTTTATATTACCAATGAAGTTTTGCTTCGTACGCATACTTCACCAATGCAAGCTCGGACAATGGATGCTCATGATTTTTCAAAAGGGGGCTTGCGTATGATTGCTCCTGGTCGTGTTTATCGTCGTGATACAGATGATGCTACACACAGTCATCAATTCCATCAAATTGAAGGCTTGGTTGTAGATAAAAATATCACAATGGCTGACCTTAAAGGAACACTTGACCTTGTCATGAAAAAAATGTTTGGTCAAGAGCGTGAACTACGCTGGCGTCCAAGTTATTTCCCATTTACTGAACCTTCTGTTGAGGTTGATATTTCTTGTTTCAAGTGTGGGGGTAAAGGATGTAATGTCTGCAAACATACTGGGTGGATTGAAATCCTTGGTGCAGGTATGGTCCATCCAAACGTACTTGAAATGTCTGGTTTAGATTCTTCTGTTTATTCTGGTTTTGCTTTTGGACTCGGTCAAGAACGTATTGCCATGTTACGCTATGGAATCAACGATATTCGTGGATTCTATCAAGGCGATGTAAGATTCTTAGAACAATT
>pheS_Lcl-103
ATGAACTTACAAGAAAAAATTGAAGACCTTCGCAAGCGGACTTTGTCTGACTTACTCTCTGTTGCTGATGAAAAAACACTGAATAATTTAAGAACTGTGATGCTTGGTAAAAAGGGTGAATTGACTGAAATTCTGAAAGGGATGAAAGACCTAACTAATGAAGAACGTCCAGTTATTGGCGCACTTGCCAATGCTTTTCGTGATGAGTTTGGGGCAAAATTTGAAGCTAAAAAAGTGGAAATTGAACAAGCAGTAATGAATGCCGCTTTAGAATCAGAAACTTTGGATGTGACTTTGCCAGGAAAAGCTCAGAAAAAAGGAAGTCGCCATATCTTAACTCAAACGCAAGAAGAAATTGAAGAAATTTTCCTTGGAATGGGTTATGAAATTGTTGATGGCTATGAAGTGGAAACGGACCATTATAATTTTGAGCGAATGAATCTTCCAAAAGATCATCCAGCTCGTGATATGCAAGATACCTTCTATATCACTAATGAAGTTTTACTTCGTACGCATACTTCACCTATGCAAGCTCGGACAATGGATGCTCATGATTTCTCTAAAGGTGGTTTACGCATGATTGCTCCTGGTCGTGTTTATCGTCGTGATACAGATGATGCCACTCACAGCCACCAATTTCATCAAATTGAAGGTTTGGTTGTAGATAAAAATATCACAATGGCGGACCTTAAAGGAACGCTTGACCTTGTCATGAAAAAAATGTTTGGTCAAGACCGTGAATTACGCTGGCGTCCAAGTTATTTCCCATTTACTGAACCTTCTGTTGAGGTTGATATTTCTTGTTTCAAATGTGGCGGAAAAGGCTGTAACGTCTGCAAACATACCGGCTGGATTGAAATTCTTGGTGCAGGTATGGTCCATCCCAATGTGCTTGAAATGTCTGGTTTAGATTCTTCAGTTTATTCTGGTTTTGCTTTCGGGCTTGGTCAAGAACGTATTGCGATGCTCCGTTATGGAATCAATGATATTCGTGGATTCTATCAAGGAGATGTACGATTCTTAGAGCAATT
>pheS_Lcl-104
ATGAACTTACAAGAAAAAATTGAAGACCTTCGCAAGCGGACTTTGTCTGACTTACTCTCTGTTGCTGATGAAAAAACACTGAATAATTTAAGAACTGTGATGCTTGGTAAAAAGGGTGAATTGACTGAAATTCTGAAAGGGATGAAAGACCTAACTAATGAAGAACGTCCAGTTATTGGCGCACTTGCCAATGCTTTTCGTGATGAGTTTGGGGCAAAATTTGAAGCTAAAAAAGTGGAAATTGAACAAGCAGTAATGAATGCCGCTTTAGAATCAGAAACTTTGGATGTGACTTTGCCAGGAAAAGCTCAGAAAAAAGGAAGTCGCCATATCTTAACTCAAACGCAAGAAGAAATTGAAGAAATTTTCCTTGGAATGGGTTATGAAATTGTTGATGGCTATGAAGTGGAAACGGACCATTATAATTTTGAGCGAATGAATCTTCCAAAAGATCATCCAGCTCGTGATATGCAAGATACCTTCTATATCACTAATGAAGTTTTACTTCGTACGCATACTTCACCTATGCAAGCTCGGACAATGGATGCTCATGATTTCTCTAAAGGTGGTTTACGCATGATTGCTCCTGGTCGTGTTTATCGTCGTGATACAGATGATGCCACTCACAGCCACCAATTTCATCAAATTGAAGGTTTGGTTGTAGATAAAAATATCACAATGGCGGACCTTAAAGGAACGCTTGACCTTGTCATGAAAAAAATGTTTGGTCAAGACCGTGAATTACGCTGGCGTCCAAGTTATTTCCCATTTACTGAACCTTCTGTTGAGGTTGATATTTCTTGTTTCAAATGTGGCGGAAAAGGCTGTAACGTCTGCAAACATACCGGCTGGATTGAAATTCTTGGTGCAGGTATGGTCCATCCCAATGTGCTTGAAATGTCTGGTTTAGATTCTTCAGTTTATTCTGGTTTTGCTTTCGGGCTTGGTCAAGAACGTATTGCGATGCTCCGTTATGGAATCAATGATATTCGTGGATTCTATCAAGGAGATGTACGATTCTTAGAGCAATT
>pheS_Lcl-105
ATGAACTTACAAGAAAAAATTGAAGACCTTCGCAAGCGGACTTTGTCTGACTTACTCTCTGTTGCTGATGAAAAAACACTGAATAATTTAAGAACTGTGATGCTTGGTAAAAAGGGTGAATTGACTGAAATTCTGAAAGGGATGAAAGACCTAACTAATGAAGAACGTCCAGTTATTGGCGCACTTGCCAATGCTTTTCGTGATGAGTTTGGGGCAAAATTTGAAGCTAAAAAAGTGGAAATTGAACAAGCAGTAATGAATGCCGCTTTAGAATCAGAAACTTTGGATGTGACTTTGCCAGGAAAAGCTCAGAAAAAAGGAAGTCGCCATATCTTAACTCAAACGCAAGAAGAAATTGAAGAAATTTTCCTTGGAATGGGTTATGAAATTGTTGATGGCTATGAAGTGGAAACGGACCATTATAATTTTGAGCGAATGAATCTTCCAAAAGATCATCCAGCTCGTGATATGCAAGATACCTTCTATATCACTAATGAAGTTTTACTTCGTACGCATACTTCACCTATGCAAGCTCGGACAATGGATGCTCATGATTTCTCTAAAGGTGGTTTACGCATGATTGCTCCTGGTCGTGTTTATCGTCGTGATACAGATGATGCCACTCACAGCCACCAATTTCATCAAATTGAAGGTTTGGTTGTAGATAAAAATATCACAATGGCGGACCTTAAAGGAACGCTTGACCTTGTCATGAAAAAAATGTTTGGTCAAGACCGTGAATTACGCTGGCGTCCAAGTTATTTCCCATTTACTGAACCTTCTGTTGAGGTTGATATTTCTTGTTTCAAATGTGGCGGAAAAGGCTGTAACGTCTGCAAACATACCGGCTGGATTGAAATTCTTGGTGCAGGTATGGTCCATCCCAATGTGCTTGAAATGTCTGGTTTAGATTCTTCAGTTTATTCTGGTTTTGCTTTCGGGCTTGGTCAAGAACGTATTGCGATGCTCCGTTATGGAATCAATGATATTCGTGGATTCTATCAAGGAGATGTACGATTCTTAGAGCAATT
>pheS_Lcl-106
ATGAACTTACAAGAAAAAATTGAAGACCTTCGTAAGCGGACTTTGTCTGACTTACTCTCTGTTGCTGATGAAAAAACACTGAATAATTTAAGAACTGTGATGCTTGGTAAAAAGGGTGAATTAACTGAAATTCTGAAAGGGATGAAAGACCTGACTAATGAAGAACGTCCAGTTATTGGTGCACTTGCCAATGCTTTTCGTGATGAGTTTGGGGCAAAATTTGAAGCTAAAAAAGTGGAAATTGAACAAGCAGTAATGAATGCCGCTTTAGAATCAGAAACTTTGGATGTGACTTTGCCAGGAAAAGCTCAGAAAAAAGGAAGTCGCCATATCTTAACTCAAACGCAAGAAGAAATTGAAGAAATTTTCCTTGGAATGGGTTATGAAATTGTTGATGGCTATGAAGTGGAAACGGACCATTATAATTTTGAGCGAATGAATCTTCCAAAAGATCATCCAGCTCGTGATATGCAAGATACCTTCTATATCACTAATGAAGTTTTACTTCGTACGCATACTTCACCTATGCAAGCTCGGACAATGGATGCTCATGATTTCTCTAAAGGGGGTTTACGCATGATTGCTCCTGGTCGTGTTTATCGTCGTGATACAGATGATGCCACTCACAGCCACCAATTTCATCAAATTGAAGGTTTGGTTGTAGATAAAAATATCACAATGGCAGACCTTAAAGGAACGCTTGACCTTGTCATGAAAAAAATGTTTGGTCAAGACCGTGAATTACGCTGGCGTCCAAGTTATTTCCCATTTACTGAACCTTCTGTTGAGGTTGATATTTCTTGTTTCAAATGTGGCGGAAAAGGCTGTAACGTCTGCAAACATACCGGCTGGATTGAAATTCTTGGTGCAGGTATGGTCCATCCCAATGTGCTTGAAATGTCTGGTTTAGATTCTTCAGTTTATTCTGGTTTTGCTTTCGGGCTTGGTCAAGAACGTATTGCGATGCTCCGTTATGGAATCAATGATATTCGTGGATTCTATCAAGGAGATGTACGATTCTTAGAGCAATT
>pheS_Lcl-107
ATGAACTTACAAGAAAAAATTGAAGACCTTCGTAAGCGGACTTTGTCTGACTTACTCTCTGTTGCTGATGAAAAAACACTGAATAATTTAAGAACTGTGATGCTTGGTAAAAAGGGTGAATTAACTGAAATTCTGAAAGGGATGAAAGACCTGACTAATGAAGAACGTCCAGTTATTGGTGCACTTGCCAATGCTTTTCGTGATGAGTTTGGGGCAAAATTTGAAGCTAAAAAAGTGGAAATTGAACAAGCAGTAATGAATGCCGCTTTAGAATCAGAAACTTTGGATGTGACTTTGCCAGGAAAAGCTCAGAAAAAAGGAAGTCGCCATATCTTAACTCAAACGCAAGAAGAAATTGAAGAAATTTTCCTTGGAATGGGTTATGAAATTGTTGATGGCTATGAAGTGGAAACGGACCATTATAATTTTGAGCGAATGAATCTTCCAAAAGATCATCCAGCTCGTGATATGCAAGATACCTTCTATATCACTAATGAAGTTTTACTTCGTACGCATACTTCACCTATGCAAGCTCGGACAATGGATGCTCATGATTTCTCTAAAGGGGGTTTACGCATGATTGCTCCTGGTCGTGTTTATCGTCGTGATACAGATGATGCCACTCACAGCCACCAATTTCATCAAATTGAAGGTTTGGTTGTAGATAAAAATATCACAATGGCAGACCTTAAAGGAACGCTTGACCTTGTCATGAAAAAAATGTTTGGTCAAGACCGTGAATTACGCTGGCGTCCAAGTTATTTCCCATTTACTGAACCTTCTGTTGAGGTTGATATTTCTTGTTTCAAATGTGGCGGAAAAGGCTGTAACGTCTGCAAACATACCGGCTGGATTGAAATTCTTGGTGCAGGTATGGTCCATCCCAATGTGCTTGAAATGTCTGGTTTAGATTCTTCAGTTTATTCTGGTTTTGCTTTCGGGCTTGGTCAAGAACGTATTGCGATGCTCCGTTATGGAATCAATGATATTCGTGGATTCTATCAAGGAGATGTACGATTCTTAGAGCAATT
>pheS_Lcl-108
ATGAACTTACAAGAAAAAATTGAAGACCTTCGCAAGCGGACTTTGTCTGACTTACTCTCTGTTGCTGATGAAAAAACACTGAATAATTTAAGAACTGTGATGCTTGGTAAAAAGGGTGAATTGACTGAAATTCTGAAAGGGATGAAAGACCTAACTAATGAAGAACGTCCAGTTATTGGCGCACTTGCCAATGCTTTTCGTGATGAGTTTGGGGCAAAATTTGAAGCTAAAAAAGTGGAAATTGAACAAGCAGTAATGAATGCCGCTTTAGAATCAGAAACTTTGGATGTGACTTTGCCAGGAAAAGCTCAGAAAAAAGGAAGTCGCCATATCTTAACTCAAACGCAAGAAGAAATTGAAGAAATTTTCCTTGGAATGGGTTATGAAATTGTTGATGGCTATGAAGTGGAAACGGACCATTATAATTTTGAGCGAATGAATCTTCCAAAAGATCATCCAGCTCGTGATATGCAAGATACCTTCTATATCACTAATGAAGTTTTACTTCGTACGCATACTTCACCTATGCAAGCTCGGACAATGGATGCTCATGATTTCTCTAAAGGTGGTTTACGCATGATTGCTCCTGGTCGTGTTTATCGTCGTGATACAGATGATGCCACTCACAGCCACCAATTTCATCAAATTGAAGGTTTGGTTGTAGATAAAAATATCACAATGGCGGACCTTAAAGGAACGCTTGACCTTGTCATGAAAAAAATGTTTGGTCAAGACCGTGAATTACGCTGGCGTCCAAGTTATTTCCCATTTACTGAACCTTCTGTTGAGGTTGATATTTCTTGTTTCAAATGTGGCGGAAAAGGCTGTAACGTCTGCAAACATACCGGCTGGATTGAAATTCTTGGTGCAGGTATGGTCCATCCCAATGTGCTTGAAATGTCTGGTTTAGATTCTTCAGTTTATTCTGGTTTTGCTTTCGGGCTTGGTCAAGAACGTATTGCGATGCTCCGTTATGGAATCAATGATATTCGTGGATTCTATCAAGGAGATGTACGATTCTTAGAGCAATT
>pheS_Lcl-109
ATGAACTTACAAGAAAAAATTGAAGACCTTCGCAAGCGGACTTTGTCTGACTTACTCTCTGTTGCTGATGAAAAAACACTGAATAATTTAAGAACTGTGATGCTTGGTAAAAAGGGTGAATTGACTGAAATTCTGAAAGGGATGAAAGACCTGACTAATGAAGAACGTCCAGTTATTGGCGCACTTGCCAATGCTTTTCGTGATGAGTTTGGGGCAAAATTTGAAGCTAAAAAAGTGGAAATTGAACAAGCAGTAATGAATGCCGCTTTAGAATCAGAAACTTTGGATGTGACTTTGCCAGGAAAAGCTCAGAAAAAAGGAAGTCGCCATATCTTAACTCAAACGCAAGAAGAAATTGAAGAAATTTTCCTTGGAATGGGTTATGAAATTGTTGATGGCTATGAAGTGGAAACGGACCATTATAATTTTGAGCGAATGAATCTTCCAAAAGATCATCCAGCTCGTGATATGCAAGATACTTTCTATATCACTAATGAAGTTTTACTTCGTACGCATACTTCACCTATGCAAGCTCGGACAATGGATGCTCATGATTTCTCTAAAGGGGGTTTACGCATGATTGCTCCTGGTCGTGTTTATCGTCGTGATACAGATGATGCCACTCACAGCCACCAATTTCATCAAATTGAAGGTTTGGTTGTAGATAAAAATATCACAATGGCGGACCTTAAAGGAACGCTTGACCTTGTCATGAAAAAAATGTTTGGTCAAGACCGTGAATTACGCTGGCGTCCAAGTTATTTCCCATTTACTGAACCTTCTGTTGAGGTTGATATTTCTTGTTTCAAATGTGGCGGAAAAGGCTGTAACGTCTGCAAACATACCGGCTGGATTGAAATTCTTGGTGCAGGTATGGTCCATCCCAATGTGCTTGAAATGTCTGGTTTAGATTCTTCAGTTTATTCTGGTTTTGCTTTCGGGCTTGGTCAAGAACGTATTGCGATGCTCCGTTATGGAATCAATGATATTCGTGGATTCTATCAAGGAGATGTACGATTCTTAGAGCAATT
>pheS_Lcl-110
ATGAACTTACAAGAAAAAATTGAAGACCTTCGTAAGCGGACTTTGTCTGACTTACTCTCTGTTGCTGATGAAAAAACACTGAATAATTTAAGAACTGTGATGCTTGGTAAAAAGGGTGAATTAACTGAAATTCTGAAAGGGATGAAAGACCTGACTAATGAAGAACGTCCAGTTATTGGTGCACTTGCCAATGCTTTTCGTGATGAGTTTGGGGCAAAATTTGAAGCTAAAAAAGTGGAAATTGAACAAGCAGTAATGAATGCCGCTTTAGAATCAGAAACTTTGGATGTGACTTTGCCAGGAAAAGCTCAGAAAAAAGGAAGTCGCCATATCTTAACTCAAACGCAAGAAGAAATTGAAGAAATTTTCCTTGGAATGGGTTATGAAATTGTTGATGGCTATGAAGTGGAAACGGACCATTATAATTTTGAGCGAATGAATCTTCCAAAAGATCATCCAGCTCGTGATATGCAAGATACCTTCTATATCACTAATGAAGTTTTACTTCGTACGCATACTTCACCTATGCAAGCTCGGACAATGGATGCTCATGATTTCTCTAAAGGGGGTTTACGCATGATTGCTCCTGGTCGTGTTTATCGTCGTGATACAGATGATGCCACTCACAGCCACCAATTTCATCAAATTGAAGGTTTGGTTGTAGATAAAAATATCACAATGGCAGACCTTAAAGGAACGCTTGACCTTGTCATGAAAAAAATGTTTGGTCAAGACCGTGAATTACGCTGGCGTCCAAGTTATTTCCCATTTACTGAACCTTCTGTTGAGGTTGATATTTCTTGTTTCAAATGTGGCGGAAAAGGCTGTAACGTCTGCAAACATACCGGCTGGATTGAAATTCTTGGTGCAGGTATGGTCCATCCCAATGTGCTTGAAATGTCTGGTTTAGATTCTTCAGTTTATTCTGGTTTTGCTTTCGGGCTTGGTCAAGAACGTATTGCGATGCTCCGTTATGGAATCAATGATATTCGTGGATTCTATCAAGGAGATGTACGATTCTTAGAGCAATT
>pheS_Lcl-111
ATGAACTTACAAGAAAAAATTGAAGACCTTCGCAAGCGGACTTTGTCTGACTTACTCTCTGTTGCTGATGAAAAAACACTGAATAATTTAAGAACTGTGATGCTTGGTAAAAAGGGTGAATTGACTGAAATTCTGAAAGGGATGAAAGACCTAACTAATGAAGAACGTCCAGTTATTGGCGCACTTGCCAATGCTTTTCGTGATGAGTTTGGGGCAAAATTTGAAGCTAAAAAAGTGGAAATTGAACAAGCAGTAATGAATGCCGCTTTAGAATCAGAAACTTTGGATGTGACTTTGCCAGGAAAAGCTCAGAAAAAAGGAAGTCGCCATATCTTAACTCAAACGCAAGAAGAAATTGAAGAAATTTTCCTTGGAATGGGTTATGAAATTGTTGATGGCTATGAAGTGGAAACGGACCATTATAATTTTGAGCGAATGAATCTTCCAAAAGATCATCCAGCTCGTGATATGCAAGATACCTTCTATATCACTAATGAAGTTTTACTTCGTACGCATACTTCACCTATGCAAGCTCGGACAATGGATGCTCATGATTTCTCTAAAGGTGGTTTACGCATGATTGCTCCTGGTCGTGTTTATCGTCGTGATACAGATGATGCCACTCACAGCCACCAATTTCATCAAATTGAAGGTTTGGTTGTAGATAAAAATATCACAATGGCGGACCTTAAAGGAACGCTTGACCTTGTCATGAAAAAAATGTTTGGTCAAGACCGTGAATTACGCTGGCGTCCAAGTTATTTCCCATTTACTGAACCTTCTGTTGAGGTTGATATTTCTTGTTTCAAATGTGGCGGAAAAGGCTGTAACGTCTGCAAACATACCGGCTGGATTGAAATTCTTGGTGCAGGTATGGTCCATCCCAATGTGCTTGAAATGTCTGGTTTAGATTCTTCAGTTTATTCTGGTTTTGCTTTCGGGCTTGGTCAAGAACGTATTGCGATGCTCCGTTATGGAATCAATGATATTCGTGGATTCTATCAAGGAGATGTACGATTCTTAGAGCAATT
>pheS_Lcl-112
ATGAACTTACAAGAAAAAATTGAAGACCTTCGCAAGCGGACTTTGTCTGACTTACTCTCTGTTGCTGATGAAAAAACACTGAATAATTTAAGAACTGTGATGCTTGGTAAAAAGGGTGAATTGACTGAAATTCTGAAAGGGATGAAAGACCTGACTAATGAAGAACGTCCAGTTATTGGCGCACTTGCCAATGCTTTTCGTGATGAGTTTGGGGCAAAATTTGAAGCTAAAAAAGTGGAAATTGAACAAGCAGTAATGAATGCCGCTTTAGAATCAGAAACTTTGGATGTGACTTTGCCAGGAAAAGCTCAGAAAAAAGGAAGTCGCCATATCTTAACTCAAACGCAAGAAGAAATTGAAGAAATTTTCCTTGGAATGGGTTATGAAATTGTTGATGGCTATGAAGTGGAAACGGACCATTATAATTTTGAGCGAATGAATCTTCCAAAAGATCATCCAGCTCGTGATATGCAAGATACTTTCTATATCACTAATGAAGTTTTACTTCGTACGCATACTTCACCTATGCAAGCTCGGACAATGGATGCTCATGATTTCTCTAAAGGGGGTTTACGCATGATTGCTCCTGGTCGTGTTTATCGTCGTGATACAGATGATGCCACTCACAGCCACCAATTTCATCAAATTGAAGGTTTGGTTGTAGATAAAAATATCACAATGGCGGACCTTAAAGGAACGCTTGACCTTGTCATGAAAAAAATGTTTGGTCAAGACCGTGAATTACGCTGGCGTCCAAGTTATTTCCCATTTACTGAACCTTCTGTTGAGGTTGATATTTCTTGTTTCAAATGTGGCGGAAAAGGCTGTAACGTCTGCAAACATACCGGCTGGATTGAAATTCTTGGTGCAGGTATGGTCCATCCCAATGTGCTTGAAATGTCTGGTTTAGATTCTTCAGTTTATTCTGGTTTTGCTTTCGGGCTTGGTCAAGAACGTATTGCGATGCTCCGTTATGGAATCAATGATATTCGTGGATTCTATCAAGGAGATGTACGATTCTTAGAGCAATT
>pheS_Lcl-113
ATGAACTTACAAGAAAAAATTGAAGACCTTCGCAAGCGGACTTTGTCTGACTTACTCTCTGTTGCTGATGAAAAAACACTGAATAATTTAAGAACTGTGATGCTTGGTAAAAAGGGTGAATTGACTGAAATTCTGAAAGGGATGAAAGACCTAACTAATGAAGAACGTCCAGTTATTGGCGCACTTGCCAATGCTTTTCGTGATGAGTTTGGGGCAAAATTTGAAGCTAAAAAAGTGGAAATTGAACAAGCAGTAATGAATGCCGCTTTAGAATCAGAAACTTTGGATGTGACTTTGCCAGGAAAAGCTCAGAAAAAAGGAAGTCGCCATATCTTAACTCAAACGCAAGAAGAAATTGAAGAAATTTTCCTTGGAATGGGTTATGAAATTGTTGATGGCTATGAAGTGGAAACGGACCATTATAATTTTGAGCGAATGAATCTTCCAAAAGATCATCCAGCTCGTGATATGCAAGATACCTTCTATATCACTAATGAAGTTTTACTTCGTACGCATACTTCACCTATGCAAGCTCGGACAATGGATGCTCATGATTTCTCTAAAGGTGGTTTACGCATGATTGCTCCTGGTCGTGTTTATCGTCGTGATACAGATGATGCCACTCACAGCCACCAATTTCATCAAATTGAAGGTTTGGTTGTAGATAAAAATATCACAATGGCGGACCTTAAAGGAACGCTTGACCTTGTCATGAAAAAAATGTTTGGTCAAGACCGTGAATTACGCTGGCGTCCAAGTTATTTCCCATTTACTGAACCTTCTGTTGAGGTTGATATTTCTTGTTTCAAATGTGGCGGAAAAGGCTGTAACGTCTGCAAACATACCGGCTGGATTGAAATTCTTGGTGCAGGTATGGTCCATCCCAATGTGCTTGAAATGTCTGGTTTAGATTCTTCAGTTTATTCTGGTTTTGCTTTCGGGCTTGGTCAAGAACGTATTGCGATGCTCCGTTATGGAATCAATGATATTCGTGGATTCTATCAAGGAGATGTACGATTCTTAGAGCAATT
>pheS_Lcl-114
ATGAACTTACAAGAAAAAATTGAAGACCTTCGCAAGCGGACTTTGTCTGACTTACTCTCTGTTGCTGATGAAAAAACACTGAATAATTTAAGAACTGTGATGCTTGGTAAAAAGGGTGAATTGACTGAAATTCTGAAAGGGATGAAAGACCTAACTAATGAAGAACGTCCAGTTATTGGCGCACTTGCCAATGCTTTTCGTGATGAGTTTGGGGCAAAATTTGAAGCTAAAAAAGTGGAAATTGAACAAGCAGTAATGAATGCCGCTTTAGAATCAGAAACTTTGGATGTGACTTTGCCAGGAAAAGCTCAGAAAAAAGGAAGTCGCCATATCTTAACTCAAACGCAAGAAGAAATTGAAGAAATTTTCCTTGGAATGGGTTATGAAATTGTTGATGGCTATGAAGTGGAAACGGACCATTATAATTTTGAGCGAATGAATCTTCCAAAAGATCATCCAGCTCGTGATATGCAAGATACCTTCTATATCACTAATGAAGTTTTACTTCGTACGCATACTTCACCTATGCAAGCTCGGACAATGGATGCTCATGATTTCTCTAAAGGTGGTTTACGCATGATTGCTCCTGGTCGTGTTTATCGTCGTGATACAGATGATGCCACTCACAGCCACCAATTTCATCAAATTGAAGGTTTGGTTGTAGATAAAAATATCACAATGGCGGACCTTAAAGGAACGCTTGACCTTGTCATGAAAAAAATGTTTGGTCAAGACCGTGAATTACGCTGGCGTCCAAGTTATTTCCCATTTACTGAACCTTCTGTTGAGGTTGATATTTCTTGTTTCAAATGTGGCGGAAAAGGCTGTAACGTCTGCAAACATACCGGCTGGATTGAAATTCTTGGTGCAGGTATGGTCCATCCCAATGTGCTTGAAATGTCTGGTTTAGATTCTTCAGTTTATTCTGGTTTTGCTTTCGGGCTTGGTCAAGAACGTATTGCGATGCTCCGTTATGGAATCAATGATATTCGTGGATTCTATCAAGGAGATGTACGATTCTTAGAGCAATT
>pheS_Lcl-115
ATGAACTTACAAGAAAAAATTGAAGACCTTCGCAAGCGGACTTTGTCTGACTTACTCTCTGTTGCTGATGAAAAAACACTGAATAATTTAAGAACTGTGATGCTTGGTAAAAAGGGTGAATTGACTGAAATTCTGAAAGGGATGAAAGACCTAACTAATGAAGAACGTCCAGTTATTGGCGCACTTGCCAATGCTTTTCGTGATGAGTTTGGGGCAAAATTTGAAGCTAAAAAAGTGGAAATTGAACAAGCAGTAATGAATGCCGCTTTAGAATCAGAAACTTTGGATGTGACTTTGCCAGGAAAAGCTCAGAAAAAAGGAAGTCGCCATATCTTAACTCAAACGCAAGAAGAAATTGAAGAAATTTTCCTTGGAATGGGTTATGAAATTGTTGATGGCTATGAAGTGGAAACGGACCATTATAATTTTGAGCGAATGAATCTTCCAAAAGATCATCCAGCTCGTGATATGCAAGATACCTTCTATATCACTAATGAAGTTTTACTTCGTACGCATACTTCACCTATGCAAGCTCGGACAATGGATGCTCATGATTTCTCTAAAGGTGGTTTACGCATGATTGCTCCTGGTCGTGTTTATCGTCGTGATACAGATGATGCCACTCACAGCCACCAATTTCATCAAATTGAAGGTTTGGTTGTAGATAAAAATATCACAATGGCGGACCTTAAAGGAACGCTTGACCTTGTCATGAAAAAAATGTTTGGTCAAGACCGTGAATTACGCTGGCGTCCAAGTTATTTCCCATTTACTGAACCTTCTGTTGAGGTTGATATTTCTTGTTTCAAATGTGGCGGAAAAGGCTGTAACGTCTGCAAACATACCGGCTGGATTGAAATTCTTGGTGCAGGTATGGTCCATCCCAATGTGCTTGAAATGTCTGGTTTAGATTCTTCAGTTTATTCTGGTTTTGCTTTCGGGCTTGGTCAAGAACGTATTGCGATGCTCCGTTATGGAATCAATGATATTCGTGGATTCTATCAAGGAGATGTACGATTCTTAGAGCAATT
>pheS_Lcl-116
ATGAACTTACAAGAAAAAATTGAAGACCTTCGCAAGCGGACTTTGTCTGACTTACTCTCTGTTGCTGATGAAAAAACACTGAATAATTTAAGAACTGTGATGCTTGGTAAAAAGGGTGAATTGACTGAAATTCTGAAAGGGATGAAAGACCTAACTAATGAAGAACGTCCAGTTATTGGCGCACTTGCCAATGCTTTTCGTGATGAGTTTGGGGCAAAATTTGAAGCTAAAAAAGTGGAAATTGAACAAGCAGTAATGAATGCCGCTTTAGAATCAGAAACTTTGGATGTGACTTTGCCAGGAAAAGCTCAGAAAAAAGGAAGTCGCCATATCTTAACTCAAACGCAAGAAGAAATTGAAGAAATTTTCCTTGGAATGGGTTATGAAATTGTTGATGGCTATGAAGTGGAAACGGACCATTATAATTTTGAGCGAATGAATCTTCCAAAAGATCATCCAGCTCGTGATATGCAAGATACCTTCTATATCACTAATGAAGTTTTACTTCGTACGCATACTTCACCTATGCAAGCTCGGACAATGGATGCTCATGATTTCTCTAAAGGTGGTTTACGCATGATTGCTCCTGGTCGTGTTTATCGTCGTGATACAGATGATGCCACTCACAGCCACCAATTTCATCAAATTGAAGGTTTGGTTGTAGATAAAAATATCACAATGGCGGACCTTAAAGGAACGCTTGACCTTGTCATGAAAAAAATGTTTGGTCAAGACCGTGAATTACGCTGGCGTCCAAGTTATTTCCCATTTACTGAACCTTCTGTTGAGGTTGATATTTCTTGTTTCAAATGTGGCGGAAAAGGCTGTAACGTCTGCAAACATACCGGCTGGATTGAAATTCTTGGTGCAGGTATGGTCCATCCCAATGTGCTTGAAATGTCTGGTTTAGATTCTTCAGTTTATTCTGGTTTTGCTTTCGGGCTTGGTCAAGAACGTATTGCGATGCTCCGTTATGGAATCAATGATATTCGTGGATTCTATCAAGGAGATGTACGATTCTTAGAGCAATT
>pheS_Lcl-117
ATGAACTTACAAGAAAAAATTGAAGACCTTCGCAAGCGGACTTTGTCTGACTTACTCTCTGTTGCTGATGAAAAAACACTGAATAATTTAAGAACTGTGATGCTTGGTAAAAAGGGTGAATTGACTGAAATTCTGAAAGGGATGAAAGACCTGACTAATGAAGAACGTCCAGTTATTGGCGCACTTGCCAATGCTTTTCGTGATGAGTTTGGGGCAAAATTTGAAGCTAAAAAAGTGGAAATTGAACAAGCAGTAATGAATGCCGCTTTAGAATCAGAAACTTTGGATGTGACTTTGCCAGGAAAAGCTCAGAAAAAAGGAAGTCGCCATATCTTAACTCAAACGCAAGAAGAAATTGAAGAAATTTTCCTTGGAATGGGTTATGAAATTGTTGATGGCTATGAAGTGGAAACGGACCATTATAATTTTGAGCGAATGAATCTTCCAAAAGATCATCCAGCTCGTGATATGCAAGATACTTTCTATATCACTAATGAAGTTTTACTTCGTACGCATACTTCACCTATGCAAGCTCGGACAATGGATGCTCATGATTTCTCTAAAGGGGGTTTACGCATGATTGCTCCTGGTCGTGTTTATCGTCGTGATACAGATGATGCCACTCACAGCCACCAATTTCATCAAATTGAAGGTTTGGTTGTAGATAAAAATATCACAATGGCGGACCTTAAAGGAACGCTTGACCTTGTCATGAAAAAAATGTTTGGTCAAGACCGTGAATTACGCTGGCGTCCAAGTTATTTCCCATTTACTGAACCTTCTGTTGAGGTTGATATTTCTTGTTTCAAATGTGGCGGAAAAGGCTGTAACGTCTGCAAACATACCGGCTGGATTGAAATTCTTGGTGCAGGTATGGTCCATCCCAATGTGCTTGAAATGTCTGGTTTAGATTCTTCAGTTTATTCTGGTTTTGCTTTCGGGCTTGGTCAAGAACGTATTGCGATGCTCCGTTATGGAATCAATGATATTCGTGGATTCTATCAAGGAGATGTACGATTCTTAGAGCAATT
>pheS_Lcl-118
ATGAACTTACAAGAAAAAATTGAAGACCTTCGCAAGCGGACTTTGTCTGACTTACTCTCTGTTGCTGATGAAAAAACACTGAATAATTTAAGAACTGTGATGCTTGGTAAAAAGGGTGAATTGACTGAAATTCTGAAAGGGATGAAAGACCTAACTAATGAAGAACGTCCAGTTATTGGCGCACTTGCCAATGCTTTTCGTGATGAGTTTGGGGCAAAATTTGAAGCTAAAAAAGTGGAAATTGAACAAGCAGTAATGAATGCCGCTTTAGAATCAGAAACTTTGGATGTGACTTTGCCAGGAAAAGCTCAGAAAAAAGGAAGTCGCCATATCTTAACTCAAACGCAAGAAGAAATTGAAGAAATTTTCCTTGGAATGGGTTATGAAATTGTTGATGGCTATGAAGTGGAAACGGACCATTATAATTTTGAGCGAATGAATCTTCCAAAAGATCATCCAGCTCGTGATATGCAAGATACCTTCTATATCACTAATGAAGTTTTACTTCGTACGCATACTTCACCTATGCAAGCTCGGACAATGGATGCTCATGATTTCTCTAAAGGTGGTTTACGCATGATTGCTCCTGGTCGTGTTTATCGTCGTGATACAGATGATGCCACTCACAGCCACCAATTTCATCAAATTGAAGGTTTGGTTATAGATAAAAATATCACAATGGCGGACCTTAAAGGAACGCTTGACCTTGTCATGAAAAAAATGTTTGGTCAAGACCGTGAATTACGCTGGCGTCCAAGTTATTTCCCATTTACTGAACCTTCTGTTGAGGTTGATATTTCTTGTTTCAAATGTGGCGGAAAAGGCTGTAACGTCTGCAAACATACCGGCTGGATTGAAATTCTTGGTGCAGGTATGGTCCATCCCAATGTGCTTGAAATGTCTGGTTTAGATTCTTCAGTTTATTCTGGTTTTGCTTTCGGGCTTGGTCAAGAACGTATTGCGATGCTCCGTTATGGAATCAATGATATTCGTGGATTCTATCAAGGAGATGTACGATTCTTAGAGCAATT
>pheS_Lcl-119
ATGAACTTACAAGAAAAAATTGAAGACCTTCGCAAGCGGACTTTGTCTGACTTACTCTCTGTTGCTGATGAAAAAACACTGAATAATTTAAGAACTGTGATGCTTGGTAAAAAGGGTGAATTGACTGAAATTCTGAAAGGGATGAAAGACCTAACTAATGAAGAACGTCCAGTTATTGGCGCACTTGCCAATGCTTTTCGTGATGAGTTTGGGGCAAAATTTGAAGCTAAAAAAGTGGAAATTGAACAAGCAGTAATGAATGCCGCTTTAGAATCAGAAACTTTGGATGTGACTTTGCCAGGAAAAGCTCAGAAAAAAGGAAGTCGCCATATCTTAACTCAAACGCAAGAAGAAATTGAAGAAATTTTCCTTGGAATGGGTTATGAAATTGTTGATGGCTATGAAGTGGAAACGGACCATTATAATTTTGAGCGAATGAATCTTCCAAAAGATCATCCAGCTCGTGATATGCAAGATACCTTCTATATCACTAATGAAGTTTTACTTCGTACGCATACTTCACCTATGCAAGCTCGGACAATGGATGCTCATGATTTCTCTAAAGGTGGTTTACGCATGATTGCTCCTGGTCGTGTTTATCGTCGTGATACAGATGATGCCACTCACAGCCACCAATTTCATCAAATTGAAGGTTTGGTTGTAGATAAAAATATCACAATGGCGGACCTTAAAGGAACGCTTGACCTTGTCATGAAAAAAATGTTTGGTCAAGACCGTGAATTACGCTGGCGTCCAAGTTATTTCCCATTTACTGAACCTTCTGTTGAGGTTGATATTTCTTGTTTCAAATGTGGCGGAAAAGGCTGTAACGTCTGCAAACATACCGGCTGGATTGAAATTCTTGGTGCAGGTATGGTCCATCCCAATGTGCTTGAAATGTCTGGTTTAGATTCTTCAGTTTATTCTGGTTTTGCTTTCGGGCTTGGTCAAGAACGTATTGCGATGCTCCGTTATGGAATCAATGATATTCGTGGATTCTATCAAGGAGATGTACGATTCTTAGAGCAATT
>pheS_Lcl-120
ATGAACTTACAAGAAAAAATTGAAGACCTTCGCAAGCGGACTTTGTCTGACTTACTCTCTGTTGCTGATGAAAAAACACTGAATAATTTAAGAACTGTGATGCTTGGTAAAAAGGGTGAATTGACTGAAATTCTGAAAGGGATGAAAGACCTAACTAATGAAGAACGTCCAGTTATTGGCGCACTTGCCAATGCTTTTCGTGATGAGTTTGGGGCAAAATTTGAAGCTAAAAAAGTGGAAATTGAACAAGCAGTAATGAATGCCGCTTTAGAATCAGAAACTTTGGATGTGACTTTGCCAGGAAAAGCTCAGAAAAAAGGAAGTCGCCATATCTTAACTCAAACGCAAGAAGAAATTGAAGAAATTTTCCTTGGAATGGGTTATGAAATTGTTGATGGCTATGAAGTGGAAACGGACCATTATAATTTTGAGCGAATGAATCTTCCAAAAGATCATCCAGCTCGTGATATGCAAGATACCTTCTATATCACTAATGAAGTTTTACTTCGTACGCATACTTCACCTATGCAAGCTCGGACAATGGATGCTCATGATTTCTCTAAAGGTGGTTTACGCATGATTGCTCCTGGTCGTGTTTATCGTCGTGATACAGATGATGCCACTCACAGCCACCAATTTCATCAAATTGAAGGTTTGGTTGTAGATAAAAATATCACAATGGCGGACCTTAAAGGAACGCTTGACCTTGTCATGAAAAAAATGTTTGGTCAAGACCGTGAATTACGCTGGCGTCCAAGTTATTTCCCATTTACTGAACCTTCTGTTGAGGTTGATATTTCTTGTTTCAAATGTGGCGGAAAAGGCTGTAACGTCTGCAAACATACCGGCTGGATTGAAATTCTTGGTGCAGGTATGGTCCATCCCAATGTGCTTGAAATGTCTGGTTTAGATTCTTCAGTTTATTCTGGTTTTGCTTTCGGGCTTGGTCAAGAACGTATTGCGATGCTCCGTTATGGAATCAATGATATTCGTGGATTCTATCAAGGAGATGTACGATTCTTAGAGCAATT
>pheS_Lcl-121
ATGAACTTACAAGAAAAAATTGAAGACCTTCGCAAGCGGACTTTGTCTGACTTACTCTCTGTTGCTGATGAAAAAACACTGAATAATTTAAGAACTGTGATGCTTGGTAAAAAGGGTGAATTGACTGAAATTCTGAAAGGGATGAAAGACCTAACTAATGAAGAACGTCCAGTTATTGGCGCACTTGCCAATGCTTTTCGTGATGAGTTTGGGGCAAAATTTGAAGCTAAAAAAGTGGAAATTGAACAAGCAGTAATGAATGCCGCTTTAGAATCAGAAACTTTGGATGTGACTTTGCCAGGAAAAGCTCAGAAAAAAGGAAGTCGCCATATCTTAACTCAAACGCAAGAAGAAATTGAAGAAATTTTCCTTGGAATGGGTTATGAAATTGTTGATGGCTATGAAGTGGAAACGGACCATTATAATTTTGAGCGAATGAATCTTCCAAAAGATCATCCAGCTCGTGATATGCAAGATACCTTCTATATCACTAATGAAGTTTTACTTCGTACGCATACTTCACCTATGCAAGCTCGGACAATGGATGCTCATGATTTCTCTAAAGGTGGTTTACGCATGATTGCTCCTGGTCGTGTTTATCGTCGTGATACAGATGATGCCACTCACAGCCACCAATTTCATCAAATTGAAGGTTTGGTTGTAGATAAAAATATCACAATGGCGGACCTTAAAGGAACGCTTGACCTTGTCATGAAAAAAATGTTTGGTCAAGACCGTGAATTACGCTGGCGTCCAAGTTATTTCCCATTTACTGAACCTTCTGTTGAGGTTGATATTTCTTGTTTCAAATGTGGCGGAAAAGGCTGTAACGTCTGCAAACATACCGGCTGGATTGAAATTCTTGGTGCAGGTATGGTCCATCCCAATGTGCTTGAAATGTCTGGTTTAGATTCTTCAGTTTATTCTGGTTTTGCTTTCGGGCTTGGTCAAGAACGTATTGCGATGCTCCGTTATGGAATCAATGATATTCGTGGATTCTATCAAGGAGATGTACGATTCTTAGAGCAATT
>pheS_Lcl-122
ATGAACTTACAAGAAAAAATTGAAGACCTTCGCAAGCGGACTTTGTCTGACTTACTCTCTGTTGCTGATGAAAAAACACTGAATAATTTAAGAACTGTGATGCTCGGTAAAAAGGGTGAATTGACTGAAATTCTGAAAGGGATGAAAGACCTAACTAATGAAGAACGTCCAGTTATTGGCGCACTTGCCAATGCTTTTCGTGATGAGTTTGGGGCAAAATTTGAAGCTAAAAAAGTGGAAATTGAACAAGCAGTAATGAATGCCGCTTTAGAATCAGAAACTTTGGATGTGACTTTACCAGGGAAAGCTCAGAAAAAAGGAAGTCGCCATATCTTAACTCAAACGCAAGAAGAAATTGAAGAAATTTTCCTTGGAATGGGTTATGAAATTGTTGATGGTTACGAAGTGGAAACGGACCATTATAATTTTGAGCGAATGAATCTTCCAAAAGATCATCCAGCTCGTGATATGCAAGATACTTTCTATATCACTAATGAAGTTTTACTTCGTACGCATACTTCACCTATGCAAGCTCGGACAATGGATGCTCATGATTTCTCTAAAGGTGGTTTACGCATGATTGCTCCTGGTCGTGTTTATCGTCGTGATACAGATGATGCCACTCACAGCCACCAATTTCATCAAATTGAAGGTTTGGTTGTAGATAAAAATATCACAATGGCAGACCTTAAAGGAACGCTTGACCTTGTCATGAAAAAAATGTTTGGTCAAGACCGTGAATTACGCTGGCGTCCAAGTTATTTCCCATTTACTGAACCTTCTGTTGAGGTTGATATTTCTTGTTTCAAATGTGGCGGAAAAGGCTGTAACGTCTGCAAACATACCGGCTGGATTGAAATTCTTGGTGCAGGTATGGTCCATCCCAATGTGCTTGAAATGTCTGGTTTAGATTCTTCAGTTTATTCTGGTTTTGCTTTCGGGCTTGGTCAAGAACGTATTGCGATGCTCCGTTATGGAATCAATGATATTCGTGGATTCTATCAAGGGGACGTACGATTCTTAGAGCAATT
>pheS_Lcl-123
ATGAACTTACAAGAAAAAATTGAAGACCTTCGCAAGCGGACTTTGTCTGACTTACTCTCTGTTGCTGATGAAAAAACACTGAATAATTTAAGAACTGTGATGCTTGGTAAAAAGGGTGAATTGACTGAAATTCTGAAAGGAATGAAAGACCTAACTAATGAAGAACGTCCAGTTATTGGCGCACTTGCCAATGCTTTTCGTGATGAGTTTGGGGCAAAATTTGAAGCTAAAAAAGTGGAAATTGAACAAGCAGTAATGAATGCCGCTTTAGAATCAGAAACTTTGGATGTGACTTTGCCAGGAAAAGCTCAGAAAAAAGGAAGTCGCCATATCTTAACTCAAACGCAAGAAGAAATTGAAGAAATTTTCCTTGGAATGGGTTATGAAATTGTTGATGGCTATGAAGTGGAAACGGACCATTATAATTTTGAGCGAATGAATCTTCCAAAAGATCATCCAGCTCGTGATATGCAAGATACCTTCTATATCACTAATGAAGTTTTACTTCGTACGCATACTTCACCTATGCAAGCTCGGACAATGGATGCTCATGATTTCTCTAAAGGTGGTTTACGCATGATTGCTCCTGGTCGTGTTTATCGTCGTGATACAGATGATGCCACTCACAGCCACCAATTTCATCAAATTGAAGGTTTGGTTGTAGATAAAAATATCACAATGGCGGACCTTAAAGGAACGCTTGACCTTGTCATGAAAAAAATGTTTGGTCAAGACCGTGAATTACGCTGGCGTCCAAGTTATTTCCCATTTACTGAACCTTCTGTTGAGGTTGATATTTCTTGTTTCAAATGTGGCGGAAAAGGCTGTAACGTCTGCAAACATACCGGCTGGATTGAAATTCTTGGTGCAGGTATGGTCCATCCCAATGTGCTTGAAATGTCTGGTTTAGATTCTTCAGTTTATTCTGGTTTTGCTTTCGGGCTTGGTCAAGAACGTATTGCGATGCTCCGTTATGGAATCAATGATATTCGTGGATTCTATCAAGGAGATGTAAGATTCTTAGAGCAATT
>pheS_Lcl-124
ATGAACTTACAAGAAAAAATTGAAGACCTTCGCAAGCGGACTTTGTCTGACTTACTCTCTGTTGCTGATGAAAAAACACTGAATAATTTAAGAACTGTGATGCTTGGTAAAAAGGGTGAATTGACTGAAATTCTGAAAGGAATGAAAGACCTAACTAATGAAGAACGTCCAGTTATTGGCGCACTTGCCAATGCTTTTCGTGATGAGTTTGGGGCAAAATTTGAAGCTAAAAAAGTGGAAATTGAACAAGCAGTAATGAATGCCGCTTTAGAATCAGAAACTTTGGATGTGACTTTGCCAGGAAAAGCTCAGAAAAAAGGAAGTCGCCATATCTTAACTCAAACGCAAGAAGAAATTGAAGAAATTTTCCTTGGAATGGGTTATGAAATTGTTGATGGCTATGAAGTGGAAACGGACCATTATAATTTTGAGCGAATGAATCTTCCAAAAGATCATCCAGCTCGTGATATGCAAGATACCTTCTATATCACTAATGAAGTTTTACTTCGTACGCATACTTCACCTATGCAAGCTCGGACAATGGATGCTCATGATTTCTCTAAAGGTGGTTTACGCATGATTGCTCCTGGTCGTGTTTATCGTCGTGATACAGATGATGCCACTCACAGCCACCAATTTCATCAAATTGAAGGTTTGGTTGTAGATAAAAATATCACAATGGCGGACCTTAAAGGAACGCTTGACCTTGTCATGAAAAAAATGTTTGGTCAAGACCGTGAATTACGCTGGCGTCCAAGTTATTTCCCATTTACTGAACCTTCTGTTGAGGTTGATATTTCTTGTTTCAAATGTGGCGGAAAAGGCTGTAACGTCTGCAAACATACCGGCTGGATTGAAATTCTTGGTGCAGGTATGGTCCATCCCAATGTGCTTGAAATGTCTGGTTTAGATTCTTCAGTTTATTCTGGTTTTGCTTTCGGGCTTGGTCAAGAACGTATTGCGATGCTCCGTTATGGAATCAATGATATTCGTGGATTCTATCAAGGAGATGTAAGATTCTTAGAGCAATT
>pheS_Lcl-125
ATGAACTTACAAGAAAAAATTGAAGACCTTCGCAAGCGGACTTTGTCTGACTTACTCTCTGTTGCTGATGAAAAAACACTGAATAATTTAAGAACTGTGATGCTTGGTAAAAAGGGTGAATTGACTGAAATTCTGAAAGGAATGAAAGACCTAACTAATGAAGAACGTCCAGTTATTGGCGCACTTGCCAATGCTTTTCGTGATGAGTTTGGGGCAAAATTTGAAGCTAAAAAAGTGGAAATTGAACAAGCAGTAATGAATGCCGCTTTAGAATCAGAAACTTTGGATGTGACTTTGCCAGGAAAAGCTCAGAAAAAAGGAAGTCGCCATATCTTAACTCAAACGCAAGAAGAAATTGAAGAAATTTTCCTTGGAATGGGTTATGAAATTGTTGATGGCTATGAAGTGGAAACGGACCATTATAATTTTGAGCGAATGAATCTTCCAAAAGATCATCCAGCTCGTGATATGCAAGATACCTTCTATATCACTAATGAAGTTTTACTTCGTACGCATACTTCACCTATGCAAGCTCGGACAATGGATGCTCATGATTTCTCTAAAGGTGGTTTACGCATGATTGCTCCTGGTCGTGTTTATCGTCGTGATACAGATGATGCCACTCACAGCCACCAATTTCATCAAATTGAAGGTTTGGTTGTAGATAAAAATATCACAATGGCGGACCTTAAAGGAACGCTTGACCTTGTCATGAAAAAAATGTTTGGTCAAGACCGTGAATTACGCTGGCGTCCAAGTTATTTCCCATTTACTGAACCTTCTGTTGAGGTTGATATTTCTTGTTTCAAATGTGGCGGAAAAGGCTGTAACGTCTGCAAACATACCGGCTGGATTGAAATTCTTGGTGCAGGTATGGTCCATCCCAATGTGCTTGAAATGTCTGGTTTAGATTCTTCAGTTTATTCTGGTTTTGCTTTCGGGCTTGGTCAAGAACGTATTGCGATGCTCCGTTATGGAATCAATGATATTCGTGGATTCTATCAAGGAGATGTAAGATTCTTAGAGCAATT
>pheS_Lcl-126
ATGAACTTACAAGAAAAAATTGAAGACCTTCGCAAGCGGACTTTGTCTGACTTACTCTCTGTTGCTGATGAAAAAACACTGAATAATTTAAGAACTGTGATGCTTGGTAAAAAGGGTGAATTGACTGAAATTCTGAAAGGGATGAAAGACCTAACTAATGAAGAACGTCCAGTTATTGGCGCACTTGCCAATGCTTTTCGTGATGAGTTTGGGGCAAAATTTGAAGCTAAAAAAGTGGAAATTGAACAAGCAGTAATGAATGCCGCTTTAGAATCAGAAACTTTGGATGTGACTTTGCCAGGAAAAGCTCAGAAAAAAGGAAGTCGCCATATCTTAACTCAAACGCAAGAAGAAATTGAAGAAATTTTCCTTGGAATGGGTTATGAAATTGTTGATGGCTATGAAGTGGAAACGGACCATTATAATTTTGAGCGAATGAATCTTCCAAAAGATCATCCAGCTCGTGATATGCAAGATACCTTCTATATCACTAATGAAGTTTTACTTCGTACGCATACTTCACCTATGCAAGCTCGGACAATGGATGCTCATGATTTCTCTAAAGGTGGTTTACGCATGATTGCTCCTGGTCGTGTTTATCGTCGTGATACAGATGATGCCACTCACAGCCACCAATTTCATCAAATTGAAGGTTTGGTTGTAGATAAAAATATCACAATGGCGGACCTTAAAGGAACGCTTGACCTTGTCATGAAAAAAATGTTTGGTCAAGACCGTGAATTACGCTGGCGTCCAAGTTATTTCCCATTTACTGAACCTTCTGTTGAGGTTGATATTTCTTGTTTCAAATGTGGCGGAAAAGGCTGTAACGTCTGCAAACATACCGGCTGGATTGAAATTCTTGGTGCAGGTATGGTCCATCCCAATGTGCTTGAAATGTCTGGTTTAGATTCTTCAGTTTATTCTGGTTTTGCTTTCGGGCTTGGTCAAGAACGTATTGCGATGCTCCGTTATGGAATCAATGATATTCGTGGATTCTATCAAGGAGATGTACGATTCTTAGAGCAATT
>pheS_Lcl-127
ATGAACTTACAAGAAAAAATTGAAGACCTTCGCAAGCGGACTTTGTCTGACTTACTCTCTGTTGCAGACGAAAAAACGCTCAACAATCTTAGAACAGTAATGCTTGGTAAAAAAGGAGAGTTGACTGAAATCCTAAAAGGGATGAAAGATTTAACAAATGAAGAACGACCAGTTATTGGTGCACTTGCTAATGCTTTTCGTGATGAATTTGGAGCGAAATTTGAAGCGAAAAAACTTGAAATTGAACAAGCAGTGATGAACGCGGCTTTGGAGTCTGAAAGTTTGGATGTTACTTTACCTGGAAAAGCTCAAAAAAAAGGAAGTCGGCATATTTTAACTCAAACTCAAGAAGAAATTGAAGAAATTTTCCTTGGAATGGGTTATGAAATTGTTGATGGTTATGAAGTCGAAACCGATCATTATAACTTTGAACGAATGAATCTTCCTAAAGATCACCCAGCTCGTGATATGCAAGATACTTTTTATATTACCAATGAAGTTTTGCTTCGTACGCATACTTCACCAATGCAAGCTCGGACAATGGATGCTCATGATTTTTCAAAAGGGGGCTTGCGTATGATTGCTCCTGGTCGTGTTTATCGTCGTGATACAGATGATGCTACACACAGTCATCAATTCCATCAAATTGAAGGCTTGGTTGTAGATAAAAATATCACAATGGCTGACCTTAAAGGAACACTTGACCTTGTCATGAAAAAAATGTTTGGTCAAGAGCGTGAACTACGCTGGCGTCCAAGTTATTTCCCATTTACTGAACCATCTGTTGAGGTTGATATTTCTTGTTTCAAGTGTGGGGGTAAAGGATGTAATGTCTGCAAACATACTGGGTGGATTGAAATCCTTGGTGCAGGTATGGTCCATCCAAACGTACTTGAAATGTCTGGTTTAGATTCTTCTGTTTATTCTGGTTTTGCTTTTGGACTCGGTCAAGAACGTATTGCCATGTTACGCTATGGAATCAACGATATTCGTGGATTCTATCAAGGCGATGTAAGATTCTTAGAACAATT
>pheS_Lcl-128
ATGAACTTACAAGAAAAAATTGAAGACCTTCGCAAGCGGACTTTGTCTGACTTACTCTCTGTTGCAGACGAAAAAACGCTCAACAATCTTAGAACAGTAATGCTTGGTAAAAAAGGAGAGTTGACTGAAATCCTAAAAGGGATGAAAGATTTAACAAATGAAGAACGACCAGTTATTGGTGCACTTGCTAATGCTTTTCGTGATGAATTTGGAGCGAAATTTGAAGCGAAAAAACTTGAAATTGAACAAGCAGTGATGAACGCGGCTTTGGAGTCTGAAAGTTTGGATGTTACTTTACCTGGAAAAGCTCAAAAAAAAGGAAGTCGTCATATTTTAACTCAAACTCAAGAAGAAATTGAAGAAATTTTCCTTGGAATGGGTTATGAAATTGTTGATGGTTATGAAGTCGAAACCGATTATTATAACTTTGAACGAATGAATCTTCCTAAAGATCACCCAGCTCGTGATATGCAAGATACTTTTTATATTACCAATGAAGTTTTGCTTCGTACGCATACTTCACCAATGCAAGCTCGGACAATGGATGCTCATGATTTTTCAAAAGGGGGCTTGCGTATGATTGCTCCTGGTCGTGTTTATCGTCGTGATACAGATGATGCTACACACAGTCATCAATTCCACCAAATTGAAGGCTTGGTTGTAGATAAAAATATCACAATGGCTGACCTTAAAGGAACACTTGACCTTGTCATGAAAAAAATGTTTGGTCAAGAGCGTGAACTACGCTGGCGTCCAAGTTATTTCCCATTTACTGAACCTTCTGTTGAGGTTGATATTTCTTGTTTCAAGTGTGGGGGTAAAGGATGTAATGTCTGCAAACATACTGGGTGGATTGAAATCCTTGGTGCAGGTATGGTCCATCCAAACGTACTTGAAATGTCTGGTTTAGATTCTTCTGTTTATTCTGGTTTTGCTTTTGGACTCGGTCAAGAACGTATTGCCATGTTACGCTATGGAATCAACGATATTCGTGGATTCTATCAAGACGATGTAAGATTCTTAGAACAATT
>pheS_Lcl-129
ATGAACTTACAAGAAAAAATTGAAGACCTTCGCAAGCGGACTTTGTCTGACTTACTCTCTGTTGCAGACGAAAAAACGCTCAACAATCTTAGAACAGTAATGCTTGGTAAAAAAGGAGAGTTGACTGAAATCCTAAAAGGGATGAAAGATTTAACAAATGAAGAACGACCAGTTATTGGTGCACTTGCTAATGCTTTTCGTGATGAATTTGGAGCGAAATTTGAAGCGAAAAAACTTGAAATTGAACAAGCAGTGATGAACGCGGCTTTGGAGTCTGAAACTTTGGATGTTACTTTACCTGGAAAAGCTCAGAAAAAAGGAAGTCGTCATATTTTAACTCAAACTCAAGAAGAAATTGAAGAAATTTTCCTTGGAATGGGTTATGAAATTGTTGATGGTTATGAAGTCGAAACCGATCATTATAACTTTGAACGAATGAATCTTCCTAAAGATCACCCAGCTCGTGATATGCAAGATACTTTTTATATTACCAATGAAGTTTTGCTTCGTACGCATACTTCACCAATGCAAGCTCGGACAATGGATGCTCATGATTTTTCAAAAGGAGGCTTGCGTATGATTGCTCCTGGTCGTGTTTATCGTCGTGATACAGATGATGCGACACACAGTCATCAATTCCATCAAATTGAAGGCTTGGTTGTAGATAAAAATATCACAATGGCTGACCTTAAAGGGACACTTGACCTTGTCATGAAAAAAATGTTTGGTCAAGAGCGTGAACTACGCTGGCGCCCAAGTTATTTCCCATTTACTGAACCTTCTGTTGAGGTTGATATTTCTTGTTTCAAATGCGGGGGTAAAGGATGTAATGTCTGCAAACATACCGGTTGGATTGAAATCCTTGGTGCAGGTATGGTCCATCCAAACGTACTTGAAATGTCTGGTTTAGATTCTTCTGTTTATTCTGGTTTTGCTTTTGGACTCGGTCAAGAACGTATTGCCATGTTACGCTATGGAATCAACGATATTCGTGGATTCTATCAAGGCGATGTAAGATTCTTAGAACAATT
>pheS_Lcl-130
ATGAACTTACAAGAAAAAATTGAAGACCTTCGCAAGCGGACTTTGTCTGACTTACTCTCTGTTGCAGACGAAAAAACGCTCAACAATCTTAGAACAGTAATGCTTGGTAAAAAAGGAGAGTTGACTGAAATCCTAAAAGGGATGAAAGATTTAACAAATGAAGAACGACCAGTTATTGGTGCATTTGCTAATGCTTTTCGTGATGAATTTGGAGCGAAATTTGAAGCGAAAAAACTTGAAATTGAACAAGCAGTGATGAACGCGGCTTTGGAGTCTGAAAGTTTGGATGTTACTTTACCTGGAAAAGCTCAAAAAAAAGGAAGTCGTCATATTTTAACTCAAACTCAAGAAGAAATTGAAGAAATTTTCCTTGGAATGGGTTATGAAATTGTTGATGGTTATGAAGTCGAAACCGATCATTATAACTTTGAACGAATGAATCTTCCTAAAGATCACCCAGCTCGTGATATGCAAGATACTTTTTATATTACCAATGAAGTTTTGCTTCGTACGCATACTTCACCAATGCAAGCTCGGACAATGGATGCTCATGATTTTTCAAAAGGGGGCTTGCGTATGATTGCTCCTGGTCGTGTTTATCGTCGTGATACAGATGATGCTACACACAGTCATCAATTCCATCAAATTGAAGGCTTGGTTGTAGATAAAAATATCACAATGGCTGACCTTAAAGGAACACTTGACCTTGTCATGAAAAAAATGTTTGGTCAAGAGCGTGAACTACGCTGGCGTCCAAGTTATTTCCCATTTACTGAACCTTCTGTTGAGGTTGATATTTCTTGTTTCAAGTGTGGGGGTAAAGGATGTAATGTCTGCAAACATACTGGGTGGATTGAAATCCTTGGTGCAGGTATGGTCCATCCAAACGTACTTGAAATGTCTGGTTTAGATTCTTCTGTTTATTCTGGTTTTGCTTTTGGACTCGGTCAAGAACGTATTGCCATGTTACGCTATGGAATCAACGATATTCGTGGATTCTATCAAGGCGATGTAAGATTCTTAGAACAATT
>pheS_Lcl-131
ATGAACTTACAAGAAAAAATTGAAGACCTTCGCAAGCGGACTTTGTCTGACTTACTCTCTGTTGCAGACGAAAAAACGCTCAACAATCTTAGAACAGTAATGCTTGGTAAAAAAGGAGAGTTGACTGAAATCCTAAAAGGGATGAAAGATTTAACAAATGAAGAACGACCAGTTATTGGTGCACTTGCTAATGCTTTTCGTGATGAATTTGGAGCGAAATTTGAAGCGAAAAAACTTGAAATTGAACAAGCAGTGATGAACGCGGCTTTGCAGTCTGAAAGTTTGGATGTTACTTTACCTGGAAAAGCTCAAAAAAAAGGAAGTCGTCATATTTTAACTCAAACTCAAGAAGAAATTGAAGAAATTTTCCTTGGAATGGGTTATGAAATTGTTGATGGTTATGAAGTCGAAACCGATCATTATAACTTTGAACGAATGAATCTTCCTAAAGATCACCCAGCTCGTGATATGCAAGATACTTTTTATATTACCAATGAAGTTTTGCTTCGTACGCATACTTCACCAATGCAAGCTCGGACAATGGATGCTCATGATTTTTCAAAAGGGGGCTTGCGTATGATTGCTCCTGGTCGTGTTTATCGTCGTGATACAGATGATGCTACACACAGTCATCAATTCCATCAAATTGAAGGCTTGGTTGTAGATAAAAATATCACAATGGCTGACCTTAAAGGAACACTTGACCTTGTCATGAAAAAAATGTTTGGTCAAGAGCGTGAACTACGCTGGCGTCCAAGTTATTTCCCATTTACTGAACCTTCTGTTGAGGTTGATATTTCTTGTTTCAAGTGTGGGGGTAAAGGATGTAATGTCTGCAAACATACTGGGTGGATTGAAATCCTTGGTGCAGGTATGGTCCATCCAAACGTACTTGAAATGTCTGGTTTAGATTCTTCTGTTTATTCTGGTTTTGCTTTTGGACTCGGTCAAGAACGTATTGCCATGTTACGCTATGGAATCAACGATATTCGTGGATTCTATCAAGGCGATGTAAGATTCTTAGAACAATT
>pheS_Lcl-132
ATGAACTTACAAGAAAAAATTGAAGACCTTCGCAAGCGGACTTTGTCTGACTTACTCTCTGTTGCAGACGAAAAAACGCTCAACAATCTTAGAACAGTAATGCTTGGTAAAAAAGGAGAGTTGACTGAAATCCTAAAAGGGATGAAAGATTTAACAAATGAAGAACGACCAGTTATTGGTGCATTTGCTAATGCTTTTCGTGATGAATTTGGAGCGAAATTTGAAGCGAAAAAACTTGAAATTGAACAAGCAGTGATGAACGCGGCTTTGGAGTCTGAAAGTTTGGATGTTACTTTACCTGGAAAAGCTCAAAAAAAAGGAAGTCGTCATATTTTAACTCAAACTCAAGAAGAAATTGAAGAAATTTTCCTTGGAATGGGTTATGAAATTGTTGATGGTTATGAAGTCGAAACCGATCATTATAACTTTGAACGAATGAATCTTCCTAAAGATCACCCAGCTCGTGATATGCAAGATACTTTTTATATTACCAATGAAGTTTTGCTTCGTACGCATACTTCACCAATGCAAGCTCGGACAATGGATGCTCATGATTTTTCAAAAGGGGGCTTGCGTATGATTGCTCCTGGTCGTGTTTATCGTCGTGATACAGATGATGCTACACACAGTCATCAATTCCATCAAATTGAAGGCTTGGTTGTAGATAAAAATATCACAATGGCTGACCTTAAAGGAACACTTGACCTTGTCATGAAAAAAATGTTTGGTCAAGAGCGTGAACTACGCTGGCGTCCAAGTTATTTCCCATTTACTGAACCTTCTGTTGAGGTTGATATTTCTTGTTTCAAGTGTGGGGGTAAAGGATGTAATGTCTGCAAACATACTGGGTGGATTGAAATCCTTGGTGCAGGTATGGTCCATCCAAACGTACTTGAAATGTCTGGTTTAGATTCTTCTGTTTATTCTGGTTTTGCTTTTGGACTCGGTCAAGAACGTATTGCCATGTTACGCTATGGAATCAACGATATTCGTGGATTCTATCAAGGCGATGTAAGATTCTTAGAACAATT
>pheS_Lcl-133
ATGAACTTACAAGAAAAAATTGAAGACCTTCGCAAGCGGACTTTGTCTGACTTACTCTCTGTTGCAGACGAAAAAACGCTCAACAATCTTAGAACAGTAATGCTTGGTAAAAAAGGAGAGTTGACTGAAATCCTAAAAGGGATGAAAGATTTAACAAATGAAGAACGACCAGTTATTGGTGCACTTGCTAATGCTTTTCGTGATGAATTTGGAGCGAAATTTGAAGCGAAAAAACTTGAAATTGAACAAGCAGTGATGAACGCGGCTTTGCAGTCTGAAAGTTTGGATGTTACTTTACCTGGAAAAGCTCAAAAAAAAGGAAGTCGTCATATTTTAACTCAAACTCAAGAAGAAATTGAAGAAATTTTCCTTGGAATGGGTTATGAAATTGTTGATGGTTATGAAGTCGAAACCGATCATTATAACTTTGAACGAATGAATCTTCCTAAAGATCACCCAGCTCGTGATATGCAAGATACTTTTTATATTACCAATGAAGTTTTGCTTCGTACGCATACTTCACCAATGCAAGCTCGGACAATGGATGCTCATGATTTTTCAAAAGGGGGCTTGCGTATGATTGCTCCTGGTCGTGTTTATCGTCGTGATACAGATGATGCTACACACAGTCATCAATTCCATCAAATTGAAGGCTTGGTTGTAGATAAAAATATCACAATGGCTGACCTTAAAGGAACACTTGACCTTGTCATGAAAAAAATGTTTGGTCAAGAGCGTGAACTACGCTGGCGTCCAAGTTATTTCCCATTTACTGAACCTTCTGTTGAGGTTGATATTTCTTGTTTCAAGTGTGGGGGTAAAGGATGTAATGTCTGCAAACATACTGGGTGGATTGAAATCCTTGGTGCAGGTATGGTCCATCCAAACGTACTTGAAATGTCTGGTTTAGATTCTTCTGTTTATTCTGGTTTTGCTTTTGGACTCGGTCAAGAACGTATTGCCATGTTACGCTATGGAATCAACGATATTCGTGGATTCTATCAAGGCGATGTAAGATTCTTAGAACAATT
>pheS_Lcl-134
ATGAACTTACAAGAAAAAATTGAAGACCTTCGCAAGCGGACTTTGTCTGACTTACTCTCTGTTGCAGACGAAAAAACGCTCAACAATCTTAGAACAGTAATGCTTGGTAAAAAAGGAGAGTTGACTGAAATCCTAAAAGGGATGAAAGATTTAACAAATGAAGAACGACCAGTTATTGGTGCACTTGCTAATGCTTTTCGTGATGAATTTGGAGCGAAATTTGAAGCGAAAAAACTTGAAATTGAACAAGCAGTGATGAACGCGGCTTTGGAGTCTGAAAGTTTGGATGTTACTTTACCTGGAAAAGCTCAAAAAAAAGGAAGTCGGCATATTTTAACTCAAACTCAAGAAGAAATTGAAGAAATTTTCCTTGGAATGGGTTATGAAATTGTTGATGGTTATGAAGTCGAAACCGATCATTATAACTTTGAACGAATGAATCTTCCTAAAGATCACCCAGCTCGTGATATGCAAGATACTTTTTATATTACCAATGAAGTTTTGCTTCGTACGCATACTTCACCAATGCAAGCTCGGACAATGGATGCTCATGATTTTTCAAAAGGGGGCTTGCGTATGATTGCTCCTGGTCGTGTTTATCGTCGTGATACAGATGATGCTACACACAGTCATCAATTCCATCAAATTGAAGGCTTGGTTGTAGATAAAAATATCACAATGGCTGACCTTAAAGGAACACTTGACCTTGTCATGAAAAAAATGTTTGGTCAAGAGCGTGAACTACGCTGGCGTCCAAGTTATTTCCCATTTACTGAACCATCTGTTGAGGTTGATATTTCTTGTTTCAAGTGTGGGGGTAAAGGATGTAATGTCTGCAAACATACTGGGTGGATTGAAATCCTTGGTGCAGGTATGGTCCATCCAAACGTACTTGAAATGTCTGGTTTAGATTCTTCTGTTTATTCTGGTTTTGCTTTTGGACTCGGTCAAGAACGTATTGCCATGTTACGCTATGGAATCAACGATATTCGTGGATTCTATCAAGGCGATGTAAGATTCTTAGAACAATT
>pheS_Lcl-135
ATGAACTTACAAGAAAAAATTGAAGACCTTCACAAGCGGACTTTGTCTGACTTACTCTCTGTTGCAGACGAAAAAACGCTCAACAATCTTAGAACCGTAATGCTTGGTAAAAAAGGAGAGTTGACTGAAATCCTAAAAGGGATGAAAGATTTAACAAATGAAGAACGACCAGTTATTGGTGCACTTGCTAATGCTTTTCGTGATGAATTTGGAGCGAAATTTGAAGCGAAAAAACTTGAAATTGAACAAGCAGTGATGAACGCGGCTTTGGAGTCTGAAAGTTTGGATGTTACTTTACCTGGAAAAGCTCAAAAAAAAGGAAGTCGTCATATTTTAACTCAAACTCAAGAAGAAATTGAAGAAATTTTCCTTGGAATGGGTTATGAAATTGTTGATGGTTATGAAGTCGAAACCGATCATTATAACTTTGAACGAATGAATCTTCCTAAAGATCACCCAGCTCGTGATATGCAAGATACTTTTTATATTACCAATGAAGTTTTGCTTCGTACGCATACTTCACCAATGCAAGCTCGGACAATGGATGCTCATGATTTTTCAAAAGGGGGCTTGCGTATGATTGCTCCTGGTCGTGTTTATCGTCGTGATACAGATGATGCTACACACAGTCATCAATTCCATCAAATTGAAGGCTTGGTTGTAGATAAAAATATCACAATGGCTGACCTTAAAGGAACACTTGACCTTGTCATGAAAAAAATGTTTGGTCAAGAGCGTGAACTACGCTGGCGTCCAAGTTATTTCCCATTTACTGAACCTTCTGTTGAGGTTGATATTTCTTGTTTCAAGTGTGGGGGTAAAGGATGTAATGTCTGCAAACATACTGGGTGGATTGAAATCCTTGGTGCAGGTATGGTCCATCCAAACGTACTTGAAATGTCTGGTTTAGATTCTTCTGTTTATTCTGGTTTTGCTTTTGGACTCGGTCAAGAACGTATTGCCATGTTACGCTATGGAATCAACGATATTCGTGGATTCTATCAAGGCGATGTAAGATTCTTAGAACAATT
>pheS_Lcl-136
ATGAACTTACAAGAAAAAATTGAAGACCTTCGCAAGCGGACTTTGTCTGACTTACTCTCTGTTGCAGACGAAAAAACGCTCAACAATCTTAGAACAGTAATGCTTGGTAAAAAAGGAGAGTTGACTGAAATCCTAAAAGGGATGAAAGATTTAACAAATGAAGAACGACCAGTTATTGGTGCACTTGCTAATGCTTTTCGTGATGAATTTGGAGCGAAATTTGAAGCGAAAAAACTTGAAATTGAACAAGCAGTGATGAACGCGGCTTTGGAGTCTGAAAGTTTGGATGTTACTTTACCTGGAAAAGCTCAAAAAAAAGGAAGTCGTCATATTTTAACTCAAACTCAAGAAGAAATTGAAGAAATTTTCCTTGGAATGGGTTATGAAATTGTTGATGGTTATGAAGTCGAAACCGATCATTATAACTTTGAACGAATGAATCTTCCTAAAGATCACCCAGCTCGTGATATGCAAGATACTTTTTATATTACCAATGAAGTTTTGCTTCGTACGCATACTTCACCAATGCAAGCTCGGACAATGGATGCTCATGATTTTTCAAAAGGGGGCTTGCGTATGATTGCTCCTGGTCGTGTTTATCGTCGTGATACAGATGATGCTACACACAGTCATCAATTCCATCAAATTGAAGGCTTGGTTGTAGATAAAAATATCACAATGGCTGACCTTAAAGGAACACTTGACCTTGTCATGAAAAAAATGTTTGGTCAAGAGCGTGAACTACGCTGGCGTCCAAGTTATTTCCCATTTACTGAACCTTCTGTTGAGGTTGATATTTCTTGTTTCAAGTGTGGGGGTAAAGGATGTAATGTCTGCAAACATACTGGGTGGATTGAAATCCTTGGTGCAGGTATGGTCCATCCAAACGTACTTGAAATGTCTGGTTTAGATTCTTCTGTTTATTCTGGTTTTGCTTTTGGACTCGGTCAAGAACGTATTGCCATGTTACGCTATGGAATCAACGATATTCGTGGATTCTATCAAGGCGATGTAAGATTCTTAGAACAATT
>pheS_Lcl-137
ATGAACTTACAAGAAAAAATTGAAGACCTTCGCAAGCGGACTTTGTCTGACTTACTCTCTGTTGCAGACGAAAAAACGCTCAACAATCTTAGAACAGTAATGCTTGGTAAAAAAGGAGAGTTGACTGAAATCCTAAAAGGGATGAAAGATTTAACAAATGAAGAACGACCAGTTATTGGTACACTTGCTAATGCTTTTCGTGATGAATTTGGAGCGAAATTTGAAGCGAAAAAACTTGAAATTGAACAAGCAGTGATGAACGCGGCTTTGGAGTCTGAAAGTTTGGATGTTACTTTACCTGGAAAAGCTCAAAAAAAAGGAAGTCGGCATATTTTAACTCAAACTCAAGAAGAAATTGAAGAAATTTTCCTTGGAATGGGTTATGAAATTGTTGATGGTTATGAAGTCGAAACCGATCATTATAACTTTGAACGAATGAATCTTCCTAAAGATCACCCAGCTCGTGATATGCAAGATACTTTTTATATTACCAATGAAGTTTTGCTTCGTACGCATACTTCACCAATGCAAGCTCGGACAATGGATGCTCATGATTTTTCAAAAGGGGGCTTGCGTATGATTGCTCCTGGTCGTGTTTATCGTCGTGATACAGATGATGCTACACACAGTCATCAATTCCATCAAATTGAAGGCTTGGTTGTAGATAAAAATATCACAATGGCTGACCTTAAAGGAACACTTGACCTTGTCATGAAAAAAATGTTTGGTCAAGAGCGTGAACTACGCTGGCGTCCAAGTTATTTCCCATTTACTGAACCATCTGTTGAGGTTGATATTTCTTGTTTCAAGTGTGGGGGTAAAGGATGTAATGTCTGCAAACATACTGGGTGGATTGAAATCCTTGGTGCAGGTATGGTCCATCCAAACGTACTTGAAATGTCTGGTTTAGATTCTTCTGTTTATTCTGGTTTTGCTTTTGGACTCGGTCAAGAACGTATTGCCATGTTACGCTATGGAATCAACGATATTCGTGGATTCTATCAAGGCGATGTAAGATTCTTAGAACAATT
>pheS_Lcl-138
ATGAACTTACAAGAAAAAATTGAAGACCTTCGCAAGCGGACTTTGTCTGACTTACTCTCTGTTGCAGACGAAAAAACGCTCAACAATCTTAGAACAGTAATGCTTGGTAAAAAAGGAGAGTTGACTGAAATCCTAAAAGGGATGAAAGATTTAACAAATGAAGAACGACCAGTTATTGGTGCACTTGCTAATGCTTTTCGTGATGAATTTGGAGCGAAATTTGAAGCGAAAAAACTTGAAATTGAACAAGCAGTGATGAACGCGGCTTTGCAGTCTGAAAGTTTGGATGTTACTTTACCTGGAAAAGCTCAAAAAAAAGGAAGTCGTCATATTTTAACTCAAACTCAAGAAGAAATTGAAGAAATTTTCCTTGGAATGGGTTATGAAATTGTTGATGGTTATGAAGTCGAAACCGATCATTATAACTTTGAACGAATGAATCTTCCTAAAGATCACCCAGCTCGTGATATGCAAGATACTTTTTATATTACCAATGAAGTTTTGCTTCGTACGCATACTTCACCAATGCAAGCTCGGACAATGGATGCTCATGATTTTTCAAAAGGGGGCTTGCGTATGATTGCTCCTGGTCGTGTTTATCGTCGTGATACAGATGATGCTACACACAGTCATCAATTCCATCAAATTGAAGGCTTGGTTGTAGATAAAAATATCACAATGGCTGACCTTAAAGGAACACTTGACCTTGTCATGAAAAAAATGTTTGGTCAAGAGCGTGAACTACGCTGGCGTCCAAGTTATTTCCCATTTACTGAACCTTCTGTTGAGGTTGATATTTCTTGTTTCAAGTGTGGGGGTAAAGGATGTAATGTCTGCAAACATACTGGGTGGATTGAAATCCTTGGTGCAGGTATGGTCCATCCAAACGTACTTGAAATGTCTGGTTTAGATTCTTCTGTTTATTCTGGTTTTGCTTTTGGACTCGGTCAAGAACGTATTGCCATGTTACGCTATGGAATCAACGATATTCGTGGATTCTATCAAGGCGATGTAAGATTCTTAGAACAATT
>pheS_Lcl-139
ATGAACTTACAAGAAAAAATTGAAGACCTTCGCAAGCGGACTTTGTCTGACTTACTCTCTGTTGCAGACGAAAAAACGCTCAACAATCTTAGAACAGTAATGCTTGGTAAAAAAGGAGAGTTGACTGAAATCCTAAAAGGGATGAAAGATTTAACAAATGAAGAACGACCAGTTATTGGTGCACTTGCTAATGCTTTTCGTGATGAATTTGGAGCGAAATTTGAAGCGAAAAAACTTGAAATTGAACAAGCAGTGATGAACGCGGCTTTGGAGTCTGAAAGTTTGGATGTTACTTTACCTGGAAAAGCTCAAAAAAAAGGAAGTCGTCATATTTTAACTCAAACTCAAGAAGAAATTGAAGAAATTTTCCTTGGAATGGGTTATGAAATTGTTGATGGTTATGAAGTCGAAACCGATCATTATAACTTTGAACGAATGAATCTTCCTAAAGATCACCCAGCTCGTGATATGCAAGATACTTTTTATATTACCAATGAAGTTTTGCTTCGTACGCATACTTCACCAATGCAAGCTCGGACAATGGATGCTCATGATTTTTCAAAAGGGGGCTTGCGTATGATTGCTCCTGGTCGTGTTTATCGTCGTGATACAGATGATGCTACACACAGTCATCAATTCCATCAAATTGAAGGCTTGGTTGTAGATAAAAATATCACAATGGCTGACCTTAAAGGAACACTTGACCTTGTCATGAAAAAAATGTTTGGTCAAGAGCGTGAACTACGCTGGCGTCCAAGTTATTTCCCATTTACTGAACCTTCTGTTGAGGTTGATATTTCTTGTTTCAAGTGTGGGGGTAAAGGATGTAATGTCTGCAAACATACTGGGTGGATTGAAATCCTTGGTGCAGGTATGGTCCATCCAAACGTACTTGAAATGTCTGGTTTAGATTCTTCTGTTTATTCTGGTTTTGCTTTTGGACTCGGTCAAGAACGTATTGCCATGTTACGCTATGGAATCAACGATATTCGTGGATTCTATCAAGGCGATGTAAGATTCTTAGAACAATT
>pheS_Lcl-140
ATGAACTTACAAGAAAAAATTGAAGACCTTCGCAAGCGGACTTTGTCTGACTTACTCTCTGTTGCAGACGAAAAAACGCTCAACAATCTTAGAACAGTAATGCTTGGTAAAAAAGGAGAGTTGACTGAAATCCTAAAAGGGATGAAAGATTTAACAAATGAAGAACGACCAGTTATTGGTGCACTTGCTAATGCTTTTCGTGATGAATTTGGAGCGAAATTTGAAGCGAAAAAACTTGAAATTGAACAAGCAGTGATGAACGCGGCTTTGGAGTCTGAAAGTTTGGATGTTACTTTACCTGGAAAAGCTCAAAAAAAAGGAAGTCGTCATATTTTAACTCAAACTCAAGAAGAAATTGAAGAAATTTTCCTTGGAATGGGTTATGAAATTGTTGATGGTTATGAAGTCGAAACCGATCATTATAACTTTGAACGAATGAATCTTCCTAAAGATCACCCAGCTCGTGATATGCAAGATACTTTTTATATTACCAATGAAGTTTTGCTTCGTACGCATACTTCACCAATGCAAGCTCGGACAATGGATGCTCATGATTTTTCAAAAGGGGGCTTGCGTATGATTGCTCCTGGTCGTGTTTATCGTCGTGATACAGATGATGCTACACACAGTCATCAATTCCATCAAATTGAAGGCTTGGTTGTAGATAAAAATATCACAATGGCTGACCTTAAAGGAACACTTGACCTTGTCATGAAAAAAATGTTTGGTCAAGAGCGTGAACTACGCTGGCGTCCAAGTTATTTCCCATTTACTGAACCTTCTGTTGAGGTTGATATTTCTTGTTTCAAGTGTGGGGGTAAAGGATGTAATGTCTGCAAACATACTGGGTGGATTGAAATCCTTGGTGCAGGTATGGTCCATCCAAACGTACTTGAAATGTCTGGTTTAGATTCTTCTGTTTATTCTGGTTTTGCTTTTGGACTCGGTCAAGAACGTATTGCCATGTTACGCTATGGAATCAACGATATTCGTGGATTCTATCAAGGCGATGTAAGATTCTTAGAACAATT
>pheS_Lcl-141
ATGAACTTACAAGAAAAAATTGAAGACCTTCGCAAGCGGACTTTGTCTGACTTACTCTCTGTTGCTGATGAAAAAACACTGAATAATTTAAGAACTGTGATGCTTGGTAAAAAGGGTGAATTGACTGAAATTCTGAAAGGGATGAAAGACCTAACTAATGAAGAACGTCCAGTTATTGGCGCACTTGCCAATGCTTTTCGTGATGAGTTTGGGGCAAAATTTGAAGCTAAAAAAGTGGAAATTGAACAAGCAGTAATGAATGCCGCTTTAGAATCAGAAACTTTGGATGTGACTTTGCCAGGAAAAGCTCAGAAAAAAGGAAGTCGCCATATCTTAACTCAAACGCAAGAAGAAATTGAAGAAATTTTCCTTGGAATGGGTTATGAAATTGTTGATGGCTATGAAGTGGAAACGGACCATTATAATTTTGAGCGAATGAATCTTCCAAAAGATCATCCAGCTCGTGATATGCAAGATACCTTCTATATCACTAATGAAGTTTTACTTCGTACGCATACTTCACCTATGCAAGCTCGGACAATGGATGCTCATGATTTCTCTAAAGGTGGTTTACGCATGATTGCTCCTGGTCGTGTTTATCGTCGTGATACAGATGATGCCACTCACAGCCACCAATTTCATCAAATTGAAGGTTTGGTTATAGATAAAAATATCACAATGGCGGACCTTAAAGGAACGCTTGACCTTGTCATGAAAAAAATGTTTGGTCAAGACCGTGAATTACGCTGGCGTCCAAGTTATTTCCCATTTACTGAACCTTCTGTTGAGGTTGATATTTCTTGTTTCAAATGTGGCGGAAAAGGCTGTAACGTCTGCAAACATACCGGCTGGATTGAAATTCTTGGTGCAGGTATGGTCCATCCCAATGTGCTTGAAATGTCTGGTTTAGATTCTTCAGTTTATTCTGGTTTTGCTTTCGGGCTTGGTCAAGAACGTATTGCGATGCTCCGTTATGGAATCAATGATATTCGTGGATTCTATCAAGGAGATGTACGATTCTTAGAGCAATT
>pheS_Lcl-142
ATGAACTTACAAGAAAAAATTGAAGACCTTCGCAAGCGGACTTTGTCTGACTTACTCTCTGTTGCTGATGAAAAAACACTGAATAATTTAAGAACTATGATGCTCGGTAAAAAGGGTGAATTGACTGAAATTCTGAAAGGGATGAAAGACCTAACTAATGAAGAACGTCCAGTTATTGGCGCACTTGCCAATGCTTTTCGTGATGAGTTTGGGGCAAAATTTGAAGCTAAAAAAGTGGAAATTGAACAAGCAGTAATGAATGCCGCTTTAGAATCAGAAACTTTGGATGTGACTTTGCCAGGAAAAGCTCAGAAAAAAGGAAGTCGCCATATCTTAACTCAAACGCAAGAGGAAATTGAAGAAATTTTCCTTGGAATGGGTTATGAAATTGTTGATGGCTATGAAGTGGAAACAGACCATTATAATTTTGAGCGAATGAATCTTCCAAAAGATCATCCAGCTCGTGATATGCAAGATACTTTCTATATCACTAATGAAGTTTTACTTCGTACGCATACTTCACCTATGCAAGCTCGGACAATGGATGCTCATGATTTCTCTAAAGGTGGTTTACGCATGATTGCTCCTGGTCGTGTTTATCGTCGTGATACAGATGATGCCACTCACAGCCACCAATTTCATCAAATTGAAGGTTTGGTTGTAGATAAAAATATCACAATGGCAGACCTTAAAGGAACGCTTGACCTTGTCATGAAAAAAATGTTTGGTCAAGACCGTGAATTACGCTGGCGTCCAAGTTATTTCCCATTTACTGAACCTTCTGTTGAGGTTGATATTTCTTGTTTCAAATGTGGCGGAAAAGGCTGTAACGTCTGCAAACATACCGGCTGGATTGAAATTCTTGGTGCAGGTATGGTCCATCCCAATGTGCTTGAAATGTCTGGTTTAGATTCTTCAGTTTATTCTGGTTTTGCTTTCGGGCTTGGTCAAGAACGTATTGCGATGCTCCGTTATGGAATTAACGATATTCGTGGATTCTATCAAGGGGACGTACGATTCTTAGAGCAATT
>pheS_Lcl-143
ATGAACTTACAAGAAAAAATTGAAGACCTTCGCAAGCGGACTTTGTCTGACTTACTCTCTGTTGCTGATGAAAAAACACTGAATAATTTAAGAACTATGATGCTCGGTAAAAAGGGTGAATTGACTGAAATTCTGAAAGGGATGAAAGACCTAACTAATGAAGAACGTCCAGTTATTGGCGCACTTGCCAATGCTTTTCGTGATGAGTTTGGGGCAAAATTTGAAGCTAAAAAAGTGGAAATTGAACAAGCAGTAATGAATGCCGCTTTAGAATCAGAAACTTTGGATGTGACTTTGCCAGGAAAAGCTCAGAAAAAAGGAAGTCGCCATATCTTAACTCAAACGCAAGAGGAAATTGAAGAAATTTTCCTTGGAATGGGTTATGAAATTGTTGATGGCTATGAAGTGGAAACAGACCATTATAATTTTGAGCGAATGAATCTTCCAAAAGATCATCCAGCTCGTGATATGCAAGATACTTTCTATATCACTAATGAAGTTTTACTTCGTACGCATACTTCACCTATGCAAGCTCGGACAATGGATGCTCATGATTTCTCTAAAGGTGGTTTACGCATGATTGCTCCTGGTCGTGTTTATCGTCGTGATACAGATGATGCCACTCACAGCCACCAATTTCATCAAATTGAAGGTTTGGTTGTAGATAAAAATATCACAATGGCAGACCTTAAAGGAACGCTTGACCTTGTCATGAAAAAAATGTTTGGTCAAGACCGTGAATTACGCTGGCGTCCAAGTTATTTCCCATTTACTGAACCTTCTGTTGAGGTTGATATTTCTTGTTTCAAATGTGGCGGAAAAGGCTGTAACGTCTGCAAACATACCGGCTGGATTGAAATTCTTGGTGCAGGTATGGTCCATCCCAATGTGCTTGAAATGTCTGGTTTAGATTCTTCAGTTTATTCTGGTTTTGCTTTCGGGCTTGGTCAAGAACGTATTGCGATGCTCCGTTATGGAATTAACGATATTCGTGGATTCTATCAAGGGGACGTACGATTCTTAGAGCAATT
>pheS_Lcl-144
ATGAACTTACAAGAAAAAATTGAAGACCTTCGCAAGCGGACTTTGTCTGACTTACTCTCTGTTGCTGATGAAAAAACACTGAATAATTTAAGAACTATGATGCTCGGTAAAAAGGGTGAATTGACTGAAATTCTGAAAGGGATGAAAGACCTAACTAATGAAGAACGTCCAGTTATTGGCGCACTTGCCAATGCTTTTCGTGATGAGTTTGGGGCAAAATTTGAAGCTAAAAAAGTGGAAATTGAACAAGCAGTAATGAATGCCGCTTTAGAATCAGAAACTTTGGATGTGACTTTGCCAGGAAAAGCTCAGAAAAAAGGAAGTCGCCATATCTTAACTCAAACGCAAGAGGAAATTGAAGAAATTTTCCTTGGAATGGGTTATGAAATTGTTGATGGCTATGAAGTGGAAACAGACCATTATAATTTTGAGCGAATGAATCTTCCAAAAGATCATCCAGCTCGTGATATGCAAGATACTTTCTATATCACTAATGAAGTTTTACTTCGTACGCATACTTCACCTATGCAAGCTCGGACAATGGATGCTCATGATTTCTCTAAAGGTGGTTTACGCATGATTGCTCCTGGTCGTGTTTATCGTCGTGATACAGATGATGCCACTCACAGCCACCAATTTCATCAAATTGAAGGTTTGGTTGTAGATAAAAATATCACAATGGCAGACCTTAAAGGAACGCTTGACCTTGTCATGAAAAAAATGTTTGGTCAAGACCGTGAATTACGCTGGCGTCCAAGTTATTTCCCATTTACTGAACCTTCTGTTGAGGTTGATATTTCTTGTTTCAAATGTGGCGGAAAAGGCTGTAACGTCTGCAAACATACCGGCTGGATTGAAATTCTTGGTGCAGGTATGGTCCATCCCAATGTGCTTGAAATGTCTGGTTTAGATTCTTCAGTTTATTCTGGTTTTGCTTTCGGGCTTGGTCAAGAACGTATTGCGATGCTCCGTTATGGAATTAACGATATTCGTGGATTCTATCAAGGGGACGTACGATTCTTAGAGCAATT
>pheS_Lcl-145
ATGAACTTACAAGAAAAAATTGAAGACCTTCGCAAGCGGACTTTGTCTGACTTACTCTCTGTTGCTGATGAAAAAACACTGAATAATTTAAGAACTGTGATGCTTGGTAAAAAGGGTGAATTGACTGAAATTCTGAAAGGGATGAAAGACCTAACTAATGAAGAACGTCCAGTTATTGGCGCACTTGCCAATGCTTTTCGTGATGAGTTTGGGGCAAAATTTGAAGCTAAAAAAGTGGAAATTGAACAAGCAGTAATGAATGCCGCTTTAGAATCAGAAACTTTGGATGTGACTTTGCCAGGAAAAGCTCAGAAAAAAGGAAGTCGCCATATCTTAACTCAAACGCAAGAAGAAATTGAAGAAATTTTCCTTGGAATGGGTTATGAAATTGTTGATGGCTATGAAGTGGAAACGGACCATTATAATTTTGAGCGAATGAATCTTCCAAAAGATCATCCAGCTCGTGATATGCAAGATACCTTCTATATCACTAATGAAGTTTTACTTCGTACGCATACTTCACCTATGCAAGCTCGGACAATGGATGCTCATGATTTCTCTAAAGGTGGTTTACGCATGATTGCTCCTGGTCGTGTTTATCGTCGTGATACAGATGATGCCACTCACAGCCACCAATTTCATCAAATTGAAGGTTTGGTTGTAGATAAAAATATCACAATGGCGGACCTTAAAGGAACGCTTGACCTTGTCATGAAAAAAATGTTTGGTCAAGACCGTGAATTACGCTGGCGTCCAAGTTATTTCCCATTTACTGAACCTTCTGTTGAGGTTGATATTTCTTGTTTCAAATGTGGCGGAAAAGGCTGTAACGTCTGCAAACATACCGGCTGGATTGAAATTCTTGGTGCAGGTATGGTCCATCCCAATGTGCTTGAAATGTCTGGTTTAGATTCTTCAGTTTATTCTGGTTTTGCTTTCGGGCTTGGTCAAGAACGTATTGCGATGCTCCGTTATGGAATCAATGATATTCGTGGATTCTATCAAGGAGATGTACGATTCTTAGAGCAATT
>pheS_Lcl-146
ATGAACTTACAAGAAAAAATTGAAGACCTTCGCAAGCGGACTTTGTCTGACTTACTCTCTGTTGCTGATGAAAAAACACTGAATAATTTAAGAACTATGATGCTCGGTAAAAAGGGTGAATTGACTGAAATTCTGAAAGGGATGAAAGACCTAACTAATGAAGAACGTCCAGTTATTGGCGCACTTGCCAATGCTTTTCGTGATGAGTTTGGGGCAAAATTTGAAGCTAAAAAAGTGGAAATTGAACAAGCAGTAATGAATGCCGCTTTAGAATCAGAAACTTTGGATGTGACTTTGCCAGGAAAAGCTCAGAAAAAAGGAAGTCGCCATATCTTAACTCAAACGCAAGAGGAAATTGAAGAAATTTTCCTTGGAATGGGTTATGAAATTGTTGATGGCTATGAAGTGGAAACAGACCATTATAATTTTGAGCGAATGAATCTTCCAAAAGATCATCCAGCTCGTGATATGCAAGATACTTTCTATATCACTAATGAAGTTTTACTTCGTACGCATACTTCACCTATGCAAGCTCGGACAATGGATGCTCATGATTTCTCTAAAGGTGGTTTACGCATGATTGCTCCTGGTCGTGTTTATCGTCGTGATACAGATGATGCCACTCACAGCCACCAATTTCATCAAATTGAAGGTTTGGTTGTAGATAAAAATATCACAATGGCAGACCTTAAAGGAACGCTTGACCTTGTCATGAAAAAAATGTTTGGTCAAGACCGTGAATTACGCTGGCGTCCAAGTTATTTCCCATTTACTGAACCTTCTGTTGAGGTTGATATTTCTTGTTTCAAATGTGGCGGAAAAGGCTGTAACGTCTGCAAACATACCGGCTGGATTGAAATTCTTGGTGCAGGTATGGTCCATCCCAATGTGCTTGAAATGTCTGGTTTAGATTCTTCAGTTTATTCTGGTTTTGCTTTCGGGCTTGGTCAAGAACGTATTGCGATGCTCCGTTATGGAATTAACGATATTCGTGGATTCTATCAAGGGGACGTACGATTCTTAGAGCAATT
>pheS_Lcl-147
ATGAACTTACAAGAAAAAATTGAAGACCTTCGCAAGCGGACTTTGTCTGACTTACTCTCTGTTGCTGATGAAAAAACACTGAATAATTTAAGAACTGTGATGCTTGGTAAAAAGGGTGAATTGACTGAAATTCTGAAAGGGATGAAAGACCTAACTAATGAAGAACGTCCAGTTATTGGCGCACTTGCCAATGCTTTTCGTGATGAGTTTGGGGCAAAATTTGAAGCTAAAAAAGTGGAAATTGAACAAGCAGTAATGAATGCCGCTTTAGAATCAGAAACTTTGGATGTGACTTTGCCAGGAAAAGCTCAGAAAAAAGGAAGTCGCCATATCTTAACTCAAACGCAAGAAGAAATTGAAGAAATTTTCCTTGGAATGGGTTATGAAATTGTTGATGGCTATGAAGTGGAAACGGACCATTATAATTTTGAGCGAATGAATCTTCCAAAAGATCATCCAGCTCGTGATATGCAAGATACCTTCTATATCACTAATGAAGTTTTACTTCGTACGCATACTTCACCTATGCAAGCTCGGACAATGGATGCTCATGATTTCTCTAAAGGTGGTTTACGCATGATTGCTCCTGGTCGTGTTTATCGTCGTGATACAGATGATGCCACTCACAGCCACCAATTTCATCAAATTGAAGGTTTGGTTGTAGATAAAAATATCACAATGGCGGACCTTAAAGGAACGCTTGACCTTGTCATGAAAAAAATGTTTGGTCAAGACCGTGAATTACGCTGGCGTCCAAGTTATTTCCCATTTACTGAACCTTCTGTTGAGGTTGATATTTCTTGTTTCAAATGTGGCGGAAAAGGCTGTAACGTCTGCAAACATACCGGCTGGATTGAAATTCTTGGTGCAGGTATGGTCCATCCCAATGTGCTTGAAATGTCTGGTTTAGATTCTTCAGTTTATTCTGGTTTTGCTTTCGGGCTTGGTCAAGAACGTATTGCGATGCTCCGTTATGGAATCAATGATATTCGTGGATTCTATCAAGGAGATGTACGATTCTTAGAGCAATT
>pheS_Lcl-148
ATGAACTTACAAGAAAAAATTGAAGACCTTCGCAAGCGGACTTTGTCTGACTTACTCTCTGTTGCTGATGAAAAAACACTGAATAATTTAAGAACTGTGATGCTTGGTAAAAAGGGTGAATTGACTGAAATTCTGAAAGGGATGAAAGACCTAACTAATGAAGAACGTCCAGTTATTGGCGCACTTGCCAATGCTTTTCGTGATGAGTTTGGGGCAAAATTTGAAGCTAAAAAAGTGGAAATTGAACAAGCAGTAATGAATGCCGCTTTAGAATCAGAAACTTTGGATGTGACTTTGCCAGGAAAAGCTCAGAAAAAAGGAAGTCGCCATATCTTAACTCAAACGCAAGAAGAAATTGAAGAAATTTTCCTTGGAATGGGTTATGAAATTGTTGATGGCTATGAAGTGGAAACGGACCATTATAATTTTGAGCGAATGAATCTTCCAAAAGATCATCCAGCTCGTGATATGCAAGATACCTTCTATATCACTAATGAAGTTTTACTTCGTACGCATACTTCACCTATGCAAGCTCGGACAATGGATGCTCATGATTTCTCTAAAGGTGGTTTACGCATGATTGCTCCTGGTCGTGTTTATCGTCGTGATACAGATGATGCCACTCACAGCCACCAATTTCATCAAATTGAAGGTTTGGTTGTAGATAAAAATATCACAATGGCGGACCTTAAAGGAACGCTTGACCTTGTCATGAAAAAAATGTTTGGTCAAGACCGTGAATTACGCTGGCGTCCAAGTTATTTCCCATTTACTGAACCTTCTGTTGAGGTTGATATTTCTTGTTTCAAATGTGGCGGAAAAGGCTGTAACGTCTGCAAACATACCGGCTGGATTGAAATTCTTGGTGCAGGTATGGTCCATCCCAATGTGCTTGAAATGTCTGGTTTAGATTCTTCAGTTTATTCTGGTTTTGCTTTCGGGCTTGGTCAAGAACGTATTGCGATGCTCCGTTATGGAATCAATGATATTCGTGGATTCTATCAAGGAGATGTACGATTCTTAGAGCAATT
>pheS_Lcl-149
ATGAACTTACAAGAAAAAATTGAAGACCTTCGCAAGCGGACTTTGTCTGACTTACTCTCTGTTGCTGATGAAAAAACACTGAATAATTTAAGAACTGTGATGCTTGGTAAAAAGGGTGAATTGACTGAAATTCTGAAAGGGATGAAAGACCTAACTAATGAAGAACGTCCAGTTATTGGCGCACTTGCCAATGCTTTTCGTGATGAGTTTGGGGCAAAATTTGAAGCTAAAAAAGTGGAAATTGAACAAGCAGTAATGAATGCCGCTTTAGAATCAGAAACTTTGGATGTGACTTTGCCAGGAAAAGCTCAGAAAAAAGGAAGTCGCCATATCTTAACTCAAACGCAAGAAGAAATTGAAGAAATTTTCCTTGGAATGGGTTATGAAATTGTTGATGGCTATGAAGTGGAAACGGACCATTATAATTTTGAGCGAATGAATCTTCCAAAAGATCATCCAGCTCGTGATATGCAAGATACCTTCTATATCACTAATGAAGTTTTACTTCGTACGCATACTTCACCTATGCAAGCTCGGACAATGGATGCTCATGATTTCTCTAAAGGTGGTTTACGCATGATTGCTCCTGGTCGTGTTTATCGTCGTGATACAGATGATGCCACTCACAGCCACCAATTTCATCAAATTGAAGGTTTGGTTGTAGATAAAAATATCACAATGGCGGACCTTAAAGGAACGCTTGACCTTGTCATGAAAAAAATGTTTGGTCAAGACCGTGAATTACGCTGGCGTCCAAGTTATTTCCCATTTACTGAACCTTCTGTTGAGGTTGATATTTCTTGTTTCAAATGTGGCGGAAAAGGCTGTAACGTCTGCAAACATACCGGCTGGATTGAAATTCTTGGTGCAGGTATGGTCCATCCCAATGTGCTTGAAATGTCTGGTTTAGATTCTTCAGTTTATTCTGGTTTTGCTTTCGGGCTTGGTCAAGAACGTATTGCGATGCTCCGTTATGGAATCAATGATATTCGTGGATTCTATCAAGGAGATGTACGATTCTTAGAGCAATT
>pheS_Lcl-150
ATGAACTTACAAGAAAAAATTGAAGACCTTCGCAAGCGGACTTTGTCTGACTTACTCTCTGTTGCTGATGAAAAAACACTGAATAATTTAAGAACTGTGATGCTTGGTAAAAAGGGTGAATTGACTGAAATTCTGAAAGGGATGAAAGACCTAACTAATGAAGAACGTCCAGTTATTGGCGCACTTGCCAATGCTTTTCGTGATGAGTTTGGGGCAAAATTTGAAGCTAAAAAAGTGGAAATTGAACAAGCAGTAATGAATGCCGCTTTAGAATCAGAAACTTTGGATGTGACTTTGCCAGGAAAAGCTCAGAAAAAAGGAAGTCGCCATATCTTAACTCAAACGCAAGAAGAAATTGAAGAAATTTTCCTTGGAATGGGTTATGAAATTGTTGATGGCTATGAAGTGGAAACGGACCATTATAATTTTGAGCGAATGAATCTTCCAAAAGATCATCCAGCTCGTGATATGCAAGATACCTTCTATATCACTAATGAAGTTTTACTTCGTACGCATACTTCACCTATGCAAGCTCGGACAATGGATGCTCATGATTTCTCTAAAGGTGGTTTACGCATGATTGCTCCTGGTCGTGTTTATCGTCGTGATACAGATGATGCCACTCACAGCCACCAATTTCATCAAATTGAAGGTTTGGTTGTAGATAAAAATATCACAATGGCGGACCTTAAAGGAACGCTTGACCTTGTCATGAAAAAAATGTTTGGTCAAGACCGTGAATTACGCTGGCGTCCAAGTTATTTCCCATTTACTGAACCTTCTGTTGAGGTTGATATTTCTTGTTTCAAATGTGGCGGAAAAGGCTGTAACGTCTGCAAACATACCGGCTGGATTGAAATTCTTGGTGCAGGTATGGTCCATCCCAATGTGCTTGAAATGTCTGGTTTAGATTCTTCAGTTTATTCTGGTTTTGCTTTCGGGCTTGGTCAAGAACGTATTGCGATGCTCCGTTATGGAATCAATGATATTCGTGGATTCTATCAAGGAGATGTACGATTCTTAGAGCAATT
>pheS_Lcl-151
ATGAACTTACAAGAAAAAATTGAAGACCTTCGCAAGCGGACTTTGTCTGACTTACTCTCTGTTGCTGATGAAAAAACACTGAATAATTTAAGAACTGTGATGCTTGGTAAAAAGGGTGAATTGACTGAAATTCTGAAAGGGATGAAAGACCTAACTAATGAAGAACGTCCAGTTATTGGCGCACTTGCCAATGCTTTTCGTGATGAGTTTGGGGCAAAATTTGAAGCTAAAAAAGTAGAAATTGAACAAGCAGTAATGAATGCCGCTTTAGAATCAGAAACTTTGGATGTGACTTTGCCAGGAAAAGCTCAGAAAAAAGGAAGTCGCCATATCTTAACTCAAACGCAAGAAGAAATTGAAGAAATTTTCCTTGGAATGGGTTATGAAATTGTTGATGGCTATGAAGTGGAAACGGACCATTATAATTTTGAGCGAATGAATCTTCCAAAAGATCATCCAGCTCGTGATATGCAAGATACCTTCTATATCACTAATGAAGTTTTACTTCGTACGCATACTTCACCTATGCAAGCTCGGACAATGGATGCTCATGATTTCTCTAAAGGTGGTTTACGCATGATTGCTCCTGGTCGTGTTTATCGTCGTGATACAGATGATGCCACTCACAGCCACCAATTTCATCAAATTGAAGGTTTGGTTGTAGATAAAAATATCACAATGGCGGACCTTAAAGGAACGCTTGACCTTGTCATGAAAAAAATGTTTGGTCAAGACCGTGAATTACGCTGGCGTCCAAGTTATTTCCCATTTACTGAACCTTCTGTTGAGGTTGATATTTCTTGTTTCAAATGTGGCGGAAAAGGCTGTAACGTCTGCAAACATACCGGCTGGATTGAAATTCTTGGTGCAGGTATGGTCCATCCCAATGTGCTTGAAATGTCTGGTTTAGATTCTTCAGTTTATTCTGGTTTTGCTTTCGGGCTTGGTCAAGAACGTATTGCGATGCTCCGTTATGGAATCAATGATATTCGTGGATTCTATCAAGGAGATGTACGATTCTTAGAGCAATT
>pheS_Lcl-152
ATGAACTTACAAGAAAAAATTGAAGACCTTCGCAAGCGGACTTTGTCTGACTTACTCTCTGTTGCTGATGAAAAAACACTGAATAATTTAAGAACTGTGATGCTTGGTAAAAAGGGTGAATTGACTGAAATTCTGAAAGGGATGAAAGACCTAACTAATGAAGAACGTCCAGTTATTGGCGCACTTGCCAATGCTTTTCGTGATGAGTTTGGGGCAAAATTTGAAGCTAAAAAAGTGGAAATTGAACAAGCAGTAATGAATGCCGCTTTAGAATCAGAAACTTTGGATGTGACTTTGCCAGGAAAAGCTCAGAAAAAAGGAAGTCGCCATATCTTAACTCAAACGCAAGAAGAAATTGAAGAAATTTTCCTTGGAATGGGTTATGAAATTGTTGATGGCTATGAAGTGGAAACGGACCATTATAATTTTGAGCGAATGAATCTTCCAAAAGATCATCCAGCTCGTGATATGCAAGATACCTTCTATATCACTAATGAAGTTTTACTTCGTACGCATACTTCACCTATGCAAGCTCGGACAATGGATGCTCATGATTTCTCTAAAGGTGGTTTACGCATGATTGCTCCTGGTCGTGTTTATCGTCGTGATACAGATGATGCCACTCACAGCCACCAATTTCATCAAATTGAAGGTTTGGTTGTAGATAAAAATATCACAATGGCGGACCTTAAAGGAACGCTTGACCTTGTCATGAAAAAAATGTTTGGTCAAGACCGTGAATTACGCTGGCGTCCAAGTTATTTCCCATTTACTGAACCTTCTGTTGAGGTTGATATTTCTTGTTTCAAATGTGGCGGAAAAGGCTGTAACGTCTGCAAACATACCGGCTGGATTGAAATTCTTGGTGCAGGTATGGTCCATCCCAATGTGCTTGAAATGTCTGGTTTAGATTCTTCAGTTTATTCTGGTTTTGCTTTCGGGCTTGGTCAAGAACGTATTGCGATGCTCCGTTATGGAATCAATGATATTCGTGGATTCTATCAAGGAGATGTACGATTCTTAGAGCAATT
>pheS_Lcl-153
ATGAACTTACAAGAAAAAATTGAAGACCTTCGCAAGCGGACTTTGTCTGACTTACTCTCTGTTGCTGATGAAAAAACACTGAATAATTTAAGAACTGTGATGCTTGGTAAAAAGGGTGAATTGACTGAAATTCTGAAAGGGATGAAAGACCTAACTAATGAAGAACGTCCAGTTATTGGCGCACTTGCCAATGCTTTTCGTGATGAGTTTGGGGCAAAATTTGAAGCTAAAAAAGTGGAAATTGAACAAGCAGTAATGAATGCCGCTTTAGAATCAGAAACTTTGGATGTGACTTTGCCAGGAAAAGCTCAGAAAAAAGGAAGTCGCCATATCTTAACTCAAACGCAAGAAGAAATTGAAGAAATTTTCCTTGGAATGGGTTATGAAATTGTTGATGGCTATGAAGTGGAAACGGACCATTATAATTTTGAGCGAATGAATCTTCCAAAAGATCATCCAGCTCGTGATATGCAAGATACCTTCTATATCACTAATGAAGTTTTACTTCGTACGCATACTTCACCTATGCAAGCTCGGACAATGGATGCTCATGATTTCTCTAAAGGTGGTTTACGCATGATTGCTCCTGGTCGTGTTTATCGTCGTGATACAGATGATGCCACTCACAGCCACCAATTTCATCAAATTGAAGGTTTGGTTGTAGATAAAAATATCACAATGGCGGACCTTAAAGGAACGCTTGACCTTGTCATGAAAAAAATGTTTGGTCAAGACCGTGAATTACGCTGGCGTCCAAGTTATTTCCCATTTACTGAACCTTCTGTTGAGGTTGATATTTCTTGTTTCAAATGTGGCGGAAAAGGCTGTAACGTCTGCAAACATACCGGCTGGATTGAAATTCTTGGTGCAGGTATGGTCCATCCCAATGTGCTTGAAATGTCTGGTTTAGATTCTTCAGTTTATTCTGGTTTTGCTTTCGGGCTTGGTCAAGAACGTATTGCGATGCTCCGTTATGGAATCAATGATATTCGTGGATTCTATCAAGGAGATGTACGATTCTTAGAGCAATT
>pheS_Lcl-154
ATGAACTTACAAGAAAAAATTGAAGACCTTCGCAAGCGGACTTTGTCTGACTTACTCTCTGTTGCTGATGAAAAAACACTGAATAATTTAAGAACTGTGATGCTTGGTAAAAAGGGTGAATTGACTGAAATTCTGAAAGGAATGAAAGACCTAACTAATGAAGAACGTCCAGTTATTGGCGCACTTGCCAATGCTTTTCGTGATGAGTTTGGGGCAAAATTTGAAGCTAAAAAAGTGGAAATTGAACAAGCAGTAATGAATGCCGCTTTAGAATCAGAAACTTTGGATGTGACTTTGCCAGGAAAAGCTCAGAAAAAAGGAAGTCGCCATATCTTAACTCAAACGCAAGAAGAAATTGAAGAAATTTTCCTTGGAATGGGTTATGAAATTGTTGATGGCTATGAAGTGGAAACGGACCATTATAATTTTGAGCGAATGAATCTTCCAAAAGATCATCCAGCTCGTGATATGCAAGATACCTTCTATATCACTAATGAAGTTTTACTTCGTACGCATACTTCACCTATGCAAGCTCGGACAATGGATGCTCATGATTTCTCTAAAGGTGGTTTACGCATGATTGCTCCTGGTCGTGTTTATCGTCGTGATACAGATGATGCCACTCACAGCCACCAATTTCATCAAATTGAAGGTTTGGTTGTAGATAAAAATATCACAATGGCGGACCTTAAAGGAACGCTTGACCTTGTCATGAAAAAAATGTTTGGTCAAGACCGTGAATTACGCTGGCGTCCAAGTTATTTCCCATTTACTGAACCTTCTGTTGAGGTTGATATTTCTTGTTTCAAATGTGGCGGAAAAGGCTGTAACGTCTGCAAACATACCGGCTGGATTGAAATTCTTGGTGCAGGTATGGTCCATCCCAATGTGCTTGAAATGTCTGGTTTAGATTCTTCAGTTTATTCTGGTTTTGCTTTCGGGCTTGGTCAAGAACGTATTGCGATGCTCCGTTATGGAATCAATGATATTCGTGGATTCTATCAAGGAGATGTAAGATTCTTAGAGCAATT
>pheS_Lcl-155
ATGAACTTACAAGAAAAAATTGAAGACCTTCGCAAGCGGACTTTGTCTGACTTACTCTCTGTTGCAGACGAAAAAACGCTCAACAATCTTAGAACAGTAATGCTTGGTAAAAAAGGAGAGTTGACTGAAATCCTAAAAGGGATGAAAGATTTAACAAATGAAGAACGACCAGTTATTGGTGCACTTGCTAATGCTTTTCGTGATGAATTTGGAGCGAAATTTGAAGCGAAAAAACTTGAAATTGAACAAGCAGTGATGAACGCGGCTTTGGAGTCTGAAACTTTGGATGTTACTTTACCTGGAAAAGCTCAGAAAAAAGGAAGTCGTCATATTTTAACTCAAACTCAAGAAGAAATTGAAGAAATTTTCCTTGGAATGGGTTATGAAATTGTTGATGGTTATGAAGTCGAAACCGATCATTATAACTTTGAACGAATGAATCTTCCTAAAGATCACCCAGCTCGTGATATGCAAGATACTTTTTATATTACCAATGAAGTTTTGCTTCGTACGCATACTTCACCAATGCAAGCTCGGACAATGGATGCTCATGATTTTTCAAAAGGAGGCTTGCGTATGATTGCTCCTGGTCGTGTTTATCGTCGTGATACAGATGATGCGACACACAGTCATCAATTCCATCAAATTGAAGGCTTGGTTGTAGATAAAAATATCACAATGGCTGACCTTAAAGGGACACTTGACCTTGTCATGAAAAAAATGTTTGGTCAAGAGCGTGAACTACGCTGGCGCCCAAGTTATTTCCCATTTACTGAACCTTCTGTTGAGGTTGATATTTCTTGTTTCAAATGCGGGGGTAAAGGATGTAATGTCTGCAAACATACCGGTTGGATTGAAATCCTTGGTGCAGGTATGGTCCATCCAAACGTACTTGAAATGTCTGGTTTAGATTCTTCTGTTTATTCTGGTTTTGCTTTTGGACTCGGTCAAGAACGTATTGCCATGTTACGCTATGGAATCAACGATATTCGTGGATTCTATCAAGGCGATGTAAGATTCTTAGAACAATT
>pheS_Lcl-156
ATGAACTTACAAGAAAAAATTGAAGACCTTCGCAAGCGGACTTTGTCTGACTTACTCTCTGTTGCAGACGAAAAAACGCTCAACAATCTTAGAACAGTAATGCTTGGTAAAAAAGGAGAGTTGACTGAAATCCTAAAAGGGATGAAAGATTTAACAAATGAAGAACGACCAGTTATTGGTGCACTTGCTAATGCTTTTCGTGATGAATTTGGAGCGAAATTTGAAGCGAAAAAACTTGAAATTGAACAAGCAGTGATGAACGCGGCTTTGGAGTCTGAAAGTTTGGATGTTACTTTACCTGGAAAAGCTCAAAAAAAAGGAAGTCGTCATATTTTAACTCAAACTCAAGAAGAAATTGAAGAAATTTTCCTTGGAATGGGTTATGAAATTGTTGATGGTTATGAAGTCGAAACCGATTATTATAACTTTGAACGAATGAATCTTCCTAAAGATCACCCAGCTCGTGATATGCAAGATACTTTTTATATTACCAATGAAGTTTTGCTTCGTACGCATACTTCACCAATGCAAGCTCGGACAATGGATGCTCATGATTTTTCAAAAGGGGGCTTGCGTATGATTGCTCCTGGTCGTGTTTATCGTCGTGATACAGATGATGCTACACACAGTCATCAATTCCACCAAATTGAAGGCTTGGTTGTAGATAAAAATATCACAATGGCTGACCTTAAAGGAACACTTGACCTTGTCATGAAAAAAATGTTTGGTCAAGAGCGTGAACTACGCTGGCGTCCAAGTTATTTCCCATTTACTGAACCTTCTGTTGAGGTTGATATTTCTTGTTTCAAGTGTGGGGGTAAAGGATGTAATGTCTGCAAACATACTGGGTGGATTGAAATCCTTGGTGCAGGTATGGTCCATCCAAACGTACTTGAAATGTCTGGTTTAGATTCTTCTGTTTATTCTGGTTTTGCTTTTGGACTCGGTCAAGAACGTATTGCCATGTTACGCTATGGAATCAACGATATTCGTGGATTCTATCAAGACGATGTAAGATTCTTAGAACAATT
>pheS_Lcl-157
ATGAACTTACAAGAAAAAATTGAAGACCTTCGCAAGCGGACTTTGTCTGACTTACTCTCTGTTGCTGATGAAAAAACACTGAATAATTTAAGAACTGTGATGCTTGGTAAAAAGGGTGAATTGACTGAAATTCTGAAAGGGATGAAAGACCTAACTAATGAAGAACGTCCAGTTATTGGCGCACTTGCCAATGCTTTTCGTGATGAGTTTGGGGCAAAATTTGAAGCTAAAAAAGTAGAAATTGAACAAGCAGTAATGAATGCCGCTTTAGAATCAGAAACTTTGGATGTGACTTTGCCAGGAAAAGCTCAGAAAAAAGGAAGTCGCCATATCTTAACTCAAACGCAAGAAGAAATTGAAGAAATTTTCCTTGGAATGGGTTATGAAATTGTTGATGGCTATGAAGTGGAAACGGACCATTATAATTTTGAGCGAATGAATCTTCCAAAAGATCATCCAGCTCGTGATATGCAAGATACCTTCTATATCACTAATGAAGTTTTACTTCGTACGCATACTTCACCTATGCAAGCTCGGACAATGGATGCTCATGATTTCTCTAAAGGTGGTTTACGCATGATTGCTCCTGGTCGTGTTTATCGTCGTGATACAGATGATGCCACTCACAGCCACCAATTTCATCAAATTGAAGGTTTGGTTGTAGATAAAAATATCACAATGGCGGACCTTAAAGGAACGCTTGACCTTGTCATGAAAAAAATGTTTGGTCAAGACCGTGAATTACGCTGGCGTCCAAGTTATTTCCCATTTACTGAACCTTCTGTTGAGGTTGATATTTCTTGTTTCAAATGTGGCGGAAAAGGCTGTAACGTCTGCAAACATACCGGCTGGATTGAAATTCTTGGTGCAGGTATGGTCCATCCCAATGTGCTTGAAATGTCTGGTTTAGATTCTTCAGTTTATTCTGGTTTTGCTTTCGGGCTTGGTCAAGAACGTATTGCGATGCTCCGTTATGGAATCAATGATATTCGTGGATTCTATCAAGGAGATGTACGATTCTTAGAGCAATT
>pheS_Lcl-158
ATGAACTTACAAGAAAAAATTGAAGACCTTCGCAAGCGGACTTTGTCTGACTTACTCTCTGTTGCTGATGAAAAAACACTGAATAATTTAAGAACTGTGATGCTTGGTAAAAAGGGTGAATTGACTGAAATTCTGAAAGGGATGAAAGACCTAACTAATGAAGAACGTCCAGTTATTGGCGCACTTGCCAATGCTTTTCGTGATGAGTTTGGGGCAAAATTTGAAGCTAAAAAAGTGGAAATTGAACAAGCAGTAATGAATGCCGCTTTAGAATCAGAAACTTTGGATGTGACTTTGCCAGGAAAAGCTCAGAAAAAAGGAAGTCGCCATATCTTAACTCAAACGCAAGAAGAAATTGAAGAAATTTTCCTTGGAATGGGTTATGAAATTGTTGATGGCTATGAAGTGGAAACGGACCATTATAATTTTGAGCGAATGAATCTTCCAAAAGATCATCCAGCTCGTGATATGCAAGATACCTTCTATATCACTAATGAAGTTTTACTTCGTACGCATACTTCACCTATGCAAGCTCGGACAATGGATGCTCATGATTTCTCTAAAGGTGGTTTACGCATGATTGCTCCTGGTCGTGTTTATCGTCGTGATACAGATGATGCCACTCACAGCCACCAATTTCATCAAATTGAAGGTTTGGTTATAGATAAAAATATCACAATGGCGGACCTTAAAGGAACGCTTGACCTTGTCATGAAAAAAATGTTTGGTCAAGACCGTGAATTACGCTGGCGTCCAAGTTATTTCCCATTTACTGAACCTTCTGTTGAGGTTGATATTTCTTGTTTCAAATGTGGCGGAAAAGGCTGTAACGTCTGCAAACATACCGGCTGGATTGAAATTCTTGGTGCAGGTATGGTCCATCCCAATGTGCTTGAAATGTCTGGTTTAGATTCTTCAGTTTATTCTGGTTTTGCTTTCGGGCTTGGTCAAGAACGTATTGCGATGCTCCGTTATGGAATCAATGATATTCGTGGATTCTATCAAGGAGATGTACGATTCTTAGAGCAATT
>pheS_Lcl-159
ATGAACTTACAAGAAAAAATTGAAGACCTTCGCAAGCGGACTTTGTCTGACTTACTCTCTGTTGCTGATGAAAAAACACTGAATAATTTAAGAACTGTGATGCTTGGTAAAAAGGGTGAATTGACTGAAATTCTGAAAGGGATGAAAGACCTAACTAATGAAGAACGTCCAGTTATTGGCGCACTTGCCAATGCTTTTCGTGATGAGTTTGGGGCAAAATTTGAAGCTAAAAAAGTGGAAATTGAACAAGCAGTAATGAATGCCGCTTTAGAATCAGAAACTTTGGATGTGACTTTGCCAGGAAAAGCTCAGAAAAAAGGAAGTCGCCATATCTTAACTCAAACGCAAGAAGAAATTGAAGAAATTTTCCTTGGAATGGGTTATGAAATTGTTGATGGCTATGAAGTGGAAACGGACCATTATAATTTTGAGCGAATGAATCTTCCAAAAGATCATCCAGCTCGTGATATGCAAGATACCTTCTATATCACTAATGAAGTTTTACTTCGTACGCATACTTCACCTATGCAAGCTCGGACAATGGATGCTCATGATTTCTCTAAAGGTGGTTTACGCATGATTGCTCCTGGTCGTGTTTATCGTCGTGATACAGATGATGCCACTCACAGCCACCAATTTCATCAAATTGAAGGTTTGGTTATAGATAAAAATATCACAATGGCGGACCTTAAAGGAACGCTTGACCTTGTCATGAAAAAAATGTTTGGTCAAGACCGTGAATTACGCTGGCGTCCAAGTTATTTCCCATTTACTGAACCTTCTGTTGAGGTTGATATTTCTTGTTTCAAATGTGGCGGAAAAGGCTGTAACGTCTGCAAACATACCGGCTGGATTGAAATTCTTGGTGCAGGTATGGTCCATCCCAATGTGCTTGAAATGTCTGGTTTAGATTCTTCAGTTTATTCTGGTTTTGCTTTCGGGCTTGGTCAAGAACGTATTGCGATGCTCCGTTATGGAATCAATGATATTCGTGGATTCTATCAAGGAGATGTACGATTCTTAGAGCAATT
>pheS_Lcl-160
ATGAACTTACAAGAAAAAATTGAAGACCTTCGCAAGCGGACTTTGTCTGACTTACTCTCTGTTGCTGATGAAAAAACACTGAATAATTTAAGAACTGTGATGCTTGGTAAAAAGGGTGAATTGACTGAAATTCTGAAAGGGATGAAAGACCTAACTAATGAAGAACGTCCAGTTATTGGCGCACTTGCCAATGCTTTTCGTGATGAGTTTGGGGCAAAATTTGAAGCTAAAAAAGTGGAAATTGAACAAGCAGTAATGAATGCCGCTTTAGAATCAGAAACTTTGGATGTGACTTTGCCAGGAAAAGCTCAGAAAAAAGGAAGTCGCCATATCTTAACTCAAACGCAAGAAGAAATTGAAGAAATTTTCCTTGGAATGGGTTATGAAATTGTTGATGGCTATGAAGTGGAAACGGACCATTATAATTTTGAGCGAATGAATCTTCCAAAAGATCATCCAGCTCGTGATATGCAAGATACCTTCTATATCACTAATGAAGTTTTACTTCGTACGCATACTTCACCTATGCAAGCTCGGACAATGGATGCTCATGATTTCTCTAAAGGTGGTTTACGCATGATTGCTCCTGGTCGTGTTTATCGTCGTGATACAGATGATGCCACTCACAGCCACCAATTTCATCAAATTGAAGGTTTGGTTATAGATAAAAATATCACAATGGCGGACCTTAAAGGAACGCTTGACCTTGTCATGAAAAAAATGTTTGGTCAAGACCGTGAATTACGCTGGCGTCCAAGTTATTTCCCATTTACTGAACCTTCTGTTGAGGTTGATATTTCTTGTTTCAAATGTGGCGGAAAAGGCTGTAACGTCTGCAAACATACCGGCTGGATTGAAATTCTTGGTGCAGGTATGGTCCATCCCAATGTGCTTGAAATGTCTGGTTTAGATTCTTCAGTTTATTCTGGTTTTGCTTTCGGGCTTGGTCAAGAACGTATTGCGATGCTCCGTTATGGAATCAATGATATTCGTGGATTCTATCAAGGAGATGTACGATTCTTAGAGCAATT
>pheS_Lcl-161
ATGAACTTACAAGAAAAAATTGAAGACCTTCGCAAGCGGACTTTGTCTGACTTACTCTCTGTTGCAGACGAAAAAACGCTCAACAATCTTAGAACAGTAATGCTTGGTAAAAAAGGAGAGTTGACTGAAATCCTAAAAGTGATGAAAGATTTAACAAATGAAGAACGACCAGTTATTGGTGCACTTGCTAATGCTTTTCGTGATGAATTTGGAGCGAAATTTGAAGCGAAAAAACTTGAAATTGAACAAGCAGTGATGAACGCGGCTTTGGAGTCTGAAAGTTTGGATGTTACTTTACCTGGAAAAGCTCAAAAAAAAGGAAGTCGGCATATTTTAACTCAAACTCAAGAAGAAATTGAAGAAATTTTCCTTGGAATGGGTTATGAAATTGTTGATGGTTATGAAGTCGAAACCGATCATTATAACTTTGAACGAATGAATCTTCCTAAAGATCACCCAGCTCGTGATATGCAAGATACTTTTTATATTACCAATGAAGTTTTGCTTCGTACGCATACTTCACCAATGCAAGCTCGGACAATGGATGCTCATGATTTTTCAAAAGGGGGCTTGCGTATGATTGCTCCTGGTCGTGTTTATCGTCGTGATACAGATGATGCTACACACAGTCATCAATTCCATCAAATTGAAGGCTTGGTTGTAGATAAAAATATCACAATGGCTGACCTTAAAGGAACACTTGACCTTGTCATGAAAAAAATGTTTGGTCAAGAGCGTGAACTACGCTGGCGTCCAAGTTATTTCCCATTTACTGAACCATCTGTTGAGGTTGATATTTCTTGTTTCAAGTGTGGGGGTAAAGGATGTAATGTCTGCAAACATACTGGGTGGATTGAAATCCTTGGTGCAGGTATGGTCCATCCAAACGTACTTGAAATGTCTGGTTTAGATTCTTCTGTTTATTCTGGTTTTGCTTTTGGACTCGGTCAAGAACGTATTGCCATGTTACGCTATGGAATCAACGATATTCGTGGATTCTATCAAGGCGATGTAAGATTCTTAGAACAATT
>pheS_Lcl-162
ATGAACTTACAAGAAAAAATTGAAGACCTTCGCAAGCGGACTTTGTCTGACTTACTCTCTGTTGCTGATGAAAAAACACTGAATAATTTAAGAACTGTGATGCTTGGTAAAAAGGGTGAATTGACTGAAATTCTGAAAGGGATGAAAGACCTAACTAATGAAGAACGTCCAGTTATTGGCGCACTTGCCAATGCTTTTCGTGATGAGTTTGGGGCAAAATTTGAAGCTAAAAAAGTGGAAATTGAACAAGCAGTAATGAATGCCGCTTTAGAATCAGAAACTTTGGATGTGACTTTGCCAGGAAAAGCTCAGAAAAAAGGAAGTCGCCATATCTTAACTCAAACGCAAGAAGAAATTGAAGAAATTTTCCTTGGAATGGGTTATGAAATTGTTGATGGCTATGAAGTGGAAACGGACCATTATAATTTTGAGCGAATGAATCTTCCAAAAGATCATCCAGCTCGTGATATGCAAGATACCTTCTATATCACTAATGAAGTTTTACTTCGTACGCATACTTCACCTATGCAAGCTCGGACAATGGATGCTCATGATTTCTCTAAAGGTGGTTTACGCATGATTGCTCCTGGTCGTGTTTATCGTCGTGATACAGATGATGCCACTCACAGCCACCAATTTCATCAAATTGAAGGTTTGGTTATAGATAAAAATATCACAATGGCGGACCTTAAAGGAACGCTTGACCTTGTCATGAAAAAAATGTTTGGTCAAGACCGTGAATTACGCTGGCGTCCAAGTTATTTCCCATTTACTGAACCTTCTGTTGAGGTTGATATTTCTTGTTTCAAATGTGGCGGAAAAGGCTGTAACGTCTGCAAACATACCGGCTGGATTGAAATTCTTGGTGCAGGTATGGTCCATCCCAATGTGCTTGAAATGTCTGGTTTAGATTCTTCAGTTTATTCTGGTTTTGCTTTCGGGCTTGGTCAAGAACGTATTGCGATGCTCCGTTATGGAATCAATGATATTCGTGGATTCTATCAAGGAGATGTACGATTCTTAGAGCAATT
>pheS_Lcl-163
ATGAACTTACAAGAAAAAATTGAAGACCTTCGCAAGCGGACTTTGTCTGACTTACTCTCTGTTGCTGATGAAAAAACACTGAATAATTTAAGAACTATGATGCTCGGTAAAAAGGGTGAATTGACTGAAATTCTGAAAGGGATGAAAGACCTAACTAATGAAGAACGTCCAGTTATTGGCGCACTTGCCAATGCTTTTCGTGATGAGTTTGGGGCAAAATTTGAAGCTAAAAAAGTGGAAATTGAACAAGCAGTAATGAATGCCGCTTTAGAATCAGAAACTTTGGATGTGACTTTGCCAGGAAAAGCTCAGAAAAAAGGAAGTCGCCATATCTTAACTCAAACGCAAGAGGAAATTGAAGAAATTTTCCTTGGAATGGGTTATGAAATTGTTGATGGCTATGAAGTGGAAACAGACCATTATAATTTTGAGCGAATGAATCTTCCAAAAGATCATCCAGCTCGTGATATGCAAGATACTTTCTATATCACTAATGAAGTTTTACTTCGTACGCATACTTCACCTATGCAAGCTCGGACAATGGATGCTCATGATTTCTCTAAAGGTGGTTTACGCATGATTGCTCCTGGTCGTGTTTATCGTCGTGATACAGATGATGCCACTCACAGCCACCAATTTCATCAAATTGAAGGTTTGGTTGTAGATAAAAATATCACAATGGCAGACCTTAAAGGAACGCTTGACCTTGTCATGAAAAAAATGTTTGGTCAAGACCGTGAATTACGCTGGCGTCCAAGTTATTTCCCATTTACTGAACCTTCTGTTGAGGTTGATATTTCTTGTTTCAAATGTGGCGGAAAAGGCTGTAACGTCTGCAAACATACCGGCTGGATTGAAATTCTTGGTGCAGGTATGGTCCATCCCAATGTGCTTGAAATGTCTGGTTTAGATTCTTCAGTTTATTCTGGTTTTGCTTTCGGGCTTGGTCAAGAACGTATTGCGATGCTCCGTTATGGAATTAACGATATTCGTGGATTCTATCAAGGGGACGTACGATTCTTAGAGCAATT
>pheS_Lcl-164
ATGAACTTACAAGAAAAAATTGAAGACCTTCGCAAGCGGACTTTGTCTGACTTACTCTCTGTTGCTGATGAAAAAACACTGAATAATTTAAGAACTATGATGCTCGGTAAAAAGGGTGAATTGACTGAAATTCTGAAAGGGATGAAAGACCTAACTAATGAAGAACGTCCAGTTATTGGCGCACTTGCCAATGCTTTTCGTGATGAGTTTGGGGCAAAATTTGAAGCTAAAAAAGTGGAAATTGAACAAGCAGTAATGAATGCCGCTTTAGAATCAGAAACTTTGGATGTGACTTTGCCAGGAAAAGCTCAGAAAAAAGGAAGTCGCCATATCTTAACTCAAACGCAAGAGGAAATTGAAGAAATTTTCCTTGGAATGGGTTATGAAATTGTTGATGGCTATGAAGTGGAAACAGACCATTATAATTTTGAGCGAATGAATCTTCCAAAAGATCATCCAGCTCGTGATATGCAAGATACTTTCTATATCACTAATGAAGTTTTACTTCGTACGCATACTTCACCTATGCAAGCTCGGACAATGGATGCTCATGATTTCTCTAAAGGTGGTTTACGCATGATTGCTCCTGGTCGTGTTTATCGTCGTGATACAGATGATGCCACTCACAGCCACCAATTTCATCAAATTGAAGGTTTGGTTGTAGATAAAAATATCACAATGGCAGACCTTAAAGGAACGCTTGACCTTGTCATGAAAAAAATGTTTGGTCAAGACCGTGAATTACGCTGGCGTCCAAGTTATTTCCCATTTACTGAACCTTCTGTTGAGGTTGATATTTCTTGTTTCAAATGTGGCGGAAAAGGCTGTAACGTCTGCAAACATACCGGCTGGATTGAAATTCTTGGTGCAGGTATGGTCCATCCCAATGTGCTTGAAATGTCTGGTTTAGATTCTTCAGTTTATTCTGGTTTTGCTTTCGGGCTTGGTCAAGAACGTATTGCGATGCTCCGTTATGGAATTAACGATATTCGTGGATTCTATCAAGGGGACGTACGATTCTTAGAGCAATT
>pheS_Lcl-165
ATGAACTTACAAGAAAAAATTGAAGACCTTCGCAAGCGGACTTTGTCTGACTTACTCTCTGTTGCTGATGAAAAAACACTGAATAATTTAAGAACTGTGATGCTTGGTAAAAAGGGTGAATTGACTGAAATTCTGAAAGGGATGAAAGACCTAACTAATGAAGAACGTCCAGTTATTGGCGCACTTGCCAATGCTTTTCGTGATGAGTTTGGGGCAAAATTTGAAGCTAAAAAAGTGGAAATTGAACAAGCAGTAATGAATGCCGCTTTAGAATCAGAAACTTTGGATGTGACTTTGCCAGGAAAAGCTCAGAAAAAAGGAAGTCGCCATATCTTAACTCAAACGCAAGAAGAAATTGAAGAAATTTTCCTTGGAATGGGTTATGAAATTGTTGATGGCTATGAAGTGGAAACGGACCATTATAATTTTGAGCGAATGAATCTTCCAAAAGATCATCCAGCTCGTGATATGCAAGATACCTTCTATATCACTAATGAAGTTTTACTTCGTACGCATACTTCACCTATGCAAGCTCGGACAATGGATGCTCATGATTTCTCTAAAGGTGGTTTACGCATGATTGCTCCTGGTCGTGTTTATCGTCGTGATACAGATGATGCCACTCACAGCCACCAATTTCATCAAATTGAAGGTTTGGTTGTAGATAAAAATATCACAATGGCGGACCTTAAAGGAACGCTTGACCTTGTCATGAAAAAAATGTTTGGTCAAGACCGTGAATTACGCTGGCGTCCAAGTTATTTCCCATTTACTGAACCTTCTGTTGAGGTTGATATTTCTTGTTTCAAATGTGGCGGAAAAGGCTGTAACGTCTGCAAACATACCGGCTGGATTGAAATTCTTGGTGCAGGTATGGTCCATCCCAATGTGCTTGAAATGTCTGGTTTAGATTCTTCAGTTTATTCTGGTTTTGCTTTCGGGCTTGGTCAAGAACGTATTGCGATGCTCCGTTATGGAATCAATGATATTCGTGGATTCTATCAAGGAGATGTACGATTCTTAGAGCAATT
>pheS_Lcl-166
ATGAACTTACAAGAAAAAATTGAAGACCTTCGCAAGCGGACTTTGTCTGACTTACTCTCTGTTGCTGATGAAAAAACACTGAATAATTTAAGAACTGTGATGCTTGGTAAAAAGGGTGAATTGACTGAAATTCTGAAAGGAATGAAAGACCTAACTAATGAAGAACGTCCAGTTATTGGCGCACTTGCCAATGCTTTTCGTGATGAGTTTGGGGCAAAATTTGAAGCTAAAAAAGTGGAAATTGAACAAGCAGTAATGAATGCCGCTTTAGAATCAGAAACTTTGGATGTGACTTTGCCAGGAAAAGCTCAGAAAAAAGGAAGTCGCCATATCTTAACTCAAACGCAAGAAGAAATTGAAGAAATTTTCCTTGGAATGGGTTATGAAATTGTTGATGGCTATGAAGTGGAAACGGACCATTATAATTTTGAGCGAATGAATCTTCCAAAAGATCATCCAGCTCGTGATATGCAAGATACCTTCTATATCACTAATGAAGTTTTACTTCGTACGCATACTTCACCTATGCAAGCTCGGACAATGGATGCTCATGATTTCTCTAAAGGTGGTTTACGCATGATTGCTCCTGGTCGTGTTTATCGTCGTGATACAGATGATGCCACTCACAGCCACCAATTTCATCAAATTGAAGGTTTGGTTGTAGATAAAAATATCACAATGGCGGACCTTAAAGGAACGCTTGACCTTGTCATGAAAAAAATGTTTGGTCAAGACCGTGAATTACGCTGGCGTCCAAGTTATTTCCCATTTACTGAACCTTCTGTTGAGGTTGATATTTCTTGTTTCAAATGTGGCGGAAAAGGCTGTAACGTCTGCAAACATACCGGCTGGATTGAAATTCTTGGTGCAGGTATGGTCCATCCCAATGTGCTTGAAATGTCTGGTTTAGATTCTTCAGTTTATTCTGGTTTTGCTTTCGGGCTTGGTCAAGAACGTATTGCGATGCTCCGTTATGGAATCAATGATATTCGTGGATTCTATCAAGGAGATGTAAGATTCTTAGAGCAATT
>pheS_Lcl-167
ATGAACTTACAAGAAAAAATTGAAGACCTTCGCAAGCGGACTTTGTCTGACTTACTCTCTGTTGCTGATGAAAAAACACTGAATAATTTAAGAACTGTGATGCTTGGTAAAAAGGGTGAATTGACTGAAATTCTGAAAGGAATGAAAGACCTAACTAATGAAGAACGTCCAGTTATTGGCGCACTTGCCAATGCTTTTCGTGATGAGTTTGGGGCAAAATTTGAAGCTAAAAAAGTGGAAATTGAACAAGCAGTAATGAATGCCGCTTTAGAATCAGAAACTTTGGATGTGACTTTGCCAGGAAAAGCTCAGAAAAAAGGAAGTCGCCATATCTTAACTCAAACGCAAGAAGAAATTGAAGAAATTTTCCTTGGAATGGGTTATGAAATTGTTGATGGCTATGAAGTGGAAACGGACCATTATAATTTTGAGCGAATGAATCTTCCAAAAGATCATCCAGCTCGTGATATGCAAGATACCTTCTATATCACTAATGAAGTTTTACTTCGTACGCATACTTCACCTATGCAAGCTCGGACAATGGATGCTCATGATTTCTCTAAAGGTGGTTTACGCATGATTGCTCCTGGTCGTGTTTATCGTCGTGATACAGATGATGCCACTCACAGCCACCAATTTCATCAAATTGAAGGTTTGGTTGTAGATAAAAATATCACAATGGCGGACCTTAAAGGAACGCTTGACCTTGTCATGAAAAAAATGTTTGGTCAAGACCGTGAATTACGCTGGCGTCCAAGTTATTTCCCATTTACTGAACCTTCTGTTGAGGTTGATATTTCTTGTTTCAAATGTGGCGGAAAAGGCTGTAACGTCTGCAAACATACCGGCTGGATTGAAATTCTTGGTGCAGGTATGGTCCATCCCAATGTGCTTGAAATGTCTGGTTTAGATTCTTCAGTTTATTCTGGTTTTGCTTTCGGGCTTGGTCAAGAACGTATTGCGATGCTCCGTTATGGAATCAATGATATTCGTGGATTCTATCAAGGAGATGTAAGATTCTTAGAGCAATT
>pheS_Lcl-168
ATGAACTTACAAGAAAAAATTGAAGACCTTCGCAAGCGGACTTTGTCTGACTTACTCTCTGTTGCTGATGAAAAAACACTGAATAATTTAAGAACTGTGATGCTTGGTAAAAAGGGTGAATTGACTGAAATTCTGAAAGGGATGAAAGACCTAACTAATGAAGAACGTCCAGTTATTGGCGCACTTGCCAATGCTTTTCGTGATGAGTTTGGGGCAAAATTTGAAGCTAAAAAAGTGGAAATTGAACAAGCAGTAATGAATGCCGCTTTAGAATCAGAAACTTTGGATGTGACTTTGCCAGGAAAAGCTCAGAAAAAAGGAAGTCGCCATATCTTAACTCAAACGCAAGAAGAAATTGAAGAAATTTTCCTTGGAATGGGTTATGAAATTGTTGATGGCTATGAAGTGGAAACGGACCATTATAATTTTGAGCGAATGAATCTTCCAAAAGATCATCCAGCTCGTGATATGCAAGATACCTTCTATATCACTAATGAAGTTTTACTTCGTACGCATACTTCACCTATGCAAGCTCGGACAATGGATGCTCATGATTTCTCTAAAGGTGGTTTACGCATGATTGCTCCTGGTCGTGTTTATCGTCGTGATACAGATGATGCCACTCACAGCCACCAATTTCATCAAATTGAAGGTTTGGTTGTAGATAAAAATATCACAATGGCGGACCTTAAAGGAACGCTTGACCTTGTCATGAAAAAAATGTTTGGTCAAGACCGTGAATTACGCTGGCGTCCAAGTTATTTCCCATTTACTGAACCTTCTGTTGAGGTTGATATTTCTTGTTTCAAATGTGGCGGAAAAGGCTGTAACGTCTGCAAACATACCGGCTGGATTGAAATTCTTGGTGCAGGTATGGTCCATCCCAATGTGCTTGAAATGTCTGGTTTAGATTCTTCAGTTTATTCTGGTTTTGCTTTCGGGCTTGGTCAAGAACGTATTGCGATGCTCCGTTATGGAATCAATGATATTCGTGGATTCTATCAAGGAGATGTACGATTCTTAGAGCAATT
>pheS_Lcl-169
ATGAACTTACAAGAAAAAATTGAAGACCTTCGCAAGCGGACTTTGTCTGACTTACTCTCTGTTGCTGATGAAAAAACACTGAATAATTTAAGAACTGTGATGCTTGGTAAAAAGGGTGAATTGACTGAAATTCTGAAAGGAATGAAAGACCTAACTAATGAAGAACGTCCAGTTATTGGCGCACTTGCCAATGCTTTTCGTGATGAGTTTGGGGCAAAATTTGAAGCTAAAAAAGTGGAAATTGAACAAGCAGTAATGAATGCCGCTTTAGAATCAGAAACTTTGGATGTGACTTTGCCAGGAAAAGCTCAGAAAAAAGGAAGTCGCCATATCTTAACTCAAACGCAAGAAGAAATTGAAGAAATTTTCCTTGGAATGGGTTATGAAATTGTTGATGGCTATGAAGTGGAAACGGACCATTATAATTTTGAGCGAATGAATCTTCCAAAAGATCATCCAGCTCGTGATATGCAAGATACCTTCTATATCACTAATGAAGTTTTACTTCGTACGCATACTTCACCTATGCAAGCTCGGACAATGGATGCTCATGATTTCTCTAAAGGTGGTTTACGCATGATTGCTCCTGGTCGTGTTTATCGTCGTGATACAGATGATGCCACTCACAGCCACCAATTTCATCAAATTGAAGGTTTGGTTGTAGATAAAAATATCACAATGGCGGACCTTAAAGGAACGCTTGACCTTGTCATGAAAAAAATGTTTGGTCAAGACCGTGAATTACGCTGGCGTCCAAGTTATTTCCCATTTACTGAACCTTCTGTTGAGGTTGATATTTCTTGTTTCAAATGTGGCGGAAAAGGCTGTAACGTCTGCAAACATACCGGCTGGATTGAAATTCTTGGTGCAGGTATGGTCCATCCCAATGTGCTTGAAATGTCTGGTTTAGATTCTTCAGTTTATTCTGGTTTTGCTTTCGGGCTTGGTCAAGAACGTATTGCGATGCTCCGTTATGGAATCAATGATATTCGTGGATTCTATCAAGGAGATGTAAGATTCTTAGAGCAATT
>pheS_Lcl-170
ATGAACTTACAAGAAAAAATTGAAGACCTTCGCAAGCGGACTTTGTCTGACTTACTCTCTGTTGCTGATGAAAAAACACTGAATAATTTAAGAACTGTGATGCTTGGTAAAAAGGGTGAATTGACTGAAATTCTGAAAGGGATGAAAGACCTAACTAATGAAGAACGTCCAGTTATTGGCGCACTTGCCAATGCTTTTCGTGATGAGTTTGGGGCAAAATTTGAAGCTAAAAAAGTGGAAATTGAACAAGCAGTAATGAATGCCGCTTTAGAATCAGAAACTTTGGATGTGACTTTGCCAGGAAAAGCTCAGAAAAAAGGAAGTCGCCATATCTTAACTCAAACGCAAGAAGAAATTGAAGAAATTTTCCTTGGAATGGGTTATGAAATTGTTGATGGCTATGAAGTGGAAACGGACCATTATAATTTTGAGCGAATGAATCTTCCAAAAGATCATCCAGCTCGTGATATGCAAGATACCTTCTATATCACTAATGAAGTTTTACTTCGTACGCATACTTCACCTATGCAAGCTCGGACAATGGATGCTCATGATTTCTCTAAAGGTGGTTTACGCATGATTGCTCCTGGTCGTGTTTATCGTCGTGATACAGATGATGCCACTCACAGCCACCAATTTCATCAAATTGAAGGTTTGGTTGTAGATAAAAATATCACAATGGCGGACCTTAAAGGAACGCTTGACCTTGTCATGAAAAAAATGTTTGGTCAAGACCGTGAATTACGCTGGCGTCCAAGTTATTTCCCATTTACTGAACCTTCTGTTGAGGTTGATATTTCTTGTTTCAAATGTGGCGGAAAAGGCTGTAACGTCTGCAAACATACCGGCTGGATTGAAATTCTTGGTGCAGGTATGGTCCATCCCAATGTGCTTGAAATGTCTGGTTTAGATTCTTCAGTTTATTCTGGTTTTGCTTTCGGGCTTGGTCAAGAACGTATTGCGATGCTCCGTTATGGAATCAATGATATTCGTGGATTCTATCAAGGAGATGTACGATTCTTAGAGCAATT
>pheS_Lcl-171
ATGAACTTACAAGAAAAAATTGAAGACCTTCGCAAGCGGACTTTGTCTGACTTACTCTCTGTTGCTGATGAAAAAACACTGAATAATTTAAGAACTGTGATGCTTGGTAAAAAGGGTGAATTGACTGAAATTCTGAAAGGGATGAAAGACCTAACTAATGAAGAACGTCCAGTTATTGGCGCACTTGCCAATGCTTTTCGTGATGAGTTTGGGGCAAAATTTGAAGCTAAAAAAGTGGAAATTGAACAAGCAGTAATGAATGCCGCTTTAGAATCAGAAACTTTGGATGTGACTTTGCCAGGAAAAGCTCAGAAAAAAGGAAGTCGCCATATCTTAACTCAAACGCAAGAAGAAATTGAAGAAATTTTCCTTGGAATGGGTTATGAAATTGTTGATGGCTATGAAGTGGAAACGGACCATTATAATTTTGAGCGAATGAATCTTCCAAAAGATCATCCAGCTCGTGATATGCAAGATACCTTCTATATCACTAATGAAGTTTTACTTCGTACGCATACTTCACCTATGCAAGCTCGGACAATGGATGCTCATGATTTCTCTAAAGGTGGTTTACGCATGATTGCTCCTGGTCGTGTTTATCGTCGTGATACAGATGATGCCACTCACAGCCACCAATTTCATCAAATTGAAGGTTTGGTTGTAGATAAAAATATCACAATGGCGGACCTTAAAGGAACGCTTGACCTTGTCATGAAAAAAATGTTTGGTCAAGACCGTGAATTACGCTGGCGTCCAAGTTATTTCCCATTTACTGAACCTTCTGTTGAGGTTGATATTTCTTGTTTCAAATGTGGCGGAAAAGGCTGTAACGTCTGCAAACATACCGGCTGGATTGAAATTCTTGGTGCAGGTATGGTCCATCCCAATGTGCTTGAAATGTCTGGTTTAGATTCTTCAGTTTATTCTGGTTTTGCTTTCGGGCTTGGTCAAGAACGTATTGCGATGCTCCGTTATGGAATCAATGATATTCGTGGATTCTATCAAGGAGATGTACGATTCTTAGAGCAATT
>pheS_Lcl-172
ATGAACTTACAAGAAAAAATTGAAGACCTTCGCAAGCGGACTTTGTCTGACTTACTCTCTGTTGCTGATGAAAAAACACTGAATAATTTAAGAACTGTGATGCTTGGTAAAAAGGGTGAATTGACTGAAATTCTGAAAGGGATGAAAGACCTAACTAATGAAGAACGTCCAGTTATTGGCGCACTTGCCAATGCTTTTCGTGATGAGTTTGGGGCAAAATTTGAAGCTAAAAAAGTGGAAATTGAACAAGCAGTAATGAATGCCGCTTTAGAATCAGAAACTTTGGATGTGACTTTGCCAGGAAAAGCTCAGAAAAAAGGAAGTCGCCATATCTTAACTCAAACGCAAGAAGAAATTGAAGAAATTTTCCTTGGAATGGGTTATGAAATTGTTGATGGCTATGAAGTGGAAACGGACCATTATAATTTTGAGCGAATGAATCTTCCAAAAGATCATCCAGCTCGTGATATGCAAGATACCTTCTATATCACTAATGAAGTTTTACTTCGTACGCATACTTCACCTATGCAAGCTCGGACAATGGATGCTCATGATTTCTCTAAAGGTGGTTTACGCATGATTGCTCCTGGTCGTGTTTATCGTCGTGATACAGATGATGCCACTCACAGCCACCAATTTCATCAAATTGAAGGTTTGGTTGTAGATAAAAATATCACAATGGCGGACCTTAAAGGAACGCTTGACCTTGTCATGAAAAAAATGTTTGGTCAAGACCGTGAATTACGCTGGCGTCCAAGTTATTTCCCATTTACTGAACCTTCTGTTGAGGTTGATATTTCTTGTTTCAAATGTGGCGGAAAAGGCTGTAACGTCTGCAAACATACCGGCTGGATTGAAATTCTTGGTGCAGGTATGGTCCATCCCAATGTGCTTGAAATGTCTGGTTTAGATTCTTCAGTTTATTCTGGTTTTGCTTTCGGGCTTGGTCAAGAACGTATTGCGATGCTCCGTTATGGAATCAATGATATTCGTGGATTCTATCAAGGAGATGTACGATTCTTAGAGCAATT
>pheS_Lcl-173
ATGAACTTACAAGAAAAAATTGAAGACCTTCGCAAGCGGACTTTGTCTGACTTACTCTCTGTTGCAGACGAAAAAACGCTCAACAATCTTAGAACAGTAATGCTTGGTAAAAAAGGAGAGTTGACTGAAATCCTAAAAGGGATGAAAGATTTAACAAATGAAGAACGACCAGTTATTGGTGCACTTGCTAATGCTTTTCGTGATGAATTTGGAGCGAAATTTGAAGCGAAAAAACTTGAAATTGAACAAGCAGTGATGAACGCGGCTTTGGAGTCTGAAACTTTGGATGTTACTTTACCTGGAAAAGCTCAGAAAAAAGGAAGTCGTCATATTTTAACTCAAACTCAAGAAGAAATTGAAGAAATTTTCCTTGGAATGGGTTATGAAATTGTTGATGGTTATGAAGTCGAAACCGATCATTATAACTTTGAACGAATGAATCTTCCTAAAGATCACCCAGCTCGTGATATGCAAGATACTTTTTATATTACCAATGAAGTTTTGCTTCGTACGCATACTTCACCAATGCAAGCTCGGACAATGGATGCTCATGATTTTTCAAAAGGAGGCTTGCGTATGATTGCTCCTGGTCGTGTTTATCGTCGTGATACAGATGATGCGACACACAGTCATCAATTCCATCAAATTGAAGGCTTGGTTGTAGATAAAAATATCACAATGGCTGACCTTAAAGGGACACTTGACCTTGTCATGAAAAAAATGTTTGGTCAAGAGCGTGAACTACGCTGGCGCCCAAGTTATTTCCCATTTACTGAACCTTCTGTTGAGGTTGATATTTCTTGTTTCAAATGCGGGGGTAAAGGATGTAATGTCTGCAAACATACCGGTTGGATTGAAATCCTTGGTGCAGGTATGGTCCATCCAAACGTACTTGAAATGTCTGGTTTAGATTCTTCTGTTTATTCTGGTTTTGCTTTTGGACTCGGTCAAGAACGTATTGCCATGTTACGCTATGGAATCAACGATATTCGTGGATTCTATCAAGGCGATGTAAGATTCTTAGAACAATT
>pheS_Lcl-174
ATGAACTTACAAGAAAAAATTGAAGACCTTCGCAAGCGGACTTTGTCTGACTTACTCTCTGTTGCAGACGAAAAAACGCTCAACAATCTTAGAACAGTAATGCTTGGTAAAAAAGGAGAGTTGACTGAAATCCTAAAAGGGATGAAAGATTTAACAAATGAAGAACGACCAGTTATTGGTGCACTTGCTAATGCTTTTCGTGATGAATTTGGAGCGAAATTTGAAGCGAAAAAACTTGAAATTGAACAAGCAGTGATGAACGCGGCTTTGGAGTCTGAAACTTTGGATGTTACTTTACCTGGAAAAGCTCAGAAAAAAGGAAGTCGTCATATTTTAACTCAAACTCAAGAAGAAATTGAAGAAATTTTCCTTGGAATGGGTTATGAAATTGTTGATGGTTATGAAGTCGAAACCGATCATTATAACTTTGAACGAATGAATCTTCCTAAAGATCACCCAGCTCGTGATATGCAAGATACTTTTTATATTACCAATGAAGTTTTGCTTCGTACGCATACTTCACCAATGCAAGCTCGGACAATGGATGCTCATGATTTTTCAAAAGGAGGCTTGCGTATGATTGCTCCTGGTCGTGTTTATCGTCGTGATACAGATGATGCGACACACAGTCATCAATTCCATCAAATTGAAGGCTTGGTTGTAGATAAAAATATCACAATGGCTGACCTTAAAGGGACACTTGACCTTGTCATGAAAAAAATGTTTGGTCAAGAGCGTGAACTACGCTGGCGCCCAAGTTATTTCCCATTTACTGAACCTTCTGTTGAGGTTGATATTTCTTGTTTCAAATGCGGGGGTAAAGGATGTAATGTCTGCAAACATACCGGTTGGATTGAAATCCTTGGTGCAGGTATGGTCCATCCAAACGTACTTGAAATGTCTGGTTTAGATTCTTCTGTTTATTCTGGTTTTGCTTTTGGACTCGGTCAAGAACGTATTGCCATGTTACGCTATGGAATCAACGATATTCGTGGATTCTATCAAGGCGATGTAAGATTCTTAGAACAATT
>pheS_Lcl-175
ATGAACTTACAAGAAAAAATTGAAGACCTTCGCAAGCGGACTTTGTCTGACTTACTCTCTGTTGCAGACGAAAAAACGCTCAACAATCTTAGAACAGTAATGCTTGGTAAAAAAGGAGAGTTGACTGAAATCCTAAAAGGGATGAAAGATTTAACAAATGAAGAACGACCAGTTATTGGTGCACTTGCTAATGCTTTTCGTGATGAATTTGGAGCGAAATTTGAAGCGAAAAAACTTGAAATTGAACAAGCAGTGATGAACGCGGCTTTGGAGTCTGAAACTTTGGATGTTACTTTACCTGGAAAAGCTCAGAAAAAAGGAAGTCGTCATATTTTAACTCAAACTCAAGAAGAAATTGAAGAAATTTTCCTTGGAATGGGTTATGAAATTGTTGATGGTTATGAAGTCGAAACCGATCATTATAACTTTGAACGAATGAATCTTCCTAAAGATCACCCAGCTCGTGATATGCAAGATACTTTTTATATTACCAATGAAGTTTTGCTTCGTACGCATACTTCACCAATGCAAGCTCGGACAATGGATGCTCATGATTTTTCAAAAGGAGGCTTGCGTATGATTGCTCCTGGTCGTGTTTATCGTCGTGATACAGATGATGCGACACACAGTCATCAATTCCATCAAATTGAAGGCTTGGTTGTAGATAAAAATATCACAATGGCTGACCTTAAAGGGACACTTGACCTTGTCATGAAAAAAATGTTTGGTCAAGAGCGTGAACTACGCTGGCGCCCAAGTTATTTCCCATTTACTGAACCTTCTGTTGAGGTTGATATTTCTTGTTTCAAATGCGGGGGTAAAGGATGTAATGTCTGCAAACATACCGGTTGGATTGAAATCCTTGGTGCAGGTATGGTCCATCCAAACGTACTTGAAATGTCTGGTTTAGATTCTTCTGTTTATTCTGGTTTTGCTTTTGGACTCGGTCAAGAACGTATTGCCATGTTACGCTATGGAATCAACGATATTCGTGGATTCTATCAAGGCGATGTAAGATTCTTAGAACAATT
>pheS_Lcl-176
ATGAACTTACAAGAAAAAATTGAAGACCTTCGCAAGCGGACTTTGTCTGACTTACTCTCTGTTGCAGACGAAAAAACGCTCAACAATCTTAGAACAGTAATGCTTGGTAAAAAAGGAGAGTTGACTGAAATCCTAAAAGGGATGAAAGATTTAACAAATGAAGAACGACCAGTTATTGGTGCACTTGCTAATGCTTTTCGTGATGAATTTGGAGCGAAATTTGAAGCGAAAAAACTTGAAATTGAACAAGCAGTGATGAACGCGGCTTTGGAGTCTGAAACTTTGGATGTTACTTTACCTGGAAAAGCTCAGAAAAAAGGAAGTCGTCATATTTTAACTCAAACTCAAGAAGAAATTGAAGAAATTTTCCTTGGAATGGGTTATGAAATTGTTGATGGTTATGAAGTCGAAACCGATCATTATAACTTTGAACGAATGAATCTTCCTAAAGATCACCCAGCTCGTGATATGCAAGATACTTTTTATATTACCAATGAAGTTTTGCTTCGTACGCATACTTCACCAATGCAAGCTCGGACAATGGATGCTCATGATTTTTCAAAAGGAGGCTTGCGTATGATTGCTCCTGGTCGTGTTTATCGTCGTGATACAGATGATGCGACACACAGTCATCAATTCCATCAAATTGAAGGCTTGGTTGTAGATAAAAATATCACAATGGCTGACCTTAAAGGGACACTTGACCTTGTCATGAAAAAAATGTTTGGTCAAGAGCGTGAACTACGCTGGCGCCCAAGTTATTTCCCATTTACTGAACCTTCTGTTGAGGTTGATATTTCTTGTTTCAAATGCGGGGGTAAAGGATGTAATGTCTGCAAACATACCGGTTGGATTGAAATCCTTGGTGCAGGTATGGTCCATCCAAACGTACTTGAAATGTCTGGTTTAGATTCTTCTGTTTATTCTGGTTTTGCTTTTGGACTCGGTCAAGAACGTATTGCCATGTTACGCTATGGAATCAACGATATTCGTGGATTCTATCAAGGCGATGTAAGATTCTTAGAACAATT
>pheS_Lcl-177
ATGAACTTACAAGAAAAAATTGAAGACCTTCGCAAGCGGACTTTGTCTGACTTACTCTCTGTTGCAGACGAAAAAACGCTCAACAATCTTAGAACAGTAATGCTTGGTAAAAAAGGAGAGTTGACTGAAATCCTAAAAGGGATGAAAGATTTAACAAATGAAGAACGACCAGTTATTGGTGCACTTGCTAATGCTTTTCGTGATGAATTTGGAGCGAAATTTGAAGCGAAAAAACTTGAAATTGAACAAGCAGTGATGAACGCGGCTTTGGAGTCTGAAACTTTGGATGTTACTTTACCTGGAAAAGCTCAGAAAAAAGGAAGTCGTCATATTTTAACTCAAACTCAAGAAGAAATTGAAGAAATTTTCCTTGGAATGGGTTATGAAATTGTTGATGGTTATGAAGTCGAAACCGATCATTATAACTTTGAACGAATGAATCTTCCTAAAGATCACCCAGCTCGTGATATGCAAGATACTTTTTATATTACCAATGAAGTTTTGCTTCGTACGCATACTTCACCAATGCAAGCTCGGACAATGGATGCTCATGATTTTTCAAAAGGAGGCTTGCGTATGATTGCTCCTGGTCGTGTTTATCGTCGTGATACAGATGATGCGACACACAGTCATCAATTCCATCAAATTGAAGGCTTGGTTGTAGATAAAAATATCACAATGGCTGACCTTAAAGGGACACTTGACCTTGTCATGAAAAAAATGTTTGGTCAAGAGCGTGAACTACGCTGGCGCCCAAGTTATTTCCCATTTACTGAACCTTCTGTTGAGGTTGATATTTCTTGTTTCAAATGCGGGGGTAAAGGATGTAATGTCTGCAAACATACCGGTTGGATTGAAATCCTTGGTGCAGGTATGGTCCATCCAAACGTACTTGAAATGTCTGGTTTAGATTCTTCTGTTTATTCTGGTTTTGCTTTTGGACTCGGTCAAGAACGTATTGCCATGTTACGCTATGGAATCAACGATATTCGTGGATTCTATCAAGGCGATGTAAGATTCTTAGAACAATT
>pheS_Lcl-178
ATGAACTTACAAGAAAAAATTGAAGACCTTCGCAAGCGGACTTTGTCTGACTTACTCTCTGTTGCTGATGAAAAAACACTGAATAATTTAAGAACTGTGATGCTTGGTAAAAAGGGTGAATTGACTGAAATTCTGAAAGGGATGAAAGACCTAACTAATGAAGAACGTCCAGTTATTGGCGCACTTGCCAATGCTTTTCGTGATGAGTTTGGGGCAAAATTTGAAGCTAAAAAAGTGGAAATTGAACAAGCAGTAATGAATGCCGCTTTAGAATCAGAAACTTTGGATGTGACTTTGCCAGGAAAAGCTCAGAAAAAAGGAAGTCGCCATATCTTAACTCAAACGCAAGAAGAAATTGAAGAAATTTTCCTTGGAATGGGTTATGAAATTGTTGATGGCTATGAAGTGGAAACGGACCATTATAATTTTGAGCGAATGAATCTTCCAAAAGATCATCCAGCTCGTGATATGCAAGATACCTTCTATATCACTAATGAAGTTTTACTTCGTACGCATACTTCACCTATGCAAGCTCGGACAATGGATGCTCATGATTTCTCTAAAGGTGGTTTACGCATGATTGCTCCTGGTCGTGTTTATCGTCGTGATACAGATGATGCCACTCACAGCCACCAATTTCATCAAATTGAAGGTTTGGTTGTAGATAAAAATATCACAATGGCGGACCTTAAAGGAACGCTTGACCTTGTCATGAAAAAAATGTTTGGTCAAGACCGTGAATTACGCTGGCGTCCAAGTTATTTCCCATTTACTGAACCTTCTGTTGAGGTTGATATTTCTTGTTTCAAATGTGGCGGAAAAGGCTGTAACGTCTGCAAACATACCGGCTGGATTGAAATTCTTGGTGCAGGTATGGTCCATCCCAATGTGCTTGAAATGTCTGGTTTAGATTCTTCAGTTTATTCTGGTTTTGCTTTCGGGCTTGGTCAAGAACGTATTGCGATGCTCCGTTATGGAATCAATGATATTCGTGGATTCTATCAAGGAGATGTACGATTCTTAGAGCAATT
>pheS_Lcl-179
ATGAACTTACAAGAAAAAATTGAAGACCTTCGCAAGCGGACTTTGTCTGACTTACTCTCTGTTGCAGACGAAAAAACGCTCAACAATCTTAGAACAGTAATGCTTGGTAAAAAAGGAGAGTTGACTGAAATCCTAAAAGGGATGAAAGATTTAACAAATGAAGAACGACCAGTTATTGGTGCACTTGCTAATGCTTTTCGTGATGAATTTGGAGCGAAATTTGAAGCGAAAAAACTTGAAATTGAACAAGCAGTGATGAACGCGGCTTTGGAGTCTGAAAGTTTGGATGTTACTTTACCTGGAAAAGCTCAAAAAAAAGGAAGTCGGCATATTTTAACTCAAACTCAAGAAGAAATTGAAGAAATTTTCCTTGGAATGGGTTATGAAATTGTTGATGGTTATGAAGTCGAAACCGATCATTATAACTTTGAACGAATGAATCTTCCTAAAGATCACCCAGCTCGTGATATGCAAGATACTTTTTATATTACCAATGAAGTTTTGCTTCGTACGCATACTTCACCAATGCAAGCTCGGACAATGGATGCTCATGATTTTTCAAAAGGGGGCTTGCGTATGATTGCTCCTGGTCGTGTTTATCGTCGTGATACAGATGATGCTACACACAGTCATCAATTCCATCAAATTGAAGGCTTGGTTGTAGATAAAAATATCACAATGGCTGACCTTAAAGGAACACTTGACCTTGTCATGAAAAAAATGTTTGGTCAAGAGCGTGAACTACGCTGGCGTCCAAGTTATTTCCCATTTACTGAACCATCTGTTGAGGTTGATATTTCTTGTTTCAAGTGTGGGGGTAAAGGATGTAATGTCTGCAAACATACTGGGTGGATTGAAATCCTTGGTGCAGGTATGGTCCATCCAAACGTACTTGAAATGTCTGGTTTAGATTCTTCTGTTTATTCTGGTTTTGCTTTTGGACTCGGTCAAGAACGTATTGCCATGTTACGCTATGGAATCAACGATATTCGTGGATTCTATCAAGGCGATGTAAGATTCTTAGAACAATT
>pheS_Lcl-180
ATGAACTTACAAGAAAAAATTGAAGACCTTCGCAAGCGGACTTTGTCTGACTTACTCTCTGTTGCTGATGAAAAAACACTGAATAATTTAAGAACTGTGATGCTTGGTAAAAAGGGTGAATTGACTGAAATTCTGAAAGGGATGAAAGACCTAACTAATGAAGAACGTCCAGTTATTGGCGCACTTGCCAATGCTTTTCGTGATGAGTTTGGGGCAAAATTTGAAGCTAAAAAAGTGGAAATTGAACAAGCAGTAATGAATGCCGCTTTAGAATCAGAAACTTTGGATGTGACTTTGCCAGGAAAAGCTCAGAAAAAAGGAAGTCGCCATATCTTAACTCAAACGCAAGAAGAAATTGAAGAAATTTTCCTTGGAATGGGTTATGAAATTGTTGATGGCTATGAAGTGGAAACGGACCATTATAATTTTGAGCGAATGAATCTTCCAAAAGATCATCCAGCTCGTGATATGCAAGATACCTTCTATATCACTAATGAAGTTTTACTTCGTACGCATACTTCACCTATGCAAGCTCGGACAATGGATGCTCATGATTTCTCTAAAGGTGGTTTACGCATGATTGCTCCTGGTCGTGTTTATCGTCGTGATACAGATGATGCCACTCACAGCCACCAATTTCATCAAATTGAAGGTTTGGTTGTAGATAAAAATATCACAATGGCGGACCTTAAAGGAACGCTTGACCTTGTCATGAAAAAAATGTTTGGTCAAGACCGTGAATTACGCTGGCGTCCAAGTTATTTCCCATTTACTGAACCTTCTGTTGAGGTTGATATTTCTTGTTTCAAATGTGGCGGAAAAGGCTGTAACGTCTGCAAACATACCGGCTGGATTGAAATTCTTGGTGCAGGTATGGTCCATCCCAATGTGCTTGAAATGTCTGGTTTAGATTCTTCAGTTTATTCTGGTTTTGCTTTCGGGCTTGGTCAAGAACGTATTGCGATGCTCCGTTATGGAATCAATGATATTCGTGGATTCTATCAAGGAGATGTACGATTCTTAGAGCAATT
>pheS_Lcl-181
ATGAACTTACAAGAAAAAATTGAAGACCTTCGCAAGCGGACTTTGTCTGACTTACTCTCTGTTGCTGATGAAAAAACACTGAATAATTTAAGAACTGTGATGCTTGGTAAAAAGGGTGAATTGACTGAAATTCTGAAAGGGATGAAAGACCTAACTAATGAAGAACGTCCAGTTATTGGCGCACTTGCCAATGCTTTTCGTGATGAGTTTGGGGCAAAATTTGAAGCTAAAAAAGTGGAAATTGAACAAGCAGTAATGAATGCCGCTTTAGAATCAGAAACTTTGGATGTGACTTTGCCAGGAAAAGCTCAGAAAAAAGGAAGTCGCCATATCTTAACTCAAACGCAAGAAGAAATTGAAGAAATTTTCCTTGGAATGGGTTATGAAATTGTTGATGGCTATGAAGTGGAAACGGACCATTATAATTTTGAGCGAATGAATCTTCCAAAAGATCATCCAGCTCGTGATATGCAAGATACCTTCTATATCACTAATGAAGTTTTACTTCGTACGCATACTTCACCTATGCAAGCTCGGACAATGGATGCTCATGATTTCTCTAAAGGTGGTTTACGCATGATTGCTCCTGGTCGTGTTTATCGTCGTGATACAGATGATGCCACTCACAGCCACCAATTTCATCAAATTGAAGGTTTGGTTGTAGATAAAAATATCACAATGGCGGACCTTAAAGGAACGCTTGACCTTGTCATGAAAAAAATGTTTGGTCAAGACCGTGAATTACGCTGGCGTCCAAGTTATTTCCCATTTACTGAACCTTCTGTTGAGGTTGATATTTCTTGTTTCAAATGTGGCGGAAAAGGCTGTAACGTCTGCAAACATACCGGCTGGATTGAAATTCTTGGTGCAGGTATGGTCCATCCCAATGTGCTTGAAATGTCTGGTTTAGATTCTTCAGTTTATTCTGGTTTTGCTTTCGGGCTTGGTCAAGAACGTATTGCGATGCTCCGTTATGGAATCAATGATATTCGTGGATTCTATCAAGGAGATGTACGATTCTTAGAGCAATT
>pheS_Lcl-182
ATGAACTTACAAGAAAAAATTGAAGACCTTCGCAAGCGGACTTTGTCTGACTTACTCTCTGTTGCAGACGAAAAAACGCTCAACAATCTTAGAACAGTAATGCTTGGTAAAAAAGGAGAGTTGACTGAAATCCTAAAAGGGATGAAAGATTTAACAAATGAAGAACGACCAGTTATTGGTGCACTTGCTAATGCTTTTCGTGATGAATTTGGAGCGAAATTTGAAGCGAAAAAACTTGAAATTGAACAAGCAGTGATGAACGCGGCTTTGGAGTCTGAAAGTTTGGATGTTACTTTACCTGGAAAAGCTCAAAAAAAAGGAAGTCGGCATATTTTAACTCAAACTCAAGAAGAAATTGAAGAAATTTTCCTTGGAATGGGTTATGAAATTGTTGATGGTTATGAAGTCGAAACCGATCATTATAACTTTGAACGAATGAATCTTCCTAAAGATCACCCAGCTCGTGATATGCAAGATACTTTTTATATTACCAATGAAGTTTTGCTTCGTACGCATACTTCACCAATGCAAGCTCGGACAATGGATGCTCATGATTTTTCAAAAGGGGGCTTGCGTATGATTGCTCCTGGTCGTGTTTATCGTCGTGATACAGATGATGCTACACACAGTCATCAATTCCATCAAATTGAAGGCTTGGTTGTAGATAAAAATATCACAATGGCTGACCTTAAAGGAACACTTGACCTTGTCATGAAAAAAATGTTTGGTCAAGAGCGTGAACTACGCTGGCGTCCAAGTTATTTCCCATTTACTGAACCATCTGTTGAGGTTGATATTTCTTGTTTCAAGTGTGGGGGTAAAGGATGTAATGTCTGCAAACATACTGGGTGGATTGAAATCCTTGGTGCAGGTATGGTCCATCCAAACGTACTTGAAATGTCTGGTTTAGATTCTTCTGTTTATTCTGGTTTTGCTTTTGGACTCGGTCAAGAACGTATTGCCATGTTACGCTATGGAATCAACGATATTCGTGGATTCTATCAAGGCGATGTAAGATTCTTAGAACAATT
>pheS_Lcl-183
ATGAACTTACAAGAAAAAATTGAAGACCTTCGCAAGCGGACTTTGTCTGACTTACTCTCTGTTGCTGATGAAAAAACACTGAATAATTTAAGAACTGTGATGCTTGGTAAAAAGGGTGAATTGACTGAAATTCTGAAAGGGATGAAAGACCTAACTAATGAAGAACGTCCAGTTATTGGCGCACTTGCCAATGCTTTTCGTGATGAGTTTGGGGCAAAATTTGAAGCTAAAAAAGTGGAAATTGAACAAGCAGTAATGAATGCCGCTTTAGAATCAGAAACTTTGGATGTGACTTTGCCAGGAAAAGCTCAGAAAAAAGGAAGTCGCCATATCTTAACTCAAACGCAAGAAGAAATTGAAGAAATTTTCCTTGGAATGGGTTATGAAATTGTTGATGGCTATGAAGTGGAAACGGACCATTATAATTTTGAGCGAATGAATCTTCCAAAAGATCATCCAGCTCGTGATATGCAAGATACCTTCTATATCACTAATGAAGTTTTACTTCGTACGCATACTTCACCTATGCAAGCTCGGACAATGGATGCTCATGATTTCTCTAAAGGTGGTTTACGCATGATTGCTCCTGGTCGTGTTTATCGTCGTGATACAGATGATGCCACTCACAGCCACCAATTTCATCAAATTGAAGGTTTGGTTGTAGATAAAAATATCACAATGGCGGACCTTAAAGGAACGCTTGACCTTGTCATGAAAAAAATGTTTGGTCAAGACCGTGAATTACGCTGGCGTCCAAGTTATTTCCCATTTACTGAACCTTCTGTTGAGGTTGATATTTCTTGTTTCAAATGTGGCGGAAAAGGCTGTAACGTCTGCAAACATACCGGCTGGATTGAAATTCTTGGTGCAGGTATGGTCCATCCCAATGTGCTTGAAATGTCTGGTTTAGATTCTTCAGTTTATTCTGGTTTTGCTTTCGGGCTTGGTCAAGAACGTATTGCGATGCTCCGTTATGGAATCAATGATATTCGTGGATTCTATCAAGGAGATGTACGATTCTTAGAGCAATT
>pheS_Lcl-184
ATGAACTTACAAGAAAAAATTGAAGACCTTCGCAAGCGGACTTTGTCTGACTTACTCTCTGTTGCAGACGAAAAAACGCTCAACAATCTTAGAACAGTAATGCTTGGTAAAAAAGGAGAGTTGACTGAAATCCTAAAAGGGATGAAAGATTTAACAAATGAAGAACGACCAGTTATTGGTGCACTTGCTAATGCTTTTCGTGATGAATTTGGAGCGAAATTTGAAGCGAAAAAACTTGAAATTGAACAAGCAGTGATGAACGCGGCTTTGGAGTCTGAAACTTTGGATGTTACTTTACCTGGAAAAGCTCAGAAAAAAGGAAGTCGTCATATTTTAACTCAAACTCAAGAAGAAATTGAAGAAATTTTCCTTGGAATGGGTTATGAAATTGTTGATGGTTATGAAGTCGAAACCGATCATTATAACTTTGAACGAATGAATCTTCCTAAAGATCACCCAGCTCGTGATATGCAAGATACTTTTTATATTACCAATGAAGTTTTGCTTCGTACGCATACTTCACCAATGCAAGCTCGGACAATGGATGCTCATGATTTTTCAAAAGGAGGCTTGCGTATGATTGCTCCTGGTCGTGTTTATCGTCGTGATACAGATGATGCGACACACAGTCATCAATTCCATCAAATTGAAGGCTTGGTTGTAGATAAAAATATCACAATGGCTGACCTTAAAGGGACACTTGACCTTGTCATGAAAAAAATGTTTGGTCAAGAGCGTGAACTACGCTGGCGCCCAAGTTATTTCCCATTTACTGAACCTTCTGTTGAGGTTGATATTTCTTGTTTCAAATGCGGGGGTAAAGGATGTAATGTCTGCAAACATACCGGTTGGATTGAAATCCTTGGTGCAGGTATGGTCCATCCAAACGTACTTGAAATGTCTGGTTTAGATTCTTCTGTTTATTCTGGTTTTGCTTTTGGACTCGGTCAAGAACGTATTGCCATGTTACGCTATGGAATCAACGATATTCGTGGATTCTATCAAGGCGATGTAAGATTCTTAGAACAATT
>pheS_Lcl-185
ATGAACTTACAAGAAAAAATTGAAGACCTTCGCAAGCGGACTTTGTCTGACTTACTCTCTGTTGCTGATGAAAAAACACTGAATAATTTAAGAACTGTGATGCTTGGTAAAAAGGGTGAATTGACTGAAATTCTGAAAGGGATGAAAGACCTAACTAATGAAGAACGTCCAGTTATTGGCGCACTTGCCAATGCTTTTCGTGATGAGTTTGGGGCAAAATTTGAAGCTAAAAAAGTGGAAATTGAACAAGCAGTAATGAATGCCGCTTTAGAATCAGAAACTTTGGATGTGACTTTGCCAGGAAAAGCTCAGAAAAAAGGAAGTCGCCATATCTTAACTCAAACGCAAGAAGAAATTGAAGAAATTTTCCTTGGAATGGGTTATGAAATTGTTGATGGCTATGAAGTGGAAACGGACCATTATAATTTTGAGCGAATGAATCTTCCAAAAGATCATCCAGCTCGTGATATGCAAGATACCTTCTATATCACTAATGAAGTTTTACTTCGTACGCATACTTCACCTATGCAAGCTCGGACAATGGATGCTCATGATTTCTCTAAAGGTGGTTTACGCATGATTGCTCCTGGTCGTGTTTATCGTCGTGATACAGATGATGCCACTCACAGCCACCAATTTCATCAAATTGAAGGTTTGGTTGTAGATAAAAATATCACAATGGCGGACCTTAAAGGAACGCTTGACCTTGTCATGAAAAAAATGTTTGGTCAAGACCGTGAATTACGCTGGCGTCCAAGTTATTTCCCATTTACTGAACCTTCTGTTGAGGTTGATATTTCTTGTTTCAAATGTGGCGGAAAAGGCTGTAACGTCTGCAAACATACCGGCTGGATTGAAATTCTTGGTGCAGGTATGGTCCATCCCAATGTGCTTGAAATGTCTGGTTTAGATTCTTCAGTTTATTCTGGTTTTGCTTTCGGGCTTGGTCAAGAACGTATTGCGATGCTCCGTTATGGAATCAATGATATTCGTGGATTCTATCAAGGAGATGTACGATTCTTAGAGCAATT
>pheS_Lcl-186
ATGAACTTACAAGAAAAAATTGAAGACCTTCGCAAGCGGACTTTGTCTGACTTACTCTCTGTTGCAGACGAAAAAACGCTCAACAATCTTAGAACAGTAATGCTTGGTAAAAAAGGAGAGTTGACTGAAATCCTAAAAGGGATGAAAGATTTAACAAATGAAGAACGACCAGTTATTGGTGCACTTGCTAATGCTTTTCGTGATGAATTTGGAGCGAAATTTGAAGCGAAAAAACTTGAAATTGAACAAGCAGTGATGAACGCGGCTTTGGAGTCTGAAACTTTGGATGTTACTTTACCTGGAAAAGCTCAGAAAAAAGGAAGTCGTCATATTTTAACTCAAACTCAAGAAGAAATTGAAGAAATTTTCCTTGGAATGGGTTATGAAATTGTTGATGGTTATGAAGTCGAAACCGATCATTATAACTTTGAACGAATGAATCTTCCTAAAGATCACCCAGCTCGTGATATGCAAGATACTTTTTATATTACCAATGAAGTTTTGCTTCGTACGCATACTTCACCAATGCAAGCTCGGACAATGGATGCTCATGATTTTTCAAAAGGAGGCTTGCGTATGATTGCTCCTGGTCGTGTTTATCGTCGTGATACAGATGATGCGACACACAGTCATCAATTCCATCAAATTGAAGGCTTGGTTGTAGATAAAAATATCACAATGGCTGACCTTAAAGGGACACTTGACCTTGTCATGAAAAAAATGTTTGGTCAAGAGCGTGAACTACGCTGGCGCCCAAGTTATTTCCCATTTACTGAACCTTCTGTTGAGGTTGATATTTCTTGTTTCAAATGCGGGGGTAAAGGATGTAATGTCTGCAAACATACCGGTTGGATTGAAATCCTTGGTGCAGGTATGGTCCATCCAAACGTACTTGAAATGTCTGGTTTAGATTCTTCTGTTTATTCTGGTTTTGCTTTTGGACTCGGTCAAGAACGTATTGCCATGTTACGCTATGGAATCAACGATATTCGTGGATTCTATCAAGGCGATGTAAGATTCTTAGAACAATT
>pheS_Lcl-187
ATGAACTTACAAGAAAAAATTGAAGACCTTCGCAAGCGGACTTTGTCTGACTTACTCTCTGTTGCTGATGAAAAAACACTGAATAATTTAAGAACTGTGATGCTTGGTAAAAAGGGTGAATTGACTGAAATTCTGAAAGGGATGAAAGACCTAACTAATGAAGAACGTCCAGTTATTGGCGCACTTGCCAATGCTTTTCGTGATGAGTTTGGGGCAAAATTTGAAGCTAAAAAAGTGGAAATTGAACAAGCAGTAATGAATGCCGCTTTAGAATCAGAAACTTTGGATGTGACTTTGCCAGGAAAAGCTCAGAAAAAAGGAAGTCGCCATATCTTAACTCAAACGCAAGAAGAAATTGAAGAAATTTTCCTTGGAATGGGTTATGAAATTGTTGATGGCTATGAAGTGGAAACGGACCATTATAATTTTGAGCGAATGAATCTTCCAAAAGATCATCCAGCTCGTGATATGCAAGATACCTTCTATATCACTAATGAAGTTTTACTTCGTACGCATACTTCACCTATGCAAGCTCGGACAATGGATGCTCATGATTTCTCTAAAGGTGGTTTACGCATGATTGCTCCTGGTCGTGTTTATCGTCGTGATACAGATGATGCCACTCACAGCCACCAATTTCATCAAATTGAAGGTTTGGTTGTAGATAAAAATATCACAATGGCGGACCTTAAAGGAACGCTTGACCTTGTCATGAAAAAAATGTTTGGTCAAGACCGTGAATTACGCTGGCGTCCAAGTTATTTCCCATTTACTGAACCTTCTGTTGAGGTTGATATTTCTTGTTTCAAATGTGGCGGAAAAGGCTGTAACGTCTGCAAACATACCGGCTGGATTGAAATTCTTGGTGCAGGTATGGTCCATCCCAATGTGCTTGAAATGTCTGGTTTAGATTCTTCAGTTTATTCTGGTTTTGCTTTCGGGCTTGGTCAAGAACGTATTGCGATGCTCCGTTATGGAATCAATGATATTCGTGGATTCTATCAAGGAGATGTACGATTCTTAGAGCAATT
>pheS_Lcl-188
ATGAACTTACAAGAAAAAATTGAAGACCTTCGCAAGCGGACTTTGTCTGACTTACTCTCTGTTGCTGATGAAAAAACACTGAATAATTTAAGAACTGTGATGCTTGGTAAAAAGGGTGAATTGACTGAAATTCTGAAAGGGATGAAAGACCTAACTAATGAAGAACGTCCAGTTATTGGCGCACTTGCCAATGCTTTTCGTGATGAGTTTGGGGCAAAATTTGAAGCTAAAAAAGTGGAAATTGAACAAGCAGTAATGAATGCCGCTTTAGAATCAGAAACTTTGGATGTGACTTTGCCAGGAAAAGCTCAGAAAAAAGGAAGTCGCCATATCTTAACTCAAACGCAAGAAGAAATTGAAGAAATTTTCCTTGGAATGGGTTATGAAATTGTTGATGGCTATGAAGTGGAAACGGACCATTATAATTTTGAGCGAATGAATCTTCCAAAAGATCATCCAGCTCGTGATATGCAAGATACCTTCTATATCACTAATGAAGTTTTACTTCGTACGCATACTTCACCTATGCAAGCTCGGACAATGGATGCTCATGATTTCTCTAAAGGTGGTTTACGCATGATTGCTCCTGGTCGTGTTTATCGTCGTGATACAGATGATGCCACTCACAGCCACCAATTTCATCAAATTGAAGGTTTGGTTGTAGATAAAAATATCACAATGGCGGACCTTAAAGGAACGCTTGACCTTGTCATGAAAAAAATGTTTGGTCAAGACCGTGAATTACGCTGGCGTCCAAGTTATTTCCCATTTACTGAACCTTCTGTTGAGGTTGATATTTCTTGTTTCAAATGTGGCGGAAAAGGCTGTAACGTCTGCAAACATACCGGCTGGATTGAAATTCTTGGTGCAGGTATGGTCCATCCCAATGTGCTTGAAATGTCTGGTTTAGATTCTTCAGTTTATTCTGGTTTTGCTTTCGGGCTTGGTCAAGAACGTATTGCGATGCTCCGTTATGGAATCAATGATATTCGTGGATTCTATCAAGGAGATGTACGATTCTTAGAGCAATT
>pheS_Lcl-189
ATGAACTTACAAGAAAAAATTGAAGACCTTCGCAAGCGGACTTTGTCTGACTTACTCTCTGTTGCAGACGAAAAAACGCTCAACAATCTTAGAACAGTAATGCTTGGTAAAAAAGGAGAGTTGACTGAAATCCTAAAAGGGATGAAAGATTTAACAAATGAAGAACGACCAGTTATTGGTGCACTTGCTAATGCTTTTCGTGATGAATTTGGAGCGAAATTTGAAGCGAAAAAACTTGAAATTGAACAAGCAGTGATGAACGCGGCTTTGGAGTCTGAAACTTTGGATGTTACTTTACCTGGAAAAGCTCAGAAAAAAGGAAGTCGTCATATTTTAACTCAAACTCAAGAAGAAATTGAAGAAATTTTCCTTGGAATGGGTTATGAAATTGTTGATGGTTATGAAGTCGAAACCGATCATTATAACTTTGAACGAATGAATCTTCCTAAAGATCACCCAGCTCGTGATATGCAAGATACTTTTTATATTACCAATGAAGTTTTGCTTCGTACGCATACTTCACCAATGCAAGCTCGGACAATGGATGCTCATGATTTTTCAAAAGGAGGCTTGCGTATGATTGCTCCTGGTCGTGTTTATCGTCGTGATACAGATGATGCGACACACAGTCATCAATTCCATCAAATTGAAGGCTTGGTTGTAGATAAAAATATCACAATGGCTGACCTTAAAGGGACACTTGACCTTGTCATGAAAAAAATGTTTGGTCAAGAGCGTGAACTACGCTGGCGCCCAAGTTATTTCCCATTTACTGAACCTTCTGTTGAGGTTGATATTTCTTGTTTCAAATGCGGGGGTAAAGGATGTAATGTCTGCAAACATACCGGTTGGATTGAAATCCTTGGTGCAGGTATGGTCCATCCAAACGTACTTGAAATGTCTGGTTTAGATTCTTCTGTTTATTCTGGTTTTGCTTTTGGACTCGGTCAAGAACGTATTGCCATGTTACGCTATGGAATCAACGATATTCGTGGATTCTATCAAGGCGATGTAAGATTCTTAGAACAATT
>pheS_Lcl-190
ATGAACTTACAAGAAAAAATTGAAGACCTTCGCAAGCGGACTTTGTCTGACTTACTCTCTGTTGCAGACGAAAAAACGCTCAACAATCTTAGAACAGTAATGCTTGGTAAAAAAGGAGAGTTGACTGAAATCCTAAAAGGGATGAAAGATTTAACAAATGAAGAACGACCAGTTATTGGTGCACTTGCTAATGCTTTTCGTGATGAATTTGGAGCGAAATTTGAAGCGAAAAAACTTGAAATTGAACAAGCAGTGATGAACGCGGCTTTGGAGTCTGAAACTTTGGATGTTACTTTACCTGGAAAAGCTCAGAAAAAAGGAAGTCGTCATATTTTAACTCAAACTCAAGAAGAAATTGAAGAAATTTTCCTTGGAATGGGTTATGAAATTGTTGATGGTTATGAAGTCGAAACCGATCATTATAACTTTGAACGAATGAATCTTCCTAAAGATCACCCAGCTCGTGATATGCAAGATACTTTTTATATTACCAATGAAGTTTTGCTTCGTACGCATACTTCACCAATGCAAGCTCGGACAATGGATGCTCATGATTTTTCAAAAGGAGGCTTGCGTATGATTGCTCCTGGTCGTGTTTATCGTCGTGATACAGATGATGCGACACACAGTCATCAATTCCATCAAATTGAAGGCTTGGTTGTAGATAAAAATATCACAATGGCTGACCTTAAAGGGACACTTGACCTTGTCATGAAAAAAATGTTTGGTCAAGAGCGTGAACTACGCTGGCGCCCAAGTTATTTCCCATTTACTGAACCTTCTGTTGAGGTTGATATTTCTTGTTTCAAATGCGGGGGTAAAGGATGTAATGTCTGCAAACATACCGGTTGGATTGAAATCCTTGGTGCAGGTATGGTCCATCCAAACGTACTTGAAATGTCTGGTTTAGATTCTTCTGTTTATTCTGGTTTTGCTTTTGGACTCGGTCAAGAACGTATTGCCATGTTACGCTATGGAATCAACGATATTCGTGGATTCTATCAAGGCGATGTAAGATTCTTAGAACAATT
>pheS_Lcl-191
ATGAACTTACAAGAAAAAATTGAAGACCTTCGCAAGCGGACTTTGTCTGACTTACTCTCTGTTGCAGACGAAAAAACGCTCAACAATCTTAGAACAGTAATGCTTGGTAAAAAAGGAGAGTTGACTGAAATCCTAAAAGGGATGAAAGATTTAACAAATGAAGAACGACCAGTTATTGGTGCACTTGCTAATGCTTTTCGTGATGAATTTGGAGCGAAATTTGAAGCGAAAAAACTTGAAATTGAACAAGCAGTGATGAACGCGGCTTTGGAGTCTGAAACTTTGGATGTTACTTTACCTGGAAAAGCTCAGAAAAAAGGAAGTCGTCATATTTTAACTCAAACTCAAGAAGAAATTGAAGAAATTTTCCTTGGAATGGGTTATGAAATTGTTGATGGTTATGAAGTCGAAACCGATCATTATAACTTTGAACGAATGAATCTTCCTAAAGATCACCCAGCTCGTGATATGCAAGATACTTTTTATATTACCAATGAAGTTTTGCTTCGTACGCATACTTCACCAATGCAAGCTCGGACAATGGATGCTCATGATTTTTCAAAAGGAGGCTTGCGTATGATTGCTCCTGGTCGTGTTTATCGTCGTGATACAGATGATGCGACACACAGTCATCAATTCCATCAAATTGAAGGCTTGGTTGTAGATAAAAATATCACAATGGCTGACCTTAAAGGGACACTTGACCTTGTCATGAAAAAAATGTTTGGTCAAGAGCGTGAACTACGCTGGCGCCCAAGTTATTTCCCATTTACTGAACCTTCTGTTGAGGTTGATATTTCTTGTTTCAAATGCGGGGGTAAAGGATGTAATGTCTGCAAACATACCGGTTGGATTGAAATCCTTGGTGCAGGTATGGTCCATCCAAACGTACTTGAAATGTCTGGTTTAGATTCTTCTGTTTATTCTGGTTTTGCTTTTGGACTCGGTCAAGAACGTATTGCCATGTTACGCTATGGAATCAACGATATTCGTGGATTCTATCAAGGCGATGTAAGATTCTTAGAACAATT
>pheS_Lcl-192
ATGAACTTACAAGAAAAAATTGAAGACCTTCGCAAGCGGACTTTGTCTGACTTACTCTCTGTTGCTGATGAAAAAACACTGAATAATTTAAGAACTGTGATGCTTGGTAAAAAGGGTGAATTGACTGAAATTCTGAAAGGGATGAAAGACCTAACTAATGAAGAACGTCCAGTTATTGGCGCACTTGCCAATGCTTTTCGTGATGAGTTTGGGGCAAAATTTGAAGCTAAAAAAGTGGAAATTGAACAAGCAGTAATGAATGCCGCTTTAGAATCAGAAACTTTGGATGTGACTTTGCCAGGAAAAGCTCAGAAAAAAGGAAGTCGCCATATCTTAACTCAAACGCAAGAAGAAATTGAAGAAATTTTCCTTGGAATGGGTTATGAAATTGTTGATGGCTATGAAGTGGAAACGGACCATTATAATTTTGAGCGAATGAATCTTCCAAAAGATCATCCAGCTCGTGATATGCAAGATACCTTCTATATCACTAATGAAGTTTTACTTCGTACGCATACTTCACCTATGCAAGCTCGGACAATGGATGCTCATGATTTCTCTAAAGGTGGTTTACGCATGATTGCTCCTGGTCGTGTTTATCGTCGTGATACAGATGATGCCACTCACAGCCACCAATTTCATCAAATTGAAGGTTTGGTTGTAGATAAAAATATCACAATGGCGGACCTTAAAGGAACGCTTGACCTTGTCATGAAAAAAATGTTTGGTCAAGACCGTGAATTACGCTGGCGTCCAAGTTATTTCCCATTTACTGAACCTTCTGTTGAGGTTGATATTTCTTGTTTCAAATGTGGCGGAAAAGGCTGTAACGTCTGCAAACATACCGGCTGGATTGAAATTCTTGGTGCAGGTATGGTCCATCCCAATGTGCTTGAAATGTCTGGTTTAGATTCTTCAGTTTATTCTGGTTTTGCTTTCGGGCTTGGTCAAGAACGTATTGCGATGCTCCGTTATGGAATCAATGATATTCGTGGATTCTATCAAGGAGATGTACGATTCTTAGAGCAATT
>pheS_Lcl-193
ATGAACTTACAAGAAAAAATTGAAGACCTTCGCAAGCGGACTTTGTCTGACTTACTCTCTGTTGCTGATGAAAAAACACTGAATAATTTAAGAACTGTGATGCTTGGTAAAAAGGGTGAATTGACTGAAATTCTGAAAGGGATGAAAGACCTAACTAATGAAGAACGTCCAGTTATTGGCGCACTTGCCAATGCTTTTCGTGATGAGTTTGGGGCAAAATTTGAAGCTAAAAAAGTGGAAATTGAACAAGCAGTAATGAATGCCGCTTTAGAATCAGAAACTTTGGATGTGACTTTGCCAGGAAAAGCTCAGAAAAAAGGAAGTCGCCATATCTTAACTCAAACGCAAGAAGAAATTGAAGAAATTTTCCTTGGAATGGGTTATGAAATTGTTGATGGCTATGAAGTGGAAACGGACCATTATAATTTTGAGCGAATGAATCTTCCAAAAGATCATCCAGCTCGTGATATGCAAGATACCTTCTATATCACTAATGAAGTTTTACTTCGTACGCATACTTCACCTATGCAAGCTCGGACAATGGATGCTCATGATTTCTCTAAAGGTGGTTTACGCATGATTGCTCCTGGTCGTGTTTATCGTCGTGATACAGATGATGCCACTCACAGCCACCAATTTCATCAAATTGAAGGTTTGGTTGTAGATAAAAATATCACAATGGCGGACCTTAAAGGAACGCTTGACCTTGTCATGAAAAAAATGTTTGGTCAAGACCGTGAATTACGCTGGCGTCCAAGTTATTTCCCATTTACTGAACCTTCTGTTGAGGTTGATATTTCTTGTTTCAAATGTGGCGGAAAAGGCTGTAACGTCTGCAAACATACCGGCTGGATTGAAATTCTTGGTGCAGGTATGGTCCATCCCAATGTGCTTGAAATGTCTGGTTTAGATTCTTCAGTTTATTCTGGTTTTGCTTTCGGGCTTGGTCAAGAACGTATTGCGATGCTCCGTTATGGAATCAATGATATTCGTGGATTCTATCAAGGAGATGTACGATTCTTAGAGCAATT
>pheS_Lcl-194
ATGAACTTACAAGAAAAAATTGAAGACCTTCGCAAGCGGACTTTGTCTGACTTACTCTCTGTTGCAGACGAAAAAACGCTCAACAATCTTAGAACAGTAATGCTTGGTAAAAAAGGAGAGTTGACTGAAATCCTAAAAGGGATGAAAGATTTAACAAATGAAGAACGACCAGTTATTGGTGCACTTGCTAATGCTTTTCGTGATGAATTTGGAGCGAAATTTGAAGCGAAAAAACTTGAAATTGAACAAGCAGTGATGAACGCGGCTTTGGAGTCTGAAAGTTTGGATGTTACTTTACCTGGAAAAGCTCAAAAAAAAGGAAGTCGGCATATTTTAACTCAAACTCAAGAAGAAATTGAAGAAATTTTCCTTGGAATGGGTTATGAAATTGTTGATGGTTATGAAGTCGAAACCGATCATTATAACTTTGAACGAATGAATCTTCCTAAAGATCACCCAGCTCGTGATATGCAAGATACTTTTTATATTACCAATGAAGTTTTGCTTCGTACGCATACTTCACCAATGCAAGCTCGGACAATGGATGCTCATGATTTTTCAAAAGGGGGCTTGCGTATGATTGCTCCTGGTCGTGTTTATCGTCGTGATACAGATGATGCTACACACAGTCATCAATTCCATCAAATTGAAGGCTTGGTTGTAGATAAAAATATCACAATGGCTGACCTTAAAGGAACACTTGACCTTGTCATGAAAAAAATGTTTGGTCAAGAGCGTGAACTACGCTGGCGTCCAAGTTATTTCCCATTTACTGAACCATCTGTTGAGGTTGATATTTCTTGTTTCAAGTGTGGGGGTAAAGGATGTAATGTCTGCAAACATACTGGGTGGATTGAAATCCTTGGTGCAGGTATGGTCCATCCAAACGTACTTGAAATGTCTGGTTTAGATTCTTCTGTTTATTCTGGTTTTGCTTTTGGACTCGGTCAAGAACGTATTGCCATGTTACGCTATGGAATCAACGATATTCGTGGATTCTATCAAGGCGATGTAAGATTCTTAGAACAATT
>pheS_Lcl-195
ATGAACTTACAAGAAAAAATTGAAGACCTTCGCAAGCGGACTTTGTCTGACTTACTCTCTGTTGCAGACGAAAAAACGCTCAACAATCTTAGAACAGTAATGCTTGGTAAAAAAGGAGAGTTGACTGAAATCCTAAAAGGGATGAAAGATTTAACAAATGAAGAACGACCAGTTATTGGTGCACTTGCTAATGCTTTTCGTGATGAATTTGGAGCGAAATTTGAAGCGAAAAAACTTGAAATTGAACAAGCAGTGATGAACGCGGCTTTGGAGTCTGAAAGTTTGGATGTTACTTTACCTGGAAAAGCTCAAAAAAAAGGAAGTCGGCATATTTTAACTCAAACTCAAGAAGAAATTGAAGAAATTTTCCTTGGAATGGGTTATGAAATTGTTGATGGTTATGAAGTCGAAACCGATCATTATAACTTTGAACGAATGAATCTTCCTAAAGATCACCCAGCTCGTGATATGCAAGATACTTTTTATATTACCAATGAAGTTTTGCTTCGTACGCATACTTCACCAATGCAAGCTCGGACAATGGATGCTCATGATTTTTCAAAAGGGGGCTTGCGTATGATTGCTCCTGGTCGTGTTTATCGTCGTGATACAGATGATGCTACACACAGTCATCAATTCCATCAAATTGAAGGCTTGGTTGTAGATAAAAATATCACAATGGCTGACCTTAAAGGAACACTTGACCTTGTCATGAAAAAAATGTTTGGTCAAGAGCGTGAACTACGCTGGCGTCCAAGTTATTTCCCATTTACTGAACCATCTGTTGAGGTTGATATTTCTTGTTTCAAGTGTGGGGGTAAAGGATGTAATGTCTGCAAACATACTGGGTGGATTGAAATCCTTGGTGCAGGTATGGTCCATCCAAACGTACTTGAAATGTCTGGTTTAGATTCTTCTGTTTATTCTGGTTTTGCTTTTGGACTCGGTCAAGAACGTATTGCCATGTTACGCTATGGAATCAACGATATTCGTGGATTCTATCAAGGCGATGTAAGATTCTTAGAACAATT
>pheS_Lcl-196
ATGAACTTACAAGAAAAAATTGAAGACCTTCGCAAGCGGACTTTGTCTGACTTACTCTCTGTTGCTGATGAAAAAACACTGAATAATTTAAGAACTGTGATGCTTGGTAAAAAGGGTGAATTGACTGAAATTCTGAAAGGGATGAAAGACCTAACTAATGAAGAACGTCCAGTTATTGGCGCACTTGCCAATGCTTTTCGTGATGAGTTTGGGGCAAAATTTGAAGCTAAAAAAGTGGAAATTGAACAAGCAGTAATGAATGCCGCTTTAGAATCAGAAACTTTGGATGTGACTTTGCCAGGAAAAGCTCAGAAAAAAGGAAGTCGCCATATCTTAACTCAAACGCAAGAAGAAATTGAAGAAATTTTCCTTGGAATGGGTTATGAAATTGTTGATGGCTATGAAGTGGAAACGGACCATTATAATTTTGAGCGAATGAATCTTCCAAAAGATCATCCAGCTCGTGATATGCAAGATACCTTCTATATCACTAATGAAGTTTTACTTCGTACGCATACTTCACCTATGCAAGCTCGGACAATGGATGCTCATGATTTCTCTAAAGGTGGTTTACGCATGATTGCTCCTGGTCGTGTTTATCGTCGTGATACAGATGATGCCACTCACAGCCACCAATTTCATCAAATTGAAGGTTTGGTTGTAGATAAAAATATCACAATGGCGGACCTTAAAGGAACGCTTGACCTTGTCATGAAAAAAATGTTTGGTCAAGACCGTGAATTACGCTGGCGTCCAAGTTATTTCCCATTTACTGAACCTTCTGTTGAGGTTGATATTTCTTGTTTCAAATGTGGCGGAAAAGGCTGTAACGTCTGCAAACATACCGGCTGGATTGAAATTCTTGGTGCAGGTATGGTCCATCCCAATGTGCTTGAAATGTCTGGTTTAGATTCTTCAGTTTATTCTGGTTTTGCTTTCGGGCTTGGTCAAGAACGTATTGCGATGCTCCGTTATGGAATCAATGATATTCGTGGATTCTATCAAGGAGATGTACGATTCTTAGAGCAATT
>pheS_Lcl-197
ATGAACTTACAAGAAAAAATTGAAGACCTTCGCAAGCGGACTTTGTCTGACTTACTCTCTGTTGCTGATGAAAAAACACTGAATAATTTAAGAACTGTGATGCTTGGTAAAAAGGGTGAATTGACTGAAATTCTGAAAGGGATGAAAGACCTAACTAATGAAGAACGTCCAGTTATTGGCGCACTTGCCAATGCTTTTCGTGATGAGTTTGGGGCAAAATTTGAAGCTAAAAAAGTGGAAATTGAACAAGCAGTAATGAATGCCGCTTTAGAATCAGAAACTTTGGATGTGACTTTGCCAGGAAAAGCTCAGAAAAAAGGAAGTCGCCATATCTTAACTCAAACGCAAGAAGAAATTGAAGAAATTTTCCTTGGAATGGGTTATGAAATTGTTGATGGCTATGAAGTGGAAACGGACCATTATAATTTTGAGCGAATGAATCTTCCAAAAGATCATCCAGCTCGTGATATGCAAGATACCTTCTATATCACTAATGAAGTTTTACTTCGTACGCATACTTCACCTATGCAAGCTCGGACAATGGATGCTCATGATTTCTCTAAAGGTGGTTTACGCATGATTGCTCCTGGTCGTGTTTATCGTCGTGATACAGATGATGCCACTCACAGCCACCAATTTCATCAAATTGAAGGTTTGGTTGTAGATAAAAATATCACAATGGCGGACCTTAAAGGAACGCTTGACCTTGTCATGAAAAAAATGTTTGGTCAAGACCGTGAATTACGCTGGCGTCCAAGTTATTTCCCATTTACTGAACCTTCTGTTGAGGTTGATATTTCTTGTTTCAAATGTGGCGGAAAAGGCTGTAACGTCTGCAAACATACCGGCTGGATTGAAATTCTTGGTGCAGGTATGGTCCATCCCAATGTGCTTGAAATGTCTGGTTTAGATTCTTCAGTTTATTCTGGTTTTGCTTTCGGGCTTGGTCAAGAACGTATTGCGATGCTCCGTTATGGAATCAATGATATTCGTGGATTCTATCAAGGAGATGTACGATTCTTAGAGCAATT
>pheS_Lcl-198
ATGAACTTACAAGAAAAAATTGAAGACCTTCGCAAGCGGACTTTGTCTGACTTACTCTCTGTTGCAGACGAAAAAACGCTCAACAATCTTAGAACAGTAATGCTTGGTAAAAAAGGAGAGTTGACTGAAATCCTAAAAGGGATGAAAGATTTAACAAATGAAGAACGACCAGTTATTGGTGCACTTGCTAATGCTTTTCGTGATGAATTTGGAGCGAAATTTGAAGCGAAAAAACTTGAAATTGAACAAGCAGTGATGAACGCGGCTTTGGAGTCTGAAAGTTTGGATGTTACTTTACCTGGAAAAGCTCAAAAAAAAGGAAGTCGTCATATTTTAACTCAAACTCAAGAAGAAATTGAAGAAATTTTCCTTGGAATGGGTTATGAAATTGTTGATGGTTATGAAGTCGAAACCGATCATTATAACTTTGAACGAATGAATCTTCCTAAAGATCACCCAGCTCGTGATATGCAAGATACTTTTTATATTACCAATGAAGTTTTGCTTCGTACGCATACTTCACCAATGCAAGCTCGGACAATGGATGCTCATGATTTTTCAAAAGGGGGCTTGCGTATGATTGCTCCTGGTCGTGTTTATCGTCGTGATACAGATGATGCTACACACAGTCATCAATTCCATCAAATTGAAGGCTTGGTTGTAGATAAAAATATCACAATGGCTGACCTTAAAGGAACACTTGACCTTGTCATGAAAAAAATGTTTGGTCAAGAGCGTGAACTACGCTGGCGTCCAAGTTATTTCCCATTTACTGAACCTTCTGTTGAGGTTGATATTTCTTGTTTCAAGTGTGGGGGTAAAGGATGTAATGTCTGCAAACATACTGGGTGGATTGAAATCCTTGGTGCAGGTATGGTCCATCCAAACGTACTTGAAATGTCTGGTTTAGATTCTTCTGTTTATTCTGGTTTTGCTTTTGGACTCGGTCAAGAACGTATTGCCATGTTACGCTATGGAATCAACGATATTCGTGGATTCTATCAAGGCGATGTAAGATTCTTAGAACAATT
>pheS_Lcl-199
ATGAACTTACAAGAAAAAATTGAAGACCTTCGCAAGCGGACTTTGTCTGACTTACTCTCTGTTGCAGACGAAAAAACGCTCAACAATCTTAGAACAGTAATGCTTGGTAAAAAAGGAGAGTTGACTGAAATCCTAAAAGGGATGAAAGATTTAACAAATGAAGAACGACCAGTTATTGGTGCACTTGCTAATGCTTTTCGTGATGAATTTGGAGCGAAATTTGAAGCGAAAAAACTTGAAATTGAACAAGCAGTGATGAACGCGGCTTTGGAGTCTGAAAGTTTGGATGTTACTTTACCTGGAAAAGCTCAAAAAAAAGGAAGTCGGCATATTTTAACTCAAACTCAAGAAGAAATTGAAGAAATTTTCCTTGGAATGGGTTATGAAATTGTTGATGGTTATGAAGTCGAAACCGATCATTATAACTTTGAACGAATGAATCTTCCTAAAGATCACCCAGCTCGTGATATGCAAGATACTTTTTATATTACCAATGAAGTTTTGCTTCGTACGCATACTTCACCAATGCAAGCTCGGACAATGGATGCTCATGATTTTTCAAAAGGGGGCTTGCGTATGATTGCTCCTGGTCGTGTTTATCGTCGTGATACAGATGATGCTACACACAGTCATCAATTCCATCAAATTGAAGGCTTGGTTGTAGATAAAAATATCACAATGGCTGACCTTAAAGGAACACTTGACCTTGTCATGAAAAAAATGTTTGGTCAAGAGCGTGAACTACGCTGGCGTCCAAGTTATTTCCCATTTACTGAACCATCTGTTGAGGTTGATATTTCTTGTTTCAAGTGTGGGGGTAAAGGATGTAATGTCTGCAAACATACTGGGTGGATTGAAATCCTTGGTGCAGGTATGGTCCATCCAAACGTACTTGAAATGTCTGGTTTAGATTCTTCTGTTTATTCTGGTTTTGCTTTTGGACTCGGTCAAGAACGTATTGCCATGTTACGCTATGGAATCAACGATATTCGTGGATTCTATCAAGGCGATGTAAGATTCTTAGAACAATT
>pheS_Lcl-200
ATGAACTTACAAGAAAAAATTGAAGACCTTCGCAAGCGGACTTTGTCTGACTTACTCTCTGTTGCAGACGAAAAAACGCTCAACAATCTTAGAACAGTAATGCTTGGTAAAAAAGGAGAGTTGACTGAAATCCTAAAAGGGATGAAAGATTTAACAAATGAAGAACGACCAGTTATTGGTGCACTTGCTAATGCTTTTCGTGATGAATTTGGAGCGAAATTTGAAGCGAAAAAACTTGAAATTGAACAAGCAGTGATGAACGCGGCTTTGGAGTCTGAAAGTTTGGATGTTACTTTACCTGGAAAAGCTCAAAAAAAAGGAAGTCGGCATATTTTAACTCAAACTCAAGAAGAAATTGAAGAAATTTTCCTTGGAATGGGTTATGAAATTGTTGATGGTTATGAAGTCGAAACCGATCATTATAACTTTGAACGAATGAATCTTCCTAAAGATCACCCAGCTCGTGATATGCAAGATACTTTTTATATTACCAATGAAGTTTTGCTTCGTACGCATACTTCACCAATGCAAGCTCGGACAATGGATGCTCATGATTTTTCAAAAGGGGGCTTGCGTATGATTGCTCCTGGTCGTGTTTATCGTCGTGATACAGATGATGCTACACACAGTCATCAATTCCATCAAATTGAAGGCTTGGTTGTAGATAAAAATATCACAATGGCTGACCTTAAAGGAACACTTGACCTTGTCATGAAAAAAATGTTTGGTCAAGAGCGTGAACTACGCTGGCGTCCAAGTTATTTCCCATTTACTGAACCATCTGTTGAGGTTGATATTTCTTGTTTCAAGTGTGGGGGTAAAGGATGTAATGTCTGCAAACATACTGGGTGGATTGAAATCCTTGGTGCAGGTATGGTCCATCCAAACGTACTTGAAATGTCTGGTTTAGATTCTTCTGTTTATTCTGGTTTTGCTTTTGGACTCGGTCAAGAACGTATTGCCATGTTACGCTATGGAATCAACGATATTCGTGGATTCTATCAAGGCGATGTAAGATTCTTAGAACAATT
>pheS_Lcl-201
ATGAACTTACAAGAAAAAATTGAAGACCTTCGCAAGCGGACTTTGTCTGACTTACTCTCTGTTGCAGACGAAAAAACGCTCAACAATCTTAGAACAGTAATGCTTGGTAAAAAAGGAGAGTTGACTGAAATCCTAAAAGGGATGAAAGATTTAACAAATGAAGAACGACCAGTTATTGGTGCACTTGCTAATGCTTTTCGTGATGAATTTGGAGCGAAATTTGAAGCGAAAAAACTTGAAATTGAACAAGCAGTGATGAACGCGGCTTTGGAGTCTGAAAGTTTGGATGTTACTTTACCTGGAAAAGCTCAAAAAAAAGGAAGTCGGCATATTTTAACTCAAACTCAAGAAGAAATTGAAGAAATTTTCCTTGGAATGGGTTATGAAATTGTTGATGGTTATGAAGTCGAAACCGATCATTATAACTTTGAACGAATGAATCTTCCTAAAGATCACCCAGCTCGTGATATGCAAGATACTTTTTATATTACCAATGAAGTTTTGCTTCGTACGCATACTTCACCAATGCAAGCTCGGACAATGGATGCTCATGATTTTTCAAAAGGGGGCTTGCGTATGATTGCTCCTGGTCGTGTTTATCGTCGTGATACAGATGATGCTACACACAGTCATCAATTCCATCAAATTGAAGGCTTGGTTGTAGATAAAAATATCACAATGGCTGACCTTAAAGGAACACTTGACCTTGTCATGAAAAAAATGTTTGGTCAAGAGCGTGAACTACGCTGGCGTCCAAGTTATTTCCCATTTACTGAACCATCTGTTGAGGTTGATATTTCTTGTTTCAAGTGTGGGGGTAAAGGATGTAATGTCTGCAAACATACTGGGTGGATTGAAATCCTTGGTGCAGGTATGGTCCATCCAAACGTACTTGAAATGTCTGGTTTAGATTCTTCTGTTTATTCTGGTTTTGCTTTTGGACTCGGTCAAGAACGTATTGCCATGTTACGCTATGGAATCAACGATATTCGTGGATTCTATCAAGGCGATGTAAGATTCTTAGAACAATT
>pheS_Lcl-202
ATGAACTTACAAGAAAAAATTGAAGACCTTCGCAAGCGGACTTTGTCTGACTTACTCTCTGTTGCAGACGAAAAAACGCTCAACAATCTTAGAACAGTAATGCTTGGTAAAAAAGGAGAGTTGACTGAAATCCTAAAAGGGATGAAAGATTTAACAAATGAAGAACGACCAGTTATTGGTGCACTTGCTAATGCTTTTCGTGATGAATTTGGAGCGAAATTTGAAGCGAAAAAACTTGAAATTGAACAAGCAGTGATGAACGCGGCTTTGGAGTCTGAAAGTTTGGATGTTACTTTACCTGGAAAAGCTCAAAAAAAAGGAAGTCGTCATATTTTAACTCAAACTCAAGAAGAAATTGAAGAAATTTTCCTTGGAATGGGTTATGAAATTGTTGATGGTTATGAAGTCGAAACCGATCATTATAACTTTGAACGAATGAATCTTCCTAAAGATCACCCAGCTCGTGATATGCAAGATACTTTTTATATTACCAATGAAGTTTTGCTTCGTACGCATACTTCACCAATGCAAGCTCGGACAATGGATGCTCATGATTTTTCAAAAGGGGGCTTGCGTATGATTGCTCCTGGTCGTGTTTATCGTCGTGATACAGATGATGCTACACACAGTCATCAATTCCATCAAATTGAAGGCTTGGTTGTAGATAAAAATATCACAATGGCTGACCTTAAAGGAACACTTGACCTTGTCATGAAAAAAATGTTTGGTCAAGAGCGTGAACTACGCTGGCGTCCAAGTTATTTCCCATTTACTGAACCTTCTGTTGAGGTTGATATTTCTTGTTTCAAGTGTGGGGGTAAAGGATGTAATGTCTGCAAACATACTGGGTGGATTGAAATCCTTGGTGCAGGTATGGTCCATCCAAACGTACTTGAAATGTCTGGTTTAGATTCTTCTGTTTATTCTGGTTTTGCTTTTGGACTCGGTCAAGAACGTATTGCCATGTTACGCTATGGAATCAACGATATTCGTGGATTCTATCAAGGCGATGTAAGATTCTTAGAACAATT
>pheS_Lcl-203
ATGAACTTACAAGAAAAAATTGAAGACCTTCGCAAGCGGACTTTGTCTGACTTACTCTCTGTTGCAGACGAAAAAACGCTCAACAATCTTAGAACAGTAATGCTTGGTAAAAAAGGAGAGTTGACTGAAATCCTAAAAGGGATGAAAGATTTAACAAATGAAGAACGACCAGTTATTGGTGCACTTGCTAATGCTTTTCGTGATGAATTTGGAGCGAAATTTGAAGCGAAAAAACTTGAAATTGAACAAGCAGTGATGAACGCGGCTTTGGAGTCTGAAAGTTTGGATGTTACTTTACCTGGAAAAGCTCAAAAAAAAGGAAGTCGGCATATTTTAACTCAAACTCAAGAAGAAATTGAAGAAATTTTCCTTGGAATGGGTTATGAAATTGTTGATGGTTATGAAGTCGAAACCGATCATTATAACTTTGAACGAATGAATCTTCCTAAAGATCACCCAGCTCGTGATATGCAAGATACTTTTTATATTACCAATGAAGTTTTGCTTCGTACGCATACTTCACCAATGCAAGCTCGGACAATGGATGCTCATGATTTTTCAAAAGGGGGCTTGCGTATGATTGCTCCTGGTCGTGTTTATCGTCGTGATACAGATGATGCTACACACAGTCATCAATTCCATCAAATTGAAGGCTTGGTTGTAGATAAAAATATCACAATGGCTGACCTTAAAGGAACACTTGACCTTGTCATGAAAAAAATGTTTGGTCAAGAGCGTGAACTACGCTGGCGTCCAAGTTATTTCCCATTTACTGAACCATCTGTTGAGGTTGATATTTCTTGTTTCAAGTGTGGGGGTAAAGGATGTAATGTCTGCAAACATACTGGGTGGATTGAAATCCTTGGTGCAGGTATGGTCCATCCAAACGTACTTGAAATGTCTGGTTTAGATTCTTCTGTTTATTCTGGTTTTGCTTTTGGACTCGGTCAAGAACGTATTGCCATGTTACGCTATGGAATCAACGATATTCGTGGATTCTATCAAGGCGATGTAAGATTCTTAGAACAATT
>pheS_Lcl-204
ATGAACTTACAAGAAAAAATTGAAGACCTTCGCAAGCGGACTTTGTCTGACTTACTCTCTGTTGCAGACGAAAAAACGCTCAACAATCTTAGAACAGTAATGCTTGGTAAAAAAGGAGAGTTGACTGAAATCCTAAAAGGGATGAAAGATTTAACAAATGAAGAACGACCAGTTATTGGTGCACTTGCTAATGCTTTTCGTGATGAATTTGGAGCGAAATTTGAAGCGAAAAAACTTGAAATTGAACAAGCAGTGATGAACGCGGCTTTGGAGTCTGAAACTTTGGATGTTACTTTACCTGGAAAAGCTCAGAAAAAAGGAAGTCGTCATATTTTAACTCAAACTCAAGAAGAAATTGAAGAAATTTTCCTTGGAATGGGTTATGAAATTGTTGATGGTTATGAAGTCGAAACCGATCATTATAACTTTGAACGAATGAATCTTCCTAAAGATCACCCAGCTCGTGATATGCAAGATACTTTTTATATTACCAATGAAGTTTTGCTTCGTACGCATACTTCACCAATGCAAGCTCGGACAATGGATGCTCATGATTTTTCAAAAGGAGGCTTGCGTATGATTGCTCCTGGTCGTGTTTATCGTCGTGATACAGATGATGCGACACACAGTCATCAATTCCATCAAATTGAAGGCTTGGTTGTAGATAAAAATATCACAATGGCTGACCTTAAAGGGACACTTGACCTTGTCATGAAAAAAATGTTTGGTCAAGAGCGTGAACTACGCTGGCGCCCAAGTTATTTCCCATTTACTGAACCTTCTGTTGAGGTTGATATTTCTTGTTTCAAATGCGGGGGTAAAGGATGTAATGTCTGCAAACATACCGGTTGGATTGAAATCCTTGGTGCAGGTATGGTCCATCCAAACGTACTTGAAATGTCTGGTTTAGATTCTTCTGTTTATTCTGGTTTTGCTTTTGGACTCGGTCAAGAACGTATTGCCATGTTACGCTATGGAATCAACGATATTCGTGGATTCTATCAAGGCGATGTAAGATTCTTAGAACAATT
>pheS_Lcl-205
ATGAACTTACAAGAAAAAATTGAAGACCTTCGCAAGCGGACTTTGTCTGACTTACTCTCTGTTGCTGATGAAAAAACACTGAATAATTTAAGAACTGTGATGCTTGGTAAAAAGGGTGAATTGACTGAAATTCTGAAAGGGATGAAAGACCTAACTAATGAAGAACGTCCAGTTATTGGCGCACTTGCCAATGCTTTTCGTGATGAGTTTGGGGCAAAATTTGAAGCTAAAAAAGTGGAAATTGAACAAGCAGTAATGAATGCCGCTTTAGAATCAGAAACTTTGGATGTGACTTTGCCAGGAAAAGCTCAGAAAAAAGGAAGTCGCCATATCTTAACTCAAACGCAAGAAGAAATTGAAGAAATTTTCCTTGGAATGGGTTATGAAATTGTTGATGGCTATGAAGTGGAAACGGACCATTATAATTTTGAGCGAATGAATCTTCCAAAAGATCATCCAGCTCGTGATATGCAAGATACCTTCTATATCACTAATGAAGTTTTACTTCGTACGCATACTTCACCTATGCAAGCTCGGACAATGGATGCTCATGATTTCTCTAAAGGTGGTTTACGCATGATTGCTCCTGGTCGTGTTTATCGTCGTGATACAGATGATGCCACTCACAGCCACCAATTTCATCAAATTGAAGGTTTGGTTGTAGATAAAAATATCACAATGGCGGACCTTAAAGGAACGCTTGACCTTGTCATGAAAAAAATGTTTGGTCAAGACCGTGAATTACGCTGGCGTCCAAGTTATTTCCCATTTACTGAACCTTCTGTTGAGGTTGATATTTCTTGTTTCAAATGTGGCGGAAAAGGCTGTAACGTCTGCAAACATACCGGCTGGATTGAAATTCTTGGTGCAGGTATGGTCCATCCCAATGTGCTTGAAATGTCTGGTTTAGATTCTTCAGTTTATTCTGGTTTTGCTTTCGGGCTTGGTCAAGAACGTATTGCGATGCTCCGTTATGGAATCAATGATATTCGTGGATTCTATCAAGGAGATGTACGATTCTTAGAGCAATT
>pheS_Lcl-206
ATGAACTTACAAGAAAAAATTGAAGACCTTCGCAAGCGGACTTTGTCTGACTTACTCTCTGTTGCTGATGAAAAAACACTGAATAATTTAAGAACTGTGATGCTTGGTAAAAAGGGTGAATTGACTGAAATTCTGAAAGGGATGAAAGACCTAACTAATGAAGAACGTCCAGTTATTGGCGCACTTGCCAATGCTTTTCGTGATGAGTTTGGGGCAAAATTTGAAGCTAAAAAAGTGGAAATTGAACAAGCAGTAATGAATGCCGCTTTAGAATCAGAAACTTTGGATGTGACTTTGCCAGGAAAAGCTCAGAAAAAAGGAAGTCGCCATATCTTAACTCAAACGCAAGAAGAAATTGAAGAAATTTTCCTTGGAATGGGTTATGAAATTGTTGATGGCTATGAAGTGGAAACGGACCATTATAATTTTGAGCGAATGAATCTTCCAAAAGATCATCCAGCTCGTGATATGCAAGATACCTTCTATATCACTAATGAAGTTTTACTTCGTACGCATACTTCACCTATGCAAGCTCGGACAATGGATGCTCATGATTTCTCTAAAGGTGGTTTACGCATGATTGCTCCTGGTCGTGTTTATCGTCGTGATACAGATGATGCCACTCACAGCCACCAATTTCATCAAATTGAAGGTTTGGTTGTAGATAAAAATATCACAATGGCGGACCTTAAAGGAACGCTTGACCTTGTCATGAAAAAAATGTTTGGTCAAGACCGTGAATTACGCTGGCGTCCAAGTTATTTCCCATTTACTGAACCTTCTGTTGAGGTTGATATTTCTTGTTTCAAATGTGGCGGAAAAGGCTGTAACGTCTGCAAACATACCGGCTGGATTGAAATTCTTGGTGCAGGTATGGTCCATCCCAATGTGCTTGAAATGTCTGGTTTAGATTCTTCAGTTTATTCTGGTTTTGCTTTCGGGCTTGGTCAAGAACGTATTGCGATGCTCCGTTATGGAATCAATGATATTCGTGGATTCTATCAAGGAGATGTACGATTCTTAGAGCAATT
>pheS_Lcl-207
ATGAACTTACAAGAAAAAATTGAAGACCTTCGCAAGCGGACTTTGTCTGACTTACTCTCTGTTGCAGACGAAAAAACGCTCAACAATCTTAGAACAGTAATGCTTGGTAAAAAAGGAGAGTTGACTGAAATCCTAAAAGTGATGAAAGATTTAACAAATGAAGAACGACCAGTTATTGGTGCACTTGCTAATGCTTTTCGTGATGAATTTGGAGCGAAATTTGAAGCGAAAAAACTTGAAATTGAACAAGCAGTGATGAACGCGGCTTTGGAGTCTGAAAGTTTGGATGTTACTTTACCTGGAAAAGCTCAAAAAAAAGGAAGTCGGCATATTTTAACTCAAACTCAAGAAGAAATTGAAGAAATTTTCCTTGGAATGGGTTATGAAATTGTTGATGGTTATGAAGTCGAAACCGATCATTATAACTTTGAACGAATGAATCTTCCTAAAGATCACCCAGCTCGTGATATGCAAGATACTTTTTATATTACCAATGAAGTTTTGCTTCGTACGCATACTTCACCAATGCAAGCTCGGACAATGGATGCTCATGATTTTTCAAAAGGGGGCTTGCGTATGATTGCTCCTGGTCGTGTTTATCGTCGTGATACAGATGATGCTACACACAGTCATCAATTCCATCAAATTGAAGGCTTGGTTGTAGATAAAAATATCACAATGGCTGACCTTAAAGGAACACTTGACCTTGTCATGAAAAAAATGTTTGGTCAAGAGCGTGAACTACGCTGGCGTCCAAGTTATTTCCCATTTACTGAACCATCTGTTGAGGTTGATATTTCTTGTTTCAAGTGTGGGGGTAAAGGATGTAATGTCTGCAAACATACTGGGTGGATTGAAATCCTTGGTGCAGGTATGGTCCATCCAAACGTACTTGAAATGTCTGGTTTAGATTCTTCTGTTTATTCTGGTTTTGCTTTTGGACTCGGTCAAGAACGTATTGCCATGTTACGCTATGGAATCAACGATATTCGTGGATTCTATCAAGGCGATGTAAGATTCTTAGAACAATT
>pheS_Lcl-208
ATGAACTTACAAGAAAAAATTGAAGACCTTCGCAAGCGGACTTTGTCTGACTTACTCTCTGTTGCAGACGAAAAAACGCTCAACAATCTTAGAACAGTAATGCTTGGTAAAAAAGGAGAGTTGACTGAAATCCTAAAAGGGATGAAAGATTTAACAAATGAAGAACGACCAGTTATTGGTGCACTTGCTAATGCTTTTCGTGATGAATTTGGAGCGAAATTTGAAGCGAAAAAACTTGAAATTGAACAAGCAGTGATGAACGCGGCTTTGGAGTCTGAAAGTTTGGATGTTACTTTACCTGGAAAAGCTCAAAAAAAAGGAAGTCGGCATATTTTAACTCAAACTCAAGAAGAAATTGAAGAAATTTTCCTTGGAATGGGTTATGAAATTGTTGATGGTTATGAAGTCGAAACCGATCATTATAACTTTGAACGAATGAATCTTCCTAAAGATCACCCAGCTCGTGATATGCAAGATACTTTTTATATTACCAATGAAGTTTTGCTTCGTACGCATACTTCACCAATGCAAGCTCGGACAATGGATGCTCATGATTTTTCAAAAGGGGGCTTGCGTATGATTGCTCCTGGTCGTGTTTATCGTCGTGATACAGATGATGCTACACACAGTCATCAATTCCATCAAATTGAAGGCTTGGTTGTAGATAAAAATATCACAATGGCTGACCTTAAAGGAACACTTGACCTTGTCATGAAAAAAATGTTTGGTCAAGAGCGTGAACTACGCTGGCGTCCAAGTTATTTCCCATTTACTGAACCATCTGTTGAGGTTGATATTTCTTGTTTCAAGTGTGGGGGTAAAGGATGTAATGTCTGCAAACATACTGGGTGGATTGAAATCCTTGGTGCAGGTATGGTCCATCCAAACGTACTTGAAATGTCTGGTTTAGATTCTTCTGTTTATTCTGGTTTTGCTTTTGGACTCGGTCAAGAACGTATTGCCATGTTACGCTATGGAATCAACGATATTCGTGGATTCTATCAAGGCGATGTAAGATTCTTAGAACAATT
>pheS_Lcl-209
ATGAACTTACAAGAAAAAATTGAAGACCTTCGCAAGCGGACTTTGTCTGACTTACTCTCTGTTGCAGACGAAAAAACGCTCAACAATCTTAGAACAGTAATGCTTGGTAAAAAAGGAGAGTTGACTGAAATCCTAAAAGTGATGAAAGATTTAACAAATGAAGAACGACCAGTTATTGGTGCACTTGCTAATGCTTTTCGTGATGAATTTGGAGCGAAATTTGAAGCGAAAAAACTTGAAATTGAACAAGCAGTGATGAACGCGGCTTTGGAGTCTGAAAGTTTGGATGTTACTTTACCTGGAAAAGCTCAAAAAAAAGGAAGTCGGCATATTTTAACTCAAACTCAAGAAGAAATTGAAGAAATTTTCCTTGGAATGGGTTATGAAATTGTTGATGGTTATGAAGTCGAAACCGATCATTATAACTTTGAACGAATGAATCTTCCTAAAGATCACCCAGCTCGTGATATGCAAGATACTTTTTATATTACCAATGAAGTTTTGCTTCGTACGCATACTTCACCAATGCAAGCTCGGACAATGGATGCTCATGATTTTTCAAAAGGGGGCTTGCGTATGATTGCTCCTGGTCGTGTTTATCGTCGTGATACAGATGATGCTACACACAGTCATCAATTCCATCAAATTGAAGGCTTGGTTGTAGATAAAAATATCACAATGGCTGACCTTAAAGGAACACTTGACCTTGTCATGAAAAAAATGTTTGGTCAAGAGCGTGAACTACGCTGGCGTCCAAGTTATTTCCCATTTACTGAACCATCTGTTGAGGTTGATATTTCTTGTTTCAAGTGTGGGGGTAAAGGATGTAATGTCTGCAAACATACTGGGTGGATTGAAATCCTTGGTGCAGGTATGGTCCATCCAAACGTACTTGAAATGTCTGGTTTAGATTCTTCTGTTTATTCTGGTTTTGCTTTTGGACTCGGTCAAGAACGTATTGCCATGTTACGCTATGGAATCAACGATATTCGTGGATTCTATCAAGGCGATGTAAGATTCTTAGAACAATT
>pheS_Lcl-210
ATGAACTTACAAGAAAAAATTGAAGACCTTCGCAAGCGGACTTTGTCTGACTTACTCTCTGTTGCAGACGAAAAAACGCTCAACAATCTTAGAACAGTAATGCTTGGTAAAAAAGGAGAGTTGACTGAAATCCTAAAAGGGATGAAAGATTTAACAAATGAAGAACGACCAGTTATTGGTGCACTTGCTAATGCTTTTCGTGATGAATTTGGAGCGAAATTTGAAGCGAAAAAACTTGAAATTGAACAAGCAGTGATGAACGCGGCTTTGGAGTCTGAAACTTTGGATGTTACTTTACCTGGAAAAGCTCAGAAAAAAGGAAGTCGTCATATTTTAACTCAAACTCAAGAAGAAATTGAAGAAATTTTCCTTGGAATGGGTTATGAAATTGTTGATGGTTATGAAGTCGAAACCGATCATTATAACTTTGAACGAATGAATCTTCCTAAAGATCACCCAGCTCGTGATATGCAAGATACTTTTTATATTACCAATGAAGTTTTGCTTCGTACGCATACTTCACCAATGCAAGCTCGGACAATGGATGCTCATGATTTTTCAAAAGGAGGCTTGCGTATGATTGCTCCTGGTCGTGTTTATCGTCGTGATACAGATGATGCGACACACAGTCATCAATTCCATCAAATTGAAGGCTTGGTTGTAGATAAAAATATCACAATGGCTGACCTTAAAGGGACACTTGACCTTGTCATGAAAAAAATGTTTGGTCAAGAGCGTGAACTACGCTGGCGCCCAAGTTATTTCCCATTTACTGAACCTTCTGTTGAGGTTGATATTTCTTGTTTCAAATGCGGGGGTAAAGGATGTAATGTCTGCAAACATACCGGTTGGATTGAAATCCTTGGTGCAGGTATGGTCCATCCAAACGTACTTGAAATGTCTGGTTTAGATTCTTCTGTTTATTCTGGTTTTGCTTTTGGACTCGGTCAAGAACGTATTGCCATGTTACGCTATGGAATCAACGATATTCGTGGATTCTATCAAGGCGATGTAAGATTCTTAGAACAATT
>pheS_Lcl-211
ATGAACTTACAAGAAAAAATTGAAGACCTTCGCAAGCGGACTTTGTCTGACTTACTCTCTGTTGCAGACGAAAAAACGCTCAACAATCTTAGAACAGTAATGCTTGGTAAAAAAGGAGAGTTGACTGAAATCCTAAAAGGGATGAAAGATTTAACAAATGAAGAACGACCAGTTATTGGTGCACTTGCTAATGCTTTTCGTGATGAATTTGGAGCGAAATTTGAAGCGAAAAAACTTGAAATTGAACAAGCAGTGATGAACGCGGCTTTGGAGTCTGAAAGTTTGGATGTTACTTTACCTGGAAAAGCTCAAAAAAAAGGAAGTCGGCATATTTTAACTCAAACTCAAGAAGAAATTGAAGAAATTTTCCTTGGAATGGGTTATGAAATTGTTGATGGTTATGAAGTCGAAACCGATCATTATAACTTTGAACGAATGAATCTTCCTAAAGATCACCCAGCTCGTGATATGCAAGATACTTTTTATATTACCAATGAAGTTTTGCTTCGTACGCATACTTCACCAATGCAAGCTCGGACAATGGATGCTCATGATTTTTCAAAAGGGGGCTTGCGTATGATTGCTCCTGGTCGTGTTTATCGTCGTGATACAGATGATGCTACACACAGTCATCAATTCCATCAAATTGAAGGCTTGGTTGTAGATAAAAATATCACAATGGCTGACCTTAAAGGAACACTTGACCTTGTCATGAAAAAAATGTTTGGTCAAGAGCGTGAACTACGCTGGCGTCCAAGTTATTTCCCATTTACTGAACCATCTGTTGAGGTTGATATTTCTTGTTTCAAGTGTGGGGGTAAAGGATGTAATGTCTGCAAACATACTGGGTGGATTGAAATCCTTGGTGCAGGTATGGTCCATCCAAACGTACTTGAAATGTCTGGTTTAGATTCTTCTGTTTATTCTGGTTTTGCTTTTGGACTCGGTCAAGAACGTATTGCCATGTTACGCTATGGAATCAACGATATTCGTGGATTCTATCAAGGCGATGTAAGATTCTTAGAACAATT
>pheS_Lcl-212
ATGAACTTACAAGAAAAAATTGAAGACCTTCGCAAGCGGACTTTGTCTGACTTACTCTCTGTTGCAGACGAAAAAACGCTCAACAATCTTAGAACAGTAATGCTTGGTAAAAAAGGAGAGTTGACTGAAATCCTAAAAGTGATGAAAGATTTAACAAATGAAGAACGACCAGTTATTGGTGCACTTGCTAATGCTTTTCGTGATGAATTTGGAGCGAAATTTGAAGCGAAAAAACTTGAAATTGAACAAGCAGTGATGAACGCGGCTTTGGAGTCTGAAAGTTTGGATGTTACTTTACCTGGAAAAGCTCAAAAAAAAGGAAGTCGGCATATTTTAACTCAAACTCAAGAAGAAATTGAAGAAATTTTCCTTGGAATGGGTTATGAAATTGTTGATGGTTATGAAGTCGAAACCGATCATTATAACTTTGAACGAATGAATCTTCCTAAAGATCACCCAGCTCGTGATATGCAAGATACTTTTTATATTACCAATGAAGTTTTGCTTCGTACGCATACTTCACCAATGCAAGCTCGGACAATGGATGCTCATGATTTTTCAAAAGGGGGCTTGCGTATGATTGCTCCTGGTCGTGTTTATCGTCGTGATACAGATGATGCTACACACAGTCATCAATTCCATCAAATTGAAGGCTTGGTTGTAGATAAAAATATCACAATGGCTGACCTTAAAGGAACACTTGACCTTGTCATGAAAAAAATGTTTGGTCAAGAGCGTGAACTACGCTGGCGTCCAAGTTATTTCCCATTTACTGAACCATCTGTTGAGGTTGATATTTCTTGTTTCAAGTGTGGGGGTAAAGGATGTAATGTCTGCAAACATACTGGGTGGATTGAAATCCTTGGTGCAGGTATGGTCCATCCAAACGTACTTGAAATGTCTGGTTTAGATTCTTCTGTTTATTCTGGTTTTGCTTTTGGACTCGGTCAAGAACGTATTGCCATGTTACGCTATGGAATCAACGATATTCGTGGATTCTATCAAGGCGATGTAAGATTCTTAGAACAATT
>pheS_Lcl-213
ATGAACTTACAAGAAAAAATTGAAGACCTTCGCAAGCGGACTTTGTCTGACTTACTCTCTGTTGCAGACGAAAAAACGCTCAACAATCTTAGAACAGTAATGCTTGGTAAAAAAGGAGAGTTGACTGAAATCCTAAAAGGGATGAAAGATTTAACAAATGAAGAACGACCAGTTATTGGTGCACTTGCTAATGCTTTTCGTGATGAATTTGGAGCGAAATTTGAAGCGAAAAAACTTGAAATTGAACAAGCAGTGATGAACGCGGCTTTGGAGTCTGAAAGTTTGGATGTTACTTTACCTGGAAAAGCTCAAAAAAAAGGAAGTCGTCATATTTTAACTCAAACTCAAGAAGAAATTGAAGAAATTTTCCTTGGAATGGGTTATGAAATTGTTGATGGTTATGAAGTCGAAACCGATCATTATAACTTTGAACGAATGAATCTTCCTAAAGATCACCCAGCTCGTGATATGCAAGATACTTTTTATATTACCAATGAAGTTTTGCTTCGTACGCATACTTCACCAATGCAAGCTCGGACAATGGATGCTCATGATTTTTCAAAAGGGGGCTTGCGTATGATTGCTCCTGGTCGTGTTTATCGTCGTGATACAGATGATGCTACACACAGTCATCAATTCCATCAAATTGAAGGCTTGGTTGTAGATAAAAATATCACAATGGCTGACCTTAAAGGAACACTTGACCTTGTCATGAAAAAAATGTTTGGTCAAGAGCGTGAACTACGCTGGCGTCCAAGTTATTTCCCATTTACTGAACCTTCTGTTGAGGTTGATATTTCTTGTTTCAAGTGTGGGGGTAAAGGATGTAATGTCTGCAAACATACTGGGTGGATTGAAATCCTTGGTGCAGGTATGGTCCATCCAAACGTACTTGAAATGTCTGGTTTAGATTCTTCTGTTTATTCTGGTTTTGCTTTTGGACTCGGTCAAGAACGTATTGCCATGTTACGCTATGGAATCAACGATATTCGTGGATTCTATCAAGGCGATGTAAGATTCTTAGAACAATT
>pheS_Lcl-214
ATGAACTTACAAGAAAAAATTGAAGACCTTCGCAAGCGGACTTTGTCTGACTTACTCTCTGTTGCAGACGAAAAAACGCTCAACAATCTTAGAACAGTAATGCTTGGTAAAAAAGGAGAGTTGACTGAAATCCTAAAAGGGATGAAAGATTTAACAAATGAAGAACGACCAGTTATTGGTGCACTTGCTAATGCTTTTCGTGATGAATTTGGAGCGAAATTTGAAGCGAAAAAACTTGAAATTGAACAAGCAGTGATGAACGCGGCTTTGGAGTCTGAAAGTTTGGATGTTACTTTACCTGGAAAAGCTCAAAAAAAAGGAAGTCGGCATATTTTAACTCAAACTCAAGAAGAAATTGAAGAAATTTTCCTTGGAATGGGTTATGAAATTGTTGATGGTTATGAAGTCGAAACCGATCATTATAACTTTGAACGAATGAATCTTCCTAAAGATCACCCAGCTCGTGATATGCAAGATACTTTTTATATTACCAATGAAGTTTTGCTTCGTACGCATACTTCACCAATGCAAGCTCGGACAATGGATGCTCATGATTTTTCAAAAGGGGGCTTGCGTATGATTGCTCCTGGTCGTGTTTATCGTCGTGATACAGATGATGCTACACACAGTCATCAATTCCATCAAATTGAAGGCTTGGTTGTAGATAAAAATATCACAATGGCTGACCTTAAAGGAACACTTGACCTTGTCATGAAAAAAATGTTTGGTCAAGAGCGTGAACTACGCTGGCGTCCAAGTTATTTCCCATTTACTGAACCATCTGTTGAGGTTGATATTTCTTGTTTCAAGTGTGGGGGTAAAGGATGTAATGTCTGCAAACATACTGGGTGGATTGAAATCCTTGGTGCAGGTATGGTCCATCCAAACGTACTTGAAATGTCTGGTTTAGATTCTTCTGTTTATTCTGGTTTTGCTTTTGGACTCGGTCAAGAACGTATTGCCATGTTACGCTATGGAATCAACGATATTCGTGGATTCTATCAAGGCGATGTAAGATTCTTAGAACAATT
>pheS_Lcl-215
ATGAACTTACAAGAAAAAATTGAAGACCTTCGCAAGCGGACTTTGTCTGACTTACTCTCTGTTGCAGACGAAAAAACGCTCAACAATCTTAGAACAGTAATGCTTGGTAAAAAAGGAGAGTTGACTGAAATCCTAAAAGGGATGAAAGATTTAACAAATGAAGAACGACCAGTTATTGGTGCACTTGCTAATGCTTTTCGTGATGAATTTGGAGCGAAATTTGAAGCGAAAAAACTTGAAATTGAACAAGCAGTGATGAACGCGGCTTTGGAGTCTGAAAGTTTGGATGTTACTTTACCTGGAAAAGCTCAAAAAAAAGGAAGTCGGCATATTTTAACTCAAACTCAAGAAGAAATTGAAGAAATTTTCCTTGGAATGGGTTATGAAATTGTTGATGGTTATGAAGTCGAAACCGATCATTATAACTTTGAACGAATGAATCTTCCTAAAGATCACCCAGCTCGTGATATGCAAGATACTTTTTATATTACCAATGAAGTTTTGCTTCGTACGCATACTTCACCAATGCAAGCTCGGACAATGGATGCTCATGATTTTTCAAAAGGGGGCTTGCGTATGATTGCTCCTGGTCGTGTTTATCGTCGTGATACAGATGATGCTACACACAGTCATCAATTCCATCAAATTGAAGGCTTGGTTGTAGATAAAAATATCACAATGGCTGACCTTAAAGGAACACTTGACCTTGTCATGAAAAAAATGTTTGGTCAAGAGCGTGAACTACGCTGGCGTCCAAGTTATTTCCCATTTACTGAACCATCTGTTGAGGTTGATATTTCTTGTTTCAAGTGTGGGGGTAAAGGATGTAATGTCTGCAAACATACTGGGTGGATTGAAATCCTTGGTGCAGGTATGGTCCATCCAAACGTACTTGAAATGTCTGGTTTAGATTCTTCTGTTTATTCTGGTTTTGCTTTTGGACTCGGTCAAGAACGTATTGCCATGTTACGCTATGGAATCAACGATATTCGTGGATTCTATCAAGGCGATGTAAGATTCTTAGAACAATT
>pheS_Lcl-216
ATGAACTTACAAGAAAAAATTGAAGACCTTCGCAAGCGGACTTTGTCTGACTTACTCTCTGTTGCAGACGAAAAAACGCTCAACAATCTTAGAACAGTAATGCTTGGTAAAAAAGGAGAGTTGACTGAAATCCTAAAAGGGATGAAAGATTTAACAAATGAAGAACGACCAGTTATTGGTGCACTTGCTAATGCTTTTCGTGATGAATTTGGAGCGAAATTTGAAGCGAAAAAACTTGAAATTGAACAAGCAGTGATGAACGCGGCTTTGGAGTCTGAAAGTTTGGATGTTACTTTACCTGGAAAAGCTCAAAAAAAAGGAAGTCGGCATATTTTAACTCAAACTCAAGAAGAAATTGAAGAAATTTTCCTTGGAATGGGTTATGAAATTGTTGATGGTTATGAAGTCGAAACCGATCATTATAACTTTGAACGAATGAATCTTCCTAAAGATCACCCAGCTCGTGATATGCAAGATACTTTTTATATTACCAATGAAGTTTTGCTTCGTACGCATACTTCACCAATGCAAGCTCGGACAATGGATGCTCATGATTTTTCAAAAGGGGGCTTGCGTATGATTGCTCCTGGTCGTGTTTATCGTCGTGATACAGATGATGCTACACACAGTCATCAATTCCATCAAATTGAAGGCTTGGTTGTAGATAAAAATATCACAATGGCTGACCTTAAAGGAACACTTGACCTTGTCATGAAAAAAATGTTTGGTCAAGAGCGTGAACTACGCTGGCGTCCAAGTTATTTCCCATTTACTGAACCATCTGTTGAGGTTGATATTTCTTGTTTCAAGTGTGGGGGTAAAGGATGTAATGTCTGCAAACATACTGGGTGGATTGAAATCCTTGGTGCAGGTATGGTCCATCCAAACGTACTTGAAATGTCTGGTTTAGATTCTTCTGTTTATTCTGGTTTTGCTTTTGGACTCGGTCAAGAACGTATTGCCATGTTACGCTATGGAATCAACGATATTCGTGGATTCTATCAAGGCGATGTAAGATTCTTAGAACAATT
>pheS_Lcl-217
ATGAACTTACAAGAAAAAATTGAAGACCTTCGCAAGCGGACTTTGTCTGACTTACTCTCTGTTGCAGACGAAAAAACGCTCAACAATCTTAGAACAGTAATGCTTGGTAAAAAAGGAGAGTTGACTGAAATCCTAAAAGGGATGAAAGATTTAACAAATGAAGAACGACCAGTTATTGGTGCACTTGCTAATGCTTTTCGTGATGAATTTGGAGCGAAATTTGAAGCGAAAAAACTTGAAATTGAACAAGCAGTGATGAACGCGGCTTTGGAGTCTGAAAGTTTGGATGTTACTTTACCTGGAAAAGCTCAAAAAAAAGGAAGTCGTCATATTTTAACTCAAACTCAAGAAGAAATTGAAGAAATTTTCCTTGGAATGGGTTATGAAATTGTTGATGGTTATGAAGTCGAAACCGATCATTATAACTTTGAACGAATGAATCTTCCTAAAGATCACCCAGCTCGTGATATGCAAGATACTTTTTATATTACCAATGAAGTTTTGCTTCGTACGCATACTTCACCAATGCAAGCTCGGACAATGGATGCTCATGATTTTTCAAAAGGGGGCTTGCGTATGATTGCTCCTGGTCGTGTTTATCGTCGTGATACAGATGATGCTACACACAGTCATCAATTCCATCAAATTGAAGGCTTGGTTGTAGATAAAAATATCACAATGGCTGACCTTAAAGGAACACTTGACCTTGTCATGAAAAAAATGTTTGGTCAAGAGCGTGAACTACGCTGGCGTCCAAGTTATTTCCCATTTACTGAACCTTCTGTTGAGGTTGATATTTCTTGTTTCAAGTGTGGGGGTAAAGGATGTAATGTCTGCAAACATACTGGGTGGATTGAAATCCTTGGTGCAGGTATGGTCCATCCAAACGTACTTGAAATGTCTGGTTTAGATTCTTCTGTTTATTCTGGTTTTGCTTTTGGACTCGGTCAAGAACGTATTGCCATGTTACGCTATGGAATCAACGATATTCGTGGATTCTATCAAGGCGATGTAAGATTCTTAGAACAATT
>pheS_Lcl-218
ATGAACTTACAAGAAAAAATTGAAGACCTTCGCAAGCGGACTTTGTCTGACTTACTCTCTGTTGCAGACGAAAAAACGCTCAACAATCTTAGAACAGTAATGCTTGGTAAAAAAGGAGAGTTGACTGAAATCCTAAAAGGGATGAAAGATTTAACAAATGAAGAACGACCAGTTATTGGTGCACTTGCTAATGCTTTTCGTGATGAATTTGGAGCGAAATTTGAAGCGAAAAAACTTGAAATTGAACAAGCAGTGATGAACGCGGCTTTGGAGTCTGAAACTTTGGATGTTACTTTACCTGGAAAAGCTCAGAAAAAAGGAAGTCGTCATATTTTAACTCAAACTCAAGAAGAAATTGAAGAAATTTTCCTTGGAATGGGTTATGAAATTGTTGATGGTTATGAAGTCGAAACCGATCATTATAACTTTGAACGAATGAATCTTCCTAAAGATCACCCAGCTCGTGATATGCAAGATACTTTTTATATTACCAATGAAGTTTTGCTTCGTACGCATACTTCACCAATGCAAGCTCGGACAATGGATGCTCATGATTTTTCAAAAGGAGGCTTGCGTATGATTGCTCCTGGTCGTGTTTATCGTCGTGATACAGATGATGCGACACACAGTCATCAATTCCATCAAATTGAAGGCTTGGTTGTAGATAAAAATATCACAATGGCTGACCTTAAAGGGACACTTGACCTTGTCATGAAAAAAATGTTTGGTCAAGAGCGTGAACTACGCTGGCGCCCAAGTTATTTCCCATTTACTGAACCTTCTGTTGAGGTTGATATTTCTTGTTTCAAATGCGGGGGTAAAGGATGTAATGTCTGCAAACATACCGGTTGGATTGAAATCCTTGGTGCAGGTATGGTCCATCCAAACGTACTTGAAATGTCTGGTTTAGATTCTTCTGTTTATTCTGGTTTTGCTTTTGGACTCGGTCAAGAACGTATTGCCATGTTACGCTATGGAATCAACGATATTCGTGGATTCTATCAAGGCGATGTAAGATTCTTAGAACAATT
>pheS_Lcl-219
ATGAACTTACAAGAAAAAATTGAAGACCTTCGCAAGCGGACTTTGTCTGACTTACTCTCTGTTGCAGACGAAAAAACGCTCAACAATCTTAGAACAGTAATGCTTGGTAAAAAAGGAGAGTTGACTGAAATCCTAAAAGTGATGAAAGATTTAACAAATGAAGAACGACCAGTTATTGGTGCACTTGCTAATGCTTTTCGTGATGAATTTGGAGCGAAATTTGAAGCGAAAAAACTTGAAATTGAACAAGCAGTGATGAACGCGGCTTTGGAGTCTGAAAGTTTGGATGTTACTTTACCTGGAAAAGCTCAAAAAAAAGGAAGTCGGCATATTTTAACTCAAACTCAAGAAGAAATTGAAGAAATTTTCCTTGGAATGGGTTATGAAATTGTTGATGGTTATGAAGTCGAAACCGATCATTATAACTTTGAACGAATGAATCTTCCTAAAGATCACCCAGCTCGTGATATGCAAGATACTTTTTATATTACCAATGAAGTTTTGCTTCGTACGCATACTTCACCAATGCAAGCTCGGACAATGGATGCTCATGATTTTTCAAAAGGGGGCTTGCGTATGATTGCTCCTGGTCGTGTTTATCGTCGTGATACAGATGATGCTACACACAGTCATCAATTCCATCAAATTGAAGGCTTGGTTGTAGATAAAAATATCACAATGGCTGACCTTAAAGGAACACTTGACCTTGTCATGAAAAAAATGTTTGGTCAAGAGCGTGAACTACGCTGGCGTCCAAGTTATTTCCCATTTACTGAACCATCTGTTGAGGTTGATATTTCTTGTTTCAAGTGTGGGGGTAAAGGATGTAATGTCTGCAAACATACTGGGTGGATTGAAATCCTTGGTGCAGGTATGGTCCATCCAAACGTACTTGAAATGTCTGGTTTAGATTCTTCTGTTTATTCTGGTTTTGCTTTTGGACTCGGTCAAGAACGTATTGCCATGTTACGCTATGGAATCAACGATATTCGTGGATTCTATCAAGGCGATGTAAGATTCTTAGAACAATT
>pheS_Lcl-220
ATGAACTTACAAGAAAAAATTGAAGACCTTCGCAAGCGGACTTTGTCTGACTTACTCTCTGTTGCAGACGAAAAAACGCTCAACAATCTTAGAACAGTAATGCTTGGTAAAAAAGGAGAGTTGACTGAAATCCTAAAAGGGATGAAAGATTTAACAAATGAAGAACGACCAGTTATTGGTGCACTTGCTAATGCTTTTCGTGATGAATTTGGAGCGAAATTTGAAGCGAAAAAACTTGAAATTGAACAAGCAGTGATGAACGCGGCTTTGGAGTCTGAAAGTTTGGATGTTACTTTACCTGGAAAAGCTCAAAAAAAAGGAAGTCGGCATATTTTAACTCAAACTCAAGAAGAAATTGAAGAAATTTTCCTTGGAATGGGTTATGAAATTGTTGATGGTTATGAAGTCGAAACCGATCATTATAACTTTGAACGAATGAATCTTCCTAAAGATCACCCAGCTCGTGATATGCAAGATACTTTTTATATTACCAATGAAGTTTTGCTTCGTACGCATACTTCACCAATGCAAGCTCGGACAATGGATGCTCATGATTTTTCAAAAGGGGGCTTGCGTATGATTGCTCCTGGTCGTGTTTATCGTCGTGATACAGATGATGCTACACACAGTCATCAATTCCATCAAATTGAAGGCTTGGTTGTAGATAAAAATATCACAATGGCTGACCTTAAAGGAACACTTGACCTTGTCATGAAAAAAATGTTTGGTCAAGAGCGTGAACTACGCTGGCGTCCAAGTTATTTCCCATTTACTGAACCATCTGTTGAGGTTGATATTTCTTGTTTCAAGTGTGGGGGTAAAGGATGTAATGTCTGCAAACATACTGGGTGGATTGAAATCCTTGGTGCAGGTATGGTCCATCCAAACGTACTTGAAATGTCTGGTTTAGATTCTTCTGTTTATTCTGGTTTTGCTTTTGGACTCGGTCAAGAACGTATTGCCATGTTACGCTATGGAATCAACGATATTCGTGGATTCTATCAAGGCGATGTAAGATTCTTAGAACAATT
>pheS_Lcl-221
ATGAACTTACAAGAAAAAATTGAAGACCTTCGCAAGCGGACTTTGTCTGACTTACTCTCTGTTGCAGACGAAAAAACGCTCAACAATCTTAGAACAGTAATGCTTGGTAAAAAAGGAGAGTTGACTGAAATCCTAAAAGGGATGAAAGATTTAACAAATGAAGAACGACCAGTTATTGGTGCACTTGCTAATGCTTTTCGTGATGAATTTGGAGCGAAATTTGAAGCGAAAAAACTTGAAATTGAACAAGCAGTGATGAACGCGGCTTTGGAGTCTGAAAGTTTGGATGTTACTTTACCTGGAAAAGCTCAAAAAAAAGGAAGTCGGCATATTTTAACTCAAACTCAAGAAGAAATTGAAGAAATTTTCCTTGGAATGGGTTATGAAATTGTTGATGGTTATGAAGTCGAAACCGATCATTATAACTTTGAACGAATGAATCTTCCTAAAGATCACCCAGCTCGTGATATGCAAGATACTTTTTATATTACCAATGAAGTTTTGCTTCGTACGCATACTTCACCAATGCAAGCTCGGACAATGGATGCTCATGATTTTTCAAAAGGGGGCTTGCGTATGATTGCTCCTGGTCGTGTTTATCGTCGTGATACAGATGATGCTACACACAGTCATCAATTCCATCAAATTGAAGGCTTGGTTGTAGATAAAAATATCACAATGGCTGACCTTAAAGGAACACTTGACCTTGTCATGAAAAAAATGTTTGGTCAAGAGCGTGAACTACGCTGGCGTCCAAGTTATTTCCCATTTACTGAACCATCTGTTGAGGTTGATATTTCTTGTTTCAAGTGTGGGGGTAAAGGATGTAATGTCTGCAAACATACTGGGTGGATTGAAATCCTTGGTGCAGGTATGGTCCATCCAAACGTACTTGAAATGTCTGGTTTAGATTCTTCTGTTTATTCTGGTTTTGCTTTTGGACTCGGTCAAGAACGTATTGCCATGTTACGCTATGGAATCAACGATATTCGTGGATTCTATCAAGGCGATGTAAGATTCTTAGAACAATT
>pheS_Lcl-222
ATGAACTTACAAGAAAAAATTGAAGACCTTCGCAAGCGGACTTTGTCTGACTTACTCTCTGTTGCAGACGAAAAAACGCTCAACAATCTTAGAACAGTAATGCTTGGTAAAAAAGGAGAGTTGACTGAAATCCTAAAAGGGATGAAAGATTTAACAAATGAAGAACGACCAGTTATTGGTGCACTTGCTAATGCTTTTCGTGATGAATTTGGAGCGAAATTTGAAGCGAAAAAACTTGAAATTGAACAAGCAGTGATGAACGCGGCTTTGGAGTCTGAAAGTTTGGATGTTACTTTACCTGGAAAAGCTCAAAAAAAAGGAAGTCGTCATATTTTAACTCAAACTCAAGAAGAAATTGAAGAAATTTTCCTTGGAATGGGTTATGAAATTGTTGATGGTTATGAAGTCGAAACCGATCATTATAACTTTGAACGAATGAATCTTCCTAAAGATCACCCAGCTCGTGATATGCAAGATACTTTTTATATTACCAATGAAGTTTTGCTTCGTACGCATACTTCACCAATGCAAGCTCGGACAATGGATGCTCATGATTTTTCAAAAGGGGGCTTGCGTATGATTGCTCCTGGTCGTGTTTATCGTCGTGATACAGATGATGCTACACACAGTCATCAATTCCATCAAATTGAAGGCTTGGTTGTAGATAAAAATATCACAATGGCTGACCTTAAAGGAACACTTGACCTTGTCATGAAAAAAATGTTTGGTCAAGAGCGTGAACTACGCTGGCGTCCAAGTTATTTCCCATTTACTGAACCTTCTGTTGAGGTTGATATTTCTTGTTTCAAGTGTGGGGGTAAAGGATGTAATGTCTGCAAACATACTGGGTGGATTGAAATCCTTGGTGCAGGTATGGTCCATCCAAACGTACTTGAAATGTCTGGTTTAGATTCTTCTGTTTATTCTGGTTTTGCTTTTGGACTCGGTCAAGAACGTATTGCCATGTTACGCTATGGAATCAACGATATTCGTGGATTCTATCAAGGCGATGTAAGATTCTTAGAACAATT
>pheS_Lcl-223
ATGAACTTACAAGAAAAAATTGAAGACCTTCGCAAGCGGACTTTGTCTGACTTACTCTCTGTTGCAGACGAAAAAACGCTCAACAATCTTAGAACAGTAATGCTTGGTAAAAAAGGAGAGTTGACTGAAATCCTAAAAGGGATGAAAGATTTAACAAATGAAGAACGACCAGTTATTGGTGCACTTGCTAATGCTTTTCGTGATGAATTTGGAGCGAAATTTGAAGCGAAAAAACTTGAAATTGAACAAGCAGTGATGAACGCGGCTTTGGAGTCTGAAAGTTTGGATGTTACTTTACCTGGAAAAGCTCAAAAAAAAGGAAGTCGGCATATTTTAACTCAAACTCAAGAAGAAATTGAAGAAATTTTCCTTGGAATGGGTTATGAAATTGTTGATGGTTATGAAGTCGAAACCGATCATTATAACTTTGAACGAATGAATCTTCCTAAAGATCACCCAGCTCGTGATATGCAAGATACTTTTTATATTACCAATGAAGTTTTGCTTCGTACGCATACTTCACCAATGCAAGCTCGGACAATGGATGCTCATGATTTTTCAAAAGGGGGCTTGCGTATGATTGCTCCTGGTCGTGTTTATCGTCGTGATACAGATGATGCTACACACAGTCATCAATTCCATCAAATTGAAGGCTTGGTTGTAGATAAAAATATCACAATGGCTGACCTTAAAGGAACACTTGACCTTGTCATGAAAAAAATGTTTGGTCAAGAGCGTGAACTACGCTGGCGTCCAAGTTATTTCCCATTTACTGAACCATCTGTTGAGGTTGATATTTCTTGTTTCAAGTGTGGGGGTAAAGGATGTAATGTCTGCAAACATACTGGGTGGATTGAAATCCTTGGTGCAGGTATGGTCCATCCAAACGTACTTGAAATGTCTGGTTTAGATTCTTCTGTTTATTCTGGTTTTGCTTTTGGACTCGGTCAAGAACGTATTGCCATGTTACGCTATGGAATCAACGATATTCGTGGATTCTATCAAGGCGATGTAAGATTCTTAGAACAATT
>pheS_Lcl-224
ATGAACTTACAAGAAAAAATTGAAGACCTTCGCAAGCGGACTTTGTCTGACTTACTCTCTGTTGCTGATGAAAAAACACTGAATAATTTAAGAACTGTGATGCTTGGTAAAAAGGGTGAATTGACTGAAATTCTGAAAGGGATGAAAGACCTAACTAATGAAGAACGTCCAGTTATTGGCGCACTTGCCAATGCTTTTCGTGATGAGTTTGGGGCAAAATTTGAAGCTAAAAAAGTGGAAATTGAACAAGCAGTAATGAATGCCGCTTTAGAATCAGAAACTTTGGATGTGACTTTGCCAGGAAAAGCTCAGAAAAAAGGAAGTCGCCATATCTTAACTCAAACGCAAGAAGAAATTGAAGAAATTTTCCTTGGAATGGGTTATGAAATTGTTGATGGCTATGAAGTGGAAACGGACCATTATAATTTTGAGCGAATGAATCTTCCAAAAGATCATCCAGCTCGTGATATGCAAGATACCTTCTATATCACTAATGAAGTTTTACTTCGTACGCATACTTCACCTATGCAAGCTCGGACAATGGATGCTCATGATTTCTCTAAAGGTGGTTTACGCATGATTGCTCCTGGTCGTGTTTATCGTCGTGATACAGATGATGCCACTCACAGCCACCAATTTCATCAAATTGAAGGTTTGGTTGTAGATAAAAATATCACAATGGCGGACCTTAAAGGAACGCTTGACCTTGTCATGAAAAAAATGTTTGGTCAAGACCGTGAATTACGCTGGCGTCCAAGTTATTTCCCATTTACTGAACCTTCTGTTGAGGTTGATATTTCTTGTTTCAAATGTGGCGGAAAAGGCTGTAACGTCTGCAAACATACCGGCTGGATTGAAATTCTTGGTGCAGGTATGGTCCATCCCAATGTGCTTGAAATGTCTGGTTTAGATTCTTCAGTTTATTCTGGTTTTGCTTTCGGGCTTGGTCAAGAACGTATTGCGATGCTCCGTTATGGAATCAATGATATTCGTGGATTCTATCAAGGAGATGTACGATTCTTAGAGCAATT
>pheS_Lcl-225
ATGAACTTACAAGAAAAAATTGAAGACCTTCGCAAGCGGACTTTGTCTGACTTACTCTCTGTTGCAGACGAAAAAACGCTCAACAATCTTAGAACAGTAATGCTTGGTAAAAAAGGAGAGTTGACTGAAATCCTAAAAGGGATGAAAGATTTAACAAATGAAGAACGACCAGTTATTGGTGCACTTGCTAATGCTTTTCGTGATGAATTTGGAGCGAAATTTGAAGCGAAAAAACTTGAAATTGAACAAGCAGTGATGAACGCGGCTTTGGAGTCTGAAAGTTTGGATGTTACTTTACCTGGAAAAGCTCAAAAAAAAGGAAGTCGTCATATTTTAACTCAAACTCAAGAAGAAATTGAAGAAATTTTCCTTGGAATGGGTTATGAAATTGTTGATGGTTATGAAGTCGAAACCGATTATTATAACTTTGAACGAATGAATCTTCCTAAAGATCACCCAGCTCGTGATATGCAAGATACTTTTTATATTACCAATGAAGTTTTGCTTCGTACGCATACTTCACCAATGCAAGCTCGGACAATGGATGCTCATGATTTTTCAAAAGGGGGCTTGCGTATGATTGCTCCTGGTCGTGTTTATCGTCGTGATACAGATGATGCTACACACAGTCATCAATTCCATCAAATTGAAGGCTTGGTTGTAGATAAAAATATCACAATGGCTGACCTTAAAGGAACACTTGACCTTGTCATGAAAAAAATGTTTGGTCAAGAGCGTGAACTACGCTGGCGTCCAAGTTATTTCCCATTTACTGAACCTTCTGTTGAGGTTGATATTTCTTGTTTCAAGTGTGGGGGTAAAGGATGTAATGTCTGCAAACATACTGGGTGGATTGAAATCCTTGGTGCAGGTATGGTCCATCCAAACGTACTTGAAATGTCTGGTTTAGATTCTTCTGTTTATTCTGGTTTTGCTTTTGGACTCGGTCAAGAACGTATTGCCATGTTACGCTATGGAATCAACGATATTCGTGGATTCTATCAAGGCGATGTAAGATTCTTAGAACAATT
>pheS_Lcl-226
ATGAACTTACAAGAAAAAATTGAAGACCTTCGCAAGCGGACTTTGTCTGACTTACTCTCTGTTGCAGACGAAAAAACGCTCAACAATCTTAGAACAGTAATGCTTGGTAAAAAAGGAGAGTTGACTGAAATCCTAAAAGGGATGAAAGATTTAACAAATGAAGAACGACCAGTTATTGGTGCACTTGCTAATGCTTTTCGTGATGAATTTGGAGCGAAATTTGAAGCGAAAAAACTTGAAATTGAACAAGCAGTGATGAACGCGGCTTTGGAGTCTGAAAGTTTGGATGTTACTTTACCTGGAAAAGCTCAAAAAAAAGGAAGTCGTCATATTTTAACTCAAACTCAAGAAGAAATTGAAGAAATTTTCCTTGGAATGGGTTATGAAATTGTTGATGGTTATGAAGTCGAAACCGATTATTATAACTTTGAACGAATGAATCTTCCTAAAGATCACCCAGCTCGTGATATGCAAGATACTTTTTATATTACCAATGAAGTTTTGCTTCGTACGCATACTTCACCAATGCAAGCTCGGACAATGGATGCTCATGATTTTTCAAAAGGGGGCTTGCGTATGATTGCTCCTGGTCGTGTTTATCGTCGTGATACAGATGATGCTACACACAGTCATCAATTCCATCAAATTGAAGGCTTGGTTGTAGATAAAAATATCACAATGGCTGACCTTAAAGGAACACTTGACCTTGTCATGAAAAAAATGTTTGGTCAAGAGCGTGAACTACGCTGGCGTCCAAGTTATTTCCCATTTACTGAACCTTCTGTTGAGGTTGATATTTCTTGTTTCAAGTGTGGGGGTAAAGGATGTAATGTCTGCAAACATACTGGGTGGATTGAAATCCTTGGTGCAGGTATGGTCCATCCAAACGTACTTGAAATGTCTGGTTTAGATTCTTCTGTTTATTCTGGTTTTGCTTTTGGACTCGGTCAAGAACGTATTGCCATGTTACGCTATGGAATCAACGATATTCGTGGATTCTATCAAGGCGATGTAAGATTCTTAGAACAATT
>pheS_Lcl-227
ATGAACTTACAAGAAAAAATTGAAGACCTTCGCAAGCGGACTTTGTCTGACTTACTCTCTGTTGCAGACGAAAAAACGCTCAACAATCTTAGAACAGTAATGCTTGGTAAAAAAGGAGAGTTGACTGAAATCCTAAAAGGGATGAAAGATTTAACAAATGAAGAACGACCAGTTATTGGTGCACTTGCTAATGCTTTTCGTGATGAATTTGGAGCGAAATTTGAAGCGAAAAAACTTGAAATTGAACAAGCAGTGATGAACGCGGCTTTGGAGTCTGAAACTTTGGATGTTACTTTACCTGGAAAAGCTCAGAAAAAAGGAAGTCGTCATATTTTAACTCAAACTCAAGAAGAAATTGAAGAAATTTTCCTTGGAATGGGTTATGAAATTGTTGATGGTTATGAAGTCGAAACCGATCATTATAACTTTGAACGAATGAATCTTCCTAAAGATCACCCAGCTCGTGATATGCAAGATACTTTTTATATTACCAATGAAGTTTTGCTTCGTACGCATACTTCACCAATGCAAGCTCGGACAATGGATGCTCATGATTTTTCAAAAGGAGGCTTGCGTATGATTGCTCCTGGTCGTGTTTATCGTCGTGATACAGATGATGCGACACACAGTCATCAATTCCATCAAATTGAAGGCTTGGTTGTAGATAAAAATATCACAATGGCTGACCTTAAAGGGACACTTGACCTTGTCATGAAAAAAATGTTTGGTCAAGAGCGTGAACTACGCTGGCGCCCAAGTTATTTCCCATTTACTGAACCTTCTGTTGAGGTTGATATTTCTTGTTTCAAATGCGGGGGTAAAGGATGTAATGTCTGCAAACATACCGGTTGGATTGAAATCCTTGGTGCAGGTATGGTCCATCCAAACGTACTTGAAATGTCTGGTTTAGATTCTTCTGTTTATTCTGGTTTTGCTTTTGGACTCGGTCAAGAACGTATTGCCATGTTACGCTATGGAATCAACGATATTCGTGGATTCTATCAAGGCGATGTAAGATTCTTAGAACAATT
>pheS_Lcl-228
ATGAACTTACAAGAAAAAATTGAAGACCTTCGCAAGCGGACTTTGTCTGACTTACTCTCTGTTGCAGACGAAAAAACGCTCAACAATCTTAGAACAGTAATGCTTGGTAAAAAAGGAGAGTTGACTGAAATCCTAAAAGGGATGAAAGATTTAACAAATGAAGAACGACCAGTTATTGGTGCACTTGCTAATGCTTTTCGTGATGAATTTGGAGCGAAATTTGAAGCGAAAAAACTTGAAATTGAACAAGCAGTGATGAACGCGGCTTTGGAGTCTGAAACTTTGGATGTTACTTTACCTGGAAAAGCTCAGAAAAAAGGAAGTCGTCATATTTTAACTCAAACTCAAGAAGAAATTGAAGAAATTTTCCTTGGAATGGGTTATGAAATTGTTGATGGTTATGAAGTCGAAACCGATCATTATAACTTTGAACGAATGAATCTTCCTAAAGATCACCCAGCTCGTGATATGCAAGATACTTTTTATATTACCAATGAAGTTTTGCTTCGTACGCATACTTCACCAATGCAAGCTCGGACAATGGATGCTCATGATTTTTCAAAAGGAGGCTTGCGTATGATTGCTCCTGGTCGTGTTTATCGTCGTGATACAGATGATGCGACACACAGTCATCAATTCCATCAAATTGAAGGCTTGGTTGTAGATAAAAATATCACAATGGCTGACCTTAAAGGGACACTTGACCTTGTCATGAAAAAAATGTTTGGTCAAGAGCGTGAACTACGCTGGCGCCCAAGTTATTTCCCATTTACTGAACCTTCTGTTGAGGTTGATATTTCTTGTTTCAAATGCGGGGGTAAAGGATGTAATGTCTGCAAACATACCGGTTGGATTGAAATCCTTGGTGCAGGTATGGTCCATCCAAACGTACTTGAAATGTCTGGTTTAGATTCTTCTGTTTATTCTGGTTTTGCTTTTGGACTCGGTCAAGAACGTATTGCCATGTTACGCTATGGAATCAACGATATTCGTGGATTCTATCAAGGCGATGTAAGATTCTTAGAACAATT
>pheS_Lcl-229
ATGAACTTACAAGAAAAAATTGAAGACCTTCGCAAGCGGACTTTGTCTGACTTACTCTCTGTTGCAGACGAAAAAACGCTCAACAATCTTAGAACAGTAATGCTTGGTAAAAAAGGAGAGTTGACTGAAATCCTAAAAGGGATGAAAGATTTAACAAATGAAGAACGACCAGTTATTGGTGCACTTGCTAATGCTTTTCGTGATGAATTTGGAGCGAAATTTGAAGCGAAAAAACTTGAAATTGAACAAGCAGTGATGAACGCGGCTTTGGAGTCTGAAAGTTTGGATGTTACTTTACCTGGAAAAGCTCAAAAAAAAGGAAGTCGGCATATTTTAACTCAAACTCAAGAAGAAATTGAAGAAATTTTCCTTGGAATGGGTTATGAAATTGTTGATGGTTATGAAGTCGAAACCGATCATTATAACTTTGAACGAATGAATCTTCCTAAAGATCACCCAGCTCGTGATATGCAAGATACTTTTTATATTACCAATGAAGTTTTGCTTCGTACGCATACTTCACCAATGCAAGCTCGGACAATGGATGCTCATGATTTTTCAAAAGGGGGCTTGCGTATGATTGCTCCTGGTCGTGTTTATCGTCGTGATACAGATGATGCTACACACAGTCATCAATTCCATCAAATTGAAGGCTTGGTTGTAGATAAAAATATCACAATGGCTGACCTTAAAGGAACACTTGACCTTGTCATGAAAAAAATGTTTGGTCAAGAGCGTGAACTACGCTGGCGTCCAAGTTATTTCCCATTTACTGAACCATCTGTTGAGGTTGATATTTCTTGTTTCAAGTGTGGGGGTAAAGGATGTAATGTCTGCAAACATACTGGGTGGATTGAAATCCTTGGTGCAGGTATGGTCCATCCAAACGTACTTGAAATGTCTGGTTTAGATTCTTCTGTTTATTCTGGTTTTGCTTTTGGACTCGGTCAAGAACGTATTGCCATGTTACGCTATGGAATCAACGATATTCGTGGATTCTATCAAGGCGATGTAAGATTCTTAGAACAATT
>pheS_Lcl-230
ATGAACTTACAAGAAAAAATTGAAGACCTTCGCAAGCGGACTTTGTCTGACTTACTCTCTGTTGCAGACGAAAAAACGCTCAACAATCTTAGAACAGTAATGCTTGGTAAAAAAGGAGAGTTGACTGAAATCCTAAAAGGGATGAAAGATTTAACAAATGAAGAACGACCAGTTATTGGTGCACTTGCTAATGCTTTTCGTGATGAATTTGGAGCGAAATTTGAAGCGAAAAAACTTGAAATTGAACAAGCAGTGATGAACGCGGCTTTGGAGTCTGAAAGTTTGGATGTTACTTTACCTGGAAAAGCTCAAAAAAAAGGAAGTCGGCATATTTTAACTCAAACTCAAGAAGAAATTGAAGAAATTTTCCTTGGAATGGGTTATGAAATTGTTGATGGTTATGAAGTCGAAACCGATCATTATAACTTTGAACGAATGAATCTTCCTAAAGATCACCCAGCTCGTGATATGCAAGATACTTTTTATATTACCAATGAAGTTTTGCTTCGTACGCATACTTCACCAATGCAAGCTCGGACAATGGATGCTCATGATTTTTCAAAAGGGGGCTTGCGTATGATTGCTCCTGGTCGTGTTTATCGTCGTGATACAGATGATGCTACACACAGTCATCAATTCCATCAAATTGAAGGCTTGGTTGTAGATAAAAATATCACAATGGCTGACCTTAAAGGAACACTTGACCTTGTCATGAAAAAAATGTTTGGTCAAGAGCGTGAACTACGCTGGCGTCCAAGTTATTTCCCATTTACTGAACCATCTGTTGAGGTTGATATTTCTTGTTTCAAGTGTGGGGGTAAAGGATGTAATGTCTGCAAACATACTGGGTGGATTGAAATCCTTGGTGCAGGTATGGTCCATCCAAACGTACTTGAAATGTCTGGTTTAGATTCTTCTGTTTATTCTGGTTTTGCTTTTGGACTCGGTCAAGAACGTATTGCCATGTTACGCTATGGAATCAACGATATTCGTGGATTCTATCAAGGCGATGTAAGATTCTTAGAACAATT
>pheS_Lcl-231
ATGAACTTACAAGAAAAAATTGAAGACCTTCGCAAGCGGACTTTGTCTGACTTACTCTCTGTTGCAGACGAAAAAACGCTCAACAATCTTAGAACAGTAATGCTTGGTAAAAAAGGAGAGTTGACTGAAATCCTAAAAGGGATGAAAGATTTAACAAATGAAGAACGACCAGTTATTGGTGCACTTGCTAATGCTTTTCGTGATGAATTTGGAGCGAAATTTGAAGCGAAAAAACTTGAAATTGAACAAGCAGTGATGAACGCGGCTTTGGAGTCTGAAACTTTGGATGTTACTTTACCTGGAAAAGCTCAGAAAAAAGGAAGTCGTCATATTTTAACTCAAACTCAAGAAGAAATTGAAGAAATTTTCCTTGGAATGGGTTATGAAATTGTTGATGGTTATGAAGTCGAAACCGATCATTATAACTTTGAACGAATGAATCTTCCTAAAGATCACCCAGCTCGTGATATGCAAGATACTTTTTATATTACCAATGAAGTTTTGCTTCGTACGCATACTTCACCAATGCAAGCTCGGACAATGGATGCTCATGATTTTTCAAAAGGAGGCTTGCGTATGATTGCTCCTGGTCGTGTTTATCGTCGTGATACAGATGATGCGACACACAGTCATCAATTCCATCAAATTGAAGGCTTGGTTGTAGATAAAAATATCACAATGGCTGACCTTAAAGGGACACTTGACCTTGTCATGAAAAAAATGTTTGGTCAAGAGCGTGAACTACGCTGGCGCCCAAGTTATTTCCCATTTACTGAACCTTCTGTTGAGGTTGATATTTCTTGTTTCAAATGCGGGGGTAAAGGATGTAATGTCTGCAAACATACCGGTTGGATTGAAATCCTTGGTGCAGGTATGGTCCATCCAAACGTACTTGAAATGTCTGGTTTAGATTCTTCTGTTTATTCTGGTTTTGCTTTTGGACTCGGTCAAGAACGTATTGCCATGTTACGCTATGGAATCAACGATATTCGTGGATTCTATCAAGGCGATGTAAGATTCTTAGAACAATT
>pheS_Lcl-232
ATGAACTTACAAGAAAAAATTGAAGACCTTCGCAAGCGGACTTTGTCTGACTTACTCTCTGTTGCAGACGAAAAAACGCTCAACAATCTTAGAACAGTAATGCTTGGTAAAAAAGGAGAGTTGACTGAAATCCTAAAAGGGATGAAAGATTTAACAAATGAAGAACGACCAGTTATTGGTGCACTTGCTAATGCTTTTCGTGATGAATTTGGAGCGAAATTTGAAGCGAAAAAACTTGAAATTGAACAAGCAGTGATGAACGCGGCTTTGGAGTCTGAAAGTTTGGATGTTACTTTACCTGGAAAAGCTCAAAAAAAAGGAAGTCGGCATATTTTAACTCAAACTCAAGAAGAAATTGAAGAAATTTTCCTTGGAATGGGTTATGAAATTGTTGATGGTTATGAAGTCGAAACCGATCATTATAACTTTGAACGAATGAATCTTCCTAAAGATCACCCAGCTCGTGATATGCAAGATACTTTTTATATTACCAATGAAGTTTTGCTTCGTACGCATACTTCACCAATGCAAGCTCGGACAATGGATGCTCATGATTTTTCAAAAGGGGGCTTGCGTATGATTGCTCCTGGTCGTGTTTATCGTCGTGATACAGATGATGCTACACACAGTCATCAATTCCATCAAATTGAAGGCTTGGTTGTAGATAAAAATATCACAATGGCTGACCTTAAAGGAACACTTGACCTTGTCATGAAAAAAATGTTTGGTCAAGAGCGTGAACTACGCTGGCGTCCAAGTTATTTCCCATTTACTGAACCATCTGTTGAGGTTGATATTTCTTGTTTCAAGTGTGGGGGTAAAGGATGTAATGTCTGCAAACATACTGGGTGGATTGAAATCCTTGGTGCAGGTATGGTCCATCCAAACGTACTTGAAATGTCTGGTTTAGATTCTTCTGTTTATTCTGGTTTTGCTTTTGGACTCGGTCAAGAACGTATTGCCATGTTACGCTATGGAATCAACGATATTCGTGGATTCTATCAAGGCGATGTAAGATTCTTAGAACAATT
>pheS_Lcl-233
ATGAACTTACAAGAAAAAATTGAAGACCTTCGCAAGCGGACTTTGTCTGACTTACTCTCTGTTGCAGACGAAAAAACGCTCAACAATCTTAGAACAGTAATGCTTGGTAAAAAAGGAGAGTTGACTGAAATCCTAAAAGGGATGAAAGATTTAACAAATGAAGAACGACCAGTTATTGGTGCACTTGCTAATGCTTTTCGTGATGAATTTGGAGCGAAATTTGAAGCGAAAAAACTTGAAATTGAACAAGCAGTGATGAACGCGGCTTTGGAGTCTGAAAGTTTGGATGTTACTTTACCTGGAAAAGCTCAAAAAAAAGGAAGTCGGCATATTTTAACTCAAACTCAAGAAGAAATTGAAGAAATTTTCCTTGGAATGGGTTATGAAATTGTTGATGGTTATGAAGTCGAAACCGATCATTATAACTTTGAACGAATGAATCTTCCTAAAGATCACCCAGCTCGTGATATGCAAGATACTTTTTATATTACCAATGAAGTTTTGCTTCGTACGCATACTTCACCAATGCAAGCTCGGACAATGGATGCTCATGATTTTTCAAAAGGGGGCTTGCGTATGATTGCTCCTGGTCGTGTTTATCGTCGTGATACAGATGATGCTACACACAGTCATCAATTCCATCAAATTGAAGGCTTGGTTGTAGATAAAAATATCACAATGGCTGACCTTAAAGGAACACTTGACCTTGTCATGAAAAAAATGTTTGGTCAAGAGCGTGAACTACGCTGGCGTCCAAGTTATTTCCCATTTACTGAACCATCTGTTGAGGTTGATATTTCTTGTTTCAAGTGTGGGGGTAAAGGATGTAATGTCTGCAAACATACTGGGTGGATTGAAATCCTTGGTGCAGGTATGGTCCATCCAAACGTACTTGAAATGTCTGGTTTAGATTCTTCTGTTTATTCTGGTTTTGCTTTTGGACTCGGTCAAGAACGTATTGCCATGTTACGCTATGGAATCAACGATATTCGTGGATTCTATCAAGGCGATGTAAGATTCTTAGAACAATT
>pheS_Lcl-234
ATGAACTTACAAGAAAAAATTGAAGACCTTCGCAAGCGGACTTTGTCTGACTTACTCTCTGTTGCAGACGAAAAAACGCTCAACAATCTTAGAACAGTAATGCTTGGTAAAAAAGGAGAGTTGACTGAAATCCTAAAAGTGATGAAAGATTTAACAAATGAAGAACGACCAGTTATTGGTGCACTTGCTAATGCTTTTCGTGATGAATTTGGAGCGAAATTTGAAGCGAAAAAACTTGAAATTGAACAAGCAGTGATGAACGCGGCTTTGGAGTCTGAAAGTTTGGATGTTACTTTACCTGGAAAAGCTCAAAAAAAAGGAAGTCGGCATATTTTAACTCAAACTCAAGAAGAAATTGAAGAAATTTTCCTTGGAATGGGTTATGAAATTGTTGATGGTTATGAAGTCGAAACCGATCATTATAACTTTGAACGAATGAATCTTCCTAAAGATCACCCAGCTCGTGATATGCAAGATACTTTTTATATTACCAATGAAGTTTTGCTTCGTACGCATACTTCACCAATGCAAGCTCGGACAATGGATGCTCATGATTTTTCAAAAGGGGGCTTGCGTATGATTGCTCCTGGTCGTGTTTATCGTCGTGATACAGATGATGCTACACACAGTCATCAATTCCATCAAATTGAAGGCTTGGTTGTAGATAAAAATATCACAATGGCTGACCTTAAAGGAACACTTGACCTTGTCATGAAAAAAATGTTTGGTCAAGAGCGTGAACTACGCTGGCGTCCAAGTTATTTCCCATTTACTGAACCATCTGTTGAGGTTGATATTTCTTGTTTCAAGTGTGGGGGTAAAGGATGTAATGTCTGCAAACATACTGGGTGGATTGAAATCCTTGGTGCAGGTATGGTCCATCCAAACGTACTTGAAATGTCTGGTTTAGATTCTTCTGTTTATTCTGGTTTTGCTTTTGGACTCGGTCAAGAACGTATTGCCATGTTACGCTATGGAATCAACGATATTCGTGGATTCTATCAAGGCGATGTAAGATTCTTAGAACAATT
>pheS_Lcl-235
ATGAACTTACAAGAAAAAATTGAAGACCTTCGCAAGCGGACTTTGTCTGACTTACTCTCTGTTGCAGACGAAAAAACGCTCAACAATCTTAGAACAGTAATGCTTGGTAAAAAAGGAGAGTTGACTGAAATCCTAAAAGGGATGAAAGATTTAACAAATGAAGAACGACCAGTTATTGGTGCACTTGCTAATGCTTTTCGTGATGAATTTGGAGCGAAATTTGAAGCGAAAAAACTTGAAATTGAACAAGCAGTGATGAACGCGGCTTTGGAGTCTGAAACTTTGGATGTTACTTTACCTGGAAAAGCTCAGAAAAAAGGAAGTCGTCATATTTTAACTCAAACTCAAGAAGAAATTGAAGAAATTTTCCTTGGAATGGGTTATGAAATTGTTGATGGTTATGAAGTCGAAACCGATCATTATAACTTTGAACGAATGAATCTTCCTAAAGATCACCCAGCTCGTGATATGCAAGATACTTTTTATATTACCAATGAAGTTTTGCTTCGTACGCATACTTCACCAATGCAAGCTCGGACAATGGATGCTCATGATTTTTCAAAAGGAGGCTTGCGTATGATTGCTCCTGGTCGTGTTTATCGTCGTGATACAGATGATGCGACACACAGTCATCAATTCCATCAAATTGAAGGCTTGGTTGTAGATAAAAATATCACAATGGCTGACCTTAAAGGGACACTTGACCTTGTCATGAAAAAAATGTTTGGTCAAGAGCGTGAACTACGCTGGCGCCCAAGTTATTTCCCATTTACTGAACCTTCTGTTGAGGTTGATATTTCTTGTTTCAAATGCGGGGGTAAAGGATGTAATGTCTGCAAACATACCGGTTGGATTGAAATCCTTGGTGCAGGTATGGTCCATCCAAACGTACTTGAAATGTCTGGTTTAGATTCTTCTGTTTATTCTGGTTTTGCTTTTGGACTCGGTCAAGAACGTATTGCCATGTTACGCTATGGAATCAACGATATTCGTGGATTCTATCAAGGCGATGTAAGATTCTTAGAACAATT
>pheS_Lcl-236
ATGAACTTACAAGAAAAAATTGAAGACCTTCGCAAGCGGACTTTGTCTGACTTACTCTCTGTTGCAGACGAAAAAACGCTCAACAATCTTAGAACAGTAATGCTTGGTAAAAAAGGAGAGTTGACTGAAATCCTAAAAGTGATGAAAGATTTAACAAATGAAGAACGACCAGTTATTGGTGCACTTGCTAATGCTTTTCGTGATGAATTTGGAGCGAAATTTGAAGCGAAAAAACTTGAAATTGAACAAGCAGTGATGAACGCGGCTTTGGAGTCTGAAAGTTTGGATGTTACTTTACCTGGAAAAGCTCAAAAAAAAGGAAGTCGGCATATTTTAACTCAAACTCAAGAAGAAATTGAAGAAATTTTCCTTGGAATGGGTTATGAAATTGTTGATGGTTATGAAGTCGAAACCGATCATTATAACTTTGAACGAATGAATCTTCCTAAAGATCACCCAGCTCGTGATATGCAAGATACTTTTTATATTACCAATGAAGTTTTGCTTCGTACGCATACTTCACCAATGCAAGCTCGGACAATGGATGCTCATGATTTTTCAAAAGGGGGCTTGCGTATGATTGCTCCTGGTCGTGTTTATCGTCGTGATACAGATGATGCTACACACAGTCATCAATTCCATCAAATTGAAGGCTTGGTTGTAGATAAAAATATCACAATGGCTGACCTTAAAGGAACACTTGACCTTGTCATGAAAAAAATGTTTGGTCAAGAGCGTGAACTACGCTGGCGTCCAAGTTATTTCCCATTTACTGAACCATCTGTTGAGGTTGATATTTCTTGTTTCAAGTGTGGGGGTAAAGGATGTAATGTCTGCAAACATACTGGGTGGATTGAAATCCTTGGTGCAGGTATGGTCCATCCAAACGTACTTGAAATGTCTGGTTTAGATTCTTCTGTTTATTCTGGTTTTGCTTTTGGACTCGGTCAAGAACGTATTGCCATGTTACGCTATGGAATCAACGATATTCGTGGATTCTATCAAGGCGATGTAAGATTCTTAGAACAATT
>pheS_Lcl-237
ATGAACTTACAAGAAAAAATTGAAGACCTTCGCAAGCGGACTTTGTCTGACTTACTCTCTGTTGCTGATGAAAAAACACTGAATAATTTAAGAACTGTGATGCTTGGTAAAAAGGGTGAATTGACTGAAATTCTGAAAGGGATGAAAGACCTAACTAATGAAGAACGTCCAGTTATTGGCGCACTTGCCAATGCTTTTCGTGATGAGTTTGGGGCAAAATTTGAAGCTAAAAAAGTGGAAATTGAACAAGCAGTAATGAATGCCGCTTTAGAATCAGAAACTTTGGATGTGACTTTGCCAGGAAAAGCTCAGAAAAAAGGAAGTCGCCATATCTTAACTCAAACGCAAGAAGAAATTGAAGAAATTTTCCTTGGAATGGGTTATGAAATTGTTGATGGCTATGAAGTGGAAACGGACCATTATAATTTTGAGCGAATGAATCTTCCAAAAGATCATCCAGCTCGTGATATGCAAGATACCTTCTATATCACTAATGAAGTTTTACTTCGTACGCATACTTCACCTATGCAAGCTCGGACAATGGATGCTCATGATTTCTCTAAAGGTGGTTTACGCATGATTGCTCCTGGTCGTGTTTATCGTCGTGATACAGATGATGCCACTCACAGCCACCAATTTCATCAAATTGAAGGTTTGGTTGTAGATAAAAATATCACAATGGCGGACCTTAAAGGAACGCTTGACCTTGTCATGAAAAAAATGTTTGGTCAAGACCGTGAATTACGCTGGCGTCCAAGTTATTTCCCATTTACTGAACCTTCTGTTGAGGTTGATATTTCTTGTTTCAAATGTGGCGGAAAAGGCTGTAACGTCTGCAAACATACCGGCTGGATTGAAATTCTTGGTGCAGGTATGGTCCATCCCAATGTGCTTGAAATGTCTGGTTTAGATTCTTCAGTTTATTCTGGTTTTGCTTTCGGGCTTGGTCAAGAACGTATTGCGATGCTCCGTTATGGAATCAATGATATTCGTGGATTCTATCAAGGAGATGTACGATTCTTAGAGCAATT
>pheS_Lcl-238
ATGAACTTACAAGAAAAAATTGAAGACCTTCGCAAGCGGACTTTGTCTGACTTACTCTCTGTTGCTGATGAAAAAACACTGAATAATTTAAGAACTGTGATGCTTGGTAAAAAGGGTGAATTGACTGAAATTCTGAAAGGGATGAAAGACCTAACTAATGAAGAACGTCCAGTTATTGGCGCACTTGCCAATGCTTTTCGTGATGAGTTTGGGGCAAAATTTGAAGCTAAAAAAGTGGAAATTGAACAAGCAGTAATGAATGCCGCTTTAGAATCAGAAACTTTGGATGTGACTTTGCCAGGAAAAGCTCAGAAAAAAGGAAGTCGCCATATCTTAACTCAAACGCAAGAAGAAATTGAAGAAATTTTCCTTGGAATGGGTTATGAAATTGTTGATGGCTATGAAGTGGAAACGGACCATTATAATTTTGAGCGAATGAATCTTCCAAAAGATCATCCAGCTCGTGATATGCAAGATACCTTCTATATCACTAATGAAGTTTTACTTCGTACGCATACTTCACCTATGCAAGCTCGGACAATGGATGCTCATGATTTCTCTAAAGGTGGTTTACGCATGATTGCTCCTGGTCGTGTTTATCGTCGTGATACAGATGATGCCACTCACAGCCACCAATTTCATCAAATTGAAGGTTTGGTTGTAGATAAAAATATCACAATGGCGGACCTTAAAGGAACGCTTGACCTTGTCATGAAAAAAATGTTTGGTCAAGACCGTGAATTACGCTGGCGTCCAAGTTATTTCCCATTTACTGAACCTTCTGTTGAGGTTGATATTTCTTGTTTCAAATGTGGCGGAAAAGGCTGTAACGTCTGCAAACATACCGGCTGGATTGAAATTCTTGGTGCAGGTATGGTCCATCCCAATGTGCTTGAAATGTCTGGTTTAGATTCTTCAGTTTATTCTGGTTTTGCTTTCGGGCTTGGTCAAGAACGTATTGCGATGCTCCGTTATGGAATCAATGATATTCGTGGATTCTATCAAGGAGATGTACGATTCTTAGAGCAATT
>pheS_Lcl-239
ATGAACTTACAAGAAAAAATTGAAGACCTTCGCAAGCGGACTTTGTCTGACTTACTCTCTGTTGCTGATGAAAAAACACTGAATAATTTAAGAACTGTGATGCTTGGTAAAAAGGGTGAATTGACTGAAATTCTGAAAGGGATGAAAGACCTAACTAATGAAGAACGTCCAGTTATTGGCGCACTTGCCAATGCTTTTCGTGATGAGTTTGGGGCAAAATTTGAAGCTAAAAAAGTGGAAATTGAACAAGCAGTAATGAATGCCGCTTTAGAATCAGAAACTTTGGATGTGACTTTGCCAGGAAAAGCTCAGAAAAAAGGAAGTCGCCATATCTTAACTCAAACGCAAGAAGAAATTGAAGAAATTTTCCTTGGAATGGGTTATGAAATTGTTGATGGCTATGAAGTGGAAACGGACCATTATAATTTTGAGCGAATGAATCTTCCAAAAGATCATCCAGCTCGTGATATGCAAGATACCTTCTATATCACTAATGAAGTTTTACTTCGTACGCATACTTCACCTATGCAAGCTCGGACAATGGATGCTCATGATTTCTCTAAAGGTGGTTTACGCATGATTGCTCCTGGTCGTGTTTATCGTCGTGATACAGATGATGCCACTCACAGCCACCAATTTCATCAAATTGAAGGTTTGGTTGTAGATAAAAATATCACAATGGCGGACCTTAAAGGAACGCTTGACCTTGTCATGAAAAAAATGTTTGGTCAAGACCGTGAATTACGCTGGCGTCCAAGTTATTTCCCATTTACTGAACCTTCTGTTGAGGTTGATATTTCTTGTTTCAAATGTGGCGGAAAAGGCTGTAACGTCTGCAAACATACCGGCTGGATTGAAATTCTTGGTGCAGGTATGGTCCATCCCAATGTGCTTGAAATGTCTGGTTTAGATTCTTCAGTTTATTCTGGTTTTGCTTTCGGGCTTGGTCAAGAACGTATTGCGATGCTCCGTTATGGAATCAATGATATTCGTGGATTCTATCAAGGAGATGTACGATTCTTAGAGCAATT
>pheS_Lcl-240
ATGAACTTACAAGAAAAAATTGAAGACCTTCGCAAGCGGACTTTGTCTGACTTACTCTCTGTTGCAGACGAAAAAACGCTCAACAATCTTAGAACAGTAATGCTTGGTAAAAAAGGAGAGTTGACTGAAATCCTAAAAGGGATGAAAGATTTAACAAATGAAGAACGACCAGTTATTGGTGCACTTGCTAATGCTTTTCGTGATGAATTTGGAGCGAAATTTGAAGCGAAAAAACTTGAAATTGAACAAGCAGTGATGAACGCGGCTTTGGAGTCTGAAAGTTTGGATGTTACTTTACCTGGAAAAGCTCAAAAAAAAGGAAGTCGGCATATTTTAACTCAAACTCAAGAAGAAATTGAAGAAATTTTCCTTGGAATGGGTTATGAAATTGTTGATGGTTATGAAGTCGAAACCGATTATTATAACTTTGAACGAATGAATCTTCCTAAAGATCACCCAGCTCGTGATATGCAAGATACTTTTTATATTACCAATGAAGTTTTGCTTCGTACGCATACTTCACCAATGCAAGCTCGGACAATGGATGCTCATGATTTTTCAAAAGGGGGCTTGCGTATGATTGCTCCTGGTCGTGTTTATCGTCGTGATACAGATGATGCTACACACAGTCATCAATTCCATCAAATTGAAGGCTTGGTTGTAGATAAAAATATCACAATGGCTGACCTTAAAGGAACACTTGACCTTGTCATGAAAAAAATGTTTGGTCAAGAGCGTGAACTACGCTGGCGTCCAAGTTATTTCCCATTTACTGAACCATCTGTTGAGGTTGATATTTCTTGTTTCAAGTGTGGGGGTAAAGGATGTAATGTCTGCAAACATACTGGGTGGATTGAAATCCTTGGTGCAGGTAAGGTCCATCCAAACGTACTTGAAATGTCTGGTTTAGATTCTTCTGTTTATTCTGGTTTTGCTTTTGGACTCGGTCAAGAACGTATTGCCATGTTACGCTATGGAATCAACGATATTCGTGGATTCTATCAAGGCGATGTAAGATTCTTAGAACAATT
>pheS_Lcl-241
ATGAACTTACAAGAAAAAATTGAAGACCTTCGCAAGCGGACTTTGTCTGACTTACTCTCTGTTGCTGATGAAAAAACACTGAATAATTTAAGAACTGTGATGCTTGGTAAAAAGGGTGAATTGACTGAAATTCTGAAAGGGATGAAAGACCTAACTAATGAAGAACGTCCAGTTATTGGCGCACTTGCCAATGCTTTTCGTGATGAGTTTGGGGCAAAATTTGAAGCTAAAAAAGTGGAAATTGAACAAGCAGTAATGAATGCCGCTTTAGAATCAGAAACTTTGGATGTGACTTTGCCAGGAAAAGCTCAGAAAAAAGGAAGTCGCCATATCTTAACTCAAACGCAAGAAGAAATTGAAGAAATTTTCCTTGGAATGGGTTATGAAATTGTTGATGGCTATGAAGTGGAAACGGACCATTATAATTTTGAGCGAATGAATCTTCCAAAAGATCATCCAGCTCGTGATATGCAAGATACCTTCTATATCACTAATGAAGTTTTACTTCGTACGCATACTTCACCTATGCAAGCTCGGACAATGGATGCTCATGATTTCTCTAAAGGTGGTTTACGCATGATTGCTCCTGGTCGTGTTTATCGTCGTGATACAGATGATGCCACTCACAGCCACCAATTTCATCAAATTGAAGGTTTGGTTGTAGATAAAAATATCACAATGGCGGACCTTAAAGGAACGCTTGACCTTGTCATGAAAAAAATGTTTGGTCAAGACCGTGAATTACGCTGGCGTCCAAGTTATTTCCCATTTACTGAACCTTCTGTTGAGGTTGATATTTCTTGTTTCAAATGTGGCGGAAAAGGCTGTAACGTCTGCAAACATACCGGCTGGATTGAAATTCTTGGTGCAGGTATGGTCCATCCCAATGTGCTTGAAATGTCTGGTTTAGATTCTTCAGTTTATTCTGGTTTTGCTTTCGGGCTTGGTCAAGAACGTATTGCGATGCTCCGTTATGGAATCAATGATATTCGTAAATTCTATCAAGGAGATGTACGATTCTTAGAGCAATT
>pheS_Lcl-242
ATGAACTTACAAGAAAAAATTGAAGACCTTCGCAAGCGGACTTTGTCTGACTTACTCTCTGTTGCTGATGAAAAAACACTGAATAATTTAAGAACTGTGATGCTTGGTAAAAAGGGTGAATTGACTGAAATTCTGAAAGGGATGAAAGACCTAACTAATGAAGAACGTCCAGTTATTGGCGCACTTGCCAATGCTTTTCGTGATGAGTTTGGGGCAAAATTTGAAGCTAAAAAAGTGGAAATTGAACAAGCAGTAATGAATGCCGCTTTAGAATCAGAAACTTTGGATGTGACTTTGCCAGGAAAAGCTCAGAAAAAAGGAAGTCGCCATATCTTAACTCAAACGCAAGAAGAAATTGAAGAAATTTTCCTTGGAATGGGTTATGAAATTGTTGATGGCTATGAAGTGGAAACGGACCATTATAATTTTGAGCGAATGAATCTTCCAAAAGATCATCCAGCTCGTGATATGCAAGATACCTTCTATATCACTAATGAAGTTTTACTTCGTACGCATACTTCACCTATGCAAGCTCGGACAATGGATGCTCATGATTTCTCTAAAGGTGGTTTACGCATGATTGCTCCTGGTCGTGTTTATCGTCGTGATACAGATGATGCCACTCACAGCCACCAATTTCATCAAATTGAAGGTTTGGTTGTAGATAAAAATATCACAATGGCGGACCTTAAAGGAACGCTTGACCTTGTCATGAAAAAAATGTTTGGTCAAGACCGTGAATTACGCTGGCGTCCAAGTTATTTCCCATTTACTGAACCTTCTGTTGAGGTTGATATTTCTTGTTTCAAATGTGGCGGAAAAGGCTGTAACGTCTGCAAACATACCGGCTGGATTGAAATTCTTGGTGCAGGTATGGTCCATCCCAATGTGCTTGAAATGTCTGGTTTAGATTCTTCAGTTTATTCTGGTTTTGCTTTCGGGCTTGGTCAAGAACGTATTGCGATGCTCCGTTATGGAATCAATGATATTCGTAAATTCTATCAAGGAGATGTACGATTCTTAGAGCAATT
>pheS_Lcl-243
ATGAACTTACAAGAAAAAATTGAAGACCTTCGCAAGCGGACTTTGTCTGACTTACTCTCTGTTGCAGACGAAAAAACGCTCAACAATCTTAGAACAGTAATGCTTGGTAAAAAAGGAGAGTTGACTGAAATCCTAAAAGGGATGAAAGATTTAACAAATGAAGAACGACCAGTTATTGGTGCACTTGCTAATGCTTTTCGTGATGAATTTGGAGCGAAATTTGAAGCGAAAAAACTTGAAATTGAACAAGCAGTGATGAACGCGGCTTTGGAGTCTGAAACTTTGGATGTTACTTTACCTGGAAAAGCTCAGAAAAAAGGAAGTCGTCATATTTTAACTCAAACTCAAGAAGAAATTGAAGAAATTTTCCTTGGAATGGGTTATGAAATTGTTGATGGTTATGAAGTCGAAACCGATCATTATAACTTTGAACGAATGAATCTTCCTAAAGATCACCCAGCTCGTGATATGCAAGATACTTTTTATATTACCAATGAAGTTTTGCTTCGTACGCATACTTCACCAATGCAAGCTCGGACAATGGATGCTCATGATTTTTCAAAAGGAGGCTTGCGTATGATTGCTCCTGGTCGTGTTTATCGTCGTGATACAGATGATGCGACACACAGTCATCAATTCCATCAAATTGAAGGCTTGGTTGTAGATAAAAATATCACAATGGCTGACCTTAAAGGGACACTTGACCTTGTCATGAAAAAAATGTTTGGTCAAGAGCGTGAACTACGCTGGCGCCCAAGTTATTTCCCATTTACTGAACCTTCTGTTGAGGTTGATATTTCTTGTTTCAAATGCGGGGGTAAAGGATGTAATGTCTGCAAACATACCGGTTGGATTGAAATCCTTGGTGCAGGTATGGTCCATCCAAACGTACTTGAAATGTCTGGTTTAGATTCTTCTGTTTATTCTGGTTTTGCTTTTGGACTCGGTCAAGAACGTATTGCCATGTTACGCTATGGAATCAACGATATTCGTGGATTCTATCAAGGCGATGTAAGATTCTTAGAACAATT
>pheS_Lcl-244
ATGAACTTACAAGAAAAAATTGAAGACCTTCGCAAGCGGACTTTGTCTGACTTACTCTCTGTTGCTGATGAAAAAACACTGAATAATTTAAGAACTGTGATGCTTGGTAAAAAGGGTGAATTGACTGAAATTCTGAAAGGGATGAAAGACCTAACTAATGAAGAACGTCCAGTTATTGGCGCACTTGCCAATGCTTTTCGTGATGAGTTTGGGGCAAAATTTGAAGCTAAAAAAGTGGAAATTGAACAAGCAGTAATGAATGCCGCTTTAGAATCAGAAACTTTGGATGTGACTTTGCCAGGAAAAGCTCAGAAAAAAGGAAGTCGCCATATCTTAACTCAAACGCAAGAAGAAATTGAAGAAATTTTCCTTGGAATGGGTTATGAAATTGTTGATGGCTATGAAGTGGAAACGGACCATTATAATTTTGAGCGAATGAATCTTCCAAAAGATCATCCAGCTCGTGATATGCAAGATACCTTCTATATCACTAATGAAGTTTTACTTCGTACGCATACTTCACCTATGCAAGCTCGGACAATGGATGCTCATGATTTCTCTAAAGGTGGTTTACGCATGATTGCTCCTGGTCGTGTTTATCGTCGTGATACAGATGATGCCACTCACAGCCACCAATTTCATCAAATTGAAGGTTTGGTTGTAGATAAAAATATCACAATGGCGGACCTTAAAGGAACGCTTGACCTTGTCATGAAAAAAATGTTTGGTCAAGACCGTGAATTACGCTGGCGTCCAAGTTATTTCCCATTTACTGAACCTTCTGTTGAGGTTGATATTTCTTGTTTCAAATGTGGCGGAAAAGGCTGTAACGTCTGCAAACATACCGGCTGGATTGAAATTCTTGGTGCAGGTATGGTCCATCCCAATGTGCTTGAAATGTCTGGTTTAGATTCTTCAGTTTATTCTGGTTTTGCTTTCGGGCTTGGTCAAGAACGTATTGCGATGCTCCGTTATGGAATCAATGATATTCGTGGATTCTATCAAGGAGATGTACGATTCTTAGAGCAATT
>pheS_Lcl-245
ATGAACTTACAAGAAAAAATTGAAGACCTTCGCAAGCGGACTTTGTCTGACTTACTCTCTGTTGCTGATGAAAAAACACTGAATAATTTAAGAACTGTGATGCTTGGTAAAAAGGGTGAATTGACTGAAATTCTGAAAGGGATGAAAGACCTAACTAATGAAGAACGTCCAGTTATTGGCGCACTTGCCAATGCTTTTCGTGATGAGTTTGGGGCAAAATTTGAAGCTAAAAAAGTGGAAATTGAACAAGCAGTAATGAATGCCGCTTTAGAATCAGAAACTTTGGATGTGACTTTGCCAGGAAAAGCTCAGAAAAAAGGAAGTCGCCATATCTTAACTCAAACGCAAGAAGAAATTGAAGAAATTTTCCTTGGAATGGGTTATGAAATTGTTGATGGCTATGAAGTGGAAACGGACCATTATAATTTTGAGCGAATGAATCTTCCAAAAGATCATCCAGCTCGTGATATGCAAGATACCTTCTATATCACTAATGAAGTTTTACTTCGTACGCATACTTCACCTATGCAAGCTCGGACAATGGATGCTCATGATTTCTCTAAAGGTGGTTTACGCATGATTGCTCCTGGTCGTGTTTATCGTCGTGATACAGATGATGCCACTCACAGCCACCAATTTCATCAAATTGAAGGTTTGGTTGTAGATAAAAATATCACAATGGCGGACCTTAAAGGAACGCTTGACCTTGTCATGAAAAAAATGTTTGGTCAAGACCGTGAATTACGCTGGCGTCCAAGTTATTTCCCATTTACTGAACCTTCTGTTGAGGTTGATATTTCTTGTTTCAAATGTGGCGGAAAAGGCTGTAACGTCTGCAAACATACCGGCTGGATTGAAATTCTTGGTGCAGGTATGGTCCATCCCAATGTGCTTGAAATGTCTGGTTTAGATTCTTCAGTTTATTCTGGTTTTGCTTTCGGGCTTGGTCAAGAACGTATTGCGATGCTCCGTTATGGAATCAATGATATTCGTGGATTCTATCAAGGAGATGTACGATTCTTAGAGCAATT
>pheS_Lcl-246
ATGAACTTACAAGAAAAAATTGAAGACCTTCGCAAGCGGACTTTGTCTGACTTACTCTCTGTTGCAGACGAAAAAACGCTCAACAATCTTAGAACAGTAATGCTTGGTAAAAAAGGAGAGTTGACTGAAATCCTAAAAGGGATGAAAGATTTAACAAATGAAGAACGACCAGTTATTGGTGCACTTGCTAATGCTTTTCGTGATGAATTTGGAGCGAAATTTGAAGCGAAAAAACTTGAAATTGAACAAGCAGTGATGAACGCGGCTTTGGAGTCTGAAAGTTTGGATGTTACTTTACCTGGAAAAGCTCAAAAAAAAGGAAGTCGGCATATTTTAACTCAAACTCAAGAAGAAATTGAAGAAATTTTCCTTGGAATGGGTTATGAAATTGTTGATGGTTATGAAGTCGAAACCGATCATTATAACTTTGAACGAATGAATCTTCCTAAAGATCACCCAGCTCGTGATATGCAAGATACTTTTTATATTACCAATGAAGTTTTGCTTCGTACGCATACTTCACCAATGCAAGCTCGGACAATGGATGCTCATGATTTTTCAAAAGGGGGCTTGCGTATGATTGCTCCTGGTCGTGTTTATCGTCGTGATACAGATGATGCTACACACAGTCATCAATTCCATCAAATTGAAGGCTTGGTTGTAGATAAAAATATCACAATGGCTGACCTTAAAGGAACACTTGACCTTGTCATGAAAAAAATGTTTGGTCAAGAGCGTGAACTACGCTGGCGTCCAAGTTATTTCCCATTTACTGAACCATCTGTTGAGGTTGATATTTCTTGTTTCAAGTGTGGGGGTAAAGGATGTAATGTCTGCAAACATACTGGGTGGATTGAAATCCTTGGTGCAGGTATGGTCCATCCAAACGTACTTGAAATGTCTGGTTTAGATTCTTCTGTTTATTCTGGTTTTGCTTTTGGACTCGGTCAAGAACGTATTGCCATGTTACGCTATGGAATCAACGATATTCGTGGATTCTATCAAGGCGATGTAAGATTCTTAGAACAATT
>pheS_Lcl-247
ATGAACTTACAAGAAAAAATTGAAGACCTTCGCAAGCGGACTTTGTCTGACTTACTCTCTGTTGCTGATGAAAAAACACTGAATAATTTAAGAACTGTGATGCTTGGTAAAAAGGGTGAATTGACTGAAATTCTGAAAGGGATGAAAGACCTAACTAATGAAGAACGTCCAGTTATTGGCGCACTTGCCAATGCTTTTCGTGATGAGTTTGGGGCAAAATTTGAAGCTAAAAAAGTGGAAATTGAACAAGCAGTAATGAATGCCGCTTTAGAATCAGAAACTTTGGATGTGACTTTGCCAGGAAAAGCTCAGAAAAAAGGAAGTCGCCATATCTTAACTCAAACGCAAGAAGAAATTGAAGAAATTTTCCTTGGAATGGGTTATGAAATTGTTGATGGCTATGAAGTGGAAACGGACCATTATAATTTTGAGCGAATGAATCTTCCAAAAGATCATCCAGCTCGTGATATGCAAGATACCTTCTATATCACTAATGAAGTTTTACTTCGTACGCATACTTCACCTATGCAAGCTCGGACAATGGATGCTCATGATTTCTCTAAAGGTGGTTTACGCATGATTGCTCCTGGTCGTGTTTATCGTCGTGATACAGATGATGCCACTCACAGCCACCAATTTCATCAAATTGAAGGTTTGGTTGTAGATAAAAATATCACAATGGCGGACCTTAAAGGAACGCTTGACCTTGTCATGAAAAAAATGTTTGGTCAAGACCGTGAATTACGCTGGCGTCCAAGTTATTTCCCATTTACTGAACCTTCTGTTGAGGTTGATATTTCTTGTTTCAAATGTGGCGGAAAAGGCTGTAACGTCTGCAAACATACCGGCTGGATTGAAATTCTTGGTGCAGGTATGGTCCATCCCAATGTGCTTGAAATGTCTGGTTTAGATTCTTCAGTTTATTCTGGTTTTGCTTTCGGGCTTGGTCAAGAACGTATTGCGATGCTCCGTTATGGAATCAATGATATTCGTGGATTCTATCAAGGAGATGTACGATTCTTAGAGCAATT
>pheS_Lcl-248
ATGAACTTACAAGAAAAAATTGAAGACCTTCGCAAGCGGACTTTGTCTGACTTACTCTCTGTTGCAGACGAAAAAACGCTCAACAATCTTAGAACAGTAATGCTTGGTAAAAAAGGAGAGTTGACTGAAATCCTAAAAGGGATGAAAGATTTAACAAATGAAGAACGACCAGTTATTGGTGCACTTGCTAATGCTTTTCGTGATGAATTTGGAGCGAAATTTGAAGCGAAAAAACTTGAAATTGAACAAGCAGTGATGAACGCGGCTTTGGAGTCTGAAAGTTTGGATGTTACTTTACCTGGAAAAGCTCAAAAAAAAGGAAGTCGGCATATTTTAACTCAAACTCAAGAAGAAATTGAAGAAATTTTCCTTGGAATGGGTTATGAAATTGTTGATGGTTATGAAGTCGAAACCGATCATTATAACTTTGAACGAATGAATCTTCCTAAAGATCACCCAGCTCGTGATATGCAAGATACTTTTTATATTACCAATGAAGTTTTGCTTCGTACGCATACTTCACCAATGCAAGCTCGGACAATGGATGCTCATGATTTTTCAAAAGGGGGCTTGCGTATGATTGCTCCTGGTCGTGTTTATCGTCGTGATACAGATGATGCTACACACAGTCATCAATTCCATCAAATTGAAGGCTTGGTTGTAGATAAAAATATCACAATGGCTGACCTTAAAGGAACACTTGACCTTGTCATGAAAAAAATGTTTGGTCAAGAGCGTGAACTACGCTGGCGTCCAAGTTATTTCCCATTTACTGAACCATCTGTTGAGGTTGATATTTCTTGTTTCAAGTGTGGGGGTAAAGGATGTAATGTCTGCAAACATACTGGGTGGATTGAAATCCTTGGTGCAGGTATGGTCCATCCAAACGTACTTGAAATGTCTGGTTTAGATTCTTCTGTTTATTCTGGTTTTGCTTTTGGACTCGGTCAAGAACGTATTGCCATGTTACGCTATGGAATCAACGATATTCGTGGATTCTATCAAGGCGATGTAAGATTCTTAGAACAATT
>pheS_Lcl-249
ATGAACTTACAAGAAAAAATTGAAGACCTTCGCAAGCGGACTTTGTCTGACTTACTCTCTGTTGCAGACGAAAAAACGCTCAACAATCTTAGAACAGTAATGCTTGGTAAAAAAGGAGAGTTGACTGAAATCCTAAAAGTGATGAAAGATTTAACAAATGAAGAACGACCAGTTATTGGTGCACTTGCTAATGCTTTTCGTGATGAATTTGGAGCGAAATTTGAAGCGAAAAAACTTGAAATTGAACAAGCAGTGATGAACGCGGCTTTGGAGTCTGAAAGTTTGGATGTTACTTTACCTGGAAAAGCTCAAAAAAAAGGAAGTCGGCATATTTTAACTCAAACTCAAGAAGAAATTGAAGAAATTTTCCTTGGAATGGGTTATGAAATTGTTGATGGTTATGAAGTCGAAACCGATCATTATAACTTTGAACGAATGAATCTTCCTAAAGATCACCCAGCTCGTGATATGCAAGATACTTTTTATATTACCAATGAAGTTTTGCTTCGTACGCATACTTCACCAATGCAAGCTCGGACAATGGATGCTCATGATTTTTCAAAAGGGGGCTTGCGTATGATTGCTCCTGGTCGTGTTTATCGTCGTGATACAGATGATGCTACACACAGTCATCAATTCCATCAAATTGAAGGCTTGGTTGTAGATAAAAATATCACAATGGCTGACCTTAAAGGAACACTTGACCTTGTCATGAAAAAAATGTTTGGTCAAGAGCGTGAACTACGCTGGCGTCCAAGTTATTTCCCATTTACTGAACCATCTGTTGAGGTTGATATTTCTTGTTTCAAGTGTGGGGGTAAAGGATGTAATGTCTGCAAACATACTGGGTGGATTGAAATCCTTGGTGCAGGTATGGTCCATCCAAACGTACTTGAAATGTCTGGTTTAGATTCTTCTGTTTATTCTGGTTTTGCTTTTGGACTCGGTCAAGAACGTATTGCCATGTTACGCTATGGAATCAACGATATTCGTGGATTCTATCAAGGCGATGTAAGATTCTTAGAACAATT
>pheS_Lcl-250
ATGAACTTACAAGAAAAAATTGAAGACCTTCGCAAGCGGACTTTGTCTGACTTACTCTCTGTTGCTGATGAAAAAACACTGAATAATTTAAGAACTGTGATGCTTGGTAAAAAGGGTGAATTGACTGAAATTCTGAAAGGGATGAAAGACCTAACTAATGAAGAACGTCCAGTTATTGGCGCACTTGCCAATGCTTTTCGTGATGAGTTTGGGGCAAAATTTGAAGCTAAAAAAGTGGAAATTGAACAAGCAGTAATGAATGCCGCTTTAGAATCAGAAACTTTGGATGTGACTTTGCCAGGAAAAGCTCAGAAAAAAGGAAGTCGCCATATCTTAACTCAAACGCAAGAAGAAATTGAAGAAATTTTCCTTGGAATGGGTTATGAAATTGTTGATGGCTATGAAGTGGAAACGGACCATTATAATTTTGAGCGAATGAATCTTCCAAAAGATCATCCAGCTCGTGATATGCAAGATACCTTCTATATCACTAATGAAGTTTTACTTCGTACGCATACTTCACCTATGCAAGCTCGGACAATGGATGCTCATGATTTCTCTAAAGGTGGTTTACGCATGATTGCTCCTGGTCGTGTTTATCGTCGTGATACAGATGATGCCACTCACAGCCACCAATTTCATCAAATTGAAGGTTTGGTTGTAGATAAAAATATCACAATGGCGGACCTTAAAGGAACGCTTGACCTTGTCATGAAAAAAATGTTTGGTCAAGACCGTGAATTACGCTGGCGTCCAAGTTATTTCCCATTTACTGAACCTTCTGTTGAGGTTGATATTTCTTGTTTCAAATGTGGCGGAAAAGGCTGTAACGTCTGCAAACATACCGGCTGGATTGAAATTCTTGGTGCAGGTATGGTCCATCCCAATGTGCTTGAAATGTCTGGTTTAGATTCTTCAGTTTATTCTGGTTTTGCTTTCGGGCTTGGTCAAGAACGTATTGCGATGCTCCGTTATGGAATCAATGATATTCGTGGATTCTATCAAGGAGATGTACGATTCTTAGAGCAATT
>pheS_Lcl-251
ATGAACTTACAAGAAAAAATTGAAGACCTTCGCAAGCGGACTTTGTCTGACTTACTCTCTGTTGCAGACGAAAAAACGCTCAACAATCTTAGAACAGTAATGCTTGGTAAAAAAGGAGAGTTGACTGAAATCCTAAAAGGGATGAAAGATTTAACAAATGAAGAACGACCAGTTATTGGTGCACTTGCTAATGCTTTTCGTGATGAATTTGGAGCGAAATTTGAAGCGAAAAAACTTGAAATTGAACAAGCAGTGATGAACGCGGCTTTGGAGTCTGAAAGTTTGGATGTTACTTTACCTGGAAAAGCTCAAAAAAAAGGAAGTCGGCATATTTTAACTCAAACTCAAGAAGAAATTGAAGAAATTTTCCTTGGAATGGGTTATGAAATTGTTGATGGTTATGAAGTCGAAACCGATCATTATAACTTTGAACGAATGAATCTTCCTAAAGATCACCCAGCTCGTGATATGCAAGATACTTTTTATATTACCAATGAAGTTTTGCTTCGTACGCATACTTCACCAATGCAAGCTCGGACAATGGATGCTCATGATTTTTCAAAAGGGGGCTTGCGTATGATTGCTCCTGGTCGTGTTTATCGTCGTGATACAGATGATGCTACACACAGTCATCAATTCCATCAAATTGAAGGCTTGGTTGTAGATAAAAATATCACAATGGCTGACCTTAAAGGAACACTTGACCTTGTCATGAAAAAAATGTTTGGTCAAGAGCGTGAACTACGCTGGCGTCCAAGTTATTTCCCATTTACTGAACCATCTGTTGAGGTTGATATTTCTTGTTTCAAGTGTGGGGGTAAAGGATGTAATGTCTGCAAACATACTGGGTGGATTGAAATCCTTGGTGCAGGTATGGTCCATCCAAACGTACTTGAAATGTCTGGTTTAGATTCTTCTGTTTATTCTGGTTTTGCTTTTGGACTCGGTCAAGAACGTATTGCCATGTTACGCTATGGAATCAACGATATTCGTGGATTCTATCAAGGCGATGTAAGATTCTTAGAACAATT
>pheS_Lcl-252
ATGAACTTACAAGAAAAAATTGAAGACCTTCGCAAGCGGACTTTGTCTGACTTACTCTCTGTTGCAGACGAAAAAACGCTCAACAATCTTAGAACAGTAATGCTTGGTAAAAAAGGAGAGTTGACTGAAATCCTAAAAGGGATGAAAGATTTAACAAATGAAGAACGACCAGTTATTGGTGCACTTGCTAATGCTTTTCGTGATGAATTTGGAGCGAAATTTGAAGCGAAAAAACTTGAAATTGAACAAGCAGTGATGAACGCGGCTTTGGAGTCTGAAAGTTTGGATGTTACTTTACCTGGAAAAGCTCAAAAAAAAGGAAGTCGGCATATTTTAACTCAAACTCAAGAAGAAATTGAAGAAATTTTCCTTGGAATGGGTTATGAAATTGTTGATGGTTATGAAGTCGAAACCGATCATTATAACTTTGAACGAATGAATCTTCCTAAAGATCACCCAGCTCGTGATATGCAAGATACTTTTTATATTACCAATGAAGTTTTGCTTCGTACGCATACTTCACCAATGCAAGCTCGGACAATGGATGCTCATGATTTTTCAAAAGGGGGCTTGCGTATGATTGCTCCTGGTCGTGTTTATCGTCGTGATACAGATGATGCTACACACAGTCATCAATTCCATCAAATTGAAGGCTTGGTTGTAGATAAAAATATCACAATGGCTGACCTTAAAGGAACACTTGACCTTGTCATGAAAAAAATGTTTGGTCAAGAGCGTGAACTACGCTGGCGTCCAAGTTATTTCCCATTTACTGAACCATCTGTTGAGGTTGATATTTCTTGTTTCAAGTGTGGGGGTAAAGGATGTAATGTCTGCAAACATACTGGGTGGATTGAAATCCTTGGTGCAGGTATGGTCCATCCAAACGTACTTGAAATGTCTGGTTTAGATTCTTCTGTTTATTCTGGTTTTGCTTTTGGACTCGGTCAAGAACGTATTGCCATGTTACGCTATGGAATCAACGATATTCGTGGATTCTATCAAGGCGATGTAAGATTCTTAGAACAATT
>pheS_Lcl-253
ATGAACTTACAAGAAAAAATTGAAGACCTTCGCAAGCGGACTTTGTCTGACTTACTCTCTGTTGCAGACGAAAAAACGCTCAACAATCTTAGAACAGTAATGCTTGGTAAAAAAGGAGAGTTGACTGAAATCCTAAAAGGGATGAAAGATTTAACAAATGAAGAACGACCAGTTATTGGTGCACTTGCTAATGCTTTTCGTGATGAATTTGGAGCGAAATTTGAAGCGAAAAAACTTGAAATTGAACAAGCAGTGATGAACGCGGCTTTGGAGTCTGAAAGTTTGGATGTTACTTTACCTGGAAAAGCTCAAAAAAAAGGAAGTCGGCATATTTTAACTCAAACTCAAGAAGAAATTGAAGAAATTTTCCTTGGAATGGGTTATGAAATTGTTGATGGTTATGAAGTCGAAACCGATCATTATAACTTTGAACGAATGAATCTTCCTAAAGATCACCCAGCTCGTGATATGCAAGATACTTTTTATATTACCAATGAAGTTTTGCTTCGTACGCATACTTCACCAATGCAAGCTCGGACAATGGATGCTCATGATTTTTCAAAAGGGGGCTTGCGTATGATTGCTCCTGGTCGTGTTTATCGTCGTGATACAGATGATGCTACACACAGTCATCAATTCCATCAAATTGAAGGCTTGGTTGTAGATAAAAATATCACAATGGCTGACCTTAAAGGAACACTTGACCTTGTCATGAAAAAAATGTTTGGTCAAGAGCGTGAACTACGCTGGCGTCCAAGTTATTTCCCATTTACTGAACCATCTGTTGAGGTTGATATTTCTTGTTTCAAGTGTGGGGGTAAAGGATGTAATGTCTGCAAACATACTGGGTGGATTGAAATCCTTGGTGCAGGTATGGTCCATCCAAACGTACTTGAAATGTCTGGTTTAGATTCTTCTGTTTATTCTGGTTTTGCTTTTGGACTCGGTCAAGAACGTATTGCCATGTTACGCTATGGAATCAACGATATTCGTGGATTCTATCAAGGCGATGTAAGATTCTTAGAACAATT
>pheS_Lcl-254
ATGAACTTACAAGAAAAAATTGAAGACCTTCGCAAGCGGACTTTGTCTGACTTACTCTCTGTTGCAGACGAAAAAACGCTCAACAATCTTAGAACAGTAATGCTTGGTAAAAAAGGAGAGTTGACTGAAATCCTAAAAGGGATGAAAGATTTAACAAATGAAGAACGACCAGTTATTGGTGCACTTGCTAATGCTTTTCGTGATGAATTTGGAGCGAAATTTGAAGCGAAAAAACTTGAAATTGAACAAGCAGTGATGAACGCGGCTTTGGAGTCTGAAAGTTTGGATGTTACTTTACCTGGAAAAGCTCAAAAAAAAGGAAGTCGGCATATTTTAACTCAAACTCAAGAAGAAATTGAAGAAATTTTCCTTGGAATGGGTTATGAAATTGTTGATGGTTATGAAGTCGAAACCGATCATTATAACTTTGAACGAATGAATCTTCCTAAAGATCACCCAGCTCGTGATATGCAAGATACTTTTTATATTACCAATGAAGTTTTGCTTCGTACGCATACTTCACCAATGCAAGCTCGGACAATGGATGCTCATGATTTTTCAAAAGGGGGCTTGCGTATGATTGCTCCTGGTCGTGTTTATCGTCGTGATACAGATGATGCTACACACAGTCATCAATTCCATCAAATTGAAGGCTTGGTTGTAGATAAAAATATCACAATGGCTGACCTTAAAGGAACACTTGACCTTGTCATGAAAAAAATGTTTGGTCAAGAGCGTGAACTACGCTGGCGTCCAAGTTATTTCCCATTTACTGAACCATCTGTTGAGGTTGATATTTCTTGTTTCAAGTGTGGGGGTAAAGGATGTAATGTCTGCAAACATACTGGGTGGATTGAAATCCTTGGTGCAGGTATGGTCCATCCAAACGTACTTGAAATGTCTGGTTTAGATTCTTCTGTTTATTCTGGTTTTGCTTTTGGACTCGGTCAAGAACGTATTGCCATGTTACGCTATGGAATCAACGATATTCGTGGATTCTATCAAGGCGATGTAAGATTCTTAGAACAATT
>pheS_Lcl-255
ATGAACTTACAAGAAAAAATTGAAGACCTTCGCAAGCGGACTTTGTCTGACTTACTCTCTGTTGCAGACGAAAAAACGCTCAACAATCTTAGAACAGTAATGCTTGGTAAAAAAGGAGAGTTGACTGAAATCCTAAAAGGGATGAAAGATTTAACAAATGAAGAACGACCAGTTATTGGTGCACTTGCTAATGCTTTTCGTGATGAATTTGGAGCGAAATTTGAAGCGAAAAAACTTGAAATTGAACAAGCAGTGATGAACGCGGCTTTGGAGTCTGAAAGTTTGGATGTTACTTTACCTGGAAAAGCTCAAAAAAAAGGAAGTCGGCATATTTTAACTCAAACTCAAGAAGAAATTGAAGAAATTTTCCTTGGAATGGGTTATGAAATTGTTGATGGTTATGAAGTCGAAACCGATCATTATAACTTTGAACGAATGAATCTTCCTAAAGATCACCCAGCTCGTGATATGCAAGATACTTTTTATATTACCAATGAAGTTTTGCTTCGTACGCATACTTCACCAATGCAAGCTCGGACAATGGATGCTCATGATTTTTCAAAAGGGGGCTTGCGTATGATTGCTCCTGGTCGTGTTTATCGTCGTGATACAGATGATGCTACACACAGTCATCAATTCCATCAAATTGAAGGCTTGGTTGTAGATAAAAATATCACAATGGCTGACCTTAAAGGAACACTTGACCTTGTCATGAAAAAAATGTTTGGTCAAGAGCGTGAACTACGCTGGCGTCCAAGTTATTTCCCATTTACTGAACCATCTGTTGAGGTTGATATTTCTTGTTTCAAGTGTGGGGGTAAAGGATGTAATGTCTGCAAACATACTGGGTGGATTGAAATCCTTGGTGCAGGTATGGTCCATCCAAACGTACTTGAAATGTCTGGTTTAGATTCTTCTGTTTATTCTGGTTTTGCTTTTGGACTCGGTCAAGAACGTATTGCCATGTTACGCTATGGAATCAACGATATTCGTGGATTCTATCAAGGCGATGTAAGATTCTTAGAACAATT
>pheS_Lcl-256
ATGAACTTACAAGAAAAAATTGAAGACCTTCGCAAGCGGACTTTGTCTGACTTACTCTCTGTTGCTGATGAAAAAACACTGAATAATTTAAGAACTGTGATGCTTGGTAAAAAGGGTGAATTGACTGAAATTCTGAAAGGGATGAAAGACCTAACTAATGAAGAACGTCCAGTTATTGGCGCACTTGCCAATGCTTTTCGTGATGAGTTTGGGGCAAAATTTGAAGCTAAAAAAGTGGAAATTGAACAAGCAGTAATGAATGCCGCTTTAGAATCAGAAACTTTGGATGTGACTTTGCCAGGAAAAGCTCAGAAAAAAGGAAGTCGCCATATCTTAACTCAAACGCAAGAAGAAATTGAAGAAATTTTCCTTGGAATGGGTTATGAAATTGTTGATGGCTATGAAGTGGAAACGGACCATTATAATTTTGAGCGAATGAATCTTCCAAAAGATCATCCAGCTCGTGATATGCAAGATACCTTCTATATCACTAATGAAGTTTTACTTCGTACGCATACTTCACCTATGCAAGCTCGGACAATGGATGCTCATGATTTCTCTAAAGGTGGTTTACGCATGATTGCTCCTGGTCGTGTTTATCGTCGTGATACAGATGATGCCACTCACAGCCACCAATTTCATCAAATTGAAGGTTTGGTTGTAGATAAAAATATCACAATGGCGGACCTTAAAGGAACGCTTGACCTTGTCATGAAAAAAATGTTTGGTCAAGACCGTGAATTACGCTGGCGTCCAAGTTATTTCCCATTTACTGAACCTTCTGTTGAGGTTGATATTTCTTGTTTCAAATGTGGCGGAAAAGGCTGTAACGTCTGCAAACATACCGGCTGGATTGAAATTCTTGGTGCAGGTATGGTCCATCCCAATGTGCTTGAAATGTCTGGTTTAGATTCTTCAGTTTATTCTGGTTTTGCTTTCGGGCTTGGTCAAGAACGTATTGCGATGCTCCGTTATGGAATCAATGATATTCGTGGATTCTATCAAGGAGATGTACGATTCTTAGAGCAATT
>pheS_Lcl-257
ATGAACTTACAAGAAAAAATTGAAGACCTTCGCAAGCGGACTTTGTCTGACTTACTCTCTGTTGCTGATGAAAAAACACTGAATAATTTAAGAACTGTGATGCTTGGTAAAAAGGGTGAATTGACTGAAATTCTGAAAGGGATGAAAGACCTAACTAATGAAGAACGTCCAGTTATTGGCGCACTTGCCAATGCTTTTCGTGATGAGTTTGGGGCAAAATTTGAAGCTAAAAAAGTGGAAATTGAACAAGCAGTAATGAATGCCGCTTTAGAATCAGAAACTTTGGATGTGACTTTGCCAGGAAAAGCTCAGAAAAAAGGAAGTCGCCATATCTTAACTCAAACGCAAGAAGAAATTGAAGAAATTTTCCTTGGAATGGGTTATGAAATTGTTGATGGCTATGAAGTGGAAACGGACCATTATAATTTTGAGCGAATGAATCTTCCAAAAGATCATCCAGCTCGTGATATGCAAGATACCTTCTATATCACTAATGAAGTTTTACTTCGTACGCATACTTCACCTATGCAAGCTCGGACAATGGATGCTCATGATTTCTCTAAAGGTGGTTTACGCATGATTGCTCCTGGTCGTGTTTATCGTCGTGATACAGATGATGCCACTCACAGCCACCAATTTCATCAAATTGAAGGTTTGGTTGTAGATAAAAATATCACAATGGCGGACCTTAAAGGAACGCTTGACCTTGTCATGAAAAAAATGTTTGGTCAAGACCGTGAATTACGCTGGCGTCCAAGTTATTTCCCATTTACTGAACCTTCTGTTGAGGTTGATATTTCTTGTTTCAAATGTGGCGGAAAAGGCTGTAACGTCTGCAAACATACCGGCTGGATTGAAATTCTTGGTGCAGGTATGGTCCATCCCAATGTGCTTGAAATGTCTGGTTTAGATTCTTCAGTTTATTCTGGTTTTGCTTTCGGGCTTGGTCAAGAACGTATTGCGATGCTCCGTTATGGAATCAATGATATTCGTGGATTCTATCAAGGAGATGTACGATTCTTAGAGCAATT
>pheS_Lcl-258
ATGAACTTACAAGAAAAAATTGAAGACCTTCGCAAGCGGACTTTGTCTGACTTACTCTCTGTTGCTGATGAAAAAACACTGAATAATTTAAGAACTGTGATGCTTGGTAAAAAGGGTGAATTGACTGAAATTCTGAAAGGGATGAAAGACCTAACTAATGAAGAACGTCCAGTTATTGGCGCACTTGCCAATGCTTTTCGTGATGAGTTTGGGGCAAAATTTGAAGCTAAAAAAGTGGAAATTGAACAAGCAGTAATGAATGCCGCTTTAGAATCAGAAACTTTGGATGTGACTTTGCCAGGAAAAGCTCAGAAAAAAGGAAGTCGCCATATCTTAACTCAAACGCAAGAAGAAATTGAAGAAATTTTCCTTGGAATGGGTTATGAAATTGTTGATGGCTATGAAGTGGAAACGGACCATTATAATTTTGAGCGAATGAATCTTCCAAAAGATCATCCAGCTCGTGATATGCAAGATACCTTCTATATCACTAATGAAGTTTTACTTCGTACGCATACTTCACCTATGCAAGCTCGGACAATGGATGCTCATGATTTCTCTAAAGGTGGTTTACGCATGATTGCTCCTGGTCGTGTTTATCGTCGTGATACAGATGATGCCACTCACAGCCACCAATTTCATCAAATTGAAGGTTTGGTTGTAGATAAAAATATCACAATGGCGGACCTTAAAGGAACGCTTGACCTTGTCATGAAAAAAATGTTTGGTCAAGACCGTGAATTACGCTGGCGTCCAAGTTATTTCCCATTTACTGAACCTTCTGTTGAGGTTGATATTTCTTGTTTCAAATGTGGCGGAAAAGGCTGTAACGTCTGCAAACATACCGGCTGGATTGAAATTCTTGGTGCAGGTATGGTCCATCCCAATGTGCTTGAAATGTCTGGTTTAGATTCTTCAGTTTATTCTGGTTTTGCTTTCGGGCTTGGTCAAGAACGTATTGCGATGCTCCGTTATGGAATCAATGATATTCGTGGATTCTATCAAGGAGATGTACGATTCTTAGAGCAATT
>pheS_Lcl-259
ATGAACTTACAAGAAAAAATTGAAGACCTTCGCAAGCGGACTTTGTCTGACTTACTCTCTGTTGCTGATGAAAAAACACTGAATAATTTAAGAACTGTGATGCTTGGTAAAAAGGGTGAATTGACTGAAATTCTGAAAGGGATGAAAGACCTAACTAATGAAGAACGTCCAGTTATTGGCGCACTTGCCAATGCTTTTCGTGATGAGTTTGGGGCAAAATTTGAAGCTAAAAAAGTGGAAATTGAACAAGCAGTAATGAATGCCGCTTTAGAATCAGAAACTTTGGATGTGACTTTGCCAGGAAAAGCTCAGAAAAAAGGAAGTCGCCATATCTTAACTCAAACGCAAGAAGAAATTGAAGAAATTTTCCTTGGAATGGGTTATGAAATTGTTGATGGCTATGAAGTGGAAACGGACCATTATAATTTTGAGCGAATGAATCTTCCAAAAGATCATCCAGCTCGTGATATGCAAGATACCTTCTATATCACTAATGAAGTTTTACTTCGTACGCATACTTCACCTATGCAAGCTCGGACAATGGATGCTCATGATTTCTCTAAAGGTGGTTTACGCATGATTGCTCCTGGTCGTGTTTATCGTCGTGATACAGATGATGCCACTCACAGCCACCAATTTCATCAAATTGAAGGTTTGGTTGTAGATAAAAATATCACAATGGCGGACCTTAAAGGAACGCTTGACCTTGTCATGAAAAAAATGTTTGGTCAAGACCGTGAATTACGCTGGCGTCCAAGTTATTTCCCATTTACTGAACCTTCTGTTGAGGTTGATATTTCTTGTTTCAAATGTGGCGGAAAAGGCTGTAACGTCTGCAAACATACCGGCTGGATTGAAATTCTTGGTGCAGGTATGGTCCATCCCAATGTGCTTGAAATGTCTGGTTTAGATTCTTCAGTTTATTCTGGTTTTGCTTTCGGGCTTGGTCAAGAACGTATTGCGATGCTCCGTTATGGAATCAATGATATTCGTGGATTCTATCAAGGAGATGTACGATTCTTAGAGCAATT
>pheS_Lcl-260
ATGAACTTACAAGAAAAAATTGAAGACCTTCGCAAGCGGACTTTGTCTGACTTACTCTCTGTTGCAGACGAAAAAACGCTCAACAATCTTAGAACAGTAATGCTTGGTAAAAAAGGAGAGTTGACTGAAATCCTAAAAGGGATGAAAGATTTAACAAATGAAGAACGACCAGTTATTGGTACACTTGCTAATGCTTTTCGTGATGAATTTGGAGCGAAATTTGAAGCGAAAAAACTTGAAATTGAACAAGCAGTGATGAACGCGGCTTTGGAGTCTGAAAGTTTGGATGTTACTTTACCTGGAAAAGCTCAAAAAAAAGGAAGTCGGCATATTTTAACTCAAACTCAAGAAGAAATTGAAGAAATTTTCCTTGGAATGGGTTATGAAATTGTTGATGGTTATGAAGTCGAAACCGATCATTATAACTTTGAACGAATGAATCTTCCTAAAGATCACCCAGCTCGTGATATGCAAGATACTTTTTATATTACCAATGAAGTTTTGCTTCGTACGCATACTTCACCAATGCAAGCTCGGACAATGGATGCTCATGATTTTTCAAAAGGGGGCTTGCGTATGATTGCTCCTGGTCGTGTTTATCGTCGTGATACAGATGATGCTACACACAGTCATCAATTCCATCAAATTGAAGGCTTGGTTGTAGATAAAAATATCACAATGGCTGACCTTAAAGGAACACTTGACCTTGTCATGAAAAAAATGTTTGGTCAAGAGCGTGAACTACGCTGGCGTCCAAGTTATTTCCCATTTACTGAACCATCTGTTGAGGTTGATATTTCTTGTTTCAAGTGTGGGGGTAAAGGATGTAATGTCTGCAAACATACTGGGTGGATTGAAATCCTTGGTGCAGGTATGGTCCATCCAAACGTACTTGAAATGTCTGGTTTAGATTCTTCTGTTTATTCTGGTTTTGCTTTTGGACTCGGTCAAGAACGTATTGCCATGTTACGCTATGGAATCAACGATATTCGTGGATTCTATCAAGGCGATGTAAGATTCTTAGAACAATT
>pheS_Lcl-261
ATGAACTTACAAGAAAAAATTGAAGACCTTCGCAAGCGGACTTTGTCTGACTTACTCTCTGTTGCAGACGAAAAAACGCTCAACAATCTTAGAACAGTAATGCTTGGTAAAAAAGGAGAGTTGACTGAAATCCTAAAAGGGATGAAAGATTTAACAAATGAAGAACGACCAGTTATTGGTACACTTGCTAATGCTTTTCGTGATGAATTTGGAGCGAAATTTGAAGCGAAAAAACTTGAAATTGAACAAGCAGTGATGAACGCGGCTTTGGAGTCTGAAAGTTTGGATGTTACTTTACCTGGAAAAGCTCAAAAAAAAGGAAGTCGGCATATTTTAACTCAAACTCAAGAAGAAATTGAAGAAATTTTCCTTGGAATGGGTTATGAAATTGTTGATGGTTATGAAGTCGAAACCGATCATTATAACTTTGAACGAATGAATCTTCCTAAAGATCACCCAGCTCGTGATATGCAAGATACTTTTTATATTACCAATGAAGTTTTGCTTCGTACGCATACTTCACCAATGCAAGCTCGGACAATGGATGCTCATGATTTTTCAAAAGGGGGCTTGCGTATGATTGCTCCTGGTCGTGTTTATCGTCGTGATACAGATGATGCTACACACAGTCATCAATTCCATCAAATTGAAGGCTTGGTTGTAGATAAAAATATCACAATGGCTGACCTTAAAGGAACACTTGACCTTGTCATGAAAAAAATGTTTGGTCAAGAGCGTGAACTACGCTGGCGTCCAAGTTATTTCCCATTTACTGAACCATCTGTTGAGGTTGATATTTCTTGTTTCAAGTGTGGGGGTAAAGGATGTAATGTCTGCAAACATACTGGGTGGATTGAAATCCTTGGTGCAGGTATGGTCCATCCAAACGTACTTGAAATGTCTGGTTTAGATTCTTCTGTTTATTCTGGTTTTGCTTTTGGACTCGGTCAAGAACGTATTGCCATGTTACGCTATGGAATCAACGATATTCGTGGATTCTATCAAGGCGATGTAAGATTCTTAGAACAATT
>pheS_Lcl-262
ATGAACTTACAAGAAAAAATTGAAGACCTTCGCAAGCGGACTTTGTCTGACTTACTCTCTGTTGCAGACGAAAAAACGCTCAACAATCTTAGAACAGTAATGCTTGGTAAAAAAGGAGAGTTGACTGAAATCCTAAAAGGGATGAAAGATTTAACAAATGAAGAACGACCAGTTATTGGTGCACTTGCTAATGCTTTTCGTGATGAATTTGGAGCGAAATTTGAAGCGAAAAAACTTGAAATTGAACAAGCAGTGATGAACGCGGCTTTGGAGTCTGAAAGTTTGGATGTTACTTTACCTGGAAAAGCTCAAAAAAAAGGAAGTCGGCATATTTTAACTCAAACTCAAGAAGAAATTGAAGAAATTTTCCTTGGAATGGGTTATGAAATTGTTGATGGTTATGAAGTCGAAACCGATCATTATAACTTTGAACGAATGAATCTTCCTAAAGATCACCCAGCTCGTGATATGCAAGATACTTTTTATATTACCAATGAAGTTTTGCTTCGTACGCATACTTCACCAATGCAAGCTCGGACAATGGATGCTCATGATTTTTCAAAAGGGGGCTTGCGTATGATTGCTCCTGGTCGTGTTTATCGTCGTGATACAGATGATGCTACACACAGTCATCAATTCCATCAAATTGAAGGCTTGGTTGTAGATAAAAATATCACAATGGCTGACCTTAAAGGAACACTTGACCTTGTCATGAAAAAAATGTTTGGTCAAGAGCGTGAACTACGCTGGCGTCCAAGTTATTTCCCATTTACTGAACCATCTGTTGAGGTTGATATTTCTTGTTTCAAGTGTGGGGGTAAAGGATGTAATGTCTGCAAACATACTGGGTGGATTGAAATCCTTGGTGCAGGTATGGTCCATCCAAACGTACTTGAAATGTCTGGTTTAGATTCTTCTGTTTATTCTGGTTTTGCTTTTGGACTCGGTCAAGAACGTATTGCCATGTTACGCTATGGAATCAACGATATTCGTGGATTCTATCAAGGCGATGTAAGATTCTTAGAACAATT
>pheS_Lcl-263
ATGAACTTACAAGAAAAAATTGAAGACCTTCGCAAGCGGACTTTGTCTGACTTACTCTCTGTTGCAGACGAAAAAACGCTCAACAATCTTAGAACAGTAATGCTTGGTAAAAAAGGAGAGTTGACTGAAATCCTAAAAGGGATGAAAGATTTAACAAATGAAGAACGACCAGTTATTGGTGCACTTGCTAATGCTTTTCGTGATGAATTTGGAGCGAAATTTGAAGCGAAAAAACTTGAAATTGAACAAGCAGTGATGAACGCGGCTTTGGAGTCTGAAAGTTTGGATGTTACTTTACCTGGAAAAGCTCAAAAAAAAGGAAGTCGGCATATTTTAACTCAAACTCAAGAAGAAATTGAAGAAATTTTCCTTGGAATGGGTTATGAAATTGTTGATGGTTATGAAGTCGAAACCGATCATTATAACTTTGAACGAATGAATCTTCCTAAAGATCACCCAGCTCGTGATATGCAAGATACTTTTTATATTACCAATGAAGTTTTGCTTCGTACGCATACTTCACCAATGCAAGCTCGGACAATGGATGCTCATGATTTTTCAAAAGGGGGCTTGCGTATGATTGCTCCTGGTCGTGTTTATCGTCGTGATACAGATGATGCTACACACAGTCATCAATTCCATCAAATTGAAGGCTTGGTTGTAGATAAAAATATCACAATGGCTGACCTTAAAGGAACACTTGACCTTGTCATGAAAAAAATGTTTGGTCAAGAGCGTGAACTACGCTGGCGTCCAAGTTATTTCCCATTTACTGAACCATCTGTTGAGGTTGATATTTCTTGTTTCAAGTGTGGGGGTAAAGGATGTAATGTCTGCAAACATACTGGGTGGATTGAAATCCTTGGTGCAGGTATGGTCCATCCAAACGTACTTGAAATGTCTGGTTTAGATTCTTCTGTTTATTCTGGTTTTGCTTTTGGACTCGGTCAAGAACGTATTGCCATGTTACGCTATGGAATCAACGATATTCGTGGATTCTATCAAGGCGATGTAAGATTCTTAGAACAATT
>pheS_Lcl-264
ATGAACTTACAAGAAAAAATTGAAGACCTTCGCAAGCGGACTTTGTCTGACTTACTCTCTGTTGCAGACGAAAAAACGCTCAACAATCTTAGAACAGTAATGCTTGGTAAAAAAGGAGAGTTGACTGAAATCCTAAAAGGGATGAAAGATTTAACAAATGAAGAACGACCAGTTATTGGTGCACTTGCTAATGCTTTTCGTGATGAATTTGGAGCGAAATTTGAAGCGAAAAAACTTGAAATTGAACAAGCAGTGATGAACGCGGCTTTGGAGTCTGAAAGTTTGGATGTTACTTTACCTGGAAAAGCTCAAAAAAAAGGAAGTCGGCATATTTTAACTCAAACTCAAGAAGAAATTGAAGAAATTTTCCTTGGAATGGGTTATGAAATTGTTGATGGTTATGAAGTCGAAACCGATCATTATAACTTTGAACGAATGAATCTTCCTAAAGATCACCCAGCTCGTGATATGCAAGATACTTTTTATATTACCAATGAAGTTTTGCTTCGTACGCATACTTCACCAATGCAAGCTCGGACAATGGATGCTCATGATTTTTCAAAAGGGGGCTTGCGTATGATTGCTCCTGGTCGTGTTTATCGTCGTGATACAGATGATGCTACACACAGTCATCAATTCCATCAAATTGAAGGCTTGGTTGTAGATAAAAATATCACAATGGCTGACCTTAAAGGAACACTTGACCTTGTCATGAAAAAAATGTTTGGTCAAGAGCGTGAACTACGCTGGCGTCCAAGTTATTTCCCATTTACTGAACCATCTGTTGAGGTTGATATTTCTTGTTTCAAGTGTGGGGGTAAAGGATGTAATGTCTGCAAACATACTGGGTGGATTGAAATCCTTGGTGCAGGTATGGTCCATCCAAACGTACTTGAAATGTCTGGTTTAGATTCTTCTGTTTATTCTGGTTTTGCTTTTGGACTCGGTCAAGAACGTATTGCCATGTTACGCTATGGAATCAACGATATTCGTGGATTCTATCAAGGCGATGTAAGATTCTTAGAACAATT
>pheS_Lcl-265
ATGAACTTACAAGAAAAAATTGAAGACCTTCGCAAGCGGACTTTGTCTGACTTACTCTCTGTTGCAGACGAAAAAACGCTCAACAATCTTAGAACAGTAATGCTTGGTAAAAAAGGAGAGTTGACTGAAATCCTAAAAGGGATGAAAGATTTAACAAATGAAGAACGACCAGTTATTGGTGCACTTGCTAATGCTTTTCGTGATGAATTTGGAGCGAAATTTGAAGCGAAAAAACTTGAAATTGAACAAGCAGTGATGAACGCGGCTTTGGAGTCTGAAAGTTTGGATGTTACTTTACCTGGAAAAGCTCAAAAAAAAGGAAGTCGGCATATTTTAACTCAAACTCAAGAAGAAATTGAAGAAATTTTCCTTGGAATGGGTTATGAAATTGTTGATGGTTATGAAGTCGAAACCGATCATTATAACTTTGAACGAATGAATCTTCCTAAAGATCACCCAGCTCGTGATATGCAAGATACTTTTTATATTACCAATGAAGTTTTGCTTCGTACGCATACTTCACCAATGCAAGCTCGGACAATGGATGCTCATGATTTTTCAAAAGGGGGCTTGCGTATGATTGCTCCTGGTCGTGTTTATCGTCGTGATACAGATGATGCTACACACAGTCATCAATTCCATCAAATTGAAGGCTTGGTTGTAGATAAAAATATCACAATGGCTGACCTTAAAGGAACACTTGACCTTGTCATGAAAAAAATGTTTGGTCAAGAGCGTGAACTACGCTGGCGTCCAAGTTATTTCCCATTTACTGAACCATCTGTTGAGGTTGATATTTCTTGTTTCAAGTGTGGGGGTAAAGGATGTAATGTCTGCAAACATACTGGGTGGATTGAAATCCTTGGTGCAGGTATGGTCCATCCAAACGTACTTGAAATGTCTGGTTTAGATTCTTCTGTTTATTCTGGTTTTGCTTTTGGACTCGGTCAAGAACGTATTGCCATGTTACGCTATGGAATCAACGATATTCGTGGATTCTATCAAGGCGATGTAAGATTCTTAGAACAATT
>pheS_Lcl-266
ATGAACTTACAAGAAAAAATTGAAGACCTTCGCAAGCGGACTTTGTCTGACTTACTCTCTGTTGCAGACGAAAAAACGCTCAACAATCTTAGAACAGTAATGCTTGGTAAAAAAGGAGAGTTGACTGAAATCCTAAAAGGGATGAAAGATTTAACAAATGAAGAACGACCAGTTATTGGTGCACTTGCTAATGCTTTTCGTGATGAATTTGGAGCGAAATTTGAAGCGAAAAAACTTGAAATTGAACAAGCAGTGATGAACGCGGCTTTGGAGTCTGAAAGTTTGGATGTTACTTTACCTGGAAAAGCTCAAAAAAAAGGAAGTCGGCATATTTTAACTCAAACTCAAGAAGAAATTGAAGAAATTTTCCTTGGAATGGGTTATGAAATTGTTGATGGTTATGAAGTCGAAACCGATCATTATAACTTTGAACGAATGAATCTTCCTAAAGATCACCCAGCTCGTGATATGCAAGATACTTTTTATATTACCAATGAAGTTTTGCTTCGTACGCATACTTCACCAATGCAAGCTCGGACAATGGATGCTCATGATTTTTCAAAAGGGGGCTTGCGTATGATTGCTCCTGGTCGTGTTTATCGTCGTGATACAGATGATGCTACACACAGTCATCAATTCCATCAAATTGAAGGCTTGGTTGTAGATAAAAATATCACAATGGCTGACCTTAAAGGAACACTTGACCTTGTCATGAAAAAAATGTTTGGTCAAGAGCGTGAACTACGCTGGCGTCCAAGTTATTTCCCATTTACTGAACCATCTGTTGAGGTTGATATTTCTTGTTTCAAGTGTGGGGGTAAAGGATGTAATGTCTGCAAACATACTGGGTGGATTGAAATCCTTGGTGCAGGTATGGTCCATCCAAACGTACTTGAAATGTCTGGTTTAGATTCTTCTGTTTATTCTGGTTTTGCTTTTGGACTCGGTCAAGAACGTATTGCCATGTTACGCTATGGAATCAACGATATTCGTGGATTCTATCAAGGCGATGTAAGATTCTTAGAACAATT
>pheS_Lcl-267
ATGAACTTACAAGAAAAAATTGAAGACCTTCGCAAGCGGACTTTGTCTGACTTACTCTCTGTTGCAGACGAAAAAACGCTCAACAATCTTAGAACAGTAATGCTTGGTAAAAAAGGAGAGTTGACTGAAATCCTAAAAGGGATGAAAGATTTAACAAATGAAGAACGACCAGTTATTGGTGCACTTGCTAATGCTTTTCGTGATGAATTTGGAGCGAAATTTGAAGCGAAAAAACTTGAAATTGAACAAGCAGTGATGAACGCGGCTTTGGAGTCTGAAAGTTTGGATGTTACTTTACCTGGAAAAGCTCAAAAAAAAGGAAGTCGGCATATTTTAACTCAAACTCAAGAAGAAATTGAAGAAATTTTCCTTGGAATGGGTTATGAAATTGTTGATGGTTATGAAGTCGAAACCGATCATTATAACTTTGAACGAATGAATCTTCCTAAAGATCACCCAGCTCGTGATATGCAAGATACTTTTTATATTACCAATGAAGTTTTGCTTCGTACGCATACTTCACCAATGCAAGCTCGGACAATGGATGCTCATGATTTTTCAAAAGGGGGCTTGCGTATGATTGCTCCTGGTCGTGTTTATCGTCGTGATACAGATGATGCTACACACAGTCATCAATTCCATCAAATTGAAGGCTTGGTTGTAGATAAAAATATCACAATGGCTGACCTTAAAGGAACACTTGACCTTGTCATGAAAAAAATGTTTGGTCAAGAGCGTGAACTACGCTGGCGTCCAAGTTATTTCCCATTTACTGAACCATCTGTTGAGGTTGATATTTCTTGTTTCAAGTGTGGGGGTAAAGGATGTAATGTCTGCAAACATACTGGGTGGATTGAAATCCTTGGTGCAGGTATGGTCCATCCAAACGTACTTGAAATGTCTGGTTTAGATTCTTCTGTTTATTCTGGTTTTGCTTTTGGACTCGGTCAAGAACGTATTGCCATGTTACGCTATGGAATCAACGATATTCGTGGATTCTATCAAGGCGATGTAAGATTCTTAGAACAATT
>pheS_Lcl-268
ATGAACTTACAAGAAAAAATTGAAGACCTTCGCAAGCGGACTTTGTCTGACTTACTCTCTGTTGCAGACGAAAAAACGCTCAACAATCTTAGAACAGTAATGCTTGGTAAAAAAGGAGAGTTGACTGAAATCCTAAAAGGGATGAAAGATTTAACAAATGAAGAACGACCAGTTATTGGTGCACTTGCTAATGCTTTTCGTGATGAATTTGGAGCGAAATTTGAAGCGAAAAAACTTGAAATTGAACAAGCAGTGATGAACGCGGCTTTGGAGTCTGAAAGTTTGGATGTTACTTTACCTGGAAAAGCTCAAAAAAAAGGAAGTCGGCATATTTTAACTCAAACTCAAGAAGAAATTGAAGAAATTTTCCTTGGAATGGGTTATGAAATTGTTGATGGTTATGAAGTCGAAACCGATCATTATAACTTTGAACGAATGAATCTTCCTAAAGATCACCCAGCTCGTGATATGCAAGATACTTTTTATATTACCAATGAAGTTTTGCTTCGTACGCATACTTCACCAATGCAAGCTCGGACAATGGATGCTCATGATTTTTCAAAAGGGGGCTTGCGTATGATTGCTCCTGGTCGTGTTTATCGTCGTGATACAGATGATGCTACACACAGTCATCAATTCCATCAAATTGAAGGCTTGGTTGTAGATAAAAATATCACAATGGCTGACCTTAAAGGAACACTTGACCTTGTCATGAAAAAAATGTTTGGTCAAGAGCGTGAACTACGCTGGCGTCCAAGTTATTTCCCATTTACTGAACCATCTGTTGAGGTTGATATTTCTTGTTTCAAGTGTGGGGGTAAAGGATGTAATGTCTGCAAACATACTGGGTGGATTGAAATCCTTGGTGCAGGTATGGTCCATCCAAACGTACTTGAAATGTCTGGTTTAGATTCTTCTGTTTATTCTGGTTTTGCTTTTGGACTCGGTCAAGAACGTATTGCCATGTTACGCTATGGAATCAACGATATTCGTGGATTCTATCAAGGCGATGTAAGATTCTTAGAACAATT
>pheS_Lcl-269
ATGAACTTACAAGAAAAAATTGAAGACCTTCGCAAGCGGACTTTGTCTGACTTACTCTCTGTTGCAGACGAAAAAACGCTCAACAATCTTAGAACAGTAATGCTTGGTAAAAAAGGAGAGTTGACTGAAATCCTAAAAGGGATGAAAGATTTAACAAATGAAGAACGACCAGTTATTGGTGCACTTGCTAATGCTTTTCGTGATGAATTTGGAGCGAAATTTGAAGCGAAAAAACTTGAAATTGAACAAGCAGTGATGAACGCGGCTTTGGAGTCTGAAAGTTTGGATGTTACTTTACCTGGAAAAGCTCAAAAAAAAGGAAGTCGGCATATTTTAACTCAAACTCAAGAAGAAATTGAAGAAATTTTCCTTGGAATGGGTTATGAAATTGTTGATGGTTATGAAGTCGAAACCGATCATTATAACTTTGAACGAATGAATCTTCCTAAAGATCACCCAGCTCGTGATATGCAAGATACTTTTTATATTACCAATGAAGTTTTGCTTCGTACGCATACTTCACCAATGCAAGCTCGGACAATGGATGCTCATGATTTTTCAAAAGGGGGCTTGCGTATGATTGCTCCTGGTCGTGTTTATCGTCGTGATACAGATGATGCTACACACAGTCATCAATTCCATCAAATTGAAGGCTTGGTTGTAGATAAAAATATCACAATGGCTGACCTTAAAGGAACACTTGACCTTGTCATGAAAAAAATGTTTGGTCAAGAGCGTGAACTACGCTGGCGTCCAAGTTATTTCCCATTTACTGAACCATCTGTTGAGGTTGATATTTCTTGTTTCAAGTGTGGGGGTAAAGGATGTAATGTCTGCAAACATACTGGGTGGATTGAAATCCTTGGTGCAGGTATGGTCCATCCAAACGTACTTGAAATGTCTGGTTTAGATTCTTCTGTTTATTCTGGTTTTGCTTTTGGACTCGGTCAAGAACGTATTGCCATGTTACGCTATGGAATCAACGATATTCGTGGATTCTATCAAGGCGATGTAAGATTCTTAGAACAATT
>pheS_Lcl-270
ATGAACTTACAAGAAAAAATTGAAGACCTTCGCAAGCGGACTTTGTCTGACTTACTCTCTGTTGCAGACGAAAAAACGCTCAACAATCTTAGAACAGTAATGCTTGGTAAAAAAGGAGAGTTGACTGAAATCCTAAAAGGGATGAAAGATTTAACAAATGAAGAACGACCAGTTATTGGTGCACTTGCTAATGCTTTTCGTGATGAATTTGGAGCGAAATTTGAAGCGAAAAAACTTGAAATTGAACAAGCAGTGATGAACGCGGCTTTGGAGTCTGAAAGTTTGGATGTTACTTTACCTGGAAAAGCTCAAAAAAAAGGAAGTCGTCATATTTTAACTCAAACTCAAGAAGAAATTGAAGAAATTTTCCTTGGAATGGGTTATGAAATTGTTGATGGTTATGAAGTCGAAACCGATCATTATAACTTTGAACGAATGAATCTTCCTAAAGATCACCCAGCTCGTGATATGCAAGATACTTTTTATATTACCAATGAAGTTTTGCTTCGTACGCATACTTCACCAATGCAAGCTCGGACAATGGATGCTCATGATTTTTCAAAAGGGGGCTTGCGTATGATTGCTCCTGGTCGTGTTTATCGTCGTGATACAGATGATGCTACACACAGTCATCAATTCCATCAAATTGAAGGCTTGGTTGTAGATAAAAATATCACAATGGCTGACCTTAAAGGAACACTTGACCTTGTCATGAAAAAAATGTTTGGTCAAGAGCGTGAACTACGCTGGCGTCCAAGTTATTTCCCATTTACTGAACCTTCTGTTGAGGTTGATATTTCTTGTTTCAAGTGTGGGGGTAAAGGATGTAATGTCTGCAAACATACTGGGTGGATTGAAATCCTTGGTGCAGGTATGGTCCATCCAAACGTACTTGAAATGTCTGGTTTAGATTCTTCTGTTTATTCTGGTTTTGCTTTTGGACTCGGTCAAGAACGTATTGCCATGTTACGCTATGGAATCAACGATATTCGTGGATTCTATCAAGGCGATGTAAGATTCTTAGAACAATT
>pheS_Lcl-271
ATGAACTTACAAGAAAAAATTGAAGACCTTCGCAAGCGGACTTTGTCTGACTTACTCTCTGTTGCAGACGAAAAAACGCTCAACAATCTTAGAACAGTAATGCTTGGTAAAAAAGGAGAGTTGACTGAAATCCTAAAAGGGATGAAAGATTTAACAAATGAAGAACGACCAGTTATTGGTGCACTTGCTAATGCTTTTCGTGATGAATTTGGAGCGAAATTTGAAGCGAAAAAACTTGAAATTGAACAAGCAGTGATGAACGCGGCTTTGGAGTCTGAAAGTTTGGATGTTACTTTACCTGGAAAAGCTCAAAAAAAAGGAAGTCGGCATATTTTAACTCAAACTCAAGAAGAAATTGAAGAAATTTTCCTTGGAATGGGTTATGAAATTGTTGATGGTTATGAAGTCGAAACCGATCATTATAACTTTGAACGAATGAATCTTCCTAAAGATCACCCAGCTCGTGATATGCAAGATACTTTTTATATTACCAATGAAGTTTTGCTTCGTACGCATACTTCACCAATGCAAGCTCGGACAATGGATGCTCATGATTTTTCAAAAGGGGGCTTGCGTATGATTGCTCCTGGTCGTGTTTATCGTCGTGATACAGATGATGCTACACACAGTCATCAATTCCATCAAATTGAAGGCTTGGTTGTAGATAAAAATATCACAATGGCTGACCTTAAAGGAACACTTGACCTTGTCATGAAAAAAATGTTTGGTCAAGAGCGTGAACTACGCTGGCGTCCAAGTTATTTCCCATTTACTGAACCATCTGTTGAGGTTGATATTTCTTGTTTCAAGTGTGGGGGTAAAGGATGTAATGTCTGCAAACATACTGGGTGGATTGAAATCCTTGGTGCAGGTATGGTCCATCCAAACGTACTTGAAATGTCTGGTTTAGATTCTTCTGTTTATTCTGGTTTTGCTTTTGGACTCGGTCAAGAACGTATTGCCATGTTACGCTATGGAATCAACGATATTCGTGGATTCTATCAAGGCGATGTAAGATTCTTAGAACAATT
>pheS_Lcl-272
ATGAACTTACAAGAAAAAATTGAAGACCTTCGCAAGCGGACTTTGTCTGACTTACTCTCTGTTGCAGACGAAAAAACGCTCAACAATCTTAGAACAGTAATGCTTGGTAAAAAAGGAGAGTTGACTGAAATCCTAAAAGGGATGAAAGATTTAACAAATGAAGAACGACCAGTTATTGGTGCACTTGCTAATGCTTTTCGTGATGAATTTGGAGCGAAATTTGAAGCGAAAAAACTTGAAATTGAACAAGCAGTGATGAACGCGGCTTTGGAGTCTGAAAGTTTGGATGTTACTTTACCTGGAAAAGCTCAAAAAAAAGGAAGTCGGCATATTTTAACTCAAACTCAAGAAGAAATTGAAGAAATTTTCCTTGGAATGGGTTATGAAATTGTTGATGGTTATGAAGTCGAAACCGATCATTATAACTTTGAACGAATGAATCTTCCTAAAGATCACCCAGCTCGTGATATGCAAGATACTTTTTATATTACCAATGAAGTTTTGCTTCGTACGCATACTTCACCAATGCAAGCTCGGACAATGGATGCTCATGATTTTTCAAAAGGGGGCTTGCGTATGATTGCTCCTGGTCGTGTTTATCGTCGTGATACAGATGATGCTACACACAGTCATCAATTCCATCAAATTGAAGGCTTGGTTGTAGATAAAAATATCACAATGGCTGACCTTAAAGGAACACTTGACCTTGTCATGAAAAAAATGTTTGGTCAAGAGCGTGAACTACGCTGGCGTCCAAGTTATTTCCCATTTACTGAACCATCTGTTGAGGTTGATATTTCTTGTTTCAAGTGTGGGGGTAAAGGATGTAATGTCTGCAAACATACTGGGTGGATTGAAATCCTTGGTGCAGGTATGGTCCATCCAAACGTACTTGAAATGTCTGGTTTAGATTCTTCTGTTTATTCTGGTTTTGCTTTTGGACTCGGTCAAGAACGTATTGCCATGTTACGCTATGGAATCAACGATATTCGTGGATTCTATCAAGGCGATGTAAGATTCTTAGAACAATT
>pheS_Lcl-273
ATGAACTTACAAGAAAAAATTGAAGACCTTCGCAAGCGGACTTTGTCTGACTTACTCTCTGTTGCAGACGAAAAAACGCTCAACAATCTTAGAACAGTAATGCTTGGTAAAAAAGGAGAGTTGACTGAAATCCTAAAAGGGATGAAAGATTTAACAAATGAAGAACGACCAGTTATTGGTACACTTGCTAATGCTTTTCGTGATGAATTTGGAGCGAAATTTGAAGCGAAAAAACTTGAAATTGAACAAGCAGTGATGAACGCGGCTTTGGAGTCTGAAAGTTTGGATGTTACTTTACCTGGAAAAGCTCAAAAAAAAGGAAGTCGGCATATTTTAACTCAAACTCAAGAAGAAATTGAAGAAATTTTCCTTGGAATGGGTTATGAAATTGTTGATGGTTATGAAGTCGAAACCGATCATTATAACTTTGAACGAATGAATCTTCCTAAAGATCACCCAGCTCGTGATATGCAAGATACTTTTTATATTACCAATGAAGTTTTGCTTCGTACGCATACTTCACCAATGCAAGCTCGGACAATGGATGCTCATGATTTTTCAAAAGGGGGCTTGCGTATGATTGCTCCTGGTCGTGTTTATCGTCGTGATACAGATGATGCTACACACAGTCATCAATTCCATCAAATTGAAGGCTTGGTTGTAGATAAAAATATCACAATGGCTGACCTTAAAGGAACACTTGACCTTGTCATGAAAAAAATGTTTGGTCAAGAGCGTGAACTACGCTGGCGTCCAAGTTATTTCCCATTTACTGAACCATCTGTTGAGGTTGATATTTCTTGTTTCAAGTGTGGGGGTAAAGGATGTAATGTCTGCAAACATACTGGGTGGATTGAAATCCTTGGTGCAGGTATGGTCCATCCAAACGTACTTGAAATGTCTGGTTTAGATTCTTCTGTTTATTCTGGTTTTGCTTTTGGACTCGGTCAAGAACGTATTGCCATGTTACGCTATGGAATCAACGATATTCGTGGATTCTATCAAGGCGATGTAAGATTCTTAGAACAATT
>pheS_Lcl-274
ATGAACTTACAAGAAAAAATTGAAGACCTTCGCAAGCGGACTTTGTCTGACTTACTCTCTGTTGCAGACGAAAAAACGCTCAACAATCTTAGAACAGTAATGCTTGGTAAAAAAGGAGAGTTGACTGAAATCCTAAAAGGGATGAAAGATTTAACAAATGAAGAACGACCAGTTATTGGTGCACTTGCTAATGCTTTTCGTGATGAATTTGGAGCGAAATTTGAAGCGAAAAAACTTGAAATTGAACAAGCAGTGATGAACGCGGCTTTGGAGTCTGAAAGTTTGGATGTTACTTTACCTGGAAAAGCTCAAAAAAAAGGAAGTCGGCATATTTTAACTCAAACTCAAGAAGAAATTGAAGAAATTTTCCTTGGAATGGGTTATGAAATTGTTGATGGTTATGAAGTCGAAACCGATCATTATAACTTTGAACGAATGAATCTTCCTAAAGATCACCCAGCTCGTGATATGCAAGATACTTTTTATATTACCAATGAAGTTTTGCTTCGTACGCATACTTCACCAATGCAAGCTCGGACAATGGATGCTCATGATTTTTCAAAAGGGGGCTTGCGTATGATTGCTCCTGGTCGTGTTTATCGTCGTGATACAGATGATGCTACACACAGTCATCAATTCCATCAAATTGAAGGCTTGGTTGTAGATAAAAATATCACAATGGCTGACCTTAAAGGAACACTTGACCTTGTCATGAAAAAAATGTTTGGTCAAGAGCGTGAACTACGCTGGCGTCCAAGTTATTTCCCATTTACTGAACCATCTGTTGAGGTTGATATTTCTTGTTTCAAGTGTGGGGGTAAAGGATGTAATGTCTGCAAACATACTGGGTGGATTGAAATCCTTGGTGCAGGTATGGTCCATCCAAACGTACTTGAAATGTCTGGTTTAGATTCTTCTGTTTATTCTGGTTTTGCTTTTGGACTCGGTCAAGAACGTATTGCCATGTTACGCTATGGAATCAACGATATTCGTGGATTCTATCAAGGCGATGTAAGATTCTTAGAACAATT
>pheS_Lcl-275
ATGAACTTACAAGAAAAAATTGAAGACCTTCGCAAGCGGACTTTGTCTGACTTACTCTCTGTTGCAGACGAAAAAACGCTCAACAATCTTAGAACAGTAATGCTTGGTAAAAAAGGAGAGTTGACTGAAATCCTAAAAGTGATGAAAGATTTAACAAATGAAGAACGACCAGTTATTGGTGCACTTGCTAATGCTTTTCGTGATGAATTTGGAGCGAAATTTGAAGCGAAAAAACTTGAAATTGAACAAGCAGTGATGAACGCGGCTTTGGAGTCTGAAAGTTTGGATGTTACTTTACCTGGAAAAGCTCAAAAAAAAGGAAGTCGGCATATTTTAACTCAAACTCAAGAAGAAATTGAAGAAATTTTCCTTGGAATGGGTTATGAAATTGTTGATGGTTATGAAGTCGAAACCGATCATTATAACTTTGAACGAATGAATCTTCCTAAAGATCACCCAGCTCGTGATATGCAAGATACTTTTTATATTACCAATGAAGTTTTGCTTCGTACGCATACTTCACCAATGCAAGCTCGGACAATGGATGCTCATGATTTTTCAAAAGGGGGCTTGCGTATGATTGCTCCTGGTCGTGTTTATCGTCGTGATACAGATGATGCTACACACAGTCATCAATTCCATCAAATTGAAGGCTTGGTTGTAGATAAAAATATCACAATGGCTGACCTTAAAGGAACACTTGACCTTGTCATGAAAAAAATGTTTGGTCAAGAGCGTGAACTACGCTGGCGTCCAAGTTATTTCCCATTTACTGAACCATCTGTTGAGGTTGATATTTCTTGTTTCAAGTGTGGGGGTAAAGGATGTAATGTCTGCAAACATACTGGGTGGATTGAAATCCTTGGTGCAGGTATGGTCCATCCAAACGTACTTGAAATGTCTGGTTTAGATTCTTCTGTTTATTCTGGTTTTGCTTTTGGACTCGGTCAAGAACGTATTGCCATGTTACGCTATGGAATCAACGATATTCGTGGATTCTATCAAGGCGATGTAAGATTCTTAGAACAATT
>pheS_Lcl-276
ATGAACTTACAAGAAAAAATTGAAGACCTTCGCAAGCGGACTTTGTCTGACTTACTCTCTGTTGCAGACGAAAAAACGCTCAACAATCTTAGAACAGTAATGCTTGGTAAAAAAGGAGAGTTGACTGAAATCCTAAAAGGGATGAAAGATTTAACAAATGAAGAACGACCAGTTATTGGTGCACTTGCTAATGCTTTTCGTGATGAATTTGGAGCGAAATTTGAAGCGAAAAAACTTGAAATTGAACAAGCAGTGATGAACGCGGCTTTGGAGTCTGAAAGTTTGGATGTTACTTTACCTGGAAAAGCTCAAAAAAAAGGAAGTCGGCATATTTTAACTCAAACTCAAGAAGAAATTGAAGAAATTTTCCTTGGAATGGGTTATGAAATTGTTGATGGTTATGAAGTCGAAACCGATCATTATAACTTTGAACGAATGAATCTTCCTAAAGATCACCCAGCTCGTGATATGCAAGATACTTTTTATATTACCAATGAAGTTTTGCTTCGTACGCATACTTCACCAATGCAAGCTCGGACAATGGATGCTCATGATTTTTCAAAAGGGGGCTTGCGTATGATTGCTCCTGGTCGTGTTTATCGTCGTGATACAGATGATGCTACACACAGTCATCAATTCCATCAAATTGAAGGCTTGGTTGTAGATAAAAATATCACAATGGCTGACCTTAAAGGAACACTTGACCTTGTCATGAAAAAAATGTTTGGTCAAGAGCGTGAACTACGCTGGCGTCCAAGTTATTTCCCATTTACTGAACCATCTGTTGAGGTTGATATTTCTTGTTTCAAGTGTGGGGGTAAAGGATGTAATGTCTGCAAACATACTGGGTGGATTGAAATCCTTGGTGCAGGTATGGTCCATCCAAACGTACTTGAAATGTCTGGTTTAGATTCTTCTGTTTATTCTGGTTTTGCTTTTGGACTCGGTCAAGAACGTATTGCCATGTTACGCTATGGAATCAACGATATTCGTGGATTCTATCAAGGCGATGTAAGATTCTTAGAACAATT
>pheS_Lcl-277
ATGAACTTACAAGAAAAAATTGAAGACCTTCGCAAGCGGACTTTGTCTGACTTACTCTCTGTTGCAGACGAAAAAACGCTCAACAATCTTAGAACAGTAATGCTTGGTAAAAAAGGAGAGTTGACTGAAATCCTAAAAGGGATGAAAGATTTAACAAATGAAGAACGACCAGTTATTGGTGCACTTGCTAATGCTTTTCGTGATGAATTTGGAGCGAAATTTGAAGCGAAAAAACTTGAAATTGAACAAGCAGTGATGAACGCGGCTTTGGAGTCTGAAAGTTTGGATGTTACTTTACCTGGAAAAGCTCAAAAAAAAGGAAGTCGGCATATTTTAACTCAAACTCAAGAAGAAATTGAAGAAATTTTCCTTGGAATGGGTTATGAAATTGTTGATGGTTATGAAGTCGAAACCGATCATTATAACTTTGAACGAATGAATCTTCCTAAAGATCACCCAGCTCGTGATATGCAAGATACTTTTTATATTACCAATGAAGTTTTGCTTCGTACGCATACTTCACCAATGCAAGCTCGGACAATGGATGCTCATGATTTTTCAAAAGGGGGCTTGCGTATGATTGCTCCTGGTCGTGTTTATCGTCGTGATACAGATGATGCTACACACAGTCATCAATTCCATCAAATTGAAGGCTTGGTTGTAGATAAAAATATCACAATGGCTGACCTTAAAGGAACACTTGACCTTGTCATGAAAAAAATGTTTGGTCAAGAGCGTGAACTACGCTGGCGTCCAAGTTATTTCCCATTTACTGAACCATCTGTTGAGGTTGATATTTCTTGTTTCAAGTGTGGGGGTAAAGGATGTAATGTCTGCAAACATACTGGGTGGATTGAAATCCTTGGTGCAGGTATGGTCCATCCAAACGTACTTGAAATGTCTGGTTTAGATTCTTCTGTTTATTCTGGTTTTGCTTTTGGACTCGGTCAAGAACGTATTGCCATGTTACGCTATGGAATCAACGATATTCGTGGATTCTATCAAGGCGATGTAAGATTCTTAGAACAATT
>pheS_Lcl-278
ATGAACTTACAAGAAAAAATTGAAGACCTTCGCAAGCGGACTTTGTCTGACTTACTCTCTGTTGCAGACGAAAAAACGCTCAACAATCTTAGAACAGTAATGCTTGGTAAAAAAGGAGAGTTGACTGAAATCCTAAAAGGGATGAAAGATTTAACAAATGAAGAACGACCAGTTATTGGTACACTTGCTAATGCTTTTCGTGATGAATTTGGAGCGAAATTTGAAGCGAAAAAACTTGAAATTGAACAAGCAGTGATGAACGCGGCTTTGGAGTCTGAAAGTTTGGATGTTACTTTACCTGGAAAAGCTCAAAAAAAAGGAAGTCGGCATATTTTAACTCAAACTCAAGAAGAAATTGAAGAAATTTTCCTTGGAATGGGTTATGAAATTGTTGATGGTTATGAAGTCGAAACCGATCATTATAACTTTGAACGAATGAATCTTCCTAAAGATCACCCAGCTCGTGATATGCAAGATACTTTTTATATTACCAATGAAGTTTTGCTTCGTACGCATACTTCACCAATGCAAGCTCGGACAATGGATGCTCATGATTTTTCAAAAGGGGGCTTGCGTATGATTGCTCCTGGTCGTGTTTATCGTCGTGATACAGATGATGCTACACACAGTCATCAATTCCATCAAATTGAAGGCTTGGTTGTAGATAAAAATATCACAATGGCTGACCTTAAAGGAACACTTGACCTTGTCATGAAAAAAATGTTTGGTCAAGAGCGTGAACTACGCTGGCGTCCAAGTTATTTCCCATTTACTGAACCATCTGTTGAGGTTGATATTTCTTGTTTCAAGTGTGGGGGTAAAGGATGTAATGTCTGCAAACATACTGGGTGGATTGAAATCCTTGGTGCAGGTATGGTCCATCCAAACGTACTTGAAATGTCTGGTTTAGATTCTTCTGTTTATTCTGGTTTTGCTTTTGGACTCGGTCAAGAACGTATTGCCATGTTACGCTATGGAATCAACGATATTCGTGGATTCTATCAAGGCGATGTAAGATTCTTAGAACAATT
>pheS_Lcl-279
ATGAACTTACAAGAAAAAATTGAAGACCTTCGCAAGCGGACTTTGTCTGACTTACTCTCTGTTGCAGACGAAAAAACGCTCAACAATCTTAGAACAGTAATGCTTGGTAAAAAAGGAGAGTTGACTGAAATCCTAAAAGGGATGAAAGATTTAACAAATGAAGAACGACCAGTTATTGGTGCACTTGCTAATGCTTTTCGTGATGAATTTGGAGCGAAATTTGAAGCGAAAAAACTTGAAATTGAACAAGCAGTGATGAACGCGGCTTTGGAGTCTGAAAGTTTGGATGTTACTTTACCTGGAAAAGCTCAAAAAAAAGGAAGTCGGCATATTTTAACTCAAACTCAAGAAGAAATTGAAGAAATTTTCCTTGGAATGGGTTATGAAATTGTTGATGGTTATGAAGTCGAAACCGATCATTATAACTTTGAACGAATGAATCTTCCTAAAGATCACCCAGCTCGTGATATGCAAGATACTTTTTATATTACCAATGAAGTTTTGCTTCGTACGCATACTTCACCAATGCAAGCTCGGACAATGGATGCTCATGATTTTTCAAAAGGGGGCTTGCGTATGATTGCTCCTGGTCGTGTTTATCGTCGTGATACAGATGATGCTACACACAGTCATCAATTCCATCAAATTGAAGGCTTGGTTGTAGATAAAAATATCACAATGGCTGACCTTAAAGGAACACTTGACCTTGTCATGAAAAAAATGTTTGGTCAAGAGCGTGAACTACGCTGGCGTCCAAGTTATTTCCCATTTACTGAACCATCTGTTGAGGTTGATATTTCTTGTTTCAAGTGTGGGGGTAAAGGATGTAATGTCTGCAAACATACTGGGTGGATTGAAATCCTTGGTGCAGGTATGGTCCATCCAAACGTACTTGAAATGTCTGGTTTAGATTCTTCTGTTTATTCTGGTTTTGCTTTTGGACTCGGTCAAGAACGTATTGCCATGTTACGCTATGGAATCAACGATATTCGTGGATTCTATCAAGGCGATGTAAGATTCTTAGAACAATT
>pheS_Lcl-280
ATGAACTTACAAGAAAAAATTGAAGACCTTCGCAAGCGGACTTTGTCTGACTTACTCTCTGTTGCAGACGAAAAAACGCTCAACAATCTTAGAACAGTAATGCTTGGTAAAAAAGGAGAGTTGACTGAAATCCTAAAAGGGATGAAAGATTTAACAAATGAAGAACGACCAGTTATTGGTGCACTTGCTAATGCTTTTCGTGATGAATTTGGAGCGAAATTTGAAGCGAAAAAACTTGAAATTGAACAAGCAGTGATGAACGCGGCTTTGGAGTCTGAAAGTTTGGATGTTACTTTACCTGGAAAAGCTCAAAAAAAAGGAAGTCGGCATATTTTAACTCAAACTCAAGAAGAAATTGAAGAAATTTTCCTTGGAATGGGTTATGAAATTGTTGATGGTTATGAAGTCGAAACCGATCATTATAACTTTGAACGAATGAATCTTCCTAAAGATCACCCAGCTCGTGATATGCAAGATACTTTTTATATTACCAATGAAGTTTTGCTTCGTACGCATACTTCACCAATGCAAGCTCGGACAATGGATGCTCATGATTTTTCAAAAGGGGGCTTGCGTATGATTGCTCCTGGTCGTGTTTATCGTCGTGATACAGATGATGCTACACACAGTCATCAATTCCATCAAATTGAAGGCTTGGTTGTAGATAAAAATATCACAATGGCTGACCTTAAAGGAACACTTGACCTTGTCATGAAAAAAATGTTTGGTCAAGAGCGTGAACTACGCTGGCGTCCAAGTTATTTCCCATTTACTGAACCATCTGTTGAGGTTGATATTTCTTGTTTCAAGTGTGGGGGTAAAGGATGTAATGTCTGCAAACATACTGGGTGGATTGAAATCCTTGGTGCAGGTATGGTCCATCCAAACGTACTTGAAATGTCTGGTTTAGATTCTTCTGTTTATTCTGGTTTTGCTTTTGGACTCGGTCAAGAACGTATTGCCATGTTACGCTATGGAATCAACGATATTCGTGGATTCTATCAAGGCGATGTAAGATTCTTAGAACAATT
>pheS_Lcl-281
ATGAACTTACAAGAAAAAATTGAAGACCTTCGCAAGCGGACTTTGTCTGACTTACTCTCTGTTGCAGACGAAAAAACGCTCAACAATCTTAGAACAGTAATGCTTGGTAAAAAAGGAGAGTTGACTGAAATCCTAAAAGTGATGAAAGATTTAACAAATGAAGAACGACCAGTTATTGGTGCACTTGCTAATGCTTTTCGTGATGAATTTGGAGCGAAATTTGAAGCGAAAAAACTTGAAATTGAACAAGCAGTGATGAACGCGGCTTTGGAGTCTGAAAGTTTGGATGTTACTTTACCTGGAAAAGCTCAAAAAAAAGGAAGTCGGCATATTTTAACTCAAACTCAAGAAGAAATTGAAGAAATTTTCCTTGGAATGGGTTATGAAATTGTTGATGGTTATGAAGTCGAAACCGATCATTATAACTTTGAACGAATGAATCTTCCTAAAGATCACCCAGCTCGTGATATGCAAGATACTTTTTATATTACCAATGAAGTTTTGCTTCGTACGCATACTTCACCAATGCAAGCTCGGACAATGGATGCTCATGATTTTTCAAAAGGGGGCTTGCGTATGATTGCTCCTGGTCGTGTTTATCGTCGTGATACAGATGATGCTACACACAGTCATCAATTCCATCAAATTGAAGGCTTGGTTGTAGATAAAAATATCACAATGGCTGACCTTAAAGGAACACTTGACCTTGTCATGAAAAAAATGTTTGGTCAAGAGCGTGAACTACGCTGGCGTCCAAGTTATTTCCCATTTACTGAACCATCTGTTGAGGTTGATATTTCTTGTTTCAAGTGTGGGGGTAAAGGATGTAATGTCTGCAAACATACTGGGTGGATTGAAATCCTTGGTGCAGGTATGGTCCATCCAAACGTACTTGAAATGTCTGGTTTAGATTCTTCTGTTTATTCTGGTTTTGCTTTTGGACTCGGTCAAGAACGTATTGCCATGTTACGCTATGGAATCAACGATATTCGTGGATTCTATCAAGGCGATGTAAGATTCTTAGAACAATT
>pheS_Lcl-282
ATGAACTTACAAGAAAAAATTGAAGACCTTCGCAAGCGGACTTTGTCTGACTTACTCTCTGTTGCTGATGAAAAAACACTGAATAATTTAAGAACTGTGATGCTTGGTAAAAAGGGTGAATTGACTGAAATTCTGAAAGGGATGAAAGACCTAACTAATGAAGAACGTCCAGTTATTGGCGCACTTGCCAATGCTTTTCGTGATGAGTTTGGGGCAAAATTTGAAGCTAAAAAAGTGGAAATTGAACAAGCAGTAATGAATGCCGCTTTAGAATCAGAAACTTTGGATGTGACTTTGCCAGGAAAAGCTCAGAAAAAAGGAAGTCGCCATATCTTAACTCAAACGCAAGAAGAAATTGAAGAAATTTTCCTTGGAATGGGTTATGAAATTGTTGATGGCTATGAAGTGGAAACGGACCATTATAATTTTGAGCGAATGAATCTTCCAAAAGATCATCCAGCTCGTGATATGCAAGATACCTTCTATATCACTAATGAAGTTTTACTTCGTACGCATACTTCACCTATGCAAGCTCGGACAATGGATGCTCATGATTTCTCTAAAGGTGGTTTACGCATGATTGCTCCTGGTCGTGTTTATCGTCGTGATACAGATGATGCCACTCACAGCCACCAATTTCATCAAATTGAAGGTTTGGTTGTAGATAAAAATATCACAATGGCGGACCTTAAAGGAACGCTTGACCTTGTCATGAAAAAAATGTTTGGTCAAGACCGTGAATTACGCTGGCGTCCAAGTTATTTCCCATTTACTGAACCTTCTGTTGAGGTTGATATTTCTTGTTTCAAATGTGGCGGAAAAGGCTGTAACGTCTGCAAACATACCGGCTGGATTGAAATTCTTGGTGCAGGTATGGTCCATCCCAATGTGCTTGAAATGTCTGGTTTAGATTCTTCAGTTTATTCTGGTTTTGCTTTCGGGCTTGGTCAAGAACGTATTGCGATGCTCCGTTATGGAATCAATGATATTCGTGGATTCTATCAAGGAGATGTACGATTCTTAGAGCAATT
>pheS_Lcl-283
ATGAACTTACAAGAAAAAATTGAAGACCTTCGCAAGCGGACTTTGTCTGACTTACTCTCTGTTGCAGACGAAAAAACGCTCAACAATCTTAGAACAGTAATGCTTGGTAAAAAAGGAGAGTTGACTGAAATCCTAAAAGTGATGAAAGATTTAACAAATGAAGAACGACCAGTTATTGGTGCACTTGCTAATGCTTTTCGTGATGAATTTGGAGCGAAATTTGAAGCGAAAAAACTTGAAATTGAACAAGCAGTGATGAACGCGGCTTTGGAGTCTGAAAGTTTGGATGTTACTTTACCTGGAAAAGCTCAAAAAAAAGGAAGTCGGCATATTTTAACTCAAACTCAAGAAGAAATTGAAGAAATTTTCCTTGGAATGGGTTATGAAATTGTTGATGGTTATGAAGTCGAAACCGATCATTATAACTTTGAACGAATGAATCTTCCTAAAGATCACCCAGCTCGTGATATGCAAGATACTTTTTATATTACCAATGAAGTTTTGCTTCGTACGCATACTTCACCAATGCAAGCTCGGACAATGGATGCTCATGATTTTTCAAAAGGGGGCTTGCGTATGATTGCTCCTGGTCGTGTTTATCGTCGTGATACAGATGATGCTACACACAGTCATCAATTCCATCAAATTGAAGGCTTGGTTGTAGATAAAAATATCACAATGGCTGACCTTAAAGGAACACTTGACCTTGTCATGAAAAAAATGTTTGGTCAAGAGCGTGAACTACGCTGGCGTCCAAGTTATTTCCCATTTACTGAACCATCTGTTGAGGTTGATATTTCTTGTTTCAAGTGTGGGGGTAAAGGATGTAATGTCTGCAAACATACTGGGTGGATTGAAATCCTTGGTGCAGGTATGGTCCATCCAAACGTACTTGAAATGTCTGGTTTAGATTCTTCTGTTTATTCTGGTTTTGCTTTTGGACTCGGTCAAGAACGTATTGCCATGTTACGCTATGGAATCAACGATATTCGTGGATTCTATCAAGGCGATGTAAGATTCTTAGAACAATT
>pheS_Lcl-284
ATGAACTTACAAGAAAAAATTGAAGACCTTCGCAAGCGGACTTTGTCTGACTTACTCTCTGTTGCAGACGAAAAAACGCTCAACAATCTTAGAACAGTAATGCTTGGTAAAAAAGGAGAGTTGACTGAAATCCTAAAAGGGATGAAAGATTTAACAAATGAAGAACGACCAGTTATTGGTGCACTTGCTAATGCTTTTCGTGATGAATTTGGAGCGAAATTTGAAGCGAAAAAACTTGAAATTGAACAAGCAGTGATGAACGCGGCTTTGGAGTCTGAAAGTTTGGATGTTACTTTACCTGGAAAAGCTCAAAAAAAAGGAAGTCGTCATATTTTAACTCAAACTCAAGAAGAAATTGAAGAAATTTTCCTTGGAATGGGTTATGAAATTGTTGATGGTTATGAAGTCGAAACCGATTATTATAACTTTGAACGAATGAATCTTCCTAAAGATCACCCAGCTCGTGATATGCAAGATACTTTTTATATTACCAATGAAGTTTTGCTTCGTACGCATACTTCACCAATGCAAGCTCGGACAATGGATGCTCATGATTTTTCAAAAGGGGGCTTGCGTATGATTGCTCCTGGTCGTGTTTATCGTCGTGATACAGATGATGCTACACACAGTCATCAATTCCACCAAATTGAAGGCTTGGTTGTAGATAAAAATATCACAATGGCTGACCTTAAAGGAACACTTGACCTTGTCATGAAAAAAATGTTTGGTCAAGAGCGTGAACTACGCTGGCGTCCAAGTTATTTCCCATTTACTGAACCTTCTGTTGAGGTTGATATTTCTTGTTTCAAGTGTGGGGGTAAAGGATGTAATGTCTGCAAACATACTGGGTGGATTGAAATCCTTGGTGCAGGTATGGTCCATCCAAACGTACTTGAAATGTCTGGTTTAGATTCTTCTGTTTATTCTGGTTTTGCTTTTGGACTCGGTCAAGAACGTATTGCCATGTTACGCTATGGAATCAACGATATTCGTGGATTCTATCAAGACGATGTAAGATTCTTAGAACAATT
>pheS_Lcl-285
ATGAACTTACAAGAAAAAATTGAAGACCTTCGCAAGCGGACTTTGTCTGACTTACTCTCTGTTGCAGACGAAAAAACGCTCAACAATCTTAGAACAGTAATGCTTGGTAAAAAAGGAGAGTTGACTGAAATCCTAAAAGGGATGAAAGATTTAACAAATGAAGAACGACCAGTTATTGGTGCACTTGCTAATGCTTTTCGTGATGAATTTGGAGCGAAATTTGAAGCGAAAAAACTTGAAATTGAACAAGCAGTGATGAACGCGGCTTTGGAGTCTGAAAGTTTGGATGTTACTTTACCTGGAAAAGCTCAAAAAAAAGGAAGTCGTCATATTTTAACTCAAACTCAAGAAGAAATTGAAGAAATTTTCCTTGGAATGGGTTATGAAATTGTTGATGGTTATGAAGTCGAAACCGATTATTATAACTTTGAACGAATGAATCTTCCTAAAGATCACCCAGCTCGTGATATGCAAGATACTTTTTATATTACCAATGAAGTTTTGCTTCGTACGCATACTTCACCAATGCAAGCTCGGACAATGGATGCTCATGATTTTTCAAAAGGGGGCTTGCGTATGATTGCTCCTGGTCGTGTTTATCGTCGTGATACAGATGATGCTACACACAGTCATCAATTCCACCAAATTGAAGGCTTGGTTGTAGATAAAAATATCACAATGGCTGACCTTAAAGGAACACTTGACCTTGTCATGAAAAAAATGTTTGGTCAAGAGCGTGAACTACGCTGGCGTCCAAGTTATTTCCCATTTACTGAACCTTCTGTTGAGGTTGATATTTCTTGTTTCAAGTGTGGGGGTAAAGGATGTAATGTCTGCAAACATACTGGGTGGATTGAAATCCTTGGTGCAGGTATGGTCCATCCAAACGTACTTGAAATGTCTGGTTTAGATTCTTCTGTTTATTCTGGTTTTGCTTTTGGACTCGGTCAAGAACGTATTGCCATGTTACGCTATGGAATCAACGATATTCGTGGATTCTATCAAGACGATGTAAGATTCTTAGAACAATT
>pheS_Lcl-286
ATGAACTTACAAGAAAAAATTGAAGACCTTCGCAAGCGGACTTTGTCTGACTTACTCTCTGTTGCAGACGAAAAAACGCTCAACAATCTTAGAACAGTAATGCTTGGTAAAAAAGGAGAGTTGACTGAAATCCTAAAAGGGATGAAAGATTTAACAAATGAAGAACGACCAGTTATTGGTGCACTTGCTAATGCTTTTCGTGATGAATTTGGAGCGAAATTTGAAGCGAAAAAACTTGAAATTGAACAAGCAGTGATGAACGCGGCTTTGGAGTCTGAAACTTTGGATGTTACTTTACCTGGAAAAGCTCAGAAAAAAGGAAGTCGTCATATTTTAACTCAAACTCAAGAAGAAATTGAAGAAATTTTCCTTGGAATGGGTTATGAAATTGTTGATGGTTATGAAGTCGAAACCGATCATTATAACTTTGAACGAATGAATCTTCCTAAAGATCACCCAGCTCGTGATATGCAAGATACTTTTTATATTACCAATGAAGTTTTGCTTCGTACGCATACTTCACCAATGCAAGCTCGGACAATGGATGCTCATGATTTTTCAAAAGGAGGCTTGCGTATGATTGCTCCTGGTCGTGTTTATCGTCGTGATACAGATGATGCGACACACAGTCATCAATTCCATCAAATTGAAGGCTTGGTTGTAGATAAAAATATCACAATGGCTGACCTTAAAGGGACACTTGACCTTGTCATGAAAAAAATGTTTGGTCAAGAGCGTGAACTACGCTGGCGCCCAAGTTATTTCCCATTTACTGAACCTTCTGTTGAGGTTGATATTTCTTGTTTCAAATGCGGGGGTAAAGGATGTAATGTCTGCAAACATACCGGTTGGATTGAAATCCTTGGTGCAGGTATGGTCCATCCAAACGTACTTGAAATGTCTGGTTTAGATTCTTCTGTTTATTCTGGTTTTGCTTTTGGACTCGGTCAAGAACGTATTGCCATGTTACGCTATGGAATCAACGATATTCGTGGATTCTATCAAGGCGATGTAAGATTCTTAGAACAATT
>pheS_Lcl-287
ATGAACTTACAAGAAAAAATTGAAGACCTTCGCAAGCGGACTTTGTCTGACTTACTCTCTGTTGCAGACGAAAAAACGCTCAACAATCTTAGAACAGTAATGCTTGGTAAAAAAGGAGAGTTGACTGAAATCCTAAAAGTGATGAAAGATTTAACAAATGAAGAACGACCAGTTATTGGTGCACTTGCTAATGCTTTTCGTGATGAATTTGGAGCGAAATTTGAAGCGAAAAAACTTGAAATTGAACAAGCAGTGATGAACGCGGCTTTGGAGTCTGAAAGTTTGGATGTTACTTTACCTGGAAAAGCTCAAAAAAAAGGAAGTCGGCATATTTTAACTCAAACTCAAGAAGAAATTGAAGAAATTTTCCTTGGAATGGGTTATGAAATTGTTGATGGTTATGAAGTCGAAACCGATCATTATAACTTTGAACGAATGAATCTTCCTAAAGATCACCCAGCTCGTGATATGCAAGATACTTTTTATATTACCAATGAAGTTTTGCTTCGTACGCATACTTCACCAATGCAAGCTCGGACAATGGATGCTCATGATTTTTCAAAAGGGGGCTTGCGTATGATTGCTCCTGGTCGTGTTTATCGTCGTGATACAGATGATGCTACACACAGTCATCAATTCCATCAAATTGAAGGCTTGGTTGTAGATAAAAATATCACAATGGCTGACCTTAAAGGAACACTTGACCTTGTCATGAAAAAAATGTTTGGTCAAGAGCGTGAACTACGCTGGCGTCCAAGTTATTTCCCATTTACTGAACCATCTGTTGAGGTTGATATTTCTTGTTTCAAGTGTGGGGGTAAAGGATGTAATGTCTGCAAACATACTGGGTGGATTGAAATCCTTGGTGCAGGTATGGTCCATCCAAACGTACTTGAAATGTCTGGTTTAGATTCTTCTGTTTATTCTGGTTTTGCTTTTGGACTCGGTCAAGAACGTATTGCCATGTTACGCTATGGAATCAACGATATTCGTGGATTCTATCAAGGCGATGTAAGATTCTTAGAACAATT
>pheS_Lcl-288
ATGAACTTACAAGAAAAAATTGAAGACCTTCGCAAGCGGACTTTGTCTGACTTACTCTCTGTTGCAGACGAAAAAACGCTCAACAATCTTAGAACAGTAATGCTTGGTAAAAAAGGAGAGTTGACTGAAATCCTAAAAGTGATGAAAGATTTAACAAATGAAGAACGACCAGTTATTGGTGCACTTGCTAATGCTTTTCGTGATGAATTTGGAGCGAAATTTGAAGCGAAAAAACTTGAAATTGAACAAGCAGTGATGAACGCGGCTTTGGAGTCTGAAAGTTTGGATGTTACTTTACCTGGAAAAGCTCAAAAAAAAGGAAGTCGGCATATTTTAACTCAAACTCAAGAAGAAATTGAAGAAATTTTCCTTGGAATGGGTTATGAAATTGTTGATGGTTATGAAGTCGAAACCGATCATTATAACTTTGAACGAATGAATCTTCCTAAAGATCACCCAGCTCGTGATATGCAAGATACTTTTTATATTACCAATGAAGTTTTGCTTCGTACGCATACTTCACCAATGCAAGCTCGGACAATGGATGCTCATGATTTTTCAAAAGGGGGCTTGCGTATGATTGCTCCTGGTCGTGTTTATCGTCGTGATACAGATGATGCTACACACAGTCATCAATTCCATCAAATTGAAGGCTTGGTTGTAGATAAAAATATCACAATGGCTGACCTTAAAGGAACACTTGACCTTGTCATGAAAAAAATGTTTGGTCAAGAGCGTGAACTACGCTGGCGTCCAAGTTATTTCCCATTTACTGAACCATCTGTTGAGGTTGATATTTCTTGTTTCAAGTGTGGGGGTAAAGGATGTAATGTCTGCAAACATACTGGGTGGATTGAAATCCTTGGTGCAGGTATGGTCCATCCAAACGTACTTGAAATGTCTGGTTTAGATTCTTCTGTTTATTCTGGTTTTGCTTTTGGACTCGGTCAAGAACGTATTGCCATGTTACGCTATGGAATCAACGATATTCGTGGATTCTATCAAGGCGATGTAAGATTCTTAGAACAATT
>pheS_Lcl-289
ATGAACTTACAAGAAAAAATTGAAGACCTTCGCAAGCGGACTTTGTCTGACTTACTCTCTGTTGCAGACGAAAAAACGCTCAACAATCTTAGAACAGTAATGCTTGGTAAAAAAGGAGAGTTGACTGAAATCCTAAAAGTGATGAAAGATTTAACAAATGAAGAACGACCAGTTATTGGTGCACTTGCTAATGCTTTTCGTGATGAATTTGGAGCGAAATTTGAAGCGAAAAAACTTGAAATTGAACAAGCAGTGATGAACGCGGCTTTGGAGTCTGAAAGTTTGGATGTTACTTTACCTGGAAAAGCTCAAAAAAAAGGAAGTCGGCATATTTTAACTCAAACTCAAGAAGAAATTGAAGAAATTTTCCTTGGAATGGGTTATGAAATTGTTGATGGTTATGAAGTCGAAACCGATCATTATAACTTTGAACGAATGAATCTTCCTAAAGATCACCCAGCTCGTGATATGCAAGATACTTTTTATATTACCAATGAAGTTTTGCTTCGTACGCATACTTCACCAATGCAAGCTCGGACAATGGATGCTCATGATTTTTCAAAAGGGGGCTTGCGTATGATTGCTCCTGGTCGTGTTTATCGTCGTGATACAGATGATGCTACACACAGTCATCAATTCCATCAAATTGAAGGCTTGGTTGTAGATAAAAATATCACAATGGCTGACCTTAAAGGAACACTTGACCTTGTCATGAAAAAAATGTTTGGTCAAGAGCGTGAACTACGCTGGCGTCCAAGTTATTTCCCATTTACTGAACCATCTGTTGAGGTTGATATTTCTTGTTTCAAGTGTGGGGGTAAAGGATGTAATGTCTGCAAACATACTGGGTGGATTGAAATCCTTGGTGCAGGTATGGTCCATCCAAACGTACTTGAAATGTCTGGTTTAGATTCTTCTGTTTATTCTGGTTTTGCTTTTGGACTCGGTCAAGAACGTATTGCCATGTTACGCTATGGAATCAACGATATTCGTGGATTCTATCAAGGCGATGTAAGATTCTTAGAACAATT
>pheS_Lcl-290
ATGAACTTACAAGAAAAAATTGAAGACCTTCGCAAGCGGACTTTGTCTGACTTACTCTCTGTTGCAGACGAAAAAACGCTCAACAATCTTAGAACAGTAATGCTTGGTAAAAAAGGAGAGTTGACTGAAATCCTAAAAGGGATGAAAGATTTAACAAATGAAGAACGACCAGTTATTGGTGCACTTGCTAATGCTTTTCGTGATGAATTTGGAGCGAAATTTGAAGCGAAAAAACTTGAAATTGAACAAGCAGTGATGAACGCGGCTTTGCAGTCTGAAAGTTTGGATGTTACTTTACCTGGAAAAGCTCAAAAAAAAGGAAGTCGTCATATTTTAACTCAAACTCAAGAAGAAATTGAAGAAATTTTCCTTGGAATGGGTTATGAAATTGTTGATGGTTATGAAGTCGAAACCGATCATTATAACTTTGAACGAATGAATCTTCCTAAAGATCACCCAGCTCGTGATATGCAAGATACTTTTTATATTACCAATGAAGTTTTGCTTCGTACGCATACTTCACCAATGCAAGCTCGGACAATGGATGCTCATGATTTTTCAAAAGGGGGCTTGCGTATGATTGCTCCTGGTCGTGTTTATCGTCGTGATACAGATGATGCTACACACAGTCATCAATTCCATCAAATTGAAGGCTTGGTTGTAGATAAAAATATCACAATGGCTGACCTTAAAGGAACACTTGACCTTGTCATGAAAAAAATGTTTGGTCAAGAGCGTGAACTACGCTGGCGTCCAAGTTATTTCCCATTTACTGAACCTTCTGTTGAGGTTGATATTTCTTGTTTCAAGTGTGGGGGTAAAGGATGTAATGTCTGCAAACATACTGGGTGGATTGAAATCCTTGGTGCAGGTATGGTCCATCCAAACGTACTTGAAATGTCTGGTTTAGATTCTTCTGTTTATTCTGGTTTTGCTTTTGGACTCGGTCAAGAACGTATTGCCATGTTACGCTATGGAATCAACGATATTCGTGGATTCTATCAAGGCGATGTAAGATTCTTAGAACAATT
>pheS_Lcl-291
ATGAACTTACAAGAAAAAATTGAAGACCTTCGCAAGCGGACTTTGTCTGACTTACTCTCTGTTGCAGACGAAAAAACGCTCAACAATCTTAGAACAGTAATGCTTGGTAAAAAAGGAGAGTTGACTGAAATCCTAAAAGGGATGAAAGATTTAACAAATGAAGAACGACCAGTTATTGGTGCACTTGCTAATGCTTTTCGTGATGAATTTGGAGCGAAATTTGAAGCGAAAAAACTTGAAATTGAACAAGCAGTGATGAACGCGGCTTTGGAGTCTGAAAGTTTGGATGTTACTTTACCTGGAAAAGCTCAAAAAAAAGGAAGTCGGCATATTTTAACTCAAACTCAAGAAGAAATTGAAGAAATTTTCCTTGGAATGGGTTATGAAATTGTTGATGGTTATGAAGTCGAAACCGATCATTATAACTTTGAACGAATGAATCTTCCTAAAGATCACCCAGCTCGTGATATGCAAGATACTTTTTATATTACCAATGAAGTTTTGCTTCGTACGCATACTTCACCAATGCAAGCTCGGACAATGGATGCTCATGATTTTTCAAAAGGGGGCTTGCGTATGATTGCTCCTGGTCGTGTTTATCGTCGTGATACAGATGATGCTACACACAGTCATCAATTCCATCAAATTGAAGGCTTGGTTGTAGATAAAAATATCACAATGGCTGACCTTAAAGGAACACTTGACCTTGTCATGAAAAAAATGTTTGGTCAAGAGCGTGAACTACGCTGGCGTCCAAGTTATTTCCCATTTACTGAACCATCTGTTGAGGTTGATATTTCTTGTTTCAAGTGTGGGGGTAAAGGATGTAATGTCTGCAAACATACTGGGTGGATTGAAATCCTTGGTGCAGGTATGGTCCATCCAAACGTACTTGAAATGTCTGGTTTAGATTCTTCTGTTTATTCTGGTTTTGCTTTTGGACTCGGTCAAGAACGTATTGCCATGTTACGCTATGGAATCAACGATATTCGTGGATTCTATCAAGGCGATGTAAGATTCTTAGAACAATT
>pheS_Lcl-292
ATGAACTTACAAGAAAAAATTGAAGACCTTCGCAAGCGGACTTTGTCTGACTTACTCTCTGTTGCAGACGAAAAAACGCTCAACAATCTTAGAACAGTAATGCTTGGTAAAAAAGGAGAGTTGACTGAAATCCTAAAAGGGATGAAAGATTTAACAAATGAAGAACGACCAGTTATTGGTGCACTTGCTAATGCTTTTCGTGATGAATTTGGAGCGAAATTTGAAGCGAAAAAACTTGAAATTGAACAAGCAGTGATGAACGCGGCTTTGGAGTCTGAAAGTTTGGATGTTACTTTACCTGGAAAAGCTCAAAAAAAAGGAAGTCGTCATATTTTAACTCAAACTCAAGAAGAAATTGAAGAAATTTTCCTTGGAATGGGTTATGAAATTGTTGATGGTTATGAAGTCGAAACCGATTATTATAACTTTGAACGAATGAATCTTCCTAAAGATCACCCAGCTCGTGATATGCAAGATACTTTTTATATTACCAATGAAGTTTTGCTTCGTACGCATACTTCACCAATGCAAGCTCGGACAATGGATGCTCATGATTTTTCAAAAGGGGGCTTGCGTATGATTGCTCCTGGTCGTGTTTATCGTCGTGATACAGATGATGCTACACACAGTCATCAATTCCACCAAATTGAAGGCTTGGTTGTAGATAAAAATATCACAATGGCTGACCTTAAAGGAACACTTGACCTTGTCATGAAAAAAATGTTTGGTCAAGAGCGTGAACTACGCTGGCGTCCAAGTTATTTCCCATTTACTGAACCTTCTGTTGAGGTTGATATTTCTTGTTTCAAGTGTGGGGGTAAAGGATGTAATGTCTGCAAACATACTGGGTGGATTGAAATCCTTGGTGCAGGTATGGTCCATCCAAACGTACTTGAAATGTCTGGTTTAGATTCTTCTGTTTATTCTGGTTTTGCTTTTGGACTCGGTCAAGAACGTATTGCCATGTTACGCTATGGAATCAACGATATTCGTGGATTCTATCAAGACGATGTAAGATTCTTAGAACAATT
>pheS_Lcl-293
ATGAACTTACAAGAAAAAATTGAAGACCTTCGCAAGCGGACTTTGTCTGACTTACTCTCTGTTGCTGATGAAAAAACACTGAATAATTTAAGAACTGTGATGCTTGGTAAAAAGGGTGAATTGACTGAAATTCTGAAAGGGATGAAAGACCTAACTAATGAAGAACGTCCAGTTATTGGCGCACTTGCCAATGCTTTTCGTGATGAGTTTGGGGCAAAATTTGAAGCTAAAAAAGTAGAAATTGAACAAGCAGTAATGAATGCCGCTTTAGAATCAGAAACTTTGGATGTGACTTTGCCAGGAAAAGCTCAGAAAAAAGGAAGTCGCCATATCTTAACTCAAACGCAAGAAGAAATTGAAGAAATTTTCCTTGGAATGGGTTATGAAATTGTTGATGGCTATGAAGTGGAAACGGACCATTATAATTTTGAGCGAATGAATCTTCCAAAAGATCATCCAGCTCGTGATATGCAAGATACCTTCTATATCACTAATGAAGTTTTACTTCGTACGCATACTTCACCTATGCAAGCTCGGACAATGGATGCTCATGATTTCTCTAAAGGTGGTTTACGCATGATTGCTCCTGGTCGTGTTTATCGTCGTGATACAGATGATGCCACTCACAGCCACCAATTTCATCAAATTGAAGGTTTGGTTGTAGATAAAAATATCACAATGGCGGACCTTAAAGGAACGCTTGACCTTGTCATGAAAAAAATGTTTGGTCAAGACCGTGAATTACGCTGGCGTCCAAGTTATTTCCCATTTACTGAACCTTCTGTTGAGGTTGATATTTCTTGTTTCAAATGTGGCGGAAAAGGCTGTAACGTCTGCAAACATACCGGCTGGATTGAAATTCTTGGTGCAGGTATGGTCCATCCCAATGTGCTTGAAATGTCTGGTTTAGATTCTTCAGTTTATTCTGGTTTTGCTTTCGGGCTTGGTCAAGAACGTATTGCGATGCTCCGTTATGGAATCAATGATATTCGTGGATTCTATCAAGGAGATGTACGATTCTTAGAGCAATT
>pheS_Lcl-294
ATGAACTTACAAGAAAAAATTGAAGACCTTCGCAAGCGGACTTTGTCTGACTTACTCTCTGTTGCAGACGAAAAAACGCTCAACAATCTTAGAACAGTAATGCTTGGTAAAAAAGGAGAGTTGACTGAAATCCTAAAAGGGATGAAAGATTTAACAAATGAAGAACGACCAGTTATTGGTGCACTTGCTAATGCTTTTCGTGATGAATTTGGAGCGAAATTTGAAGCGAAAAAACTTGAAATTGAACAAGCAGTGATGAACGCGGCTTTGGAGTCTGAAACTTTGGATGTTACTTTACCTGGAAAAGCTCAGAAAAAAGGAAGTCGTCATATTTTAACTCAAACTCAAGAAGAAATTGAAGAAATTTTCCTTGGAATGGGTTATGAAATTGTTGATGGTTATGAAGTCGAAACCGATCATTATAACTTTGAACGAATGAATCTTCCTAAAGATCACCCAGCTCGTGATATGCAAGATACTTTTTATATTACCAATGAAGTTTTGCTTCGTACGCATACTTCACCAATGCAAGCTCGGACAATGGATGCTCATGATTTTTCAAAAGGAGGCTTGCGTATGATTGCTCCTGGTCGTGTTTATCGTCGTGATACAGATGATGCGACACACAGTCATCAATTCCATCAAATTGAAGGCTTGGTTGTAGATAAAAATATCACAATGGCTGACCTTAAAGGGACACTTGACCTTGTCATGAAAAAAATGTTTGGTCAAGAGCGTGAACTACGCTGGCGCCCAAGTTATTTCCCATTTACTGAACCTTCTGTTGAGGTTGATATTTCTTGTTTCAAATGCGGGGGTAAAGGATGTAATGTCTGCAAACATACCGGTTGGATTGAAATCCTTGGTGCAGGTATGGTCCATCCAAACGTACTTGAAATGTCTGGTTTAGATTCTTCTGTTTATTCTGGTTTTGCTTTTGGACTCGGTCAAGAACGTATTGCCATGTTACGCTATGGAATCAACGATATTCGTGGATTCTATCAAGGCGATGTAAGATTCTTAGAACAATT
>pheS_Lcl-295
ATGAACTTACAAGAAAAAATTGAAGACCTTCGCAAGCGGACTTTGTCTGACTTACTCTCTGTTGCAGACGAAAAAACGCTCAACAATCTTAGAACAGTAATGCTTGGTAAAAAAGGAGAGTTGACTGAAATCCTAAAAGGGATGAAAGATTTAACAAATGAAGAACGACCAGTTATTGGTGCACTTGCTAATGCTTTTCGTGATGAATTTGGAGCGAAATTTGAAGCGAAAAAACTTGAAATTGAACAAGCAGTGATGAACGCGGCTTTGGAGTCTGAAACTTTGGATGTTACTTTACCTGGAAAAGCTCAGAAAAAAGGAAGTCGTCATATTTTAACTCAAACTCAAGAAGAAATTGAAGAAATTTTCCTTGGAATGGGTTATGAAATTGTTGATGGTTATGAAGTCGAAACCGATCATTATAACTTTGAACGAATGAATCTTCCTAAAGATCACCCAGCTCGTGATATGCAAGATACTTTTTATATTACCAATGAAGTTTTGCTTCGTACGCATACTTCACCAATGCAAGCTCGGACAATGGATGCTCATGATTTTTCAAAAGGAGGCTTGCGTATGATTGCTCCTGGTCGTGTTTATCGTCGTGATACAGATGATGCGACACACAGTCATCAATTCCATCAAATTGAAGGCTTGGTTGTAGATAAAAATATCACAATGGCTGACCTTAAAGGGACACTTGACCTTGTCATGAAAAAAATGTTTGGTCAAGAGCGTGAACTACGCTGGCGCCCAAGTTATTTCCCATTTACTGAACCTTCTGTTGAGGTTGATATTTCTTGTTTCAAATGCGGGGGTAAAGGATGTAATGTCTGCAAACATACCGGTTGGATTGAAATCCTTGGTGCAGGTATGGTCCATCCAAACGTACTTGAAATGTCTGGTTTAGATTCTTCTGTTTATTCTGGTTTTGCTTTTGGACTCGGTCAAGAACGTATTGCCATGTTACGCTATGGAATCAACGATATTCGTGGATTCTATCAAGGCGATGTAAGATTCTTAGAACAATT
>pheS_Lcl-296
ATGAACTTACAAGAAAAAATTGAAGACCTTCGCAAGCGGACTTTGTCTGACTTACTCTATGTTGCAGACGAAAAAACGCTCAACAATCTTAGAACAGTAATGCTTGGTAAAAAAGGAGAGTTGACTGAAATCCTAAAAGGGATGAAAGATTTAACAAATGAAGAACGACCAGTTATTGGTACACTTGCTAATGCTTTTCGTGATGAATTTGGAGCGAAATTTGAAGCGAAAAAACTTGAAATTGAACAAGCAGTGATGAACGCGGCTTTGGAGTCTGAAAGTTTGGATGTTACTTTACCTGGAAAAGCTCAAAAAAAAGGAAGTCGGCATATTTTAACTCAAACTCAAGAAGAAATTGAAGAAATTTTCCTTGGAATGGGTTATGAAATTGTTGATGGTTATGAAGTCGAAACCGATCATTATAACTTTGAACGAATGAATCTTCCTAAAGATCACCCAGCTCGTGATATGCAAGATACTTTTTATATTACCAATGAAGTTTTGCTTCGTACGCATACTTCACCAATGCAAGCTCGGACAATGGATGCTCATGATTTTTCAAAAGGGGGCTTGCGTATGATTGCTCCTGGTCGTGTTTATCGTCGTGATACAGATGATGCTACACACAGTCATCAATTCCATCAAATTGAAGGCTTGGTTGTAGATAAAAATATCACAATGGCTGACCTTAAAGGAACACTTGACCTTGTCATGAAAAAAATGTTTGGTCAAGAGCGTGAACTACGCTGGCGTCCAAGTTATTTCCCATTTACTGAACCATCTGTTGAGGTTGATATTTCTTGTTTCAAGTGTGGGGGTAAAGGATGTAATGTCTGCAAACATACTGGGTGGATTGAAATCCTTGGTGCAGGTATGGTCCATCCAAACGTACTTGAAATGTCTGGTTTAGATTCTTCTGTTTATTCTGGTTTTGCTTTTGGACTCGGTCAAGAACGTATTGCCATGTTACGCTATGGAATCAACGATATTCGTGGATTCTATCAAGGCGATGTAAGATTCTTAGAACAATT
>pheS_Lcl-297
ATGAACTTACAAGAAAAAATTGAAGACCTTCGCAAGCGGACTTTGTCTGACTTACTCTCTGTTGCAGACGAAAAAACGCTCAACAATCTTAGAACAGTAATGCTTGGTAAAAAAGGAGAGTTGACTGAAATCCTAAAAGGGATGAAAGATTTAACAAATGAAGAACGACCAGTTATTGGTGCACTTGCTAATGCTTTTCGTGATGAATTTGGAGCGAAATTTGAAGCGAAAAAACTTGAAATTGAACAAGCAGTGATGAACGCGGCTTTGGAGTCTGAAAGTTTGGATGTTACTTTACCTGGAAAAGCTCAAAAAAAAGGAAGTCGTCATATTTTAACTCAAACTCAAGAAGAAATTGAAGAAATTTTCCTTGGAATGGGTTATGAAATTGTTGATGGTTATGAAGTCGAAACCGATCATTATAACTTTGAACGAATGAATCTTCCTAAAGATCACCCAGCTCGTGATATGCAAGATACTTTTTATATTACCAATGAAGTTTTGCTTCGTACGCATACTTCACCAATGCAAGCTCGGACAATGGATGCTCATGATTTTTCAAAAGGGGGCTTGCGTATGATTGCTCCTGGTCGTGTTTATCGTCGTGATACAGATGATGCTACACACAGTCATCAATTCCATCAAATTGAAGGCTTGGTTGTAGATAAAAATATCACAATGGCTGACCTTAAAGGAACACTTGACCTTGTCATGAAAAAAATGTTTGGTCAAGAGCGTGAACTACGCTGGCGTCCAAGTTATTTCCCATTTACTGAACCTTCTGTTGAGGTTGATATTTCTTGTTTCAAGTGTGGGGGTAAAGGATGTAATGTCTGCAAACATACTGGGTGGATTGAAATCCTTGGTGCAGGTATGGTCCATCCAAACGTACTTGAAATGTCTGGTTTAGATTCTTCTGTTTATTCTGGTTTTGCTTTTGGACTCGGTCAAGAACGTATTGCCATGTTACGCTATGGAATCAACGATATTCGTGGATTCTATCAAGGCGATGTAAGATTCTTAGAACAATT
>pheS_Lcl-298
ATGAACTTACAAGAAAAAATTGAAGACCTTCGCAAGCGGACTTTGTCTGACTTACTCTCTGTTGCAGACGAAAAAACGCTCAACAATCTTAGAACAGTAATGCTTGGTAAAAAAGGAGAGTTGACTGAAATCCTAAAAGGGATGAAAGATTTAACAAATGAAGAACGACCAGTTATTGGTGCACTTGCTAATGCTTTTCGTGATGAATTTGGAGCGAAATTTGAAGCGAAAAAACTTGAAATTGAACAAGCAGTGATGAACGCGGCTTTGGAGTCTGAAAGTTTGGATGTTACTTTACCTGGAAAAGCTCAAAAAAAAGGAAGTCGTCATATTTTAACTCAAACTCAAGAAGAAATTGAAGAAATTTTCCTTGGAATGGGTTATGAAATTGTTGATGGTTATGAAGTCGAAACCGATCATTATAACTTTGAACGAATGAATCTTCCTAAAGATCACCCAGCTCGTGATATGCAAGATACTTTTTATATTACCAATGAAGTTTTGCTTCGTACGCATACTTCACCAATGCAAGCTCGGACAATGGATGCTCATGATTTTTCAAAAGGGGGCTTGCGTATGATTGCTCCTGGTCGTGTTTATCGTCGTGATACAGATGATGCTACACACAGTCATCAATTCCATCAAATTGAAGGCTTGGTTGTAGATAAAAATATCACAATGGCTGACCTTAAAGGAACACTTGACCTTGTCATGAAAAAAATGTTTGGTCAAGAGCGTGAACTACGCTGGCGTCCAAGTTATTTCCCATTTACTGAACCTTCTGTTGAGGTTGATATTTCTTGTTTCAAGTGTGGGGGTAAAGGATGTAATGTCTGCAAACATACTGGGTGGATTGAAATCCTTGGTGCAGGTATGGTCCATCCAAACGTACTTGAAATGTCTGGTTTAGATTCTTCTGTTTATTCTGGTTTTGCTTTTGGACTCGGTCAAGAACGTATTGCCATGTTACGCTATGGAATCAACGATATTCGTGGATTCTATCAAGGCGATGTAAGATTCTTAGAACAATT
>pheS_Lcl-299
ATGAACTTACAAGAAAAAATTGAAGACCTTCGCAAGCGGACTTTGTCTGACTTACTCTCTGTTGCAGACGAAAAAACGCTCAACAATCTTAGAACAGTAATGCTTGGTAAAAAAGGAGAGTTGACTGAAATCCTAAAAGGGATGAAAGATTTAACAAATGAAGAACGACCAGTTATTGGTGCACTTGCTAATGCTTTTCGTGATGAATTTGGAGCGAAATTTGAAGCGAAAAAACTTGAAATTGAACAAGCAGTGATGAACGCGGCTTTGGAGTCTGAAAGTTTGGATGTTACTTTACCTGGAAAAGCTCAAAAAAAAGGAAGTCGTCATATTTTAACTCAAACTCAAGAAGAAATTGAAGAAATTTTCCTTGGAATGGGTTATGAAATTGTTGATGGTTATGAAGTCGAAACCGATCATTATAACTTTGAACGAATGAATCTTCCTAAAGATCACCCAGCTCGTGATATGCAAGATACTTTTTATATTACCAATGAAGTTTTGCTTCGTACGCATACTTCACCAATGCAAGCTCGGACAATGGATGCTCATGATTTTTCAAAAGGGGGCTTGCGTATGATTGCTCCTGGTCGTGTTTATCGTCGTGATACAGATGATGCTACACACAGTCATCAATTCCATCAAATTGAAGGCTTGGTTGTAGATAAAAATATCACAATGGCTGACCTTAAAGGAACACTTGACCTTGTCATGAAAAAAATGTTTGGTCAAGAGCGTGAACTACGCTGGCGTCCAAGTTATTTCCCATTTACTGAACCTTCTGTTGAGGTTGATATTTCTTGTTTCAAGTGTGGGGGTAAAGGATGTAATGTCTGCAAACATACTGGGTGGATTGAAATCCTTGGTGCAGGTATGGTCCATCCAAACGTACTTGAAATGTCTGGTTTAGATTCTTCTGTTTATTCTGGTTTTGCTTTTGGACTCGGTCAAGAACGTATTGCCATGTTACGCTATGGAATCAACGATATTCGTGGATTCTATCAAGGCGATGTAAGATTCTTAGAACAATT
>pheS_Lcl-300
ATGAACTTACAAGAAAAAATTGAAGACCTTCGCAAGCGGACTTTGTCTGACTTACTCTCTGTTGCAGACGAAAAAACGCTCAACAATCTTAGAACAGTAATGCTTGGTAAAAAAGGAGAGTTGACTGAAATCCTAAAAGGGATGAAAGATTTAACAAATGAAGAACGACCAGTTATTGGTGCACTTGCTAATGCTTTTCGTGATGAATTTGGAGCGAAATTTGAAGCGAAAAAACTTGAAATTGAACAAGCAGTGATGAACGCGGCTTTGGAGTCTGAAACTTTGGATGTTACTTTACCTGGAAAAGCTCAGAAAAAAGGAAGTCGTCATATTTTAACTCAAACTCAAGAAGAAATTGAAGAAATTTTCCTTGGAATGGGTTATGAAATTGTTGATGGTTATGAAGTCGAAACCGATCATTATAACTTTGAACGAATGAATCTTCCTAAAGATCACCCAGCTCGTGATATGCAAGATACTTTTTATATTACCAATGAAGTTTTGCTTCGTACGCATACTTCACCAATGCAAGCTCGGACAATGGATGCTCATGATTTTTCAAAAGGAGGCTTGCGTATGATTGCTCCTGGTCGTGTTTATCGTCGTGATACAGATGATGCGACACACAGTCATCAATTCCATCAAATTGAAGGCTTGGTTGTAGATAAAAATATCACAATGGCTGACCTTAAAGGGACACTTGACCTTGTCATGAAAAAAATGTTTGGTCAAGAGCGTGAACTACGCTGGCGCCCAAGTTATTTCCCATTTACTGAACCTTCTGTTGAGGTTGATATTTCTTGTTTCAAATGCGGGGGTAAAGGATGTAATGTCTGCAAACATACCGGTTGGATTGAAATCCTTGGTGCAGGTATGGTCCATCCAAACGTACTTGAAATGTCTGGTTTAGATTCTTCTGTTTATTCTGGTTTTGCTTTTGGACTCGGTCAAGAACGTATTGCCATGTTACGCTATGGAATCAACGATATTCGTGGATTCTATCAAGGCGATGTAAGATTCTTAGAACAATT
>pheS_Lcl-301
ATGAACTTACAAGAAAAAATTGAAGACCTTCGCAAGCGGACTTTGTCTGACTTACTCTCTGTTGCAGACGAAAAAACGCTCAACAATCTTAGAACAGTAATGCTTGGTAAAAAAGGAGAGTTGACTGAAATCCTAAAAGGGATGAAAGATTTAACAAATGAAGAACGACCAGTTATTGGTGCACTTGCTAATGCTTTTCGTGATGAATTTGGAGCGAAATTTGAAGCGAAAAAACTTGAAATTGAACAAGCAGTGATGAACGCGGCTTTGGAGTCTGAAACTTTGGATGTTACTTTACCTGGAAAAGCTCAGAAAAAAGGAAGTCGTCATATTTTAACTCAAACTCAAGAAGAAATTGAAGAAATTTTCCTTGGAATGGGTTATGAAATTGTTGATGGTTATGAAGTCGAAACCGATCATTATAACTTTGAACGAATGAATCTTCCTAAAGATCACCCAGCTCGTGATATGCAAGATACTTTTTATATTACCAATGAAGTTTTGCTTCGTACGCATACTTCACCAATGCAAGCTCGGACAATGGATGCTCATGATTTTTCAAAAGGAGGCTTGCGTATGATTGCTCCTGGTCGTGTTTATCGTCGTGATACAGATGATGCGACACACAGTCATCAATTCCATCAAATTGAAGGCTTGGTTGTAGATAAAAATATCACAATGGCTGACCTTAAAGGGACACTTGACCTTGTCATGAAAAAAATGTTTGGTCAAGAGCGTGAACTACGCTGGCGCCCAAGTTATTTCCCATTTACTGAACCTTCTGTTGAGGTTGATATTTCTTGTTTCAAATGCGGGGGTAAAGGATGTAATGTCTGCAAACATACCGGTTGGATTGAAATCCTTGGTGCAGGTATGGTCCATCCAAACGTACTTGAAATGTCTGGTTTAGATTCTTCTGTTTATTCTGGTTTTGCTTTTGGACTCGGTCAAGAACGTATTGCCATGTTACGCTATGGAATCAACGATATTCGTGGATTCTATCAAGGCGATGTAAGATTCTTAGAACAATT
>pheS_Lcl-302
ATGAACTTACAAGAAAAAATTGAAGACCTTCGCAAGCGGACTTTGTCTGACTTACTCTCTGTTGCAGACGAAAAAACGCTCAACAATCTTAGAACAGTAATGCTTGGTAAAAAAGGAGAGTTGACTGAAATCCTAAAAGGGATGAAAGATTTAACAAATGAAGAACGACCAGTTATTGGTGCACTTGCTAATGCTTTTCGTGATGAATTTGGAGCGAAATTTGAAGCGAAAAAACTTGAAATTGAACAAGCAGTGATGAACGCGGCTTTGGAGTCTGAAACTTTGGATGTTACTTTACCTGGAAAAGCTCAGAAAAAAGGAAGTCGTCATATTTTAACTCAAACTCAAGAAGAAATTGAAGAAATTTTCCTTGGAATGGGTTATGAAATTGTTGATGGTTATGAAGTCGAAACCGATCATTATAACTTTGAACGAATGAATCTTCCTAAAGATCACCCAGCTCGTGATATGCAAGATACTTTTTATATTACCAATGAAGTTTTGCTTCGTACGCATACTTCACCAATGCAAGCTCGGACAATGGATGCTCATGATTTTTCAAAAGGAGGCTTGCGTATGATTGCTCCTGGTCGTGTTTATCGTCGTGATACAGATGATGCGACACACAGTCATCAATTCCATCAAATTGAAGGCTTGGTTGTAGATAAAAATATCACAATGGCTGACCTTAAAGGGACACTTGACCTTGTCATGAAAAAAATGTTTGGTCAAGAGCGTGAACTACGCTGGCGCCCAAGTTATTTCCCATTTACTGAACCTTCTGTTGAGGTTGATATTTCTTGTTTCAAATGCGGGGGTAAAGGATGTAATGTCTGCAAACATACCGGTTGGATTGAAATCCTTGGTGCAGGTATGGTCCATCCAAACGTACTTGAAATGTCTGGTTTAGATTCTTCTGTTTATTCTGGTTTTGCTTTTGGACTCGGTCAAGAACGTATTGCCATGTTACGCTATGGAATCAACGATATTCGTGGATTCTATCAAGGCGATGTAAGATTCTTAGAACAATT
>pheS_Lcl-303
ATGAACTTACAAGAAAAAATTGAAGACCTTCGCAAGCGGACTTTGTCTGACTTACTCTCTGTTGCAGACGAAAAAACGCTCAACAATCTTAGAACAGTAATGCTTGGTAAAAAAGGAGAGTTGACTGAAATCCTAAAAGGGATGAAAGATTTAACAAATGAAGAACGACCAGTTATTGGTGCACTTGCTAATGCTTTTCGTGATGAATTTGGAGCGAAATTTGAAGCGAAAAAACTTGAAATTGAACAAGCAGTGATGAACGCGGCTTTGGAGTCTGAAACTTTGGATGTTACTTTACCTGGAAAAGCTCAGAAAAAAGGAAGTCGTCATATTTTAACTCAAACTCAAGAAGAAATTGAAGAAATTTTCCTTGGAATGGGTTATGAAATTGTTGATGGTTATGAAGTCGAAACCGATCATTATAACTTTGAACGAATGAATCTTCCTAAAGATCACCCAGCTCGTGATATGCAAGATACTTTTTATATTACCAATGAAGTTTTGCTTCGTACGCATACTTCACCAATGCAAGCTCGGACAATGGATGCTCATGATTTTTCAAAAGGAGGCTTGCGTATGATTGCTCCTGGTCGTGTTTATCGTCGTGATACAGATGATGCGACACACAGTCATCAATTCCATCAAATTGAAGGCTTGGTTGTAGATAAAAATATCACAATGGCTGACCTTAAAGGGACACTTGACCTTGTCATGAAAAAAATGTTTGGTCAAGAGCGTGAACTACGCTGGCGCCCAAGTTATTTCCCATTTACTGAACCTTCTGTTGAGGTTGATATTTCTTGTTTCAAATGCGGGGGTAAAGGATGTAATGTCTGCAAACATACCGGTTGGATTGAAATCCTTGGTGCAGGTATGGTCCATCCAAACGTACTTGAAATGTCTGGTTTAGATTCTTCTGTTTATTCTGGTTTTGCTTTTGGACTCGGTCAAGAACGTATTGCCATGTTACGCTATGGAATCAACGATATTCGTGGATTCTATCAAGGCGATGTAAGATTCTTAGAACAATT
>pheS_Lcl-304
ATGAACTTACAAGAAAAAATTGAAGACCTTCGCAAGCGGACTTTGTCTGACTTACTCTCTGTTGCTGATGAAAAAACACTGAATAATTTAAGAACTGTGATGCTTGGTAAAAAGGGTGAATTGACTGAAATTCTGAAAGGGATGAAAGACCTAACTAATGAAGAACGTCCAGTTATTGGCGCACTTGCCAATGCTTTTCGTGATGAGTTTGGGGCAAAATTTGAAGCTAAAAAAGTGGAAATTGAACAAGCAGTAATGAATGCCGCTTTAGAATCAGAAACTTTGGATGTGACTTTGCCAGGAAAAGCTCAGAAAAAAGGAAGTCGCCATATCTTAACTCAAACGCAAGAAGAAATTGAAGAAATTTTCCTTGGAATGGGTTATGAAATTGTTGATGGCTATGAAGTGGAAACGGACCATTATAATTTTGAGCGAATGAATCTTCCAAAAGATCATCCAGCTCGTGATATGCAAGATACCTTCTATATCACTAATGAAGTTTTACTTCGTACGCATACTTCACCTATGCAAGCTCGGACAATGGATGCTCATGATTTCTCTAAAGGTGGTTTACGCATGATTGCTCCTGGTCGTGTTTATCGTCGTGATACAGATGATGCCACTCACAGCCACCAATTTCATCAAATTGAAGGTTTGGTTGTAGATAAAAATATCACAATGGCGGACCTTAAAGGAACGCTTGACCTTGTCATGAAAAAAATGTTTGGTCAAGACCGTGAATTACGCTGGCGTCCAAGTTATTTCCCATTTACTGAACCTTCTGTTGAGGTTGATATTTCTTGTTTCAAATGTGGCGGAAAAGGCTGTAACGTCTGCAAACATACCGGCTGGATTGAAATTCTTGGTGCAGGTATGGTCCATCCCAATGTGCTTGAAATGTCTGGTTTAGATTCTTCAGTTTATTCTGGTTTTGCTTTCGGGCTTGGTCAAGAACGTATTGCGATGCTCCGTTATGGAATCAATGATATTCGTGGATTCTATCAAGGAGATGTACGATTCTTAGAGCAATT
>pheS_Lcl-305
ATGAACTTACAAGAAAAAATTGAAGACCTTCGCAAGCGGACTTTGTCTGACTTACTCTCTGTTGCAGACGAAAAAACGCTCAACAATCTTAGAACAGTAATGCTTGGTAAAAAAGGAGAGTTGACTGAAATCCTAAAAGTGATGAAAGATTTAACAAATGAAGAACGACCAGTTATTGGTGCACTTGCTAATGCTTTTCGTGATGAATTTGGAGCGAAATTTGAAGCGAAAAAACTTGAAATTGAACAAGCAGTGATGAACGCGGCTTTGGAGTCTGAAAGTTTGGATGTTACTTTACCTGGAAAAGCTCAAAAAAAAGGAAGTCGGCATATTTTAACTCAAACTCAAGAAGAAATTGAAGAAATTTTCCTTGGAATGGGTTATGAAATTGTTGATGGTTATGAAGTCGAAACCGATCATTATAACTTTGAACGAATGAATCTTCCTAAAGATCACCCAGCTCGTGATATGCAAGATACTTTTTATATTACCAATGAAGTTTTGCTTCGTACGCATACTTCACCAATGCAAGCTCGGACAATGGATGCTCATGATTTTTCAAAAGGGGGCTTGCGTATGATTGCTCCTGGTCGTGTTTATCGTCGTGATACAGATGATGCTACACACAGTCATCAATTCCATCAAATTGAAGGCTTGGTTGTAGATAAAAATATCACAATGGCTGACCTTAAAGGAACACTTGACCTTGTCATGAAAAAAATGTTTGGTCAAGAGCGTGAACTACGCTGGCGTCCAAGTTATTTCCCATTTACTGAACCATCTGTTGAGGTTGATATTTCTTGTTTCAAGTGTGGGGGTAAAGGATGTAATGTCTGCAAACATACTGGGTGGATTGAAATCCTTGGTGCAGGTATGGTCCATCCAAACGTACTTGAAATGTCTGGTTTAGATTCTTCTGTTTATTCTGGTTTTGCTTTTGGACTCGGTCAAGAACGTATTGCCATGTTACGCTATGGAATCAACGATATTCGTGGATTCTATCAAGGCGATGTAAGATTCTTAGAACAATT
>pheS_Lcl-306
ATGAACTTACAAGAAAAAATTGAAGACCTTCGCAAGCGGACTTTGTCTGACTTACTCTCTGTTGCAGACGAAAAAACGCTCAACAATCTTAGAACAGTAATGCTTGGTAAAAAAGGAGAGTTGACTGAAATCCTAAAAGTGATGAAAGATTTAACAAATGAAGAACGACCAGTTATTGGTGCACTTGCTAATGCTTTTCGTGATGAATTTGGAGCGAAATTTGAAGCGAAAAAACTTGAAATTGAACAAGCAGTGATGAACGCGGCTTTGGAGTCTGAAAGTTTGGATGTTACTTTACCTGGAAAAGCTCAAAAAAAAGGAAGTCGGCATATTTTAACTCAAACTCAAGAAGAAATTGAAGAAATTTTCCTTGGAATGGGTTATGAAATTGTTGATGGTTATGAAGTCGAAACCGATCATTATAACTTTGAACGAATGAATCTTCCTAAAGATCACCCAGCTCGTGATATGCAAGATACTTTTTATATTACCAATGAAGTTTTGCTTCGTACGCATACTTCACCAATGCAAGCTCGGACAATGGATGCTCATGATTTTTCAAAAGGGGGCTTGCGTATGATTGCTCCTGGTCGTGTTTATCGTCGTGATACAGATGATGCTACACACAGTCATCAATTCCATCAAATTGAAGGCTTGGTTGTAGATAAAAATATCACAATGGCTGACCTTAAAGGAACACTTGACCTTGTCATGAAAAAAATGTTTGGTCAAGAGCGTGAACTACGCTGGCGTCCAAGTTATTTCCCATTTACTGAACCATCTGTTGAGGTTGATATTTCTTGTTTCAAGTGTGGGGGTAAAGGATGTAATGTCTGCAAACATACTGGGTGGATTGAAATCCTTGGTGCAGGTATGGTCCATCCAAACGTACTTGAAATGTCTGGTTTAGATTCTTCTGTTTATTCTGGTTTTGCTTTTGGACTCGGTCAAGAACGTATTGCCATGTTACGCTATGGAATCAACGATATTCGTGGATTCTATCAAGGCGATGTAAGATTCTTAGAACAATT
>pheS_Lcl-307
ATGAACTTACAAGAAAAAATTGAAGACCTTCGCAAGCGGACTTTGTCTGACTTACTCTCTGTTGCAGACGAAAAAACGCTCAACAATCTTAGAACAGTAATGCTTGGTAAAAAAGGAGAGTTGACTGAAATCCTAAAAGTGATGAAAGATTTAACAAATGAAGAACGACCAGTTATTGGTGCACTTGCTAATGCTTTTCGTGATGAATTTGGAGCGAAATTTGAAGCGAAAAAACTTGAAATTGAACAAGCAGTGATGAACGCGGCTTTGGAGTCTGAAAGTTTGGATGTTACTTTACCTGGAAAAGCTCAAAAAAAAGGAAGTCGGCATATTTTAACTCAAACTCAAGAAGAAATTGAAGAAATTTTCCTTGGAATGGGTTATGAAATTGTTGATGGTTATGAAGTCGAAACCGATCATTATAACTTTGAACGAATGAATCTTCCTAAAGATCACCCAGCTCGTGATATGCAAGATACTTTTTATATTACCAATGAAGTTTTGCTTCGTACGCATACTTCACCAATGCAAGCTCGGACAATGGATGCTCATGATTTTTCAAAAGGGGGCTTGCGTATGATTGCTCCTGGTCGTGTTTATCGTCGTGATACAGATGATGCTACACACAGTCATCAATTCCATCAAATTGAAGGCTTGGTTGTAGATAAAAATATCACAATGGCTGACCTTAAAGGAACACTTGACCTTGTCATGAAAAAAATGTTTGGTCAAGAGCGTGAACTACGCTGGCGTCCAAGTTATTTCCCATTTACTGAACCATCTGTTGAGGTTGATATTTCTTGTTTCAAGTGTGGGGGTAAAGGATGTAATGTCTGCAAACATACTGGGTGGATTGAAATCCTTGGTGCAGGTATGGTCCATCCAAACGTACTTGAAATGTCTGGTTTAGATTCTTCTGTTTATTCTGGTTTTGCTTTTGGACTCGGTCAAGAACGTATTGCCATGTTACGCTATGGAATCAACGATATTCGTGGATTCTATCAAGGCGATGTAAGATTCTTAGAACAATT
>pheS_Lcl-308
ATGAACTTACAAGAAAAAATTGAAGACCTTCGCAAGCGGACTTTGTCTGACTTACTCTCTGTTGCAGACGAAAAAACGCTCAACAATCTTAGAACAGTAATGCTTGGTAAAAAAGGAGAGTTGACTGAAATCCTAAAAGTGATGAAAGATTTAACAAATGAAGAACGACCAGTTATTGGTGCACTTGCTAATGCTTTTCGTGATGAATTTGGAGCGAAATTTGAAGCGAAAAAACTTGAAATTGAACAAGCAGTGATGAACGCGGCTTTGGAGTCTGAAAGTTTGGATGTTACTTTACCTGGAAAAGCTCAAAAAAAAGGAAGTCGGCATATTTTAACTCAAACTCAAGAAGAAATTGAAGAAATTTTCCTTGGAATGGGTTATGAAATTGTTGATGGTTATGAAGTCGAAACCGATCATTATAACTTTGAACGAATGAATCTTCCTAAAGATCACCCAGCTCGTGATATGCAAGATACTTTTTATATTACCAATGAAGTTTTGCTTCGTACGCATACTTCACCAATGCAAGCTCGGACAATGGATGCTCATGATTTTTCAAAAGGGGGCTTGCGTATGATTGCTCCTGGTCGTGTTTATCGTCGTGATACAGATGATGCTACACACAGTCATCAATTCCATCAAATTGAAGGCTTGGTTGTAGATAAAAATATCACAATGGCTGACCTTAAAGGAACACTTGACCTTGTCATGAAAAAAATGTTTGGTCAAGAGCGTGAACTACGCTGGCGTCCAAGTTATTTCCCATTTACTGAACCATCTGTTGAGGTTGATATTTCTTGTTTCAAGTGTGGGGGTAAAGGATGTAATGTCTGCAAACATACTGGGTGGATTGAAATCCTTGGTGCAGGTATGGTCCATCCAAACGTACTTGAAATGTCTGGTTTAGATTCTTCTGTTTATTCTGGTTTTGCTTTTGGACTCGGTCAAGAACGTATTGCCATGTTACGCTATGGAATCAACGATATTCGTGGATTCTATCAAGGCGATGTAAGATTCTTAGAACAATT
>pheS_Lcl-309
ATGAACTTACAAGAAAAAATTGAAGACCTTCGCAAGCGGACTTTGTCTGACTTACTCTCTGTTGCAGACGAAAAAACGCTCAACAATCTTAGAACAGTAATGCTTGGTAAAAAAGGAGAGTTGACTGAAATCCTAAAAGTGATGAAAGATTTAACAAATGAAGAACGACCAGTTATTGGTGCACTTGCTAATGCTTTTCGTGATGAATTTGGAGCGAAATTTGAAGCGAAAAAACTTGAAATTGAACAAGCAGTGATGAACGCGGCTTTGGAGTCTGAAAGTTTGGATGTTACTTTACCTGGAAAAGCTCAAAAAAAAGGAAGTCGGCATATTTTAACTCAAACTCAAGAAGAAATTGAAGAAATTTTCCTTGGAATGGGTTATGAAATTGTTGATGGTTATGAAGTCGAAACCGATCATTATAACTTTGAACGAATGAATCTTCCTAAAGATCACCCAGCTCGTGATATGCAAGATACTTTTTATATTACCAATGAAGTTTTGCTTCGTACGCATACTTCACCAATGCAAGCTCGGACAATGGATGCTCATGATTTTTCAAAAGGGGGCTTGCGTATGATTGCTCCTGGTCGTGTTTATCGTCGTGATACAGATGATGCTACACACAGTCATCAATTCCATCAAATTGAAGGCTTGGTTGTAGATAAAAATATCACAATGGCTGACCTTAAAGGAACACTTGACCTTGTCATGAAAAAAATGTTTGGTCAAGAGCGTGAACTACGCTGGCGTCCAAGTTATTTCCCATTTACTGAACCATCTGTTGAGGTTGATATTTCTTGTTTCAAGTGTGGGGGTAAAGGATGTAATGTCTGCAAACATACTGGGTGGATTGAAATCCTTGGTGCAGGTATGGTCCATCCAAACGTACTTGAAATGTCTGGTTTAGATTCTTCTGTTTATTCTGGTTTTGCTTTTGGACTCGGTCAAGAACGTATTGCCATGTTACGCTATGGAATCAACGATATTCGTGGATTCTATCAAGGCGATGTAAGATTCTTAGAACAATT
>pheS_Lcl-310
ATGAACTTACAAGAAAAAATTGAAGACCTTCGCAAGCGGACTTTGTCTGACTTACTCTCTGTTGCAGACGAAAAAACGCTCAACAATCTTAGAACAGTAATGCTTGGTAAAAAAGGAGAGTTGACTGAAATCCTAAAAGTGATGAAAGATTTAACAAATGAAGAACGACCAGTTATTGGTGCACTTGCTAATGCTTTTCGTGATGAATTTGGAGCGAAATTTGAAGCGAAAAAACTTGAAATTGAACAAGCAGTGATGAACGCGGCTTTGGAGTCTGAAAGTTTGGATGTTACTTTACCTGGAAAAGCTCAAAAAAAAGGAAGTCGGCATATTTTAACTCAAACTCAAGAAGAAATTGAAGAAATTTTCCTTGGAATGGGTTATGAAATTGTTGATGGTTATGAAGTCGAAACCGATCATTATAACTTTGAACGAATGAATCTTCCTAAAGATCACCCAGCTCGTGATATGCAAGATACTTTTTATATTACCAATGAAGTTTTGCTTCGTACGCATACTTCACCAATGCAAGCTCGGACAATGGATGCTCATGATTTTTCAAAAGGGGGCTTGCGTATGATTGCTCCTGGTCGTGTTTATCGTCGTGATACAGATGATGCTACACACAGTCATCAATTCCATCAAATTGAAGGCTTGGTTGTAGATAAAAATATCACAATGGCTGACCTTAAAGGAACACTTGACCTTGTCATGAAAAAAATGTTTGGTCAAGAGCGTGAACTACGCTGGCGTCCAAGTTATTTCCCATTTACTGAACCATCTGTTGAGGTTGATATTTCTTGTTTCAAGTGTGGGGGTAAAGGATGTAATGTCTGCAAACATACTGGGTGGATTGAAATCCTTGGTGCAGGTATGGTCCATCCAAACGTACTTGAAATGTCTGGTTTAGATTCTTCTGTTTATTCTGGTTTTGCTTTTGGACTCGGTCAAGAACGTATTGCCATGTTACGCTATGGAATCAACGATATTCGTGGATTCTATCAAGGCGATGTAAGATTCTTAGAACAATT
>pheS_Lcl-311
ATGAACTTACAAGAAAAAATTGAAGACCTTCGCAAGCGGACTTTGTCTGACTTACTCTCTGTTGCAGACGAAAAAACGCTCAACAATCTTAGAACAGTAATGCTTGGTAAAAAAGGAGAGTTGACTGAAATCCTAAAAGGGATGAAAGATTTAACAAATGAAGAACGACCAGTTATTGGTGCACTTGCTAATGCTTTTCGTGATGAATTTGGAGCGAAATTTGAAGCGAAAAAACTTGAAATTGAACAAGCAGTGATGAACGCGGCTTTGGAGTCTGAAAGTTTGGATGTTACTTTACCTGGAAAAGCTCAAAAAAAAGGAAGTCGGCATATTTTAACTCAAACTCAAGAAGAAATTGAAGAAATTTTCCTTGGAATGGGTTATGAAATTGTTGATGGTTATGAAGTCGAAACCGATCATTATAACTTTGAACGAATGAATCTTCCTAAAGATCACCCAGCTCGTGATATGCAAGATACTTTTTATATTACCAATGAAGTTTTGCTTCGTACGCATACTTCACCAATGCAAGCTCGGACAATGGATGCTCATGATTTTTCAAAAGGGGGCTTGCGTATGATTGCTCCTGGTCGTGTTTATCGTCGTGATACAGATGATGCTACACACAGTCATCAATTCCATCAAATTGAAGGCTTGGTTGTAGATAAAAATATCACAATGGCTGACCTTAAAGGAACACTTGACCTTGTCATGAAAAAAATGTTTGGTCAAGAGCGTGAACTACGCTGGCGTCCAAGTTATTTCCCATTTACTGAACCATCTGTTGAGGTTGATATTTCTTGTTTCAAGTGTGGGGGTAAAGGATGTAATGTCTGCAAACATACTGGGTGGATTGAAATCCTTGGTGCAGGTATGGTCCATCCAAACGTACTTGAAATGTCTGGTTTAGATTCTTCTGTTTATTCTGGTTTTGCTTTTGGACTCGGTCAAGAACGTATTGCCATGTTACGCTATGGAATCAACGATATTCGTGGATTCTATCAAGGCGATGTAAGATTCTTAGAACAATT
>pheS_Lcl-312
ATGAACTTACAAGAAAAAATTGAAGACCTTCGCAAGCGGACTTTGTCTGACTTACTCTCTGTTGCAGACGAAAAAACGCTCAACAATCTTAGAACAGTAATGCTTGGTAAAAAAGGAGAGTTGACTGAAATCCTAAAAGGGATGAAAGATTTAACAAATGAAGAACGACCAGTTATTGGTGCACTTGCTAATGCTTTTCGTGATGAATTTGGAGCGAAATTTGAAGCGAAAAAACTTGAAATTGAACAAGCAGTGATGAACGCGGCTTTGGAGTCTGAAACTTTGGATGTTACTTTACCTGGAAAAGCTCAGAAAAAAGGAAGTCGTCATATTTTAACTCAAACTCAAGAAGAAATTGAAGAAATTTTCCTTGGAATGGGTTATGAAATTGTTGATGGTTATGAAGTCGAAACCGATCATTATAACTTTGAACGAATGAATCTTCCTAAAGATCACCCAGCTCGTGATATGCAAGATACTTTTTATATTACCAATGAAGTTTTGCTTCGTACGCATACTTCACCAATGCAAGCTCGGACAATGGATGCTCATGATTTTTCAAAAGGAGGCTTGCGTATGATTGCTCCTGGTCGTGTTTATCGTCGTGATACAGATGATGCGACACACAGTCATCAATTCCATCAAATTGAAGGCTTGGTTGTAGATAAAAATATCACAATGGCTGACCTTAAAGGGACACTTGACCTTGTCATGAAAAAAATGTTTGGTCAAGAGCGTGAACTACGCTGGCGCCCAAGTTATTTCCCATTTACTGAACCTTCTGTTGAGGTTGATATTTCTTGTTTCAAATGCGGGGGTAAAGGATGTAATGTCTGCAAACATACCGGTTGGATTGAAATCCTTGGTGCAGGTATGGTCCATCCAAACGTACTTGAAATGTCTGGTTTAGATTCTTCTGTTTATTCTGGTTTTGCTTTTGGACTCGGTCAAGAACGTATTGCCATGTTACGCTATGGAATCAACGATATTCGTGGATTCTATCAAGGCGATGTAAGATTCTTAGAACAATT
>pheS_Lcl-313
ATGAACTTACAAGAAAAAATTGAAGACCTTCGCAAGCGGACTTTGTCTGACTTACTCTCTGTTGCAGACGAAAAAACGCTCAACAATCTTAGAACAGTAATGCTTGGTAAAAAAGGAGAGTTGACTGAAATCCTAAAAGGGATGAAAGATTTAACAAATGAAGAACGACCAGTTATTGGTGCACTTGCTAATGCTTTTCGTGATGAATTTGGAGCGAAATTTGAAGCGAAAAAACTTGAAATTGAACAAGCAGTGATGAACGCGGCTTTGGAGTCTGAAACTTTGGATGTTACTTTACCTGGAAAAGCTCAGAAAAAAGGAAGTCGTCATATTTTAACTCAAACTCAAGAAGAAATTGAAGAAATTTTCCTTGGAATGGGTTATGAAATTGTTGATGGTTATGAAGTCGAAACCGATCATTATAACTTTGAACGAATGAATCTTCCTAAAGATCACCCAGCTCGTGATATGCAAGATACTTTTTATATTACCAATGAAGTTTTGCTTCGTACGCATACTTCACCAATGCAAGCTCGGACAATGGATGCTCATGATTTTTCAAAAGGAGGCTTGCGTATGATTGCTCCTGGTCGTGTTTATCGTCGTGATACAGATGATGCGACACACAGTCATCAATTCCATCAAATTGAAGGCTTGGTTGTAGATAAAAATATCACAATGGCTGACCTTAAAGGGACACTTGACCTTGTCATGAAAAAAATGTTTGGTCAAGAGCGTGAACTACGCTGGCGCCCAAGTTATTTCCCATTTACTGAACCTTCTGTTGAGGTTGATATTTCTTGTTTCAAATGCGGGGGTAAAGGATGTAATGTCTGCAAACATACCGGTTGGATTGAAATCCTTGGTGCAGGTATGGTCCATCCAAACGTACTTGAAATGTCTGGTTTAGATTCTTCTGTTTATTCTGGTTTTGCTTTTGGACTCGGTCAAGAACGTATTGCCATGTTACGCTATGGAATCAACGATATTCGTGGATTCTATCAAGGCGATGTAAGATTCTTAGAACAATT
>pheS_Lcl-314
ATGAACTTACAAGAAAAAATTGAAGACCTTCGCAAGCGGACTTTGTCTGACTTACTCTCTGTTGCAGACGAAAAAACGCTCAACAATCTTAGAACAGTAATGCTTGGTAAAAAAGGAGAGTTGACTGAAATCCTAAAAGGGATGAAAGATTTAACAAATGAAGAACGACCAGTTATTGGTGCACTTGCTAATGCTTTTCGTGATGAATTTGGAGCGAAATTTGAAGCGAAAAAACTTGAAATTGAACAAGCAGTGATGAACGCGGCTTTGGAGTCTGAAACTTTGGATGTTACTTTACCTGGAAAAGCTCAGAAAAAAGGAAGTCGTCATATTTTAACTCAAACTCAAGAAGAAATTGAAGAAATTTTCCTTGGAATGGGTTATGAAATTGTTGATGGTTATGAAGTCGAAACCGATCATTATAACTTTGAACGAATGAATCTTCCTAAAGATCACCCAGCTCGTGATATGCAAGATACTTTTTATATTACCAATGAAGTTTTGCTTCGTACGCATACTTCACCAATGCAAGCTCGGACAATGGATGCTCATGATTTTTCAAAAGGAGGCTTGCGTATGATTGCTCCTGGTCGTGTTTATCGTCGTGATACAGATGATGCGACACACAGTCATCAATTCCATCAAATTGAAGGCTTGGTTGTAGATAAAAATATCACAATGGCTGACCTTAAAGGGACACTTGACCTTGTCATGAAAAAAATGTTTGGTCAAGAGCGTGAACTACGCTGGCGCCCAAGTTATTTCCCATTTACTGAACCTTCTGTTGAGGTTGATATTTCTTGTTTCAAATGCGGGGGTAAAGGATGTAATGTCTGCAAACATACCGGTTGGATTGAAATCCTTGGTGCAGGTATGGTCCATCCAAACGTACTTGAAATGTCTGGTTTAGATTCTTCTGTTTATTCTGGTTTTGCTTTTGGACTCGGTCAAGAACGTATTGCCATGTTACGCTATGGAATCAACGATATTCGTGGATTCTATCAAGGCGATGTAAGATTCTTAGAACAATT
>pheS_Lcl-315
ATGAACTTACAAGAAAAAATTGAAGACCTTCGCAAGCGGACTTTGTCTGACTTACTCTCTGTTGCAGACGAAAAAACGCTCAACAATCTTAGAACAGTAATGCTTGGTAAAAAAGGAGAGTTGACTGAAATCCTAAAAGGGATGAAAGATTTAACAAATGAAGAACGACCAGTTATTGGTGCATTTGCTAATGCTTTTCGTGATGAATTTGGAGCGAAATTTGAAGCGAAAAAACTTGAAATTGAACAAGCAGTGATGAACGCGGCTTTGGAGTCTGAAAGTTTGGATGTTACTTTACCTGGAAAAGCTCAAAAAAAAGGAAGTCGTCATATTTTAACTCAAACTCAAGAAGAAATTGAAGAAATTTTCCTTGGAATGGGTTATGAAATTGTTGATGGTTATGAAGTCGAAACCGATCATTATAACTTTGAACGAATGAATCTTCCTAAAGATCACCCAGCTCGTGATATGCAAGATACTTTTTATATTACCAATGAAGTTTTGCTTCGTACGCATACTTCACCAATGCAAGCTCGGACAATGGATGCTCATGATTTTTCAAAAGGGGGCTTGCGTATGATTGCTCCTGGTCGTGTTTATCGTCGTGATACAGATGATGCTACACACAGTCATCAATTCCATCAAATTGAAGGCTTGGTTGTAGATAAAAATATCACAATGGCTGACCTTAAAGGAACACTTGACCTTGTCATGAAAAAAATGTTTGGTCAAGAGCGTGAACTACGCTGGCGTCCAAGTTATTTCCCATTTACTGAACCTTCTGTTGAGGTTGATATTTCTTGTTTCAAGTGTGGGGGTAAAGGATGTAATGTCTGCAAACATACTGGGTGGATTGAAATCCTTGGTGCAGGTATGGTCCATCCAAACGTACTTGAAATGTCTGGTTTAGATTCTTCTGTTTATTCTGGTTTTGCTTTTGGACTCGGTCAAGAACGTATTGCCATGTTACGCTATGGAATCAACGATATTCGTGGATTCTATCAAGGCGATGTAAGATTCTTAGAACAATT
>pheS_Lcl-316
ATGAACTTACAAGAAAAAATTGAAGACCTTCGCAAGCGGACTTTGTCTGACTTACTCTCTGTTGCAGACGAAAAAACGCTCAACAATCTTAGAACAGTAATGCTTGGTAAAAAAGGAGAGTTGACTGAAATCCTAAAAGGGATGAAAGATTTAACAAATGAAGAACGACCAGTTATTGGTGCACTTGCTAATGCTTTTCGTGATGAATTTGGAGCGAAATTTGAAGCGAAAAAACTTGAAATTGAACAAGCAGTGATGAACGCGGCTTTGGAGTCTGAAACTTTGGATGTTACTTTACCTGGAAAAGCTCAGAAAAAAGGAAGTCGTCATATTTTAACTCAAACTCAAGAAGAAATTGAAGAAATTTTCCTTGGAATGGGTTATGAAATTGTTGATGGTTATGAAGTCGAAACCGATCATTATAACTTTGAACGAATGAATCTTCCTAAAGATCACCCAGCTCGTGATATGCAAGATACTTTTTATATTACCAATGAAGTTTTGCTTCGTACGCATACTTCACCAATGCAAGCTCGGACAATGGATGCTCATGATTTTTCAAAAGGAGGCTTGCGTATGATTGCTCCTGGTCGTGTTTATCGTCGTGATACAGATGATGCGACACACAGTCATCAATTCCATCAAATTGAAGGCTTGGTTGTAGATAAAAATATCACAATGGCTGACCTTAAAGGGACACTTGACCTTGTCATGAAAAAAATGTTTGGTCAAGAGCGTGAACTACGCTGGCGCCCAAGTTATTTCCCATTTACTGAACCTTCTGTTGAGGTTGATATTTCTTGTTTCAAATGCGGGGGTAAAGGATGTAATGTCTGCAAACATACCGGTTGGATTGAAATCCTTGGTGCAGGTATGGTCCATCCAAACGTACTTGAAATGTCTGGTTTAGATTCTTCTGTTTATTCTGGTTTTGCTTTTGGACTCGGTCAAGAACGTATTGCCATGTTACGCTATGGAATCAACGATATTCGTGGATTCTATCAAGGCGATGTAAGATTCTTAGAACAATT
>pheS_Lcl-317
ATGAACTTACAAGAAAAAATTGAAGACCTTCGCAAGCGGACTTTGTCTGACTTACTCTCTGTTGCAGACGAAAAAACGCTCAACAATCTTAGAACAGTAATGCTTGGTAAAAAAGGAGAGTTGACTGAAATCCTAAAAGGGATGAAAGATTTAACAAATGAAGAACGACCAGTTATTGGTGCATTTGCTAATGCTTTTCGTGATGAATTTGGAGCGAAATTTGAAGCGAAAAAACTTGAAATTGAACAAGCAGTGATGAACGCGGCTTTGGAGTCTGAAAGTTTGGATGTTACTTTACCTGGAAAAGCTCAAAAAAAAGGAAGTCGTCATATTTTAACTCAAACTCAAGAAGAAATTGAAGAAATTTTCCTTGGAATGGGTTATGAAATTGTTGATGGTTATGAAGTCGAAACCGATCATTATAACTTTGAACGAATGAATCTTCCTAAAGATCACCCAGCTCGTGATATGCAAGATACTTTTTATATTACCAATGAAGTTTTGCTTCGTACGCATACTTCACCAATGCAAGCTCGGACAATGGATGCTCATGATTTTTCAAAAGGGGGCTTGCGTATGATTGCTCCTGGTCGTGTTTATCGTCGTGATACAGATGATGCTACACACAGTCATCAATTCCATCAAATTGAAGGCTTGGTTGTAGATAAAAATATCACAATGGCTGACCTTAAAGGAACACTTGACCTTGTCATGAAAAAAATGTTTGGTCAAGAGCGTGAACTACGCTGGCGTCCAAGTTATTTCCCATTTACTGAACCTTCTGTTGAGGTTGATATTTCTTGTTTCAAGTGTGGGGGTAAAGGATGTAATGTCTGCAAACATACTGGGTGGATTGAAATCCTTGGTGCAGGTATGGTCCATCCAAACGTACTTGAAATGTCTGGTTTAGATTCTTCTGTTTATTCTGGTTTTGCTTTTGGACTCGGTCAAGAACGTATTGCCATGTTACGCTATGGAATCAACGATATTCGTGGATTCTATCAAGGCGATGTAAGATTCTTAGAACAATT
>pheS_Lcl-318
ATGAACTTACAAGAAAAAATTGAAGACCTTCGCAAGCGGACTTTGTCTGACTTACTCTCTGTTGCAGACGAAAAAACGCTCAACAATCTTAGAACAGTAATGCTTGGTAAAAAAGGAGAGTTGACTGAAATCCTAAAAGGGATGAAAGATTTAACAAATGAAGAACGACCAGTTATTGGTGCACTTGCTAATGCTTTTCGTGATGAATTTGGAGCGAAATTTGAAGCGAAAAAACTTGAAATTGAACAAGCAGTGATGAACGCGGCTTTGGAGTCTGAAAGTTTGGATGTTACTTTACCTGGAAAAGCTCAAAAAAAAGGAAGTCGTCATATTTTAACTCAAACTCAAGAAGAAATTGAAGAAATTTTCCTTGGAATGGGTTATGAAATTGTTGATGGTTATGAAGTCGAAACCGATCATTATAACTTTGAACGAATGAATCTTCCTAAAGATCACCCAGCTCGTGATATGCAAGATACTTTTTATATTACCAATGAAGTTTTGCTTCGTACGCATACTTCACCAATGCAAGCTCGGACAATGGATGCTCATGATTTTTCAAAAGGGGGCTTGCGTATGATTGCTCCTGGTCGTGTTTATCGTCGTGATACAGATGATGCTACACACAGTCATCAATTCCATCAAATTGAAGGCTTGGTTGTAGATAAAAATATCACAATGGCTGACCTTAAAGGAACACTTGACCTTGTCATGAAAAAAATGTTTGGTCAAGAGCGTGAACTACGCTGGCGTCCAAGTTATTTCCCATTTACTGAACCTTCTGTTGAGGTTGATATTTCTTGTTTCAAGTGTGGGGGTAAAGGATGTAATGTCTGCAAACATACTGGGTGGATTGAAATCCTTGGTGCAGGTATGGTCCATCCAAACGTACTTGAAATGTCTGGTTTAGATTCTTCTGTTTATTCTGGTTTTGCTTTTGGACTCGGTCAAGAACGTATTGCCATGTTACGCTATGGAATCAACGATATTCGTGGATTCTATCAAGGCGATGTAAGATTCTTAGAACAATT
>pheS_Lcl-319
ATGAACTTACAAGAAAAAATTGAAGACCTTCGCAAGCGGACTTTGTCTGACTTACTCTCTGTTGCAGACGAAAAAACGCTCAACAATCTTAGAACAGTAATGCTTGGTAAAAAAGGAGAGTTGACTGAAATCCTAAAAGGGATGAAAGATTTAACAAATGAAGAACGACCAGTTATTGGTGCACTTGCTAATGCTTTTCGTGATGAATTTGGAGCGAAATTTGAAGCGAAAAAACTTGAAATTGAACAAGCAGTGATGAACGCGGCTTTGGAGTCTGAAACTTTGGATGTTACTTTACCTGGAAAAGCTCAGAAAAAAGGAAGTCGTCATATTTTAACTCAAACTCAAGAAGAAATTGAAGAAATTTTCCTTGGAATGGGTTATGAAATTGTTGATGGTTATGAAGTCGAAACCGATCATTATAACTTTGAACGAATGAATCTTCCTAAAGATCACCCAGCTCGTGATATGCAAGATACTTTTTATATTACCAATGAAGTTTTGCTTCGTACGCATACTTCACCAATGCAAGCTCGGACAATGGATGCTCATGATTTTTCAAAAGGAGGCTTGCGTATGATTGCTCCTGGTCGTGTTTATCGTCGTGATACAGATGATGCGACACACAGTCATCAATTCCATCAAATTGAAGGCTTGGTTGTAGATAAAAATATCACAATGGCTGACCTTAAAGGGACACTTGACCTTGTCATGAAAAAAATGTTTGGTCAAGAGCGTGAACTACGCTGGCGCCCAAGTTATTTCCCATTTACTGAACCTTCTGTTGAGGTTGATATTTCTTGTTTCAAATGCGGGGGTAAAGGATGTAATGTCTGCAAACATACCGGTTGGATTGAAATCCTTGGTGCAGGTATGGTCCATCCAAACGTACTTGAAATGTCTGGTTTAGATTCTTCTGTTTATTCTGGTTTTGCTTTTGGACTCGGTCAAGAACGTATTGCCATGTTACGCTATGGAATCAACGATATTCGTGGATTCTATCAAGGCGATGTAAGATTCTTAGAACAATT
>pheS_Lcl-320
ATGAACTTACAAGAAAAAATTGAAGACCTTCGCAAGCGGACTTTGTCTGACTTACTCTCTGTTGCAGACGAAAAAACGCTCAACAATCTTAGAACAGTAATGCTTGGTAAAAAAGGAGAGTTGACTGAAATCCTAAAAGGGATGAAAGATTTAACAAATGAAGAACGACCAGTTATTGGTGCACTTGCTAATGCTTTTCGTGATGAATTTGGAGCGAAATTTGAAGCGAAAAAACTTGAAATTGAACAAGCAGTGATGAACGCGGCTTTGGAGTCTGAAACTTTGGATGTTACTTTACCTGGAAAAGCTCAGAAAAAAGGAAGTCGTCATATTTTAACTCAAACTCAAGAAGAAATTGAAGAAATTTTCCTTGGAATGGGTTATGAAATTGTTGATGGTTATGAAGTCGAAACCGATCATTATAACTTTGAACGAATGAATCTTCCTAAAGATCACCCAGCTCGTGATATGCAAGATACTTTTTATATTACCAATGAAGTTTTGCTTCGTACGCATACTTCACCAATGCAAGCTCGGACAATGGATGCTCATGATTTTTCAAAAGGAGGCTTGCGTATGATTGCTCCTGGTCGTGTTTATCGTCGTGATACAGATGATGCGACACACAGTCATCAATTCCATCAAATTGAAGGCTTGGTTGTAGATAAAAATATCACAATGGCTGACCTTAAAGGGACACTTGACCTTGTCATGAAAAAAATGTTTGGTCAAGAGCGTGAACTACGCTGGCGCCCAAGTTATTTCCCATTTACTGAACCTTCTGTTGAGGTTGATATTTCTTGTTTCAAATGCGGGGGTAAAGGATGTAATGTCTGCAAACATACCGGTTGGATTGAAATCCTTGGTGCAGGTATGGTCCATCCAAACGTACTTGAAATGTCTGGTTTAGATTCTTCTGTTTATTCTGGTTTTGCTTTTGGACTCGGTCAAGAACGTATTGCCATGTTACGCTATGGAATCAACGATATTCGTGGATTCTATCAAGGCGATGTAAGATTCTTAGAACAATT
>pheS_Lcl-321
ATGAACTTACAAGAAAAAATTGAAGACCTTCGCAAGCGGACTTTGTCTGACTTACTCTCTGTTGCAGACGAAAAAACGCTCAACAATCTTAGAACAGTAATGCTTGGTAAAAAAGGAGAGTTGACTGAAATCCTAAAAGGGATGAAAGATTTAACAAATGAAGAACGACCAGTTATTGGTGCACTTGCTAATGCTTTTCGTGATGAATTTGGAGCGAAATTTGAAGCGAAAAAACTTGAAATTGAACAAGCAGTGATGAACGCGGCTTTGGAGTCTGAAAGTTTGGATGTTACTTTACCTGGAAAAGCTCAAAAAAAAGGAAGTCGTCATATTTTAACTCAAACTCAAGAAGAAATTGAAGAAATTTTCCTTGGAATGGGTTATGAAATTGTTGATGGTTATGAAGTCGAAACCGATCATTATAACTTTGAACGAATGAATCTTCCTAAAGATCACCCAGCTCGTGATATGCAAGATACTTTTTATATTACCAATGAAGTTTTGCTTCGTACGCATACTTCACCAATGCAAGCTCGGACAATGGATGCTCATGATTTTTCAAAAGGGGGCTTGCGTATGATTGCTCCTGGTCGTGTTTATCGTCGTGATACAGATGATGCTACACACAGTCATCAATTCCATCAAATTGAAGGCTTGGTTGTAGATAAAAATATCACAATGGCTGACCTTAAAGGAACACTTGACCTTGTCATGAAAAAAATGTTTGGTCAAGAGCGTGAACTACGCTGGCGTCCAAGTTATTTCCCATTTACTGAACCTTCTGTTGAGGTTGATATTTCTTGTTTCAAGTGTGGGGGTAAAGGATGTAATGTCTGCAAACATACTGGGTGGATTGAAATCCTTGGTGCAGGTATGGTCCATCCAAACGTACTTGAAATGTCTGGTTTAGATTCTTCTGTTTATTCTGGTTTTGCTTTTGGACTCGGTCAAGAACGTATTGCCATGTTACGCTATGGAATCAACGATATTCGTGGATTCTATCAAGGCGATGTAAGATTCTTAGAACAATT
>pheS_Lcl-322
ATGAACTTACAAGAAAAAATTGAAGACCTTCGCAAGCGGACTTTGTCTGACTTACTCTCTGTTGCTGATGAAAAAACACTGAATAATTTAAGAACTGTGATGCTTGGTAAAAAGGGTGAATTGACTGAAATTCTGAAAGGGATGAAAGACCTAACTAATGAAGAACGTCCAGTTATTGGCGCACTTGCCAATGCTTTTCGTGATGAGTTTGGGGCAAAATTTGAAGCTAAAAAAGTGGAAATTGAACAAGCAGTAATGAATGCCGCTTTAGAATCAGAAACTTTGGATGTGACTTTGCCAGGAAAAGCTCAGAAAAAAGGAAGTCGCCATATCTTAACTCAAACGCAAGAAGAAATTGAAGAAATTTTCCTTGGAATGGGTTATGAAATTGTTGATGGCTATGAAGTGGAAACGGACCATTATAATTTTGAGCGAATGAATCTTCCAAAAGATCATCCAGCTCGTGATATGCAAGATACCTTCTATATCACTAATGAAGTTTTACTTCGTACGCATACTTCACCTATGCAAGCTCGGACAATGGATGCTCATGATTTCTCTAAAGGTGGTTTACGCATGATTGCTCCTGGTCGTGTTTATCGTCGTGATACAGATGATGCCACTCACAGCCACCAATTTCATCAAATTGAAGGTTTGGTTGTAGATAAAAATATCACAATGGCGGACCTTAAAGGAACGCTTGACCTTGTCATGAAAAAAATGTTTGGTCAAGACCGTGAATTACGCTGGCGTCCAAGTTATTTCCCATTTACTGAACCTTCTGTTGAGGTTGATATTTCTTGTTTCAAATGTGGCGGAAAAGGCTGTAACGTCTGCAAACATACCGGCTGGATTGAAATTCTTGGTGCAGGTATGGTCCATCCCAATGTGCTTGAAATGTCTGGTTTAGATTCTTCAGTTTATTCTGGTTTTGCTTTCGGGCTTGGTCAAGAACGTATTGCGATGCTCCGTTATGGAATCAATGATATTCGTGGATTCTATCAAGGAGATGTACGATTCTTAGAGCAATT
>pheS_Lcl-323
ATGAACTTACAAGAAAAAATTGAAGACCTTCGCAAGCGGACTTTGTCTGACTTACTCTCTGTTGCAGACGAAAAAACGCTCAACAATCTTAGAACAGTAATGCTTGGTAAAAAAGGAGAGTTGACTGAAATCCTAAAAGGGATGAAAGATTTAACAAATGAAGAACGACCAGTTATTGGTGCACTTGCTAATGCTTTTCGTGATGAATTTGGAGCGAAATTTGAAGCGAAAAAACTTGAAATTGAACAAGCAGTGATGAACGCGGCTTTGGAGTCTGAAAGTTTGGATGTTACTTTACCTGGAAAAGCTCAAAAAAAAGGAAGTCGTCATATTTTAACTCAAACTCAAGAAGAAATTGAAGAAATTTTCCTTGGAATGGGTTATGAAATTGTTGATGGTTATGAAGTCGAAACCGATCATTATAACTTTGAACGAATGAATCTTCCTAAAGATCACCCAGCTCGTGATATGCAAGATACTTTTTATATTACCAATGAAGTTTTGCTTCGTACGCATACTTCACCAATGCAAGCTCGGACAATGGATGCTCATGATTTTTCAAAAGGGGGCTTGCGTATGATTGCTCCTGGTCGTGTTTATCGTCGTGATACAGATGATGCTACACACAGTCATCAATTCCATCAAATTGAAGGCTTGGTTGTAGATAAAAATATCACAATGGCTGACCTTAAAGGAACACTTGACCTTGTCATGAAAAAAATGTTTGGTCAAGAGCGTGAACTACGCTGGCGTCCAAGTTATTTCCCATTTACTGAACCTTCTGTTGAGGTTGATATTTCTTGTTTCAAGTGTGGGGGTAAAGGATGTAATGTCTGCAAACATACTGGGTGGATTGAAATCCTTGGTGCAGGTATGGTCCATCCAAACGTACTTGAAATGTCTGGTTTAGATTCTTCTGTTTATTCTGGTTTTGCTTTTGGACTCGGTCAAGAACGTATTGCCATGTTACGCTATGGAATCAACGATATTCGTGGATTCTATCAAGGCGATGTAAGATTCTTAGAACAATT
>pheS_Lcl-324
ATGAACTTACAAGAAAAAATTGAAGACCTTCGCAAGCGGACTTTGTCTGACTTACTCTCTGTTGCTGATGAAAAAACACTGAATAATTTAAGAACTGTGATGCTTGGTAAAAAGGGTGAATTGACTGAAATTCTGAAAGGGATGAAAGACCTAACTAATGAAGAACGTCCAGTTATTGGCGCACTTGCCAATGCTTTTCGTGATGAGTTTGGGGCAAAATTTGAAGCTAAAAAAGTGGAAATTGAACAAGCAGTAATGAATGCCGCTTTAGAATCAGAAACTTTGGATGTGACTTTGCCAGGAAAAGCTCAGAAAAAAGGAAGTCGCCATATCTTAACTCAAACGCAAGAAGAAATTGAAGAAATTTTCCTTGGAATGGGTTATGAAATTGTTGATGGCTATGAAGTGGAAACGGACCATTATAATTTTGAGCGAATGAATCTTCCAAAAGATCATCCAGCTCGTGATATGCAAGATACCTTCTATATCACTAATGAAGTTTTACTTCGTACGCATACTTCACCTATGCAAGCTCGGACAATGGATGCTCATGATTTCTCTAAAGGTGGTTTACGCATGATTGCTCCTGGTCGTGTTTATCGTCGTGATACAGATGATGCCACTCACAGCCACCAATTTCATCAAATTGAAGGTTTGGTTGTAGATAAAAATATCACAATGGCGGACCTTAAAGGAACGCTTGACCTTGTCATGAAAAAAATGTTTGGTCAAGACCGTGAATTACGCTGGCGTCCAAGTTATTTCCCATTTACTGAACCTTCTGTTGAGGTTGATATTTCTTGTTTCAAATGTGGCGGAAAAGGCTGTAACGTCTGCAAACATACCGGCTGGATTGAAATTCTTGGTGCAGGTATGGTCCATCCCAATGTGCTTGAAATGTCTGGTTTAGATTCTTCAGTTTATTCTGGTTTTGCTTTCGGGCTTGGTCAAGAACGTATTGCGATGCTCCGTTATGGAATCAATGATATTCGTGGATTCTATCAAGGAGATGTACGATTCTTAGAGCAATT
>pheS_Lcl-325
ATGAACTTACAAGAAAAAATTGAAGACCTTCGCAAGCGGACTTTGTCTGACTTACTCTCTGTTGCTGATGAAAAAACACTGAATAATTTAAGAACTGTGATGCTTGGTAAAAAGGGTGAATTGACTGAAATTCTGAAAGGGATGAAAGACCTAACTAATGAAGAACGTCCAGTTATTGGCGCACTTGCCAATGCTTTTCGTGATGAGTTTGGGGCAAAATTTGAAGCTAAAAAAGTGGAAATTGAACAAGCAGTAATGAATGCCGCTTTAGAATCAGAAACTTTGGATGTGACTTTGCCAGGAAAAGCTCAGAAAAAAGGAAGTCGCCATATCTTAACTCAAACGCAAGAAGAAATTGAAGAAATTTTCCTTGGAATGGGTTATGAAATTGTTGATGGCTATGAAGTGGAAACGGACCATTATAATTTTGAGCGAATGAATCTTCCAAAAGATCATCCAGCTCGTGATATGCAAGATACCTTCTATATCACTAATGAAGTTTTACTTCGTACGCATACTTCACCTATGCAAGCTCGGACAATGGATGCTCATGATTTCTCTAAAGGTGGTTTACGCATGATTGCTCCTGGTCGTGTTTATCGTCGTGATACAGATGATGCCACTCACAGCCACCAATTTCATCAAATTGAAGGTTTGGTTGTAGATAAAAATATCACAATGGCGGACCTTAAAGGAACGCTTGACCTTGTCATGAAAAAAATGTTTGGTCAAGACCGTGAATTACGCTGGCGTCCAAGTTATTTCCCATTTACTGAACCTTCTGTTGAGGTTGATATTTCTTGTTTCAAATGTGGCGGAAAAGGCTGTAACGTCTGCAAACATACCGGCTGGATTGAAATTCTTGGTGCAGGTATGGTCCATCCCAATGTGCTTGAAATGTCTGGTTTAGATTCTTCAGTTTATTCTGGTTTTGCTTTCGGGCTTGGTCAAGAACGTATTGCGATGCTCCGTTATGGAATCAATGATATTCGTGGATTCTATCAAGGAGATGTACGATTCTTAGAGCAATT
>pheS_Lcl-326
ATGAACTTACAAGAAAAAATTGAAGACCTTCGCAAGCGGACTTTGTCTGACTTACTCTCTGTTGCTGATGAAAAAACACTGAATAATTTAAGAACTGTGATGCTTGGTAAAAAGGGTGAATTGACTGAAATTCTGAAAGGGATGAAAGACCTAACTAATGAAGAACGTCCAGTTATTGGCGCACTTGCCAATGCTTTTCGTGATGAGTTTGGGGCAAAATTTGAAGCTAAAAAAGTGGAAATTGAACAAGCAGTAATGAATGCCGCTTTAGAATCAGAAACTTTGGATGTGACTTTGCCAGGAAAAGCTCAGAAAAAAGGAAGTCGCCATATCTTAACTCAAACGCAAGAAGAAATTGAAGAAATTTTCCTTGGAATGGGTTATGAAATTGTTGATGGCTATGAAGTGGAAACGGACCATTATAATTTTGAGCGAATGAATCTTCCAAAAGATCATCCAGCTCGTGATATGCAAGATACCTTCTATATCACTAATGAAGTTTTACTTCGTACGCATACTTCACCTATGCAAGCTCGGACAATGGATGCTCATGATTTCTCTAAAGGTGGTTTACGCATGATTGCTCCTGGTCGTGTTTATCGTCGTGATACAGATGATGCCACTCACAGCCACCAATTTCATCAAATTGAAGGTTTGGTTGTAGATAAAAATATCACAATGGCGGACCTTAAAGGAACGCTTGACCTTGTCATGAAAAAAATGTTTGGTCAAGACCGTGAATTACGCTGGCGTCCAAGTTATTTCCCATTTACTGAACCTTCTGTTGAGGTTGATATTTCTTGTTTCAAATGTGGCGGAAAAGGCTGTAACGTCTGCAAACATACCGGCTGGATTGAAATTCTTGGTGCAGGTATGGTCCATCCCAATGTGCTTGAAATGTCTGGTTTAGATTCTTCAGTTTATTCTGGTTTTGCTTTCGGGCTTGGTCAAGAACGTATTGCGATGCTCCGTTATGGAATCAATGATATTCGTGGATTCTATCAAGGAGATGTACGATTCTTAGAGCAATT
>pheS_Lcl-327
ATGAACTTACAAGAAAAAATTGAAGACCTTCGCAAGCGGACTTTGTCTGACTTACTCTCTGTTGCTGATGAAAAAACACTGAATAATTTAAGAACTGTGATGCTTGGTAAAAAGGGTGAATTGACTGAAATTCTGAAAGGGATGAAAGACCTAACTAATGAAGAACGTCCAGTTATTGGCGCACTTGCCAATGCTTTTCGTGATGAGTTTGGGGCAAAATTTGAAGCTAAAAAAGTGGAAATTGAACAAGCAGTAATGAATGCCGCTTTAGAATCAGAAACTTTGGATGTGACTTTGCCAGGAAAAGCTCAGAAAAAAGGAAGTCGCCATATCTTAACTCAAACGCAAGAAGAAATTGAAGAAATTTTCCTTGGAATGGGTTATGAAATTGTTGATGGCTATGAAGTGGAAACGGACCATTATAATTTTGAGCGAATGAATCTTCCAAAAGATCATCCAGCTCGTGATATGCAAGATACCTTCTATATCACTAATGAAGTTTTACTTCGTACGCATACTTCACCTATGCAAGCTCGGACAATGGATGCTCATGATTTCTCTAAAGGTGGTTTACGCATGATTGCTCCTGGTCGTGTTTATCGTCGTGATACAGATGATGCCACTCACAGCCACCAATTTCATCAAATTGAAGGTTTGGTTGTAGATAAAAATATCACAATGGCGGACCTTAAAGGAACGCTTGACCTTGTCATGAAAAAAATGTTTGGTCAAGACCGTGAATTACGCTGGCGTCCAAGTTATTTCCCATTTACTGAACCTTCTGTTGAGGTTGATATTTCTTGTTTCAAATGTGGCGGAAAAGGCTGTAACGTCTGCAAACATACCGGCTGGATTGAAATTCTTGGTGCAGGTATGGTCCATCCCAATGTGCTTGAAATGTCTGGTTTAGATTCTTCAGTTTATTCTGGTTTTGCTTTCGGGCTTGGTCAAGAACGTATTGCGATGCTCCGTTATGGAATCAATGATATTCGTGGATTCTATCAAGGAGATGTACGATTCTTAGAGCAATT
>pheS_Lcl-328
ATGAACTTACAAGAAAAAATTGAAGACCTTCGCAAGCGGACTTTGTCTGACTTACTCTCTGTTGCTGATGAAAAAACACTGAATAATTTAAGAACTGTGATGCTTGGTAAAAAGGGTGAATTGACTGAAATTCTGAAAGGGATGAAAGACCTAACTAATGAAGAACGTCCAGTTATTGGCGCACTTGCCAATGCTTTTCGTGATGAGTTTGGGGCAAAATTTGAAGCTAAAAAAGTGGAAATTGAACAAGCAGTAATGAATGCCGCTTTAGAATCAGAAACTTTGGATGTGACTTTGCCAGGAAAAGCTCAGAAAAAAGGAAGTCGCCATATCTTAACTCAAACGCAAGAAGAAATTGAAGAAATTTTCCTTGGAATGGGTTATGAAATTGTTGATGGCTATGAAGTGGAAACGGACCATTATAATTTTGAGCGAATGAATCTTCCAAAAGATCATCCAGCTCGTGATATGCAAGATACCTTCTATATCACTAATGAAGTTTTACTTCGTACGCATACTTCACCTATGCAAGCTCGGACAATGGATGCTCATGATTTCTCTAAAGGTGGTTTACGCATGATTGCTCCTGGTCGTGTTTATCGTCGTGATACAGATGATGCCACTCACAGCCACCAATTTCATCAAATTGAAGGTTTGGTTGTAGATAAAAATATCACAATGGCGGACCTTAAAGGAACGCTTGACCTTGTCATGAAAAAAATGTTTGGTCAAGACCGTGAATTACGCTGGCGTCCAAGTTATTTCCCATTTACTGAACCTTCTGTTGAGGTTGATATTTCTTGTTTCAAATGTGGCGGAAAAGGCTGTAACGTCTGCAAACATACCGGCTGGATTGAAATTCTTGGTGCAGGTATGGTCCATCCCAATGTGCTTGAAATGTCTGGTTTAGATTCTTCAGTTTATTCTGGTTTTGCTTTCGGGCTTGGTCAAGAACGTATTGCGATGCTCCGTTATGGAATCAATGATATTCGTGGATTCTATCAAGGAGATGTACGATTCTTAGAGCAATT
>pheS_Lcl-329
ATGAACTTACAAGAAAAAATTGAAGACCTTCGCAAGCGGACTTTGTCTGACTTACTCTCTGTTGCTGATGAAAAAACACTGAATAATTTAAGAACTGTGATGCTTGGTAAAAAGGGTGAATTGACTGAAATTCTGAAAGGGATGAAAGACCTAACTAATGAAGAACGTCCAGTTATTGGCGCACTTGCCAATGCTTTTCGTGATGAGTTTGGGGCAAAATTTGAAGCTAAAAAAGTGGAAATTGAACAAGCAGTAATGAATGCCGCTTTAGAATCAGAAACTTTGGATGTGACTTTGCCAGGAAAAGCTCAGAAAAAAGGAAGTCGCCATATCTTAACTCAAACGCAAGAAGAAATTGAAGAAATTTTCCTTGGAATGGGTTATGAAATTGTTGATGGCTATGAAGTGGAAACGGACCATTATAATTTTGAGCGAATGAATCTTCCAAAAGATCATCCAGCTCGTGATATGCAAGATACCTTCTATATCACTAATGAAGTTTTACTTCGTACGCATACTTCACCTATGCAAGCTCGGACAATGGATGCTCATGATTTCTCTAAAGGTGGTTTACGCATGATTGCTCCTGGTCGTGTTTATCGTCGTGATACAGATGATGCCACTCACAGCCACCAATTTCATCAAATTGAAGGTTTGGTTGTAGATAAAAATATCACAATGGCGGACCTTAAAGGAACGCTTGACCTTGTCATGAAAAAAATGTTTGGTCAAGACCGTGAATTACGCTGGCGTCCAAGTTATTTCCCATTTACTGAACCTTCTGTTGAGGTTGATATTTCTTGTTTCAAATGTGGCGGAAAAGGCTGTAACGTCTGCAAACATACCGGCTGGATTGAAATTCTTGGTGCAGGTATGGTCCATCCCAATGTGCTTGAAATGTCTGGTTTAGATTCTTCAGTTTATTCTGGTTTTGCTTTCGGGCTTGGTCAAGAACGTATTGCGATGCTCCGTTATGGAATCAATGATATTCGTGGATTCTATCAAGGAGATGTACGATTCTTAGAGCAATT
>pheS_Lcl-330
ATGAACTTACAAGAAAAAATTGAAGACCTTCGCAAGCGGACTTTGTCTGACTTACTCTCTGTTGCTGATGAAAAAACACTGAATAATTTAAGAACTGTGATGCTTGGTAAAAAGGGTGAATTGACTGAAATTCTGAAAGGGATGAAAGACCTAACTAATGAAGAACGTCCAGTTATTGGCGCACTTGCCAATGCTTTTCGTGATGAGTTTGGGGCAAAATTTGAAGCTAAAAAAGTGGAAATTGAACAAGCAGTAATGAATGCCGCTTTAGAATCAGAAACTTTGGATGTGACTTTGCCAGGAAAAGCTCAGAAAAAAGGAAGTCGCCATATCTTAACTCAAACGCAAGAAGAAATTGAAGAAATTTTCCTTGGAATGGGTTATGAAATTGTTGATGGCTATGAAGTGGAAACGGACCATTATAATTTTGAGCGAATGAATCTTCCAAAAGATCATCCAGCTCGTGATATGCAAGATACCTTCTATATCACTAATGAAGTTTTACTTCGTACGCATACTTCACCTATGCAAGCTCGGACAATGGATGCTCATGATTTCTCTAAAGGTGGTTTACGCATGATTGCTCCTGGTCGTGTTTATCGTCGTGATACAGATGATGCCACTCACAGCCACCAATTTCATCAAATTGAAGGTTTGGTTGTAGATAAAAATATCACAATGGCGGACCTTAAAGGAACGCTTGACCTTGTCATGAAAAAAATGTTTGGTCAAGACCGTGAATTACGCTGGCGTCCAAGTTATTTCCCATTTACTGAACCTTCTGTTGAGGTTGATATTTCTTGTTTCAAATGTGGCGGAAAAGGCTGTAACGTCTGCAAACATACCGGCTGGATTGAAATTCTTGGTGCAGGTATGGTCCATCCCAATGTGCTTGAAATGTCTGGTTTAGATTCTTCAGTTTATTCTGGTTTTGCTTTCGGGCTTGGTCAAGAACGTATTGCGATGCTCCGTTATGGAATCAATGATATTCGTGGATTCTATCAAGGAGATGTACGATTCTTAGAGCAATT
>pheS_Lcl-331
ATGAACTTACAAGAAAAAATTGAAGACCTTCGCAAGCGGACTTTGTCTGACTTACTCTCTGTTGCAGACGAAAAAACGCTCAACAATCTTAGAACAGTAATGCTTGGTAAAAAAGGAGAGTTGACTGAAATCCTAAAAGGGATGAAAGATTTAACAAATGAAGAACGACCAGTTATTGGTACACTTGCTAATGCTTTTCGTGATGAATTTGGAGCGAAATTTGAAGCGAAAAAACTTGAAATTGAACAAGCAGTGATGAACGCGGCTTTGGAGTCTGAAAGTTTGGATGTTACTTTACCTGGAAAAGCTCAAAAAAAAGGAAGTCGGCATATTTTAACTCAAACTCAAGAAGAAATTGAAGAAATTTTCCTTGGAATGGGTTATGAAATTGTTGATGGTTATGAAGTCGAAACCGATCATTATAACTTTGAACGAATGAATCTTCCTAAAGATCACCCAGCTCGTGATATGCAAGATACTTTTTATATTACCAATGAAGTTTTGCTTCGTACGCATACTTCACCAATGCAAGCTCGGACAATGGATGCTCATGATTTTTCAAAAGGGGGCTTGCGTATGATTGCTCCTGGTCGTGTTTATCGTCGTGATACAGATGATGCTACACACAGTCATCAATTCCATCAAATTGAAGGCTTGGTTGTAGATAAAAATATCACAATGGCTGACCTTAAAGGAACACTTGACCTTGTCATGAAAAAAATGTTTGGTCAAGAGCGTGAACTACGCTGGCGTCCAAGTTATTTCCCATTTACTGAACCATCTGTTGAGGTTGATATTTCTTGTTTCAAGTGTGGGGGTAAAGGATGTAATGTCTGCAAACATACTGGGTGGATTGAAATCCTTGGTGCAGGTATGGTCCATCCAAACGTACTTGAAATGTCTGGTTTAGATTCTTCTGTTTATTCTGGTTTTGCTTTTGGACTCGGTCAAGAACGTATTGCCATGTTACGCTATGGAATCAACGATATTCGTGGATTCTATCAAGGCGATGTAAGATTCTTAGAACAATT
>pheS_Lcl-332
ATGAACTTACAAGAAAAAATTGAAGACCTTCGCAAGCGGACTTTGTCTGACTTACTCTCTGTTGCAGACGAAAAAACGCTCAACAATCTTAGAACAGTAATGCTTGGTAAAAAAGGAGAGTTGACTGAAATCCTAAAAGGGATGAAAGATTTAACAAATGAAGAACGACCAGTTATTGGTGCACTTGCTAATGCTTTTCGTGATGAATTTGGAGCGAAATTTGAAGCGAAAAAACTTGAAATTGAACAAGCAGTGATGAACGCGGCTTTGGAGTCTGAAAGTTTGGATGTTACTTTACCTGGAAAAGCTCAAAAAAAAGGAAGTCGGCATATTTTAACTCAAACTCAAGAAGAAATTGAAGAAATTTTCCTTGGAATGGGTTATGAAATTGTTGATGGTTATGAAGTCGAAACCGATCATTATAACTTTGAACGAATGAATCTTCCTAAAGATCACCCAGCTCGTGATATGCAAGATACTTTTTATATTACCAATGAAGTTTTGCTTCGTACGCATACTTCACCAATGCAAGCTCGGACAATGGATGCTCATGATTTTTCAAAAGGGGGCTTGCGTATGATTGCTCCTGGTCGTGTTTATCGTCGTGATACAGATGATGCTACACACAGTCATCAATTCCATCAAATTGAAGGCTTGGTTGTAGATAAAAATATCACAATGGCTGACCTTAAAGGAACACTTGACCTTGTCATGAAAAAAATGTTTGGTCAAGAGCGTGAACTACGCTGGCGTCCAAGTTATTTCCCATTTACTGAACCATCTGTTGAGGTTGATATTTCTTGTTTCAAGTGTGGGGGTAAAGGATGTAATGTCTGCAAACATACTGGGTGGATTGAAATCCTTGGTGCAGGTATGGTCCATCCAAACGTACTTGAAATGTCTGGTTTAGATTCTTCTGTTTATTCTGGTTTTGCTTTTGGACTCGGTCAAGAACGTATTGCCATGTTACGCTATGGAATCAACGATATTCGTGGATTCTATCAAGGCGATGTAAGATTCTTAGAACAATT
>pheS_Lcl-333
ATGAACTTACAAGAAAAAATTGAAGACCTTCGCAAGCGGACTTTGTCTGACTTACTCTCTGTTGCTGATGAAAAAACACTGAATAATTTAAGAACTGTGATGCTTGGTAAAAAGGGTGAATTGACTGAAATTCTGAAAGGGATGAAAGACCTAACTAATGAAGAACGTCCAGTTATTGGCGCACTTGCCAATGCTTTTCGTGATGAGTTTGGGGCAAAATTTGAAGCTAAAAAAGTGGAAATTGAACAAGCAGTAATGAATGCCGCTTTAGAATCAGAAACTTTGGATGTGACTTTGCCAGGAAAAGCTCAGAAAAAAGGAAGTCGCCATATCTTAACTCAAACGCAAGAAGAAATTGAAGAAATTTTCCTTGGAATGGGTTATGAAATTGTTGATGGCTATGAAGTGGAAACGGACCATTATAATTTTGAGCGAATGAATCTTCCAAAAGATCATCCAGCTCGTGATATGCAAGATACCTTCTATATCACTAATGAAGTTTTACTTCGTACGCATACTTCACCTATGCAAGCTCGGACAATGGATGCTCATGATTTCTCTAAAGGTGGTTTACGCATGATTGCTCCTGGTCGTGTTTATCGTCGTGATACAGATGATGCCACTCACAGCCACCAATTTCATCAAATTGAAGGTTTGGTTGTAGATAAAAATATCACAATGGCGGACCTTAAAGGAACGCTTGACCTTGTCATGAAAAAAATGTTTGGTCAAGACCGTGAATTACGCTGGCGTCCAAGTTATTTCCCATTTACTGAACCTTCTGTTGAGGTTGATATTTCTTGTTTCAAATGTGGCGGAAAAGGCTGTAACGTCTGCAAACATACCGGCTGGATTGAAATTCTTGGTGCAGGTATGGTCCATCCCAATGTGCTTGAAATGTCTGGTTTAGATTCTTCAGTTTATTCTGGTTTTGCTTTCGGGCTTGGTCAAGAACGTATTGCGATGCTCCGTTATGGAATCAATGATATTCGTGGATTCTATCAAGGAGATGTACGATTCTTAGAGCAATT
>pheS_Lcl-334
ATGAACTTACAAGAAAAAATTGAAGACCTTCGCAAGCGGACTTTGTCTGACTTACTCTCTGTTGCAGACGAAAAAACGCTCAACAATCTTAGAACAGTAATGCTTGGTAAAAAAGGAGAGTTGACTGAAATCCTAAAAGGGATGAAAGATTTAACAAATGAAGAACGACCAGTTATTGGTGCACTTGCTAATGCTTTTCGTGATGAATTTGGAGCGAAATTTGAAGCGAAAAAACTTGAAATTGAACAAGCAGTGATGAACGCGGCTTTGCAGTCTGAAAGTTTGGATGTTACTTTACCTGGAAAAGCTCAAAAAAAAGGAAGTCGTCATATTTTAACTCAAACTCAAGAAGAAATTGAAGAAATTTTCCTTGGAATGGGTTATGAAATTGTTGATGGTTATGAAGTCGAAACCGATCATTATAACTTTGAACGAATGAATCTTCCTAAAGATCACCCAGCTCGTGATATGCAAGATACTTTTTATATTACCAATGAAGTTTTGCTTCGTACGCATACTTCACCAATGCAAGCTCGGACAATGGATGCTCATGATTTTTCAAAAGGGGGCTTGCGTATGATTGCTCCTGGTCGTGTTTATCGTCGTGATACAGATGATGCTACACACAGTCATCAATTCCATCAAATTGAAGGCTTGGTTGTAGATAAAAATATCACAATGGCTGACCTTAAAGGAACACTTGACCTTGTCATGAAAAAAATGTTTGGTCAAGAGCGTGAACTACGCTGGCGTCCAAGTTATTTCCCATTTACTGAACCTTCTGTTGAGGTTGATATTTCTTGTTTCAAGTGTGGGGGTAAAGGATGTAATGTCTGCAAACATACTGGGTGGATTGAAATCCTTGGTGCAGGTATGGTCCATCCAAACGTACTTGAAATGTCTGGTTTAGATTCTTCTGTTTATTCTGGTTTTGCTTTTGGACTCGGTCAAGAACGTATTGCCATGTTACGCTATGGAATCAACGATATTCGTGGATTCTATCAAGGCGATGTAAGATTCTTAGAACAATT
>pheS_Lcl-335
ATGAACTTACAAGAAAAAATTGAAGACCTTCGCAAGCGGACTTTGTCTGACTTACTCTCTGTTGCTGATGAAAAAACACTGAATAATTTAAGAACTGTGATGCTTGGTAAAAAGGGTGAATTGACTGAAATTCTGAAAGGGATGAAAGACCTAACTAATGAAGAACGTCCAGTTATTGGCGCACTTGCCAATGCTTTTCGTGATGAGTTTGGGGCAAAATTTGAAGCTAAAAAAGTGGAAATTGAACAAGCAGTAATGAATGCCGCTTTAGAATCAGAAACTTTGGATGTGACTTTGCCAGGAAAAGCTCAGAAAAAAGGAAGTCGCCATATCTTAACTCAAACGCAAGAAGAAATTGAAGAAATTTTCCTTGGAATGGGTTATGAAATTGTTGATGGCTATGAAGTGGAAACGGACCATTATAATTTTGAGCGAATGAATCTTCCAAAAGATCATCCAGCTCGTGATATGCAAGATACCTTCTATATCACTAATGAAGTTTTACTTCGTACGCATACTTCACCTATGCAAGCTCGGACAATGGATGCTCATGATTTCTCTAAAGGTGGTTTACGCATGATTGCTCCTGGTCGTGTTTATCGTCGTGATACAGATGATGCCACTCACAGCCACCAATTTCATCAAATTGAAGGTTTGGTTGTAGATAAAAATATCACAATGGCGGACCTTAAAGGAACGCTTGACCTTGTCATGAAAAAAATGTTTGGTCAAGACCGTGAATTACGCTGGCGTCCAAGTTATTTCCCATTTACTGAACCTTCTGTTGAGGTTGATATTTCTTGTTTCAAATGTGGCGGAAAAGGCTGTAACGTCTGCAAACATACCGGCTGGATTGAAATTCTTGGTGCAGGTATGGTCCATCCCAATGTGCTTGAAATGTCTGGTTTAGATTCTTCAGTTTATTCTGGTTTTGCTTTCGGGCTTGGTCAAGAACGTATTGCGATGCTCCGTTATGGAATCAATGATATTCGTGGATTCTATCAAGGAGATGTACGATTCTTAGAGCAATT
>pheS_Lcl-336
ATGAACTTACAAGAAAAAATTGAAGACCTTCGCAAGCGGACTTTGTCTGACTTACTCTCTGTTGCTGATGAAAAAACACTGAATAATTTAAGAACTGTGATGCTTGGTAAAAAGGGTGAATTGACTGAAATTCTGAAAGGGATGAAAGACCTAACTAATGAAGAACGTCCAGTTATTGGCGCACTTGCCAATGCTTTTCGTGATGAGTTTGGGGCAAAATTTGAAGCTAAAAAAGTGGAAATTGAACAAGCAGTAATGAATGCCGCTTTAGAATCAGAAACTTTGGATGTGACTTTGCCAGGAAAAGCTCAGAAAAAAGGAAGTCGCCATATCTTAACTCAAACGCAAGAAGAAATTGAAGAAATTTTCCTTGGAATGGGTTATGAAATTGTTGATGGCTATGAAGTGGAAACGGACCATTATAATTTTGAGCGAATGAATCTTCCAAAAGATCATCCAGCTCGTGATATGCAAGATACCTTCTATATCACTAATGAAGTTTTACTTCGTACGCATACTTCACCTATGCAAGCTCGGACAATGGATGCTCATGATTTCTCTAAAGGTGGTTTACGCATGATTGCTCCTGGTCGTGTTTATCGTCGTGATACAGATGATGCCACTCACAGCCACCAATTTCATCAAATTGAAGGTTTGGTTGTAGATAAAAATATCACAATGGCGGACCTTAAAGGAACGCTTGACCTTGTCATGAAAAAAATGTTTGGTCAAGACCGTGAATTACGCTGGCGTCCAAGTTATTTCCCATTTACTGAACCTTCTGTTGAGGTTGATATTTCTTGTTTCAAATGTGGCGGAAAAGGCTGTAACGTCTGCAAACATACCGGCTGGATTGAAATTCTTGGTGCAGGTATGGTCCATCCCAATGTGCTTGAAATGTCTGGTTTAGATTCTTCAGTTTATTCTGGTTTTGCTTTCGGGCTTGGTCAAGAACGTATTGCGATGCTCCGTTATGGAATCAATGATATTCGTGGATTCTATCAAGGAGATGTACGATTCTTAGAGCAATT
>pheS_Lcl-337
ATGAACTTACAAGAAAAAATTGAAGACCTTCGCAAGCGGACTTTGTCTGACTTACTCTCTGTTGCAGACGAAAAAACGCTCAACAATCTTAGAACAGTAATGCTTGGTAAAAAAGGAGAGTTGACTGAAATCTTAAAAGGGATGAAAGATTTAACAAATGAAGAACGACCAGTTATTGGTGCACTTGCTAATGCTTTTCGTGATGAATTTGGAGCGAAATTTGAAGCGAAAAAACTTGAAATTGAACAAGCAGTGATGAACGCGGCTTTGGAGTCTGAAAGTTTGGATGTTACTTTACCTGGAAAAGCTCAAAAAAAAGGAAGTCGTCATATTTTAACTCAAACTCAAGAAGAAATTGAAGAAATTTTCCTTGGAATGGGTTATGAAATTGTTGATGGTTATGAAGTCGAAACCGATCATTATAACTTTGAACGAATGAATCTTCCTAAAGATCACCCAGCTCGTGATATGCAAGATACTTTTTATATTACCAATGAAGTTTTGCTTCGTACGCATACTTCACCAATGCAAGCTCGGACAATGGATGCTCATGATTTTTCAAAAGGGGGCTTGCGTATGATTGCTCCTGGTCGTGTTTATCGTCGTGATACAGATGATGCTACACACAGTCATCAATTCCATCAAATTGAAGGCTTGGTTGTAGATAAAAATATCACAATGGCTGACCTTAAAGGAACACTTGACCTTGTCATGAAAAAAATGTTTGGTCAAGAGCGTGAACTACGCTGGCGTCCAAGTTATTTCCCATTTACTGAACCTTCTGTTGAGGTTGATATTTCTTGTTTCAAGTGTGGGGGTAAAGGATGTAATGTCTGCAAACATACTGGGTGGATTGAAATCCTTGGTGCAGGTATGGTCCATCCAAACGTACTTGAAATGTCTGGTTTAGATTCTTCTGTTTATTCTGGTTTTGCTTTTGGACTCGGTCAAGAACGTATTGCCATGTTACGCTATGGAATCAACGATATTCGTGGATTCTATCAAGGCGATGTAAGATTCTTAGAACAATT
>pheS_Lcl-338
ATGAACTTACAAGAAAAAATTGAAGACCTTCGCAAGCGGACTTTGTCTGACTTACTCTCTGTTGCTGATGAAAAAACACTGAATAATTTAAGAACTGTGATGCTCGGTAAAAAGGGTGAATTGACTGAAATTCTGAAAGGGATGAAAGACCTAACTAATGAAGAACGTCCAGTTATTGGCGCACTTGCCAATGCTTTTCGTGATGAGTTTGGGGCAAAATTTGAAGCTAAAAAAGTGGAAATCGAACAAGCAGTAATGAATGCCGCTTTAGAATCAGAAACTTTGGATGTGACTTTGCCAGGAAAAGCTCAGAAAAAAGGAAGTCGCCATATCTTAACTCAAACGCAAGAAGAAATTGAAGAAATTTTCCTTGGAATGGGTTATGAAATTGTTGATGGCTATGAAGTGGAAACAGACCATTATAATTTTGAGCGAATGAATCTTCCAAAAGATCATCCAGCTCGTGATATGCAAGATACTTTCTATATCACTAATGAAGTTTTACTTCGTACGCATACTTCACCTATGCAAGCTCGGACAATGGATGCTCATGATTTCTCTAAAGGTGGTTTACGTATGATTGCTCCTGGTCGTGTTTACCGTCGTGATACAGATGATGCCACTCACAGCCACCAATTCCATCAAATTGAAGGTTTGGTTGTAGATAAAAATATCACAATGGCAGACCTTAAAGGAACGCTTGACCTTGTCATGAAAAAAATGTTTGGTCAAGACCGTGAATTACGCTGGCGTCCAAGTTATTTCCCATTTACTGAACCTTCTGTTGAGGTTGATATTTCTTGTTTCAAATGTGGCGGAAAAGGCTGTAACGTCTGCAAACATACCGGCTGGATTGAAATTCTTGGTGCAGGTATGGTCCATCCCAATGTGCTTGAAATGTCTGGTTTAGATTCTTCGGTTTATTCTGGTTTTGCTTTCGGGCTTGGTCAAGAACGTATTGCGATGCTCCGATATGGAATCAATGATATTCGTGGATTCTATCAAGGGGACGTACGATTCTTAGAGCAATT
>pheS_Lcl-339
ATGAACTTACAAGAAAAAATTGAAGACCTTCGCAAGCGGACTTTGTCTGACTTACTCTCTGTTGCAGACGAAAAAACGCTCAACAATCTTAGAACAGTAATGCTTGGTAAAAAAGGAGAGTTGACTGAAATCCTAAAAGGGATGAAAGATTTAACAAATGAAGAACGACCAGTTATTGGTGCACTTGCTAATGCTTTTCGTGATGAATTTGGAGCGAAATTTGAAGCGAAAAAACTTGAAATTGAACAAGCAGTGATGAACGCGGCTTTGGAGTCTGAAAGTTTGGATGTTACTTTACCTGGAAAAGCTCAAAAAAAAGGAAGTCGTCATATTTTAACTCAAACTCAAGAAGAAATTGAAGAAATTTTCCTTGGAATGGGTTATGAAATTGTTGATGGTTATGAAGTCGAAACCGATTATTATAACTTTGAACGAATGAATCTTCCTAAAGATCACCCAGCTCGTGATATGCAAGATACTTTTTATATTACCAATGAAGTTTTGCTTCGTACGCATACTTCACCAATGCAAGCTCGGACAATGGATGCTCATGATTTTTCAAAAGGGGGCTTGCGTATGATTGCTCCTGGTCGTGTTTATCGTCGTGATACAGATGATGCTACACACAGTCATCAATTCCATCAAATTGAAGGCTTGGTTGTAGATAAAAATATCACAATGGCTGACCTTAAAGGAACACTTGACCTTGTCATGAAAAAAATGTTTGGTCAAGAGCGTGAACTACGCTGGCGTCCAAGTTATTTCCCATTTACTGAACCTTCTGTTGAGGTTGATATTTCTTGTTTCAAGTGTGGGGGTAAAGGATGTAATGTCTGCAAACATACTGGGTGGATTGAAATCCTTGGTGCAGGTATGGTCCATCCAAACGTACTTGAAATGTCTGGTTTAGATTCTTCTGTTTATTCTGGTTTTGCTTTTGGACTCGGTCAAGAACGTATTGCCATGTTACGCTATGGAATCAACGATATTCGTGGATTCTATCAAGGCGATGTAAGATTCTTAGAACAATT
>pheS_Lcl-340
ATGAACTTACAAGAAAAAATTGAAGACCTTCGCAAGCGGACTTTGTCTGACTTACTCTCTGTTGCAGACGAAAAAACGCTCAACAATCTTAGAACAGTAATGCTTGGTAAAAAAGGAGAGTTGACTGAAATCCTAAAAGGGATGAAAGATTTAACAAATGAAGAACGACCAGTTATTGGTGCACTTGCTAATGCTTTTCGTGATGAATTTGGAGCGAAATTTGAAGCGAAAAAACTTGAAATTGAACAAGCAGTGATGAACGCGGCTTTGGAGTCTGAAAGTTTGGATGTTACTTTACCTGGAAAAGCTCAAAAAAAAGGAAGTCGGCATATTTTAACTCAAACTCAAGAAGAAATTGAAGAAATTTTCCTTGGAATGGGTTATGAAATTGTTGATGGTTATGAAGTCGAAACCGATCATTATAACTTTGAACGAATGAATCTTCCTAAAGATCACCCAGCTCGTGATATGCAAGATACTTTTTATATTACCAATGAAGTTTTGCTTCGTACGCATACTTCACCAATGCAAGCTCGGACAATGGATGCTCATGATTTTTCAAAAGGGGGCTTGCGTATGATTGCTCCTGGTCGTGTTTATCGTCGTGATACAGATGATGCTACACACAGTCATCAATTCCATCAAATTGAAGGCTTGGTTGTAGATAAAAATATCACAATGGCTGACCTTAAAGGAACACTTGACCTTGTCATGAAAAAAATGTTTGGTCAAGAGCGTGAACTACGCTGGCGTCCAAGTTATTTCCCATTTACTGAACCATCTGTTGAGGTTGATATTTCTTGTTTCAAGTGTGGGGGTAAAGGATGTAATGTCTGCAAACATACTGGGTGGATTGAAATCCTTGGTGCAGGTATGGTCCATCCAAACGTACTTGAAATGTCTGGTTTAGATTCTTCTGTTTATTCTGGTTTTGCTTTTGGACTCGGTCAAGAACGTATTGCCATGTTACGCTATGGAATCAACGATATTCGTGGATTCTATCAAGGCGATGTAAGATTCTTAGAACAATT
>pheS_Lcl-341
ATGAACTTACAAGAAAAAATTGAAGACCTTCGCAAGCGGACTTTGTCTGACTTACTCTCTGTTGCTGATGAAAAAACACTGAATAATTTAAGAACTGTGATGCTTGGTAAAAAGGGTGAATTGACTGAAATTCTGAAAGGGATGAAAGACCTAACTAATGAAGAACGTCCAGTTATTGGCGCACTTGCCAATGCTTTTCGTGATGAGTTTGGGGCAAAATTTGAAGCTAAAAAAGTGGAAATTGAACAAGCAGTAATGAATGCCGCTTTAGAATCAGAAACTTTGGATGTGACTTTGCCAGGAAAAGCTCAGAAAAAAGGAAGTCGCCATATCTTAACTCAAACGCAAGAAGAAATTGAAGAAATTTTCCTTGGAATGGGTTATGAAATTGTTGATGGCTATGAAGTGGAAACGGACCATTATAATTTTGAGCGAATGAATCTTCCAAAAGATCATCCAGCTCGTGATATGCAAGATACCTTCTATATCACTAATGAAGTTTTACTTCGTACGCATACTTCACCTATGCAAGCTCGGACAATGGATGCTCATGATTTCTCTAAAGGTGGTTTACGCATGATTGCTCCTGGTCGTGTTTATCGTCGTGATACAGATGATGCCACTCACAGCCACCAATTTCATCAAATTGAAGGTTTGGTTGTAGATAAAAATATCACAATGGCGGACCTTAAAGGAACGCTTGACCTTGTCATGAAAAAAATGTTTGGTCAAGACCGTGAATTACGCTGGCGTCCAAGTTATTTCCCATTTACTGAACCTTCTGTTGAGGTTGATATTTCTTGTTTCAAATGTGGCGGAAAAGGCTGTAACGTCTGCAAACATACCGGCTGGATTGAAATTCTTGGTGCAGGTATGGTCCATCCCAATGTGCTTGAAATGTCTGGTTTAGATTCTTCAGTTTATTCTGGTTTTGCTTTCGGGCTTGGTCAAGAACGTATTGCGATGCTCCGTTATGGAATCAATGATATTCGTGGATTCTATCAAGGAGATGTACGATTCTTAGAGCAATT
>pheS_Lcl-342
ATGAACTTACAAGAAAAAATTGAAGACCTTCGCAAGCGGACTTTGTCTGACTTACTCTCTGTTGCAGACGAAAAAACGCTCAACAATCTTAGAACAGTAATGCTTGGTAAAAAAGGAGAGTTGACTGAAATCCTAAAAGGGATGAAAGATTTAACAAATGAAGAACGACCAGTTATTGGTGCACTTGCTAATGCTTTTCGTGATGAATTTGGAGCGAAATTTGAAGCGAAAAAACTTGAAATTGAACAAGCAGTGATGAACGCGGCTTTGCAGTCTGAAAGTTTGGATGTTACTTTACCTGGAAAAGCTCAAAAAAAAGGAAGTCGTCATATTTTAACTCAAACTCAAGAAGAAATTGAAGAAATTTTCCTTGGAATGGGTTATGAAATTGTTGATGGTTATGAAGTCGAAACCGATCATTATAACTTTGAACGAATGAATCTTCCTAAAGATCACCCAGCTCGTGATATGCAAGATACTTTTTATATTACCAATGAAGTTTTGCTTCGTACGCATACTTCACCAATGCAAGCTCGGACAATGGATGCTCATGATTTTTCAAAAGGGGGCTTGCGTATGATTGCTCCTGGTCGTGTTTATCGTCGTGATACAGATGATGCTACACACAGTCATCAATTCCATCAAATTGAAGGCTTGGTTGTAGATAAAAATATCACAATGGCTGACCTTAAAGGAACACTTGACCTTGTCATGAAAAAAATGTTTGGTCAAGAGCGTGAACTACGCTGGCGTCCAAGTTATTTCCCATTTACTGAACCTTCTGTTGAGGTTGATATTTCTTGTTTCAAGTGTGGGGGTAAAGGATGTAATGTCTGCAAACATACTGGGTGGATTGAAATCCTTGGTGCAGGTATGGTCCATCCAAACGTACTTGAAATGTCTGGTTTAGATTCTTCTGTTTATTCTGGTTTTGCTTTTGGACTCGGTCAAGAACGTATTGCCATGTTACGCTATGGAATCAACGATATTCGTGGATTCTATCAAGGCGATGTAAGATTCTTAGAACAATT
>pheS_Lcl-343
ATGAACTTACAAGAAAAAATTGAAGACCTTCGCAAGCGGACTTTGTCTGACTTACTCTCTGTTGCAGACGAAAAAACGCTCAACAATCTTAGAACAGTAATGCTTGGTAAAAAAGGAGAGTTGACTGAAATCCTAAAAGGGATGAAAGATTTAACAAATGAAGAACGACCAGTTATTGGTGCACTTGCTAATGCTTTTCGTGATGAATTTGGAGCGAAATTTGAAGCGAAAAAACTTGAAATTGAACAAGCAGTGATGAACGCGGCTTTGGAGTCTGAAAGTTTGGATGTTACTTTACCTGGAAAAGCTCAAAAAAAAGGAAGTCGTCATATTTTAACTCAAACTCAAGAAGAAATTGAAGAAATTTTCCTTGGAATGGGTTATGAAATTGTTGATGGTTATGAAGTCGAAACCGATCATTATAACTTTGAACGAATGAATCTTCCTAAAGATCACCCAGCTCGTGATATGCAAGATACTTTTTATATTACCAATGAAGTTTTGCTTCGTACGCATACTTCACCAATGCAAGCTCGGACAATGGATGCTCATGATTTTTCAAAAGGGGGCTTGCGTATGATTGCTCCTGGTCGTGTTTATCGTCGTGATACAGATGATGCTACACACAGTCATCAATTCCATCAAATTGAAGGCTTGGTTGTAGATAAAAATATCACAATGGCTGACCTTAAAGGAACACTTGACCTTGTCATGAAAAAAATGTTTGGTCAAGAGCGTGAACTACGCTGGCGTCCAAGTTATTTCCCATTTACTGAACCTTCTGTTGAGGTTGATATTTCTTGTTTCAAGTGTGGGGGTAAAGGATGTAATGTCTGCAAACATACTGGGTGGATTGAAATCCTTGGTGCAGGTATGGTCCATCCAAACGTACTTGAAATGTCTGGTTTAGATTCTTCTGTTTATTCTGGTTTTGCTTTTGGACTCGGTCAAGAACGTATTGCCATGTTACGCTATGGAATCAACGATATTCGTGGATTCTATCAAGGCGATGTAAGATTCTTAGAACAATT
>pheS_Lcl-344
ATGAACTTACAAGAAAAAATTGAAGACCTTCGCAAGCGGACTTTGTCTGACTTACTCTCTGTTGCTGATGAAAAAACACTGAATAATTTAAGAACTGTGATGCTTGGTAAAAAGGGTGAATTGACTGAAATTCTGAAAGGGATGAAAGACCTAACTAATGAAGAACGTCCAGTTATTGGCGCACTTGCCAATGCTTTTCGTGATGAGTTTGGGGCAAAATTTGAAGCTAAAAAAGTGGAAATTGAACAAGCAGTAATGAATGCCGCTTTAGAATCAGAAACTTTGGATGTGACTTTGCCAGGAAAAGCTCAGAAAAAAGGAAGTCGCCATATCTTAACTCAAACGCAAGAAGAAATTGAAGAAATTTTCCTTGGAATGGGTTATGAAATTGTTGATGGCTATGAAGTGGAAACGGACCATTATAATTTTGAGCGAATGAATCTTCCAAAAGATCATCCAGCTCGTGATATGCAAGATACCTTCTATATCACTAATGAAGTTTTACTTCGTACGCATACTTCACCTATGCAAGCTCGGACAATGGATGCTCATGATTTCTCTAAAGGTGGTTTACGCATGATTGCTCCTGGTCGTGTTTATCGTCGTGATACAGATGATGCCACTCACAGCCACCAATTTCATCAAATTGAAGGTTTGGTTGTAGATAAAAATATCACAATGGCGGACCTTAAAGGAACGCTTGACCTTGTCATGAAAAAAATGTTTGGTCAAGACCGTGAATTACGCTGGCGTCCAAGTTATTTCCCATTTACTGAACCTTCTGTTGAGGTTGATATTTCTTGTTTCAAATGTGGCGGAAAAGGCTGTAACGTCTGCAAACATACCGGCTGGATTGAAATTCTTGGTGCAGGTATGGTCCATCCCAATGTGCTTGAAATGTCTGGTTTAGATTCTTCAGTTTATTCTGGTTTTGCTTTCGGGCTTGGTCAAGAACGTATTGCGATGCTCCGTTATGGAATCAATGATATTCGTGGATTCTATCAAGGAGATGTACGATTCTTAGAGCAATT
>pheS_Lcl-345
ATGAACTTACAAGAAAAAATTGAAGACCTTCGCAAGCGGACTTTGTCTGACTTACTCTCTGTTGCAGACGAAAAAACGCTCAACAATCTTAGAACAGTAATGCTTGGTAAAAAAGGAGAGTTGACTGAAATCCTAAAAGGGATGAAAGATTTAACAAATGAAGAACGACCAGTTATTGGTGCATTTGCTAATGCTTTTCGTGATGAATTTGGAGCGAAATTTGAAGCGAAAAAACTTGAAATTGAACAAGCAGTGATGAACGCGGCTTTGGAGTCTGAAAGTTTGGATGTTACTTTACCTGGAAAAGCTCAAAAAAAAGGAAGTCGTCATATTTTAACTCAAACTCAAGAAGAAATTGAAGAAATTTTCCTTGGAATGGGTTATGAAATTGTTGATGGTTATGAAGTCGAAACCGATCATTATAACTTTGAACGAATGAATCTTCCTAAAGATCACCCAGCTCGTGATATGCAAGATACTTTTTATATTACCAATGAAGTTTTGCTTCGTACGCATACTTCACCAATGCAAGCTCGGACAATGGATGCTCATGATTTTTCAAAAGGGGGCTTGCGTATGATTGCTCCTGGTCGTGTTTATCGTCGTGATACAGATGATGCTACACACAGTCATCAATTCCATCAAATTGAAGGCTTGGTTGTAGATAAAAATATCACAATGGCTGACCTTAAAGGAACACTTGACCTTGTCATGAAAAAAATGTTTGGTCAAGAGCGTGAACTACGCTGGCGTCCAAGTTATTTCCCATTTACTGAACCTTCTGTTGAGGTTGATATTTCTTGTTTCAAGTGTGGGGGTAAAGGATGTAATGTCTGCAAACATACTGGGTGGATTGAAATCCTTGGTGCAGGTATGGTCCATCCAAACGTACTTGAAATGTCTGGTTTAGATTCTTCTGTTTATTCTGGTTTTGCTTTTGGACTCGGTCAAGAACGTATTGCCATGTTACGCTATGGAATCAACGATATTCGTGGATTCTATCAAGGCGATGTAAGATTCTTAGAACAATT
>pheS_Lcl-346
ATGAACTTACAAGAAAAAATTGAAGACCTTCGCAAGCGGACTTTGTCTGACTTACTCTCTGTTGCAGACGAAAAAACGCTCAACAATCTTAGAACAGTAATGCTTGGTAAAAAAGGAGAGTTGACTGAAATCCTAAAAGGGATGAAAGATTTAACAAATGAAGAACGACCAGTTATTGGTACACTTGCTAATGCTTTTCGTGATGAATTTGGAGCGAAATTTGAAGCGAAAAAACTTGAAATTGAACAAGCAGTGATGAACGCGGCTTTGGAGTCTGAAAGTTTGGATGTTACTTTACCTGGAAAAGCTCAAAAAAAAGGAAGTCGGCATATTTTAACTCAAACTCAAGAAGAAATTGAAGAAATTTTCCTTGGAATGGGTTATGAAATTGTTGATGGTTATGAAGTCGAAACCGATCATTATAACTTTGAACGAATGAATCTTCCTAAAGATCACCCAGCTCGTGATATGCAAGATACTTTTTATATTACCAATGAAGTTTTGCTTCGTACGCATACTTCACCAATGCAAGCTCGGACAATGGATGCTCATGATTTTTCAAAAGGGGGCTTGCGTATGATTGCTCCTGGTCGTGTTTATCGTCGTGATACAGATGATGCTACACACAGTCATCAATTCCATCAAATTGAAGGCTTGGTTGTAGATAAAAATATCACAATGGCTGACCTTAAAGGAACACTTGACCTTGTCATGAAAAAAATGTTTGGTCAAGAGCGTGAACTACGCTGGCGTCCAAGTTATTTCCCATTTACTGAACCATCTGTTGAGGTTGATATTTCTTGTTTCAAGTGTGGGGGTAAAGGATGTAATGTCTGCAAACATACTGGGTGGATTGAAATCCTTGGTGCAGGTATGGTCCATCCAAACGTACTTGAAATGTCTGGTTTAGATTCTTCTGTTTATTCTGGTTTTGCTTTTGGACTCGGTCAAGAACGTATTGCCATGTTACGCTATGGAATCAACGATATTCGTGGATTCTATCAAGGCGATGTAAGATTCTTAGAACAATT
>pheS_Lcl-347
ATGAACTTACAAGAAAAAATTGAAGACCTTCGCAAGCGGACTTTGTCTGACTTACTCTCTGTTGCTGATGAAAAAACACTGAATAATTTAAGAACTGTGATGCTTGGTAAAAAGGGTGAATTGACTGAAATTCTGAAAGGGATGAAAGACCTAACTAATGAAGAACGTCCAGTTATTGGCGCACTTGCCAATGCTTTTCGTGATGAGTTTGGGGCAAAATTTGAAGCTAAAAAAGTGGAAATTGAACAAGCAGTAATGAATGCCGCTTTAGAATCAGAAACTTTGGATGTGACTTTGCCAGGAAAAGCTCAGAAAAAAGGAAGTCGCCATATCTTAACTCAAACGCAAGAAGAAATTGAAGAAATTTTCCTTGGAATGGGTTATGAAATTGTTGATGGCTATGAAGTGGAAACGGACCATTATAATTTTGAGCGAATGAATCTTCCAAAAGATCATCCAGCTCGTGATATGCAAGATACCTTCTATATCACTAATGAAGTTTTACTTCGTACGCATACTTCACCTATGCAAGCTCGGACAATGGATGCTCATGATTTCTCTAAAGGTGGTTTACGCATGATTGCTCCTGGTCGTGTTTATCGTCGTGATACAGATGATGCCACTCACAGCCACCAATTTCATCAAATTGAAGGTTTGGTTGTAGATAAAAATATCACAATGGCGGACCTTAAAGGAACGCTTGACCTTGTCATGAAAAAAATGTTTGGTCAAGACCGTGAATTACGCTGGCGTCCAAGTTATTTCCCATTTACTGAACCTTCTGTTGAGGTTGATATTTCTTGTTTCAAATGTGGCGGAAAAGGCTGTAACGTCTGCAAACATACCGGCTGGATTGAAATTCTTGGTGCAGGTATGGTCCATCCCAATGTGCTTGAAATGTCTGGTTTAGATTCTTCAGTTTATTCTGGTTTTGCTTTCGGGCTTGGTCAAGAACGTATTGCGATGCTCCGTTATGGAATCAATGATATTCGTGGATTCTATCAAGGAGATGTACGATTCTTAGAGCAATT
>pheS_Lcl-348
ATGAACTTACAAGAAAAAATTGAAGACCTTCGCAAGCGGACTTTGTCTGACTTACTCTCTGTTGCTGATGAAAAAACACTGAATAATTTAAGAACTGTGATGCTTGGTAAAAAGGGTGAATTGACTGAAATTCTGAAAGGGATGAAAGACCTAACTAATGAAGAACGTCCAGTTATTGGCGCACTTGCCAATGCTTTTCGTGATGAGTTTGGGGCAAAATTTGAAGCTAAAAAAGTGGAAATTGAACAAGCAGTAATGAATGCCGCTTTAGAATCAGAAACTTTGGATGTGACTTTGCCAGGAAAAGCTCAGAAAAAAGGAAGTCGCCATATCTTAACTCAAACGCAAGAAGAAATTGAAGAAATTTTCCTTGGAATGGGTTATGAAATTGTTGATGGCTATGAAGTGGAAACGGACCATTATAATTTTGAGCGAATGAATCTTCCAAAAGATCATCCAGCTCGTGATATGCAAGATACCTTCTATATCACTAATGAAGTTTTACTTCGTACGCATACTTCACCTATGCAAGCTCGGACAATGGATGCTCATGATTTCTCTAAAGGTGGTTTACGCATGATTGCTCCTGGTCGTGTTTATCGTCGTGATACAGATGATGCCACTCACAGCCACCAATTTCATCAAATTGAAGGTTTGGTTGTAGATAAAAATATCACAATGGCGGACCTTAAAGGAACGCTTGACCTTGTCATGAAAAAAATGTTTGGTCAAGACCGTGAATTACGCTGGCGTCCAAGTTATTTCCCATTTACTGAACCTTCTGTTGAGGTTGATATTTCTTGTTTCAAATGTGGCGGAAAAGGCTGTAACGTCTGCAAACATACCGGCTGGATTGAAATTCTTGGTGCAGGTATGGTCCATCCCAATGTGCTTGAAATGTCTGGTTTAGATTCTTCAGTTTATTCTGGTTTTGCTTTCGGGCTTGGTCAAGAACGTATTGCGATGCTCCGTTATGGAATCAATGATATTCGTGGATTCTATCAAGGAGATGTACGATTCTTAGAGCAATT
>pheS_Lcl-349
ATGAACTTACAAGAAAAAATTGAAGACCTTCGCAAGCGGACTTTGTCTGACTTACTCTCTGTTGCTGATGAAAAAACACTGAATAATTTAAGAACTGTGATGCTTGGTAAAAAGGGTGAATTGACTGAAATTCTGAAAGGGATGAAAGACCTAACTAATGAAGAACGTCCAGTTATTGGCGCACTTGCCAATGCTTTTCGTGATGAGTTTGGGGCAAAATTTGAAGCTAAAAAAGTGGAAATTGAACAAGCAGTAATGAATGCCGCTTTAGAATCAGAAACTTTGGATGTGACTTTGCCAGGAAAAGCTCAGAAAAAAGGAAGTCGCCATATCTTAACTCAAACGCAAGAAGAAATTGAAGAAATTTTCCTTGGAATGGGTTATGAAATTGTTGATGGCTATGAAGTGGAAACGGACCATTATAATTTTGAGCGAATGAATCTTCCAAAAGATCATCCAGCTCGTGATATGCAAGATACCTTCTATATCACTAATGAAGTTTTACTTCGTACGCATACTTCACCTATGCAAGCTCGGACAATGGATGCTCATGATTTCTCTAAAGGTGGTTTACGCATGATTGCTCCTGGTCGTGTTTATCGTCGTGATACAGATGATGCCACTCACAGCCACCAATTTCATCAAATTGAAGGTTTGGTTGTAGATAAAAATATCACAATGGCGGACCTTAAAGGAACGCTTGACCTTGTCATGAAAAAAATGTTTGGTCAAGACCGTGAATTACGCTGGCGTCCAAGTTATTTCCCATTTACTGAACCTTCTGTTGAGGTTGATATTTCTTGTTTCAAATGTGGCGGAAAAGGCTGTAACGTCTGCAAACATACCGGCTGGATTGAAATTCTTGGTGCAGGTATGGTCCATCCCAATGTGCTTGAAATGTCTGGTTTAGATTCTTCAGTTTATTCTGGTTTTGCTTTCGGGCTTGGTCAAGAACGTATTGCGATGCTCCGTTATGGAATCAATGATATTCGTGGATTCTATCAAGGAGATGTACGATTCTTAGAGCAATT
>pheS_Lcl-350
ATGAACTTACAAGAAAAAATTGAAGACCTTCGCAAGCGGACTTTGTCTGACTTACTCTCTGTTGCAGACGAAAAAACGCTCAACAATCTTAGAACAGTAATGCTTGGTAAAAAAGGAGAGTTGACTGAAATCCTAAAAGGGATGAAAGATTTAACAAATGAAGAACGACCAGTTATTGGTGCATTTGCTAATGCTTTTCGTGATGAATTTGGAGCGAAATTTGAAGCGAAAAAACTTGAAATTGAACAAGCAGTGATGAACGCGGCTTTGGAGTCTGAAAGTTTGGATGTTACTTTACCTGGAAAAGCTCAAAAAAAAGGAAGTCGTCATATTTTAACTCAAACTCAAGAAGAAATTGAAGAAATTTTCCTTGGAATGGGTTATGAAATTGTTGATGGTTATGAAGTCGAAACCGATCATTATAACTTTGAACGAATGAATCTTCCTAAAGATCACCCAGCTCGTGATATGCAAGATACTTTTTATATTACCAATGAAGTTTTGCTTCGTACGCATACTTCACCAATGCAAGCTCGGACAATGGATGCTCATGATTTTTCAAAAGGGGGCTTGCGTATGATTGCTCCTGGTCGTGTTTATCGTCGTGATACAGATGATGCTACACACAGTCATCAATTCCATCAAATTGAAGGCTTGGTTGTAGATAAAAATATCACAATGGCTGACCTTAAAGGAACACTTGACCTTGTCATGAAAAAAATGTTTGGTCAAGAGCGTGAACTACGCTGGCGTCCAAGTTATTTCCCATTTACTGAACCTTCTGTTGAGGTTGATATTTCTTGTTTCAAGTGTGGGGGTAAAGGATGTAATGTCTGCAAACATACTGGGTGGATTGAAATCCTTGGTGCAGGTATGGTCCATCCAAACGTACTTGAAATGTCTGGTTTAGATTCTTCTGTTTATTCTGGTTTTGCTTTTGGACTCGGTCAAGAACGTATTGCCATGTTACGCTATGGAATCAACGATATTCGTGGATTCTATCAAGGCGATGTAAGATTCTTAGAACAATT
>pheS_Lcl-351
ATGAACTTACAAGAAAAAATTGAAGACCTTCGCAAGCGGACTTTGTCTGACTTACTCTCTGTTGCTGATGAAAAAACACTGAATAATTTAAGAACTGTGATGCTTGGTAAAAAGGGTGAATTGACTGAAATTCTGAAAGGGATGAAAGACCTAACTAATGAAGAACGTCCAGTTATTGGCGCACTTGCCAATGCTTTTCGTGATGAGTTTGGGGCAAAATTTGAAGCTAAAAAAGTGGAAATTGAACAAGCAGTAATGAATGCCGCTTTAGAATCAGAAACTTTGGATGTGACTTTGCCAGGAAAAGCTCAGAAAAAAGGAAGTCGCCATATCTTAACTCAAACGCAAGAAGAAATTGAAGAAATTTTCCTTGGAATGGGTTATGAAATTGTTGATGGCTATGAAGTGGAAACGGACCATTATAATTTTGAGCGAATGAATCTTCCAAAAGATCATCCAGCTCGTGATATGCAAGATACCTTCTATATCACTAATGAAGTTTTACTTCGTACGCATACTTCACCTATGCAAGCTCGGACAATGGATGCTCATGATTTCTCTAAAGGTGGTTTACGCATGATTGCTCCTGGTCGTGTTTATCGTCGTGATACAGATGATGCCACTCACAGCCACCAATTTCATCAAATTGAAGGTTTGGTTGTAGATAAAAATATCACAATGGCGGACCTTAAAGGAACGCTTGACCTTGTCATGAAAAAAATGTTTGGTCAAGACCGTGAATTACGCTGGCGTCCAAGTTATTTCCCATTTACTGAACCTTCTGTTGAGGTTGATATTTCTTGTTTCAAATGTGGCGGAAAAGGCTGTAACGTCTGCAAACATACCGGCTGGATTGAAATTCTTGGTGCAGGTATGGTCCATCCCAATGTGCTTGAAATGTCTGGTTTAGATTCTTCAGTTTATTCTGGTTTTGCTTTCGGGCTTGGTCAAGAACGTATTGCGATGCTCCGTTATGGAATCAATGATATTCGTGGATTCTATCAAGGAGATGTACGATTCTTAGAGCAATT
>pheS_Lcl-352
ATGAACTTACAAGAAAAAATTGAAGACCTTCGCAAGCGGACTTTGTCTGACTTACTCTCTGTTGCAGACGAAAAAACGCTCAACAATCTTAGAACAGTAATGCTTGGTAAAAAAGGAGAGTTGACTGAAATCCTAAAAGGGATGAAAGATTTAACAAATGAAGAACGACCAGTTATTGGTGCACTTGCTAATGCTTTTCGTGATGAATTTGGAGCGAAATTTGAAGCGAAAAAACTTGAAATTGAACAAGCAGTGATGAACGCGGCTTTGGAGTCTGAAAGTTTGGATGTTACTTTACCTGGAAAAGCTCAAAAAAAAGGAAGTCGTCATATTTTAACTCAAACTCAAGAAGAAATTGAAGAAATTTTCCTTGGAATGGGTTATGAAATTGTTGATGGTTATGAAGTCGAAACCGATCATTATAACTTTGAACGAATGAATCTTCCTAAAGATCACCCAGCTCGTGATATGCAAGATACTTTTTATATTACCAATGAAGTTTTGCTTCGTACGCATACTTCACCAATGCAAGCTCGGACAATGGATGCTCATGATTTTTCAAAAGGGGGCTTGCGTATGATTGCTCCTGGTCGTGTTTATCGTCGTGATACAGATGATGCTACACACAGTCATCAATTCCATCAAATTGAAGGCTTGGTTGTAGATAAAAATATCACAATGGCTGACCTTAAAGGAACACTTGACCTTGTCATGAAAAAAATGTTTGGTCAAGAGCGTGAACTACGCTGGCGTCCAAGTTATTTCCCATTTACTGAACCTTCTGTTGAGGTTGATATTTCTTGTTTCAAGTGTGGGGGTAAAGGATGTAATGTCTGCAAACATACTGGGTGGATTGAAATCCTTGGTGCAGGTATGGTCCATCCAAACGTACTTGAAATGTCTGGTTTAGATTCTTCTGTTTATTCTGGTTTTGCTTTTGGACTCGGTCAAGAACGTATTGCCATGTTACGCTATGGAATCAACGATATTCGTGGATTCTATCAAGGCGATGTAAGATTCTTAGAACAATT
>pheS_Lcl-353
ATGAACTTACAAGAAAAAATTGAAGACCTTCGCAAGCGGACTTTGTCTGACTTACTCTCTGTTGCTGATGAAAAAACACTGAATAATTTAAGAACTGTGATGCTTGGTAAAAAGGGTGAATTGACTGAAATTCTGAAAGGGATGAAAGACCTAACTAATGAAGAACGTCCAGTTATTGGCGCACTTGCCAATGCTTTTCGTGATGAGTTTGGGGCAAAATTTGAAGCTAAAAAAGTGGAAATTGAACAAGCAGTAATGAATGCCGCTTTAGAATCAGAAACTTTGGATGTGACTTTGCCAGGAAAAGCTCAGAAAAAAGGAAGTCGCCATATCTTAACTCAAACGCAAGAAGAAATTGAAGAAATTTTCCTTGGAATGGGTTATGAAATTGTTGATGGCTATGAAGTGGAAACGGACCATTATAATTTTGAGCGAATGAATCTTCCAAAAGATCATCCAGCTCGTGATATGCAAGATACCTTCTATATCACTAATGAAGTTTTACTTCGTACGCATACTTCACCTATGCAAGCTCGGACAATGGATGCTCATGATTTCTCTAAAGGTGGTTTACGCATGATTGCTCCTGGTCGTGTTTATCGTCGTGATACAGATGATGCCACTCACAGCCACCAATTTCATCAAATTGAAGGTTTGGTTGTAGATAAAAATATCACAATGGCGGACCTTAAAGGAACGCTTGACCTTGTCATGAAAAAAATGTTTGGTCAAGACCGTGAATTACGCTGGCGTCCAAGTTATTTCCCATTTACTGAACCTTCTGTTGAGGTTGATATTTCTTGTTTCAAATGTGGCGGAAAAGGCTGTAACGTCTGCAAACATACCGGCTGGATTGAAATTCTTGGTGCAGGTATGGTCCATCCCAATGTGCTTGAAATGTCTGGTTTAGATTCTTCAGTTTATTCTGGTTTTGCTTTCGGGCTTGGTCAAGAACGTATTGCGATGCTCCGTTATGGAATCAATGATATTCGTGGATTCTATCAAGGAGATGTACGATTCTTAGAGCAATT
>pheS_Lcl-354
ATGAACTTACAAGAAAAAATTGAAGACCTTCGCAAGCGGACTTTGTCTGACTTACTCTCTGTTGCAGACGAAAAAACGCTCAACAATCTTAGAACAGTAATGCTTGGTAAAAAAGGAGAGTTGACTGAAATCCTAAAAGGGATGAAAGATTTAACAAATGAAGAACGACCAGTTATTGGTGCACTTGCTAATGCTTTTCGTGATGAATTTGGAGCGAAATTTGAAGCGAAAAAACTTGAAATTGAACAAGCAGTGATGAACGCGGCTTTGGAGTCTGAAAGTTTGGATGTTACTTTACCTGGAAAAGCTCAAAAAAAAGGAAGTCGGCATATTTTAACTCAAACTCAAGAAGAAATTGAAGAAATTTTCCTTGGAATGGGTTATGAAATTGTTGATGGTTATGAAGTCGAAACCGATCATTATAACTTTGAACGAATGAATCTTCCTAAAGATCACCCAGCTCGTGATATGCAAGATACTTTTTATATTACCAATGAAGTTTTGCTTCGTACGCATACTTCACCAATGCAAGCTCGGACAATGGATGCTCATGATTTTTCAAAAGGGGGCTTGCGTATGATTGCTCCTGGTCGTGTTTATCGTCGTGATACAGATGATGCTACACACAGTCATCAATTCCATCAAATTGAAGGCTTGGTTGTAGATAAAAATATCACAATGGCTGACCTTAAAGGAACACTTGACCTTGTCATGAAAAAAATGTTTGGTCAAGAGCGTGAACTACGCTGGCGTCCAAGTTATTTCCCATTTACTGAACCATCTGTTGAGGTTGATATTTCTTGTTTCAAGTGTGGGGGTAAAGGATGTAATGTCTGCAAACATACTGGGTGGATTGAAATCCTTGGTGCAGGTATGGTCCATCCAAACGTACTTGAAATGTCTGGTTTAGATTCTTCTGTTTATTCTGGTTTTGCTTTTGGACTCGGTCAAGAACGTATTGCCATGTTACGCTATGGAATCAACGATATTCGTGGATTCTATCAAGGCGATGTAAGATTCTTAGAACAATT
>pheS_Lcl-355
ATGAACTTACAAGAAAAAATTGAAGACCTTCGCAAGCGGACTTTGTCTGACTTACTCTCTGTTGCAGACGAAAAAACGCTCAACAATCTTAGAACAGTAATGCTTGGTAAAAAAGGAGAGTTGACTGAAATCCTAAAAGGGATGAAAGATTTAACAAATGAAGAACGACCAGTTATTGGTGCACTTGCTAATGCTTTTCGTGATGAATTTGGAGCGAAATTTGAAGCGAAAAAACTTGAAATTGAACAAGCAGTGATGAACGCGGCTTTGGAGTCTGAAAGTTTGGATGTTACTTTACCTGGAAAAGCTCAAAAAAAAGGAAGTCGTCATATTTTAACTCAAACTCAAGAAGAAATTGAAGAAATTTTCCTTGGAATGGGTTATGAAATTGTTGATGGTTATGAAGTCGAAACCGATCATTATAACTTTGAACGAATGAATCTTCCTAAAGATCACCCAGCTCGTGATATGCAAGATACTTTTTATATTACCAATGAAGTTTTGCTTCGTACGCATACTTCACCAATGCAAGCTCGGACAATGGATGCTCATGATTTTTCAAAAGGGGGCTTGCGTATGATTGCTCCTGGTCGTGTTTATCGTCGTGATACAGATGATGCTACACACAGTCATCAATTCCATCAAATTGAAGGCTTGGTTGTAGATAAAAATATCACAATGGCTGACCTTAAAGGAACACTTGACCTTGTCATGAAAAAAATGTTTGGTCAAGAGCGTGAACTACGCTGGCGTCCAAGTTATTTCCCATTTACTGAACCTTCTGTTGAGGTTGATATTTCTTGTTTCAAGTGTGGGGGTAAAGGATGTAATGTCTGCAAACATACTGGGTGGATTGAAATCCTTGGTGCAGGTATGGTCCATCCAAACGTACTTGAAATGTCTGGTTTAGATTCTTCTGTTTATTCTGGTTTTGCTTTTGGACTCGGTCAAGAACGTATTGCCATGTTACGCTATGGAATCAACGATATTCGTGGATTCTATCAAGGCGATGTAAGATTCTTAGAACAATT
>pheS_Lcl-356
ATGAACTTACAAGAAAAAATTGAAGACCTTCGCAAGCGGACTTTGTCTGACTTACTCTCTGTTGCAGACGAAAAAACGCTCAACAATCTTAGAACAGTAATGCTTGGTAAAAAAGGAGAGTTGACTGAAATCCTAAAAGGGATGAAAGATTTAACAAATGAAGAACGACCAGTTATTGGTGCACTTGCTAATGCTTTTCGTGATGAATTTGGAGCGAAATTTGAAGCGAAAAAACTTGAAATTGAACAAGCAGTGATGAACGCGGCTTTGGAGTCTGAAAGTTTGGATGTTACTTTACCTGGAAAAGCTCAAAAAAAAGGAAGTCGTCATATTTTAACTCAAACTCAAGAAGAAATTGAAGAAATTTTCCTTGGAATGGGTTATGAAATTGTTGATGGTTATGAAGTCGAAACCGATTATTATAACTTTGAACGAATGAATCTTCCTAAAGATCACCCAGCTCGTGATATGCAAGATACTTTTTATATTACCAATGAAGTTTTGCTTCGTACGCATACTTCACCAATGCAAGCTCGGACAATGGATGCTCATGATTTTTCAAAAGGGGGCTTGCGTATGATTGCTCCTGGTCGTGTTTATCGTCGTGATACAGATGATGCTACACACAGTCATCAATTCCATCAAATTGAAGGCTTGGTTGTAGATAAAAATATCACAATGGCTGACCTTAAAGGAACACTTGACCTTGTCATGAAAAAAATGTTTGGTCAAGAGCGTGAACTACGCTGGCGTCCAAGTTATTTCCCATTTACTGAACCTTCTGTTGAGGTTGATATTTCTTGTTTCAAGTGTGGGGGTAAAGGATGTAATGTCTGCAAACATACTGGGTGGATTGAAATCCTTGGTGCAGGTATGGTCCATCCAAACGTACTTGAAATGTCTGGTTTAGATTCTTCTGTTTATTCTGGTTTTGCTTTTGGACTCGGTCAAGAACGTATTGCCATGTTACGCTATGGAATCAACGATATTCGTGGATTCTATCAAGGCGATGTAAGATTCTTAGAACAATT
>pheS_Lcl-357
ATGAACTTACAAGAAAAAATTGAAGACCTTCGCAAGCGGACTTTGTCTGACTTACTCTCTGTTGCAGACGAAAAAACGCTCAACAATCTTAGAACAGTAATGCTTGGTAAAAAAGGAGAGTTGACTGAAATCCTAAAAGGGATGAAAGATTTAACAAATGAAGAACGACCAGTTATTGGTACACTTGCTAATGCTTTTCGTGATGAATTTGGAGCGAAATTTGAAGCGAAAAAACTTGAAATTGAACAAGCAGTGATGAACGCGGCTTTGGAGTCTGAAAGTTTGGATGTTACTTTACCTGGAAAAGCTCAAAAAAAAGGAAGTCGGCATATTTTAACTCAAACTCAAGAAGAAATTGAAGAAATTTTCCTTGGAATGGGTTATGAAATTGTTGATGGTTATGAAGTCGAAACCGATCATTATAACTTTGAACGAATGAATCTTCCTAAAGATCACCCAGCTCGTGATATGCAAGATACTTTTTATATTACCAATGAAGTTTTGCTTCGTACGCATACTTCACCAATGCAAGCTCGGACAATGGATGCTCATGATTTTTCAAAAGGGGGCTTGCGTATGATTGCTCCTGGTCGTGTTTATCGTCGTGATACAGATGATGCTACACACAGTCATCAATTCCATCAAATTGAAGGCTTGGTTGTAGATAAAAATATCACAATGGCTGACCTTAAAGGAACACTTGACCTTGTCATGAAAAAAATGTTTGGTCAAGAGCGTGAACTACGCTGGCGTCCAAGTTATTTCCCATTTACTGAACCATCTGTTGAGGTTGATATTTCTTGTTTCAAGTGTGGGGGTAAAGGATGTAATGTCTGCAAACATACTGGGTGGATTGAAATCCTTGGTGCAGGTATGGTCCATCCAAACGTACTTGAAATGTCTGGTTTAGATTCTTCTGTTTATTCTGGTTTTGCTTTTGGACTCGGTCAAGAACGTATTGCCATGTTACGCTATGGAATCAACGATATTCGTGGATTCTATCAAGGCGATGTAAGATTCTTAGAACAATT
>pheS_Lcl-358
ATGAACTTACAAGAAAAAATTGAAGACCTTCGCAAGCGGACTTTGTCTGACTTACTCTCTGTTGCTGATGAAAAAACACTGAATAATTTAAGAACTGTGATGCTTGGTAAAAAGGGTGAATTGACTGAAATTCTGAAAGGGATGAAAGACCTAACTAATGAAGAACGTCCAGTTATTGGCGCACTTGCCAATGCTTTTCGTGATGAGTTTGGGGCAAAATTTGAAGCTAAAAAAGTGGAAATTGAACAAGCAGTAATGAATGCCGCTTTAGAATCAGAAACTTTGGATGTGACTTTGCCAGGAAAAGCTCAGAAAAAAGGAAGTCGCCATATCTTAACTCAAACGCAAGAAGAAATTGAAGAAATTTTCCTTGGAATGGGTTATGAAATTGTTGATGGCTATGAAGTGGAAACGGACCATTATAATTTTGAGCGAATGAATCTTCCAAAAGATCATCCAGCTCGTGATATGCAAGATACCTTCTATATCACTAATGAAGTTTTACTTCGTACGCATACTTCACCTATGCAAGCTCGGACAATGGATGCTCATGATTTCTCTAAAGGTGGTTTACGCATGATTGCTCCTGGTCGTGTTTATCGTCGTGATACAGATGATGCCACTCACAGCCACCAATTTCATCAAATTGAAGGTTTGGTTGTAGATAAAAATATCACAATGGCGGACCTTAAAGGAACGCTTGACCTTGTCATGAAAAAAATGTTTGGTCAAGACCGTGAATTACGCTGGCGTCCAAGTTATTTCCCATTTACTGAACCTTCTGTTGAGGTTGATATTTCTTGTTTCAAATGTGGCGGAAAAGGCTGTAACGTCTGCAAACATACCGGCTGGATTGAAATTCTTGGTGCAGGTATGGTCCATCCCAATGTGCTTGAAATGTCTGGTTTAGATTCTTCAGTTTATTCTGGTTTTGCTTTCGGGCTTGGTCAAGAACGTATTGCGATGCTCCGTTATGGAATCAATGATATTCGTGGATTCTATCAAGGAGATGTACGATTCTTAGAGCAATT
>pheS_Lcl-359
ATGAACTTACAAGAAAAAATTGAAGACCTTCGCAAGCGGACTTTGTCTGACTTACTCTCTGTTGCAGACGAAAAAACGCTCAACAATCTTAGAACAGTAATGCTTGGTAAAAAAGGAGAGTTGACTGAAATCCTAAAAGGGATGAAAGATTTAACAAATGAAGAACGACCAGTTATTGGTACACTTGCTAATGCTTTTCGTGATGAATTTGGAGCGAAATTTGAAGCGAAAAAACTTGAAATTGAACAAGCAGTGATGAACGCGGCTTTGGAGTCTGAAAGTTTGGATGTTACTTTACCTGGAAAAGCTCAAAAAAAAGGAAGTCGGCATATTTTAACTCAAACTCAAGAAGAAATTGAAGAAATTTTCCTTGGAATGGGTTATGAAATTGTTGATGGTTATGAAGTCGAAACCGATCATTATAACTTTGAACGAATGAATCTTCCTAAAGATCACCCAGCTCGTGATATGCAAGATACTTTTTATATTACCAATGAAGTTTTGCTTCGTACGCATACTTCACCAATGCAAGCTCGGACAATGGATGCTCATGATTTTTCAAAAGGGGGCTTGCGTATGATTGCTCCTGGTCGTGTTTATCGTCGTGATACAGATGATGCTACACACAGTCATCAATTCCATCAAATTGAAGGCTTGGTTGTAGATAAAAATATCACAATGGCTGACCTTAAAGGAACACTTGACCTTGTCATGAAAAAAATGTTTGGTCAAGAGCGTGAACTACGCTGGCGTCCAAGTTATTTCCCATTTACTGAACCATCTGTTGAGGTTGATATTTCTTGTTTCAAGTGTGGGGGTAAAGGATGTAATGTCTGCAAACATACTGGGTGGATTGAAATCCTTGGTGCAGGTATGGTCCATCCAAACGTACTTGAAATGTCTGGTTTAGATTCTTCTGTTTATTCTGGTTTTGCTTTTGGACTCGGTCAAGAACGTATTGCCATGTTACGCTATGGAATCAACGATATTCGTGGATTCTATCAAGGCGATGTAAGATTCTTAGAACAATT
>pheS_Lcl-360
ATGAACTTACAAGAAAAAATTGAAGACCTTCGCAAGCGGACTTTGTCTGACTTACTCTCTGTTGCTGATGAAAAAACACTGAATAATTTAAGAACTGTGATGCTTGGTAAAAAGGGTGAATTGACTGAAATTCTGAAAGGGATGAAAGACCTAACTAATGAAGAACGTCCAGTTATTGGCGCACTTGCCAATGCTTTTCGTGATGAGTTTGGGGCAAAATTTGAAGCTAAAAAAGTGGAAATTGAACAAGCAGTAATGAATGCCGCTTTAGAATCAGAAACTTTGGATGTGACTTTGCCAGGAAAAGCTCAGAAAAAAGGAAGTCGCCATATCTTAACTCAAACGCAAGAAGAAATTGAAGAAATTTTCCTTGGAATGGGTTATGAAATTGTTGATGGCTATGAAGTGGAAACGGACCATTATAATTTTGAGCGAATGAATCTTCCAAAAGATCATCCAGCTCGTGATATGCAAGATACCTTCTATATCACTAATGAAGTTTTACTTCGTACGCATACTTCACCTATGCAAGCTCGGACAATGGATGCTCATGATTTCTCTAAAGGTGGTTTACGCATGATTGCTCCTGGTCGTGTTTATCGTCGTGATACAGATGATGCCACTCACAGCCACCAATTTCATCAAATTGAAGGTTTGGTTGTAGATAAAAATATCACAATGGCGGACCTTAAAGGAACGCTTGACCTTGTCATGAAAAAAATGTTTGGTCAAGACCGTGAATTACGCTGGCGTCCAAGTTATTTCCCATTTACTGAACCTTCTGTTGAGGTTGATATTTCTTGTTTCAAATGTGGCGGAAAAGGCTGTAACGTCTGCAAACATACCGGCTGGATTGAAATTCTTGGTGCAGGTATGGTCCATCCCAATGTGCTTGAAATGTCTGGTTTAGATTCTTCAGTTTATTCTGGTTTTGCTTTCGGGCTTGGTCAAGAACGTATTGCGATGCTCCGTTATGGAATCAATGATATTCGTGGATTCTATCAAGGAGATGTACGATTCTTAGAGCAATT
>pheS_Lcl-361
ATGAACTTACAAGAAAAAATTGAAGACCTTCGCAAGCGGACTTTGTCTGACTTACTCTCTGTTGCAGACGAAAAAACGCTCAACAATCTTAGAACAGTAATGCTTGGTAAAAAAGGAGAGTTGACTGAAATCCTAAAAGGGATGAAAGATTTAACAAATGAAGAACGACCAGTTATTGGTGCACTTGCTAATGCTTTTCGTGATGAATTTGGAGCGAAATTTGAAGCGAAAAAACTTGAAATTGAACAAGCAGTGATGAACGCGGCTTTGGAGTCTGAAAGTTTGGATGTTACTTTACCTGGAAAAGCTCAAAAAAAAGGAAGTCGTCATATTTTAACTCAAACTCAAGAAGAAATTGAAGAAATTTTCCTTGGAATGGGTTATGAAATTGTTGATGGTTATGAAGTCGAAACCGATCATTATAACTTTGAACGAATGAATCTTCCTAAAGATCACCCAGCTCGTGATATGCAAGATACTTTTTATATTACCAATGAAGTTTTGCTTCGTACGCATACTTCACCAATGCAAGCTCGGACAATGGATGCTCATGATTTTTCAAAAGGGGGCTTGCGTATGATTGCTCCTGGTCGTGTTTATCGTCGTGATACAGATGATGCTACACACAGTCATCAATTCCATCAAATTGAAGGCTTGGTTGTAGATAAAAATATCACAATGGCTGACCTTAAAGGAACACTTGACCTTGTCATGAAAAAAATGTTTGGTCAAGAGCGTGAACTACGCTGGCGTCCAAGTTATTTCCCATTTACTGAACCTTCTGTTGAGGTTGATATTTCTTGTTTCAAGTGTGGGGGTAAAGGATGTAATGTCTGCAAACATACTGGGTGGATTGAAATCCTTGGTGCAGGTATGGTCCATCCAAACGTACTTGAAATGTCTGGTTTAGATTCTTCTGTTTATTCTGGTTTTGCTTTTGGACTCGGTCAAGAACGTATTGCCATGTTACGCTATGGAATCAACGATATTCGTGGATTCTATCAAGGCGATGTAAGATTCTTAGAACAATT
>pheS_Lcl-362
ATGAACTTACAAGAAAAAATTGAAGACCTTCGCAAGCGGACTTTGTCTGACTTACTCTCTGTTGCTGATGAAAAAACACTGAATAATTTAAGAACTGTGATGCTTGGTAAAAAGGGTGAATTGACTGAAATTCTGAAAGGGATGAAAGACCTAACTAATGAAGAACGTCCAGTTATTGGCGCACTTGCCAATGCTTTTCGTGATGAGTTTGGGGCAAAATTTGAAGCTAAAAAAGTGGAAATTGAACAAGCAGTAATGAATGCCGCTTTAGAATCAGAAACTTTGGATGTGACTTTGCCAGGAAAAGCTCAGAAAAAAGGAAGTCGCCATATCTTAACTCAAACGCAAGAAGAAATTGAAGAAATTTTCCTTGGAATGGGTTATGAAATTGTTGATGGCTATGAAGTGGAAACGGACCATTATAATTTTGAGCGAATGAATCTTCCAAAAGATCATCCAGCTCGTGATATGCAAGATACCTTCTATATCACTAATGAAGTTTTACTTCGTACGCATACTTCACCTATGCAAGCTCGGACAATGGATGCTCATGATTTCTCTAAAGGTGGTTTACGCATGATTGCTCCTGGTCGTGTTTATCGTCGTGATACAGATGATGCCACTCACAGCCACCAATTTCATCAAATTGAAGGTTTGGTTGTAGATAAAAATATCACAATGGCGGACCTTAAAGGAACGCTTGACCTTGTCATGAAAAAAATGTTTGGTCAAGACCGTGAATTACGCTGGCGTCCAAGTTATTTCCCATTTACTGAACCTTCTGTTGAGGTTGATATTTCTTGTTTCAAATGTGGCGGAAAAGGCTGTAACGTCTGCAAACATACCGGCTGGATTGAAATTCTTGGTGCAGGTATGGTCCATCCCAATGTGCTTGAAATGTCTGGTTTAGATTCTTCAGTTTATTCTGGTTTTGCTTTCGGGCTTGGTCAAGAACGTATTGCGATGCTCCGTTATGGAATCAATGATATTCGTGGATTCTATCAAGGAGATGTACGATTCTTAGAGCAATT
>pheS_Lcl-363
ATGAACTTACAAGAAAAAATTGAAGACCTTCGCAAGCGGACTTTGTCTGACTTACTCTCTGTTGCTGATGAAAAAACACTGAATAATTTAAGAACTGTGATGCTTGGTAAAAAGGGTGAATTGACTGAAATTCTGAAAGGGATGAAAGACCTAACTAATGAAGAACGTCCAGTTATTGGCGCACTTGCCAATGCTTTTCGTGATGAGTTTGGGGCAAAATTTGAAGCTAAAAAAGTGGAAATTGAACAAGCAGTAATGAATGCCGCTTTAGAATCAGAAACTTTGGATGTGACTTTGCCAGGAAAAGCTCAGAAAAAAGGAAGTCGCCATATCTTAACTCAAACGCAAGAAGAAATTGAAGAAATTTTCCTTGGAATGGGTTATGAAATTGTTGATGGCTATGAAGTGGAAACGGACCATTATAATTTTGAGCGAATGAATCTTCCAAAAGATCATCCAGCTCGTGATATGCAAGATACCTTCTATATCACTAATGAAGTTTTACTTCGTACGCATACTTCACCTATGCAAGCTCGGACAATGGATGCTCATGATTTCTCTAAAGGTGGTTTACGCATGATTGCTCCTGGTCGTGTTTATCGTCGTGATACAGATGATGCCACTCACAGCCACCAATTTCATCAAATTGAAGGTTTGGTTGTAGATAAAAATATCACAATGGCGGACCTTAAAGGAACGCTTGACCTTGTCATGAAAAAAATGTTTGGTCAAGACCGTGAATTACGCTGGCGTCCAAGTTATTTCCCATTTACTGAACCTTCTGTTGAGGTTGATATTTCTTGTTTCAAATGTGGCGGAAAAGGCTGTAACGTCTGCAAACATACCGGCTGGATTGAAATTCTTGGTGCAGGTATGGTCCATCCCAATGTGCTTGAAATGTCTGGTTTAGATTCTTCAGTTTATTCTGGTTTTGCTTTCGGGCTTGGTCAAGAACGTATTGCGATGCTCCGTTATGGAATCAATGATATTCGTGGATTCTATCAAGGAGATGTACGATTCTTAGAGCAATT
>pheS_Lcl-364
ATGAACTTACAAGAAAAAATTGAAGACCTTCGCAAGCGGACTTTGTCTGACTTACTCTCTGTTGCAGACGAAAAAACGCTCAACAATCTTAGAACAGTAATGCTTGGTAAAAAAGGAGAGTTGACTGAAATCCTAAAAGGGATGAAAGATTTAACAAATGAAGAACGACCAGTTATTGGTGCACTTGCTAATGCTTTTCGTGATGAATTTGGAGCGAAATTTGAAGCGAAAAAACTTGAAATTGAACAAGCAGTGATGAACGCGGCTTTGCAGTCTGAAAGTTTGGATGTTACTTTACCTGGAAAAGCTCAAAAAAAAGGAAGTCGTCATATTTTAACTCAAACTCAAGAAGAAATTGAAGAAATTTTCCTTGGAATGGGTTATGAAATTGTTGATGGTTATGAAGTCGAAACCGATCATTATAACTTTGAACGAATGAATCTTCCTAAAGATCACCCAGCTCGTGATATGCAAGATACTTTTTATATTACCAATGAAGTTTTGCTTCGTACGCATACTTCACCAATGCAAGCTCGGACAATGGATGCTCATGATTTTTCAAAAGGGGGCTTGCGTATGATTGCTCCTGGTCGTGTTTATCGTCGTGATACAGATGATGCTACACACAGTCATCAATTCCATCAAATTGAAGGCTTGGTTGTAGATAAAAATATCACAATGGCTGACCTTAAAGGAACACTTGACCTTGTCATGAAAAAAATGTTTGGTCAAGAGCGTGAACTACGCTGGCGTCCAAGTTATTTCCCATTTACTGAACCTTCTGTTGAGGTTGATATTTCTTGTTTCAAGTGTGGGGGTAAAGGATGTAATGTCTGCAAACATACTGGGTGGATTGAAATCCTTGGTGCAGGTATGGTCCATCCAAACGTACTTGAAATGTCTGGTTTAGATTCTTCTGTTTATTCTGGTTTTGCTTTTGGACTCGGTCAAGAACGTATTGCCATGTTACGCTATGGAATCAACGATATTCGTGGATTCTATCAAGGCGATGTAAGATTCTTAGAACAATT
>pheS_Lcl-365
ATGAACTTACAAGAAAAAATTGAAGACCTTCGCAAGCGGACTTTGTCTGACTTACTCTCTGTTGCTGATGAAAAAACACTGAATAATTTAAGAACTGTGATGCTTGGTAAAAAGGGTGAATTGACTGAAATTCTGAAAGGGATGAAAGACCTAACTAATGAAGAACGTCCAGTTATTGGCGCACTTGCCAATGCTTTTCGTGATGAGTTTGGGGCAAAATTTGAAGCTAAAAAAGTGGAAATTGAACAAGCAGTAATGAATGCCGCTTTAGAATCAGAAACTTTGGATGTGACTTTGCCAGGAAAAGCTCAGAAAAAAGGAAGTCGCCATATCTTAACTCAAACGCAAGAAGAAATTGAAGAAATTTTCCTTGGAATGGGTTATGAAATTGTTGATGGCTATGAAGTGGAAACGGACCATTATAATTTTGAGCGAATGAATCTTCCAAAAGATCATCCAGCTCGTGATATGCAAGATACCTTCTATATCACTAATGAAGTTTTACTTCGTACGCATACTTCACCTATGCAAGCTCGGACAATGGATGCTCATGATTTCTCTAAAGGTGGTTTACGCATGATTGCTCCTGGTCGTGTTTATCGTCGTGATACAGATGATGCCACTCACAGCCACCAATTTCATCAAATTGAAGGTTTGGTTGTAGATAAAAATATCACAATGGCGGACCTTAAAGGAACGCTTGACCTTGTCATGAAAAAAATGTTTGGTCAAGACCGTGAATTACGCTGGCGTCCAAGTTATTTCCCATTTACTGAACCTTCTGTTGAGGTTGATATTTCTTGTTTCAAATGTGGCGGAAAAGGCTGTAACGTCTGCAAACATACCGGCTGGATTGAAATTCTTGGTGCAGGTATGGTCCATCCCAATGTGCTTGAAATGTCTGGTTTAGATTCTTCAGTTTATTCTGGTTTTGCTTTCGGGCTTGGTCAAGAACGTATTGCGATGCTCCGTTATGGAATCAATGATATTCGTGGATTCTATCAAGGAGATGTACGATTCTTAGAGCAATT
>pheS_Lcl-366
ATGAACTTACAAGAAAAAATTGAAGACCTTCGCAAGCGGACTTTGTCTGACTTACTCTCTGTTGCAGACGAAAAAACGCTCAACAATCTTAGAACAGTAATGCTTGGTAAAAAAGGAGAGTTGACTGAAATCCTAAAAGGGATGAAAGATTTAACAAATGAAGAACGACCAGTTATTGGTGCATTTGCTAATGCTTTTCGTGATGAATTTGGAGCGAAATTTGAAGCGAAAAAACTTGAAATTGAACAAGCAGTGATGAACGCGGCTTTGGAGTCTGAAAGTTTGGATGTTACTTTACCTGGAAAAGCTCAAAAAAAAGGAAGTCGTCATATTTTAACTCAAACTCAAGAAGAAATTGAAGAAATTTTCCTTGGAATGGGTTATGAAATTGTTGATGGTTATGAAGTCGAAACCGATCATTATAACTTTGAACGAATGAATCTTCCTAAAGATCACCCAGCTCGTGATATGCAAGATACTTTTTATATTACCAATGAAGTTTTGCTTCGTACGCATACTTCACCAATGCAAGCTCGGACAATGGATGCTCATGATTTTTCAAAAGGGGGCTTGCGTATGATTGCTCCTGGTCGTGTTTATCGTCGTGATACAGATGATGCTACACACAGTCATCAATTCCATCAAATTGAAGGCTTGGTTGTAGATAAAAATATCACAATGGCTGACCTTAAAGGAACACTTGACCTTGTCATGAAAAAAATGTTTGGTCAAGAGCGTGAACTACGCTGGCGTCCAAGTTATTTCCCATTTACTGAACCTTCTGTTGAGGTTGATATTTCTTGTTTCAAGTGTGGGGGTAAAGGATGTAATGTCTGCAAACATACTGGGTGGATTGAAATCCTTGGTGCAGGTATGGTCCATCCAAACGTACTTGAAATGTCTGGTTTAGATTCTTCTGTTTATTCTGGTTTTGCTTTTGGAATCGGTCAAGAACGTATTGCCATGTTACGCTATGGAATCAACGATATTCGTGGATTCTATCAAGGCGATGTAAGATTCTTAGAACAATT
>pheS_Lcl-367
ATGAACTTACAAGAAAAAATTGAAGACCTTCGCAAGCGGACTTTGTCTGACTTACTCTCTGTTGCAGACGAAAAAACGCTCAACAATCTTAGAACAGTAATGCTTGGTAAAAAAGGAGAGTTGACTGAAATCCTAAAAGGGATGAAAGATTTAACAAATGAAGAACGACCAGTTATTGGTGCACTTGCTAATGCTTTTCGTGATGAATTTGGAGCGAAATTTGAAGCGAAAAAACTTGAAATTGAACAAGCAGTGATGAACGCGGCTTTGGAGTCTGAAAGTTTGGATGTTACTTTACCTGGAAAAGCTCAAAAAAAAGGAAGTCGGCATATTTTAACTCAAACTCAAGAAGAAATTGAAGAAATTTTCCTTGGAATGGGTTATGAAATTGTTGATGGTTATGAAGTCGAAACCGATCATTATAACTTTGAACGAATGAATCTTCCTAAAGATCACCCAGCTCGTGATATGCAAGATACTTTTTATATTACCAATGAAGTTTTGCTTCGTACGCATACTTCACCAATGCAAGCTCGGACAATGGATGCTCATGATTTTTCAAAAGGGGGCTTGCGTATGATTGCTCCTGGTCGTGTTTATCGTCGTGATACAGATGATGCTACACACAGTCATCAATTCCATCAAATTGAAGGCTTGGTTGTAGATAAAAATATCACAATGGCTGACCTTAAAGGAACACTTGACCTTGTCATGAAAAAAATGTTTGGTCAAGAGCGTGAACTACGCTGGCGTCCAAGTTATTTCCCATTTACTGAACCATCTGTTGAGGTTGATATTTCTTGTTTCAAGTGTGGGGGTAAAGGATGTAATGTCTGCAAACATACTGGGTGGATTGAAATCCTTGGTGCAGGTATGGTCCATCCAAACGTACTTGAAATGTCTGGTTTAGATTCTTCTGTTTATTCTGGTTTTGCTTTTGGACTCGGTCAAGAACGTATTGCCATGTTACGCTATGGAATCAACGATATTCGTGGATTCTATCAAGGCGATGTAAGATTCTTAGAACAATT
>pheS_Lcl-368
ATGAACTTACAAGAAAAAATTGAAGACCTTCGCAAGCGGACTTTGTCTGACTTACTCTCTGTTGCTGATGAAAAAACACTGAATAATTTAAGAACTGTGATGCTTGGTAAAAAGGGTGAATTGACTGAAATTCTGAAAGGGATGAAAGACCTAACTAATGAAGAACGTCCAGTTATTGGCGCACTTGCCAATGCTTTTCGTGATGAGTTTGGGGCAAAATTTGAAGCTAAAAAAGTGGAAATTGAACAAGCAGTAATGAATGCCGCTTTAGAATCAGAAACTTTGGATGTGACTTTGCCAGGAAAAGCTCAGAAAAAAGGAAGTCGCCATATCTTAACTCAAACGCAAGAAGAAATTGAAGAAATTTTCCTTGGAATGGGTTATGAAATTGTTGATGGCTATGAAGTGGAAACGGACCATTATAATTTTGAGCGAATGAATCTTCCAAAAGATCATCCAGCTCGTGATATGCAAGATACCTTCTATATCACTAATGAAGTTTTACTTCGTACGCATACTTCACCTATGCAAGCTCGGACAATGGATGCTCATGATTTCTCTAAAGGTGGTTTACGCATGATTGCTCCTGGTCGTGTTTATCGTCGTGATACAGATGATGCCACTCACAGCCACCAATTTCATCAAATTGAAGGTTTGGTTGTAGATAAAAATATCACAATGGCGGACCTTAAAGGAACGCTTGACCTTGTCATGAAAAAAATGTTTGGTCAAGACCGTGAATTACGCTGGCGTCCAAGTTATTTCCCATTTACTGAACCTTCTGTTGAGGTTGATATTTCTTGTTTCAAATGTGGCGGAAAAGGCTGTAACGTCTGCAAACATACCGGCTGGATTGAAATTCTTGGTGCAGGTATGGTCCATCCCAATGTGCTTGAAATGTCTGGTTTAGATTCTTCAGTTTATTCTGGTTTTGCTTTCGGGCTTGGTCAAGAACGTATTGCGATGCTCCGTTATGGAATCAATGATATTCGTGGATTCTATCAAGGAGATGTACGATTCTTAGAGCAATT
>pheS_Lcl-369
ATGAACTTACAAGAAAAAATTGAAGACCTTCGCAAGCGGACTTTGTCTGACTTACTCTCTGTTGCTGATGAAAAAACACTGAATAATTTAAGAACTGTGATGCTTGGTAAAAAGGGTGAATTGACTGAAATTCTGAAAGGGATGAAAGACCTAACTAATGAAGAACGTCCAGTTATTGGCGCACTTGCCAATGCTTTTCGTGATGAGTTTGGGGCAAAATTTGAAGCTAAAAAAGTGGAAATTGAACAAGCAGTAATGAATGCCGCTTTAGAATCAGAAACTTTGGATGTGACTTTGCCAGGAAAAGCTCAGAAAAAAGGAAGTCGCCATATCTTAACTCAAACGCAAGAAGAAATTGAAGAAATTTTCCTTGGAATGGGTTATGAAATTGTTGATGGCTATGAAGTGGAAACGGACCATTATAATTTTGAGCGAATGAATCTTCCAAAAGATCATCCAGCTCGTGATATGCAAGATACCTTCTATATCACTAATGAAGTTTTACTTCGTACGCATACTTCACCTATGCAAGCTCGGACAATGGATGCTCATGATTTCTCTAAAGGTGGTTTACGCATGATTGCTCCTGGTCGTGTTTATCGTCGTGATACAGATGATGCCACTCACAGCCACCAATTTCATCAAATTGAAGGTTTGGTTGTAGATAAAAATATCACAATGGCGGACCTTAAAGGAACGCTTGACCTTGTCATGAAAAAAATGTTTGGTCAAGACCGTGAATTACGCTGGCGTCCAAGTTATTTCCCATTTACTGAACCTTCTGTTGAGGTTGATATTTCTTGTTTCAAATGTGGCGGAAAAGGCTGTAACGTCTGCAAACATACCGGCTGGATTGAAATTCTTGGTGCAGGTATGGTCCATCCCAATGTGCTTGAAATGTCTGGTTTAGATTCTTCAGTTTATTCTGGTTTTGCTTTCGGGCTTGGTCAAGAACGTATTGCGATGCTCCGTTATGGAATCAATGATATTCGTGGATTCTATCAAGGAGATGTACGATTCTTAGAGCAATT
>pheS_Lcl-370
ATGAACTTACAAGAAAAAATTGAAGACCTTCGCAAGCGGACTTTGTCTGACTTACTCTCTGTTGCTGATGAAAAAACACTGAATAATTTAAGAACTGTGATGCTTGGTAAAAAGGGTGAATTGACTGAAATTCTGAAAGGGATGAAAGACCTAACTAATGAAGAACGTCCAGTTATTGGCGCACTTGCCAATGCTTTTCGTGATGAGTTTGGGGCAAAATTTGAAGCTAAAAAAGTGGAAATTGAACAAGCAGTAATGAATGCCGCTTTAGAATCAGAAACTTTGGATGTGACTTTGCCAGGAAAAGCTCAGAAAAAAGGAAGTCGCCATATCTTAACTCAAACGCAAGAAGAAATTGAAGAAATTTTCCTTGGAATGGGTTATGAAATTGTTGATGGCTATGAAGTGGAAACGGACCATTATAATTTTGAGCGAATGAATCTTCCAAAAGATCATCCAGCTCGTGATATGCAAGATACCTTCTATATCACTAATGAAGTTTTACTTCGTACGCATACTTCACCTATGCAAGCTCGGACAATGGATGCTCATGATTTCTCTAAAGGTGGTTTACGCATGATTGCTCCTGGTCGTGTTTATCGTCGTGATACAGATGATGCCACTCACAGCCACCAATTTCATCAAATTGAAGGTTTGGTTGTAGATAAAAATATCACAATGGCGGACCTTAAAGGAACGCTTGACCTTGTCATGAAAAAAATGTTTGGTCAAGACCGTGAATTACGCTGGCGTCCAAGTTATTTCCCATTTACTGAACCTTCTGTTGAGGTTGATATTTCTTGTTTCAAATGTGGCGGAAAAGGCTGTAACGTCTGCAAACATACCGGCTGGATTGAAATTCTTGGTGCAGGTATGGTCCATCCCAATGTGCTTGAAATGTCTGGTTTAGATTCTTCAGTTTATTCTGGTTTTGCTTTCGGGCTTGGTCAAGAACGTATTGCGATGCTCCGTTATGGAATCAATGATATTCGTGGATTCTATCAAGGAGATGTACGATTCTTAGAGCAATT
>pheS_Lcl-371
ATGAACTTACAAGAAAAAATTGAAGACCTTCGCAAGCGGACTTTGTCTGACTTACTCTCTGTTGCTGATGAAAAAACACTGAATAATTTAAGAACTGTGATGCTTGGTAAAAAGGGTGAATTGACTGAAATTCTGAAAGGGATGAAAGACCTAACTAATGAAGAACGTCCAGTTATTGGCGCACTTGCCAATGCTTTTCGTGATGAGTTTGGGGCAAAATTTGAAGCTAAAAAAGTGGAAATTGAACAAGCAGTAATGAATGCCGCTTTAGAATCAGAAACTTTGGATGTGACTTTGCCAGGAAAAGCTCAGAAAAAAGGAAGTCGCCATATCTTAACTCAAACGCAAGAAGAAATTGAAGAAATTTTCCTTGGAATGGGTTATGAAATTGTTGATGGCTATGAAGTGGAAACGGACCATTATAATTTTGAGCGAATGAATCTTCCAAAAGATCATCCAGCTCGTGATATGCAAGATACCTTCTATATCACTAATGAAGTTTTACTTCGTACGCATACTTCACCTATGCAAGCTCGGACAATGGATGCTCATGATTTCTCTAAAGGTGGTTTACGCATGATTGCTCCTGGTCGTGTTTATCGTCGTGATACAGATGATGCCACTCACAGCCACCAATTTCATCAAATTGAAGGTTTGGTTGTAGATAAAAATATCACAATGGCGGACCTTAAAGGAACGCTTGACCTTGTCATGAAAAAAATGTTTGGTCAAGACCGTGAATTACGCTGGCGTCCAAGTTATTTCCCATTTACTGAACCTTCTGTTGAGGTTGATATTTCTTGTTTCAAATGTGGCGGAAAAGGCTGTAACGTCTGCAAACATACCGGCTGGATTGAAATTCTTGGTGCAGGTATGGTCCATCCCAATGTGCTTGAAATGTCTGGTTTAGATTCTTCAGTTTATTCTGGTTTTGCTTTCGGGCTTGGTCAAGAACGTATTGCGATGCTCCGTTATGGAATCAATGATATTCGTGGATTCTATCAAGGAGATGTACGATTCTTAGAGCAATT
>pheS_Lcl-372
ATGAACTTACAAGAAAAAATTGAAGACCTTCGCAAGCGGACTTTGTCTGACTTACTCTCTGTTGCTGATGAAAAAACACTGAATAATTTAAGAACTGTGATGCTTGGTAAAAAGGGTGAATTGACTGAAATTCTGAAAGGGATGAAAGACCTAACTAATGAAGAACGTCCAGTTATTGGCGCACTTGCCAATGCTTTTCGTGATGAGTTTGGGGCAAAATTTGAAGCTAAAAAAGTGGAAATTGAACAAGCAGTAATGAATGCCGCTTTAGAATCAGAAACTTTGGATGTGACTTTGCCAGGAAAAGCTCAGAAAAAAGGAAGTCGCCATATCTTAACTCAAACGCAAGAAGAAATTGAAGAAATTTTCCTTGGAATGGGTTATGAAATTGTTGATGGCTATGAAGTGGAAACGGACCATTATAATTTTGAGCGAATGAATCTTCCAAAAGATCATCCAGCTCGTGATATGCAAGATACCTTCTATATCACTAATGAAGTTTTACTTCGTACGCATACTTCACCTATGCAAGCTCGGACAATGGATGCTCATGATTTCTCTAAAGGTGGTTTACGCATGATTGCTCCTGGTCGTGTTTATCGTCGTGATACAGATGATGCCACTCACAGCCACCAATTTCATCAAATTGAAGGTTTGGTTGTAGATAAAAATATCACAATGGCGGACCTTAAAGGAACGCTTGACCTTGTCATGAAAAAAATGTTTGGTCAAGACCGTGAATTACGCTGGCGTCCAAGTTATTTCCCATTTACTGAACCTTCTGTTGAGGTTGATATTTCTTGTTTCAAATGTGGCGGAAAAGGCTGTAACGTCTGCAAACATACCGGCTGGATTGAAATTCTTGGTGCAGGTATGGTCCATCCCAATGTGCTTGAAATGTCTGGTTTAGATTCTTCAGTTTATTCTGGTTTTGCTTTCGGGCTTGGTCAAGAACGTATTGCGATGCTCCGTTATGGAATCAATGATATTCGTGGATTCTATCAAGGAGATGTACGATTCTTAGAGCAATT
>pheS_Lcl-373
ATGAACTTACAAGAAAAAATTGAAGACCTTCGCAAGCGGACTTTGTCTGACTTACTCTCTGTTGCTGATGAAAAAACACTGAATAATTTAAGAACTGTGATGCTTGGTAAAAAGGGTGAATTGACTGAAATTCTGAAAGGGATGAAAGACCTAACTAATGAAGAACGTCCAGTTATTGGCGCACTTGCCAATGCTTTTCGTGATGAGTTTGGGGCAAAATTTGAAGCTAAAAAAGTGGAAATTGAACAAGCAGTAATGAATGCCGCTTTAGAATCAGAAACTTTGGATGTGACTTTGCCAGGAAAAGCTCAGAAAAAAGGAAGTCGCCATATCTTAACTCAAACGCAAGAAGAAATTGAAGAAATTTTCCTTGGAATGGGTTATGAAATTGTTGATGGCTATGAAGTGGAAACGGACCATTATAATTTTGAGCGAATGAATCTTCCAAAAGATCATCCAGCTCGTGATATGCAAGATACCTTCTATATCACTAATGAAGTTTTACTTCGTACGCATACTTCACCTATGCAAGCTCGGACAATGGATGCTCATGATTTCTCTAAAGGTGGTTTACGCATGATTGCTCCTGGTCGTGTTTATCGTCGTGATACAGATGATGCCACTCACAGCCACCAATTTCATCAAATTGAAGGTTTGGTTGTAGATAAAAATATCACAATGGCGGACCTTAAAGGAACGCTTGACCTTGTCATGAAAAAAATGTTTGGTCAAGACCGTGAATTACGCTGGCGTCCAAGTTATTTCCCATTTACTGAACCTTCTGTTGAGGTTGATATTTCTTGTTTCAAATGTGGCGGAAAAGGCTGTAACGTCTGCAAACATACCGGCTGGATTGAAATTCTTGGTGCAGGTATGGTCCATCCCAATGTGCTTGAAATGTCTGGTTTAGATTCTTCAGTTTATTCTGGTTTTGCTTTCGGGCTTGGTCAAGAACGTATTGCGATGCTCCGTTATGGAATCAATGATATTCGTGGATTCTATCAAGGAGATGTACGATTCTTAGAGCAATT
>pheS_Lcl-374
ATGAACTTACAAGAAAAAATTGAAGACCTTCGCAAGCGGACTTTGTCTGACTTACTCTCTGTTGCTGATGAAAAAACACTGAATAATTTAAGAACTGTGATGCTTGGTAAAAAGGGTGAATTGACTGAAATTCTGAAAGGGATGAAAGACCTAACTAATGAAGAACGTCCAGTTATTGGCGCACTTGCCAATGCTTTTCGTGATGAGTTTGGGGCAAAATTTGAAGCTAAAAAAGTGGAAATTGAACAAGCAGTAATGAATGCCGCTTTAGAATCAGAAACTTTGGATGTGACTTTGCCAGGAAAAGCTCAGAAAAAAGGAAGTCGCCATATCTTAACTCAAACGCAAGAAGAAATTGAAGAAATTTTCCTTGGAATGGGTTATGAAATTGTTGATGGCTATGAAGTGGAAACGGACCATTATAATTTTGAGCGAATGAATCTTCCAAAAGATCATCCAGCTCGTGATATGCAAGATACCTTCTATATCACTAATGAAGTTTTACTTCGTACGCATACTTCACCTATGCAAGCTCGGACAATGGATGCTCATGATTTCTCTAAAGGTGGTTTACGCATGATTGCTCCTGGTCGTGTTTATCGTCGTGATACAGATGATGCCACTCACAGCCACCAATTTCATCAAATTGAAGGTTTGGTTGTAGATAAAAATATCACAATGGCGGACCTTAAAGGAACGCTTGACCTTGTCATGAAAAAAATGTTTGGTCAAGACCGTGAATTACGCTGGCGTCCAAGTTATTTCCCATTTACTGAACCTTCTGTTGAGGTTGATATTTCTTGTTTCAAATGTGGCGGAAAAGGCTGTAACGTCTGCAAACATACCGGCTGGATTGAAATTCTTGGTGCAGGTATGGTCCATCCCAATGTGCTTGAAATGTCTGGTTTAGATTCTTCAGTTTATTCTGGTTTTGCTTTCGGGCTTGGTCAAGAACGTATTGCGATGCTCCGTTATGGAATCAATGATATTCGTGGATTCTATCAAGGAGATGTACGATTCTTAGAGCAATT
>pheS_Lcl-375
ATGAACTTACAAGAAAAAATTGAAGACCTTCGCAAGCGGACTTTGTCTGACTTACTCTCTGTTGCAGACGAAAAAACGCTCAACAATCTTAGAACAGTAATGCTTGGTAAAAAAGGAGAGTTGACTGAAATCCTAAAAGGGATGAAAGATTTAACAAATGAAGAACGACCAGTTATTGGTGCACTTGCTAATGCTTTTCGTGATGAATTTGGAGCGAAATTTGAAGCGAAAAAACTTGAAATTGAACAAGCAGTGATGAACGCGGCTTTGGAGTCTGAAAGTTTGGATGTTACTTTACCTGGAAAAGCTCAAAAAAAAGGAAGTCGTCATATTTTAACTCAAACTCAAGAAGAAATTGAAGAAATTTTCCTTGGAATGGGTTATGAAATTGTTGATGGTTATGAAGTCGAAACCGATTATTATAACTTTGAACGAATGAATCTTCCTAAAGATCACCCAGCTCGTGATATGCAAGATACTTTTTATATTACCAATGAAGTTTTGCTTCGTACGCATACTTCACCAATGCAAGCTCGGACAATGGATGCTCATGATTTTTCAAAAGGGGGCTTGCGTATGATTGCTCCTGGTCGTGTTTATCGTCGTGATACAGATGATGCTACACACAGTCATCAATTCCATCAAATTGAAGGCTTGGTTGTAGATAAAAATATCACAATGGCTGACCTTAAAGGAACACTTGACCTTGTCATGAAAAAAATGTTTGGTCAAGAGCGTGAACTACGCTGGCGTCCAAGTTATTTCCCATTTACTGAACCTTCTGTTGAGGTTGATATTTCTTGTTTCAAGTGTGGGGGTAAAGGATGTAATGTCTGCAAACATACTGGGTGGATTGAAATCCTTGGTGCAGGTATGGTCCATCCAAACGTACTTGAAATGTCTGGTTTAGATTCTTCTGTTTATTCTGGTTTTGCTTTTGGACTCGGTCAAGAACGTATTGCCATGTTACGCTATGGAATCAACGATATTCGTGGATTCTATCAAGGCGATGTAAGATTCTTAGAACAATT
>pheS_Lcl-376
ATGAACTTACAAGAAAAAATTGAAGACCTTCGCAAGCGGACTTTGTCTGACTTACTCTCTGTTGCTGATGAAAAAACACTGAATAATTTAAGAACTGTGATGCTTGGTAAAAAGGGTGAATTGACTGAAATTCTGAAAGGGATGAAAGACCTAACTAATGAAGAACGTCCAGTTATTGGCGCACTTGCCAATGCTTTTCGTGATGAGTTTGGGGCAAAATTTGAAGCTAAAAAAGTGGAAATTGAACAAGCAGTAATGAATGCCGCTTTAGAATCAGAAACTTTGGATGTGACTTTGCCAGGAAAAGCTCAGAAAAAAGGAAGTCGCCATATCTTAACTCAAACGCAAGAAGAAATTGAAGAAATTTTCCTTGGAATGGGTTATGAAATTGTTGATGGCTATGAAGTGGAAACGGACCATTATAATTTTGAGCGAATGAATCTTCCAAAAGATCATCCAGCTCGTGATATGCAAGATACCTTCTATATCACTAATGAAGTTTTACTTCGTACGCATACTTCACCTATGCAAGCTCGGACAATGGATGCTCATGATTTCTCTAAAGGTGGTTTACGCATGATTGCTCCTGGTCGTGTTTATCGTCGTGATACAGATGATGCCACTCACAGCCACCAATTTCATCAAATTGAAGGTTTGGTTGTAGATAAAAATATCACAATGGCGGACCTTAAAGGAACGCTTGACCTTGTCATGAAAAAAATGTTTGGTCAAGACCGTGAATTACGCTGGCGTCCAAGTTATTTCCCATTTACTGAACCTTCTGTTGAGGTTGATATTTCTTGTTTCAAATGTGGCGGAAAAGGCTGTAACGTCTGCAAACATACCGGCTGGATTGAAATTCTTGGTGCAGGTATGGTCCATCCCAATGTGCTTGAAATGTCTGGTTTAGATTCTTCAGTTTATTCTGGTTTTGCTTTCGGGCTTGGTCAAGAACGTATTGCGATGCTCCGTTATGGAATCAATGATATTCGTGGATTCTATCAAGGAGATGTACGATTCTTAGAGCAATT
>pheS_Lcl-377
ATGAACTTACAAGAAAAAATTGAAGACCTTCGCAAGCGGACTTTGTCTGACTTACTCTCTGTTGCTGATGAAAAAACACTGAATAATTTAAGAACTGTGATGCTTGGTAAAAAGGGTGAATTGACTGAAATTCTGAAAGGGATGAAAGACCTAACTAATGAAGAACGTCCAGTTATTGGCGCACTTGCCAATGCTTTTCGTGATGAGTTTGGGGCAAAATTTGAAGCTAAAAAAGTGGAAATTGAACAAGCAGTAATGAATGCCGCTTTAGAATCAGAAACTTTGGATGTGACTTTGCCAGGAAAAGCTCAGAAAAAAGGAAGTCGCCATATCTTAACTCAAACGCAAGAAGAAATTGAAGAAATTTTCCTTGGAATGGGTTATGAAATTGTTGATGGCTATGAAGTGGAAACGGACCATTATAATTTTGAGCGAATGAATCTTCCAAAAGATCATCCAGCTCGTGATATGCAAGATACCTTCTATATCACTAATGAAGTTTTACTTCGTACGCATACTTCACCTATGCAAGCTCGGACAATGGATGCTCATGATTTCTCTAAAGGTGGTTTACGCATGATTGCTCCTGGTCGTGTTTATCGTCGTGATACAGATGATGCCACTCACAGCCACCAATTTCATCAAATTGAAGGTTTGGTTGTAGATAAAAATATCACAATGGCGGACCTTAAAGGAACGCTTGACCTTGTCATGAAAAAAATGTTTGGTCAAGACCGTGAATTACGCTGGCGTCCAAGTTATTTCCCATTTACTGAACCTTCTGTTGAGGTTGATATTTCTTGTTTCAAATGTGGCGGAAAAGGCTGTAACGTCTGCAAACATACCGGCTGGATTGAAATTCTTGGTGCAGGTATGGTCCATCCCAATGTGCTTGAAATGTCTGGTTTAGATTCTTCAGTTTATTCTGGTTTTGCTTTCGGGCTTGGTCAAGAACGTATTGCGATGCTCCGTTATGGAATCAATGATATTCGTGGATTCTATCAAGGAGATGTACGATTCTTAGAGCAATT
>pheS_Lcl-378
ATGAACTTACAAGAAAAAATTGAAGACCTTCGCAAGCGGACTTTGTCTGACTTACTCTCTGTTGCTGATGAAAAAACACTGAATAATTTAAGAACTGTGATGCTTGGTAAAAAGGGTGAATTGACTGAAATTCTGAAAGGGATGAAAGACCTAACTAATGAAGAACGTCCAGTTATTGGCGCACTTGCCAATGCTTTTCGTGATGAGTTTGGGGCAAAATTTGAAGCTAAAAAAGTGGAAATTGAACAAGCAGTAATGAATGCCGCTTTAGAATCAGAAACTTTGGATGTGACTTTGCCAGGAAAAGCTCAGAAAAAAGGAAGTCGCCATATCTTAACTCAAACGCAAGAAGAAATTGAAGAAATTTTCCTTGGAATGGGTTATGAAATTGTTGATGGCTATGAAGTGGAAACGGACCATTATAATTTTGAGCGAATGAATCTTCCAAAAGATCATCCAGCTCGTGATATGCAAGATACCTTCTATATCACTAATGAAGTTTTACTTCGTACGCATACTTCACCTATGCAAGCTCGGACAATGGATGCTCATGATTTCTCTAAAGGTGGTTTACGCATGATTGCTCCTGGTCGTGTTTATCGTCGTGATACAGATGATGCCACTCACAGCCACCAATTTCATCAAATTGAAGGTTTGGTTGTAGATAAAAATATCACAATGGCGGACCTTAAAGGAACGCTTGACCTTGTCATGAAAAAAATGTTTGGTCAAGACCGTGAATTACGCTGGCGTCCAAGTTATTTCCCATTTACTGAACCTTCTGTTGAGGTTGATATTTCTTGTTTCAAATGTGGCGGAAAAGGCTGTAACGTCTGCAAACATACCGGCTGGATTGAAATTCTTGGTGCAGGTATGGTCCATCCCAATGTGCTTGAAATGTCTGGTTTAGATTCTTCAGTTTATTCTGGTTTTGCTTTCGGGCTTGGTCAAGAACGTATTGCGATGCTCCGTTATGGAATCAATGATATTCGTGGATTCTATCAAGGAGATGTACGATTCTTAGAGCAATT
>pheS_Lcl-379
ATGAACTTACAAGAAAAAATTGAAGACCTTCGCAAGCGGACTTTGTCTGACTTACTCTCTGTTGCTGATGAAAAAACACTGAATAATTTAAGAACTGTGATGCTTGGTAAAAAGGGTGAATTGACTGAAATTCTGAAAGGGATGAAAGACCTAACTAATGAAGAACGTCCAGTTATTGGCGCACTTGCCAATGCTTTTCGTGATGAGTTTGGGGCAAAATTTGAAGCTAAAAAAGTGGAAATTGAACAAGCAGTAATGAATGCCGCTTTAGAATCAGAAACTTTGGATGTGACTTTGCCAGGAAAAGCTCAGAAAAAAGGAAGTCGCCATATCTTAACTCAAACGCAAGAAGAAATTGAAGAAATTTTCCTTGGAATGGGTTATGAAATTGTTGATGGCTATGAAGTGGAAACGGACCATTATAATTTTGAGCGAATGAATCTTCCAAAAGATCATCCAGCTCGTGATATGCAAGATACCTTCTATATCACTAATGAAGTTTTACTTCGTACGCATACTTCACCTATGCAAGCTCGGACAATGGATGCTCATGATTTCTCTAAAGGTGGTTTACGCATGATTGCTCCTGGTCGTGTTTATCGTCGTGATACAGATGATGCCACTCACAGCCACCAATTTCATCAAATTGAAGGTTTGGTTGTAGATAAAAATATCACAATGGCGGACCTTAAAGGAACGCTTGACCTTGTCATGAAAAAAATGTTTGGTCAAGACCGTGAATTACGCTGGCGTCCAAGTTATTTCCCATTTACTGAACCTTCTGTTGAGGTTGATATTTCTTGTTTCAAATGTGGCGGAAAAGGCTGTAACGTCTGCAAACATACCGGCTGGATTGAAATTCTTGGTGCAGGTATGGTCCATCCCAATGTGCTTGAAATGTCTGGTTTAGATTCTTCAGTTTATTCTGGTTTTGCTTTCGGGCTTGGTCAAGAACGTATTGCGATGCTCCGTTATGGAATCAATGATATTCGTGGATTCTATCAAGGAGATGTACGATTCTTAGAGCAATT
>pheS_Lcl-380
ATGAACTTACAAGAAAAAATTGAAGACCTTCGCAAGCGGACTTTGTCTGACTTACTCTCTGTTGCAGACGAAAAAACGCTCAACAATCTTAGAACAGTAATGCTTGGTAAAAAAGGAGAGTTGACTGAAATCCTAAAAGGGATGAAAGATTTAACAAATGAAGAACGACCAGTTATTGGTGCACTTGCTAATGCTTTTCGTGATGAATTTGGAGCGAAATTTGAAGCGAAAAAACTTGAAATTGAACAAGCAGTGATGAACGCGGCTTTGGAGTCTGAAAGTTTGGATGTTACTTTACCTGGAAAAGCTCAAAAAAAAGGAAGTCGTCATATTTTAACTCAAACTCAAGAAGAAATTGAAGAAATTTTCCTTGGAATGGGTTATGAAATTGTTGATGGTTATGAAGTCGAAACCGATCATTATAACTTTGAACGAATGAATCTTCCTAAAGATCACCCAGCTCGTGATATGCAAGATACTTTTTATATTACCAATGAAGTTTTGCTTCGTACGCATACTTCACCAATGCAAGCTCGGACAATGGATGCTCATGATTTTTCAAAAGGGGGCTTGCGTATGATTGCTCCTGGTCGTGTTTATCGTCGTGATACAGATGATGCTACACACAGTCATCAATTCCATCAAATTGAAGGCTTGGTTGTAGATAAAAATATCACAATGGCTGACCTTAAAGGAACACTTGACCTTGTCATGAAAAAAATGTTTGGTCAAGAGCGTGAACTACGCTGGCGTCCAAGTTATTTCCCATTTACTGAACCTTCTGTTGAGGTTGATATTTCTTGTTTCAAGTGTGGGGGTAAAGGATGTAATGTCTGCAAACATACTGGGTGGATTGAAATCCTTGGTGCAGGTATGGTCCATCCAAACGTACTTGAAATGTCTGGTTTAGATTCTTCTGTTTATTCTGGTTTTGCTTTTGGACTCGGTCAAGAACGTATTGCCATGTTACGCTATGGAATCAACGATATTCGTGGATTCTATCAAGGCGATGTAAGATTCTTAGAACAATT
>pheS_Lcl-381
ATGAACTTACAAGAAAAAATTGAAGACCTTCGCAAGCGGACTTTGTCTGACTTACTCTCTGTTGCTGATGAAAAAACACTGAATAATTTAAGAACTGTGATGCTTGGTAAAAAGGGTGAATTGACTGAAATTCTGAAAGGGATGAAAGACCTAACTAATGAAGAACGTCCAGTTATTGGCGCACTTGCCAATGCTTTTCGTGATGAGTTTGGGGCAAAATTTGAAGCTAAAAAAGTGGAAATTGAACAAGCAGTAATGAATGCCGCTTTAGAATCAGAAACTTTGGATGTGACTTTGCCAGGAAAAGCTCAGAAAAAAGGAAGTCGCCATATCTTAACTCAAACGCAAGAAGAAATTGAAGAAATTTTCCTTGGAATGGGTTATGAAATTGTTGATGGCTATGAAGTGGAAACGGACCATTATAATTTTGAGCGAATGAATCTTCCAAAAGATCATCCAGCTCGTGATATGCAAGATACCTTCTATATCACTAATGAAGTTTTACTTCGTACGCATACTTCACCTATGCAAGCTCGGACAATGGATGCTCATGATTTCTCTAAAGGTGGTTTACGCATGATTGCTCCTGGTCGTGTTTATCGTCGTGATACAGATGATGCCACTCACAGCCACCAATTTCATCAAATTGAAGGTTTGGTTGTAGATAAAAATATCACAATGGCGGACCTTAAAGGAACGCTTGACCTTGTCATGAAAAAAATGTTTGGTCAAGACCGTGAATTACGCTGGCGTCCAAGTTATTTCCCATTTACTGAACCTTCTGTTGAGGTTGATATTTCTTGTTTCAAATGTGGCGGAAAAGGCTGTAACGTCTGCAAACATACCGGCTGGATTGAAATTCTTGGTGCAGGTATGGTCCATCCCAATGTGCTTGAAATGTCTGGTTTAGATTCTTCAGTTTATTCTGGTTTTGCTTTCGGGCTTGGTCAAGAACGTATTGCGATGCTCCGTTATGGAATCAATGATATTCGTGGATTCTATCAAGGAGATGTACGATTCTTAGAGCAATT
>pheS_Lcl-382
ATGAACTTACAAGAAAAAATTGAAGACCTTCGCAAGCGGACTTTGTCTGACTTACTCTCTGTTGCAGACGAAAAAACGCTCAACAATCTTAGAACAGTAATGCTTGGTAAAAAAGGAGAGTTGACTGAAATCCTAAAAGGGATGAAAGATTTAACAAATGAAGAACGACCAGTTATTGGTGCACTTGCTAATGCTTTTCGTGATGAATTTGGAGCGAAATTTGAAGCGAAAAAACTTGAAATTGAACAAGCAGTGATGAACGCGGCTTTGGAGTCTGAAAGTTTGGATGTTACTTTACCTGGAAAAGCTCAAAAAAAAGGAAGTCGTCATATTTTAACTCAAACTCAAGAAGAAATTGAAGAAATTTTCCTTGGAATGGGTTATGAAATTGTTGATGGTTATGAAGTCGAAACCGATCATTATAACTTTGAACGAATGAATCTTCCTAAAGATCACCCAGCTCGTGATATGCAAGATACTTTTTATATTACCAATGAAGTTTTGCTTCGTACGCATACTTCACCAATGCAAGCTCGGACAATGGATGCTCATGATTTTTCAAAAGGGGGCTTGCGTATGATTGCTCCTGGTCGTGTTTATCGTCGTGATACAGATGATGCTACACACAGTCATCAATTCCATCAAATTGAAGGCTTGGTTGTAGATAAAAATATCACAATGGCTGACCTTAAAGGAACACTTGACCTTGTCATGAAAAAAATGTTTGGTCAAGAGCGTGAACTACGCTGGCGTCCAAGTTATTTCCCATTTACTGAACCTTCTGTTGAGGTTGATATTTCTTGTTTCAAGTGTGGGGGTAAAGGATGTAATGTCTGCAAACATACTGGGTGGATTGAAATCCTTGGTGCAGGTATGGTCCATCCAAACGTACTTGAAATGTCTGGTTTAGATTCTTCTGTTTATTCTGGTTTTGCTTTTGGACTCGGTCAAGAACGTATTGCCATGTTACGCTATGGAATCAACGATATTCGTGGATTCTATCAAGGCGATGTAAGATTCTTAGAACAATT
>pheS_Lcl-383
[truncated: 343,075 more chars]
