# Supplementary material for: Gene-Trait Matching and Prevalence of Nisin Tolerance Systems in Lactococus lactis
Source: Front Bioeng Biotechnol. 2021 Mar 3;9:622835. doi: 10.3389/fbioe.2021.622835 (PMC7965974; doi:10.3389/fbioe.2021.622835)
Supplement: Supplementary File 1 — Sequences of the 12 conserved genes (dnaK, fusA, groEL, gyrA, gyrB, ileS, lep, pheS, recA, rpoA, rpoB, and rpoC) for each of the 710 L. lactis strains, used for the MLST tree presented in Supplementary Figure 3. [file Data_Sheet_2.ZIP › MLST_sequences/recA.fa.txt]

>recA_Lcl-001
GAACGTGACAAAGCTTTGGCAGATGCACTTGCTCTGATTGAAAAAGACTTTGGGAAAGGTTCACTTATGCGACTTGGCGAAGCAGCCAACCAGAAAGTGTCAGTAGTAAGTTCAGGCTCACTTGCACTTGATATTGCGCTTGGTGCAGGTGGATATCCTAAAGGACGTATCGTTGAAATCTACGGACCAGAATCTTCTGGTAAAACAACAGTCGCTCTTCATGCCGTTGCAGCGGTTCAAAAAGAAGGTGGAATTGCAGCCTTTATCGATGCTGAAAATGCGCTTGACCCAGAATATGCAAAAGCGCTCGGTGTCAATATCGATGAACTTTTACTTTCACAACCAGACTATGGTGAACAAGGGCTTCAAATTGCTGAAAAATTGATTACATCTGGTGCAGTTGACTTAGTTGTTATTGACTCAGTTGCAGCTTTGGTACCTAAAGCCGAAATTGATGGTGAAATTGGTGACAGTTCAGTTGGGCTTCAAGCTCGTATGATGTCACAAGCCATGCGTAAACTTGCAGGACATATTAATAAAACAAAAACAACAGCTATTTTCATCAACCAATTGCGTGAAAAAGTTGGGGTTATGTTTGGTTCGCCAGAAACAACACCTGGTGGTCGTGCATTGAAATTCTACGCTTCTGTACGTCTTGATGTACGTGGTTCAACAAAAATCGAAGAAGGTTCTGGAGATAACAAGACCCAAATCGGTAAAATCACAAAAATCAAAGTCGTTAAAAATAAAGTGGCTCCACCATTCAAGGTTGCTCTCGTAGATATCATGTTTGGTGAAGGAATTTCAAGAACCGGTGAACTTTTAAACATTGCTGTTGATGAAGGAATCATCAAAAAATCAGGCGCTTGGTTTGCTTACAATGACGAAAAAATTGGTCAAGGAGCAGAAAAAGCGAAGAACTATCTCAAAGAACATCAAGAAATCTTTGATGAAATTGACCATAAAGTTCGTACCGCACACGGTCTTCTTGAT
>recA_Lcl-002
GAACGTGACAAAGCTTTGGCAGATGCACTTGCTCTGATTGAAAAAGACTTTGGGAAAGGTTCACTTATGCGACTTGGCGAAGCAGCCAACCAGAAAGTGTCAGTAGTAAGTTCAGGCTCACTTGCACTTGATATTGCGCTTGGTGCAGGTGGATATCCTAAAGGACGTATCGTTGAAATCTACGGACCAGAATCTTCTGGTAAAACAACAGTCGCTCTTCATGCCGTTGCAGCGGTTCAAAAAGAAGGTGGAATTGCAGCCTTTATCGATGCTGAAAATGCGCTTGACCCAGAATATGCAAAAGCGCTCGGTGTCAATATCGATGAACTTTTACTTTCACAACCAGACTATGGTGAACAAGGGCTTCAAATTGCTGAAAAATTGATTACATCTGGTGCAGTTGACTTAGTTGTTATTGACTCAGTTGCAGCTTTGGTACCTAAAGCCGAAATTGATGGTGAAATTGGTGACAGTTCAGTTGGGCTTCAAGCTCGTATGATGTCACAAGCCATGCGTAAACTTGCAGGACATATTAATAAAACAAAAACAACAGCTATTTTCATCAACCAATTGCGTGAAAAAGTTGGGGTTATGTTTGGTTCGCCAGAAACAACACCTGGTGGTCGTGCATTGAAATTCTACGCTTCTGTACGTCTTGATGTACGTGGTTCAACAAAAATCGAAGAAGGTTCTGGAGATAACAAGACCCAAATCGGTAAAATCACAAAAATCAAAGTCGTTAAAAATAAAGTGGCTCCACCATTCAAGGTTGCTCTCGTAGATATCATGTTTGGTGAAGGAATTTCAAGAACCGGTGAACTTTTAAACATTGCTGTTGATGAAGGAATCATCAAAAAATCAGGCGCTTGGTTTGCTTACAATGACGAAAAAATTGGTCAAGGAGCAGAAAAAGCGAAGAACTATCTCAAAGAACATCAAGAAATCTTTGATGAAATTGACCATAAAGTTCGTACCGCACACGGTCTTCTTGAT
>recA_Lcl-003
GAACGTGACAAAGCTTTGGCAGATGCACTTGCTCTGATTGAAAAAGACTTTGGGAAAGGTTCACTTATGCGACTTGGCGAAGCAGCCAACCAGAAAGTGTCAGTAGTAAGTTCAGGCTCACTTGCACTTGATATTGCGCTTGGTGCAGGTGGATATCCTAAAGGACGTATCGTTGAAATCTACGGACCAGAATCTTCTGGTAAAACAACAGTCGCTCTTCATGCCGTTGCAGCGGTTCAAAAAGAAGGTGGAATTGCAGCCTTTATCGATGCTGAAAATGCGCTTGACCCAGAATATGCAAAAGCGCTCGGTGTCAATATCGATGAACTTTTACTTTCACAACCAGACTATGGTGAACAAGGGCTTCAAATTGCTGAAAAATTGATTACATCTGGTGCAGTTGACTTAGTTGTTATTGACTCAGTTGCAGCTTTGGTACCTAAAGCCGAAATTGATGGTGAAATTGGTGACAGTTCAGTTGGGCTTCAAGCTCGTATGATGTCACAAGCCATGCGTAAACTTGCAGGACATATTAATAAAACAAAAACAACAGCTATTTTCATCAACCAATTGCGTGAAAAAGTTGGGGTTATGTTTGGTTCGCCAGAAACAACACCTGGTGGTCGTGCATTGAAATTCTACGCTTCTGTACGTCTTGATGTACGTGGTTCAACAAAAATCGAAGAAGGTTCTGGAGATAACAAGACCCAAATCGGTAAAATCACAAAAATCAAAGTCGTTAAAAATAAAGTGGCTCCACCATTCAAGGTTGCTCTCGTAGATATCATGTTCGGTGAAGGAATTTCAAGAACCGGTGAACTTTTAAACATTGCTGTTGATGAAGGAATCATCAAAAAATCAGGCGCTTGGTTTGCTTACAATGACGAAAAAATTGGTCAAGGAGCAGAAAAAGCGAAGAACTATCTCAAAGAACATCAAGAAATCTTTGATGAAATTGACCATAAAGTTCGTACCGCACACGGTCTTCTTGAT
>recA_Lcl-004
GAGCGTGATAAAGCATTGGCTGATGCTCTTGCTCTGATTGAAAAAGACTTTGGGAAAGGTTCACTCATGCGTCTTGGTGAAGCAGCTAACCAAAAAGTATCAGTTGTAAGTTCAGGTTCTCTTGCGCTTGATATTGCACTTGGTGCAGGTGGTTACCCTAAAGGTCGTATCGTTGAAATCTACGGACCAGAATCTTCTGGTAAAACAACAGTCGCTCTTCATGCCGTTGCAGCGGTTCAAAAAGAAGGTGGAATTGCAGCCTTTATCGATGCTGAAAATGCTCTTGACCCAGAATATGCAAAAGCACTCGGTGTAAATATTGATGAACTTTTGCTCTCACAACCTGACTATGGTGAACAAGGACTTCAAATTGCTGAAAAATTGATTACTTCTGGAGCGGTTGACTTGGTCGTTATTGACTCAGTTGCAGCCTTGGTACCAAAGGCCGAAATTGATGGCGAAATCGGAGACAGTTCAGTTGGTCTTCAAGCACGTATGATGTCACAAGCTATGCGTAAACTTGCAGGACATATCAACAAAACAAAAACAACAGCGATTTTCATCAACCAATTGCGTGAAAAAGTTGGAGTGATGTTTGGTTCACCAGAAACAACTCCTGGTGGTCGTGCCTTGAAATTTTACGCCTCAGTTCGTCTTGACGTACGTGGTTCAACAAAAATTGAAGAAGGTTCTGGAGATAACAAAACTCAAATTGGTAAAATCACCAAAATCAAAGTCGTTAAAAATAAAGTTGCACCACCATTTAAGGTTGCGCTTGTTGATATCATGTTTGGTGAAGGAATTTCAAGTACAGGTGAGCTTTTAAATATTGCTGTTGAAGAAGGCATTATTAAGAAATCTGGTGCTTGGTTTGCTTATAATGATGAGAAGATTGGTCAAGGGGCAGAAAAAGCTAAAAACTACCTCAAAGAGCATCAAGATGTTTTTGATGAAATAGACCACAAAGTTCGGGCAGCTCATGGACTTCTTGAT
>recA_Lcl-005
GAACGTGACAAAGCTTTGGCAGATGCACTTGCTCTGATTGAAAAAGACTTTGGGAAAGGTTCACTTATGCGACTTGGCGAAGCAGCCAACCAGAAAGTGTCAGTAGTAAGTTCAGGCTCACTTGCACTTGATATTGCGCTTGGTGCAGGTGGATATCCTAAAGGACGTATCGTTGAAATCTACGGACCAGAATCTTCTGGTAAAACAACAGTCGCTCTTCATGCCGTTGCAGCGGTTCAAAAAGAAGGTGGAATTGCAGCCTTTATCGATGCTGAAAATGCGCTTGACCCAGAATATGCAAAAGCGCTCGGTGTCAATATCGATGAACTTTTACTTTCACAACCAGACTATGGTGAACAAGGGCTTCAAATTGCTGAAAAATTGATTACATCTGGTGCAGTTGACTTAGTTGTTATTGACTCAGTTGCAGCTTTGGTACCTAAAGCCGAAATTGATGGTGAAATTGGTGACAGTTCAGTTGGGCTTCAAGCTCGTATGATGTCACAAGCCATGCGTAAACTTGCAGGACATATTAATAAAACAAAAACAACAGCTATTTTCATCAACCAATTGCGTGAAAAAGTTGGGGTTATGTTTGGTTCGCCAGAAACAACACCTGGTGGTCGTGCATTGAAATTCTACGCTTCTGTACGTCTTGATGTACGTGGTTCAACAAAAATCGAAGAAGGTTCTGGAGATAACAAGACCCAAATCGGTAAAATCACAAAAATCAAAGTCGTTAAAAATAAAGTGGCTCCACCATTCAAGGTTGCTCTCGTAGATATCATGTTTGGTGAAGGAATTTCAAGAACCGGTGAACTTTTAAACATTGCTGTTGATGAAGGAATCATCAAAAAATCAGGCGCTTGGTTTGCTTACAATGACGAAAAAATTGGTCAAGGAGCAGAAAAAGCGAAGAACTATCTCAAAGAACATCAAGAAATCTTTGATGAAATTGACCATAAAGTTCGTACCGCACACGGTCTTCTTGAT
>recA_Lcl-006
GAACGTGACAAAGCTTTGGCAGATGCACTTGCTCTGATTGAAAAAGACTTTGGGAAAGGTTCACTTATGCGACTTGGCGAAGCAGCCAACCAGAAAGTGTCAGTAGTAAGTTCAGGCTCACTTGCACTTGATATTGCGCTTGGTGCAGGTGGATATCCTAAAGGACGTATCGTTGAAATCTACGGACCAGAATCTTCTGGTAAAACAACAGTCGCTCTTCATGCCGTTGCAGCGGTTCAAAAAGAAGGTGGAATTGCAGCCTTTATCGATGCTGAAAATGCGCTTGACCCAGAATATGCAAAAGCGCTCGGTGTCAATATCGATGAACTTTTACTTTCACAACCAGACTATGGTGAACAAGGGCTTCAAATTGCTGAAAAATTGATTACATCTGGTGCAGTTGACTTAGTTGTTATTGACTCAGTTGCAGCTTTGGTACCTAAAGCCGAAATTGATGGTGAAATTGGTGACAGTTCAGTTGGGCTTCAAGCTCGTATGATGTCACAAGCCATGCGTAAACTTGCAGGACATATTAATAAAACAAAAACAACAGCTATTTTCATCAACCAATTGCGTGAAAAAGTTGGGGTTATGTTTGGTTCGCCAGAAACAACACCTGGTGGTCGTGCATTGAAATTCTACGCTTCTGTACGTCTTGATGTACGTGGTTCAACAAAAATCGAAGAAGGTTCTGGAGATAACAAGACCCAAATCGGTAAAATCACAAAAATCAAAGTCGTTAAAAATAAAGTGGCTCCACCATTCAAGGTTGCTCTCGTAGATATCATGTTCGGTGAAGGAATTTCAAGAACCGGTGAACTTTTAAACATTGCTGTTGATGAAGGAATCATCAAAAAATCAGGCGCTTGGTTTGCTTACAATGACGAAAAAATTGGTCAAGGAGCAGAAAAAGCGAAGAACTATCTCAAAGAACATCAAGAAATCTTTGATGAAATTGACCATAAAGTTCGTACCGCACACGGTCTTCTTGAT
>recA_Lcl-007
GAACGTGACAAAGCTTTGGCAGATGCACTTGCTCTGATTGAAAAAGACTTTGGGAAAGGTTCACTTATGCGACTTGGCGAAGCAGCCAACCAGAAAGTGTCAGTAGTAAGTTCAGGCTCACTTGCACTTGATATTGCGCTTGGTGCAGGTGGATATCCTAAAGGACGTATCGTTGAAATCTACGGACCAGAATCTTCTGGTAAAACAACAGTCGCTCTTCATGCCGTTGCAGCGGTTCAAAAAGAAGGTGGAATTGCAGCCTTTATCGATGCTGAAAATGCGCTTGACCCAGAATATGCAAAAGCGCTCGGTGTCAATATCGATGAACTTTTACTTTCACAACCAGACTATGGTGAACAAGGGCTTCAAATTGCTGAAAAATTGATTACATCTGGTGCAGTTGACTTAGTTGTTATTGACTCAGTTGCAGCTTTGGTACCTAAAGCCGAAATTGATGGTGAAATTGGTGACAGTTCAGTTGGGCTTCAAGCTCGTATGATGTCACAAGCCATGCGTAAACTTGCAGGACATATTAATAAAACAAAAACAACAGCTATTTTCATCAACCAATTGCGTGAAAAAGTTGGGGTTATGTTTGGTTCGCCAGAAACAACACCTGGTGGTCGTGCATTGAAATTCTACGCTTCTGTACGTCTTGATGTACGTGGTTCAACAAAAATCGAAGAAGGTTCTGGAGATAACAAGACCCAAATCGGTAAAATCACAAAAATCAAAGTCGTTAAAAATAAAGTGGCTCCACCATTCAAGGTTGCTCTCGTAGATATCATGTTTGGTGAAGGAATTTCAAGAACCGGTGAACTTTTAAACATTGCTGTTGATGAAGGAATCATCAAAAAATCAGGCGCTTGGTTTGCTTACAATGACGAAAAAATTGGTCAAGGAGCAGAAAAAGCGAAGAACTATCTCAAAGAACATCAAGAAATCTTTGATGAAATTGACCATAAAGTTCGTACCGCACACGGTCTTCTTGAT
>recA_Lcl-008
GAACGTGACAAAGCTTTGGCAGATGCACTTGCTCTGATTGAAAAAGACTTTGGGAAAGGTTCACTTATGCGACTTGGCGAAGCAGCCAACCAGAAAGTGTCAGTAGTAAGTTCAGGCTCACTTGCACTTGATATTGCGCTTGGTGCAGGTGGATATCCTAAAGGACGTATCGTTGAAATCTACGGACCAGAATCTTCTGGTAAAACAACAGTCGCTCTTCATGCCGTTGCAGCGGTTCAAAAAGAAGGTGGAATTGCAGCCTTTATCGATGCTGAAAATGCGCTTGACCCAGAATATGCAAAAGCGCTCGGTGTCAATATCGATGAACTTTTACTTTCACAACCAGACTATGGTGAACAAGGGCTTCAAATTGCTGAAAAATTGATTACATCTGGTGCAGTTGACTTAGTTGTTATTGACTCAGTTGCAGCTTTGGTACCTAAAGCCGAAATTGATGGTGAAATTGGTGACAGTTCAGTTGGGCTTCAAGCTCGTATGATGTCACAAGCCATGCGTAAACTTGCAGGACATATTAATAAAACAAAAACAACAGCTATTTTCATCAACCAATTGCGTGAAAAAGTTGGGGTTATGTTTGGTTCGCCAGAAACAACACCTGGTGGTCGTGCATTGAAATTCTACGCTTCTGTACGTCTTGATGTACGTGGTTCAACAAAAATCGAAGAAGGTTCTGGAGATAACAAGACCCAAATCGGTAAAATCACAAAAATCAAAGTCGTTAAAAATAAAGTGGCTCCACCATTCAAGGTTGCTCTCGTAGATATCATGTTTGGTGAAGGAATTTCAAGAACCGGTGAACTTTTAAACATTGCTGTTGATGAAGGAATCATCAAAAAATCAGGCGCTTGGTTTGCTTACAATGACGAAAAAATTGGTCAAGGAGCAGAAAAAGCGAAGAACTATCTCAAAGAACATCAAGAAATCTTTGATGAAATTGACCATAAAGTTCGTACCGCACACGGTCTTCTTGAT
>recA_Lcl-009
GAACGTGACAAAGCTTTGGCAGATGCACTTGCTCTGATTGAAAAAGACTTTGGGAAAGGTTCACTTATGCGACTTGGCGAAGCAGCCAACCAGAAAGTGTCAGTAGTAAGTTCAGGCTCACTTGCACTTGATATTGCGCTTGGTGCAGGTGGATATCCTAAAGGACGTATCGTTGAAATCTACGGACCAGAATCTTCTGGTAAAACAACAGTCGCTCTTCATGCCGTTGCAGCGGTTCAAAAAGAAGGTGGAATTGCAGCCTTTATCGATGCTGAAAATGCGCTTGACCCAGAATATGCAAAAGCGCTCGGTGTCAATATCGATGAACTTTTACTTTCACAACCAGACTATGGTGAACAAGGGCTTCAAATTGCTGAAAAATTGATTACATCTGGTGCAGTTGACTTAGTTGTTATTGACTCAGTTGCAGCTTTGGTACCTAAAGCCGAAATTGATGGTGAAATTGGTGACAGTTCAGTTGGGCTTCAAGCTCGTATGATGTCACAAGCCATGCGTAAACTTGCAGGACATATTAATAAAACAAAAACAACAGCTATTTTCATCAACCAATTGCGTGAAAAAGTTGGGGTTATGTTTGGTTCGCCAGAAACAACACCTGGTGGTCGTGCATTGAAATTCTACGCTTCTGTACGTCTTGATGTACGTGGTTCAACAAAAATCGAAGAAGGTTCTGGAGATAACAAGACCCAAATCGGTAAAATCACAAAAATCAAAGTCGTTAAAAATAAAGTGGCTCCACCATTCAAGGTTGCTCTCGTAGATATCATGTTTGGTGAAGGAATTTCAAGAACCGGTGAACTTTTAAACATTGCTGTTGATGAAGGAATCATCAAAAAATCAGGCGCTTGGTTTGCTTACAATGACGAAAAAATTGGTCAAGGAGCAGAAAAAGCGAAGAACTATCTCAAAGAACATCAAGAAATCTTTGATGAAATTGACCATAAAGTTCGTACCGCACACGGTCTTCTTGAT
>recA_Lcl-010
GAACGTGACAAAGCTTTGGCAGATGCACTTGCTCTGATTGAAAAAGACTTTGGGAAAGGTTCACTTATGCGACTTGGCGAAGCAGCCAACCAGAAAGTGTCAGTAGTAAGTTCAGGCTCACTTGCACTTGATATTGCGCTTGGTGCAGGTGGATATCCTAAAGGACGTATCGTTGAAATCTACGGACCAGAATCTTCTGGTAAAACAACAGTCGCTCTTCATGCCGTTGCAGCGGTTCAAAAAGAAGGTGGAATTGCAGCCTTTATCGATGCTGAAAATGCGCTTGACCCAGAATATGCAAAAGCGCTCGGTGTCAATATCGATGAACTTTTACTTTCACAACCAGACTATGGTGAACAAGGGCTTCAAATTGCTGAAAAATTGATTACATCTGGTGCAGTTGACTTAGTTGTTATTGACTCAGTTGCAGCTTTGGTACCTAAAGCCGAAATTGATGGTGAAATTGGTGACAGTTCAGTTGGGCTTCAAGCTCGTATGATGTCACAAGCCATGCGTAAACTTGCAGGACATATTAATAAAACAAAAACAACAGCTATTTTCATCAACCAATTGCGTGAAAAAGTTGGGGTTATGTTTGGTTCGCCAGAAACAACACCTGGTGGTCGTGCATTGAAATTCTACGCTTCTGTACGTCTTGATGTACGTGGTTCAACAAAAATCGAAGAAGGTTCTGGAGATAACAAGACCCAAATCGGTAAAATCACAAAAATCAAAGTCGTTAAAAATAAAGTGGCTCCACCATTCAAGGTTGCTCTCGTAGATATCATGTTTGGTGAAGGAATTTCAAGAACCGGTGAACTTTTAAACATTGCTGTTGATGAAGGAATCATCAAAAAATCAGGCGCTTGGTTTGCTTACAATGACGAAAAAATTGGTCAAGGAGCAGAAAAAGCGAAGAACTATCTCAAAGAACATCAAGAAATCTTTGATGAAATTGACCATAAAGTTCGTACCGCACACGGTCTTCTTGAT
>recA_Lcl-011
GAGCGTGATAAAGCATTGGCTGATGCTCTTGCTCTGATTGAAAAAGACTTTGGGAAAGGTTCACTCATGCGTCTTGGTGAAGCAGCTAACCAAAAAGTATCAGTTGTAAGTTCAGGTTCTCTTGCGCTTGATATTGCACTTGGTGCAGGTGGTTACCCTAAAGGTCGTATCGTTGAAATCTACGGACCAGAATCTTCTGGTAAAACAACAGTCGCTCTTCATGCCGTTGCAGCGGTTCAAAAAGAAGGTGGAATTGCAGCCTTTATCGATGCTGAAAATGCTCTTGACCCAGAATATGCAAAAGCACTCGGTGTAAATATTGATGAACTTTTGCTCTCACAACCTGACTATGGTGAACAAGGACTTCAAATTGCTGAAAAATTGATTACTTCTGGAGCGGTTGACTTGGTCGTTATTGACTCAGTTGCAGCCTTGGTACCAAAGGCCGAAATTGATGGCGAAATCGGAGACAGTTCAGTTGGTCTTCAAGCACGTATGATGTCACAAGCTATGCGTAAACTTGCAGGACATATCAACAAAACAAAAACAACAGCGATTTTCATCAACCAATTGCGTGAAAAAGTTGGAGTGATGTTTGGTTCACCAGAAACAACTCCTGGTGGTCGTGCCTTGAAATTTTACGCCTCAGTTCGTCTTGACGTACGTGGTTCAACAAAAATTGAAGAAGGTTCTGGAGATAACAAAACTCAAATTGGTAAAATCACCAAAATCAAAGTCGTTAAAAATAAAGTTGCACCACCATTTAAGGTTGCGCTTGTTGATATCATGTTTGGTGAAGGAATTTCAAGTACAGGTGAGCTTTTAAATATTGCTGTTGAAGAAGGCATTATTAAGAAATCTGGTGCTTGGTTTGCTTATAATGATGAGAAGATTGGTCAAGGGGCAGAAAAAGCTAAAAACTACCTCAAAGAGCATCAAGATGTTTTTGATGAAATAGACCACAAAGTTCGGGCAGCTCATGGACTTCTTGAT
>recA_Lcl-012
GAGCGTGATAAAGCATTGGCTGATGCTCTTGCTCTGATTGAAAAAGACTTTGGGAAAGGTTCACTCATGCGTCTTGGTGAAGCAGCTAACCAAAAAGTATCAGTTGTAAGTTCAGGTTCTCTTGCGCTTGATATTGCACTTGGTGCAGGTGGTTACCCTAAAGGTCGTATCGTTGAAATCTACGGACCAGAATCTTCTGGTAAAACAACAGTCGCTCTTCATGCCGTTGCAGCGGTTCAAAAAGAAGGTGGAATTGCAGCCTTTATCGATGCTGAAAATGCTCTTGACCCAGAATATGCAAAAGCACTCGGTGTAAATATTGATGAACTTTTGCTCTCACAACCTGACTATGGTGAACAAGGACTTCAAATTGCTGAAAAATTGATTACTTCTGGAGCGGTTGACTTGGTCGTTATTGACTCAGTTGCAGCCTTGGTACCAAAGGCCGAAATTGATGGCGAAATCGGAGACAGTTCAGTTGGTCTTCAAGCACGTATGATGTCACAAGCTATGCGTAAACTTGCAGGACATATCAACAAAACAAAAACAACAGCGATTTTCATCAACCAATTGCGTGAAAAAGTTGGAGTGATGTTTGGTTCACCAGAAACAACTCCTGGTGGTCGTGCCTTGAAATTTTACGCCTCAGTTCGTCTTGACGTACGTGGTTCAACAAAAATTGAAGAAGGTTCTGGAGATAACAAAACTCAAATTGGTAAAATCACCAAAATCAAAGTCGTTAAAAATAAAGTTGCACCACCATTTAAGGTTGCGCTTGTTGATATCATGTTTGGTGAAGGAATTTCAAGTACAGGTGAGCTTTTAAATATTGCTGTTGAAGAAGGCATTATTAAGAAATCTGGTGCTTGGTTTGCTTATAATGATGAGAAGATTGGTCAAGGGGCAGAAAAAGCTAAAAACTACCTCAAAGAGCATCAAGATGTTTTTGATGAAATAGACCACAAAGTTCGGGCAGCTCATGGACTTCTTGAT
>recA_Lcl-013
GAGCGTGATAAAGCATTGGCTGATGCTCTTGCTCTGATTGAAAAAGACTTTGGGAAAGGTTCACTCATGCGTCTTGGTGAAGCAGCTAACCAAAAAGTATCAGTTGTAAGTTCAGGTTCTCTTGCGCTTGATATTGCACTTGGTGCAGGTGGTTACCCTAAAGGTCGTATCGTTGAAATCTACGGACCAGAATCTTCTGGTAAAACAACAGTCGCTCTTCATGCCGTTGCAGCGGTTCAAAAAGAAGGTGGAATTGCAGCCTTTATCGATGCTGAAAATGCTCTTGACCCAGAATATGCAAAAGCACTCGGTGTAAATATTGATGAACTTTTGCTCTCACAACCTGACTATGGTGAACAAGGACTTCAAATTGCTGAAAAATTGATTACTTCTGGAGCGGTTGACTTGGTCGTTATTGACTCAGTTGCAGCCTTGGTACCAAAGGCCGAAATTGATGGCGAAATCGGAGACAGTTCAGTTGGTCTTCAAGCACGTATGATGTCACAAGCCATGCGTAAACTTGCAGGACATATCAACAAAACAAAAACAACAGCGATTTTCATCAACCAATTGCGTGAAAAAGTTGGAGTGATGTTTGGTTCACCAGAAACAACTCCTGGTGGTCGTGCTTTGAAATTTTACGCCTCAGTTCGTCTTGACGTACGTGGTTCAACAAAAATTGAAGAAGGTTCTGGAGATAACAAAACTCAAATAGGTAAAATCACCAAAATCAAAGTCGTTAAAAATAAAGTTGCACCACCATTTAAGGTTGCGCTTGTTGATATCATGTTTGGTGAAGGAATTTCAAGTACAGGTGAGCTTTTAAATATTGCTGTTGAAGAAGGCATTATTAAGAAATCTGGTGCTTGGTTTGCTTATAATGATGAGAAGATTGGTCAAGGGGCAGAAAAAGCTAAAAACTACCTCAAAGAGCATCAAGATGTTTTTGATGAAATAGACCACAAAGTTCGGGCAGCTCATGGACTTCTTGAT
>recA_Lcl-014
GAGCGTGATAAAGCATTGGCTGATGCTCTTGCTCTGATTGAAAAAGACTTTGGGAAAGGTTCACTCATGCGTCTTGGTGAAGCAGCTAACCAAAAAGTATCAGTTGTAAGTTCAGGTTCTCTTGCGCTTGATATTGCACTTGGTGCAGGTGGTTACCCTAAAGGTCGTATCGTTGAAATCTACGGACCAGAATCTTCTGGTAAAACAACAGTCGCTCTTCATGCCGTTGCAGCGGTTCAAAAAGAAGGTGGAATTGCAGCCTTTATCGATGCTGAAAATGCTCTTGACCCAGAATATGCAAAAGCACTCGGTGTAAATATTGATGAACTTTTGCTCTCACAACCTGACTATGGTGAACAAGGACTTCAAATTGCTGAAAAATTGATTACTTCTGGAGCGGTTGACTTGGTCGTTATTGACTCAGTTGCAGCCTTGGTACCAAAGGCCGAAATTGATGGCGAAATCGGAGACAGTTCAGTTGGTCTTCAAGCACGTATGATGTCACAAGCTATGCGTAAACTTGCAGGACATATCAACAAAACAAAAACAACAGCGATTTTCATCAACCAATTGCGTGAAAAAGTTGGAGTGATGTTTGGTTCACCAGAAACAACTCCTGGTGGTCGTGCCTTGAAATTTTACGCCTCAGTTCGTCTTGACGTACGTGGTTCAACAAAAATTGAAGAAGGTTCTGGAGATAACAAAACTCAAATTGGTAAAATCACCAAAATCAAAGTCGTTAAAAATAAAGTTGCACCACCATTTAAGGTTGCGCTTGTTGATATCATGTTTGGTGAAGGAATTTCAAGTACAGGTGAGCTTTTAAATATTGCTGTTGAAGAAGGCATTATTAAGAAATCTGGTGCTTGGTTTGCTTATAATGATGAGAAGATTGGTCAAGGGGCAGAAAAAGCTAAAAACTACCTCAAAGAGCATCAAGATGTTTTTGATGAAATAGACCACAAAGTTCGGGCAGCTCATGGACTTCTTGAT
>recA_Lcl-015
GAACGTGACAAAGCTTTGGCAGATGCACTTGCTCTGATTGAAAAAGACTTTGGGAAAGGTTCACTTATGCGACTTGGCGAAGCAGCCAACCAGAAAGTGTCAGTAGTAAGTTCAGGCTCACTTGCACTTGATATTGCGCTTGGTGCAGGTGGATATCCTAAAGGACGTATCGTTGAAATCTACGGACCAGAATCTTCTGGTAAAACAACAGTCGCTCTTCATGCCGTTGCAGCGGTTCAAAAAGAAGGTGGAATTGCAGCCTTTATCGATGCTGAAAATGCGCTTGACCCAGAATATGCAAAAGCGCTCGGTGTCAATATCGATGAACTTTTACTTTCACAACCAGACTATGGTGAACAAGGGCTTCAAATTGCTGAAAAATTGATTACATCTGGTGCAGTTGACTTAGTTGTTATTGACTCAGTTGCAGCTTTGGTACCTAAAGCCGAAATTGATGGTGAAATTGGTGACAGTTCAGTTGGGCTTCAAGCTCGTATGATGTCACAAGCCATGCGTAAACTTGCAGGACATATTAATAAAACAAAAACAACAGCTATTTTCATCAACCAATTGCGTGAAAAAGTTGGGGTTATGTTTGGTTCGCCAGAAACAACACCTGGTGGTCGTGCATTGAAATTCTACGCTTCTGTACGTCTTGATGTACGTGGTTCAACAAAAATCGAAGAAGGTTCTGGAGATAACAAGACCCAAATCGGTAAAATCACAAAAATCAAAGTCGTTAAAAATAAAGTGGCTCCACCATTCAAGGTTGCTCTCGTAGATATCATGTTTGGTGAAGGAATTTCAAGAACCGGTGAACTTTTAAACATTGCTGTTGATGAAGGAATCATCAAAAAATCAGGCGCTTGGTTTGCTTACAATGACGAAAAAATTGGTCAAGGAGCAGAAAAAGCGAAGAACTATCTCAAAGAACATCAAGAAATCTTTGATGAAATTGACCATAAAGTTCGTACCGCACACGGTCTTCTTGAT
>recA_Lcl-016
GAACGTGACAAAGCTTTGGCAGATGCACTTGCTCTGATTGAAAAAGACTTTGGGAAAGGTTCACTTATGCGACTTGGCGAAGCAGCCAACCAGAAAGTGTCAGTAGTAAGTTCAGGCTCACTTGCACTTGATATTGCGCTTGGTGCAGGTGGATATCCTAAAGGACGTATCGTTGAAATCTACGGACCAGAATCTTCTGGTAAAACAACAGTCGCTCTTCATGCCGTTGCAGCGGTTCAAAAAGAAGGTGGAATTGCAGCCTTTATCGATGCTGAAAATGCGCTTGACCCAGAATATGCAAAAGCGCTCGGTGTCAATATCGATGAACTTTTACTTTCACAACCAGACTATGGTGAACAAGGGCTTCAAATTGCTGAAAAATTGATTACATCTGGTGCAGTTGACTTAGTTGTTATTGACTCAGTTGCAGCTTTGGTACCTAAAGCCGAAATTGATGGTGAAATTGGTGACAGTTCAGTTGGGCTTCAAGCTCGTATGATGTCACAAGCCATGCGTAAACTTGCAGGACATATTAATAAAACAAAAACAACAGCTATTTTCATCAACCAATTGCGTGAAAAAGTTGGGGTTATGTTTGGTTCGCCAGAAACAACACCTGGTGGTCGTGCATTGAAATTCTACGCTTCTGTACGTCTTGATGTACGTGGTTCAACAAAAATCGAAGAAGGTTCTGGAGATAACAAGACCCAAATCGGTAAAATCACAAAAATCAAAGTCGTAAAAAATAAAGTGGCTCCACCATTCAAGGTTGCTCTCGTAGATATCATGTTTGGTGAAGGAATTTCAAGAACCGGTGAACTTTTAAACATTGCTGTTGATGAAGGAATCATCAAAAAATCAGGCGCTTGGTTTGCTTACAATGACGAAAAAATTGGTCAAGGAGCAGAAAAAGCGAAGAACTATCTCAAAGAACATCAAGAAATCTTTGATGAAATTGACCATAAAGTTCGTACCGCACACGGTCTTCTTGAT
>recA_Lcl-017
GAGCGTGATAAAGCATTGGCTGATGCTCTTGCTCTGATTGAAAAAGACTTTGGGAAAGGTTCACTCATGCGTCTTGGTGAAGCAGCTAACCAAAAAGTATCAGTTGTAAGTTCAGGTTCTCTTGCGCTTGATATTGCACTTGGTGCAGGTGGTTACCCTAAAGGTCGTATCGTTGAAATCTACGGACCAGAATCTTCTGGTAAAACAACAGTCGCTCTTCATGCCGTTGCAGCGGTTCAAAAAGAAGGTGGAATTGCAGCCTTTATCGATGCTGAAAATGCTCTTGACCCAGAATATGCAAAAGCACTCGGTGTAAATATTGATGAACTTTTGCTCTCACAACCTGACTATGGTGAACAAGGACTTCAAATTGCTGAAAAATTGATTACTTCTGGAGCGGTTGACTTGGTCGTTATTGACTCAGTTGCAGCCTTGGTACCAAAGGCCGAAATTGATGGCGAAATCGGAGACAGTTCAGTTGGTCTTCAAGCACGTATGATGTCACAAGCTATGCGTAAACTTGCAGGACATATCAACAAAACAAAAACAACAGCGATTTTCATCAACCAATTGCGTGAAAAAGTTGGAGTGATGTTTGGTTCACCAGAAACAACTCCTGGTGGTCGTGCCTTGAAATTTTACGCCTCAGTTCGTCTTGACGTACGTGGTTCAACAAAAATTGAAGAAGGTTCTGGAGATAACAAAACTCAAATTGGTAAAATCACCAAAATCAAAGTCGTTAAAAATAAAGTTGCACCACCATTTAAGGTTGCGCTTGTTGATATCATGTTTGGTGAAGGAATTTCAAGTACAGGTGAGCTTTTAAATATTGCTGTTGAAGAAGGCATTATTAAGAAATCTGGTGCTTGGTTTGCTTATAATGATGAGAAGATTGGTCAAGGGGCAGAAAAAGCTAAAAACTACCTCAAAGAGCATCAAGATGTTTTTGATGAAATAGACCACAAAGTTCGGGCAGCTCATGGACTTCTTGAT
>recA_Lcl-018
GAGCGTGATAAAGCATTGGCTGATGCTCTTGCTCTGATTGAAAAAGACTTTGGGAAAGGTTCACTCATGCGTCTTGGTGAAGCAGCTAACCAAAAAGTATCAGTTGTAAGTTCAGGTTCTCTTGCGCTTGATATTGCACTTGGTGCAGGTGGTTACCCTAAAGGTCGTATCGTTGAAATCTACGGACCAGAATCTTCTGGTAAAACAACAGTCGCTCTTCATGCCGTTGCAGCGGTTCAAAAAGAAGGTGGAATTGCAGCCTTTATCGATGCTGAAAATGCTCTTGACCCAGAATATGCAAAAGCACTCGGTGTAAATATTGATGAACTTTTGCTCTCACAACCTGACTATGGTGAACAAGGACTTCAAATTGCTGAAAAATTGATTACTTCTGGAGCGGTTGACTTGGTCGTTATTGACTCAGTTGCAGCCTTGGTACCAAAGGCCGAAATTGATGGCGAAATCGGAGACAGTTCAGTTGGTCTTCAAGCACGTATGATGTCACAAGCCATGCGTAAACTTGCAGGACATATCAACAAAACAAAAACAACAGCGATTTTCATCAACCAATTGCGTGAAAAAGTTGGAGTGATGTTTGGTTCACCAGAAACAACTCCTGGTGGTCGTGCTTTGAAATTTTACGCCTCAGTTCGTCTTGACGTACGTGGTTCAACAAAAATTGAAGAAGGTTCTGGAGATAACAAAACTCAAATAGGTAAAATCACCAAAATCAAAGTCGTTAAAAATAAAGTTGCACCACCATTTAAGGTTGCGCTTGTTGATATCATGTTTGGTGAAGGAATTTCAAGTACAGGTGAGCTTTTAAATATTGCTGTTGAAGAAGGCATTATTAAGAAATCTGGTGCTTGGTTTGCTTATAATGATGAGAAGATTGGTCAAGGGGCAGAAAAAGCTAAAAACTACCTCAAAGAGCATCAAGATGTTTTTGATGAAATAGACCACAAAGTTCGGGCAGCTCATGGACTTCTTGAT
>recA_Lcl-019
GAGCGTGATAAAGCATTGGCTGATGCTCTTGCTCTGATTGAAAAAGACTTTGGGAAAGGTTCACTCATGCGTCTTGGTGAAGCAGCTAACCAAAAAGTATCAGTTGTAAGTTCAGGTTCTCTTGCGCTTGATATTGCACTTGGTGCAGGTGGTTACCCTAAAGGTCGTATCGTTGAAATCTACGGACCAGAATCTTCTGGTAAAACAACAGTCGCTCTTCATGCCGTTGCAGCGGTTCAAAAAGAAGGTGGAATTGCAGCCTTTATCGATGCTGAAAATGCTCTTGACCCAGAATATGCAAAAGCACTCGGTGTAAATATTGATGAACTTTTGCTCTCACAACCTGACTATGGTGAACAAGGACTTCAAATTGCTGAAAAATTGATTACTTCTGGAGCGGTTGACTTGGTCGTTATTGACTCAGTTGCAGCCTTGGTACCAAAGGCCGAAATTGATGGCGAAATCGGAGACAGTTCAGTTGGTCTTCAAGCACGTATGATGTCACAAGCTATGCGTAAACTTGCAGGACATATCAACAAAACAAAAACAACAGCGATTTTCATCAACCAATTGCGTGAAAAAGTTGGAGTGATGTTTGGTTCACCAGAAACAACTCCTGGTGGTCGTGCCTTGAAATTTTACGCCTCAGTTCGTCTTGACGTACGTGGTTCAACAAAAATTGAAGAAGGTTCTGGAGATAACAAAACTCAAATTGGTAAAATCACCAAAATCAAAGTCGTTAAAAATAAAGTTGCACCACCATTTAAGGTTGCGCTTGTTGATATCATGTTTGGTGAAGGAATTTCAAGTACAGGTGAGCTTTTAAATATTGCTGTTGAAGAAGGCATTATTAAGAAATCTGGTGCTTGGTTTGCTTATAATGATGAGAAGATTGGTCAAGGGGCAGAAAAAGCTAAAAACTACCTCAAAGAGCATCAAGATGTTTTTGATGAAATAGACCACAAAGTTCGGGCAGCTCATGGACTTCTTGAT
>recA_Lcl-020
GAACGTGACAAAGCTTTGGCAGATGCACTTGCTCTGATTGAAAAAGACTTTGGGAAAGGTTCACTTATGCGACTTGGCGAAGCAGCCAACCAGAAAGTGTCAGTAGTAAGTTCAGGCTCACTTGCACTTGATATTGCGCTTGGTGCAGGTGGATATCCTAAAGGACGTATCGTTGAAATCTACGGACCAGAATCTTCTGGTAAAACAACAGTCGCTCTTCATGCCGTTGCAGCGGTTCAAAAAGAAGGTGGAATTGCAGCCTTTATCGATGCTGAAAATGCGCTTGACCCAGAATATGCAAAAGCGCTCGGTGTCAATATCGATGAACTTTTACTTTCACAACCAGACTATGGTGAACAAGGGCTTCAAATTGCTGAAAAATTGATTACATCTGGTGCAGTTGACTTAGTTGTTATTGACTCAGTTGCAGCTTTGGTACCTAAAGCCGAAATTGATGGTGAAATTGGTGACAGTTCAGTTGGGCTTCAAGCTCGTATGATGTCACAAGCCATGCGTAAACTTGCAGGACATATTAATAAAACAAAAACAACAGCTATTTTCATCAACCAATTGCGTGAAAAAGTTGGGGTTATGTTTGGTTCGCCAGAAACAACACCTGGTGGTCGTGCATTGAAATTCTACGCTTCTGTACGTCTTGATGTACGTGGTTCAACAAAAATCGAAGAAGGTTCTGGAGATAACAAGACCCAAATCGGTAAAATCACAAAAATCAAAGTCGTAAAAAATAAAGTGGCTCCACCATTCAAGGTTGCTCTCGTAGATATCATGTTTGGTGAAGGAATTTCAAGAACCGGTGAACTTTTAAACATTGCTGTTGATGAAGGAATCATCAAAAAATCAGGCGCTTGGTTTGCTTACAATGACGAAAAAATTGGTCAAGGAGCAGAAAAAGCGAAGAACTATCTCAAAGAACATCAAGAAATCTTTGATGAAATTGACCATAAAGTTCGTACCGCACACGGTCTTCTTGAT
>recA_Lcl-021
GAACGTGACAAAGCTTTGGCAGATGCACTTGCTCTGATTGAAAAAGACTTTGGGAAAGGTTCACTTATGCGACTTGGCGAAGCAGCCAACCAGAAAGTGTCAGTAGTAAGTTCAGGCTCACTTGCACTTGATATTGCGCTTGGTGCAGGTGGATATCCTAAAGGACGTATCGTTGAAATCTACGGACCAGAATCTTCTGGTAAAACAACAGTCGCTCTTCATGCCGTTGCAGCGGTTCAAAAAGAAGGTGGAATTGCAGCCTTTATCGATGCTGAAAATGCGCTTGACCCAGAATATGCAAAAGCGCTCGGTGTCAATATCGATGAACTTTTACTTTCACAACCAGACTATGGTGAACAAGGGCTTCAAATTGCTGAAAAATTGATTACATCTGGTGCAGTTGACTTAGTTGTTATTGACTCAGTTGCAGCTTTGGTACCTAAAGCCGAAATTGATGGTGAAATTGGTGACAGTTCAGTTGGGCTTCAAGCTCGTATGATGTCACAAGCCATGCGTAAACTTGCAGGACATATTAATAAAACAAAAACAACAGCTATTTTCATCAACCAATTGCGTGAAAAAGTTGGGGTTATGTTTGGTTCGCCAGAAACAACACCTGGTGGTCGTGCATTGAAATTCTACGCTTCTGTACGTCTTGATGTACGTGGTTCAACAAAAATCGAAGAAGGTTCTGGAGATAACAAGACCCAAATCGGTAAAATCACAAAAATCAAAGTCGTAAAAAATAAAGTGGCTCCACCATTCAAGGTTGCTCTCGTAGATATCATGTTTGGTGAAGGAATTTCAAGAACCGGTGAACTTTTAAACATTGCTGTTGATGAAGGAATCATCAAAAAATCAGGCGCTTGGTTTGCTTACAATGACGAAAAAATTGGTCAAGGAGCAGAAAAAGCGAAGAACTATCTCAAAGAACATCAAGAAATCTTTGATGAAATTGACCATAAAGTTCGTACCGCACACGGTCTTCTTGAT
>recA_Lcl-022
GAGCGTGATAAAGCATTGGCTGATGCTCTTGCTCTGATTGAAAAAGACTTTGGGAAAGGTTCACTCATGCGTCTTGGTGAAGCAGCTAACCAAAAAGTATCAGTTGTAAGTTCAGGTTCTCTTGCGCTTGATATTGCACTTGGTGCAGGTGGTTACCCTAAAGGTCGTATCGTTGAAATCTACGGACCAGAATCTTCTGGTAAAACAACAGTCGCTCTTCATGCCGTTGCAGCGGTTCAAAAAGAAGGTGGAATTGCAGCCTTTATCGATGCTGAAAATGCTCTTGACCCAGAATATGCAAAAGCACTCGGTGTAAATATTGATGAACTTTTGCTCTCACAACCTGACTATGGTGAACAAGGACTTCAAATTGCTGAAAAATTGATTACTTCTGGAGCGGTTGACTTGGTCGTTATTGACTCAGTTGCAGCCTTGGTACCAAAGGCCGAAATTGATGGCGAAATCGGAGACAGTTCAGTTGGTCTTCAAGCACGTATGATGTCACAAGCTATGCGTAAACTTGCAGGACATATCAACAAAACAAAAACAACAGCGATTTTCATCAACCAATTGCGTGAAAAAGTTGGAGTGATGTTTGGTTCACCAGAAACAACTCCTGGTGGTCGTGCCTTGAAATTTTACGCCTCAGTTCGTCTTGACGTACGTGGTTCAACAAAAATTGAAGAAGGTTCTGGAGATAACAAAACTCAAATTGGTAAAATCACCAAAATCAAAGTCGTTAAAAATAAAGTTGCACCACCATTTAAGGTTGCGCTTGTTGATATCATGTTTGGTGAAGGAATTTCAAGTACAGGTGAGCTTTTAAATATTGCTGTTGAAGAAGGCATTATTAAGAAATCTGGTGCTTGGTTTGCTTATAATGATGAGAAGATTGGTCAAGGGGCAGAAAAAGCTAAAAACTACCTCAAAGAGCATCAAGATGTTTTTGATGAAATAGACCACAAAGTTCGGGCAGCTCATGGACTTCTTGAT
>recA_Lcl-023
GAGCGTGATAAAGCATTGGCTGATGCTCTTGCTCTGATTGAAAAAGACTTTGGGAAAGGTTCACTCATGCGTCTTGGTGAAGCAGCTAACCAAAAAGTATCAGTTGTAAGTTCAGGTTCTCTTGCGCTTGATATTGCACTTGGTGCAGGTGGTTACCCTAAAGGTCGTATCGTTGAAATCTACGGACCAGAATCTTCTGGTAAAACAACAGTCGCTCTTCATGCCGTTGCAGCGGTTCAAAAAGAAGGTGGAATTGCAGCCTTTATCGATGCTGAAAATGCTCTTGACCCAGAATATGCAAAAGCACTCGGTGTAAATATTGATGAACTTTTGCTCTCACAACCTGACTATGGTGAACAAGGACTTCAAATTGCTGAAAAATTGATTACTTCTGGAGCGGTTGACTTGGTCGTTATTGACTCAGTTGCAGCCTTGGTACCAAAGGCCGAAATTGATGGCGAAATCGGAGACAGTTCAGTTGGTCTTCAAGCACGTATGATGTCACAAGCTATGCGTAAACTTGCAGGACATATCAACAAAACAAAAACAACAGCGATTTTCATCAACCAATTGCGTGAAAAAGTTGGAGTGATGTTTGGTTCACCAGAAACAACTCCTGGTGGTCGTGCCTTGAAATTTTACGCCTCAGTTCGTCTTGACGTACGTGGTTCAACAAAAATTGAAGAAGGTTCTGGAGATAACAAAACTCAAATTGGTAAAATCACCAAAATCAAAGTCGTTAAAAATAAAGTTGCACCACCATTTAAGGTTGCGCTTGTTGATATCATGTTTGGCGAAGGAATTTCAAGTACAGGTGAGCTTTTAAATATTGCTGTTGAAGAAGGCATTATTAAGAAATCTGGTGCTTGGTTTGCTTATAATGATGAGAAGATTGGTCAAGGGGCAGAAAAAGCTAAAAACTACCTCAAAGAGCATCAAGATGTTTTTGATGAAATAGACCACAAAGTTCGGGCAGCTCATGGACTTCTTGAT
>recA_Lcl-024
GAACGTGACAAAGCTTTGGCAGATGCACTTGCTCTGATTGAAAAAGACTTTGGGAAAGGTTCACTTATGCGACTTGGCGAAGCAGCCAACCAGAAAGTGTCAGTAGTAAGTTCAGGCTCACTTGCACTTGATATTGCGCTTGGTGCAGGTGGATATCCTAAAGGACGTATCGTTGAAATCTACGGACCAGAATCTTCTGGTAAAACAACAGTCGCTCTTCATGCCGTTGCAGCGGTTCAAAAAGAAGGTGGAATTGCAGCCTTTATCGATGCTGAAAATGCGCTTGACCCAGAATATGCAAAAGCGCTCGGTGTCAATATCGATGAACTTTTACTTTCACAACCAGACTATGGTGAACAAGGGCTTCAAATTGCTGAAAAATTGATTACATCTGGTGCAGTTGACTTAGTTGTTATTGACTCAGTTGCAGCTTTGGTACCTAAAGCCGAAATTGATGGTGAAATTGGTGACAGTTCAGTTGGGCTTCAAGCTCGTATGATGTCACAAGCCATGCGTAAACTTGCAGGACATATTAATAAAACAAAAACAACAGCTATTTTCATCAACCAATTGCGTGAAAAAGTTGGGGTTATGTTTGGTTCGCCAGAAACAACACCTGGTGGTCGTGCATTGAAATTCTACGCTTCTGTACGTCTTGATGTACGTGGTTCAACAAAAATCGAAGAAGGTTCTGGAGATAACAAGACCCAAATCGGTAAAATCACAAAAATCAAAGTCGTTAAAAATAAAGTGGCTCCACCATTCAAGGTTGCTCTCGTAGATATCATGTTTGGTGAAGGAATTTCAAGAACCGGTGAACTTTTAAACATTGCTGTTGATGAAGGAATCATCAAAAAATCAGGCGCTTGGTTTGCTTACAATGACGAAAAAATTGGTCAAGGAGCAGAAAAAGCGAAGAACTATCTCAAAGAACATCAAGAAATCTTTGATGAAATTGACCATAAAGTTCGTACCGCACACGGTCTTCTTGAT
>recA_Lcl-025
GAACGTGACAAAGCTTTGGCAGATGCACTTGCTCTGATTGAAAAAGACTTTGGGAAAGGTTCACTTATGCGACTTGGCGAAGCAGCCAACCAGAAAGTGTCAGTAGTAAGTTCAGGCTCACTTGCACTTGATATTGCGCTTGGTGCAGGTGGATATCCTAAAGGACGTATCGTTGAAATCTACGGACCAGAATCTTCTGGTAAAACAACAGTCGCTCTTCATGCCGTTGCAGCGGTTCAAAAAGAAGGTGGAATTGCAGCCTTTATCGATGCTGAAAATGCGCTTGACCCAGAATATGCAAAAGCGCTCGGTGTCAATATCGATGAACTTTTACTTTCACAACCAGACTATGGTGAACAAGGGCTTCAAATTGCTGAAAAATTGATTACATCTGGTGCAGTTGACTTAGTTGTTATTGACTCAGTTGCAGCTTTGGTACCTAAAGCCGAAATTGATGGTGAAATTGGTGACAGTTCAGTTGGGCTTCAAGCTCGTATGATGTCACAAGCCATGCGTAAACTTGCAGGACATATTAATAAAACAAAAACAACAGCTATTTTCATCAACCAATTGCGTGAAAAAGTTGGGGTTATGTTTGGTTCGCCAGAAACAACACCTGGTGGTCGTGCATTGAAATTCTACGCTTCTGTACGTCTTGATGTACGTGGTTCAACAAAAATCGAAGAAGGTTCTGGAGATAACAAGACCCAAATCGGTAAAATCACAAAAATCAAAGTCGTTAAAAATAAAGTGGCTCCACCATTCAAGGTTGCTCTCGTAGATATCATGTTTGGTGAAGGAATTTCAAGAACCGGTGAACTTTTAAACATTGCTGTTGATGAAGGAATCATCAAAAAATCAGGCGCTTGGTTTGCTTACAATGACGAAAAAATTGGTCAAGGAGCAGAAAAAGCGAAGAACTATCTCAAAGAACATCAAGAAATCTTTGATGAAATTGACCATAAAGTTCGTACCGCACACGGTCTTCTTGAT
>recA_Lcl-026
GAACGTGACAAAGCTTTGGCAGATGCACTTGCTCTGATTGAAAAAGACTTTGGGAAAGGTTCACTTATGCGACTTGGCGAAGCAGCCAACCAGAAAGTGTCAGTAGTAAGTTCAGGCTCACTTGCACTTGATATTGCGCTTGGTGCAGGTGGATATCCTAAAGGACGTATCGTTGAAATCTACGGACCAGAATCTTCTGGTAAAACAACAGTCGCTCTTCATGCCGTTGCAGCGGTTCAAAAAGAAGGTGGAATTGCAGCCTTTATCGATGCTGAAAATGCGCTTGACCCAGAATATGCAAAAGCGCTCGGTGTCAATATCGATGAACTTTTACTTTCACAACCAGACTATGGTGAACAAGGGCTTCAAATTGCTGAAAAATTGATTACATCTGGTGCAGTTGACTTAGTTGTTATTGACTCAGTTGCAGCTTTGGTACCTAAAGCCGAAATTGATGGTGAAATTGGTGACAGTTCAGTTGGGCTTCAAGCTCGTATGATGTCACAAGCCATGCGTAAACTTGCAGGACATATTAATAAAACAAAAACAACAGCTATTTTCATCAACCAATTGCGTGAAAAAGTTGGGGTTATGTTTGGTTCGCCAGAAACAACACCTGGTGGTCGTGCATTGAAATTCTACGCTTCTGTACGTCTTGATGTACGTGGTTCAACAAAAATCGAAGAAGGTTCTGGAGATAACAAGACCCAAATCGGTAAAATCACAAAAATCAAAGTCGTTAAAAATAAAGTGGCTCCACCATTCAAGGTTGCTCTCGTAGATATCATGTTTGGTGAAGGAATTTCAAGAACCGGTGAACTTTTAAACATTGCTGTTGATGAAGGAATCATCAAAAAATCAGGCGCTTGGTTTGCTTACAATGACGAAAAAATTGGTCAAGGAGCAGAAAAAGCGAAGAACTATCTCAAAGAACATCAAGAAATCTTTGATGAAATTGACCATAAAGTTCGTACCGCACACGGTCTTCTTGAT
>recA_Lcl-027
GAGCGTGATAAAGCATTGGCTGATGCTCTTGCTCTGATTGAAAAAGACTTTGGGAAAGGTTCACTCATGCGTCTTGGTGAAGCAGCTAACCAAAAAGTATCAGTTGTAAGTTCAGGTTCTCTTGCGCTTGATATTGCACTTGGTGCAGGTGGTTACCCTAAAGGTCGTATCGTTGAAATCTACGGACCAGAATCTTCTGGTAAAACAACAGTCGCTCTTCATGCCGTTGCAGCGGTTCAAAAAGAAGGTGGAATTGCAGCCTTTATCGATGCTGAAAATGCTCTTGACCCAGAATATGCAAAAGCACTCGGTGTAAATATTGATGAACTTTTGCTCTCACAACCTGACTATGGTGAACAAGGACTTCAAATTGCTGAAAAATTGATTACTTCTGGAGCGGTTGACTTGGTCGTTATTGACTCAGTTGCAGCCTTGGTACCAAAGGCCGAAATTGATGGCGAAATCGGAGACAGTTCAGTTGGTCTTCAAGCACGTATGATGTCACAAGCTATGCGTAAACTTGCAGGACATATCAACAAAACAAAAACAACAGCGATTTTCATCAACCAATTGCGTGAAAAAGTTGGAGTGATGTTTGGTTCACCAGAAACAACTCCTGGTGGTCGTGCCTTGAAATTTTACGCCTCAGTTCGTCTTGACGTACGTGGTTCAACAAAAATTGAAGAAGGTTCTGGAGATAACAAAACTCAAATTGGTAAAATCACCAAAATCAAAGTCGTTAAAAATAAAGTTGCACCACCATTTAAGGTTGCGCTTGTTGATATCATGTTTGGTGAAGGAATTTCAAGTACAGGTGAGCTTTTAAATATTGCTGTTGAAGAAGGCATTATTAAGAAATCTGGTGCTTGGTTTGCTTATAATGATGAGAAGATTGGTCAAGGGGCAGAAAAAGCTAAAAACTACCTCAAAGAGCATCAAGATGTTTTTGATGAAATAGACCACAAAGTTCGGGCAGCTCATGGACTTCTTGAT
>recA_Lcl-028
GAGCGTGATAAAGCATTGGCTGATGCTCTTGCTCTGATTGAAAAAGACTTTGGGAAAGGTTCACTCATGCGTCTTGGTGAAGCAGCTAACCAAAAAGTATCAGTTGTAAGTTCAGGTTCTCTTGCGCTTGATATTGCACTTGGTGCAGGTGGTTACCCTAAAGGTCGTATCGTTGAAATCTACGGACCAGAATCTTCTGGTAAAACAACAGTCGCTCTTCATGCCGTTGCAGCGGTTCAAAAAGAAGGTGGAATTGCAGCCTTTATCGATGCTGAAAATGCTCTTGACCCAGAATATGCAAAAGCACTCGGTGTAAATATTGATGAACTTTTGCTCTCACAACCTGACTATGGTGAACAAGGACTTCAAATTGCTGAAAAATTGATTACTTCTGGAGCGGTTGACTTGGTCGTTATTGACTCAGTTGCAGCCTTGGTACCAAAGGCCGAAATTGATGGCGAAATCGGAGACAGTTCAGTTGGTCTTCAAGCACGTATGATGTCACAAGCTATGCGTAAACTTGCAGGACATATCAACAAAACAAAAACAACAGCGATTTTCATCAACCAATTGCGTGAAAAAGTTGGAGTGATGTTTGGTTCACCAGAAACAACTCCTGGTGGTCGTGCCTTGAAATTTTACGCCTCAGTTCGTCTTGACGTACGTGGTTCAACAAAAATTGAAGAAGGTTCTGGAGATAACAAAACTCAAATTGGTAAAATCACCAAAATCAAAGTCGTTAAAAATAAAGTTGCACCACCATTTAAGGTTGCGCTTGTTGATATCATGTTTGGTGAAGGAATTTCAAGTACAGGTGAGCTTTTAAATATTGCTGTTGAAGAAGGCATTATTAAGAAATCTGGTGCTTGGTTTGCTTATAATGATGAGAAGATTGGTCAAGGGGCAGAAAAAGCTAAAAACTACCTCAAAGAGCATCAAGATGTTTTTGATGAAATAGACCACAAAGTTCGGGCAGCTCATGGACTTCTTGAT
>recA_Lcl-029
GAACGTGACAAAGCTTTGGCAGATGCACTTGCTCTGATTGAAAAAGACTTTGGGAAAGGTTCACTTATGCGACTTGGCGAAGCAGCCAACCAGAAAGTGTCAGTAGTAAGTTCAGGCTCACTTGCACTTGATATTGCGCTTGGTGCAGGTGGATATCCTAAAGGACGTATCGTTGAAATCTACGGACCAGAATCTTCTGGTAAAACAACAGTCGCTCTTCATGCCGTTGCAGCGGTTCAAAAAGAAGGTGGAATTGCAGCCTTTATCGATGCTGAAAATGCGCTTGACCCAGAATATGCAAAAGCGCTCGGTGTCAATATCGATGAACTTTTACTTTCACAACCAGACTATGGTGAACAAGGGCTTCAAATTGCTGAAAAATTGATTACATCTGGTGCAGTTGACTTAGTTGTTATTGACTCAGTTGCAGCTTTGGTACCTAAAGCCGAAATTGATGGTGAAATTGGTGACAGTTCAGTTGGGCTTCAAGCTCGTATGATGTCACAAGCCATGCGTAAACTTGCAGGACATATTAATAAAACAAAAACAACAGCTATTTTCATCAACCAATTGCGTGAAAAAGTTGGGGTTATGTTTGGTTCGCCAGAAACAACACCTGGTGGTCGTGCATTGAAATTCTACGCTTCTGTACGTCTTGATGTACGTGGTTCAACAAAAATCGAAGAAGGTTCTGGAGATAACAAGACCCAAATCGGTAAAATCACAAAAATCAAAGTCGTTAAAAATAAAGTGGCTCCACCATTCAAGGTTGCTCTCGTAGATATCATGTTCGGTGAAGGAATTTCAAGAACCGGTGAACTTTTAAACATTGCTGTTGATGAAGGAATCATCAAAAAATCAGGCGCTTGGTTTGCTTACAATGACGAAAAAATTGGTCAAGGAGCAGAAAAAGCGAAGAACTATCTCAAAGAACATCAAGAAATCTTTGATGAAATTGACCATAAAGTTCGTACCGCACACGGTCTTCTTGAT
>recA_Lcl-030
GAACGTGACAAAGCTTTGGCAGATGCACTTGCTCTGATTGAAAAAGACTTTGGGAAAGGTTCACTTATGCGACTTGGCGAAGCAGCCAACCAGAAAGTGTCAGTAGTAAGTTCAGGCTCACTTGCACTTGATATTGCGCTTGGTGCAGGTGGATATCCTAAAGGACGTATCGTTGAAATCTACGGACCAGAATCTTCTGGTAAAACAACAGTCGCTCTTCATGCCGTTGCAGCGGTTCAAAAAGAAGGTGGAATTGCAGCCTTTATCGATGCTGAAAATGCGCTTGACCCAGAATATGCAAAAGCGCTCGGTGTCAATATCGATGAACTTTTACTTTCACAACCAGACTATGGTGAACAAGGGCTTCAAATTGCTGAAAAATTGATTACATCTGGTGCAGTTGACTTAGTTGTTATTGACTCAGTTGCAGCTTTGGTACCTAAAGCCGAAATTGATGGTGAAATTGGTGACAGTTCAGTTGGGCTTCAAGCTCGTATGATGTCACAAGCCATGCGTAAACTTGCAGGACATATTAATAAAACAAAAACAACAGCTATTTTCATCAACCAATTGCGTGAAAAAGTTGGGGTTATGTTTGGTTCGCCAGAAACAACACCTGGTGGTCGTGCATTGAAATTCTACGCTTCTGTACGTCTTGATGTACGTGGTTCAACAAAAATCGAAGAAGGTTCTGGAGATAACAAGACCCAAATCGGTAAAATCACAAAAATCAAAGTCGTTAAAAATAAAGTGGCTCCACCATTCAAGGTTGCTCTCGTAGATATCATGTTTGGTGAAGGAATTTCAAGAACCGGTGAACTTTTAAACATTGCTGTTGATGAAGGAATCATCAAAAAATCAGGCGCTTGGTTTGCTTACAATGACGAAAAAATTGGTCAAGGAGCAGAAAAAGCGAAGAACTATCTCAAAGAACATCAAGAAATCTTTGATGAAATTGACCATAAAGTTCGTACCGCACACGGTCTTCTTGAT
>recA_Lcl-031
GAGCGTGATAAAGCATTGGCTGATGCTCTTGCTCTGATTGAAAAAGACTTTGGGAAAGGTTCACTCATGCGTCTTGGTGAAGCAGCTAACCAAAAAGTATCAGTTGTAAGTTCAGGTTCTCTTGCGCTTGATATTGCACTTGGTGCAGGTGGTTACCCTAAAGGTCGTATCGTTGAAATCTACGGACCAGAATCTTCTGGTAAAACAACAGTCGCTCTTCATGCCGTTGCAGCGGTTCAAAAAGAAGGTGGAATTGCAGCCTTTATCGATGCTGAAAATGCTCTTGACCCAGAATATGCAAAAGCACTCGGTGTAAATATTGATGAACTTTTGCTCTCACAACCTGACTATGGTGAACAAGGACTTCAAATTGCTGAAAAATTGATTACTTCTGGAGCGGTTGACTTGGTCGTTATTGACTCAGTTGCAGCCTTGGTACCAAAGGCCGAAATTGATGGCGAAATCGGAGACAGTTCAGTTGGTCTTCAAGCACGTATGATGTCACAAGCTATGCGTAAACTTGCAGGACATATCAACAAAACAAAAACAACAGCGATTTTCATCAACCAATTGCGTGAAAAAGTTGGAGTGATGTTTGGTTCACCAGAAACAACTCCTGGTGGTCGTGCCTTGAAATTTTACGCCTCAGTTCGTCTTGACGTACGTGGTTCAACAAAAATTGAAGAAGGTTCTGGAGATAACAAAACTCAAATTGGTAAAATCACCAAAATCAAAGTCGTTAAAAATAAAGTTGCACCACCATTTAAGGTTGCGCTTGTTGATATCATGTTTGGTGAAGGAATTTCAAGTACAGGTGAGCTTTTAAATATTGCTGTTGAAGAAGGCATTATTAAGAAATCTGGTGCTTGGTTTGCTTATAATGATGAGAAGATTGGTCAAGGGGCAGAAAAAGCTAAAAACTACCTCAAAGAGCATCAAGATGTTTTTGATGAAATAGACCACAAAGTTCGGGCAGCTCATGGACTTCTTGAT
>recA_Lcl-032
GAGCGTGATAAAGCATTGGCTGATGCTCTTGCTCTGATTGAAAAAGACTTTGGGAAAGGTTCACTCATGCGTCTTGGTGAAGCAGCTAACCAAAAAGTATCAGTTGTAAGTTCAGGTTCTCTTGCGCTTGATATTGCACTTGGTGCAGGTGGTTACCCTAAAGGTCGTATCGTTGAAATCTACGGACCAGAATCTTCTGGTAAAACAACAGTCGCTCTTCATGCCGTTGCAGCGGTTCAAAAAGAAGGTGGAATTGCAGCCTTTATCGATGCTGAAAATGCTCTTGACCCAGAATATGCAAAAGCACTCGGTGTAAATATTGATGAACTTTTGCTCTCACAACCTGACTATGGTGAACAAGGACTTCAAATTGCTGAAAAATTGATTACTTCTGGAGCGGTTGACTTGGTCGTTATTGACTCAGTTGCAGCCTTGGTACCAAAGGCCGAAATTGATGGCGAAATCGGAGACAGTTCAGTTGGTCTTCAAGCACGTATGATGTCACAAGCTATGCGTAAACTTGCAGGACATATCAACAAAACAAAAACAACAGCGATTTTCATCAACCAATTGCGTGAAAAAGTTGGAGTGATGTTTGGTTCACCAGAAACAACTCCTGGTGGTCGTGCCTTGAAATTTTACGCCTCAGTTCGTCTTGACGTACGTGGTTCAACAAAAATTGAAGAAGGTTCTGGAGATAACAAAACTCAAATTGGTAAAATCACCAAAATCAAAGTCGTTAAAAATAAAGTTGCACCACCATTTAAGGTTGCGCTTGTTGATATCATGTTTGGTGAAGGAATTTCAAGTACAGGTGAGCTTTTAAATATTGCTGTTGAAGAAGGCATTATTAAGAAATCTGGTGCTTGGTTTGCTTATAATGATGAGAAGATTGGTCAAGGGGCAGAAAAAGCTAAAAACTACCTCAAAGAGCATCAAGATGTTTTTGATGAAATAGACCACAAAGTTCGGGCAGCTCATGAACTTCTTGAT
>recA_Lcl-033
GAGCGTGATAAAGCATTGGCTGATGCTCTTGCTCTGATTGAAAAAGACTTTGGGAAAGGTTCACTCATGCGTCTTGGTGAAGCAGCTAACCAAAAAGTATCAGTTGTAAGTTCAGGTTCTCTTGCGCTTGATATTGCACTTGGTGCAGGTGGTTACCCTAAAGGTCGTATCGTTGAAATCTACGGACCAGAATCTTCTGGTAAAACAACAGTCGCTCTTCATGCCGTTGCAGCGGTTCAAAAAGAAGGTGGAATTGCAGCCTTTATCGATGCTGAAAATGCTCTTGACCCAGAATATGCAAAAGCACTCGGTGTAAATATTGATGAACTTTTGCTCTCACAACCTGACTATGGTGAACAAGGACTTCAAATTGCTGAAAAATTGATTACTTCTGGAGCGGTTGACTTGGTCGTTATTGACTCAGTTGCAGCCTTGGTACCAAAGGCCGAAATTGATGGCGAAATCGGAGACAGTTCAGTTGGTCTTCAAGCACGTATGATGTCACAAGCTATGCGTAAACTTGCAGGACATATCAACAAAACAAAAACAACAGCGATTTTCATCAACCAATTGCGTGAAAAAGTTGGAGTGATGTTTGGTTCACCAGAAACAACTCCTGGTGGTCGTGCCTTGAAATTTTACGCCTCAGTTCGTCTTGACGTACGTGGTTCAACAAAAATTGAAGAAGGTTCTGGAGATAACAAAACTCAAATTGGTAAAATCACCAAAATCAAAGTCGTTAAAAATAAAGTTGCACCACCATTTAAGGTTGCGCTTGTTGATATCATGTTTGGTGAAGGAATTTCAAGTACAGGTGAGCTTTTAAATATTGCTGTTGAAGAAGGCATTATTAAGAAATCTGGTGCTTGGTTTGCTTATAATGATGAGAAGATTGGTCAAGGGGCAGAAAAAGCTAAAAACTACCTCAAAGAGCATCAAGATGTTTTTGATGAAATAGACCACAAAGTTCGGGCAGCTCATGGACTTCTTGAT
>recA_Lcl-034
GAACGTGACAAAGCTTTGGCAGATGCACTTGCTCTGATTGAAAAAGACTTTGGGAAAGGTTCACTTATGCGTCTTGGAGAAGCAGCCAACCAGAAAGTGTCAGTAGTAAGTTCAGGCTCACTTGCACTTGATATTGCGCTTGGTGCAGGTGGATATCCTAAAGGACGTATCGTTGAAATCTACGGACCAGAATCTTCTGGTAAAACAACAGTCGCTCTTCATGCCGTTGCAGCGGTTCAAAAAGAAGGTGGAATTGCAGCCTTTATCGATGCTGAAAATGCGCTTGACCCAGAATATGCAAAAGCGCTCGGTGTCAATATCGATGAACTTTTACTTTCACAACCAGACTATGGTGAACAAGGGCTTCAAATTGCTGAAAAATTGATTACATCTGGTGCAGTTGACTTAGTTGTTATTGACTCAGTTGCAGCTTTGGTACCTAAAGCCGAAATTGACGGTGAAATTGGTGACAGTTCAGTTGGGCTTCAAGCTCGTATGATGTCACAAGCCATGCGTAAACTTGCAGGACATATTAATAAAACAAAAACAACAGCTATTTTCATCAACCAATTGCGTGAAAAAGTTGGGGTTATGTTTGGTTCGCCAGAAACAACACCTGGTGGTCGTGCATTGAAATTCTACGCTTCTGTACGTCTTGATGTACGTGGTTCAACAAAAATCGAAGAAGGTTCTGGAGATAACAAGACCCAAATCGGTAAAATCACAAAAATCAAAGTCGTTAAAAATAAAGTGGCTCCACCATTCAAGGTTGCTCTCGTAGATATCATGTTTGGTGAAGGGATTTCAAGAACCGGTGAACTTTTAAACATTGCTGTTGATGAAGGAATCATCAAAAAATCAGGCGCTTGGTTTGCTTACAATGACGAAAAAATTGGTCAAGGAGCAGAAAAAGCGAAGAACTATCTCAAAGAACATCAAGAAATCTTTGATGAAATTGACCATAAAGTTCGTGCCGCTCACGGTCTTCTTGAT
>recA_Lcl-035
GAGCGTGATAAAGCATTGGCTGATGCTCTTGCTCTGATTGAAAAAGACTTTGGGAAAGGTTCACTCATGCGTCTTGGTGAAGCAGCTAACCAAAAAGTATCAGTTGTAAGTTCAGGTTCTCTTGCGCTTGATATTGCACTTGGTGCAGGTGGTTACCCTAAAGGTCGTATCGTTGAAATCTACGGACCAGAATCTTCTGGTAAAACAACAGTCGCTCTTCATGCCGTTGCAGCGGTTCAAAAAGAAGGTGGAATTGCAGCCTTTATCGATGCTGAAAATGCTCTTGACCCAGAATATGCAAAAGCACTCGGTGTAAATATTGATGAACTTTTGCTCTCACAACCTGACTATGGTGAACAAGGACTTCAAATTGCTGAAAAATTGATTACTTCTGGAGCGGTTGACTTGGTCGTTATTGACTCAGTTGCAGCCTTGGTACCAAAGGCCGAAATTGATGGCGAAATCGGAGACAGTTCAGTTGGTCTTCAAGCACGTATGATGTCACAAGCTATGCGTAAACTTGCAGGACATATCAACAAAACAAAAACAACAGCGATTTTCATCAACCAATTGCGTGAAAAAGTTGGAGTGATGTTTGGTTCACCAGAAACAACTCCTGGTGGTCGTGCCTTGAAATTTTACGCCTCAGTTCGTCTTGACGTACGTGGTTCAACAAAAATTGAAGAAGGTTCTGGAGATAACAAAACTCAAATTGGTAAAATCACCAAAATCAAAGTCGTTAAAAATAAAGTTGCACCACCATTTAAGGTTGCGCTTGTTGATATCATGTTTGGTGAAGGAATTTCAAGTACAGGTGAGCTTTTAAATATTGCTGTTGAAGAAGGCATTATTAAGAAATCTGGTGCTTGGTTTGCTTATAATGATGAGAAGATTGGTCAAGGGGCAGAAAAAGCTAAAAACTACCTCAAAGAGCATCAAGATGTTTTTGATGAAATAGACCACAAAGTTCGGGCAGCTCATGGACTTCTTGAT
>recA_Lcl-036
GAGCGTGATAAAGCATTGGCTGATGCTCTTGCTCTGATTGAAAAAGACTTTGGGAAAGGTTCACTCATGCGTCTTGGTGAAGCAGCTAACCAAAAAGTATCAGTTGTAAGTTCAGGTTCTCTTGCGCTTGATATTGCACTTGGTGCAGGTGGTTACCCTAAAGGTCGTATCGTTGAAATCTACGGACCAGAATCTTCTGGTAAAACAACAGTCGCTCTTCATGCCGTTGCAGCGGTTCAAAAAGAAGGTGGAATTGCAGCCTTTATCGATGCTGAAAATGCTCTTGACCCAGAATATGCAAAAGCACTCGGTGTAAATATTGATGAACTTTTGCTCTCACAACCTGACTATGGTGAACAAGGACTTCAAATTGCTGAAAAATTGATTACTTCTGGAGCGGTTGACTTGGTCGTTATTGACTCAGTTGCAGCCTTGGTACCAAAGGCCGAAATTGATGGCGAAATCGGAGACAGTTCAGTTGGTCTTCAAGCACGTATGATGTCACAAGCTATGCGTAAACTTGCAGGACATATCAACAAAACAAAAACAACAGCGATTTTCATCAACCAATTGCGTGAAAAAGTTGGAGTGATGTTTGGTTCACCAGAAACAACTCCTGGTGGTCGTGCCTTGAAATTTTACGCCTCAGTTCGTCTTGACGTACGTGGTTCAACAAAAATTGAAGAAGGTTCTGGAGATAACAAAACTCAAATTGGTAAAATCACCAAAATCAAAGTCGTTAAAAATAAAGTTGCACCACCATTTAAGGTTGCGCTTGTTGATATCATGTTTGGTGAAGGAATTTCAAGTACAGGTGAGCTTTTAAATATTGCTGTTGAAGAAGGCATTATTAAGAAATCTGGTGCTTGGTTTGCTTATAATGATGAGAAGATTGGTCAAGGGGCAGAAAAAGCTAAAAACTACCTCAAAGAGCATCAAGATGTTTTTGATGAAATAGACCACAAAGTTCGGGCAGCTCATGGACTTCTTGAT
>recA_Lcl-037
GAGCGTGATAAAGCATTGGCTGATGCTCTTGCTCTGATTGAAAAAGACTTTGGGAAAGGTTCACTCATGCGTCTTGGTGAAGCAGCTAACCAAAAAGTATCAGTTGTAAGTTCAGGTTCTCTTGCGCTTGATATTGCACTTGGTGCAGGTGGTTACCCTAAAGGTCGTATCGTTGAAATCTACGGACCAGAATCTTCTGGTAAAACAACAGTCGCTCTTCATGCCGTTGCAGCGGTTCAAAAAGAAGGTGGAATTGCAGCCTTTATCGATGCTGAAAATGCTCTTGACCCAGAATATGCAAAAGCACTCGGTGTAAATATTGATGAACTTTTGCTCTCACAACCTGACTATGGTGAACAAGGACTTCAAATTGCTGAAAAATTGATTACTTCTGGAGCGGTTGACTTGGTCGTTATTGACTCAGTTGCAGCCTTGGTACCAAAGGCCGAAATTGATGGCGAAATCGGAGACAGTTCAGTTGGTCTTCAAGCACGTATGATGTCACAAGCCATGCGTAAACTTGCAGGACATATCAACAAAACAAAAACAACAGCGATTTTCATCAACCAATTGCGTGAAAAAGTTGGAGTGATGTTTGGTTCACCAGAAACAACTCCTGGTGGTCGTGCTTTGAAATTTTACGCCTCAGTTCGTCTTGACGTACGTGGTTCAACAAAAATTGAAGAAGGTTCTGGAGATAACAAAACTCAAATAGGTAAAATCACCAAAATCAAAGTCGTTAAAAATAAAGTTGCACCACCATTTAAGGTTGCGCTTGTTGATATCATGTTTGGTGAAGGAATTTCAAGTACAGGTGAGCTTTTAAATATTGCTGTTGAAGAAGGCATTATTAAGAAATCTGGTGCTTGGTTTGCTTATAATGATGAGAAGATTGGTCAAGGGGCAGAAAAAGCTAAAAACTACCTCAAAGAGCATCAAGATGTTTTTGATGAAATAGACCACAAAGTTCGGGCAGCTCATGGACTTCTTGAT
>recA_Lcl-038
GAACGTGACAAAGCTTTGGCAGATGCACTTGCTCTGATTGAAAAAGACTTTGGGAAAGGTTCACTTATGCGACTTGGCGAAGCAGCCAACCAGAAAGTGTCAGTAGTAAGTTCAGGCTCACTTGCACTTGATATTGCGCTTGGTGCAGGTGGATATCCTAAAGGACGTATCGTTGAAATCTACGGACCAGAATCTTCTGGTAAAACAACAGTCGCTCTTCATGCCGTTGCAGCGGTTCAAAAAGAAGGTGGAATTGCAGCCTTTATCGATGCTGAAAATGCGCTTGACCCAGAATATGCAAAAGCGCTCGGTGTCAATATCGATGAACTTTTACTTTCACAACCAGACTATGGTGAACAAGGGCTTCAAATTGCTGAAAAATTGATTACATCTGGTGCAGTTGACTTAGTTGTTATTGACTCAGTTGCAGCTTTGGTACCTAAAGCCGAAATTGATGGTGAAATTGGTGACAGTTCAGTTGGGCTTCAAGCTCGTATGATGTCACAAGCCATGCGTAAACTTGCAGGACATATTAATAAAACAAAAACAACAGCTATTTTCATCAACCAATTGCGTGAAAAAGTTGGGGTTATGTTTGGTTCGCCAGAAACAACACCTGGTGGTCGTGCATTGAAATTCTACGCTTCTGTACGTCTTGATGTACGTGGTTCAACAAAAATCGAAGAAGGTTCTGGAGATAACAAGACCCAAATCGGTAAAATCACAAAAATCAAAGTCGTTAAAAATAAAGTGGCTCCACCATTCAAGGTTGCTCTCGTAGATATCATGTTCGGTGAAGGAATTTCAAGAACCGGTGAACTTTTAAACATTGCTGTTGATGAAGGAATCATCAAAAAATCAGGCGCTTGGTTTGCTTACAATGACGAAAAAATTGGTCAAGGAGCAGAAAAAGCGAAGAACTATCTCAAAGAACATCAAGAAATCTTTGATGAAATTGACCATAAAGTTCGTACCGCACACGGTCTTCTTGAT
>recA_Lcl-039
GAGCGTGATAAAGCATTGGCTGATGCTCTTGCTCTGATTGAAAAAGACTTTGGGAAAGGTTCACTCATGCGTCTTGGTGAAGCAGCTAACCAAAAAGTATCAGTTGTAAGTTCAGGTTCTCTTGCGCTTGATATTGCACTTGGTGCAGGTGGTTACCCTAAAGGTCGTATCGTTGAAATCTACGGACCAGAATCTTCTGGTAAAACAACAGTCGCTCTTCATGCCGTTGCAGCGGTTCAAAAAGAAGGTGGAATTGCAGCCTTTATCGATGCTGAAAATGCTCTTGACCCAGAATATGCAAAAGCACTCGGTGTAAATATTGATGAACTTTTGCTCTCACAACCTGACTATGGTGAACAAGGACTTCAAATTGCTGAAAAATTGATTACTTCTGGAGCGGTTGACTTGGTCGTTATTGACTCAGTTGCAGCCTTGGTACCAAAGGCCGAAATTGATGGCGAAATCGGAGACAGTTCAGTTGGTCTTCAAGCACGTATGATGTCACAAGCCATGCGTAAACTTGCAGGACATATCAACAAAACAAAAACAACAGCGATTTTCATCAACCAATTGCGTGAAAAAGTTGGAGTGATGTTTGGTTCACCAGAAACAACTCCTGGTGGTCGTGCTTTGAAATTTTACGCCTCAGTTCGTCTTGACGTACGTGGTTCAACAAAAATTGAAGAAGGTTCTGGAGATAACAAAACTCAAATAGGTAAAATCACCAAAATCAAAGTCGTTAAAAATAAAGTTGCACCACCATTTAAGGTTGCGCTTGTTGATATCATGTTTGGTGAAGGAATTTCAAGTACAGGTGAGCTTTTAAATATTGCTGTTGAAGAAGGCATTATTAAGAAATCTGGTGCTTGGTTTGCTTATAATGATGAGAAGATTGGTCAAGGGGCAGAAAAAGCTAAAAACTACCTCAAAGAGCATCAAGATGTTTTTGATGAAATAGACCACAAAGTTCGGGCAGCTCATGGACTTCTTGAT
>recA_Lcl-040
GAACGTGACAAAGCTTTGGCAGATGCACTTGCTCTGATTGAAAAAGACTTTGGGAAAGGTTCACTTATGCGACTTGGCGAAGCAGCCAACCAGAAAGTGTCAGTAGTAAGTTCAGGCTCACTTGCACTTGATATTGCGCTTGGTGCAGGTGGATATCCTAAAGGACGTATCGTTGAAATCTACGGACCAGAATCTTCTGGTAAAACAACAGTCGCTCTTCATGCCGTTGCAGCGGTTCAAAAAGAAGGTGGAATTGCAGCCTTTATCGATGCTGAAAATGCGCTTGACCCAGAATATGCAAAAGCGCTCGGTGTCAATATCGATGAACTTTTACTTTCACAACCAGACTATGGTGAACAAGGGCTTCAAATTGCTGAAAAATTGATTACATCTGGTGCAGTTGACTTAGTTGTTATTGACTCAGTTGCAGCTTTGGTACCTAAAGCCGAAATTGATGGTGAAATTGGTGACAGTTCAGTTGGGCTTCAAGCTCGTATGATGTCACAAGCCATGCGTAAACTTGCAGGACATATTAATAAAACAAAAACAACAGCTATTTTCATCAACCAATTGCGTGAAAAAGTTGGGGTTATGTTTGGTTCGCCAGAAACAACACCTGGTGGTCGTGCATTGAAATTCTACGCTTCTGTACGTCTTGATGTACGTGGTTCAACAAAAATCGAAGAAGGTTCTGGAGATAACAAGACCCAAATCGGTAAAATCACAAAAATCAAAGTCGTTAAAAATAAAGTGGCTCCACCATTCAAGGTTGCTCTCGTAGATATCATGTTTGGTGAAGGAATTTCAAGAACCGGTGAACTTTTAAACATTGCTGTTGATGAAGGAATCATCAAAAAATCAGGCGCTTGGTTTGCTTACAATGACGAAAAAATTGGTCAAGGAGCAGAAAAAGCGAAGAACTATCTCAAAGAACATCAAGAAATCTTTGATGAAATTGACCATAAAGTTCGTACCGCACACGGTCTTCTTGAT
>recA_Lcl-041
GAGCGTGATAAAGCATTGGCTGATGCTCTTGCTCTGATTGAAAAAGACTTTGGGAAAGGTTCACTCATGCGTCTTGGTGAAGCAGCTAACCAAAAAGTATCAGTTGTAAGTTCAGGTTCTCTTGCGCTTGATATTGCACTTGGTGCAGGTGGTTACCCTAAAGGTCGTATCGTTGAAATCTACGGACCAGAATCTTCTGGTAAAACAACAGTCGCTCTTCATGCCGTTGCAGCGGTTCAAAAAGAAGGTGGAATTGCAGCCTTTATCGATGCTGAAAATGCTCTTGACCCAGAATATGCAAAAGCACTCGGTGTAAATATTGATGAACTTTTGCTCTCACAACCTGACTATGGTGAACAAGGACTTCAAATTGCTGAAAAATTGATTACTTCTGGAGCGGTTGACTTGGTCGTTATTGACTCAGTTGCAGCCTTGGTACCAAAGGCCGAAATTGATGGCGAAATCGGAGACAGTTCAGTTGGTCTTCAAGCACGTATGATGTCACAAGCTATGCGTAAACTTGCAGGACATATCAACAAAACAAAAACAACAGCGATTTTCATCAACCAATTGCGTGAAAAAGTTGGAGTGATGTTTGGTTCACCAGAAACAACTCCTGGTGGTCGTGCCTTGAAATTTTACGCCTCAGTTCGTCTTGACGTACGTGGTTCAACAAAAATTGAAGAAGGTTCTGGAGATAACAAAACTCAAATTGGTAAAATCACCAAAATCAAAGTCGTTAAAAATAAAGTTGCACCACCATTTAAGGTTGCGCTTGTTGATATCATGTTTGGTGAAGGAATTTCAAGTACAGGTGAGCTTTTAAATATTGCTGTTGAAGAAGGCATTATTAAGAAATCTGGTGCTTGGTTTGCTTATAATGATGAGAAGATTGGTCAAGGGGCAGAAAAAGCTAAAAACTACCTCAAAGAGCATCAAGATGTTTTTGATGAAATAGACCACAAAGTTCGGGCAGCTCATGGACTTCTTGAT
>recA_Lcl-042
GAGCGTGATAAAGCATTGGCTGATGCTCTTGCTCTGATTGAAAAAGACTTTGGGAAAGGTTCACTCATGCGTCTTGGTGAAGCAGCTAACCAAAAAGTATCAGTTGTAAGTTCAGGTTCTCTTGCGCTTGATATTGCACTTGGTGCAGGTGGTTACCCTAAAGGTCGTATCGTTGAAATCTACGGACCAGAATCTTCTGGTAAAACAACAGTCGCTCTTCATGCCGTTGCAGCGGTTCAAAAAGAAGGTGGAATTGCAGCCTTTATCGATGCTGAAAATGCTCTTGACCCAGAATATGCAAAAGCACTCGGTGTAAATATTGATGAACTTTTGCTCTCACAACCTGACTATGGTGAACAAGGACTTCAAATTGCTGAAAAATTGATTACTTCTGGAGCGGTTGACTTGGTCGTTATTGACTCAGTTGCAGCCTTGGTACCAAAGGCCGAAATTGATGGCGAAATCGGAGACAGTTCAGTTGGTCTTCAAGCACGTATGATGTCACAAGCTATGCGTAAACTTGCAGGACATATCAACAAAACAAAAACAACAGCGATTTTCATCAACCAATTGCGTGAAAAAGTTGGAGTGATGTTTGGTTCACCAGAAACAACTCCTGGTGGTCGTGCCTTGAAATTTTACGCCTCAGTTCGTCTTGACGTACGTGGTTCAACAAAAATTGAAGAAGGTTCTGGAGATAACAAAACTCAAATTGGTAAAATCACCAAAATCAAAGTCGTTAAAAATAAAGTTGCACCACCATTTAAGGTTGCGCTTGTTGATATCATGTTTGGTGAAGGAATTTCAAGTACAGGTGAGCTTTTAAATATTGCTGTTGAAGAAGGCATTATTAAGAAATCTGGTGCTTGGTTTGCTTATAATGATGAGAAGATTGGTCAAGGGGCAGAAAAAGCTAAAAACTACCTCAAAGAGCATCAAGATGTTTTTGATGAAATAGACCACAAAGTTCGGGCAGCTCATGGACTTCTTGAT
>recA_Lcl-043
GAGCGTGATAAAGCATTGGCTGATGCTCTTGCTCTGATTGAAAAAGACTTTGGGAAAGGTTCACTCATGCGTCTTGGTGAAGCAGCTAACCAAAAAGTATCAGTTGTAAGTTCAGGTTCTCTTGCGCTTGATATTGCACTTGGTGCAGGTGGTTACCCTAAAGGTCGTATCGTTGAAATCTACGGACCAGAATCTTCTGGTAAAACAACAGTCGCTCTTCATGCCGTTGCAGCGGTTCAAAAAGAAGGTGGAATTGCAGCCTTTATCGATGCTGAAAATGCTCTTGACCCAGAATATGCAAAAGCACTCGGTGTAAATATTGATGAACTTTTGCTCTCACAACCTGACTATGGTGAACAAGGACTTCAAATTGCTGAAAAATTGATTACTTCTGGAGCGGTTGACTTGGTCGTTATTGACTCAGTTGCAGCCTTGGTACCAAAGGCCGAAATTGATGGCGAAATCGGAGACAGTTCAGTTGGTCTTCAAGCACGTATGATGTCACAAGCCATGCGTAAACTTGCAGGACATATCAACAAAACAAAAACAACAGCGATTTTCATCAACCAATTGCGTGAAAAAGTTGGAGTGATGTTTGGTTCACCAGAAACAACTCCTGGTGGTCGTGCTTTGAAATTTTACGCCTCAGTTCGTCTTGACGTACGTGGTTCAACAAAAATTGAAGAAGGTTCTGGAGATAACAAAACTCAAATAGGTAAAATCACCAAAATCAAAGTCGTTAAAAATAAAGTTGCACCACCATTTAAGGTTGCGCTTGTTGATATCATGTTTGGTGAAGGAATTTCAAGTACAGGTGAGCTTTTAAATATTGCTGTTGAAGAAGGCATTATTAAGAAATCTGGTGCTTGGTTTGCTTATAATGATGAGAAGATTGGTCAAGGGGCAGAAAAAGCTAAAAACTACCTCAAAGAGCATCAAGATGTTTTTGATGAAATAGACCACAAAGTTCGGGCAGCTCATGGACTTCTTGAT
>recA_Lcl-044
GAACGTGACAAAGCTTTGGCAGATGCACTTGCTCTGATTGAAAAAGACTTTGGGAAAGGTTCACTTATGCGACTTGGCGAAGCAGCCAACCAGAAAGTGTCAGTAGTAAGTTCAGGCTCACTTGCACTTGATATTGCGCTTGGTGCAGGTGGATATCCTAAAGGACGTATCGTTGAAATCTACGGACCAGAATCTTCTGGTAAAACAACAGTCGCTCTTCATGCCGTTGCAGCGGTTCAAAAAGAAGGTGGAATTGCAGCCTTTATCGATGCTGAAAATGCGCTTGACCCAGAATATGCAAAAGCGCTCGGTGTCAATATCGATGAACTTTTACTTTCACAACCAGACTATGGTGAACAAGGGCTTCAAATTGCTGAAAAATTGATTACATCTGGTGCAGTTGACTTAGTTGTTATTGACTCAGTTGCAGCTTTGGTACCTAAAGCCGAAATTGATGGTGAAATTGGTGACAGTTCAGTTGGGCTTCAAGCTCGTATGATGTCACAAGCCATGCGTAAACTTGCAGGACATATTAATAAAACAAAAACAACAGCTATTTTCATCAACCAATTGCGTGAAAAAGTTGGGGTTATGTTTGGTTCGCCAGAAACAACACCTGGTGGTCGTGCATTGAAATTCTACGCTTCTGTACGTCTTGATGTACGTGGTTCAACAAAAATCGAAGAAGGTTCTGGAGATAACAAGACCCAAATCGGTAAAATCACAAAAATCAAAGTCGTTAAAAATAAAGTGGCTCCACCATTCAAGGTTGCTCTCGTAGATATCATGTTTGGTGAAGGAATTTCAAGAACCGGTGAACTTTTAAACATTGCTGTTGATGAAGGAATCATCAAAAAATCAGGCGCTTGGTTTGCTTACAATGACGAAAAAATTGGTCAAGGAGCAGAAAAAGCGAAGAACTATCTCAAAGAACATCAAGAAATCTTTGATGAAATTGACCATAAAGTTCGTACCGCACACGGTCTTCTTGAT
>recA_Lcl-045
GAGCGTGATAAAGCATTGGCTGATGCTCTTGCTCTGATTGAAAAAGACTTTGGGAAAGGTTCACTCATGCGTCTTGGTGAAGCAGCTAACCAAAAAGTATCAGTTGTAAGTTCAGGTTCTCTTGCGCTTGATATTGCACTTGGTGCAGGTGGTTACCCTAAAGGTCGTATCGTTGAAATCTACGGACCAGAATCTTCTGGTAAAACAACAGTCGCTCTTCATGCCGTTGCAGCGGTTCAAAAAGAAGGTGGAATTGCAGCCTTTATCGATGCTGAAAATGCTCTTGACCCAGAATATGCAAAAGCACTCGGTGTAAATATTGATGAACTTTTGCTCTCACAACCTGACTATGGTGAACAAGGACTTCAAATTGCTGAAAAATTGATTACTTCTGGAGCGGTTGACTTGGTCGTTATTGACTCAGTTGCAGCCTTGGTACCAAAGGCCGAAATTGATGGCGAAATCGGAGACAGTTCAGTTGGTCTTCAAGCACGTATGATGTCACAAGCTATGCGTAAACTTGCAGGACATATCAACAAAACAAAAACAACAGCGATTTTCATCAACCAATTGCGTGAAAAAGTTGGAGTGATGTTTGGTTCACCAGAAACAACTCCTGGTGGTCGTGCCTTGAAATTTTACGCCTCAGTTCGTCTTGACGTACGTGGTTCAACAAAAATTGAAGAAGGTTCTGGAGATAACAAAACTCAAATTGGTAAAATCACCAAAATCAAAGTCGTTAAAAATAAAGTTGCACCACCATTTAAGGTTGCGCTTGTTGATATCATGTTTGGTGAAGGAATTTCAAGTACAGGTGAGCTTTTAAATATTGCTGTTGAAGAAGGCATTATTAAGAAATCTGGTGCTTGGTTTGCTTATAATGATGAGAAGATTGGTCAAGGGGCAGAAAAAGCTAAAAACTACCTCAAAGAGCATCAAGATGTTTTTGATGAAATAGACCACAAAGTTCGGGCAGCTCATGGACTTCTTGAT
>recA_Lcl-046
GAGCGTGATAAAGCATTGGCTGATGCTCTTGCTCTGATTGAAAAAGACTTTGGGAAAGGTTCACTCATGCGTCTTGGTGAAGCAGCTAACCAAAAAGTATCAGTTGTAAGTTCAGGTTCTCTTGCGCTTGATATTGCACTTGGTGCAGGTGGTTACCCTAAAGGTCGTATCGTTGAAATCTACGGACCAGAATCTTCTGGTAAAACAACAGTCGCTCTTCATGCCGTTGCAGCGGTTCAAAAAGAAGGTGGAATTGCAGCCTTTATCGATGCTGAAAATGCTCTTGACCCAGAATATGCAAAAGCACTCGGTGTAAATATTGATGAACTTTTGCTCTCACAACCTGACTATGGTGAACAAGGACTTCAAATTGCTGAAAAATTGATTACTTCTGGAGCGGTTGACTTGGTCGTTATTGACTCAGTTGCAGCCTTGGTACCAAAGGCCGAAATTGATGGCGAAATCGGAGACAGTTCAGTTGGTCTTCAAGCACGTATGATGTCACAAGCCATGCGTAAACTTGCAGGACATATCAACAAAACAAAAACAACAGCGATTTTCATCAACCAATTGCGTGAAAAAGTTGGAGTGATGTTTGGTTCACCAGAAACAACTCCTGGTGGTCGTGCTTTGAAATTTTACGCCTCAGTTCGTCTTGACGTACGTGGTTCAACAAAAATTGAAGAAGGTTCTGGAGATAACAAAACTCAAATAGGTAAAATCACCAAAATCAAAGTCGTTAAAAATAAAGTTGCACCACCATTTAAGGTTGCGCTTGTTGATATCATGTTTGGTGAAGGAATTTCAAGTACAGGTGAGCTTTTAAATATTGCTGTTGAAGAAGGCATTATTAAGAAATCTGGTGCTTGGTTTGCTTATAATGATGAGAAGATTGGTCAAGGGGCAGAAAAAGCTAAAAACTACCTCAAAGAGCATCAAGATGTTTTTGATGAAATAGACCACAAAGTTCGGGCAGCTCATGGACTTCTTGAT
>recA_Lcl-047
GAACGTGACAAAGCTTTGGCAGATGCACTTGCTCTGATTGAAAAAGACTTTGGGAAAGGTTCACTTATGCGACTTGGCGAAGCAGCCAACCAGAAAGTGTCAGTAGTAAGTTCAGGCTCACTTGCACTTGATATTGCGCTTGGTGCAGGTGGATATCCTAAAGGACGTATCGTTGAAATCTACGGACCAGAATCTTCTGGTAAAACAACAGTCGCTCTTCATGCCGTTGCAGCGGTTCAAAAAGAAGGTGGAATTGCAGCCTTTATCGATGCTGAAAATGCGCTTGACCCAGAATATGCAAAAGCGCTCGGTGTCAATATCGATGAACTTTTACTTTCACAACCAGACTATGGTGAACAAGGGCTTCAAATTGCTGAAAAATTGATTACATCTGGTGCAGTTGACTTAGTTGTTATTGACTCAGTTGCAGCTTTGGTACCTAAAGCCGAAATTGATGGTGAAATTGGTGACAGTTCAGTTGGGCTTCAAGCTCGTATGATGTCACAAGCCATGCGTAAACTTGCAGGACATATTAATAAAACAAAAACAACAGCTATTTTCATCAACCAATTGCGTGAAAAAGTTGGGGTTATGTTTGGTTCGCCAGAAACAACACCTGGTGGTCGTGCATTGAAATTCTACGCTTCTGTACGTCTTGATGTACGTGGTTCAACAAAAATCGAAGAAGGTTCTGGAGATAACAAGACCCAAATCGGTAAAATCACAAAAATCAAAGTCGTTAAAAATAAAGTGGCTCCACCATTCAAGGTTGCTCTCGTAGATATCATGTTTGGTGAAGGAATTTCAAGAACCGGTGAACTTTTAAACATTGCTGTTGATGAAGGAATCATCAAAAAATCAGGCGCTTGGTTTGCTTACAATGACGAAAAAATTGGTCAAGGAGCAGAAAAAGCGAAGAACTATCTCAAAGAACATCAAGAAATCTTTGATGAAATTGACCATAAAGTTCGTACCGCACACGGTCTTCTTGAT
>recA_Lcl-048
GAGCGTGATAAAGCATTGGCTGATGCTCTTGCTCTGATTGAAAAAGACTTTGGGAAAGGTTCACTCATGCGTCTTGGTGAAGCAGCTAACCAAAAAGTATCAGTTGTAAGTTCAGGTTCTCTTGCGCTTGATATTGCACTTGGTGCAGGTGGTTACCCTAAAGGTCGTATCGTTGAAATCTACGGACCAGAATCTTCTGGTAAAACAACAGTCGCTCTTCATGCCGTTGCAGCGGTTCAAAAAGAAGGTGGAATTGCAGCCTTTATCGATGCTGAAAATGCTCTTGACCCAGAATATGCAAAAGCACTCGGTGTAAATATTGATGAACTTTTGCTCTCACAACCTGACTATGGTGAACAAGGACTTCAAATTGCTGAAAAATTGATTACTTCTGGAGCGGTTGACTTGGTCGTTATTGACTCAGTTGCAGCCTTGGTACCAAAGGCCGAAATTGATGGCGAAATCGGAGACAGTTCAGTTGGTCTTCAAGCACGTATGATGTCACAAGCCATGCGTAAACTTGCAGGACATATCAACAAAACAAAAACAACAGCGATTTTCATCAACCAATTGCGTGAAAAAGTTGGAGTGATGTTTGGTTCACCAGAAACAACTCCTGGTGGTCGTGCTTTGAAATTTTACGCCTCAGTTCGTCTTGACGTACGTGGTTCAACAAAAATTGAAGAAGGTTCTGGAGATAACAAAACTCAAATAGGTAAAATCACCAAAATCAAAGTCGTTAAAAATAAAGTTGCACCACCATTTAAGGTTGCGCTTGTTGATATCATGTTTGGTGAAGGAATTTCAAGTACAGGTGAGCTTTTAAATATTGCTGTTGAAGAAGGCATTATTAAGAAATCTGGTGCTTGGTTTGCTTATAATGATGAGAAGATTGGTCAAGGGGCAGAAAAAGCTAAAAACTACCTCAAAGAGCATCAAGATGTTTTTGATGAAATAGACCACAAAGTTCGGGCAGCTCATGGACTTCTTGAT
>recA_Lcl-049
GAACGTGACAAAGCTTTGGCAGATGCACTTGCTCTGATTGAAAAAGACTTTGGGAAAGGTTCACTTATGCGACTTGGCGAAGCAGCCAACCAGAAAGTGTCAGTAGTAAGTTCAGGCTCACTTGCACTTGATATTGCGCTTGGTGCAGGTGGATATCCTAAAGGACGTATCGTTGAAATCTACGGACCAGAATCTTCTGGTAAAACAACAGTCGCTCTTCATGCCGTTGCAGCGGTTCAAAAAGAAGGTGGAATTGCAGCCTTTATCGATGCTGAAAATGCGCTTGACCCAGAATATGCAAAAGCGCTCGGTGTCAATATCGATGAACTTTTACTTTCACAACCAGACTATGGTGAACAAGGGCTTCAAATTGCTGAAAAATTGATTACATCTGGTGCAGTTGACTTAGTTGTTATTGACTCAGTTGCAGCTTTGGTACCTAAAGCCGAAATTGATGGTGAAATTGGTGACAGTTCAGTTGGGCTTCAAGCTCGTATGATGTCACAAGCCATGCGTAAACTTGCAGGACATATTAATAAAACAAAAACAACAGCTATTTTCATCAACCAATTGCGTGAAAAAGTTGGGGTTATGTTTGGTTCGCCAGAAACAACACCTGGTGGTCGTGCATTGAAATTCTACGCTTCTGTACGTCTTGATGTACGTGGTTCAACAAAAATCGAAGAAGGTTCTGGAGATAACAAGACCCAAATCGGTAAAATCACAAAAATCAAAGTCGTTAAAAATAAAGTGGCTCCACCATTCAAGGTTGCTCTCGTAGATATCATGTTTGGTGAAGGAATTTCAAGAACCGGTGAACTTTTAAACATTGCTGTTGATGAAGGAATCATCAAAAAATCAGGCGCTTGGTTTGCTTACAATGACGAAAAAATTGGTCAAGGAGCAGAAAAAGCGAAGAACTATCTCAAAGAACATCAAGAAATCTTTGATGAAATTGACCATAAAGTTCGTACCGCACACGGTCTTCTTGAT
>recA_Lcl-050
GAACGTGACAAAGCTTTGGCAGATGCACTTGCTCTGATTGAAAAAGACTTTGGGAAAGGTTCACTTATGCGACTTGGCGAAGCAGCCAACCAGAAAGTGTCAGTAGTAAGTTCAGGCTCACTTGCACTTGATATTGCGCTTGGTGCAGGTGGATATCCTAAAGGACGTATCGTTGAAATCTACGGACCAGAATCTTCTGGTAAAACAACAGTCGCTCTTCATGCCGTTGCAGCGGTTCAAAAAGAAGGTGGAATTGCAGCCTTTATCGATGCTGAAAATGCGCTTGACCCAGAATATGCAAAAGCGCTCGGTGTCAATATCGATGAACTTTTACTTTCACAACCAGACTATGGTGAACAAGGGCTTCAAATTGCTGAAAAATTGATTACATCTGGTGCAGTTGACTTAGTTGTTATTGACTCAGTTGCAGCTTTGGTACCTAAAGCCGAAATTGATGGTGAAATTGGTGACAGTTCAGTTGGGCTTCAAGCTCGTATGATGTCACAAGCCATGCGTAAACTTGCAGGACATATTAATAAAACAAAAACAACAGCTATTTTCATCAACCAATTGCGTGAAAAAGTTGGGGTTATGTTTGGTTCGCCAGAAACAACACCTGGTGGTCGTGCATTGAAATTCTACGCTTCTGTACGTCTTGATGTACGTGGTTCAACAAAAATCGAAGAAGGTTCTGGAGATAACAAGACCCAAATCGGTAAAATCACAAAAATCAAAGTCGTAAAAAATAAAGTGGCTCCACCATTCAAGGTTGCTCTCGTAGATATCATGTTTGGTGAAGGAATTTCAAGAACCGGTGAACTTTTAAACATTGCTGTTGATGAAGGAATCATCAAAAAATCAGGCGCTTGGTTTGCTTACAATGACGAAAAAATTGGTCAAGGAGCAGAAAAAGCGAAGAACTATCTCAAAGAACATCAAGAAATCTTTGATGAAATTGACCATAAAGTTCGTACCGCACACGGTCTTCTTGAT
>recA_Lcl-051
GAGCGTGATAAAGCATTGGCTGATGCTCTTGCTCTGATTGAAAAAGACTTTGGGAAAGGTTCACTCATGCGTCTTGGTGAAGCAGCTAACCAAAAAGTATCAGTTGTAAGTTCAGGTTCTCTTGCGCTTGATATTGCACTTGGTGCAGGTGGTTACCCTAAAGGTCGTATCGTTGAAATCTACGGACCAGAATCTTCTGGTAAAACAACAGTCGCTCTTCATGCCGTTGCAGCGGTTCAAAAAGAAGGTGGAATTGCAGCCTTTATCGATGCTGAAAATGCTCTTGACCCAGAATATGCAAAAGCACTCGGTGTAAATATTGATGAACTTTTGCTCTCACAACCTGACTATGGTGAACAAGGACTTCAAATTGCTGAAAAATTGATTACTTCTGGAGCGGTTGACTTGGTCGTTATTGACTCAGTTGCAGCCTTGGTACCAAAGGCCGAAATTGATGGCGAAATCGGAGACAGTTCAGTTGGTCTTCAAGCACGTATGATGTCACAAGCTATGCGTAAACTTGCAGGACATATCAACAAAACAAAAACAACAGCGATTTTCATCAACCAATTGCGTGAAAAAGTTGGAGTGATGTTTGGTTCACCAGAAACAACTCCTGGTGGTCGTGCCTTGAAATTTTACGCCTCAGTTCGTCTTGACGTACGTGGTTCAACAAAAATTGAAGAAGGTTCTGGAGATAACAAAACTCAAATTGGTAAAATCACCAAAATCAAAGTCGTTAAAAATAAAGTTGCACCACCATTTAAGGTTGCGCTTGTTGATATCATGTTTGGTGAAGGAATTTCAAGTACAGGTGAGCTTTTAAATATTGCTGTTGAAGAAGGCATTATTAAGAAATCTGGTGCTTGGTTTGCTTATAATGATGAGAAGATTGGTCAAGGGGCAGAAAAAGCTAAAAACTACCTCAAAGAGCATCAAGATGTTTTTGATGAAATAGACCACAAAGTTCGGGCAGCTCATGGACTTCTTGAT
>recA_Lcl-052
GAGCGTGATAAAGCATTGGCTGATGCTCTTGCTCTGATTGAAAAAGACTTTGGGAAAGGTTCACTCATGCGTCTTGGTGAAGCAGCTAACCAAAAAGTATCAGTTGTAAGTTCAGGTTCTCTTGCGCTTGATATTGCACTTGGTGCAGGTGGTTACCCTAAAGGTCGTATCGTTGAAATCTACGGACCAGAATCTTCTGGTAAAACAACAGTCGCTCTTCATGCCGTTGCAGCGGTTCAAAAAGAAGGTGGAATTGCAGCCTTTATCGATGCTGAAAATGCTCTTGACCCAGAATATGCAAAAGCACTCGGTGTAAATATTGATGAACTTTTGCTCTCACAACCTGACTATGGTGAACAAGGACTTCAAATTGCTGAAAAATTGATTACTTCTGGAGCGGTTGACTTGGTCGTTATTGACTCAGTTGCAGCCTTGGTACCAAAGGCCGAAATTGATGGCGAAATCGGAGACAGTTCAGTTGGTCTTCAAGCACGTATGATGTCACAAGCCATGCGTAAACTTGCAGGACATATCAACAAAACAAAAACAACAGCGATTTTCATCAACCAATTGCGTGAAAAAGTTGGAGTGATGTTTGGTTCACCAGAAACAACTCCTGGTGGTCGTGCTTTGAAATTTTACGCCTCAGTTCGTCTTGACGTACGTGGTTCAACAAAAATTGAAGAAGGTTCTGGAGATAACAAAACTCAAATAGGTAAAATCACCAAAATCAAAGTCGTTAAAAATAAAGTTGCACCACCATTTAAGGTTGCGCTTGTTGATATCATGTTTGGTGAAGGAATTTCAAGTACAGGTGAGCTTTTAAATATTGCTGTTGAAGAAGGCATTATTAAGAAATCTGGTGCTTGGTTTGCTTATAATGATGAGAAGATTGGTCAAGGGGCAGAAAAAGCTAAAAACTACCTCAAAGAGCATCAAGATGTTTTTGATGAAATAGACCACAAAGTTCGGGCAGCTCATGGACTTCTTGAT
>recA_Lcl-053
GAACGTGACAAAGCTTTGGCAGATGCACTTGCTCTGATTGAAAAAGACTTTGGGAAAGGTTCACTTATGCGTCTTGGCGAAGCAGCCAACCAGAAAGTGTCAGTAGTAAGTTCAGGCTCACTTGCACTTGATATTGCGCTTGGTGCAGGTGGATATCCTAAAGGACGTATCGTTGAAATCTACGGACCAGAATCTTCTGGTAAAACAACAGTCGCTCTTCATGCCGTTGCAGCGGTTCAAAAAGAAGGTGGAATTGCAGCCTTTATCGATGCTGAAAATGCGCTTGACCCAGAATATGCAAAAGCGCTCGGTGTCAATATCGATGAACTTTTACTTTCACAACCGGACTATGGTGAACAAGGGCTTCAAATTGCTGAAAAATTGATTACATCTGGTGCAGTTGACTTAGTTGTTATTGACTCAGTTGCAGCTTTGGTACCTAAAGCCGAAATTGACGGTGAAATTGGTGATAGTTCAGTTGGGCTTCAAGCTCGTATGATGTCACAAGCCATGCGTAAACTTGCAGGACATATTAATAAAACAAAAACAACAGCTATTTTCATCAACCAATTGCGTGAAAAAGTTGGGGTTATGTTTGGTTCGCCAGAAACAACACCTGGTGGTCGTGCATTGAAATTCTACGCTTCTGTACGTCTTGATGTACGTGGTTCAACAAAAATCGAAGAAGGTTCTGGAGATAACAAGACCCAAATCGGTAAAATCACAAAAATCAAAGTCGTTAAAAATAAAGTGGCTCCACCATTCAAGGTTGCTCTCGTAGATATCATGTTTGGTGAAGGAATTTCAAGAACCGGTGAACTTTTAAACATTGCTGTTGATGAAGGAATCATCAAAAAATCAGGCGCTTGGTTTGCTTACAATGACGAAAAAATTGGTCAAGGAGCAGAAAAAGCGAAGAACTATCTCAAAGAACATCAAGAAATCTTTGATGAAATTGACCATAAAGTTCGTGCCGCACACGGTCTTCTTGAT
>recA_Lcl-054
GAGCGTGATAAAGCATTGGCTGATGCTCTTGCTCTGATTGAAAAAGACTTTGGGAAAGGTTCACTCATGCGTCTTGGTGAAGCAGCTAACCAAAAAGTATCAGTTGTAAGTTCAGGTTCTCTTGCGCTTGATATTGCACTTGGTGCAGGTGGTTACCCTAAAGGTCGTATCGTTGAAATCTACGGACCAGAATCTTCTGGTAAAACAACAGTCGCTCTTCATGCCGTTGCAGCGGTTCAAAAAGAAGGTGGAATTGCAGCCTTTATCGATGCTGAAAATGCTCTTGACCCAGAATATGCAAAAGCACTCGGTGTAAATATTGATGAACTTTTGCTCTCACAACCTGACTATGGTGAACAAGGACTTCAAATTGCTGAAAAATTGATTACTTCTGGAGCGGTTGACTTGGTCGTTATTGACTCAGTTGCAGCCTTGGTACCAAAGGCCGAAATTGATGGCGAAATCGGAGACAGTTCAGTTGGTCTTCAAGCACGTATGATGTCACAAGCCATGCGTAAACTTGCAGGACATATCAACAAAACAAAAACAACAGCGATTTTCATCAACCAATTGCGTGAAAAAGTTGGAGTGATGTTTGGTTCACCAGAAACAACTCCTGGTGGTCGTGCTTTGAAATTTTACGCCTCAGTTCGTCTTGACGTACGTGGTTCAACAAAAATTGAAGAAGGTTCTGGAGATAACAAAACTCAAATAGGTAAAATCACCAAAATCAAAGTCGTTAAAAATAAAGTTGCACCACCATTTAAGGTTGCGCTTGTTGATATCATGTTTGGTGAAGGAATTTCAAGTACAGGTGAGCTTTTAAATATTGCTGTTGAAGAAGGCATTATTAAGAAATCTGGTGCTTGGTTTGCTTATAATGATGAGAAGATTGGTCAAGGGGCAGAAAAAGCTAAAAACTACCTCAAAGAGCATCAAGATGTTTTTGATGAAATAGACCACAAAGTTCGGGCAGCTCATGGACTTCTTGAT
>recA_Lcl-055
GAACGTGACAAAGCTTTGGCAGATGCACTTGCTCTGATTGAAAAAGACTTTGGGAAAGGTTCACTTATGCGTCTTGGTGAAGCAGCCAACCAAAAAGTGTCAGTAGTAAGTTCAGGCTCACTTGCACTTGATATTGCGCTTGGTGCAGGTGGTTATCCTAAAGGACGTATCGTTGAAATCTACGGACCAGAATCTTCTGGTAAAACAACAGTCGCTCTCCATGCCGTTGCAGCAGTTCAAAAAGAGGGCGGAATTGCAGCCTTTATTGATGCTGAAAATGCGCTTGACCCAGAATATGCAAAAGCGCTCGGTGTCAATATCGATGAACTTTTACTTTCACAACCAGACTATGGTGAACAAGGGCTTCAAATTGCTGAAAAATTGATTACATCTGGTGCAGTTGACTTAGTTGTTATTGACTCAGTTGCAGCTTTGGTACCTAAAGCCGAAATTGACGGTGAAATTGGTGACAGTTCAGTTGGACTTCAAGCTCGTATGATGTCGCAAGCCATGCGTAAACTTGCAGGACATATTAATAAAACAAAAACAACAGCTATTTTCATCAACCAATTGCGTGAAAAAGTTGGGGTTATGTTTGGTTCGCCAGAAACAACACCTGGTGGTCGTGCATTGAAATTCTACGCTTCTGTACGTCTTGATGTCCGTGGTTCAACAAAAATCGAAGAAGGTTCTGGAGATAACAAGACCCAAATCGGTAAAATCACAAAAATCAAAGTCGTTAAAAATAAAGTGGCTCCACCATTCAAGGTTGCTCTCGTTGATATCATGTTTGGTGAAGGAATTTCAAGAACCGGTGAACTTTTAAACATTGCTGTTGATGAAGGAATCATCAAAAAATCAGGCGCTTGGTTTGCTTACAATGACGAAAAAATTGGTCAAGGAGCAGAAAAAGCGAAGAACTATCTCAAAGAACATCAAGAAATCTTTGATGAAATTGACCATAAAGTTCGTGCCGCACACGGTCTTCTTGAT
>recA_Lcl-056
GAACGTGACAAAGCTTTGGCAGATGCACTTGCTCTGATTGAAAAAGACTTTGGGAAAGGTTCACTTATGCGACTTGGCGAAGCAGCCAACCAGAAAGTGTCAGTAGTAAGTTCAGGCTCACTTGCACTTGATATTGCGCTTGGTGCAGGTGGATATCCTAAAGGACGTATCGTTGAAATCTACGGACCAGAATCTTCTGGTAAAACAACAGTCGCTCTTCATGCCGTTGCAGCGGTTCAAAAAGAAGGTGGAATTGCAGCCTTTATCGATGCTGAAAATGCGCTTGACCCAGAATATGCAAAAGCGCTCGGTGTCAATATCGATGAACTTTTACTTTCACAACCAGACTATGGTGAACAAGGGCTTCAAATTGCTGAAAAATTGATTACATCTGGTGCAGTTGACTTAGTTGTTATTGACTCAGTTGCAGCTTTGGTACCTAAAGCCGAAATTGATGGTGAAATTGGTGACAGTTCAGTTGGGCTTCAAGCTCGTATGATGTCACAAGCCATGCGTAAACTTGCAGGACATATTAATAAAACAAAAACAACAGCTATTTTCATCAACCAATTGCGTGAAAAAGTTGGGGTTATGTTTGGTTCGCCAGAAACAACACCTGGTGGTCGTGCATTGAAATTCTACGCTTCTGTACGTCTTGATGTACGTGGTTCAACAAAAATCGAAGAAGGTTCTGGAGATAACAAGACCCAAATCGGTAAAATCACAAAAATCAAAGTCGTTAAAAATAAAGTGGCTCCACCATTCAAGGTTGCTCTCGTAGATATCATGTTTGGTGAAGGAATTTCAAGAACCGGTGAACTTTTAAACATTGCTGTTGATGAAGGAATCATCAAAAAATCAGGCGCTTGGTTTGCTTACAATGACGAAAAAATTGGTCAAGGAGCAGAAAAAGCGAAGAACTATCTCAAAGAACATCAAGAAATCTTTGATGAAATTGACCATAAAGTTCGTACCGCACACGGTCTTCTTGAT
>recA_Lcl-057
GAACGTGACAAAGCTTTGGCAGATGCACTTGCTCTGATTGAAAAAGACTTTGGGAAAGGTTCACTTATGCGACTTGGCGAAGCAGCCAACCAGAAAGTGTCAGTAGTAAGTTCAGGCTCACTTGCACTTGATATTGCGCTTGGTGCAGGTGGATATCCTAAAGGACGTATCGTTGAAATCTACGGACCAGAATCTTCTGGTAAAACAACAGTCGCTCTTCATGCCGTTGCAGCGGTTCAAAAAGAAGGTGGAATTGCAGCCTTTATCGATGCTGAAAATGCGCTTGACCCAGAATATGCAAAAGCGCTCGGTGTCAATATCGATGAACTTTTACTTTCACAACCAGACTATGGTGAACAAGGGCTTCAAATTGCTGAAAAATTGATTACATCTGGTGCAGTTGACTTAGTTGTTATTGACTCAGTTGCAGCTTTGGTACCTAAAGCCGAAATTGATGGTGAAATTGGTGACAGTTCAGTTGGGCTTCAAGCTCGTATGATGTCACAAGCCATGCGTAAACTTGCAGGACATATTAATAAAACAAAAACAACAGCTATTTTCATCAACCAATTGCGTGAAAAAGTTGGGGTTATGTTTGGTTCGCCAGAAACAACACCTGGTGGTCGTGCATTGAAATTCTACGCTTCTGTACGTCTTGATGTACGTGGTTCAACAAAAATCGAAGAAGGTTCTGGAGATAACAAGACCCAAATCGGTAAAATCACAAAAATCAAAGTCGTTAAAAATAAAGTGGCTCCACCATTCAAGGTTGCTCTCGTAGATATCATGTTTGGTGAAGGAATTTCAAGAACCGGTGAACTTTTAAACATTGCTGTTGATGAAGGAATCATCAAAAAATCAGGCGCTTGGTTTGCTTACAATGACGAAAAAATTGGTCAAGGAGCAGAAAAAGCGAAGAACTATCTCAAAGAACATCAAGAAATCTTTGATGAAATTGACCATAAAGTTCGTACCGCACACGGTCTTCTTGAT
>recA_Lcl-058
GAACGTGACAAAGCTTTGGCAGATGCACTTGCTCTGATTGAAAAAGACTTTGGGAAAGGTTCACTTATGCGACTTGGCGAAGCAGCCAACCAGAAAGTGTCAGTAGTAAGTTCAGGCTCACTTGCACTTGATATTGCGCTTGGTGCAGGTGGATATCCTAAAGGACGTATCGTTGAAATCTACGGACCAGAATCTTCTGGTAAAACAACAGTCGCTCTTCATGCCGTTGCAGCGGTTCAAAAAGAAGGTGGAATTGCAGCCTTTATCGATGCTGAAAATGCGCTTGACCCAGAATATGCAAAAGCGCTCGGTGTCAATATCGATGAACTTTTACTTTCACAACCAGACTATGGTGAACAAGGGCTTCAAATTGCTGAAAAATTGATTACATCTGGTGCAGTTGACTTAGTTGTTATTGACTCAGTTGCAGCTTTGGTACCTAAAGCCGAAATTGATGGTGAAATTGGTGACAGTTCAGTTGGGCTTCAAGCTCGTATGATGTCACAAGCCATGCGTAAACTTGCAGGACATATTAATAAAACAAAAACAACAGCTATTTTCATCAACCAATTGCGTGAAAAAGTTGGGGTTATGTTTGGTTCGCCAGAAACAACACCTGGTGGTCGTGCATTGAAATTCTACGCTTCTGTACGTCTTGATGTACGTGGTTCAACAAAAATCGAAGAAGGTTCTGGAGATAACAAGACCCAGATCGGTAAAATCACAAAAATCAAAGTCGTTAAAAATAAAGTGGCTCCACCATTCAAGGTTGCTCTCGTAGATATCATGTTCGGTGAAGGAATTTCAAGAACCGGTGAACTTTTAAACATTGCTGTTGATGAAGGAATCATCAAAAAATCAGGCGCTTGGTTTGCTTACAATGACGAAAAAATTGGTCAAGGAGCAGAAAAAGCGAAGAACTATCTCAAAGAACATCAAGAAATCTTTGATGAAATTGACCATAAAGTTCGTACCGCACACGGTCTTCTTGAT
>recA_Lcl-059
GAACGTGACAAAGCTTTGGCAGATGCACTTGCTCTGATTGAAAAAGACTTTGGGAAAGGTTCACTTATGCGACTTGGCGAAGCAGCCAACCAGAAAGTGTCAGTAGTAAGTTCAGGCTCACTTGCACTTGATATTGCGCTTGGTGCAGGTGGATATCCTAAAGGACGTATCGTTGAAATCTACGGACCAGAATCTTCTGGTAAAACAACAGTCGCTCTTCATGCCGTTGCAGCGGTTCAAAAAGAAGGTGGAATTGCAGCCTTTATCGATGCTGAAAATGCGCTTGACCCAGAATATGCAAAAGCGCTCGGTGTCAATATCGATGAACTTTTACTTTCACAACCAGACTATGGTGAACAAGGGCTTCAAATTGCTGAAAAATTGATTACATCTGGTGCAGTTGACTTAGTTGTTATTGACTCAGTTGCAGCTTTGGTACCTAAAGCCGAAATTGATGGTGAAATTGGTGACAGTTCAGTTGGGCTTCAAGCTCGTATGATGTCACAAGCCATGCGTAAACTTGCAGGACATATTAATAAAACAAAAACAACAGCTATTTTCATCAACCAATTGCGTGAAAAAGTTGGGGTTATGTTTGGTTCGCCAGAAACAACACCTGGTGGTCGTGCATTGAAATTCTACGCTTCTGTACGTCTTGATGTACGTGGTTCAACAAAAATCGAAGAAGGTTCTGGAGATAACAAGACCCAAATCGGTAAAATCACAAAAATCAAAGTCGTTAAAAATAAAGTGGCTCCACCATTCAAGGTTGCTCTCGTAGATATCATGTTTGGTGAAGGAATTTCAAGAACCGGTGAACTTTTAAACATTGCTGTTGATGAAGGAATCATCAAAAAATCAGGCGCTTGGTTTGCTTACAATGACGAAAAAATTGGTCAAGGAGCAGAAAAAGCGAAGAACTATCTCAAAGAACATCAAGAAATCTTTGATGAAATTGACCATAAAGTTCGTACCGCACACGGTCTTCTTGAT
>recA_Lcl-060
GAGCGTGATAAAGCATTGGCTGATGCTCTTGCTCTGATTGAAAAAGACTTTGGGAAAGGTTCACTCATGCGTCTTGGTGAAGCAGCTAACCAAAAAGTATCAGTTGTAAGTTCAGGTTCTCTTGCGCTTGATATTGCACTTGGTGCAGGTGGTTACCCTAAAGGTCGTATCGTTGAAATCTACGGACCAGAATCTTCTGGTAAAACAACAGTCGCTCTTCATGCCGTTGCAGCGGTTCAAAAAGAAGGTGGAATTGCAGCCTTTATCGATGCTGAAAATGCTCTTGACCCAGAATATGCAAAAGCACTCGGTGTAAATATTGATGAACTTTTGCTCTCACAACCTGACTATGGTGAACAAGGACTTCAAATTGCTGAAAAATTGATTACTTCTGGAGCGGTTGACTTGGTCGTTATTGACTCAGTTGCAGCCTTGGTACCAAAGGCCGAAATTGATGGCGAAATCGGAGACAGTTCAGTTGGTCTTCAAGCACGTATGATGTCACAAGCTATGCGTAAACTTGCAGGACATATCAACAAAACAAAAACAACAGCGATTTTCATCAACCAATTGCGTGAAAAAGTTGGAGTGATGTTTGGTTCACCAGAAACAACTCCTGGTGGTCGTGCCTTGAAATTTTACGCCTCAGTTCGTCTTGACGTACGTGGTTCAACAAAAATTGAAGAAGGTTCTGGAGATAACAAAACTCAAATTGGTAAAATCACCAAAATCAAAGTCGTTAAAAATAAAGTTGCACCACCATTTAAGGTTGCGCTTGTTGATATCATGTTTGGTGAAGGAATTTCAAGTACAGGTGAGCTTTTAAATATTGCTGTTGAAGAAGGCATTATTAAGAAATCTGGTGCTTGGTTTGCTTATAATGATGAGAAGATTGGTCAAGGGGCAGAAAAAGCTAAAAACTACCTCAAAGAGCATCAAGATGTTTTTGATGAAATAGACCACAAAGTTCGGGCAGCTCATGGACTTCTTGAT
>recA_Lcl-061
GAACGTGACAAAGCTTTGGCAGATGCACTTGCTCTGATTGAAAAAGACTTTGGGAAAGGTTCACTTATGCGTCTTGGCGAAGCAGCCAACCAGAAAGTGTCAGTAGTAAGTTCAGGCTCACTTGCACTTGATATTGCGCTTGGTGCAGGTGGATATCCTAAAGGACGTATCGTTGAAATCTACGGACCAGAATCTTCTGGTAAAACAACAGTCGCTCTTCATGCCGTTGCAGCGGTTCAAAAAGAAGGTGGAATTGCAGCCTTTATCGATGCTGAAAATGCGCTTGACCCAGAATATGCAAAAGCGCTCGGTGTCAATATCGATGAACTTTTACTTTCACAACCAGACTATGGTGAACAAGGGCTTCAAATTGCTGAAAAATTGATTACATCTGGTGCGGTTGACTTAGTTGTTATTGACTCAGTTGCAGCTTTGGTACCTAAAGCCGAAATTGACGGTGAAATTGGTGATAGTTCAGTTGGGCTTCAAGCTCGTATGATGTCACAAGCCATGCGTAAACTTGCAGGACATATTAATAAAACAAAAACAACAGCTATTTTCATCAACCAATTGCGTGAAAAAGTTGGGGTTATGTTTGGTTCGCCAGAAACAACACCTGGTGGTCGTGCATTGAAATTCTACGCTTCTGTACGTCTTGATGTACGTGGTTCAACAAAAATCGAAGAAGGTTCTGGAGATAACAAGACCCAAATCGGTAAAATCACAAAAATCAAAGTCGTTAAAAATAAAGTGGCTCCACCATTCAAGGTTGCTCTCGTAGATATCATGTTTGGTGAAGGGATTTCAAGAACCGGTGAACTTTTAAACATTGCTGTTGATGAAGGAATCATCAAAAAATCAGGCGCTTGGTTTGCTTACAATGACGAAAAAATTGGTCAAGGAGCAGAAAAAGCGAAGAACTATCTCAAAGAACATCAAGAAATCTTTGATGAAATTGACCATAAAGTTCGTGCCGCACACGGTCTTCTTGAT
>recA_Lcl-062
GAACGTGACAAAGCTTTGGCAGATGCACTTGCTCTGATTGAAAAAGACTTTGGGAAAGGTTCACTTATGCGACTTGGCGAAGCAGCCAACCAGAAAGTGTCAGTAGTAAGTTCAGGCTCACTTGCACTTGATATTGCGCTTGGTGCAGGTGGATATCCTAAAGGACGTATCGTTGAAATCTACGGACCAGAATCTTCTGGTAAAACAACAGTCGCTCTTCATGCCGTTGCAGCGGTTCAAAAAGAAGGTGGAATTGCAGCCTTTATCGATGCTGAAAATGCGCTTGACCCAGAATATGCAAAAGCGCTCGGTGTCAATATTGATGAACTTTTACTTTCACAACCAGACTATGGTGAACAAGGGCTTCAAATTGCTGAAAAATTGATTACATCTGGTGCAGTTGACTTAGTTGTTATTGACTCAGTTGCAGCTTTGGTACCTAAAGCCGAAATTGATGGTGAAATTGGTGACAGTTCAGTTGGGCTTCAAGCTCGTATGATGTCACAAGCCATGCGTAAACTTGCAGGACATATTAATAAAACAAAAACAACAGCTATTTTCATCAACCAATTGCGTGAAAAAGTTGGGGTTATGTTTGGTTCGCCAGAAACAACACCTGGTGGTCGTGCATTGAAATTCTACGCTTCTGTACGTCTTGATGTACGTGGTTCAACAAAAATCGAAGAAGGTTCTGGAGATAACAAGACCCAAATCGGTAAAATCACAAAAATCAAAGTCGTTAAAAATAAAGTGGCTCCACCATTCAAGGTTGCTCTCGTTGATATCATGTTTGGTGAAGGAATTTCAAGAACCGGTGAACTTTTAAACATTGCTGTTGATGAAGGAATCATCAAAAAATCAGGCGCTTGGTTTGCTTACAATGACGAAAAAATTGGTCAAGGAGCAGAAAAAGCGAAGAACTATCTCAAAGAACATCAAGAAATCTTTGATGAAATTGACCATAAAGTTCGTGCCGCACACGGTCTTCTTGAT
>recA_Lcl-063
GAACGTGACAAAGCTTTGGCAGATGCACTTGCTCTGATTGAAAAAGACTTTGGGAAAGGTTCACTTATGCGACTTGGCGAAGCAGCCAACCAGAAAGTGTCAGTAGTAAGTTCAGGCTCACTTGCACTTGATATTGCGCTTGGTGCAGGTGGATATCCTAAAGGACGTATCGTTGAAATCTACGGACCAGAATCTTCTGGTAAAACAACAGTCGCTCTTCATGCCGTTGCAGCGGTTCAAAAAGAAGGTGGAATTGCAGCCTTTATCGATGCTGAAAATGCGCTTGACCCAGAATATGCAAAAGCGCTCGGTGTCAATATCGATGAACTTTTACTTTCACAACCAGACTATGGTGAACAAGGGCTTCAAATTGCTGAAAAATTGATTACATCTGGTGCAGTTGACTTAGTTGTTATTGACTCAGTTGCAGCTTTGGTACCTAAAGCCGAAATTGATGGTGAAATTGGTGACAGTTCAGTTGGGCTTCAAGCTCGTATGATGTCACAAGCCATGCGTAAACTTGCAGGACATATTAATAAAACAAAAACAACAGCTATTTTCATCAACCAATTGCGTGAAAAAGTTGGGGTTATGTTTGGTTCACCAGAAACAACACCTGGTGGTCGTGCATTGAAATTCTACGCTTCTGTACGTCTTGATGTACGTGGTTCAACAAAAATCGAAGAAGGTTCTGGAGATAACAAGACCCAAATCGGTAAAATCACAAAAATCAAAGTCGTTAAAAATAAAGTGGCTCCACCATTCAAGGTTGCTCTCGTAGATATCATGTTTGGTGAAGGAATTTCAAGAACCGGTGAACTTTTAAACATTGCTGTTGATGAAGGAATCATCAAAAAATCAGGCGCTTGGTTTGCTTACAATGACGAAAAAATTGGTCAAGGAGCAGAAAAAGCGAAGAACTATCTCAAAGAACATCAAGAAATCTTTGATGAAATTGACCATAAAGTTCGTACCGCACACGGTCTTCTTGAT
>recA_Lcl-064
GAACGTGACAAAGCTTTGGCAGATGCACTTGCTCTGATTGAAAAAGACTTTGGGAAAGGTTCACTTATGCGACTTGGCGAAGCAGCCAACCAGAAAGTGTCAGTAGTAAGTTCAGGCTCACTTGCACTTGATATTGCGCTTGGTGCAGGTGGATATCCTAAAGGACGTATCGTTGAAATCTACGGACCAGAATCTTCTGGTAAAACAACAGTCGCTCTTCATGCCGTTGCAGCGGTTCAAAAAGAAGGTGGAATTGCAGCCTTTATCGATGCTGAAAATGCGCTTGACCCAGAATATGCAAAAGCGCTCGGTGTCAATATTGATGAACTTTTACTTTCACAACCAGACTATGGTGAACAAGGGCTTCAAATTGCTGAAAAATTGATTACATCTGGTGCAGTTGACTTAGTTGTTATTGACTCAGTTGCAGCTTTGGTACCTAAAGCCGAAATTGATGGTGAAATTGGTGACAGTTCAGTTGGGCTTCAAGCTCGTATGATGTCACAAGCCATGCGTAAACTTGCAGGACATATTAATAAAACAAAAACAACAGCTATTTTCATCAACCAATTGCGTGAAAAAGTTGGGGTTATGTTTGGTTCGCCAGAAACAACACCTGGTGGTCGTGCATTGAAATTCTACGCTTCTGTACGTCTTGATGTACGTGGTTCAACAAAAATCGAAGAAGGTTCTGGAGATAACAAGACCCAAATCGGTAAAATCACAAAAATCAAAGTCGTTAAAAATAAAGTGGCTCCACCATTCAAGGTTGCTCTCGTTGATATCATGTTTGGTGAAGGAATTTCAAGAACCGGTGAACTTTTAAACATTGCTGTTGATGAAGGAATCATCAAAAAATCAGGCGCTTGGTTTGCTTACAATGACGAAAAAATTGGTCAAGGAGCAGAAAAAGCGAAGAACTATCTCAAAGAACATCAAGAAATCTTTGATGAAATTGACCATAAAGTTCGTGCCGCACACGGTCTTCTTGAT
>recA_Lcl-065
GAACGTGACAAAGCTTTGGCAGATGCACTTGCTCTGATTGAAAAAGACTTTGGGAAAGGTTCACTTATGCGTCTTGGCGAAGCAGCCAACCAGAAAGTGTCAGTAGTAAGTTCAGGCTCACTTGCACTTGATATTGCGCTTGGTGCAGGTGGATATCCTAAAGGACGTATCGTTGAAATCTACGGACCAGAATCTTCTGGTAAAACAACAGTCGCTCTTCATGCCGTTGCAGCGGTTCAAAAAGAAGGTGGAATTGCAGCCTTTATCGATGCTGAAAATGCGCTTGACCCAGAATATGCAAAAGCGCTCGGTGTCAATATCGATGAACTTTTACTTTCACAACCAGACTATGGTGAACAAGGGCTTCAAATTGCTGAAAAATTGATTACATCTGGTGCAGTTGACTTAGTTGTTATTGACTCAGTTGCAGCTTTGGTACCTAAAGCCGAAATTGACGGTGAAATTGGTGATAGTTCAGTTGGGCTTCAAGCTCGTATGATGTCACAAGCCATGCGTAAACTTGCAGGACATATTAATAAAACAAAAACAACAGCTATTTTCATCAACCAATTGCGTGAAAAAGTTGGGGTTATGTTTGGTTCGCCAGAAACAACACCTGGTGGTCGTGCATTGAAATTCTACGCTTCTGTACGTCTTGATGTACGGGGTTCAACAAAAATCGAAGAAGGTTCTGGAGATAACAAGACCCAAATCGGTAAAATCACAAAAATCAAAGTCGTTAAAAATAAAGTGGCTCCACCATTCAAGGTTGCTCTCGTAGATATCATGTTTGGTGAAGGAATTTCAAGAACCGGTGAACTTTTAAACATTGCTGTTGATGAAGGAATCATCAAAAAATCAGGCGCTTGGTTTGCTTACAATGACGAAAAAATTGGTCAAGGAGCAGAAAAAGCGAAGAACTATCTCAAAGAACATCAAGAAATCTTTGATGAAATTGACCATAAAGTTCGTGCCGCACACGGTCTTCTTGAT
>recA_Lcl-066
GAACGTGACAAAGCTTTGGCAGATGCACTTGCTCTGATTGAAAAAGACTTTGGGAAAGGTTCACTTATGCGACTTGGCGAAGCAGCCAACCAGAAAGTGTCAGTAGTAAGTTCAGGCTCACTTGCACTTGATATTGCGCTTGGTGCAGGTGGATATCCTAAAGGACGTATCGTTGAAATCTACGGACCAGAATCTTCTGGTAAAACAACAGTCGCTCTTCATGCCGTTGCAGCGGTTCAAAAAGAAGGTGGAATTGCAGCCTTTATCGATGCTGAAAATGCGCTTGACCCAGAATATGCAAAAGCGCTCGGTGTCAATATCGATGAACTTTTACTTTCACAACCAGACTATGGTGAACAAGGGCTTCAAATTGCTGAAAAATTGATTACATCTGGTGCAGTTGACTTAGTTGTTATTGACTCAGTTGCAGCTTTGGTACCTAAAGCCGAAATTGATGGTGAAATTGGTGACAGTTCAGTTGGGCTTCAAGCTCGTATGATGTCACAAGCCATGCGTAAACTTGCAGGACATATTAATAAAACAAAAACAACAGCTATTTTCATCAACCAATTGCGTGAAAAAGTTGGGGTTATGTTTGGTTCACCAGAAACAACACCTGGTGGTCGTGCATTGAAATTCTACGCTTCTGTACGTCTTGATGTACGTGGTTCAACAAAAATCGAAGAAGGTTCTGGAGATAACAAGACCCAAATCGGTAAAATCACAAAAATCAAAGTCGTTAAAAATAAAGTGGCTCCACCATTCAAGGTTGCTCTCGTAGATATCATGTTTGGTGAAGGAATTTCAAGAACCGGTGAACTTTTAAACATTGCTGTTGATGAAGGAATCATCAAAAAATCAGGCGCTTGGTTTGCTTACAATGACGAAAAAATTGGTCAAGGAGCAGAAAAAGCGAAGAACTATCTCAAAGAACATCAAGAAATCTTTGATGAAATTGACCATAAAGTTCGTACCGCACACGGTCTTCTTGAT
>recA_Lcl-067
GAACGTGACAAAGCTTTGGCAGATGCACTTGCTCTGATTGAAAAAGACTTTGGGAAAGGTTCACTTATGCGACTTGGCGAAGCAGCCAACCAGAAAGTGTCAGTAGTAAGTTCAGGCTCACTTGCACTTGATATTGCGCTTGGTGCAGGTGGATATCCTAAAGGACGTATCGTTGAAATCTACGGACCAGAATCTTCTGGTAAAACAACAGTCGCTCTTCATGCCGTTGCAGCGGTTCAAAAAGAAGGTGGAATTGCAGCCTTTATCGATGCTGAAAATGCGCTTGACCCAGAATATGCAAAAGCGCTCGGTGTCAATATCGATGAACTTTTACTTTCACAACCAGACTATGGTGAACAAGGGCTTCAAATTGCTGAAAAATTGATTACATCTGGTGCAGTTGACTTAGTTGTTATTGACTCAGTTGCAGCTTTGGTACCTAAAGCCGAAATTGATGGTGAAATTGGTGACAGTTCAGTTGGGCTTCAAGCTCGTATGATGTCACAAGCCATGCGTAAACTTGCAGGACATATTAATAAAACAAAAACAACAGCTATTTTCATCAACCAATTGCGTGAAAAAGTTGGGGTTATGTTTGGTTCACCAGAAACAACACCTGGTGGTCGTGCATTGAAATTCTACGCTTCTGTACGTCTTGATGTACGTGGTTCAACAAAAATCGAAGAAGGTTCTGGAGATAACAAGACCCAAATCGGTAAAATCACAAAAATCAAAGTCGTTAAAAATAAAGTGGCTCCACCATTCAAGGTTGCTCTCGTAGATATCATGTTTGGTGAAGGAATTTCAAGAACCGGTGAACTTTTAAACATTGCTGTTGATGAAGGAATCATCAAAAAATCAGGCGCTTGGTTTGCTTACAATGACGAAAAAATTGGTCAAGGAGCAGAAAAAGCGAAGAACTATCTCAAAGAACATCAAGAAATCTTTGATGAAATTGACCATAAAGTTCGTACCGCACACGGTCTTCTTGAT
>recA_Lcl-068
GAGCGTGATAAAGCATTGGCTGATGCTCTTGCTCTGATTGAAAAAGACTTTGGGAAAGGTTCACTCATGCGTCTTGGTGAAGCAGCTAACCAAAAAGTATCAGTTGTAAGTTCAGGTTCTCTTGCGCTTGATATTGCACTTGGTGCAGGTGGTTACCCTAAAGGTCGTATCGTTGAAATCTACGGACCAGAATCTTCTGGTAAAACAACAGTCGCTCTTCATGCCGTTGCAGCGGTTCAAAAAGAAGGTGGAATTGCAGCCTTTATCGATGCTGAAAATGCTCTTGACCCAGAATATGCAAAAGCACTCGGTGTAAATATTGATGAACTTTTGCTCTCACAACCTGACTATGGTGAACAAGGACTTCAAATTGCTGAAAAATTGATTACTTCTGGAGCGGTTGACTTGGTCGTTATTGACTCAGTTGCAGCCTTGGTACCAAAGGCCGAAATTGATGGCGAAATCGGAGACAGTTCAGTTGGTCTTCAAGCACGTATGATGTCACAAGCCATGCGTAAACTTGCAGGACATATCAACAAAACAAAAACAACAGCGATTTTCATCAACCAATTGCGTGAAAAAGTTGGAGTGATGTTTGGTTCACCAGAAACAACTCCTGGTGGTCGTGCTTTGAAATTTTACGCCTCAGTTCGTCTTGACGTACGTGGTTCAACAAAAATTGAAGAAGGTTCTGGAGATAACAAAACTCAAATAGGTAAAATCACCAAAATCAAAGTCGTTAAAAATAAAGTTGCACCACCATTTAAGGTTGCGCTTGTTGATATCATGTTTGGTGAAGGAATTTCAAGTACAGGTGAGCTTTTAAATATTGCTGTTGAAGAAGGCATTATTAAGAAATCTGGTGCTTGGTTTGCTTATAATGATGAGAAGATTGGTCAAGGGGCAGAAAAAGCTAAAAACTACCTCAAAGAGCATCAAGATGTTTTTGATGAAATAGACCACAAAGTTCGGGCAGCTCATGGACTTCTTGAT
>recA_Lcl-069
GAACGTGACAAAGCTTTGGCAGATGCACTTGCTCTGATTGAAAAAGACTTTGGGAAAGGTTCACTTATGCGACTTGGCGAAGCAGCCAACCAGAAAGTGTCAGTAGTAAGTTCAGGCTCACTTGCACTTGATATTGCGCTTGGTGCAGGTGGATATCCTAAAGGACGTATCGTTGAAATCTACGGACCAGAATCTTCTGGTAAAACAACAGTCGCTCTTCATGCCGTTGCAGCGGTTCAAAAAGAAGGTGGAATTGCAGCCTTTATCGATGCTGAAAATGCGCTTGACCCAGAATATGCAAAAGCGCTCGGTGTCAATATCGATGAACTTTTACTTTCACAACCAGACTATGGTGAACAAGGGCTTCAAATTGCTGAAAAATTGATTACATCTGGTGCAGTTGACTTAGTTGTTATTGACTCAGTTGCAGCTTTGGTACCTAAAGCCGAAATTGATGGTGAAATTGGTGACAGTTCAGTTGGGCTTCAAGCTCGTATGATGTCACAAGCCATGCGTAAACTTGCAGGACATATTAATAAAACAAAAACAACAGCTATTTTCATCAACCAATTGCGTGAAAAAGTTGGGGTTATGTTTGGTTCGCCAGAAACAACACCTGGTGGTCGTGCATTGAAATTCTACGCTTCTGTACGTCTTGATGTACGTGGTTCAACAAAAATCGAAGAAGGTTCTGGAGATAACAAGACCCAAATCGGTAAAATCACAAAAATCAAAGTCGTTAAAAATAAAGTGGCTCCACCATTCAAGGTTGCTCTCGTAGATATCATGTTTGGTGAAGGAATTTCAAGAACCGGTGAACTTTTAAACATTGCTGTTGATGAAGGAATCATCAAAAAATCAGGCGCTTGGTTTGCTTACAATGACGAAAAAATTGGTCAAGGAGCAGAAAAAGCGAAGAACTATCTCAAAGAACATCAAGAAATCTTTGATGAAATTGACCATAAAGTTCGTACCGCACACGGTCTTCTTGAT
>recA_Lcl-070
GAACGTGACAAAGCTTTGGCAGATGCACTTGCTCTGATTGAAAAAGACTTTGGGAAAGGTTCACTTATGCGACTTGGCGAAGCAGCCAACCAGAAAGTGTCAGTAGTAAGTTCAGGCTCACTTGCACTTGATATTGCGCTTGGTGCAGGTGGATATCCTAAAGGACGTATCGTTGAAATCTACGGACCAGAATCTTCTGGTAAAACAACAGTCGCTCTTCATGCCGTTGCAGCGGTTCAAAAAGAAGGTGGAATTGCAGCCTTTATCGATGCTGAAAATGCGCTTGACCCAGAATATGCAAAAGCGCTCGGTGTCAATATCGATGAACTTTTACTTTCACAACCAGACTATGGTGAACAAGGGCTTCAAATTGCTGAAAAATTGATTACATCTGGTGCAGTTGACTTAGTTGTTATTGACTCAGTTGCAGCTTTGGTACCTAAAGCCGAAATTGATGGTGAAATTGGTGACAGTTCAGTTGGGCTTCAAGCTCGTATGATGTCACAAGCCATGCGTAAACTTGCAGGACATATTAATAAAACAAAAACAACAGCTATTTTCATCAACCAATTGCGTGAAAAAGTTGGGGTTATGTTTGGTTCACCAGAAACAACACCTGGTGGTCGTGCATTGAAATTCTACGCTTCTGTACGTCTTGATGTACGTGGTTCAACAAAAATCGAAGAAGGTTCTGGAGATAACAAGACCCAAATCGGTAAAATCACAAAAATCAAAGTCGTTAAAAATAAAGTGGCTCCACCATTCAAGGTTGCTCTCGTAGATATCATGTTTGGTGAAGGAATTTCAAGAACCGGTGAACTTTTAAACATTGCTGTTGATGAAGGAATCATCAAAAAATCAGGCGCTTGGTTTGCTTACAATGACGAAAAAATTGGTCAAGGAGCAGAAAAAGCGAAGAACTATCTCAAAGAACATCAAGAAATCTTTGATGAAATTGACCATAAAGTTCGTACCGCACACGGTCTTCTTGAT
>recA_Lcl-071
GAACGTGACAAAGCTTTGGCAGATGCACTTGCTCTGATTGAAAAAGACTTTGGGAAAGGTTCACTTATGCGACTTGGCGAAGCAGCCAACCAGAAAGTGTCAGTAGTAAGTTCAGGCTCACTTGCACTTGATATTGCGCTTGGTGCAGGTGGATATCCTAAAGGACGTATCGTTGAAATCTACGGACCAGAATCTTCTGGTAAAACAACAGTCGCTCTTCATGCCGTTGCAGCGGTTCAAAAAGAAGGTGGAATTGCAGCCTTTATCGATGCTGAAAATGCGCTTGACCCAGAATATGCAAAAGCGCTCGGTGTCAATATCGATGAACTTTTACTTTCACAACCAGACTATGGTGAACAAGGGCTTCAAATTGCTGAAAAATTGATTACATCTGGTGCAGTTGACTTAGTTGTTATTGACTCAGTTGCAGCTTTGGTACCTAAAGCCGAAATTGATGGTGAAATTGGTGACAGTTCAGTTGGGCTTCAAGCTCGTATGATGTCACAAGCCATGCGTAAACTTGCAGGACATATTAATAAAACAAAAACAACAGCTATTTTCATCAACCAATTGCGTGAAAAAGTTGGGGTTATGTTTGGTTCGCCAGAAACAACACCTGGTGGTCGTGCATTGAAATTCTACGCTTCTGTACGTCTTGATGTACGTGGTTCAACAAAAATCGAAGAAGGTTCTGGAGATAACAAGACCCAAATCGGTAAAATCACAAAAATCAAAGTCGTTAAAAATAAAGTGGCTCCACCATTCAAGGTTGCTCTCGTAGATATCATGTTTGGTGAAGGAATTTCAAGAACCGGTGAACTTTTAAACATTGCTGTTGATGAAGGAATCATCAAAAAATCAGGCGCTTGGTTTGCTTACAATGACGAAAAAATTGGTCAAGGAGCAGAAAAAGCGAAGAACTATCTCAAAGAACATCAAGAAATCTTTGATGAAATTGACCATAAAGTTCGTACCGCACACGGTCTTCTTGAT
>recA_Lcl-072
GAACGTGACAAAGCTTTGGCAGATGCACTTGCTCTGATTGAAAAAGACTTTGGGAAAGGTTCACTTATGCGACTTGGCGAAGCAGCCAACCAGAAAGTGTCAGTAGTAAGTTCAGGCTCACTTGCACTTGATATTGCGCTTGGTGCAGGTGGATATCCTAAAGGACGTATCGTTGAAATCTACGGACCAGAATCTTCTGGTAAAACAACAGTCGCTCTTCATGCCGTTGCAGCGGTTCAAAAAGAAGGTGGAATTGCAGCCTTTATCGATGCTGAAAATGCGCTTGACCCAGAATATGCAAAAGCGCTCGGTGTCAATATCGATGAACTTTTACTTTCACAACCAGACTATGGTGAACAAGGGCTTCAAATTGCTGAAAAATTGATTACATCTGGTGCAGTTGACTTAGTTGTTATTGACTCAGTTGCAGCTTTGGTACCTAAAGCCGAAATTGATGGTGAAATTGGTGACAGTTCAGTTGGGCTTCAAGCTCGTATGATGTCACAAGCCATGCGTAAACTTGCAGGACATATTAATAAAACAAAAACAACAGCTATTTTCATCAACCAATTGCGTGAAAAAGTTGGGGTTATGTTTGGTTCGCCAGAAACAACACCTGGTGGTCGTGCATTGAAATTCTACGCTTCTGTACGTCTTGATGTACGTGGTTCAACAAAAATCGAAGAAGGTTCTGGAGATAACAAGACCCAAATCGGTAAAATCACAAAAATCAAAGTCGTTAAAAATAAAGTGGCTCCACCATTCAAGGTTGCTCTCGTAGATATCATGTTTGGTGAAGGAATTTCAAGAACCGGTGAACTTTTAAACATTGCTGTTGATGAAGGAATCATCAAAAAATCAGGCGCTTGGTTTGCTTACAATGACGAAAAAATTGGTCAAGGAGCAGAAAAAGCGAAGAACTATCTCAAAGAACATCAAGAAATCTTTGATGAAATTGACCATAAAGTTCGTACCGCACACGGTCTTCTTGAT
>recA_Lcl-073
GAACGTGACAAAGCTTTGGCAGATGCACTTGCTCTGATTGAAAAAGACTTTGGGAAAGGTTCACTTATGCGACTTGGCGAAGCAGCCAACCAGAAAGTGTCAGTAGTAAGTTCAGGCTCACTTGCACTTGATATTGCGCTTGGTGCAGGTGGATATCCTAAAGGACGTATCGTTGAAATCTACGGACCAGAATCTTCTGGTAAAACAACAGTCGCTCTTCATGCCGTTGCAGCGGTTCAAAAAGAAGGTGGAATTGCAGCCTTTATCGATGCTGAAAATGCGCTTGACCCAGAATATGCAAAAGCGCTCGGTGTCAATATCGATGAACTTTTACTTTCACAACCAGACTATGGTGAACAAGGGCTTCAAATTGCTGAAAAATTGATTACATCTGGTGCAGTTGACTTAGTTGTTATTGACTCAGTTGCAGCTTTGGTACCTAAAGCCGAAATTGATGGTGAAATTGGTGACAGTTCAGTTGGGCTTCAAGCTCGTATGATGTCACAAGCCATGCGTAAACTTGCAGGACATATTAATAAAACAAAAACAACAGCTATTTTCATCAACCAATTGCGTGAAAAAGTTGGGGTTATGTTTGGTTCACCAGAAACAACACCTGGTGGTCGTGCATTGAAATTCTACGCTTCTGTACGTCTTGATGTACGTGGTTCAACAAAAATCGAAGAAGGTTCTGGAGATAACAAGACCCAAATCGGTAAAATCACAAAAATCAAAGTCGTTAAAAATAAAGTGGCTCCACCATTCAAGGTTGCTCTCGTAGATATCATGTTTGGTGAAGGAATTTCAAGAACCGGTGAACTTTTAAACATTGCTGTTGATGAAGGAATCATCAAAAAATCAGGCGCTTGGTTTGCTTACAATGACGAAAAAATTGGTCAAGGAGCAGAAAAAGCGAAGAACTATCTCAAAGAACATCAAGAAATCTTTGATGAAATTGACCATAAAGTTCGTACCGCACACGGTCTTCTTGAT
>recA_Lcl-074
GAACGTGACAAAGCTTTGGCAGATGCACTTGCTCTGATTGAAAAAGACTTTGGGAAAGGTTCACTTATGCGACTTGGCGAAGCAGCCAACCAGAAAGTGTCAGTAGTAAGTTCAGGCTCACTTGCACTTGATATTGCGCTTGGTGCAGGTGGATATCCTAAAGGACGTATCGTTGAAATCTACGGACCAGAATCTTCTGGTAAAACAACAGTCGCTCTTCATGCCGTTGCAGCGGTTCAAAAAGAAGGTGGAATTGCAGCCTTTATCGATGCTGAAAATGCGCTTGACCCAGAATATGCAAAAGCGCTCGGTGTCAATATTGATGAACTTTTACTTTCACAACCAGACTATGGTGAACAAGGGCTTCAAATTGCTGAAAAATTGATTACATCTGGTGCAGTTGACTTAGTTGTTATTGACTCAGTTGCAGCTTTGGTACCTAAAGCCGAAATTGATGGTGAAATTGGTGACAGTTCAGTTGGGCTTCAAGCTCGTATGATGTCACAAGCCATGCGTAAACTTGCAGGACATATTAATAAAACAAAAACAACAGCTATTTTCATCAACCAATTGCGTGAAAAAGTTGGGGTTATGTTTGGTTCGCCAGAAACAACACCTGGTGGTCGTGCATTGAAATTCTACGCTTCTGTACGTCTTGATGTACGTGGTTCAACAAAAATCGAAGAAGGTTCTGGAGATAACAAGACCCAAATCGGTAAAATCACAAAAATCAAAGTCGTTAAAAATAAAGTGGCTCCACCATTCAAGGTTGCTCTCGTTGATATCATGTTTGGTGAAGGAATTTCAAGAACCGGTGAACTTTTAAACATTGCTGTTGATGAAGGAATCATCAAAAAATCAGGCGCTTGGTTTGCTTACAATGACGAAAAAATTGGTCAAGGAGCAGAAAAAGCGAAGAACTATCTCAAAGAACATCAAGAAATCTTTGATGAAATTGACCATAAAGTTCGTGCCGCACACGGTCTTCTTGAT
>recA_Lcl-075
GAGCGTGATAAAGCATTGGCTGATGCTCTTGCTCTGATTGAAAAAGACTTTGGGAAAGGTTCACTCATGCGTCTTGGTGAAGCAGCTAACCAAAAAGTATCAGTTGTAAGTTCAGGTTCTCTTGCGCTTGATATTGCACTTGGTGCAGGTGGTTACCCTAAAGGTCGTATCGTTGAAATCTACGGACCAGAATCTTCTGGTAAAACAACAGTCGCTCTTCATGCCGTTGCAGCGGTTCAAAAAGAAGGTGGAATTGCAGCCTTTATCGATGCTGAAAATGCTCTTGACCCAGAATATGCAAAAGCACTCGGTGTAAATATTGATGAACTTTTGCTCTCACAACCTGACTATGGTGAACAAGGACTTCAAATTGCTGAAAAATTGATTACTTCTGGAGCGGTTGACTTGGTCGTTATTGACTCAGTTGCAGCCTTGGTACCAAAGGCCGAAATTGATGGCGAAATCGGAGACAGTTCAGTTGGTCTTCAAGCACGTATGATGTCACAAGCCATGCGTAAACTTGCAGGACATATCAACAAAACAAAAACAACAGCGATTTTCATCAACCAATTGCGTGAAAAAGTTGGAGTGATGTTTGGTTCACCAGAAACAACTCCTGGTGGTCGTGCTTTGAAATTTTACGCCTCAGTTCGTCTTGACGTACGTGGTTCAACAAAAATTGAAGAAGGTTCTGGAGATAACAAAACTCAAATAGGTAAAATCACCAAAATCAAAGTCGTTAAAAATAAAGTTGCACCACCATTTAAGGTTGCGCTTGTTGATATCATGTTTGGTGAAGGAATTTCAAGTACAGGTGAGCTTTTAAATATTGCTGTTGAAGAAGGCATTATTAAGAAATCTGGTGCTTGGTTTGCTTATAATGATGAGAAGATTGGTCAAGGGGCAGAAAAAGCTAAAAACTACCTCAAAGAGCATCAAGATGTTTTTGATGAAATAGACCACAAAGTTCGGGCAGCTCATGGACTTCTTGAT
>recA_Lcl-076
GAACGTGACAAAGCTTTGGCAGATGCACTTGCTCTGATTGAAAAAGACTTTGGGAAAGGTTCACTTATGCGACTTGGCGAAGCAGCCAACCAGAAAGTGTCAGTAGTAAGTTCAGGCTCACTTGCACTTGATATTGCGCTTGGTGCAGGTGGATATCCTAAAGGACGTATCGTTGAAATCTACGGACCAGAATCTTCTGGTAAAACAACAGTCGCTCTTCATGCCGTTGCAGCGGTTCAAAAAGAAGGTGGAATTGCAGCCTTTATCGATGCTGAAAATGCGCTTGACCCAGAATATGCAAAAGCGCTCGGTGTCAATATCGATGAACTTTTACTTTCACAACCAGACTATGGTGAACAAGGGCTTCAAATTGCTGAAAAATTGATTACATCTGGTGCAGTTGACTTAGTTGTTATTGACTCAGTTGCAGCTTTGGTACCTAAAGCCGAAATTGATGGTGAAATTGGTGACAGTTCAGTTGGGCTTCAAGCTCGTATGATGTCACAAGCCATGCGTAAACTTGCAGGACATATTAATAAAACAAAAACAACAGCTATTTTCATCAACCAATTGCGTGAAAAAGTTGGGGTTATGTTTGGTTCGCCAGAAACAACACCTGGTGGTCGTGCATTGAAATTCTACGCTTCTGTACGTCTTGATGTACGTGGTTCAACAAAAATCGAAGAAGGTTCTGGAGATAACAAGACCCAAATCGGTAAAATCACAAAAATCAAAGTCGTTAAAAATAAAGTGGCTCCACCATTCAAGGTTGCTCTCGTAGATATCATGTTCGGTGAAGGAATTTCAAGAACCGGTGAACTTTTAAACATTGCTGTTGATGAAGGAATCATCAAAAAATCAGGCGCTTGGTTTGCTTACAATGACGAAAAAATTGGTCAAGGAGCAGAAAAAGCGAAGAACTATCTCAAAGAACATCAAGAAATCTTTGATGAAATTGACCATAAAGTTCGTACCGCACACGGTCTTCTTGAT
>recA_Lcl-077
GAACGTGACAAAGCTTTGGCAGATGCACTTGCTCTGATTGAAAAAGACTTTGGGAAAGGTTCACTTATGCGACTTGGCGAAGCAGCCAACCAGAAAGTGTCAGTAGTAAGTTCAGGCTCACTTGCACTTGATATTGCGCTTGGTGCAGGTGGATATCCTAAAGGACGTATCGTTGAAATCTACGGACCAGAATCTTCTGGTAAAACAACAGTCGCTCTTCATGCCGTTGCAGCGGTTCAAAAAGAAGGTGGAATTGCAGCCTTTATCGATGCTGAAAATGCGCTTGACCCAGAATATGCAAAAGCGCTCGGTGTCAATATCGATGAACTTTTACTTTCACAACCAGACTATGGTGAACAAGGGCTTCAAATTGCTGAAAAATTGATTACATCTGGTGCAGTTGACTTAGTTGTTATTGACTCAGTTGCAGCTTTGGTACCTAAAGCCGAAATTGATGGTGAAATTGGTGACAGTTCAGTTGGGCTTCAAGCTCGTATGATGTCACAAGCCATGCGTAAACTTGCAGGACATATTAATAAAACAAAAACAACAGCTATTTTCATCAACCAATTGCGTGAAAAAGTTGGGGTTATGTTTGGTTCGCCAGAAACAACACCTGGTGGTCGTGCATTGAAATTCTACGCTTCTGTACGTCTTGATGTACGTGGTTCAACAAAAATCGAAGAAGGTTCTGGAGATAACAAGACCCAAATCGGTAAAATCACAAAAATCAAAGTCGTTAAAAATAAAGTGGCTCCACCATTCAAGGTTGCTCTCGTAGATATCATGTTCGGTGAAGGAATTTCAAGAACCGGTGAACTTTTAAACATTGCTGTTGATGAAGGAATCATCAAAAAATCAGGCGCTTGGTTTGCTTACAATGACGAAAAAATTGGTCAAGGAGCAGAAAAAGCGAAGAACTATCTCAAAGAACATCAAGAAATCTTTGATGAAATTGACCATAAAGTTCGTACCGCACACGGTCTTCTTGAT
>recA_Lcl-078
GAACGTGACAAAGCTTTGGCAGATGCACTTGCTCTGATTGAAAAAGACTTTGGGAAAGGTTCACTTATGCGTCTTGGCGAAGCAGCCAACCAAAAAGTGTCAGTAGTAAGTTCAGGCTCACTTGCACTTGATATTGCGCTTGGTGCAGGTGGATATCCTAAAGGACGTATCGTTGAAATCTACGGACCAGAATCTTCTGGTAAAACAACAGTCGCTCTTCATGCCGTTGCAGCGGTTCAAAAAGAAGGTGGAATTGCAGCCTTTATCGATGCTGAAAATGCGCTTGACCCAGAATATGCAAAAGCGCTCGGTGTCAATATCGATGAACTTTTACTTTCACAACCAGACTATGGTGAACAAGGGCTTCAAATTGCTGAAAAATTGATTACATCTGGTGCAGTTGACTTAGTTGTTATTGACTCAGTTGCAGCTTTGGTACCTAAAGCCGAAATTGACGGTGAAATTGGTGACAGTTCAGTTGGGCTTCAAGCTCGTATGATGTCACAAGCCATGCGTAAACTTGCAGGACATATTAATAAAACAAAAACAACAGCTATTTTCATCAACCAATTGCGTGAAAAAGTTGGGGTTATGTTTGGTTCGCCAGAAACAACACCTGGTGGTCGTGCATTGAAATTCTACGCTTCTGTACGTCTTGATGTACGTGGTTCAACAAAAATCGAAGAAGGTTCTGGAGATAACAAGACCCAAATCGGTAAAATCACAAAAATCAAAGTCGTTAAAAATAAAGTGGCTCCACCATTCAAGGTTGCTCTCGTTGACATCATGTTTGGTGAAGGAATTTCAAGAACCGGTGAACTTTTAAACATTGCTGTTGATGAAGGAATCATCAAAAAATCAGGCGCTTGGTTTGCTTACAATGACGAAAAAATTGGTCAAGGAGCAGAAAAAGCGAAGAACTATCTCAAAGAACATCAAGAAATCTTTGATGAAATTGACCATAAAGTTCGTGCCGCTCACGGTCTTCTTGAT
>recA_Lcl-079
GAACGTGACAAAGCTTTGGCAGATGCACTTGCTCTGATTGAAAAAGACTTTGGGAAAGGTTCACTTATGCGACTTGGCGAAGCAGCCAACCAGAAAGTGTCAGTAGTAAGTTCAGGCTCACTTGCACTTGATATTGCGCTTGGTGCAGGTGGATATCCTAAAGGACGTATCGTTGAAATCTACGGACCAGAATCTTCTGGTAAAACAACAGTCGCTCTTCATGCCGTTGCAGCGGTTCAAAAAGAAGGTGGAATTGCAGCCTTTATCGATGCTGAAAATGCGCTTGACCCAGAATATGCAAAAGCGCTCGGTGTCAATATTGATGAACTTTTACTTTCACAACCAGACTATGGTGAACAAGGGCTTCAAATTGCTGAAAAATTGATTACATCTGGTGCAGTTGACTTAGTTGTTATTGACTCAGTTGCAGCTTTGGTACCTAAAGCCGAAATTGATGGTGAAATTGGTGACAGTTCAGTTGGGCTTCAAGCTCGTATGATGTCACAAGCCATGCGTAAACTTGCAGGACATATTAATAAAACAAAAACAACAGCTATTTTCATCAACCAATTGCGTGAAAAAGTTGGGGTTATGTTTGGTTCGCCAGAAACAACACCTGGTGGTCGTGCATTGAAATTCTACGCTTCTGTACGTCTTGATGTACGTGGTTCAACAAAAATCGAAGAAGGTTCTGGAGATAACAAGACCCAAATCGGTAAAATCACAAAAATCAAAGTCGTTAAAAATAAAGTGGCTCCACCATTCAAGGTTGCTCTCGTTGATATCATGTTTGGTGAAGGAATTTCAAGAACCGGTGAACTTTTAAACATTGCTGTTGATGAAGGAATCATCAAAAAATCAGGCGCTTGGTTTGCTTACAATGACGAAAAAATTGGTCAAGGAGCAGAAAAAGCGAAGAACTATCTCAAAGAACATCAAGAAATCTTTGATGAAATTGACCATAAAGTTCGTGCCGCACACGGTCTTCTTGAT
>recA_Lcl-080
GAACGTGACAAAGCTTTGGCAGATGCACTTGCTCTGATTGAAAAAGACTTTGGGAAAGGTTCACTTATGCGACTTGGCGAAGCAGCCAACCAGAAAGTGTCAGTAGTAAGTTCAGGCTCACTTGCACTTGATATTGCGCTTGGTGCAGGTGGATATCCTAAAGGACGTATCGTTGAAATCTACGGACCAGAATCTTCTGGTAAAACAACAGTCGCTCTTCATGCCGTTGCAGCGGTTCAAAAAGAAGGTGGAATTGCAGCCTTTATCGATGCTGAAAATGCGCTTGACCCAGAATATGCAAAAGCGCTCGGTGTCAATATTGATGAACTTTTACTTTCACAACCAGACTATGGTGAACAAGGGCTTCAAATTGCTGAAAAATTGATTACATCTGGTGCAGTTGACTTAGTTGTTATTGACTCAGTTGCAGCTTTGGTACCTAAAGCCGAAATTGATGGTGAAATTGGTGACAGTTCAGTTGGGCTTCAAGCTCGTATGATGTCACAAGCCATGCGTAAACTTGCAGGACATATTAATAAAACAAAAACAACAGCTATTTTCATCAACCAATTGCGTGAAAAAGTTGGGGTTATGTTTGGTTCGCCAGAAACAACACCTGGTGGTCGTGCATTGAAATTCTACGCTTCTGTACGTCTTGATGTACGTGGTTCAACAAAAATCGAAGAAGGTTCTGGAGATAACAAGACCCAAATCGGTAAAATCACAAAAATCAAAGTCGTTAAAAATAAAGTGGCTCCACCATTCAAGGTTGCTCTCGTTGATATCATGTTTGGTGAAGGAATTTCAAGAACCGGTGAACTTTTAAACATTGCTGTTGATGAAGGAATCATCAAAAAATCAGGCGCTTGGTTTGCTTACAATGACGAAAAAATTGGTCAAGGAGCAGAAAAAGCGAAGAACTATCTCAAAGAACATCAAGAAATCTTTGATGAAATTGACCATAAAGTTCGTGCCGCACACGGTCTTCTTGAT
>recA_Lcl-081
GAACGTGACAAAGCTTTGGCAGATGCACTTGCTCTGATTGAAAAAGACTTTGGGAAAGGTTCACTTATGCGACTTGGCGAAGCAGCCAACCAGAAAGTGTCAGTAGTAAGTTCAGGCTCACTTGCACTTGATATTGCGCTTGGTGCAGGTGGATATCCTAAAGGACGTATCGTTGAAATCTACGGACCAGAATCTTCTGGTAAAACAACAGTCGCTCTTCATGCCGTTGCAGCGGTTCAAAAAGAAGGTGGAATTGCAGCCTTTATCGATGCTGAAAATGCGCTTGACCCAGAATATGCAAAAGCGCTCGGTGTCAATATCGATGAACTTTTACTTTCACAACCAGACTATGGTGAACAAGGGCTTCAAATTGCTGAAAAATTGATTACATCTGGTGCAGTTGACTTAGTTGTTATTGACTCAGTTGCAGCTTTGGTACCTAAAGCCGAAATTGATGGTGAAATTGGTGACAGTTCAGTTGGGCTTCAAGCTCGTATGATGTCACAAGCCATGCGTAAACTTGCAGGACATATTAATAAAACAAAAACAACAGCTATTTTCATCAACCAATTGCGTGAAAAAGTTGGGGTTATGTTTGGTTCGCCAGAAACAACACCTGGTGGTCGTGCATTGAAATTCTACGCTTCTGTACGTCTTGATGTACGTGGTTCAACAAAAATCGAAGAAGGTTCTGGAGATAACAAGACCCAAATCGGTAAAATCACAAAAATCAAAGTCGTTAAAAATAAAGTGGCTCCACCATTCAAGGTTGCTCTCGTAGATATCATGTTTGGTGAAGGAATTTCAAGAACCGGTGAACTTTTAAACATTGCTGTTGATGAAGGAATCATCAAAAAATCAGGCGCTTGGTTTGCTTACAATGACGAAAAAATTGGTCAAGGAGCAGAAAAAGCGAAGAACTATCTCAAAGAACATCAAGAAATCTTTGATGAAATTGACCATAAAGTTCGTACCGCACACGGTCTTCTTGAT
>recA_Lcl-082
GAACGTGACAAAGCTTTGGCAGATGCACTTGCTCTGATTGAAAAAGACTTTGGGAAAGGTTCACTTATGCGTCTTGGCGAAGCAGCCAACCAGAAAGTGTCAGTAGTAAGTTCAGGCTCACTTGCACTTGATATTGCGCTTGGTGCAGGTGGATATCCTAAAGGACGTATCGTTGAAATCTACGGACCAGAATCTTCTGGTAAAACAACAGTCGCTCTTCATGCCGTTGCAGCGGTTCAAAAAGAAGGTGGAATTGCAGCCTTTATCGATGCTGAAAATGCGCTTGACCCAGAATATGCAAAAGCGCTCGGTGTCAATATCGATGAACTTTTACTTTCACAACCAGACTATGGTGAACAAGGGCTTCAAATTGCTGAAAAATTGATTACATCTGGTGCAGTTGACTTAGTTGTTATTGACTCAGTTGCAGCTTTGGTACCTAAAGCCGAAATTGACGGTGAAATTGGTGATAGTTCAGTTGGGCTTCAAGCTCGTATGATGTCACAAGCCATGCGTAAACTTGCAGGACATATTAATAAAACAAAAACAACAGCTATTTTCATCAACCAATTGCGTGAAAAAGTTGGGGTTATGTTTGGTTCGCCAGAAACAACACCTGGTGGTCGTGCATTGAAATTCTACGCTTCTGTACGTCTTGATGTACGTGGTTCAACAAAAATCGAAGAAGGTTCTGGAGATAATAAGACCCAAATCGGTAAAATCACAAAAATCAAAGTCGTTAAAAATAAAGTGGCTCCACCATTCAAGGTTGCTCTCGTAGATATCATGTTTGGTGAAGGGATTTCAAGAACCGGTGAACTTTTAAACATTGCTGTTGATGAAGGAATCATCAAAAAATCAGGCGCTTGGTTTGCTTACAATGACGAAAAAATTGGTCAAGGAGCAGAAAAAGCGAAGAACTATCTCAAAGAACATCAAGAAATCTTTGATGAAATTGACCATAAAGTTCGTGCCGCACACGGTCTTCTTGAT
>recA_Lcl-083
GAACGTGACAAAGCTTTGGCAGATGCACTTGCTCTGATTGAAAAAGACTTTGGGAAAGGTTCACTTATGCGTCTTGGCGAAGCAGCCAACCAGAAAGTGTCAGTAGTAAGTTCAGGCTCACTTGCACTTGATATTGCGCTTGGTGCAGGTGGATATCCTAAAGGACGTATCGTTGAAATCTACGGACCAGAATCTTCTGGTAAAACAACAGTCGCTCTTCATGCCGTTGCAGCGGTTCAAAAAGAAGGTGGAATTGCAGCCTTTATCGATGCTGAAAATGCGCTTGACCCAGAATATGCAAAAGCGCTCGGTGTCAATATCGATGAACTTTTACTTTCACAACCAGACTATGGTGAACAAGGGCTTCAAATTGCTGAAAAATTGATTACATCTGGTGCAGTTGACTTAGTTGTTATTGACTCAGTTGCAGCTTTGGTACCTAAAGCCGAAATTGACGGTGAAATTGGTGATAGTTCAGTTGGGCTTCAAGCTCGTATGATGTCACAAGCCATGCGTAAACTTGCAGGACATATTAATAAAACAAAAACAACAGCTATTTTCATCAACCAATTGCGTGAAAAAGTTGGGGTTATGTTTGGTTCGCCAGAAACAACACCTGGTGGTCGTGCATTGAAATTCTACGCTTCTGTACGTCTTGATGTACGTGGTTCAACAAAAATCGAAGAAGGTTCTGGAGATAATAAGACCCAAATCGGTAAAATCACAAAAATCAAAGTCGTTAAAAATAAAGTGGCTCCACCATTCAAGGTTGCTCTCGTAGATATCATGTTTGGTGAAGGGATTTCAAGAACCGGTGAACTTTTAAACATTGCTGTTGATGAAGGAATCATCAAAAAATCAGGCGCTTGGTTTGCTTACAATGACGAAAAAATTGGTCAAGGAGCAGAAAAAGCGAAGAACTATCTCAAAGAACATCAAGAAATCTTTGATGAAATTGACCATAAAGTTCGTGCCGCACACGGTCTTCTTGAT
>recA_Lcl-084
GAACGTGACAAAGCTTTGGCAGATGCACTTGCTCTGATTGAAAAAGACTTTGGGAAAGGTTCACTTATGCGACTTGGCGAAGCAGCCAACCAGAAAGTGTCAGTAGTAAGTTCAGGCTCACTTGCACTTGATATTGCGCTTGGTGCAGGTGGATATCCTAAAGGACGTATCGTTGAAATCTACGGACCAGAATCTTCTGGTAAAACAACAGTCGCTCTTCATGCCGTTGCAGCGGTTCAAAAAGAAGGTGGAATTGCAGCCTTTATCGATGCTGAAAATGCGCTTGACCCAGAATATGCAAAAGCGCTCGGTGTCAATATCGATGAACTTTTACTTTCACAACCAGACTATGGTGAACAAGGGCTTCAAATTGCTGAAAAATTGATTACATCTGGTGCAGTTGACTTAGTTGTTATTGACTCAGTTGCAGCTTTGGTACCTAAAGCCGAAATTGATGGTGAAATTGGTGACAGTTCAGTTGGGCTTCAAGCTCGTATGATGTCACAAGCCATGCGTAAACTTGCAGGACATATTAATAAAACAAAAACAACAGCTATTTTCATCAACCAATTGCGTGAAAAAGTTGGGGTTATGTTTGGTTCGCCAGAAACAACACCTGGTGGTCGTGCATTGAAATTCTACGCTTCTGTACGTCTTGATGTACGTGGTTCAACAAAAATCGAAGAAGGTTCTGGAGATAACAAGACCCAAATCGGTAAAATCACAAAAATCAAAGTCGTTAAAAATAAAGTGGCTCCACCATTCAAGGTTGCTCTCGTAGATATCATGTTTGGTGAAGGAATTTCAAGAACCGGTGAACTTTTAAACATTGCTGTTGATGAAGGAATCATCAAAAAATCAGGCGCTTGGTTTGCTTACAATGACGAAAAAATTGGTCAAGGAGCAGAAAAAGCGAAGAACTATCTCAAAGAACATCAAGAAATCTTTGATGAAATTGACCATAAAGTTCGTACCGCACACGGTCTTCTTGAT
>recA_Lcl-085
GAACGTGACAAAGCTTTGGCAGATGCACTTGCTCTGATTGAAAAAGACTTTGGGAAAGGTTCACTTATGCGACTTGGCGAAGCAGCCAACCAGAAAGTGTCAGTAGTAAGTTCAGGCTCACTTGCACTTGATATTGCGCTTGGTGCAGGTGGATATCCTAAAGGACGTATCGTTGAAATCTACGGACCAGAATCTTCTGGTAAAACAACAGTCGCTCTTCATGCCGTTGCAGCGGTTCAAAAAGAAGGTGGAATTGCAGCCTTTATCGATGCTGAAAATGCGCTTGACCCAGAATATGCAAAAGCGCTCGGTGTCAATATCGATGAACTTTTACTTTCACAACCAGACTATGGTGAACAAGGGCTTCAAATTGCTGAAAAATTGATTACATCTGGTGCAGTTGACTTAGTTGTTATTGACTCAGTTGCAGCTTTGGTACCTAAAGCCGAAATTGATGGTGAAATTGGTGACAGTTCAGTTGGGCTTCAAGCTCGTATGATGTCACAAGCCATGCGTAAACTTGCAGGACATATTAATAAAACAAAAACAACAGCTATTTTCATCAACCAATTGCGTGAAAAAGTTGGGGTTATGTTTGGTTCGCCAGAAACAACACCTGGTGGTCGTGCATTGAAATTCTACGCTTCTGTACGTCTTGATGTACGTGGTTCAACAAAAATCGAAGAAGGTTCTGGAGATAACAAGACCCAAATCGGTAAAATCACAAAAATCAAAGTCGTTAAAAATAAAGTGGCTCCACCATTCAAGGTTGCTCTCGTAGATATCATGTTTGGTGAAGGAATTTCAAGAACCGGTGAACTTTTAAACATTGCTGTTGATGAAGGAATCATCAAAAAATCAGGCGCTTGGTTTGCTTACAATGACGAAAAAATTGGTCAAGGAGCAGAAAAAGCGAAGAACTATCTCAAAGAACATCAAGAAATCTTTGATGAAATTGACCATAAAGTTCGTACCGCACACGGTCTTCTTGAT
>recA_Lcl-086
GAACGTGACAAAGCTTTGGCAGATGCACTTGCTCTGATTGAAAAAGACTTTGGGAAAGGTTCACTTATGCGTCTTGGCGAAGCAGCCAACCAAAAAGTGTCAGTAGTAAGTTCAGGCTCACTTGCACTTGATATTGCGCTTGGTGCAGGTGGATATCCTAAAGGACGTATCGTTGAAATCTACGGACCAGAATCTTCTGGTAAAACAACAGTCGCTCTTCATGCCGTTGCAGCGGTTCAAAAAGAAGGTGGAATTGCAGCCTTTATCGATGCTGAAAATGCGCTTGACCCAGAATATGCAAAAGCGCTCGGTGTCAATATCGATGAACTTTTACTTTCACAACCAGACTATGGTGAACAAGGGCTTCAAATTGCTGAAAAATTGATTACATCTGGTGCAGTTGACTTAGTTGTTATTGACTCAGTTGCAGCTTTGGTACCTAAAGCCGAAATTGACGGTGAAATTGGTGACAGTTCAGTTGGGCTTCAAGCTCGTATGATGTCACAAGCCATGCGTAAACTTGCAGGACATATTAATAAAACAAAAACAACAGCTATTTTCATCAACCAATTGCGTGAAAAAGTTGGGGTTATGTTTGGTTCGCCAGAAACAACACCTGGTGGTCGTGCATTGAAATTCTACGCTTCTGTACGTCTTGATGTACGTGGTTCAACAAAAATCGAAGAAGGTTCTGGAGATAACAAGACCCAAATCGGTAAAATCACAAAAATCAAAGTCGTTAAAAATAAAGTGGCTCCACCATTCAAGGTTGCTCTCGTTGACATCATGTTTGGTGAAGGAATTTCAAGAACCGGTGAACTTTTAAACATTGCTGTTGATGAAGGAATCATCAAAAAATCAGGCGCTTGGTTTGCTTACAATGACGAAAAAATTGGTCAAGGAGCAGAAAAAGCGAAGAACTATCTCAAAGAACATCAAGAAATCTTTGATGAAATTGACCATAAAGTTCGTGCCGCTCACGGTCTTCTTGAT
>recA_Lcl-087
GAACGTGACAAAGCTTTGGCAGATGCACTTGCTCTGATTGAAAAAGACTTTGGGAAAGGTTCACTTATGCGACTTGGCGAAGCAGCCAACCAGAAAGTGTCAGTAGTAAGTTCAGGCTCACTTGCACTTGATATTGCGCTTGGTGCAGGTGGATATCCTAAAGGACGTATCGTTGAAATCTACGGACCAGAATCTTCTGGTAAAACAACAGTCGCTCTTCATGCCGTTGCAGCGGTTCAAAAAGAAGGTGGAATTGCAGCCTTTATCGATGCTGAAAATGCGCTTGACCCAGAATATGCAAAAGCGCTCGGTGTCAATATTGATGAACTTTTACTTTCACAACCAGACTATGGTGAACAAGGGCTTCAAATTGCTGAAAAATTGATTACATCTGGTGCAGTTGACTTAGTTGTTATTGACTCAGTTGCAGCTTTGGTACCTAAAGCCGAAATTGATGGTGAAATTGGTGACAGTTCAGTTGGGCTTCAAGCTCGTATGATGTCACAAGCCATGCGTAAACTTGCAGGACATATTAATAAAACAAAAACAACAGCTATTTTCATCAACCAATTGCGTGAAAAAGTTGGGGTTATGTTTGGTTCGCCAGAAACAACACCTGGTGGTCGTGCATTGAAATTCTACGCTTCTGTACGTCTTGATGTACGTGGTTCAACAAAAATCGAAGAAGGTTCTGGAGATAACAAGACCCAAATCGGTAAAATCACAAAAATCAAAGTCGTTAAAAATAAAGTGGCTCCACCATTCAAGGTTGCTCTCGTTGATATCATGTTTGGTGAAGGAATTTCAAGAACCGGTGAACTTTTAAACATTGCTGTTGATGAAGGAATCATCAAAAAATCAGGCGCTTGGTTTGCTTACAATGACGAAAAAATTGGTCAAGGAGCAGAAAAAGCGAAGAACTATCTCAAAGAACATCAAGAAATCTTTGATGAAATTGACCATAAAGTTCGTGCCGCACACGGTCTTCTTGAT
>recA_Lcl-088
GAGCGTGATAAAGCATTGGCTGATGCTCTTGCTCTGATTGAAAAAGACTTTGGGAAAGGTTCACTCATGCGTCTTGGTGAAGCAGCTAACCAAAAAGTATCAGTTGTAAGTTCAGGTTCTCTTGCGCTTGATATTGCACTTGGTGCAGGTGGTTACCCTAAAGGTCGTATCGTTGAAATCTACGGACCAGAATCTTCTGGTAAAACAACAGTCGCTCTTCATGCCGTTGCAGCGGTTCAAAAAGAAGGTGGAATTGCAGCCTTTATCGATGCTGAAAATGCTCTTGACCCAGAATATGCAAAAGCACTCGGTGTAAATATTGATGAACTTTTGCTCTCACAACCTGACTATGGTGAACAAGGACTTCAAATTGCTGAAAAATTGATTACTTCTGGAGCGGTTGACTTGGTCGTTATTGACTCAGTTGCAGCCTTGGTACCAAAGGCCGAAATTGATGGCGAAATCGGAGACAGTTCAGTTGGTCTTCAAGCACGTATGATGTCACAAGCCATGCGTAAACTTGCAGGACATATCAACAAAACAAAAACAACAGCGATTTTCATCAACCAATTGCGTGAAAAAGTTGGAGTGATGTTTGGTTCACCAGAAACAACTCCTGGTGGTCGTGCTTTGAAATTTTACGCCTCAGTTCGTCTTGACGTACGTGGTTCAACAAAAATTGAAGAAGGTTCTGGAGATAACAAAACTCAAATAGGTAAAATCACCAAAATCAAAGTCGTTAAAAATAAAGTTGCACCACCATTTAAGGTTGCGCTTGTTGATATCATGTTTGGTGAAGGAATTTCAAGTACAGGTGAGCTTTTAAATATTGCTGTTGAAGAAGGCATTATTAAGAAATCTGGTGCTTGGTTTGCTTATAATGATGAGAAGATTGGTCAAGGGGCAGAAAAAGCTAAAAACTACCTCAAAGAGCATCAAGATGTTTTTGATGAAATAGACCACAAAGTTCGGGCAGCTCATGGACTTCTTGAT
>recA_Lcl-089
GAGCGTGATAAAGCATTGGCTGATGCTCTTGCTCTGATTGAAAAAGACTTTGGGAAAGGTTCACTCATGCGTCTTGGTGAAGCAGCTAACCAAAAAGTATCAGTTGTAAGTTCAGGTTCTCTTGCGCTTGATATTGCACTTGGTGCAGGTGGTTACCCTAAAGGTCGTATCGTTGAAATCTACGGACCAGAATCTTCTGGTAAAACAACAGTCGCTCTTCATGCCGTTGCAGCGGTTCAAAAAGAAGGTGGAATTGCAGCCTTTATCGATGCTGAAAATGCTCTTGACCCAGAATATGCAAAAGCACTCGGTGTAAATATTGATGAACTTTTGCTCTCACAACCTGACTATGGTGAACAAGGACTTCAAATTGCTGAAAAATTGATTACTTCTGGAGCGGTTGACTTGGTCGTTATTGACTCAGTTGCAGCCTTGGTACCAAAGGCCGAAATTGATGGCGAAATCGGAGACAGTTCAGTTGGTCTTCAAGCACGTATGATGTCACAAGCCATGCGTAAACTTGCAGGACATATCAACAAAACAAAAACAACAGCGATTTTCATCAACCAATTGCGTGAAAAAGTTGGAGTGATGTTTGGTTCACCAGAAACAACTCCTGGTGGTCGTGCCTTGAAATTTTACGCCTCAGTTCGTCTTGACGTACGTGGTTCAACAAAAATTGAAGAAGGTTCTGGAGATAACAAAACTCAAATTGGTAAAATCACCAAAATCAAAGTCGTAAAAAATAAAGTTGCACCACCATTTAAGGTTGCGCTTGTTGATATCATGTTTGGAGAAGGAATTTCAAGTACAGGTGAGCTTTTAAATATTGCTGTTGAAGAAGGCATTATTAAGAAATCTGGTGCTTGGTTTGCTTATAATGATGAGAAGATTGGTCAAGGGGCAGAAAAAGCTAAAAACTACCTCAAAGAGCATCAAGATGTTTTTGATGAAATAGACCACAAAGTTCGGGCAGCTCATGGACTTCTTGAT
>recA_Lcl-090
GAGCGTGATAAAGCATTGGCTGATGCTCTTGCTCTGATTGAAAAAGACTTTGGGAAAGGTTCACTCATGCGTCTTGGTGAAGCAGCTAACCAAAAAGTATCAGTTGTAAGTTCAGGTTCTCTTGCGCTTGATATTGCACTTGGTGCAGGTGGTTACCCTAAAGGTCGTATCGTTGAAATCTACGGACCAGAATCTTCTGGTAAAACAACAGTCGCTCTTCATGCCGTTGCAGCGGTTCAAAAAGAAGGTGGAATTGCAGCCTTTATCGATGCTGAAAATGCTCTTGACCCAGAATATGCAAAAGCACTCGGTGTAAATATTGATGAACTTTTGCTCTCACAACCTGACTATGGTGAACAAGGACTTCAAATTGCTGAAAAATTGATTACTTCTGGAGCGGTTGACTTGGTCGTTATTGACTCAGTTGCAGCCTTGGTACCAAAGGCCGAAATTGATGGCGAAATCGGAGACAGTTCAGTTGGTCTTCAAGCACGTATGATGTCACAAGCTATGCGTAAACTTGCAGGACATATCAACAAAACAAAAACAACAGCGATTTTCATCAACCAATTGCGTGAAAAAGTTGGAGTGATGTTTGGTTCACCAGAAACAACTCCTGGTGGTCGTGCCTTGAAATTTTACGCCTCAGTTCGTCTTGACGTACGTGGTTCAACAAAAATTGAAGAAGGTTCTGGAGATAACAAAACTCAAATTGGTAAAATCACCAAAATCAAAGTCGTTAAAAATAAAGTTGCACCACCATTTAAGGTTGCGCTTGTTGATATCATGTTTGGTGAAGGAATTTCAAGTACAGGTGAGCTTTTAAATATTGCTGTTGAAGAAGGCATTATTAAGAAATCTGGTGCTTGGTTTGCTTATAATGATGAGAAGATTGGTCAAGGGGCAGAAAAAGCTAAAAACTACCTCAAAGAGCATCAAGATGTTTTTGATGAAATAGACCACAAAGTTCGGGCAGCTCATGGACTTCTTGAT
>recA_Lcl-091
GAGCGTGATAAAGCATTGGCTGATGCTCTTGCTCTGATTGAAAAAGACTTTGGGAAAGGTTCACTCATGCGTCTTGGTGAAGCAGCTAACCAAAAAGTATCAGTTGTAAGTTCAGGTTCTCTTGCGCTTGATATTGCACTTGGTGCAGGTGGTTACCCTAAAGGTCGTATCGTTGAAATCTACGGACCAGAATCTTCTGGTAAAACAACAGTCGCTCTTCATGCCGTTGCAGCGGTTCAAAAAGAAGGTGGAATTGCAGCCTTTATCGATGCTGAAAATGCTCTTGACCCAGAATATGCAAAAGCACTCGGTGTAAATATTGATGAACTTTTGCTCTCACAACCTGACTATGGTGAACAAGGACTTCAAATTGCTGAAAAATTGATTACTTCTGGAGCGGTTGACTTGGTCGTTATTGACTCAGTTGCAGCCTTGGTACCAAAGGCCGAAATTGATGGCGAAATCGGAGACAGTTCAGTTGGTCTTCAAGCACGTATGATGTCACAAGCTATGCGTAAACTTGCAGGACATATCAACAAAACAAAAACAACAGCGATTTTCATCAACCAATTGCGTGAAAAAGTTGGAGTGATGTTTGGTTCACCAGAAACAACTCCTGGTGGTCGTGCCTTGAAATTTTACGCCTCAGTTCGTCTTGACGTACGTGGTTCAACAAAAATTGAAGAAGGTTCTGGAGATAACAAAACTCAAATTGGTAAAATCACCAAAATCAAAGTCGTTAAAAATAAAGTTGCACCACCATTTAAGGTTGCGCTTGTTGATATCATGTTTGGTGAAGGAATTTCAAGTACAGGTGAGCTTTTAAATATTGCTGTTGAAGAAGGCATTATTAAGAAATCTGGTGCTTGGTTTGCTTATAATGATGAGAAGATTGGTCAAGGGGCAGAAAAAGCTAAAAACTACCTCAAAGAGCATCAAGATGTTTTTGATGAAATAGACCACAAAGTTCGGGCAGCTCATGGACTTCTTGAT
>recA_Lcl-092
GAGCGTGATAAAGCATTGGCTGATGCTCTTGCTCTGATTGAAAAAGACTTTGGGAAAGGTTCACTCATGCGTCTTGGTGAAGCAGCTAACCAAAAAGTATCAGTTGTAAGTTCAGGTTCTCTTGCGCTTGATATTGCACTTGGTGCAGGTGGTTACCCTAAAGGTCGTATCGTTGAAATCTACGGACCAGAATCTTCTGGTAAAACAACAGTCGCTCTTCATGCCGTTGCAGCGGTTCAAAAAGAAGGTGGAATTGCAGCCTTTATCGATGCTGAAAATGCTCTTGACCCAGAATATGCAAAAGCACTCGGTGTAAATATTGATGAACTTTTGCTCTCACAACCTGACTATGGTGAACAAGGACTTCAAATTGCTGAAAAATTGATTACTTCTGGAGCGGTTGACTTGGTCGTTATTGACTCAGTTGCAGCCTTGGTACCAAAGGCCGAAATTGATGGCGAAATCGGAGACAGTTCAGTTGGTCTTCAAGCACGTATGATGTCACAAGCTATGCGTAAACTTGCAGGACATATCAACAAAACAAAAACAACAGCGATTTTCATCAACCAATTGCGTGAAAAAGTTGGAGTGATGTTTGGTTCACCAGAAACAACTCCTGGTGGTCGTGCCTTGAAATTTTACGCCTCAGTTCGTCTTGACGTACGTGGTTCAACAAAAATTGAAGAAGGTTCTGGAGATAACAAAACTCAAATTGGTAAAATCACCAAAATCAAAGTCGTTAAAAATAAAGTTGCACCACCATTTAAGGTTGCGCTTGTTGATATCATGTTTGGTGAAGGAATTTCAAGTACAGGTGAGCTTTTAAATATTGCTGTTGAAGAAGGCATTATTAAGAAATCTGGTGCTTGGTTTGCTTATAATGATGAGAAGATTGGTCAAGGGGCAGAAAAAGCTAAAAACTACCTCAAAGAGCATCAAGATGTTTTTGATGAAATAGACCACAAAGTTCGGGCAGCTCATGGACTTCTTGAT
>recA_Lcl-093
GAGCGTGATAAAGCATTGGCTGATGCTCTTGCTCTGATTGAAAAAGACTTTGGGAAAGGTTCACTCATGCGTCTTGGTGAAGCAGCTAACCAAAAAGTATCAGTTGTAAGTTCAGGTTCTCTTGCGCTTGATATTGCACTTGGTGCAGGTGGTTACCCTAAAGGTCGTATCGTTGAAATCTACGGACCAGAATCTTCTGGTAAAACAACAGTCGCTCTTCATGCCGTTGCAGCGGTTCAAAAAGAAGGTGGAATTGCAGCCTTTATCGATGCTGAAAATGCTCTTGACCCAGAATATGCAAAAGCACTCGGTGTAAATATTGATGAACTTTTGCTCTCACAACCTGACTATGGTGAACAAGGACTTCAAATTGCTGAAAAATTGATTACTTCTGGAGCGGTTGACTTGGTCGTTATTGACTCAGTTGCAGCCTTGGTACCAAAGGCCGAAATTGATGGCGAAATCGGAGACAGTTCAGTTGGTCTTCAAGCACGTATGATGTCACAAGCTATGCGTAAACTTGCAGGACATATCAACAAAACAAAAACAACAGCGATTTTCATCAACCAATTGCGTGAAAAAGTTGGAGTGATGTTTGGTTCACCAGAAACAACTCCTGGTGGTCGTGCCTTGAAATTTTACGCCTCAGTTCGTCTTGACGTACGTGGTTCAACAAAAATTGAAGAAGGTTCTGGAGATAACAAAACTCAAATTGGTAAAATCACCAAAATCAAAGTCGTTAAAAATAAAGTTGCACCACCATTTAAGGTTGCGCTTGTTGATATCATGTTTGGTGAAGGAATTTCAAGTACAGGTGAGCTTTTAAATATTGCTGTTGAAGAAGGCATTATTAAGAAATCTGGTGCTTGGTTTGCTTATAATGATGAGAAGATTGGTCAAGGGGCAGAAAAAGCTAAAAACTACCTCAAAGAGCATCAAGATGTTTTTGATGAAATAGACCACAAAGTTCGGGCAGCTCATGGACTTCTTGAT
>recA_Lcl-094
GAGCGTGATAAAGCATTGGCTGATGCTCTTGCTCTGATTGAAAAAGACTTTGGGAAAGGTTCACTCATGCGTCTTGGTGAAGCAGCTAACCAAAAAGTATCAGTTGTAAGTTCAGGTTCTCTTGCGCTTGATATTGCACTTGGTGCAGGTGGTTACCCTAAAGGTCGTATCGTTGAAATCTACGGACCAGAATCTTCTGGTAAAACAACAGTCGCTCTTCATGCCGTTGCAGCGGTTCAAAAAGAAGGTGGAATTGCAGCCTTTATCGATGCTGAAAATGCTCTTGACCCAGAATATGCAAAAGCACTCGGTGTAAATATTGATGAACTTTTGCTCTCACAACCTGACTATGGTGAACAAGGACTTCAAATTGCTGAAAAATTGATTACTTCTGGAGCGGTTGACTTGGTCGTTATTGACTCAGTTGCAGCCTTGGTACCAAAGGCCGAAATTGATGGCGAAATCGGAGACAGTTCAGTTGGTCTTCAAGCACGTATGATGTCACAAGCTATGCGTAAACTTGCAGGACATATCAACAAAACAAAAACAACAGCGATTTTCATCAACCAATTGCGTGAAAAAGTTGGAGTGATGTTTGGTTCACCAGAAACAACTCCTGGTGGTCGTGCCTTGAAATTTTACGCCTCAGTTCGTCTTGACGTACGTGGTTCAACAAAAATTGAAGAAGGTTCTGGAGATAACAAAACTCAAATTGGTAAAATCACCAAAATCAAAGTCGTTAAAAATAAAGTTGCACCACCATTTAAGGTTGCGCTTGTTGATATCATGTTTGGTGAAGGAATTTCAAGTACAGGTGAGCTTTTAAATATTGCTGTTGAAGAAGGCATTATTAAGAAATCTGGTGCTTGGTTTGCTTATAATGATGAGAAGATTGGTCAAGGGGCAGAAAAAGCTAAAAACTACCTCAAAGAGCATCAAGATGTTTTTGATGAAATAGACCACAAAGTTCGGGCAGCTCATGGACTTCTTGAT
>recA_Lcl-095
GAGCGTGATAAAGCATTGGCTGATGCTCTTGCTCTGATTGAAAAAGACTTTGGGAAAGGTTCACTCATGCGTCTTGGTGAAGCAGCTAACCAAAAAGTATCAGTTGTAAGTTCAGGTTCTCTTGCGCTTGATATTGCACTTGGTGCAGGTGGTTACCCTAAAGGTCGTATCGTTGAAATCTACGGACCAGAATCTTCTGGTAAAACAACAGTCGCTCTTCATGCCGTTGCAGCGGTTCAAAAAGAAGGTGGAATTGCAGCCTTTATCGATGCTGAAAATGCTCTTGACCCAGAATATGCAAAAGCACTCGGTGTAAATATTGATGAACTTTTGCTCTCACAACCTGACTATGGTGAACAAGGACTTCAAATTGCTGAAAAATTGATTACTTCTGGAGCGGTTGACTTGGTCGTTATTGACTCAGTTGCAGCCTTGGTACCAAAGGCCGAAATTGATGGCGAAATCGGAGACAGTTCAGTTGGTCTTCAAGCACGTATGATGTCACAAGCTATGCGTAAACTTGCAGGACATATCAACAAAACAAAAACAACAGCGATTTTCATCAACCAATTGCGTGAAAAAGTTGGAGTGATGTTTGGTTCACCAGAAACAACTCCTGGTGGTCGTGCCTTGAAATTTTACGCCTCAGTTCGTCTTGACGTACGTGGTTCAACAAAAATTGAAGAAGGTTCTGGAGATAACAAAACTCAAATTGGTAAAATCACCAAAATCAAAGTCGTTAAAAATAAAGTTGCACCACCATTTAAGGTTGCGCTTGTTGATATCATGTTTGGTGAAGGAATTTCAAGTACAGGTGAGCTTTTAAATATTGCTGTTGAAGAAGGCATTATTAAGAAATCTGGTGCTTGGTTTGCTTATAATGATGAGAAGATTGGTCAAGGGGCAGAAAAAGCTAAAAACTACCTCAAAGAGCATCAAGATGTTTTTGATGAAATAGACCACAAAGTTCGGGCAGCTCATGGACTTCTTGAT
>recA_Lcl-096
GAACGTGACAAAGCTTTGGCAGATGCACTTGCTCTGATTGAAAAAGACTTTGGGAAAGGTTCACTTATGCGACTTGGCGAAGCAGCCAACCAGAAAGTGTCAGTAGTAAGTTCAGGCTCACTTGCACTTGATATTGCGCTTGGTGCAGGTGGATATCCTAAAGGACGTATCGTTGAAATCTACGGACCAGAATCTTCTGGTAAAACAACAGTCGCTCTTCATGCCGTTGCAGCGGTTCAAAAAGAAGGTGGAATTGCAGCCTTTATCGATGCTGAAAATGCGCTTGACCCAGAATATGCAAAAGCGCTCGGTGTCAATATTGATGAACTTTTACTTTCACAACCAGACTATGGTGAACAAGGGCTTCAAATTGCTGAAAAATTGATTACATCTGGTGCAGTTGACTTAGTTGTTATTGACTCAGTTGCAGCTTTGGTACCTAAAGCCGAAATTGATGGTGAAATTGGTGACAGTTCAGTTGGGCTTCAAGCTCGTATGATGTCACAAGCCATGCGTAAACTTGCAGGACATATTAATAAAACAAAAACAACAGCTATTTTCATCAACCAATTGCGTGAAAAAGTTGGGGTTATGTTTGGTTCGCCAGAAACAACACCTGGTGGTCGTGCATTGAAATTCTACGCTTCTGTACGTCTTGATGTACGTGGTTCAACAAAAATCGAAGAAGGTTCTGGAGATAACAAGACCCAAATCGGTAAAATCACAAAAATCAAAGTCGTTAAAAATAAAGTGGCTCCACCATTCAAGGTTGCTCTCGTTGATATCATGTTTGGTGAAGGAATTTCAAGAACCGGTGAACTTTTAAACATTGCTGTTGATGAAGGAATCATCAAAAAATCAGGCGCTTGGTTTGCTTACAATGACGAAAAAATTGGTCAAGGAGCAGAAAAAGCGAAGAACTATCTCAAAGAACATCAAGAAATCTTTGATGAAATTGACCATAAAGTTCGTGCCGCACACGGTCTTCTTGAT
>recA_Lcl-097
GAGCGTGATAAAGCATTGGCTGATGCTCTTGCTCTGATTGAAAAAGACTTTGGGAAAGGTTCACTCATGCGTCTTGGTGAAGCAGCTAACCAAAAAGTATCAGTTGTAAGTTCAGGTTCTCTTGCGCTTGATATTGCACTTGGTGCAGGTGGTTACCCTAAAGGTCGTATCGTTGAAATCTACGGACCAGAATCTTCTGGTAAAACAACAGTCGCTCTTCATGCCGTTGCAGCGGTTCAAAAAGAAGGTGGAATTGCAGCCTTTATCGATGCTGAAAATGCTCTTGACCCAGAATATGCAAAAGCACTCGGTGTAAATATTGATGAACTTTTGCTCTCACAACCTGACTATGGTGAACAAGGACTTCAAATTGCTGAAAAATTGATTACTTCTGGAGCGGTTGACTTGGTCGTTATTGACTCAGTTGCAGCCTTGGTACCAAAGGCCGAAATTGATGGCGAAATCGGAGACAGTTCAGTTGGTCTTCAAGCACGTATGATGTCACAAGCTATGCGTAAACTTGCAGGACATATCAACAAAACAAAAACAACAGCGATTTTCATCAACCAATTGCGTGAAAAAGTTGGAGTGATGTTTGGTTCACCAGAAACAACTCCTGGTGGTCGTGCCTTGAAATTTTACGCCTCAGTTCGTCTTGACGTACGTGGTTCAACAAAAATTGAAGAAGGTTCTGGAGATAACAAAACTCAAATTGGTAAAATCACCAAAATCAAAGTCGTTAAAAATAAAGTTGCACCACCATTTAAGGTTGCGCTTGTTGATATCATGTTTGGTGAAGGAATTTCAAGTACAGGTGAGCTTTTAAATATTGCTGTTGAAGAAGGCATTATTAAGAAATCTGGTGCTTGGTTTGCTTATAATGATGAGAAGATTGGTCAAGGGGCAGAAAAAGCTAAAAACTACCTCAAAGAGCATCAAGATGTTTTTGATGAAATAGACCACAAAGTTCGGGCAGCTCATGGACTTCTTGAT
>recA_Lcl-098
GAGCGTGATAAAGCATTGGCTGATGCTCTTGCTCTGATTGAAAAAGACTTTGGGAAAGGTTCACTCATGCGTCTTGGTGAAGCAGCTAACCAAAAAGTATCAGTTGTAAGTTCAGGTTCTCTTGCGCTTGATATTGCACTTGGTGCAGGTGGTTACCCTAAAGGTCGTATCGTTGAAATCTACGGACCAGAATCTTCTGGTAAAACAACAGTCGCTCTTCATGCCGTTGCAGCGGTTCAAAAAGAAGGTGGAATTGCAGCCTTTATCGATGCTGAAAATGCTCTTGACCCAGAATATGCAAAAGCACTCGGTGTAAATATTGATGAACTTTTGCTCTCACAACCTGACTATGGTGAACAAGGACTTCAAATTGCTGAAAAATTGATTACTTCTGGAGCGGTTGACTTGGTCGTTATTGACTCAGTTGCAGCCTTGGTACCAAAGGCCGAAATTGATGGCGAAATCGGAGACAGTTCAGTTGGTCTTCAAGCACGTATGATGTCACAAGCTATGCGTAAACTTGCAGGACATATCAACAAAACAAAAACAACAGCGATTTTCATCAACCAATTGCGTGAAAAAGTTGGAGTGATGTTTGGTTCACCAGAAACAACTCCTGGTGGTCGTGCCTTGAAATTTTACGCCTCAGTTCGTCTTGACGTACGTGGTTCAACAAAAATTGAAGAAGGTTCTGGAGATAACAAAACTCAAATTGGTAAAATCACCAAAATCAAAGTCGTTAAAAATAAAGTTGCACCACCATTTAAGGTTGCGCTTGTTGATATCATGTTTGGTGAAGGAATTTCAAGTACAGGTGAGCTTTTAAATATTGCTGTTGAAGAAGGCATTATTAAGAAATCTGGTGCTTGGTTTGCTTATAATGATGAGAAGATTGGTCAAGGGGCAGAAAAAGCTAAAAACTACCTCAAAGAGCATCAAGATGTTTTTGATGAAATAGACCACAAAGTTCGGGCAGCTCATGGACTTCTTGAT
>recA_Lcl-099
GAACGTGACAAAGCTTTGGCAGATGCACTTGCTCTGATTGAAAAAGACTTTGGGAAAGGTTCACTTATGCGACTTGGCGAAGCAGCCAACCAGAAAGTGTCAGTAGTAAGTTCAGGCTCACTTGCACTTGATATTGCGCTTGGTGCAGGTGGATATCCTAAAGGACGTATCGTTGAAATCTACGGACCAGAATCTTCTGGTAAAACAACAGTCGCTCTTCATGCCGTTGCAGCGGTTCAAAAAGAAGGTGGAATTGCAGCCTTTATCGATGCTGAAAATGCGCTTGACCCAGAATATGCAAAAGCGCTCGGTGTCAATATCGATGAACTTTTACTTTCACAACCAGACTATGGTGAACAAGGGCTTCAAATTGCTGAAAAATTGATTACATCTGGTGCAGTTGACTTAGTTGTTATTGACTCAGTTGCAGCTTTGGTACCTAAAGCCGAAATTGATGGTGAAATTGGTGACAGTTCAGTTGGGCTTCAAGCTCGTATGATGTCACAAGCCATGCGTAAACTTGCAGGACATATTAATAAAACAAAAACAACAGCTATTTTCATCAACCAATTGCGTGAAAAAGTTGGGGTTATGTTTGGTTCGCCAGAAACAACACCTGGTGGTCGTGCATTGAAATTCTACGCTTCTGTACGTCTTGATGTACGTGGTTCAACAAAAATCGAAGAAGGTTCTGGAGATAACAAGACCCAAATCGGTAAAATCACAAAAATCAAAGTCGTTAAAAATAAAGTGGCTCCACCATTCAAGGTTGCTCTCGTAGATATCATGTTTGGTGAAGGAATTTCAAGAACCGGTGAACTTTTAAACATTGCTGTTGATGAAGGAATCATCAAAAAATCAGGCGCTTGGTTTGCTTACAATGACGAAAAAATTGGTCAAGGAGCAGAAAAAGCGAAGAACTATCTCAAAGAACATCAAGAAATCTTTGATGAAATTGACCATAAAGTTCGTACCGCACACGGTCTTCTTGAT
>recA_Lcl-100
GAGCGTGATAAAGCATTGGCTGATGCTCTTGCTCTGATTGAAAAAGACTTTGGGAAAGGTTCACTCATGCGTCTTGGTGAAGCAGCTAACCAAAAAGTATCAGTTGTAAGTTCAGGTTCTCTTGCGCTTGATATTGCACTTGGTGCAGGTGGTTACCCTAAAGGTCGTATCGTTGAAATCTACGGACCAGAATCTTCTGGTAAAACAACAGTCGCTCTTCATGCCGTTGCAGCGGTTCAAAAAGAAGGTGGAATTGCAGCCTTTATCGATGCTGAAAATGCTCTTGACCCAGAATATGCAAAAGCACTCGGTGTAAATATTGATGAACTTTTGCTCTCACAACCTGACTATGGTGAACAAGGACTTCAAATTGCTGAAAAATTGATTACTTCTGGAGCGGTTGACTTGGTCGTTATTGACTCAGTTGCAGCCTTGGTACCAAAGGCCGAAATTGATGGCGAAATCGGAGACAGTTCAGTTGGTCTTCAAGCACGTATGATGTCACAAGCTATGCGTAAACTTGCAGGACATATCAACAAAACAAAAACAACAGCGATTTTCATCAACCAATTGCGTGAAAAAGTTGGAGTGATGTTTGGTTCACCAGAAACAACTCCTGGTGGTCGTGCCTTGAAATTTTACGCCTCAGTTCGTCTTGACGTACGTGGTTCAACAAAAATTGAAGAAGGTTCTGGAGATAACAAAACTCAAATTGGTAAAATCACCAAAATCAAAGTCGTTAAAAATAAAGTTGCACCACCATTTAAGGTTGCGCTTGTTGATATCATGTTTGGCGAAGGAATTTCAAGTACAGGTGAGCTTTTAAATATTGCTGTTGAAGAAGGCATTATTAAGAAATCTGGTGCTTGGTTTGCTTATAATGATGAGAAGATTGGTCAAGGGGCAGAAAAAGCTAAAAACTACCTCAAAGAGCATCAAGATGTTTTTGATGAAATAGACCACAAAGTTCGGGCAGCTCATGGACTTCTTGAT
>recA_Lcl-101
GAGCGTGATAAAGCATTGGCTGATGCTCTTGCTCTGATTGAAAAAGACTTTGGGAAAGGTTCACTCATGCGTCTTGGTGAAGCAGCTAACCAAAAAGTATCAGTTGTAAGTTCAGGTTCTCTTGCGCTTGATATTGCACTTGGTGCAGGTGGTTACCCTAAAGGTCGTATCGTTGAAATCTACGGACCAGAATCTTCTGGTAAAACAACAGTCGCTCTTCATGCCGTTGCAGCGGTTCAAAAAGAAGGTGGAATTGCAGCCTTTATCGATGCTGAAAATGCTCTTGACCCAGAATATGCAAAAGCACTCGGTGTAAATATTGATGAACTTTTGCTCTCACAACCTGACTATGGTGAACAAGGACTTCAAATTGCTGAAAAATTGATTACTTCTGGAGCGGTTGACTTGGTCGTTATTGACTCAGTTGCAGCCTTGGTACCAAAGGCCGAAATTGATGGCGAAATCGGAGACAGTTCAGTTGGTCTTCAAGCACGTATGATGTCACAAGCTATGCGTAAACTTGCAGGACATATCAACAAAACAAAAACAACAGCGATTTTCATCAACCAATTGCGTGAAAAAGTTGGAGTGATGTTTGGTTCACCAGAAACAACTCCTGGTGGTCGTGCCTTGAAATTTTACGCCTCAGTTCGTCTTGACGTACGTGGTTCAACAAAAATTGAAGAAGGTTCTGGAGATAACAAAACTCAAATTGGTAAAATCACCAAAATCAAAGTCGTTAAAAATAAAGTTGCACCACCATTTAAGGTTGCGCTTGTTGATATCATGTTTGGTGAAGGAATTTCAAGTACAGGTGAGCTTTTAAATATTGCTGTTGAAGAAGGCATTATTAAGAAATCTGGTGCTTGGTTTGCTTATAATGATGAGAAGATTGGTCAAGGGGCAGAAAAAGCTAAAAACTACCTCAAAGAGCATCAAGATGTTTTTGATGAAATAGACCACAAAGTTCGGGCAGCTCATGGACTTCTTGAT
>recA_Lcl-102
GAGCGTGATAAAGCATTGGCTGATGCTCTTGCTCTGATTGAAAAAGACTTTGGGAAAGGTTCACTCATGCGTCTTGGTGAAGCAGCTAACCAAAAAGTATCAGTTGTAAGTTCAGGTTCTCTTGCGCTTGATATTGCACTTGGTGCAGGTGGTTACCCTAAAGGTCGTATCGTTGAAATCTACGGACCAGAATCTTCTGGTAAAACAACAGTCGCTCTTCATGCCGTTGCAGCGGTTCAAAAAGAAGGTGGAATTGCAGCCTTTATCGATGCTGAAAATGCTCTTGACCCAGAATATGCAAAAGCACTCGGTGTAAATATTGATGAACTTTTGCTCTCACAACCTGACTATGGTGAACAAGGACTTCAAATTGCTGAAAAATTGATTACTTCTGGAGCGGTTGACTTGGTCGTTATTGACTCAGTTGCAGCCTTGGTACCAAAGGCCGAAATTGATGGCGAAATCGGAGACAGTTCAGTTGGTCTTCAAGCACGTATGATGTCACAAGCTATGCGTAAACTTGCAGGACATATCAACAAAACAAAAACAACAGCGATTTTCATCAACCAATTGCGTGAAAAAGTTGGAGTGATGTTTGGTTCACCAGAAACAACTCCTGGTGGTCGTGCCTTGAAATTTTACGCCTCAGTTCGTCTTGACGTACGTGGTTCAACAAAAATTGAAGAAGGTTCTGGAGATAACAAAACTCAAATTGGTAAAATCACCAAAATCAAAGTCGTTAAAAATAAAGTTGCACCACCATTTAAGGTTGCGCTTGTTGATATCATGTTTGGTGAAGGAATTTCAAGTACAGGTGAGCTTTTAAATATTGCTGTTGAAGAAGGCATTATTAAGAAATCTGGTGCTTGGTTTGCTTATAATGATGAGAAGATTGGTCAAGGGGCAGAAAAAGCTAAAAACTACCTCAAAGAGCATCAAGATGTTTTTGATGAAATAGACCACAAAGTTCGGGCAGCTCATGGACTTCTTGAT
>recA_Lcl-103
GAACGTGACAAAGCTTTGGCAGATGCACTTGCTCTGATTGAAAAAGACTTTGGGAAAGGTTCACTTATGCGACTTGGCGAAGCAGCCAACCAGAAAGTGTCAGTAGTAAGTTCAGGCTCACTTGCACTTGATATTGCGCTTGGTGCAGGTGGATATCCTAAAGGACGTATCGTTGAAATCTACGGACCAGAATCTTCTGGTAAAACAACAGTCGCTCTTCATGCCGTTGCAGCGGTTCAAAAAGAAGGTGGAATTGCAGCCTTTATCGATGCTGAAAATGCGCTTGACCCAGAATATGCAAAAGCGCTCGGTGTCAATATCGATGAACTTTTACTTTCACAACCAGACTATGGTGAACAAGGGCTTCAAATTGCTGAAAAATTGATTACATCTGGTGCAGTTGACTTAGTTGTTATTGACTCAGTTGCAGCTTTGGTACCTAAAGCCGAAATTGATGGTGAAATTGGTGACAGTTCAGTTGGGCTTCAAGCTCGTATGATGTCACAAGCCATGCGTAAACTTGCAGGACATATTAATAAAACAAAAACAACAGCTATTTTCATCAACCAATTGCGTGAAAAAGTTGGGGTTATGTTTGGTTCGCCAGAAACAACACCTGGTGGTCGTGCATTGAAATTCTACGCTTCTGTACGTCTTGATGTACGTGGTTCAACAAAAATCGAAGAAGGTTCTGGAGATAACAAGACCCAAATCGGTAAAATCACAAAAATCAAAGTCGTTAAAAATAAAGTGGCTCCACCATTCAAGGTTGCTCTCGTAGATATCATGTTTGGTGAAGGAATTTCAAGAACCGGTGAACTTTTAAACATTGCTGTTGATGAAGGAATCATCAAAAAATCAGGCGCTTGGTTTGCTTACAATGACGAAAAAATTGGTCAAGGAGCAGAAAAAGCGAAGAACTATCTCAAAGAACATCAAGAAATCTTTGATGAAATTGACCATAAAGTTCGTACCGCACACGGTCTTCTTGAT
>recA_Lcl-104
GAACGTGACAAAGCTTTGGCAGATGCACTTGCTCTGATTGAAAAAGACTTTGGGAAAGGTTCACTTATGCGACTTGGCGAAGCAGCCAACCAGAAAGTGTCAGTAGTAAGTTCAGGCTCACTTGCACTTGATATTGCGCTTGGTGCAGGTGGATATCCTAAAGGACGTATCGTTGAAATCTACGGACCAGAATCTTCTGGTAAAACAACAGTCGCTCTTCATGCCGTTGCAGCGGTTCAAAAAGAAGGTGGAATTGCAGCCTTTATCGATGCTGAAAATGCGCTTGACCCAGAATATGCAAAAGCGCTCGGTGTCAATATCGATGAACTTTTACTTTCACAACCAGACTATGGTGAACAAGGGCTTCAAATTGCTGAAAAATTGATTACATCTGGTGCAGTTGACTTAGTTGTTATTGACTCAGTTGCAGCTTTGGTACCTAAAGCCGAAATTGACGGTGAAATTGGTGACAGTTCAGTTGGGCTTCAAGCTCGTATGATGTCACAAGCCATGCGTAAACTTGCAGGACATATTAATAAAACAAAAACAACAGCTATTTTCATCAACCAATTGCGTGAAAAAGTTGGGGTTATGTTTGGTTCGCCAGAAACAACACCTGGTGGTCGTGCATTGAAATTCTACGCTTCTGTACGTCTTGATGTACGTGGTTCAACAAAAATCGAAGAAGGTTCTGGAGATAACAAGACCCAAATCGGTAAAATCACAAAAATCAAAGTCGTTAAAAATAAAGTGGCTCCACCATTCAAGGTTGCTCTCGTAGATATCATGTTTGGTGAAGGAATTTCAAGAACCGGTGAACTTTTAAACATTGCTGTTGATGAAGGAATCATCAAAAAATCAGGCGCTTGGTTTGCTTACAATGACGAAAAAATTGGTCAAGGAGCAGAAAAAGCGAAGAACTATCTCAAAGAACATCAAGAAATCTTTGATGAAATTGACCATAAAGTTCGTGCCGCACACGGTCTTCTTGAT
>recA_Lcl-105
GAACGTGACAAAGCTTTGGCAGATGCACTTGCTCTGATTGAAAAAGACTTTGGGAAAGGTTCACTTATGCGACTTGGCGAAGCAGCCAACCAGAAAGTGTCAGTAGTAAGTTCAGGCTCACTTGCACTTGATATTGCGCTTGGTGCAGGTGGATATCCTAAAGGACGTATCGTTGAAATCTACGGACCAGAATCTTCTGGTAAAACAACAGTCGCTCTTCATGCCGTTGCAGCGGTTCAAAAAGAAGGTGGAATTGCAGCCTTTATCGATGCTGAAAATGCGCTTGACCCAGAATATGCAAAAGCGCTCGGTGTCAATATCGATGAACTTTTACTTTCACAACCAGACTATGGTGAACAAGGGCTTCAAATTGCTGAAAAATTGATTACATCTGGTGCAGTTGACTTAGTTGTTATTGACTCAGTTGCAGCTTTGGTACCTAAAGCCGAAATTGATGGTGAAATTGGTGACAGTTCAGTTGGGCTTCAAGCTCGTATGATGTCACAAGCCATGCGTAAACTTGCAGGACATATTAATAAAACAAAAACAACAGCTATTTTCATCAACCAATTGCGTGAAAAAGTTGGGGTTATGTTTGGTTCGCCAGAAACAACACCTGGTGGTCGTGCATTGAAATTCTACGCTTCTGTACGTCTTGATGTACGTGGTTCAACAAAAATCGAAGAAGGTTCTGGAGATAACAAGACCCAAATCGGTAAAATCACAAAAATCAAAGTCGTTAAAAATAAAGTGGCTCCACCATTCAAGGTTGCTCTCGTAGATATCATGTTTGGTGAAGGAATTTCAAGAACCGGTGAACTTTTAAACATTGCTGTTGATGAAGGAATCATCAAAAAATCAGGCGCTTGGTTTGCTTACAATGACGAAAAAATTGGTCAAGGAGCAGAAAAAGCGAAGAACTATCTCAAAGAACATCAAGAAATCTTTGATGAAATTGACCATAAAGTTCGTACCGCACACGGTCTTCTTGAT
>recA_Lcl-106
GAACGTGACAAAGCTTTGGCAGATGCACTTGCTCTGATTGAAAAAGACTTTGGGAAAGGTTCACTTATGCGTCTTGGCGAAGCAGCCAACCAGAAAGTGTCAGTAGTAAGTTCAGGCTCACTTGCACTTGATATTGCGCTTGGTGCAGGTGGATATCCTAAAGGACGTATCGTTGAAATCTACGGACCAGAATCTTCTGGTAAAACAACAGTCGCTCTTCATGCCGTTGCAGCGGTTCAAAAAGAAGGTGGAATTGCAGCCTTTATCGATGCTGAAAATGCGCTTGACCCAGAATATGCAAAAGCGCTCGGTGTCAATATCGATGAACTTTTACTTTCACAACCGGACTATGGTGAACAAGGGCTTCAAATTGCTGAAAAATTGATTACATCTGGTGCAGTTGACTTAGTTGTTATTGACTCAGTTGCAGCTTTGGTACCTAAAGCCGAAATTGACGGTGAAATTGGTGATAGTTCAGTTGGGCTTCAAGCTCGTATGATGTCACAAGCCATGCGTAAACTTGCAGGACATATTAATAAAACAAAAACAACAGCTATTTTCATCAACCAATTGCGTGAAAAAGTTGGGGTTATGTTTGGTTCGCCAGAAACAACACCTGGTGGTCGTGCATTGAAATTCTACGCTTCTGTACGTCTTGATGTACGTGGTTCAACAAAAATCGAAGAAGGTTCTGGAGATAACAAGACCCAAATCGGTAAAATCACAAAAATCAAAGTCGTTAAAAATAAAGTGGCTCCACCATTCAAGGTTGCTCTCGTAGATATCATGTTTGGTGAAGGAATTTCAAGAACCGGTGAACTTTTAAACATTGCTGTTGATGAAGGAATCATCAAAAAATCAGGCGCTTGGTTTGCTTACAATGACGAAAAAATTGGTCAAGGAGCAGAAAAAGCGAAGAACTATCTCAAAGAACATCAAGAAATCTTTGATGAAATTGACCATAAAGTTCGTGCCGCACACGGTCTTCTTGAT
>recA_Lcl-107
GAACGTGACAAAGCTTTGGCAGATGCACTTGCTCTGATTGAAAAAGACTTTGGGAAAGGTTCACTTATGCGTCTTGGCGAAGCAGCCAACCAGAAAGTGTCAGTAGTAAGTTCAGGCTCACTTGCACTTGATATTGCGCTTGGTGCAGGTGGATATCCTAAAGGACGTATCGTTGAAATCTACGGACCAGAATCTTCTGGTAAAACAACAGTCGCTCTTCATGCCGTTGCAGCGGTTCAAAAAGAAGGTGGAATTGCAGCCTTTATCGATGCTGAAAATGCGCTTGACCCAGAATATGCAAAAGCGCTCGGTGTCAATATCGATGAACTTTTACTTTCACAACCGGACTATGGTGAACAAGGGCTTCAAATTGCTGAAAAATTGATTACATCTGGTGCAGTTGACTTAGTTGTTATTGACTCAGTTGCAGCTTTGGTACCTAAAGCCGAAATTGACGGTGAAATTGGTGATAGTTCAGTTGGGCTTCAAGCTCGTATGATGTCACAAGCCATGCGTAAACTTGCAGGACATATTAATAAAACAAAAACAACAGCTATTTTCATCAACCAATTGCGTGAAAAAGTTGGGGTTATGTTTGGTTCGCCAGAAACAACACCTGGTGGTCGTGCATTGAAATTCTACGCTTCTGTACGTCTTGATGTACGTGGTTCAACAAAAATCGAAGAAGGTTCTGGAGATAACAAGACCCAAATCGGTAAAATCACAAAAATCAAAGTCGTTAAAAATAAAGTGGCTCCACCATTCAAGGTTGCTCTCGTAGATATCATGTTTGGTGAAGGAATTTCAAGAACCGGTGAACTTTTAAACATTGCTGTTGATGAAGGAATCATCAAAAAATCAGGCGCTTGGTTTGCTTACAATGACGAAAAAATTGGTCAAGGAGCAGAAAAAGCGAAGAACTATCTCAAAGAACATCAAGAAATCTTTGATGAAATTGACCATAAAGTTCGTGCCGCACACGGTCTTCTTGAT
>recA_Lcl-108
GAACGTGACAAAGCTTTGGCAGATGCACTTGCTCTGATTGAAAAAGACTTTGGGAAAGGTTCACTTATGCGACTTGGCGAAGCAGCCAACCAGAAAGTGTCAGTAGTAAGTTCAGGCTCACTTGCACTTGATATTGCGCTTGGTGCAGGTGGATATCCTAAAGGACGTATCGTTGAAATCTACGGACCAGAATCTTCTGGTAAAACAACAGTCGCTCTTCATGCCGTTGCAGCGGTTCAAAAAGAAGGTGGAATTGCAGCCTTTATCGATGCTGAAAATGCGCTTGACCCAGAATATGCAAAAGCGCTCGGTGTCAATATCGATGAACTTTTACTTTCACAACCAGACTATGGTGAACAAGGGCTTCAAATTGCTGAAAAATTGATTACATCTGGTGCAGTTGACTTAGTTGTTATTGACTCAGTTGCAGCTTTGGTACCTAAAGCCGAAATTGATGGTGAAATTGGTGACAGTTCAGTTGGGCTTCAAGCTCGTATGATGTCACAAGCCATGCGTAAACTTGCAGGACATATTAATAAAACAAAAACAACAGCTATTTTCATCAACCAATTGCGTGAAAAAGTTGGGGTTATGTTTGGTTCGCCAGAAACAACACCTGGTGGTCGTGCATTGAAATTCTACGCTTCTGTACGTCTTGATGTACGTGGTTCAACAAAAATCGAAGAAGGTTCTGGAGATAACAAGACCCAAATCGGTAAAATCACAAAAATCAAAGTCGTTAAAAATAAAGTGGCTCCACCATTCAAGGTTGCTCTCGTAGATATCATGTTTGGTGAAGGAATTTCAAGAACCGGTGAACTTTTAAACATTGCTGTTGATGAAGGAATCATCAAAAAATCAGGCGCTTGGTTTGCTTACAATGACGAAAAAATTGGTCAAGGAGCAGAAAAAGCGAAGAACTATCTCAAAGAACATCAAGAAATCTTTGATGAAATTGACCATAAAGTTCGTACCGCACACGGTCTTCTTGAT
>recA_Lcl-109
GAACGTGACAAAGCTTTGGCAGATGCACTTGCTCTGATTGAAAAAGACTTTGGGAAAGGTTCACTTATGCGTCTTGGCGAAGCAGCCAACCAGAAAGTGTCAGTAGTAAGTTCAGGCTCACTTGCACTTGATATTGCGCTTGGTGCAGGTGGATATCCTAAAGGACGTATCGTTGAAATCTACGGACCAGAATCTTCTGGTAAAACAACAGTCGCTCTTCATGCCGTTGCAGCGGTTCAAAAAGAAGGTGGAATTGCAGCCTTTATCGATGCTGAAAATGCGCTTGACCCAGAATATGCAAAAGCGCTCGGTGTCAATATCGATGAACTTTTACTTTCACAACCGGACTATGGTGAACAAGGGCTTCAAATTGCTGAAAAATTGATTACATCTGGTGCAGTTGACTTAGTTGTTATTGACTCAGTTGCAGCTTTGGTACCTAAAGCCGAAATTGACGGTGAAATTGGTGATAGTTCAGTTGGGCTTCAAGCTCGTATGATGTCACAAGCCATGCGTAAACTTGCAGGACATATTAATAAAACAAAAACAACAGCTATTTTCATCAACCAATTGCGTGAAAAAGTTGGGGTTATGTTTGGTTCGCCAGAAACAACACCTGGTGGTCGTGCATTGAAATTCTACGCTTCTGTACGTCTTGATGTACGTGGTTCAACAAAAATCGAAGAAGGTTCTGGAGATAACAAGACCCAAATCGGTAAAATCACAAAAATCAAAGTCGTTAAAAATAAAGTGGCTCCACCATTCAAGGTTGCTCTCGTAGATATCATGTTTGGTGAAGGAATTTCAAGAACCGGTGAACTTTTAAACATTGCTGTTGATGAAGGAATCATCAAAAAATCAGGCGCTTGGTTTGCTTACAATGACGAAAAAATTGGTCAAGGAGCAGAAAAAGCGAAGAACTATCTCAAAGAACATCAAGAAATCTTTGATGAAATTGACCATAAAGTTCGTGCCGCACACGGTCTTCTTGAT
>recA_Lcl-110
GAACGTGACAAAGCTTTGGCAGATGCACTTGCTCTGATTGAAAAAGACTTTGGGAAAGGTTCACTTATGCGTCTTGGCGAAGCAGCCAACCAGAAAGTGTCAGTAGTAAGTTCAGGCTCACTTGCACTTGATATTGCGCTTGGTGCAGGTGGATATCCTAAAGGACGTATCGTTGAAATCTACGGACCAGAATCTTCTGGTAAAACAACAGTCGCTCTTCATGCCGTTGCAGCGGTTCAAAAAGAAGGTGGAATTGCAGCCTTTATCGATGCTGAAAATGCGCTTGACCCAGAATATGCAAAAGCGCTCGGTGTCAATATCGATGAACTTTTACTTTCACAACCGGACTATGGTGAACAAGGGCTTCAAATTGCTGAAAAATTGATTACATCTGGTGCAGTTGACTTAGTTGTTATTGACTCAGTTGCAGCTTTGGTACCTAAAGCCGAAATTGACGGTGAAATTGGTGATAGTTCAGTTGGGCTTCAAGCTCGTATGATGTCACAAGCCATGCGTAAACTTGCAGGACATATTAATAAAACAAAAACAACAGCTATTTTCATCAACCAATTGCGTGAAAAAGTTGGGGTTATGTTTGGTTCGCCAGAAACAACACCTGGTGGTCGTGCATTGAAATTCTACGCTTCTGTACGTCTTGATGTACGTGGTTCAACAAAAATCGAAGAAGGTTCTGGAGATAACAAGACCCAAATCGGTAAAATCACAAAAATCAAAGTCGTTAAAAATAAAGTGGCTCCACCATTCAAGGTTGCTCTCGTAGATATCATGTTTGGTGAAGGAATTTCAAGAACCGGTGAACTTTTAAACATTGCTGTTGATGAAGGAATCATCAAAAAATCAGGCGCTTGGTTTGCTTACAATGACGAAAAAATTGGTCAAGGAGCAGAAAAAGCGAAGAACTATCTCAAAGAACATCAAGAAATCTTTGATGAAATTGACCATAAAGTTCGTGCCGCACACGGTCTTCTTGAT
>recA_Lcl-111
GAACGTGACAAAGCTTTGGCAGATGCACTTGCTCTGATTGAAAAAGACTTTGGGAAAGGTTCACTTATGCGACTTGGCGAAGCAGCCAACCAGAAAGTGTCAGTAGTAAGTTCAGGCTCACTTGCACTTGATATTGCGCTTGGTGCAGGTGGATATCCTAAAGGACGTATCGTTGAAATCTACGGACCAGAATCTTCTGGTAAAACAACAGTCGCTCTTCATGCCGTTGCAGCGGTTCAAAAAGAAGGTGGAATTGCAGCCTTTATCGATGCTGAAAATGCGCTTGACCCAGAATATGCAAAAGCGCTCGGTGTCAATATCGATGAACTTTTACTTTCACAACCAGACTATGGTGAACAAGGGCTTCAAATTGCTGAAAAATTGATTACATCTGGTGCAGTTGACTTAGTTGTTATTGACTCAGTTGCAGCTTTGGTACCTAAAGCCGAAATTGATGGTGAAATTGGTGACAGTTCAGTTGGGCTTCAAGCTCGTATGATGTCACAAGCCATGCGTAAACTTGCAGGACATATTAATAAAACAAAAACAACAGCTATTTTCATCAACCAATTGCGTGAAAAAGTTGGGGTTATGTTTGGTTCGCCAGAAACAACACCTGGTGGTCGTGCATTGAAATTCTACGCTTCTGTACGTCTTGATGTACGTGGTTCAACAAAAATCGAAGAAGGTTCTGGAGATAACAAGACCCAAATCGGTAAAATCACAAAAATCAAAGTCGTTAAAAATAAAGTGGCTCCACCATTCAAGGTTGCTCTCGTAGATATCATGTTTGGTGAAGGAATTTCAAGAACCGGTGAACTTTTAAACATTGCTGTTGATGAAGGAATCATCAAAAAATCAGGCGCTTGGTTTGCTTACAATGACGAAAAAATTGGTCAAGGAGCAGAAAAAGCGAAGAACTATCTCAAAGAACATCAAGAAATCTTTGATGAAATTGACCATAAAGTTCGTACCGCACACGGTCTTCTTGAT
>recA_Lcl-112
GAACGTGACAAAGCTTTGGCAGATGCACTTGCTCTGATTGAAAAAGACTTTGGGAAAGGTTCACTTATGCGTCTTGGCGAAGCAGCCAACCAGAAAGTGTCAGTAGTAAGTTCAGGCTCACTTGCACTTGATATTGCGCTTGGTGCAGGTGGATATCCTAAAGGACGTATCGTTGAAATCTACGGACCAGAATCTTCTGGTAAAACAACAGTCGCTCTTCATGCCGTTGCAGCGGTTCAAAAAGAAGGTGGAATTGCAGCCTTTATCGATGCTGAAAATGCGCTTGACCCAGAATATGCAAAAGCGCTCGGTGTCAATATCGATGAACTTTTACTTTCACAACCGGACTATGGTGAACAAGGGCTTCAAATTGCTGAAAAATTGATTACATCTGGTGCAGTTGACTTAGTTGTTATTGACTCAGTTGCAGCTTTGGTACCTAAAGCCGAAATTGACGGTGAAATTGGTGATAGTTCAGTTGGGCTTCAAGCTCGTATGATGTCACAAGCCATGCGTAAACTTGCAGGACATATTAATAAAACAAAAACAACAGCTATTTTCATCAACCAATTGCGTGAAAAAGTTGGGGTTATGTTTGGTTCGCCAGAAACAACACCTGGTGGTCGTGCATTGAAATTCTACGCTTCTGTACGTCTTGATGTACGTGGTTCAACAAAAATCGAAGAAGGTTCTGGAGATAACAAGACCCAAATCGGTAAAATCACAAAAATCAAAGTCGTTAAAAATAAAGTGGCTCCACCATTCAAGGTTGCTCTCGTAGATATCATGTTTGGTGAAGGAATTTCAAGAACCGGTGAACTTTTAAACATTGCTGTTGATGAAGGAATCATCAAAAAATCAGGCGCTTGGTTTGCTTACAATGACGAAAAAATTGGTCAAGGAGCAGAAAAAGCGAAGAACTATCTCAAAGAACATCAAGAAATCTTTGATGAAATTGACCATAAAGTTCGTGCCGCACACGGTCTTCTTGAT
>recA_Lcl-113
GAACGTGACAAAGCTTTGGCAGATGCACTTGCTCTGATTGAAAAAGACTTTGGGAAAGGTTCACTTATGCGACTTGGCGAAGCAGCCAACCAGAAAGTGTCAGTAGTAAGTTCAGGCTCACTTGCACTTGATATTGCGCTTGGTGCAGGTGGATATCCTAAAGGACGTATCGTTGAAATCTACGGACCAGAATCTTCTGGTAAAACAACAGTCGCTCTTCATGCCGTTGCAGCGGTTCAAAAAGAAGGTGGAATTGCAGCCTTTATCGATGCTGAAAATGCGCTTGACCCAGAATATGCAAAAGCGCTCGGTGTCAATATCGATGAACTTTTACTTTCACAACCAGACTATGGTGAACAAGGGCTTCAAATTGCTGAAAAATTGATTACATCTGGTGCAGTTGACTTAGTTGTTATTGACTCAGTTGCAGCTTTGGTACCTAAAGCCGAAATTGATGGTGAAATTGGTGACAGTTCAGTTGGGCTTCAAGCTCGTATGATGTCACAAGCCATGCGTAAACTTGCAGGACATATTAATAAAACAAAAACAACAGCTATTTTCATCAACCAATTGCGTGAAAAAGTTGGGGTTATGTTTGGTTCGCCAGAAACAACACCTGGTGGTCGTGCATTGAAATTCTACGCTTCTGTACGTCTTGATGTACGTGGTTCAACAAAAATCGAAGAAGGTTCTGGAGATAACAAGACCCAAATCGGTAAAATCACAAAAATCAAAGTCGTTAAAAATAAAGTGGCTCCACCATTCAAGGTTGCTCTCGTAGATATCATGTTTGGTGAAGGAATTTCAAGAACCGGTGAACTTTTAAACATTGCTGTTGATGAAGGAATCATCAAAAAATCAGGCGCTTGGTTTGCTTACAATGACGAAAAAATTGGTCAAGGAGCAGAAAAAGCGAAGAACTATCTCAAAGAACATCAAGAAATCTTTGATGAAATTGACCATAAAGTTCGTACCGCACACGGTCTTCTTGAT
>recA_Lcl-114
GAACGTGACAAAGCTTTGGCAGATGCACTTGCTCTGATTGAAAAAGACTTTGGGAAAGGTTCACTTATGCGACTTGGCGAAGCAGCCAACCAGAAAGTGTCAGTAGTAAGTTCAGGCTCACTTGCACTTGATATTGCGCTTGGTGCAGGTGGATATCCTAAAGGACGTATCGTTGAAATCTACGGACCAGAATCTTCTGGTAAAACAACAGTCGCTCTTCATGCCGTTGCAGCGGTTCAAAAAGAAGGTGGAATTGCAGCCTTTATCGATGCTGAAAATGCGCTTGACCCAGAATATGCAAAAGCGCTCGGTGTCAATATCGATGAACTTTTACTTTCACAACCAGACTATGGTGAACAAGGGCTTCAAATTGCTGAAAAATTGATTACATCTGGTGCAGTTGACTTAGTTGTTATTGACTCAGTTGCAGCTTTGGTACCTAAAGCCGAAATTGATGGTGAAATTGGTGACAGTTCAGTTGGGCTTCAAGCTCGTATGATGTCACAAGCCATGCGTAAACTTGCAGGACATATTAATAAAACAAAAACAACAGCTATTTTCATCAACCAATTGCGTGAAAAAGTTGGGGTTATGTTTGGTTCGCCAGAAACAACACCTGGTGGTCGTGCATTGAAATTCTACGCTTCTGTACGTCTTGATGTACGTGGTTCAACAAAAATCGAAGAAGGTTCTGGAGATAACAAGACCCAAATCGGTAAAATCACAAAAATCAAAGTCGTTAAAAATAAAGTGGCTCCACCATTCAAGGTTGCTCTCGTAGATATCATGTTCGGTGAAGGAATTTCAAGAACCGGTGAACTTTTAAACATTGCTGTTGATGAAGGAATCATCAAAAAATCAGGCGCTTGGTTTGCTTACAATGACGAAAAAATTGGTCAAGGAGCAGAAAAAGCGAAGAACTATCTCAAAGAACATCAAGAAATCTTTGATGAAATTGACCATAAAGTTCGTACCGCACACGGTCTTCTTGAT
>recA_Lcl-115
GAACGTGACAAAGCTTTGGCAGATGCACTTGCTCTGATTGAAAAAGACTTTGGGAAAGGTTCACTTATGCGACTTGGCGAAGCAGCCAACCAGAAAGTGTCAGTAGTAAGTTCAGGCTCACTTGCACTTGATATTGCGCTTGGTGCAGGTGGATATCCTAAAGGACGTATCGTTGAAATCTACGGACCAGAATCTTCTGGTAAAACAACAGTCGCTCTTCATGCCGTTGCAGCGGTTCAAAAAGAAGGTGGAATTGCAGCCTTTATCGATGCTGAAAATGCGCTTGACCCAGAATATGCAAAAGCGCTCGGTGTCAATATCGATGAACTTTTACTTTCACAACCAGACTATGGTGAACAAGGGCTTCAAATTGCTGAAAAATTGATTACATCTGGTGCAGTTGACTTAGTTGTTATTGACTCAGTTGCAGCTTTGGTACCTAAAGCCGAAATTGATGGTGAAATTGGTGACAGTTCAGTTGGGCTTCAAGCTCGTATGATGTCACAAGCCATGCGTAAACTTGCAGGACATATTAATAAAACAAAAACAACAGCTATTTTCATCAACCAATTGCGTGAAAAAGTTGGGGTTATGTTTGGTTCGCCAGAAACAACACCTGGTGGTCGTGCATTGAAATTCTACGCTTCTGTACGTCTTGATGTACGTGGTTCAACAAAAATCGAAGAAGGTTCTGGAGATAACAAGACCCAAATCGGTAAAATCACAAAAATCAAAGTCGTTAAAAATAAAGTGGCTCCACCATTCAAGGTTGCTCTCGTAGATATCATGTTTGGTGAAGGAATTTCAAGAACCGGTGAACTTTTAAACATTGCTGTTGATGAAGGAATCATCAAAAAATCAGGCGCTTGGTTTGCTTACAATGACGAAAAAATTGGTCAAGGAGCAGAAAAAGCGAAGAACTATCTCAAAGAACATCAAGAAATCTTTGATGAAATTGACCATAAAGTTCGTACCGCACACGGTCTTCTTGAT
>recA_Lcl-116
GAACGTGACAAAGCTTTGGCAGATGCACTTGCTCTGATTGAAAAAGACTTTGGGAAAGGTTCACTTATGCGACTTGGCGAAGCAGCCAACCAGAAAGTGTCAGTAGTAAGTTCAGGCTCACTTGCACTTGATATTGCGCTTGGTGCAGGTGGATATCCTAAAGGACGTATCGTTGAAATCTACGGACCAGAATCTTCTGGTAAAACAACAGTCGCTCTTCATGCCGTTGCAGCGGTTCAAAAAGAAGGTGGAATTGCAGCCTTTATCGATGCTGAAAATGCGCTTGACCCAGAATATGCAAAAGCGCTCGGTGTCAATATCGATGAACTTTTACTTTCACAACCAGACTATGGTGAACAAGGGCTTCAAATTGCTGAAAAATTGATTACATCTGGTGCAGTTGACTTAGTTGTTATTGACTCAGTTGCAGCTTTGGTACCTAAAGCCGAAATTGATGGTGAAATTGGTGACAGTTCAGTTGGGCTTCAAGCTCGTATGATGTCACAAGCCATGCGTAAACTTGCAGGACATATTAATAAAACAAAAACAACAGCTATTTTCATCAACCAATTGCGTGAAAAAGTTGGGGTTATGTTTGGTTCGCCAGAAACAACACCTGGTGGTCGTGCATTGAAATTCTACGCTTCTGTACGTCTTGATGTACGTGGTTCAACAAAAATCGAAGAAGGTTCTGGAGATAACAAGACCCAAATCGGTAAAATCACAAAAATCAAAGTCGTTAAAAATAAAGTGGCTCCACCATTCAAGGTTGCTCTCGTAGATATCATGTTTGGTGAAGGAATTTCAAGAACCGGTGAACTTTTAAACATTGCTGTTGATGAAGGAATCATCAAAAAATCAGGCGCTTGGTTTGCTTACAATGACGAAAAAATTGGTCAAGGAGCAGAAAAAGCGAAGAACTATCTCAAAGAACATCAAGAAATCTTTGATGAAATTGACCATAAAGTTCGTACCGCACACGGTCTTCTTGAT
>recA_Lcl-117
GAACGTGACAAAGCTTTGGCAGATGCACTTGCTCTGATTGAAAAAGACTTTGGGAAAGGTTCACTTATGCGTCTTGGCGAAGCAGCCAACCAGAAAGTGTCAGTAGTAAGTTCAGGCTCACTTGCACTTGATATTGCGCTTGGTGCAGGTGGATATCCTAAAGGACGTATCGTTGAAATCTACGGACCAGAATCTTCTGGTAAAACAACAGTCGCTCTTCATGCCGTTGCAGCGGTTCAAAAAGAAGGTGGAATTGCAGCCTTTATCGATGCTGAAAATGCGCTTGACCCAGAATATGCAAAAGCGCTCGGTGTCAATATCGATGAACTTTTACTTTCACAACCGGACTATGGTGAACAAGGGCTTCAAATTGCTGAAAAATTGATTACATCTGGTGCAGTTGACTTAGTTGTTATTGACTCAGTTGCAGCTTTGGTACCTAAAGCCGAAATTGACGGTGAAATTGGTGATAGTTCAGTTGGGCTTCAAGCTCGTATGATGTCACAAGCCATGCGTAAACTTGCAGGACATATTAATAAAACAAAAACAACAGCTATTTTCATCAACCAATTGCGTGAAAAAGTTGGGGTTATGTTTGGTTCGCCAGAAACAACACCTGGTGGTCGTGCATTGAAATTCTACGCTTCTGTACGTCTTGATGTACGTGGTTCAACAAAAATCGAAGAAGGTTCTGGAGATAACAAGACCCAAATCGGTAAAATCACAAAAATCAAAGTCGTTAAAAATAAAGTGGCTCCACCATTCAAGGTTGCTCTCGTAGATATCATGTTTGGTGAAGGAATTTCAAGAACCGGTGAACTTTTAAACATTGCTGTTGATGAAGGAATCATCAAAAAATCAGGCGCTTGGTTTGCTTACAATGACGAAAAAATTGGTCAAGGAGCAGAAAAAGCGAAGAACTATCTCAAAGAACATCAAGAAATCTTTGATGAAATTGACCATAAAGTTCGTGCCGCACACGGTCTTCTTGAT
>recA_Lcl-118
GAACGTGACAAAGCTTTGGCAGATGCACTTGCTCTGATTGAAAAAGACTTTGGGAAAGGTTCACTTATGCGACTTGGCGAAGCAGCCAACCAGAAAGTGTCAGTAGTAAGTTCAGGCTCACTTGCACTTGATATTGCGCTTGGTGCAGGTGGATATCCTAAAGGACGTATCGTTGAAATCTACGGACCAGAATCTTCTGGTAAAACAACAGTCGCTCTTCATGCCGTTGCAGCGGTTCAAAAAGAAGGTGGAATTGCAGCCTTTATCGATGCTGAAAATGCGCTTGACCCAGAATATGCAAAAGCGCTCGGTGTCAATATCGATGAACTTTTACTTTCACAACCAGACTATGGTGAACAAGGGCTTCAAATTGCTGAAAAATTGATTACATCTGGTGCAGTTGACTTAGTTGTTATTGACTCAGTTGCAGCTTTGGTACCTAAAGCCGAAATTGATGGTGAAATTGGTGACAGTTCAGTTGGGCTTCAAGCTCGTATGATGTCACAAGCCATGCGTAAACTTGCAGGACATATTAATAAAACAAAAACAACAGCTATTTTCATCAACCAATTGCGTGAAAAAGTTGGGGTTATGTTTGGTTCGCCAGAAACAACACCTGGTGGTCGTGCATTGAAATTCTACGCTTCTGTACGTCTTGATGTACGTGGTTCAACAAAAATCGAAGAAGGTTCTGGAGATAACAAGACCCAAATCGGTAAAATCACAAAAATCAAAGTCGTTAAAAATAAAGTGGCTCCACCATTCAAGGTTGCTCTCGTAGATATCATGTTTGGTGAAGGAATTTCAAGAACCGGTGAACTTTTAAACATTGCTGTTGATGAAGGAATCATCAAAAAATCAGGCGCTTGGTTTGCTTACAATGACGAAAAAATTGGTCAAGGAGCAGAAAAAGCGAAGAACTATCTCAAAGAACATCAAGAAATCTTTGATGAAATTGACCATAAAGTTCGTACCGCACACGGTCTTCTTGAT
>recA_Lcl-119
GAACGTGACAAAGCTTTGGCAGATGCACTTGCTCTGATTGAAAAAGACTTTGGGAAAGGTTCACTTATGCGACTTGGCGAAGCAGCCAACCAGAAAGTGTCAGTAGTAAGTTCAGGCTCACTTGCACTTGATATTGCGCTTGGTGCAGGTGGATATCCTAAAGGACGTATCGTTGAAATCTACGGACCAGAATCTTCTGGTAAAACAACAGTCGCTCTTCATGCCGTTGCAGCGGTTCAAAAAGAAGGTGGAATTGCAGCCTTTATCGATGCTGAAAATGCGCTTGACCCAGAATATGCAAAAGCGCTCGGTGTCAATATCGATGAACTTTTACTTTCACAACCAGACTATGGTGAACAAGGGCTTCAAATTGCTGAAAAATTGATTACATCTGGTGCAGTTGACTTAGTTGTTATTGACTCAGTTGCAGCTTTGGTACCTAAAGCCGAAATTGATGGTGAAATTGGTGACAGTTCAGTTGGGCTTCAAGCTCGTATGATGTCACAAGCCATGCGTAAACTTGCAGGACATATTAATAAAACAAAAACAACAGCTATTTTCATCAACCAATTGCGTGAAAAAGTTGGGGTTATGTTTGGTTCGCCAGAAACAACACCTGGTGGTCGTGCATTGAAATTCTACGCTTCTGTACGTCTTGATGTACGTGGTTCAACAAAAATCGAAGAAGGTTCTGGAGATAACAAGACCCAAATCGGTAAAATCACAAAAATCAAAGTCGTTAAAAATAAAGTGGCTCCACCATTCAAGGTTGCTCTCGTAGATATCATGTTTGGTGAAGGAATTTCAAGAACCGGTGAACTTTTAAACATTGCTGTTGATGAAGGAATCATCAAAAAATCAGGCGCTTGGTTTGCTTACAATGACGAAAAAATTGGTCAAGGAGCAGAAAAAGCGAAGAACTATCTCAAAGAACATCAAGAAATCTTTGATGAAATTGACCATAAAGTTCGTACCGCACACGGTCTTCTTGAT
>recA_Lcl-120
GAACGTGACAAAGCTTTGGCAGATGCACTTGCTCTGATTGAAAAAGACTTTGGGAAAGGTTCACTTATGCGTCTTGGCGAAGCAGCCAACCAGAAAGTGTCAGTAGTAAGTTCAGGCTCACTTGCACTTGATATTGCGCTTGGTGCAGGTGGATATCCTAAAGGACGTATCGTTGAAATCTACGGACCAGAATCTTCTGGTAAAACAACAGTCGCTCTTCATGCCGTTGCAGCGGTTCAAAAAGAAGGTGGAATTGCAGCCTTTATCGATGCTGAAAATGCGCTTGACCCAGAATATGCAAAAGCGCTCGGTGTCAATATCGATGAACTTTTACTTTCACAACCAGACTATGGTGAACAAGGGCTTCAAATTGCTGAAAAATTGATTACATCTGGTGCGGTTGACTTAGTTGTTATTGACTCAGTTGCAGCTTTGGTACCTAAAGCCGAAATTGACGGTGAAATTGGTGATAGTTCAGTTGGGCTTCAAGCTCGTATGATGTCACAAGCCATGCGTAAACTTGCAGGACATATTAATAAAACAAAAACAACAGCTATTTTCATCAACCAATTGCGTGAAAAAGTTGGGGTTATGTTTGGTTCGCCAGAAACAACACCTGGTGGTCGTGCATTGAAATTCTACGCTTCTGTACGTCTTGATGTACGTGGTTCAACAAAAATCGAAGAAGGTTCTGGAGATAACAAGACCCAAATCGGTAAAATCACAAAAATCAAAGTCGTTAAAAATAAAGTGGCTCCACCATTCAAGGTTGCTCTCGTAGATATCATGTTTGGTGAAGGGATTTCAAGAACCGGTGAACTTTTAAACATTGCTGTTGATGAAGGAATCATCAAAAAATCAGGCGCTTGGTTTGCTTACAATGACGAAAAAATTGGTCAAGGAGCAGAAAAAGCGAAGAACTATCTCAAAGAACATCAAGAAATCTTTGATGAAATTGACCATAAAGTTCGTGCCGCACACGGTCTTCTTGAT
>recA_Lcl-121
GAACGTGACAAAGCTTTGGCAGATGCACTTGCTCTGATTGAAAAAGACTTTGGGAAAGGTTCACTTATGCGACTTGGCGAAGCAGCCAACCAGAAAGTGTCAGTAGTAAGTTCAGGCTCACTTGCACTTGATATTGCGCTTGGTGCAGGTGGATATCCTAAAGGACGTATCGTTGAAATCTACGGACCAGAATCTTCTGGTAAAACAACAGTCGCTCTTCATGCCGTTGCAGCGGTTCAAAAAGAAGGTGGAATTGCAGCCTTTATCGATGCTGAAAATGCGCTTGACCCAGAATATGCAAAAGCGCTCGGTGTCAATATCGATGAACTTTTACTTTCACAACCAGACTATGGTGAACAAGGGCTTCAAATTGCTGAAAAATTGATTACATCTGGTGCAGTTGACTTAGTTGTTATTGACTCAGTTGCAGCTTTGGTACCTAAAGCCGAAATTGATGGTGAAATTGGTGACAGTTCAGTTGGGCTTCAAGCTCGTATGATGTCACAAGCCATGCGTAAACTTGCAGGACATATTAATAAAACAAAAACAACAGCTATTTTCATCAACCAATTGCGTGAAAAAGTTGGGGTTATGTTTGGTTCGCCAGAAACAACACCTGGTGGTCGTGCATTGAAATTCTACGCTTCTGTACGTCTTGATGTACGTGGTTCAACAAAAATCGAAGAAGGTTCTGGAGATAACAAGACCCAAATCGGTAAAATCACAAAAATCAAAGTCGTTAAAAATAAAGTGGCTCCACCATTCAAGGTTGCTCTCGTAGATATCATGTTTGGTGAAGGAATTTCAAGAACCGGTGAACTTTTAAACATTGCTGTTGATGAAGGAATCATCAAAAAATCAGGCGCTTGGTTTGCTTACAATGACGAAAAAATTGGTCAAGGAGCAGAAAAAGCGAAGAACTATCTCAAAGAACATCAAGAAATCTTTGATGAAATTGACCATAAAGTTCGTACCGCACACGGTCTTCTTGAT
>recA_Lcl-122
GAACGTGACAAAGCTTTGGCAGATGCACTTGCTCTGATTGAAAAAGACTTTGGGAAAGGTTCACTTATGCGTCTTGGCGAAGCAGCCAACCAGAAAGTGTCAGTAGTAAGTTCAGGCTCACTTGCACTTGATATTGCGCTTGGTGCAGGTGGATATCCTAAAGGACGTATCGTTGAAATCTACGGACCAGAATCTTCTGGTAAAACAACAGTCGCTCTTCATGCCGTTGCAGCGGTTCAAAAAGAAGGTGGAATTGCAGCCTTTATCGATGCTGAAAATGCGCTTGACCCAGAATATGCAAAAGCGCTCGGTGTCAATATCGATGAACTTTTACTTTCACAACCAGACTATGGTGAACAAGGGCTTCAAATTGCTGAAAAATTGATTACATCTGGTGCAGTTGACTTAGTTGTTATTGACTCAGTTGCAGCTTTGGTACCTAAAGCCGAAATTGACGGTGAAATTGGTGACAGTTCAGTTGGGCTTCAAGCTCGTATGATGTCACAAGCCATGCGTAAACTTGCAGGACATATTAATAAAACAAAAACAACAGCTATTTTCATCAACCAATTGCGTGAAAAAGTTGGGGTTATGTTTGGTTCACCAGAAACAACACCTGGTGGTCGTGCATTGAAATTCTACGCTTCTGTACGTCTTGATGTACGTGGTTCAACAAAAATCGAAGAAGGTTCTGGAGATAACAAGACCCAAATCGGTAAAATCACAAAAATCAAAGTCGTTAAAAATAAAGTGGCTCCACCATTCAAGGTTGCTCTCGTAGATATCATGTTTGGTGAAGGGATTTCAAGAACCGGTGAACTTTTAAACATTGCTGTTGATGAAGGAATCATCAAAAAATCAGGCGCTTGGTTTGCTTACAATGACGAAAAAATTGGTCAAGGAGCAGAAAAAGCGAAGAACTATCTCAAAGAACATCAAGAAATCTTTGATGAAATTGACCATAAAGTTCGTGCCGCACACGGTCTTCTTGAT
>recA_Lcl-123
GAACGTGACAAAGCTTTGGCAGATGCACTTGCTCTGATTGAAAAAGACTTTGGGAAAGGTTCACTTATGCGACTTGGCGAAGCAGCCAACCAGAAAGTGTCAGTAGTAAGTTCAGGCTCACTTGCACTTGATATTGCGCTTGGTGCAGGTGGATATCCTAAAGGACGTATCGTTGAAATCTACGGACCAGAATCTTCTGGTAAAACAACAGTCGCTCTTCATGCCGTTGCAGCGGTTCAAAAAGAAGGTGGAATTGCAGCCTTTATCGATGCTGAAAATGCGCTTGACCCAGAATATGCAAAAGCGCTCGGTGTCAATATCGATGAACTTTTACTTTCACAACCAGACTATGGTGAACAAGGGCTTCAAATTGCTGAAAAATTGATTACATCTGGTGCAGTTGACTTAGTTGTTATTGACTCAGTTGCAGCTTTGGTACCTAAAGCCGAAATTGATGGTGAAATTGGTGACAGTTCAGTTGGGCTTCAAGCTCGTATGATGTCACAAGCCATGCGTAAACTTGCAGGACATATTAATAAAACAAAAACAACAGCTATTTTCATCAACCAATTGCGTGAAAAAGTTGGGGTTATGTTTGGTTCGCCAGAAACAACACCTGGTGGTCGTGCATTGAAATTCTACGCTTCTGTACGTCTTGATGTACGTGGTTCAACAAAAATCGAAGAAGGTTCTGGAGATAACAAGACCCAAATCGGTAAAATCACAAAAATCAAAGTCGTTAAAAATAAAGTGGCTCCACCATTCAAGGTTGCTCTCGTAGATATCATGTTTGGTGAAGGAATTTCAAGAACCGGTGAACTTTTAAACATTGCTGTTGATGAAGGAATCATCAAAAAATCAGGCGCTTGGTTTGCTTACAATGACGAAAAAATTGGTCAAGGAGCAGAAAAAGCGAAGAACTATCTCAAAGAACATCAAGAAATCTTTGATGAAATTGACCATAAAGTTCGTACCGCACACGGTCTTCTTGAT
>recA_Lcl-124
GAACGTGACAAAGCTTTGGCAGATGCACTTGCTCTGATTGAAAAAGACTTTGGGAAAGGTTCACTTATGCGACTTGGCGAAGCAGCCAACCAGAAAGTGTCAGTAGTAAGTTCAGGCTCACTTGCACTTGATATTGCGCTTGGTGCAGGTGGATATCCTAAAGGACGTATCGTTGAAATCTACGGACCAGAATCTTCTGGTAAAACAACAGTCGCTCTTCATGCCGTTGCAGCGGTTCAAAAAGAAGGTGGAATTGCAGCCTTTATCGATGCTGAAAATGCGCTTGACCCAGAATATGCAAAAGCGCTCGGTGTCAATATCGATGAACTTTTACTTTCACAACCAGACTATGGTGAACAAGGGCTTCAAATTGCTGAAAAATTGATTACATCTGGTGCAGTTGACTTAGTTGTTATTGACTCAGTTGCAGCTTTGGTACCTAAAGCCGAAATTGATGGTGAAATTGGTGACAGTTCAGTTGGGCTTCAAGCTCGTATGATGTCACAAGCCATGCGTAAACTTGCAGGACATATTAATAAAACAAAAACAACAGCTATTTTCATCAACCAATTGCGTGAAAAAGTTGGGGTTATGTTTGGTTCGCCAGAAACAACACCTGGTGGTCGTGCATTGAAATTCTACGCTTCTGTACGTCTTGATGTACGTGGTTCAACAAAAATCGAAGAAGGTTCTGGAGATAACAAGACCCAAATCGGTAAAATCACAAAAATCAAAGTCGTTAAAAATAAAGTGGCTCCACCATTCAAGGTTGCTCTCGTAGATATCATGTTTGGTGAAGGAATTTCAAGAACCGGTGAACTTTTAAACATTGCTGTTGATGAAGGAATCATCAAAAAATCAGGCGCTTGGTTTGCTTACAATGACGAAAAAATTGGTCAAGGAGCAGAAAAAGCGAAGAACTATCTCAAAGAACATCAAGAAATCTTTGATGAAATTGACCATAAAGTTCGTACCGCACACGGTCTTCTTGAT
>recA_Lcl-125
GAACGTGACAAAGCTTTGGCAGATGCACTTGCTCTGATTGAAAAAGACTTTGGGAAAGGTTCACTTATGCGACTTGGCGAAGCAGCCAACCAGAAAGTGTCAGTAGTAAGTTCAGGCTCACTTGCACTTGATATTGCGCTTGGTGCAGGTGGATATCCTAAAGGACGTATCGTTGAAATCTACGGACCAGAATCTTCTGGTAAAACAACAGTCGCTCTTCATGCCGTTGCAGCGGTTCAAAAAGAAGGTGGAATTGCAGCCTTTATCGATGCTGAAAATGCGCTTGACCCAGAATATGCAAAAGCGCTCGGTGTCAATATCGATGAACTTTTACTTTCACAACCAGACTATGGTGAACAAGGGCTTCAAATTGCTGAAAAATTGATTACATCTGGTGCAGTTGACTTAGTTGTTATTGACTCAGTTGCAGCTTTGGTACCTAAAGCCGAAATTGATGGTGAAATTGGTGACAGTTCAGTTGGGCTTCAAGCTCGTATGATGTCACAAGCCATGCGTAAACTTGCAGGACATATTAATAAAACAAAAACAACAGCTATTTTCATCAACCAATTGCGTGAAAAAGTTGGGGTTATGTTTGGTTCGCCAGAAACAACACCTGGTGGTCGTGCATTGAAATTCTACGCTTCTGTACGTCTTGATGTACGTGGTTCAACAAAAATCGAAGAAGGTTCTGGAGATAACAAGACCCAAATCGGTAAAATCACAAAAATCAAAGTCGTTAAAAATAAAGTGGCTCCACCATTCAAGGTTGCTCTCGTAGATATCATGTTTGGTGAAGGAATTTCAAGAACCGGTGAACTTTTAAACATTGCTGTTGATGAAGGAATCATCAAAAAATCAGGCGCTTGGTTTGCTTACAATGACGAAAAAATTGGTCAAGGAGCAGAAAAAGCGAAGAACTATCTCAAAGAACATCAAGAAATCTTTGATGAAATTGACCATAAAGTTCGTACCGCACACGGTCTTCTTGAT
>recA_Lcl-126
GAACGTGACAAAGCTTTGGCAGATGCACTTGCTCTGATTGAAAAAGACTTTGGGAAAGGTTCACTTATGCGACTTGGCGAAGCAGCCAACCAGAAAGTGTCAGTAGTAAGTTCAGGCTCACTTGCACTTGATATTGCGCTTGGTGCAGGTGGATATCCTAAAGGACGTATCGTTGAAATCTACGGACCAGAATCTTCTGGTAAAACAACAGTCGCTCTTCATGCCGTTGCAGCGGTTCAAAAAGAAGGTGGAATTGCAGCCTTTATCGATGCTGAAAATGCGCTTGACCCAGAATATGCAAAAGCGCTCGGTGTCAATATCGATGAACTTTTACTTTCACAACCAGACTATGGTGAACAAGGGCTTCAAATTGCTGAAAAATTGATTACATCTGGTGCAGTTGACTTAGTTGTTATTGACTCAGTTGCAGCTTTGGTACCTAAAGCCGAAATTGATGGTGAAATTGGTGACAGTTCAGTTGGGCTTCAAGCTCGTATGATGTCACAAGCCATGCGTAAACTTGCAGGACATATTAATAAAACAAAAACAACAGCTATTTTCATCAACCAATTGCGTGAAAAAGTTGGGGTTATGTTTGGTTCGCCAGAAACAACACCTGGTGGTCGTGCATTGAAATTCTACGCTTCTGTACGTCTTGATGTACGTGGTTCAACAAAAATCGAAGAAGGTTCTGGAGATAACAAGACCCAAATCGGTAAAATCACAAAAATCAAAGTCGTTAAAAATAAAGTGGCTCCACCATTCAAGGTTGCTCTCGTAGATATCATGTTTGGTGAAGGAATTTCAAGAACCGGTGAACTTTTAAACATTGCTGTTGATGAAGGAATCATCAAAAAATCAGGCGCTTGGTTTGCTTACAATGACGAAAAAATTGGTCAAGGAGCAGAAAAAGCGAAGAACTATCTCAAAGAACATCAAGAAATCTTTGATGAAATTGACCATAAAGTTCGTACCGCACACGGTCTTCTTGAT
>recA_Lcl-127
GAGCGTGATAAAGCATTGGCTGATGCTCTTGCTCTGATTGAAAAAGACTTTGGGAAAGGTTCACTCATGCGTCTTGGTGAAGCAGCTAACCAAAAAGTATCAGTTGTAAGTTCAGGTTCTCTTGCGCTTGATATTGCACTTGGTGCAGGTGGTTACCCTAAAGGTCGTATCGTTGAAATCTACGGACCAGAATCTTCTGGTAAAACAACAGTCGCTCTTCATGCCGTTGCAGCGGTTCAAAAAGAAGGTGGAATTGCAGCCTTTATCGATGCTGAAAATGCTCTTGACCCAGAATATGCAAAAGCACTCGGTGTAAATATTGATGAACTTTTGCTCTCACAACCTGACTATGGTGAACAAGGACTTCAAATTGCTGAAAAATTGATTACTTCTGGAGCGGTTGACTTGGTCGTTATTGACTCAGTTGCAGCCTTGGTACCAAAGGCCGAAATTGATGGCGAAATCGGAGACAGTTCAGTTGGTCTTCAAGCACGTATGATGTCACAAGCTATGCGTAAACTTGCAGGACATATCAACAAAACAAAAACAACAGCGATTTTCATCAACCAATTGCGTGAAAAAGTTGGAGTGATGTTTGGTTCACCAGAAACAACTCCTGGTGGTCGTGCCTTGAAATTTTACGCCTCAGTTCGTCTTGACGTACGTGGTTCAACAAAAATTGAAGAAGGTTCTGGAGATAACAAAACTCAAATTGGTAAAATCACCAAAATCAAAGTCGTTAAAAATAAAGTTGCACCACCATTTAAGGTTGCGCTTGTTGATATCATGTTTGGTGAAGGAATTTCAAGTACAGGTGAGCTTTTAAATATTGCTGTTGAAGAAGGCATTATTAAGAAATCTGGTGCTTGGTTTGCTTATAATGATGAGAAGATTGGTCAAGGGGCAGAAAAAGCTAAAAACTACCTCAAAGAGCATCAAGATGTTTTTGATGAAATAGACCACAAAGTTCGGGCAGCTCATGGACTTCTTGAT
>recA_Lcl-128
GAGCGTGATAAAGCATTGGCTGATGCTCTTGCTCTGATTGAAAAAGACTTTGGGAAAGGTTCACTCATGCGTCTTGGTGAAGCAGCTAACCAAAAAGTATCAGTTGTAAGTTCAGGTTCTCTTGCGCTTGATATTGCACTTGGTGCAGGTGGTTACCCTAAAGGTCGTATCGTTGAAATCTACGGACCAGAATCTTCTGGTAAAACAACAGTCGCTCTTCATGCCGTTGCAGCGGTTCAAAAAGAAGGTGGAATTGCAGCCTTTATCGATGCTGAAAATGCTCTTGACCCAGAATATGCAAAAGCACTCGGTGTAAATATTGATGAACTTTTGCTCTCACAACCTGACTATGGTGAACAAGGACTTCAAATTGCTGAAAAATTGATTACTTCTGGAGCGGTTGACTTGGTCGTTATTGACTCAGTTGCAGCCTTGGTACCAAAGGCCGAAATTGATGGCGAAATCGGAGACAGTTCAGTTGGTCTTCAAGCACGTATGATGTCACAAGCTATGCGTAAACTTGCAGGACATATCAACAAAACAAAAACAACAGCGATTTTCATCAACCAATTGCGTGAAAAAGTTGGAGTGATGTTTGGTTCACCAGAAACAACTCCTGGTGGTCGTGCCTTGAAATTTTACGCCTCAGTTCGTCTTGACGTACGTGGTTCAACAAAAATTGAAGAAGGTTCTGGAGATAACAAAACTCAAATTGGTAAAATCACCAAAATCAAAGTCGTTAAAAATAAAGTTGCACCACCATTTAAGGTTGCGCTTGTTGATATCATGTTTGGTGAAGGAATTTCAAGTACAGGTGAGCTTTTAAATATTGCTGTTGAAGAAGGCATTATTAAGAAATCTGGTGCTTGGTTTGCTTATAATGATGAGAAGATTGGTCAAGGGGCAGAAAAAGCTAAAAACTACCTCAAAGAGCATCAAGATGTTTTTGATGAAATAGACCACAAAGTTCGGGCAGCTCATGGACTTCTTGAT
>recA_Lcl-129
GAGCGTGATAAAGCATTGGCTGATGCTCTTGCTCTGATTGAAAAAGACTTTGGGAAAGGTTCACTCATGCGTCTTGGTGAAGCAGCTAACCAAAAAGTATCAGTTGTAAGTTCAGGTTCTCTTGCGCTTGATATTGCACTTGGTGCAGGTGGTTACCCTAAAGGTCGTATCGTTGAAATCTACGGACCAGAATCTTCTGGTAAAACAACAGTCGCTCTTCATGCCGTTGCAGCGGTTCAAAAAGAAGGTGGAATTGCAGCCTTTATCGATGCTGAAAATGCTCTTGACCCAGAATATGCAAAAGCACTCGGTGTAAATATTGATGAACTTTTGCTCTCACAACCTGACTATGGTGAACAAGGACTTCAAATTGCTGAAAAATTGATTACTTCTGGAGCGGTTGACTTGGTCGTTATTGACTCAGTTGCAGCCTTGGTACCAAAGGCCGAAATTGATGGCGAAATCGGAGACAGTTCAGTTGGTCTTCAAGCACGTATGATGTCACAAGCCATGCGTAAACTTGCAGGACATATCAACAAAACAAAAACAACAGCGATTTTCATCAACCAATTGCGTGAAAAAGTTGGAGTGATGTTTGGTTCACCAGAAACAACTCCTGGTGGTCGTGCTTTGAAATTTTACGCCTCAGTTCGTCTTGACGTACGTGGTTCAACAAAAATTGAAGAAGGTTCTGGAGATAACAAAACTCAAATAGGTAAAATCACCAAAATCAAAGTCGTTAAAAATAAAGTTGCACCACCATTTAAGGTTGCGCTTGTTGATATCATGTTTGGTGAAGGAATTTCAAGTACAGGTGAGCTTTTAAATATTGCTGTTGAAGAAGGCATTATTAAGAAATCTGGTGCTTGGTTTGCTTATAATGATGAGAAGATTGGTCAAGGGGCAGAAAAAGCTAAAAACTACCTCAAAGAGCATCAAGATGTTTTTGATGAAATAGACCACAAAGTTCGGGCAGCTCATGGACTTCTTGAT
>recA_Lcl-130
GAGCGTGATAAAGCATTGGCTGATGCTCTTGCTCTGATTGAAAAAGACTTTGGGAAAGGTTCACTCATGCGTCTTGGTGAAGCAGCTAACCAAAAAGTATCAGTTGTAAGTTCAGGTTCTCTTGCGCTTGATATTGCACTTGGTGCAGGTGGTTACCCTAAAGGTCGTATCGTTGAAATCTACGGACCAGAATCTTCTGGTAAAACAACAGTCGCTCTTCATGCCGTTGCAGCGGTTCAAAAAGAAGGTGGAATTGCAGCCTTTATCGATGCTGAAAATGCTCTTGACCCAGAATATGCAAAAGCACTCGGTGTAAATATTGATGAACTTTTGCTCTCACAACCTGACTATGGTGAACAAGGACTTCAAATTGCTGAAAAATTGATTACTTCTGGAGCGGTTGACTTGGTCGTTATTGACTCAGTTGCAGCCTTGGTACCAAAGGCCGAAATTGATGGCGAAATCGGAGACAGTTCAGTTGGTCTTCAAGCACGTATGATGTCACAAGCTATGCGTAAACTTGCAGGACATATCAACAAAACAAAAACAACAGCGATTTTCATCAACCAATTGCGTGAAAAAGTTGGAGTGATGTTTGGTTCACCAGAAACAACTCCTGGTGGTCGTGCCTTGAAATTTTACGCCTCAGTTCGTCTTGACGTACGTGGTTCAACAAAAATTGAAGAAGGTTCTGGAGATAACAAAACTCAAATTGGTAAAATCACCAAAATCAAAGTCGTTAAAAATAAAGTTGCACCACCATTTAAGGTTGCGCTTGTTGATATCATGTTTGGTGAAGGAATTTCAAGTACAGGTGAGCTTTTAAATATTGCTGTTGAAGAAGGCATTATTAAGAAATCTGGTGCTTGGTTTGCTTATAATGATGAGAAGATTGGTCAAGGGGCAGAAAAAGCTAAAAACTACCTCAAAGAGCATCAAGATGTTTTTGATGAAATAGACCACAAAGTTCGGGCAGCTCATGGACTTCTTGAT
>recA_Lcl-131
GAGCGTGATAAAGCATTGGCTGATGCTCTTGCTCTGATTGAAAAAGACTTTGGGAAAGGTTCACTCATGCGTCTTGGTGAAGCAGCTAACCAAAAAGTATCAGTTGTAAGTTCAGGTTCTCTTGCGCTTGATATTGCACTTGGTGCAGGTGGTTACCCTAAAGGTCGTATCGTTGAAATCTACGGACCAGAATCTTCTGGTAAAACAACAGTCGCTCTTCATGCCGTTGCAGCGGTTCAAAAAGAAGGTGGAATTGCAGCCTTTATCGATGCTGAAAATGCTCTTGACCCAGAATATGCAAAAGCACTCGGTGTAAATATTGATGAACTTTTGCTCTCACAACCTGACTATGGTGAACAAGGACTTCAAATTGCTGAAAAATTGATTACTTCTGGAGCGGTTGACTTGGTCGTTATTGACTCAGTTGCAGCCTTGGTACCAAAGGCCGAAATTGATGGCGAAATCGGAGACAGTTCAGTTGGTCTTCAAGCACGTATGATGTCACAAGCTATGCGTAAACTTGCAGGACATATCAACAAAACAAAAACAACAGCGATTTTCATCAACCAATTGCGTGAAAAAGTTGGAGTGATGTTTGGTTCACCAGAAACAACTCCTGGTGGTCGTGCCTTGAAATTTTACGCCTCAGTTCGTCTTGACGTACGTGGTTCAACAAAAATTGAAGAAGGTTCTGGAGATAACAAAACTCAAATTGGTAAAATCACCAAAATCAAAGTCGTTAAAAATAAAGTTGCACCACCATTTAAGGTTGCGCTTGTTGATATCATGTTTGGTGAAGGAATTTCAAGTACAGGTGAGCTTTTAAATATTGCTGTTGAAGAAGGCATTATTAAGAAATCTGGTGCTTGGTTTGCTTATAATGATGAGAAGATTGGTCAAGGGGCAGAAAAAGCTAAAAACTACCTCAAAGAGCATCAAGATGTTTTTGATGAAATAGACCACAAAGTTCGGGCAGCTCATGGACTTCTTGAT
>recA_Lcl-132
GAGCGTGATAAAGCATTGGCTGATGCTCTTGCTCTGATTGAAAAAGACTTTGGGAAAGGTTCACTCATGCGTCTTGGTGAAGCAGCTAACCAAAAAGTATCAGTTGTAAGTTCAGGTTCTCTTGCGCTTGATATTGCACTTGGTGCAGGTGGTTACCCTAAAGGTCGTATCGTTGAAATCTACGGACCAGAATCTTCTGGTAAAACAACAGTCGCTCTTCATGCCGTTGCAGCGGTTCAAAAAGAAGGTGGAATTGCAGCCTTTATCGATGCTGAAAATGCTCTTGACCCAGAATATGCAAAAGCACTCGGTGTAAATATTGATGAACTTTTGCTCTCACAACCTGACTATGGTGAACAAGGACTTCAAATTGCTGAAAAATTGATTACTTCTGGAGCGGTTGACTTGGTCGTTATTGACTCAGTTGCAGCCTTGGTACCAAAGGCCGAAATTGATGGCGAAATCGGAGACAGTTCAGTTGGTCTTCAAGCACGTATGATGTCACAAGCTATGCGTAAACTTGCAGGACATATCAACAAAACAAAAACAACAGCGATTTTCATCAACCAATTGCGTGAAAAAGTTGGAGTGATGTTTGGTTCACCAGAAACAACTCCTGGTGGTCGTGCCTTGAAATTTTACGCCTCAGTTCGTCTTGACGTACGTGGTTCAACAAAAATTGAAGAAGGTTCTGGAGATAACAAAACTCAAATTGGTAAAATCACCAAAATCAAAGTCGTTAAAAATAAAGTTGCACCACCATTTAAGGTTGCGCTTGTTGATATCATGTTTGGTGAAGGAATTTCAAGTACAGGTGAGCTTTTAAATATTGCTGTTGAAGAAGGCATTATTAAGAAATCTGGTGCTTGGTTTGCTTATAATGATGAGAAGATTGGTCAAGGGGCAGAAAAAGCTAAAAACTACCTCAAAGAGCATCAAGATGTTTTTGATGAAATAGACCACAAAGTTCGGGCAGCTCATGGACTTCTTGAT
>recA_Lcl-133
GAGCGTGATAAAGCATTGGCTGATGCTCTTGCTCTGATTGAAAAAGACTTTGGGAAAGGTTCACTCATGCGTCTTGGTGAAGCAGCTAACCAAAAAGTATCAGTTGTAAGTTCAGGTTCTCTTGCGCTTGATATTGCACTTGGTGCAGGTGGTTACCCTAAAGGTCGTATCGTTGAAATCTACGGACCAGAATCTTCTGGTAAAACAACAGTCGCTCTTCATGCCGTTGCAGCGGTTCAAAAAGAAGGTGGAATTGCAGCCTTTATCGATGCTGAAAATGCTCTTGACCCAGAATATGCAAAAGCACTCGGTGTAAATATTGATGAACTTTTGCTCTCACAACCTGACTATGGTGAACAAGGACTTCAAATTGCTGAAAAATTGATTACTTCTGGAGCGGTTGACTTGGTCGTTATTGACTCAGTTGCAGCCTTGGTACCAAAGGCCGAAATTGATGGCGAAATCGGAGACAGTTCAGTTGGTCTTCAAGCACGTATGATGTCACAAGCTATGCGTAAACTTGCAGGACATATCAACAAAACAAAAACAACAGCGATTTTCATCAACCAATTGCGTGAAAAAGTTGGAGTGATGTTTGGTTCACCAGAAACAACTCCTGGTGGTCGTGCCTTGAAATTTTACGCCTCAGTTCGTCTTGACGTACGTGGTTCAACAAAAATTGAAGAAGGTTCTGGAGATAACAAAACTCAAATTGGTAAAATCACCAAAATCAAAGTCGTTAAAAATAAAGTTGCACCACCATTTAAGGTTGCGCTTGTTGATATCATGTTTGGTGAAGGAATTTCAAGTACAGGTGAGCTTTTAAATATTGCTGTTGAAGAAGGCATTATTAAGAAATCTGGTGCTTGGTTTGCTTATAATGATGAGAAGATTGGTCAAGGGGCAGAAAAAGCTAAAAACTACCTCAAAGAGCATCAAGATGTTTTTGATGAAATAGACCACAAAGTTCGGGCAGCTCATGGACTTCTTGAT
>recA_Lcl-134
GAGCGTGATAAAGCATTGGCTGATGCTCTTGCTCTGATTGAAAAAGACTTTGGGAAAGGTTCACTCATGCGTCTTGGTGAAGCAGCTAACCAAAAAGTATCAGTTGTAAGTTCAGGTTCTCTTGCGCTTGATATTGCACTTGGTGCAGGTGGTTACCCTAAAGGTCGTATCGTTGAAATCTACGGACCAGAATCTTCTGGTAAAACAACAGTCGCTCTTCATGCCGTTGCAGCGGTTCAAAAAGAAGGTGGAATTGCAGCCTTTATCGATGCTGAAAATGCTCTTGACCCAGAATATGCAAAAGCACTCGGTGTAAATATTGATGAACTTTTGCTCTCACAACCTGACTATGGTGAACAAGGACTTCAAATTGCTGAAAAATTGATTACTTCTGGAGCGGTTGACTTGGTCGTTATTGACTCAGTTGCAGCCTTGGTACCAAAGGCCGAAATTGATGGCGAAATCGGAGACAGTTCAGTTGGTCTTCAAGCACGTATGATGTCACAAGCTATGCGTAAACTTGCAGGACATATCAACAAAACAAAAACAACAGCGATTTTCATCAACCAATTGCGTGAAAAAGTTGGAGTGATGTTTGGTTCACCAGAAACAACTCCTGGTGGTCGTGCCTTGAAATTTTACGCCTCAGTTCGTCTTGACGTACGTGGTTCAACAAAAATTGAAGAAGGTTCTGGAGATAACAAAACTCAAATTGGTAAAATCACCAAAATCAAAGTCGTTAAAAATAAAGTTGCACCACCATTTAAGGTTGCGCTTGTTGATATCATGTTTGGTGAAGGAATTTCAAGTACAGGTGAGCTTTTAAATATTGCTGTTGAAGAAGGCATTATTAAGAAATCTGGTGCTTGGTTTGCTTATAATGATGAGAAGATTGGTCAAGGGGCAGAAAAAGCTAAAAACTACCTCAAAGAGCATCAAGATGTTTTTGATGAAATAGACCACAAAGTTCGGGCAGCTCATGGACTTCTTGAT
>recA_Lcl-135
GAGCGTGATAAAGCATTGGCTGATGCTCTTGCTCTGATTGAAAAAGACTTTGGGAAAGGTTCACTCATGCGTCTTGGTGAAGCAGCTAACCAAAAAGTATCAGTTGTTAGTTCAGGTTCTCTTGCGCTTGATATTGCACTTGGTGCAGGTGGTTACCCTAAAGGTCGTATCGTTGAAATCTACGGACCAGAATCTTCTGGTAAAACAACAGTCGCTCTTCATGCCGTTGCAGCGGTTCAAAAAGAAGGTGGAATTGCAGCCTTTATCGATGCTGAAAATGCTCTTGACCCAGAATATGCAAAAGCACTCGGTGTAAATATTGATGAACTTTTGCTCTCACAACCTGACTATGGTGAACAAGGACTTCAAATTGCTGAAAAATTGATTACTTCTGGAGCGGTTGACTTGGTCGTTATTGACTCAGTTGCAGCCTTGGTACCAAAGGCCGAAATTGATGGCGAAATCGGAGACAGTACAGTTGGTCTTCAAGCACGTATGATGTCACAAGCTATGCGTAAACTTGCAGGACATATCAACAAAACAAAAACAACAGCGATTTTCATCAACCAATTGCGTGAAAAAGTTGGAGTGATGTTTGGTTCACCAGAAACAACTCCTGGTGGTCGTGCCTTGAAATTTTACGCCTCAGTTCGTCTTGACGTACGTGGTTCAACAAAAATTGAAGAAGGTTCTGGAGATAACAAAACTCAAATTGGTAAAATCACCAAAATCAAAGTCGTTAAAAATAAAGTTGCACCACCATTTAAGGTTGCGCTTGTTGATATCATGTTTGGTGAAGGAATTTCAAGTACAGGTGAGCTTTTAAATATTGCTGTTGAAGAAGGCATTATTAAGAAATCTGGTGCTTGGTTTGCTTATAATGATGAGAAGATTGGTCAAGGGGCAGAAAAAGCTAAAAACTACCTCAAAGAGCATCAAGATGTTTTTGATGAAATAGACCACAAAGTTCGGGCAGCTCATGGACTTCTTGAT
>recA_Lcl-136
GAGCGTGATAAAGCATTGGCTGATGCTCTTGCTCTGATTGAAAAAGACTTTGGGAAAGGTTCACTCATGCGTCTTGGTGAAGCAGCTAACCAAAAAGTATCAGTTGTAAGTTCAGGTTCTCTTGCGCTTGATATTGCACTTGGTGCAGGTGGCTACCCTAAAGGTCGTATCGTTGAAATCTACGGACCAGAATCTTCTGGTAAAACAACAGTCGCTCTTCATGCCGTTGCAGCGGTTCAAAAAGAAGGTGGAATTGCAGCCTTTATCGATGCTGAAAATGCTCTTGACCCAGAATATGCAAAAGCACTCGGTGTAAATATTGATGAACTTTTGCTCTCACAACCTGACTATGGTGAACAAGGACTTCAAATTGCTGAAAAATTGATTACTTCTGGAGCGGTTGACTTGGTCGTTATTGACTCAGTTGCAGCCTTGGTACCAAAGGCCGAAATTGATGGCGAAATCGGAGACAGTTCAGTTGGTCTTCAAGCACGTATGATGTCACAAGCTATGCGTAAACTTGCAGGACATATCAACAAAACAAAAACAACAGCGATTTTCATCAACCAATTGCGTGAAAAAGTTGGAGTGATGTTTGGTTCACCAGAAACAACTCCTGGTGGTCGTGCCTTGAAATTTTACGCCTCAGTTCGTCTTGACGTACGTGGTTCAACAAAAATTGAAGAAGGTTCTGGAGATAACAAAACTCAAATTGGTAAAATCACCAAAATCAAAGTCGTTAAAAATAAAGTTGCACCGCCATTTAAGGTTGCGCTTGTTGATATCATGTTTGGTGAAGGAATTTCAAGTACAGGTGAGCTTTTAAATATTGCTGTTGAAGAAGGCATTATTAAGAAATCTGGTGCTTGGTTTGCTTATAATGATGAGAAGATTGGTCAAGGGGCAGAAAAAGCTAAAAACTACCTCAAAGAGCATCAAGATGTTTTTGATGAAATAGACCACAAAGTTCGGGCAGCTCATGGACTTCTTGAT
>recA_Lcl-137
GAGCGTGATAAAGCATTGGCTGATGCTCTTGCTCTGATTGAAAAAGACTTTGGGAAAGGTTCACTCATGCGTCTTGGTGAAGCAGCTAACCAAAAAGTATCAGTTGTAAGTTCAGGTTCTCTTGCGCTTGATATTGCACTTGGTGCAGGTGGTTACCCTAAAGGTCGTATCGTTGAAATCTACGGACCAGAATCTTCTGGTAAAACAACAGTCGCTCTTCATGCCGTTGCAGCGGTTCAAAAAGAAGGTGGAATTGCAGCCTTTATCGATGCTGAAAATGCTCTTGACCCAGAATATGCAAAAGCACTCGGTGTAAATATTGATGAACTTTTGCTCTCACAACCTGACTATGGTGAACAAGGACTTCAAATTGCTGAAAAATTGATTACTTCTGGAGCGGTTGACTTGGTCGTTATTGACTCAGTTGCAGCCTTGGTACCAAAGGCCGAAATTGATGGCGAAATCGGAGACAGTTCAGTTGGTCTTCAAGCACGTATGATGTCACAAGCTATGCGTAAACTTGCAGGACATATCAACAAAACAAAAACAACAGCGATTTTCATCAACCAATTGCGTGAAAAAGTTGGAGTGATGTTTGGTTCACCAGAAACAACTCCTGGTGGTCGTGCCTTGAAATTTTACGCCTCAGTTCGTCTTGACGTACGTGGTTCAACAAAAATTGAAGAAGGTTCTGGAGATAACAAAACTCAAATTGGTAAAATCACCAAAATCAAAGTCGTTAAAAATAAAGTTGCACCACCATTTAAGGTTGCGCTTGTTGATATCATGTTTGGTGAAGGAATTTCAAGTACAGGTGAGCTTTTAAATATTGCTGTTGAAGAAGGCATTATTAAGAAATCTGGTGCTTGGTTTGCTTATAATGATGAGAAGATTGGTCAAGGGGCAGAAAAAGCTAAAAACTACCTCAAAGAGCATCAAGATGTTTTTGATGAAATAGACCACAAAGTTCGGGCAGCTCATGGACTTCTTGAT
>recA_Lcl-138
GAGCGTGATAAAGCATTGGCTGATGCTCTTGCTCTGATTGAAAAAGACTTTGGGAAAGGTTCACTCATGCGTCTTGGTGAAGCAGCTAACCAAAAAGTATCAGTTGTAAGTTCAGGTTCTCTTGCGCTTGATATTGCACTTGGTGCAGGTGGTTACCCTAAAGGTCGTATCGTTGAAATCTACGGACCAGAATCTTCTGGTAAAACAACAGTCGCTCTTCATGCCGTTGCAGCGGTTCAAAAAGAAGGTGGAATTGCAGCCTTTATCGATGCTGAAAATGCTCTTGACCCAGAATATGCAAAAGCACTCGGTGTAAATATTGATGAACTTTTGCTCTCACAACCTGACTATGGTGAACAAGGACTTCAAATTGCTGAAAAATTGATTACTTCTGGAGCGGTTGACTTGGTCGTTATTGACTCAGTTGCAGCCTTGGTACCAAAGGCCGAAATTGATGGCGAAATCGGAGACAGTTCAGTTGGTCTTCAAGCACGTATGATGTCACAAGCTATGCGTAAACTTGCAGGACATATCAACAAAACAAAAACAACAGCGATTTTCATCAACCAATTGCGTGAAAAAGTTGGAGTGATGTTTGGTTCACCAGAAACAACTCCTGGTGGTCGTGCCTTGAAATTTTACGCCTCAGTTCGTCTTGACGTACGTGGTTCAACAAAAATTGAAGAAGGTTCTGGAGATAACAAAACTCAAATTGGTAAAATCACCAAAATCAAAGTCGTTAAAAATAAAGTTGCACCACCATTTAAGGTTGCGCTTGTTGATATCATGTTTGGTGAAGGAATTTCAAGTACAGGTGAGCTTTTAAATATTGCTGTTGAAGAAGGCATTATTAAGAAATCTGGTGCTTGGTTTGCTTATAATGATGAGAAGATTGGTCAAGGGGCAGAAAAAGCTAAAAACTACCTCAAAGAGCATCAAGATGTTTTTGATGAAATAGACCACAAAGTTCGGGCAGCTCATGGACTTCTTGAT
>recA_Lcl-139
GAGCGTGATAAAGCATTGGCTGATGCTCTTGCTCTGATTGAAAAAGACTTTGGGAAAGGTTCACTCATGCGTCTTGGTGAAGCAGCTAACCAAAAAGTATCAGTTGTAAGTTCAGGTTCTCTTGCGCTTGATATTGCACTTGGTGCAGGTGGTTACCCTAAAGGTCGTATCGTTGAAATCTACGGACCAGAATCTTCTGGTAAAACAACAGTCGCTCTTCATGCCGTTGCAGCGGTTCAAAAAGAAGGTGGAATTGCAGCCTTTATCGATGCTGAAAATGCTCTTGACCCAGAATATGCAAAAGCACTCGGTGTAAATATTGATGAACTTTTGCTCTCACAACCTGACTATGGTGAACAAGGACTTCAAATTGCTGAAAAATTGATTACTTCTGGAGCGGTTGACTTGGTCGTTATTGACTCAGTTGCAGCCTTGGTACCAAAGGCCGAAATTGATGGCGAAATCGGAGACAGTTCAGTTGGTCTTCAAGCACGTATGATGTCACAAGCTATGCGTAAACTTGCAGGACATATCAACAAAACAAAAACAACAGCGATTTTCATCAACCAATTGCGTGAAAAAGTTGGAGTGATGTTTGGTTCACCAGAAACAACTCCTGGTGGTCGTGCCTTGAAATTTTACGCCTCAGTTCGTCTTGACGTACGTGGTTCAACAAAAATTGAAGAAGGTTCTGGAGATAACAAAACTCAAATTGGTAAAATCACCAAAATCAAAGTCGTTAAAAATAAAGTTGCACCACCATTTAAGGTTGCGCTTGTTGATATCATGTTTGGTGAAGGAATTTCAAGTACAGGTGAGCTTTTAAATATTGCTGTTGAAGAAGGCATTATTAAGAAATCTGGTGCTTGGTTTGCTTATAATGATGAGAAGATTGGTCAAGGGGCAGAAAAAGCTAAAAACTACCTCAAAGAGCATCAAGATGTTTTTGATGAAATAGACCACAAAGTTCGGGCAGCTCATGGACTTCTTGAT
>recA_Lcl-140
GAGCGTGATAAAGCATTGGCTGATGCTCTTGCTCTGATTGAAAAAGACTTTGGGAAAGGTTCACTCATGCGTCTTGGTGAAGCAGCTAATCAAAAAGTATCAGTTGTAAGTTCAGGTTCTCTTGCGCTTGATATTGCACTTGGTGCAGGTGGTTACCCTAAAGGTCGTATCGTTGAAATCTACGGACCAGAATCTTCTGGTAAAACAACAGTCGCTCTTCATGCCGTTGCAGCGGTTCAAAAAGAAGGTGGAATTGCAGCCTTTATCGATGCTGAAAATGCTCTTGACCCAGAATATGCAAAAGCACTCGGTGTAAATATTGATGAACTTTTGCTCTCACAACCTGACTATGGTGAACAAGGACTTCAAATTGCTGAAAAATTGATTACTTCTGGAGCGGTTGACTTGGTCGTTATTGACTCAGTTGCAGCCTTGGTACCAAAGGCCGAAATTGATGGCGAAATCGGAGACAGTTCAGTTGGTCTTCAAGCACGTATGATGTCACAAGCTATGCGTAAACTTGCAGGACATATCAACAAAACAAAAACAACAGCGATTTTCATCAACCAATTGCGTGAAAAAGTTGGAGTGATGTTTGGTTCACCAGAAACAACTCCTGGTGGTCGTGCCTTGAAATTTTACGCCTCAGTTCGTCTTGACGTACGTGGTTCAACAAAAATTGAAGAAGGTTCTGGAGATAACAAAACTCAAATTGGTAAAATCACCAAAATCAAAGTCGTTAAAAATAAAGTTGCACCACCATTTAAGGTTGCGCTTGTTGATATCATGTTTGGTGAAGGAATTTCAAGTACAGGTGAGCTTTTAAATATTGCTGTTGAAGAAGGCATTATTAAGAAATCTGGTGCTTGGTTTGCTTATAATGATGAGAAGATTGGTCAAGGGGCAGAAAAAGCTAAAAACTACCTCAAAGAGCATCAAGATGTTTTTGATGAAATAGACCACAAAGTTCGGGCAGCTCATGGACTTCTTGAT
>recA_Lcl-141
GAACGTGACAAAGCTTTGGCAGATGCACTTGCTCTGATTGAAAAAGACTTTGGGAAAGGTTCACTTATGCGACTTGGCGAAGCAGCCAACCAGAAAGTGTCAGTAGTAAGTTCAGGCTCACTTGCACTTGATATTGCGCTTGGTGCAGGTGGATATCCTAAAGGACGTATCGTTGAAATCTACGGACCAGAATCTTCTGGTAAAACAACAGTCGCTCTTCATGCCGTTGCAGCGGTTCAAAAAGAAGGTGGAATTGCAGCCTTTATCGATGCTGAAAATGCGCTTGACCCAGAATATGCAAAAGCGCTCGGTGTCAATATCGATGAACTTTTACTTTCACAACCAGACTATGGTGAACAAGGGCTTCAAATTGCTGAAAAATTGATTACATCTGGTGCAGTTGACTTAGTTGTTATTGACTCAGTTGCAGCTTTGGTACCTAAAGCCGAAATTGATGGTGAAATTGGTGACAGTTCAGTTGGGCTTCAAGCTCGTATGATGTCACAAGCCATGCGTAAACTTGCAGGACATATTAATAAAACAAAAACAACAGCTATTTTCATCAACCAATTGCGTGAAAAAGTTGGGGTTATGTTTGGTTCGCCAGAAACAACACCTGGTGGTCGTGCATTGAAATTCTACGCTTCTGTACGTCTTGATGTACGTGGTTCAACAAAAATCGAAGAAGGTTCTGGAGATAACAAGACCCAAATCGGTAAAATCACAAAAATCAAAGTCGTTAAAAATAAAGTGGCTCCACCATTCAAGGTTGCTCTCGTAGATATCATGTTTGGTGAAGGAATTTCAAGAACCGGTGAACTTTTAAACATTGCTGTTGATGAAGGAATCATCAAAAAATCAGGCGCTTGGTTTGCTTACAATGACGAAAAAATTGGTCAAGGAGCAGAAAAAGCGAAGAACTATCTCAAAGAACATCAAGAAATCTTTGATGAAATTGACCATAAAGTTCGTACCGCACACGGTCTTCTTGAT
>recA_Lcl-142
GAACGTGACAAAGCTTTGGCAGATGCACTTGCTCTGATTGAAAAAGACTTTGGGAAAGGTTCACTTATGCGTCTTGGAGAAGCAGCCAACCAGAAAGTGTCAGTAGTAAGTTCAGGCTCACTTGCACTTGATATTGCGCTTGGTGCAGGTGGATATCCTAAAGGACGTATCGTTGAAATCTACGGACCAGAATCTTCTGGTAAAACAACAGTCGCTCTTCATGCCGTTGCAGCGGTTCAAAAAGAAGGTGGAATTGCAGCCTTTATCGATGCTGAAAATGCGCTTGACCCAGAATATGCAAAAGCGCTCGGTGTCAATATCGATGAACTTTTACTTTCACAACCAGACTATGGTGAACAAGGGCTTCAAATTGCTGAAAAATTGATTACATCTGGTGCAGTTGACTTAGTTGTTATTGACTCAGTTGCAGCTTTGGTACCTAAAGCCGAAATTGACGGTGAAATTGGTGACAGTTCAGTTGGGCTTCAAGCTCGTATGATGTCACAAGCCATGCGTAAACTTGCAGGACATATTAATAAAACAAAAACAACAGCTATTTTCATCAACCAATTGCGTGAAAAAGTTGGGGTTATGTTTGGTTCGCCAGAAACAACACCTGGTGGTCGTGCATTGAAATTCTACGCTTCTGTACGTCTTGATGTACGTGGTTCAACAAAAATCGAAGAAGGTTCTGGAGATAACAAGACCCAAATCGGTAAAATCACAAAAATCAAAGTCGTTAAAAATAAAGTGGCTCCACCATTCAAGGTTGCTCTCGTAGATATCATGTTTGGTGAAGGGATTTCAAGAACCGGTGAACTTTTAAACATTGCTGTTGATGAAGGAATCATCAAAAAATCAGGCGCTTGGTTTGCTTACAATGACGAAAAAATTGGTCAAGGAGCAGAAAAAGCGAAGAACTATCTCAAAGAACATCAAGAAATCTTTGATGAAATTGACCATAAAGTTCGTGCCGCTCACGGTCTTCTTGAT
>recA_Lcl-143
GAACGTGACAAAGCTTTGGCAGATGCACTTGCTCTGATTGAAAAAGACTTTGGGAAAGGTTCACTTATGCGTCTTGGAGAAGCAGCCAACCAGAAAGTGTCAGTAGTAAGTTCAGGCTCACTTGCACTTGATATTGCGCTTGGTGCAGGTGGATATCCTAAAGGACGTATCGTTGAAATCTACGGACCAGAATCTTCTGGTAAAACAACAGTCGCTCTTCATGCCGTTGCAGCGGTTCAAAAAGAAGGTGGAATTGCAGCCTTTATCGATGCTGAAAATGCGCTTGACCCAGAATATGCAAAAGCGCTCGGTGTCAATATCGATGAACTTTTACTTTCACAACCAGACTATGGTGAACAAGGGCTTCAAATTGCTGAAAAATTGATTACATCTGGTGCAGTTGACTTAGTTGTTATTGACTCAGTTGCAGCTTTGGTACCTAAAGCCGAAATTGACGGTGAAATTGGTGACAGTTCAGTTGGGCTTCAAGCTCGTATGATGTCACAAGCCATGCGTAAACTTGCAGGACATATTAATAAAACAAAAACAACAGCTATTTTCATCAACCAATTGCGTGAAAAAGTTGGGGTTATGTTTGGTTCGCCAGAAACAACACCTGGTGGTCGTGCATTGAAATTCTACGCTTCTGTACGTCTTGATGTACGTGGTTCAACAAAAATCGAAGAAGGTTCTGGAGATAACAAGACCCAAATCGGTAAAATCACAAAAATCAAAGTCGTTAAAAATAAAGTGGCTCCACCATTCAAGGTTGCTCTCGTAGATATCATGTTTGGTGAAGGGATTTCAAGAACCGGTGAACTTTTAAACATTGCTGTTGATGAAGGAATCATCAAAAAATCAGGCGCTTGGTTTGCTTACAATGACGAAAAAATTGGTCAAGGAGCAGAAAAAGCGAAGAACTATCTCAAAGAACATCAAGAAATCTTTGATGAAATTGACCATAAAGTTCGTGCCGCTCACGGTCTTCTTGAT
>recA_Lcl-144
GAACGTGACAAAGCTTTGGCAGATGCACTTGCTCTGATTGAAAAAGACTTTGGGAAAGGTTCACTTATGCGTCTTGGAGAAGCAGCCAACCAGAAAGTGTCAGTAGTAAGTTCAGGCTCACTTGCACTTGATATTGCGCTTGGTGCAGGTGGATATCCTAAAGGACGTATCGTTGAAATCTACGGACCAGAATCTTCTGGTAAAACAACAGTCGCTCTTCATGCCGTTGCAGCGGTTCAAAAAGAAGGTGGAATTGCAGCCTTTATCGATGCTGAAAATGCGCTTGACCCAGAATATGCAAAAGCGCTCGGTGTCAATATCGATGAACTTTTACTTTCACAACCAGACTATGGTGAACAAGGGCTTCAAATTGCTGAAAAATTGATTACATCTGGTGCAGTTGACTTAGTTGTTATTGACTCAGTTGCAGCTTTGGTACCTAAAGCCGAAATTGACGGTGAAATTGGTGACAGTTCAGTTGGGCTTCAAGCTCGTATGATGTCACAAGCCATGCGTAAACTTGCAGGACATATTAATAAAACAAAAACAACAGCTATTTTCATCAACCAATTGCGTGAAAAAGTTGGGGTTATGTTTGGTTCGCCAGAAACAACACCTGGTGGTCGTGCATTGAAATTCTACGCTTCTGTACGTCTTGATGTACGTGGTTCAACAAAAATCGAAGAAGGTTCTGGAGATAACAAGACCCAAATCGGTAAAATCACAAAAATCAAAGTCGTTAAAAATAAAGTGGCTCCACCATTCAAGGTTGCTCTCGTAGATATCATGTTTGGTGAAGGGATTTCAAGAACCGGTGAACTTTTAAACATTGCTGTTGATGAAGGAATCATCAAAAAATCAGGCGCTTGGTTTGCTTACAATGACGAAAAAATTGGTCAAGGAGCAGAAAAAGCGAAGAACTATCTCAAAGAACATCAAGAAATCTTTGATGAAATTGACCATAAAGTTCGTGCCGCTCACGGTCTTCTTGAT
>recA_Lcl-145
GAACGTGACAAAGCTTTGGCAGATGCACTTGCTCTGATTGAAAAAGACTTTGGGAAAGGTTCACTTATGCGACTTGGCGAAGCAGCCAACCAGAAAGTGTCAGTAGTAAGTTCAGGCTCACTTGCACTTGATATTGCGCTTGGTGCAGGTGGATATCCTAAAGGACGTATCGTTGAAATCTACGGACCAGAATCTTCTGGTAAAACAACAGTCGCTCTTCATGCCGTTGCAGCGGTTCAAAAAGAAGGTGGAATTGCAGCCTTTATCGATGCTGAAAATGCGCTTGACCCAGAATATGCAAAAGCGCTCGGTGTCAATATCGATGAACTTTTACTTTCACAACCAGACTATGGTGAACAAGGGCTTCAAATTGCTGAAAAATTGATTACATCTGGTGCAGTTGACTTAGTTGTTATTGACTCAGTTGCAGCTTTGGTACCTAAAGCCGAAATTGATGGTGAAATTGGTGACAGTTCAGTTGGGCTTCAAGCTCGTATGATGTCACAAGCCATGCGTAAACTTGCAGGACATATTAATAAAACAAAAACAACAGCTATTTTCATCAACCAATTGCGTGAAAAAGTTGGGGTTATGTTTGGTTCGCCAGAAACAACACCTGGTGGTCGTGCATTGAAATTCTACGCTTCTGTACGTCTTGATGTACGTGGTTCAACAAAAATCGAAGAAGGTTCTGGAGATAACAAGACCCAAATCGGTAAAATCACAAAAATCAAAGTCGTTAAAAATAAAGTGGCTCCACCATTCAAGGTTGCTCTCGTAGATATCATGTTTGGTGAAGGAATTTCAAGAACCGGTGAACTTTTAAACATTGCTGTTGATGAAGGAATCATCAAAAAATCAGGCGCTTGGTTTGCTTACAATGACGAAAAAATTGGTCAAGGAGCAGAAAAAGCGAAGAACTATCTCAAAGAACATCAAGAAATCTTTGATGAAATTGACCATAAAGTTCGTACCGCACACGGTCTTCTTGAT
>recA_Lcl-146
GAACGTGACAAAGCTTTGGCAGATGCACTTGCTCTGATTGAAAAAGACTTTGGGAAAGGTTCACTTATGCGTCTTGGAGAAGCAGCCAACCAGAAAGTGTCAGTAGTAAGTTCAGGCTCACTTGCACTTGATATTGCGCTTGGTGCAGGTGGATATCCTAAAGGACGTATCGTTGAAATCTACGGACCAGAATCTTCTGGTAAAACAACAGTCGCTCTTCATGCCGTTGCAGCGGTTCAAAAAGAAGGTGGAATTGCAGCCTTTATCGATGCTGAAAATGCGCTTGACCCAGAATATGCAAAAGCGCTCGGTGTCAATATCGATGAACTTTTACTTTCACAACCAGACTATGGTGAACAAGGGCTTCAAATTGCTGAAAAATTGATTACATCTGGTGCAGTTGACTTAGTTGTTATTGACTCAGTTGCAGCTTTGGTACCTAAAGCCGAAATTGACGGTGAAATTGGTGACAGTTCAGTTGGGCTTCAAGCTCGTATGATGTCACAAGCCATGCGTAAACTTGCAGGACATATTAATAAAACAAAAACAACAGCTATTTTCATCAACCAATTGCGTGAAAAAGTTGGGGTTATGTTTGGTTCGCCAGAAACAACACCTGGTGGTCGTGCATTGAAATTCTACGCTTCTGTACGTCTTGATGTACGTGGTTCAACAAAAATCGAAGAAGGTTCTGGAGATAACAAGACCCAAATCGGTAAAATCACAAAAATCAAAGTCGTTAAAAATAAAGTGGCTCCACCATTCAAGGTTGCTCTCGTAGATATCATGTTTGGTGAAGGGATTTCAAGAACCGGTGAACTTTTAAACATTGCTGTTGATGAAGGAATCATCAAAAAATCAGGCGCTTGGTTTGCTTACAATGACGAAAAAATTGGTCAAGGAGCAGAAAAAGCGAAGAACTATCTCAAAGAACATCAAGAAATCTTTGATGAAATTGACCATAAAGTTCGTGCCGCTCACGGTCTTCTTGAT
>recA_Lcl-147
GAACGTGACAAAGCTTTGGCAGATGCACTTGCTCTGATTGAAAAAGACTTTGGGAAAGGTTCACTTATGCGACTTGGCGAAGCAGCCAACCAGAAAGTGTCAGTAGTAAGTTCAGGCTCACTTGCACTTGATATTGCGCTTGGTGCAGGTGGATATCCTAAAGGACGTATCGTTGAAATCTACGGACCAGAATCTTCTGGTAAAACAACAGTCGCTCTTCATGCCGTTGCAGCGGTTCAAAAAGAAGGTGGAATTGCAGCCTTTATCGATGCTGAAAATGCGCTTGACCCAGAATATGCAAAAGCGCTCGGTGTCAATATCGATGAACTTTTACTTTCACAACCAGACTATGGTGAACAAGGGCTTCAAATTGCTGAAAAATTGATTACATCTGGTGCAGTTGACTTAGTTGTTATTGACTCAGTTGCAGCTTTGGTACCTAAAGCCGAAATTGATGGTGAAATTGGTGACAGTTCAGTTGGGCTTCAAGCTCGTATGATGTCACAAGCCATGCGTAAACTTGCAGGACATATTAATAAAACAAAAACAACAGCTATTTTCATCAACCAATTGCGTGAAAAAGTTGGGGTTATGTTTGGTTCGCCAGAAACAACACCTGGTGGTCGTGCATTGAAATTCTACGCTTCTGTACGTCTTGATGTACGTGGTTCAACAAAAATCGAAGAAGGTTCTGGAGATAACAAGACCCAAATCGGTAAAATCACAAAAATCAAAGTCGTTAAAAATAAAGTGGCTCCACCATTCAAGGTTGCTCTCGTAGATATCATGTTTGGTGAAGGAATTTCAAGAACCGGTGAACTTTTAAACATTGCTGTTGATGAAGGAATCATCAAAAAATCAGGCGCTTGGTTTGCTTACAATGACGAAAAAATTGGTCAAGGAGCAGAAAAAGCGAAGAACTATCTCAAAGAACATCAAGAAATCTTTGATGAAATTGACCATAAAGTTCGTACCGCACACGGTCTTCTTGAT
>recA_Lcl-148
GAACGTGACAAAGCTTTGGCAGATGCACTTGCTCTGATTGAAAAAGACTTTGGGAAAGGTTCACTTATGCGACTTGGCGAAGCAGCCAACCAGAAAGTGTCAGTAGTAAGTTCAGGCTCACTTGCACTTGATATTGCGCTTGGTGCAGGTGGATATCCTAAAGGACGTATCGTTGAAATCTACGGACCAGAATCTTCTGGTAAAACAACAGTCGCTCTTCATGCCGTTGCAGCGGTTCAAAAAGAAGGTGGAATTGCAGCCTTTATCGATGCTGAAAATGCGCTTGACCCAGAATATGCAAAAGCGCTCGGTGTCAATATCGATGAACTTTTACTTTCACAACCAGACTATGGTGAACAAGGGCTTCAAATTGCTGAAAAATTGATTACATCTGGTGCAGTTGACTTAGTTGTTATTGACTCAGTTGCAGCTTTGGTACCTAAAGCCGAAATTGATGGTGAAATTGGTGACAGTTCAGTTGGGCTTCAAGCTCGTATGATGTCACAAGCCATGCGTAAACTTGCAGGACATATTAATAAAACAAAAACAACAGCTATTTTCATCAACCAATTGCGTGAAAAAGTTGGGGTTATGTTTGGTTCGCCAGAAACAACACCTGGTGGTCGTGCATTGAAATTCTACGCTTCTGTACGTCTTGATGTACGTGGTTCAACAAAAATCGAAGAAGGTTCTGGAGATAACAAGACCCAAATCGGTAAAATCACAAAAATCAAAGTCGTTAAAAATAAAGTGGCTCCACCATTCAAGGTTGCTCTCGTAGATATCATGTTTGGTGAAGGAATTTCAAGAACCGGTGAACTTTTAAACATTGCTGTTGATGAAGGAATCATCAAAAAATCAGGCGCTTGGTTTGCTTACAATGACGAAAAAATTGGTCAAGGAGCAGAAAAAGCGAAGAACTATCTCAAAGAACATCAAGAAATCTTTGATGAAATTGACCATAAAGTTCGTACCGCACACGGTCTTCTTGAT
>recA_Lcl-149
GAACGTGACAAAGCTTTGGCAGATGCACTTGCTCTGATTGAAAAAGACTTTGGGAAAGGTTCACTTATGCGACTTGGCGAAGCAGCCAACCAGAAAGTGTCAGTAGTAAGTTCAGGCTCACTTGCACTTGATATTGCGCTTGGTGCAGGTGGATATCCTAAAGGACGTATCGTTGAAATCTACGGACCAGAATCTTCTGGTAAAACAACAGTCGCTCTTCATGCCGTTGCAGCGGTTCAAAAAGAAGGTGGAATTGCAGCCTTTATCGATGCTGAAAATGCGCTTGACCCAGAATATGCAAAAGCGCTCGGTGTCAATATCGATGAACTTTTACTTTCACAACCAGACTATGGTGAACAAGGGCTTCAAATTGCTGAAAAATTGATTACATCTGGTGCAGTTGACTTAGTTGTTATTGACTCAGTTGCAGCTTTGGTACCTAAAGCCGAAATTGATGGTGAAATTGGTGACAGTTCAGTTGGGCTTCAAGCTCGTATGATGTCACAAGCCATGCGTAAACTTGCAGGACATATTAATAAAACAAAAACAACAGCTATTTTTATCAACCAATTGCGTGAAAAAGTTGGGGTTATGTTTGGTTCGCCAGAAACAACACCTGGTGGTCGTGCATTGAAATTCTACGCTTCTGTACGTCTTGATGTACGTGGTTCAACAAAAATCGAAGAAGGTTCTGGAGATAACAAGACCCAAATCGGTAAAATCACAAAAATCAAAGTCGTTAAAAATAAAGTGGCTCCACCATTCAAGGTTGCTCTCGTAGATATCATGTTTGGTGAAGGAATTTCAAGAACCGGTGAACTTTTAAACATTGCTGTTGATGAAGGAATCATCAAAAAATCAGGCGCTTGGTTTGCTTACAATGACGAAAAAATTGGTCAAGGAGCAGAAAAAGCGAAGAACTATCTCAAAGAACATCAAGAAATCTTTGATGAAATTGACCATAAAGTTCGTACCGCACACGGTCTTCTTGAT
>recA_Lcl-150
GAACGTGACAAAGCTTTGGCAGATGCACTTGCTCTGATTGAAAAAGACTTTGGGAAAGGTTCACTTATGCGACTTGGCGAAGCAGCCAACCAGAAAGTGTCAGTAGTAAGTTCAGGCTCACTTGCACTTGATATTGCGCTTGGTGCAGGTGGATATCCTAAAGGACGTATCGTTGAAATCTACGGACCAGAATCTTCTGGTAAAACAACAGTCGCTCTTCATGCCGTTGCAGCGGTTCAAAAAGAAGGTGGAATTGCAGCCTTTATCGATGCTGAAAATGCGCTTGACCCAGAATATGCAAAAGCGCTCGGTGTCAATATCGATGAACTTTTACTTTCACAACCAGACTATGGTGAACAAGGGCTTCAAATTGCTGAAAAATTGATTACATCTGGTGCAGTTGACTTAGTTGTTATTGACTCAGTTGCAGCTTTGGTACCTAAAGCCGAAATTGATGGTGAAATTGGTGACAGTTCAGTTGGGCTTCAAGCTCGTATGATGTCACAAGCCATGCGTAAACTTGCAGGACATATTAATAAAACAAAAACAACAGCTATTTTCATCAACCAATTGCGTGAAAAAGTTGGGGTTATGTTTGGTTCGCCAGAAACAACACCTGGTGGTCGTGCATTGAAATTCTACGCTTCTGTACGTCTTGATGTACGTGGTTCAACAAAAATCGAAGAAGGTTCTGGAGATAACAAGACCCAAATCGGTAAAATCACAAAAATCAAAGTCGTTAAAAATAAAGTGGCTCCACCATTCAAGGTTGCTCTCGTAGATATCATGTTTGGTGAAGGAATTTCAAGAACCGGTGAACTTTTAAACATTGCTGTTGATGAAGGAATCATCAAAAAATCAGGCGCTTGGTTTGCTTACAATGACGAAAAAATTGGTCAAGGAGCAGAAAAAGCGAAGAACTATCTCAAAGAACATCAAGAAATCTTTGATGAAATTGACCATAAAGTTCGTACCGCACACGGTCTTCTTGAT
>recA_Lcl-151
GAACGTGACAAAGCTTTGGCAGATGCACTTGCTCTGATTGAAAAAGACTTTGGGAAAGGTTCACTTATGCGACTTGGCGAAGCAGCCAACCAGAAAGTGTCAGTAGTAAGTTCAGGCTCACTTGCACTTGATATTGCGCTTGGTGCAGGTGGATATCCTAAAGGACGTATCGTTGAAATCTACGGACCAGAATCTTCTGGTAAAACAACAGTCGCTCTTCATGCCGTTGCAGCGGTTCAAAAAGAAGGTGGAATTGCAGCCTTTATCGATGCTGAAAATGCGCTTGACCCAGAATATGCAAAAGCGCTCGGTGTCAATATCGATGAACTTTTACTTTCACAACCAGACTATGGTGAACAAGGGCTTCAAATTGCTGAAAAATTGATTACATCTGGTGCAGTTGACTTAGTTGTTATTGACTCAGTTGCAGCTTTGGTACCTAAAGCCGAAATTGATGGTGAAATTGGTGACAGTTCAGTTGGGCTTCAAGCTCGTATGATGTCACAAGCCATGCGTAAACTTGCAGGACATATTAATAAAACAAAAACAACAGCTATTTTCATCAACCAATTGCGTGAAAAAGTTGGGGTTATGTTTGGTTCGCCAGAAACAACACCTGGTGGTCGTGCATTGAAATTCTACGCTTCTGTACGTCTTGATGTACGTGGTTCAACAAAAATCGAAGAAGGTTCTGGAGATAACAAGACCCAAATCGGTAAAATCACAAAAATCAAAGTCGTTAAAAATAAAGTGGCTCCACCATTCAAGGTTGCTCTCGTAGATATCATGTTTGGTGAAGGAATTTCAAGAACCGGTGAACTTTTAAACATTGCTGTTGATGAAGGAATCATCAAAAAATCAGGCGCTTGGTTTGCTTACAATGACGAAAAAATTGGTCAAGGAGCAGAAAAAGCGAAGAACTATCTCAAAGAACATCAAGAAATCTTTGATGAAATTGACCATAAAGTTCGTACCGCACACGGTCTTCTTGAT
>recA_Lcl-152
GAACGTGACAAAGCTTTGGCAGATGCACTTGCTCTGATTGAAAAAGACTTTGGGAAAGGTTCACTTATGCGACTTGGCGAAGCAGCCAACCAGAAAGTGTCAGTAGTAAGTTCAGGCTCACTTGCACTTGATATTGCGCTTGGTGCAGGTGGATATCCTAAAGGACGTATCGTTGAAATCTACGGACCAGAATCTTCTGGTAAAACAACAGTCGCTCTTCATGCCGTTGCAGCGGTTCAAAAAGAAGGTGGAATTGCAGCCTTTATCGATGCTGAAAATGCGCTTGACCCAGAATATGCAAAAGCGCTCGGTGTCAATATCGATGAACTTTTACTTTCACAACCAGACTATGGTGAACAAGGGCTTCAAATTGCTGAAAAATTGATTACATCTGGTGCAGTTGACTTAGTTGTTATTGACTCAGTTGCAGCTTTGGTACCTAAAGCCGAAATTGATGGTGAAATTGGTGACAGTTCAGTTGGGCTTCAAGCTCGTATGATGTCACAAGCCATGCGTAAACTTGCAGGACATATTAATAAAACAAAAACAACAGCTATTTTCATCAACCAATTGCGTGAAAAAGTTGGGGTTATGTTTGGTTCGCCAGAAACAACACCTGGTGGTCGTGCATTGAAATTCTACGCTTCTGTACGTCTTGATGTACGTGGTTCAACAAAAATCGAAGAAGGTTCTGGAGATAACAAGACCCAAATCGGTAAAATCACAAAAATCAAAGTCGTTAAAAATAAAGTGGCTCCACCATTCAAGGTTGCTCTCGTAGATATCATGTTTGGTGAAGGAATTTCAAGAACCGGTGAACTTTTAAACATTGCTGTTGATGAAGGAATCATCAAAAAATCAGGCGCTTGGTTTGCTTACAATGACGAAAAAATTGGTCAAGGAGCAGAAAAAGCGAAGAACTATCTCAAAGAACATCAAGAAATCTTTGATGAAATTGACCATAAAGTTCGTACCGCACACGGTCTTCTTGAT
>recA_Lcl-153
GAACGTGACAAAGCTTTGGCAGATGCACTTGCTCTGATTGAAAAAGACTTTGGGAAAGGTTCACTTATGCGACTTGGCGAAGCAGCCAACCAGAAAGTGTCAGTAGTAAGTTCAGGCTCACTTGCACTTGATATTGCGCTTGGTGCAGGTGGATATCCTAAAGGACGTATCGTTGAAATCTACGGACCAGAATCTTCTGGTAAAACAACAGTCGCTCTTCATGCCGTTGCAGCGGTTCAAAAAGAAGGTGGAATTGCAGCCTTTATCGATGCTGAAAATGCGCTTGACCCAGAATATGCAAAAGCGCTCGGTGTCAATATCGATGAACTTTTACTTTCACAACCAGACTATGGTGAACAAGGGCTTCAAATTGCTGAAAAATTGATTACATCTGGTGCAGTTGACTTAGTTGTTATTGACTCAGTTGCAGCTTTGGTACCTAAAGCCGAAATTGATGGTGAAATTGGTGACAGTTCAGTTGGGCTTCAAGCTCGTATGATGTCACAAGCCATGCGTAAACTTGCAGGACATATTAATAAAACAAAAACAACAGCTATTTTCATCAACCAATTGCGTGAAAAAGTTGGGGTTATGTTTGGTTCGCCAGAAACAACACCTGGTGGTCGTGCATTGAAATTCTACGCTTCTGTACGTCTTGATGTACGTGGTTCAACAAAAATCGAAGAAGGTTCTGGAGATAACAAGACCCAAATCGGTAAAATCACAAAAATCAAAGTCGTTAAAAATAAAGTGGCTCCACCATTCAAGGTTGCTCTCGTAGATATCATGTTTGGTGAAGGAATTTCAAGAACCGGTGAACTTTTAAACATTGCTGTTGATGAAGGAATCATCAAAAAATCAGGCGCTTGGTTTGCTTACAATGACGAAAAAATTGGTCAAGGAGCAGAAAAAGCGAAGAACTATCTCAAAGAACATCAAGAAATCTTTGATGAAATTGACCATAAAGTTCGTACCGCACACGGTCTTCTTGAT
>recA_Lcl-154
GAACGTGACAAAGCTTTGGCAGATGCACTTGCTCTGATTGAAAAAGACTTTGGGAAAGGTTCACTTATGCGACTTGGCGAAGCAGCCAACCAGAAAGTGTCAGTAGTAAGTTCAGGCTCACTTGCACTTGATATTGCGCTTGGTGCAGGTGGATATCCTAAAGGACGTATCGTTGAAATCTACGGACCAGAATCTTCTGGTAAAACAACAGTCGCTCTTCATGCCGTTGCAGCGGTTCAAAAAGAAGGTGGAATTGCAGCCTTTATCGATGCTGAAAATGCGCTTGACCCAGAATATGCAAAAGCGCTCGGTGTCAATATCGATGAACTTTTACTTTCACAACCAGACTATGGTGAACAAGGGCTTCAAATTGCTGAAAAATTGATTACATCTGGTGCAGTTGACTTAGTTGTTATTGACTCAGTTGCAGCTTTGGTACCTAAAGCCGAAATTGATGGTGAAATTGGTGACAGTTCAGTTGGGCTTCAAGCTCGTATGATGTCACAAGCCATGCGTAAACTTGCAGGACATATTAATAAAACAAAAACAACAGCTATTTTCATCAACCAATTGCGTGAAAAAGTTGGGGTTATGTTTGGTTCGCCAGAAACAACACCTGGTGGTCGTGCATTGAAATTCTACGCTTCTGTACGTCTTGATGTACGTGGTTCAACAAAAATCGAAGAAGGTTCTGGAGATAACAAGACCCAAATCGGTAAAATCACAAAAATCAAAGTCGTTAAAAATAAAGTGGCTCCACCATTCAAGGTTGCTCTCGTAGATATCATGTTTGGTGAAGGAATTTCAAGAACCGGTGAACTTTTAAACATTGCTGTTGATGAAGGAATCATCAAAAAATCAGGCGCTTGGTTTGCTTACAATGACGAAAAAATTGGTCAAGGAGCAGAAAAAGCGAAGAACTATCTCAAAGAACATCAAGAAATCTTTGATGAAATTGACCATAAAGTTCGTACCGCACACGGTCTTCTTGAT
>recA_Lcl-155
GAGCGTGATAAAGCATTGGCTGATGCTCTTGCTCTGATTGAAAAAGACTTTGGGAAAGGTTCACTCATGCGTCTTGGTGAAGCAGCTAACCAAAAAGTATCAGTTGTAAGTTCAGGTTCTCTTGCGCTTGATATTGCACTTGGTGCAGGTGGTTACCCTAAAGGTCGTATCGTTGAAATCTACGGACCAGAATCTTCTGGTAAAACAACAGTCGCTCTTCATGCCGTTGCAGCGGTTCAAAAAGAAGGTGGAATTGCAGCCTTTATCGATGCTGAAAATGCTCTTGACCCAGAATATGCAAAAGCACTCGGTGTAAATATTGATGAACTTTTGCTCTCACAACCTGACTATGGTGAACAAGGACTTCAAATTGCTGAAAAATTGATTACTTCTGGAGCGGTTGACTTGGTCGTTATTGACTCAGTTGCAGCCTTGGTACCAAAGGCCGAAATTGATGGCGAAATCGGAGACAGTTCAGTTGGTCTTCAAGCACGTATGATGTCACAAGCCATGCGTAAACTTGCAGGACATATCAACAAAACAAAAACAACAGCGATTTTCATCAACCAATTGCGTGAAAAAGTTGGAGTGATGTTTGGTTCACCAGAAACAACTCCTGGTGGTCGTGCTTTGAAATTTTACGCCTCAGTTCGTCTTGACGTACGTGGTTCAACAAAAATTGAAGAAGGTTCTGGAGATAACAAAACTCAAATAGGTAAAATCACCAAAATCAAAGTCGTTAAAAATAAAGTTGCACCACCATTTAAGGTTGCGCTTGTTGATATCATGTTTGGTGAAGGAATTTCAAGTACAGGTGAGCTTTTAAATATTGCTGTTGAAGAAGGCATTATTAAGAAATCTGGTGCTTGGTTTGCTTATAATGATGAGAAGATTGGTCAAGGGGCAGAAAAAGCTAAAAACTACCTCAAAGAGCATCAAGATGTTTTTGATGAAATAGACCACAAAGTTCGGGCAGCTCATGGACTTCTTGAT
>recA_Lcl-156
GAGCGTGATAAAGCATTGGCTGATGCTCTTGCTCTGATTGAAAAAGACTTTGGGAAAGGTTCACTCATGCGTCTTGGTGAAGCAGCTAACCAAAAAGTATCAGTTGTAAGTTCAGGTTCTCTTGCGCTTGATATTGCACTTGGTGCAGGTGGTTACCCTAAAGGTCGTATCGTTGAAATCTACGGACCAGAATCTTCTGGTAAAACAACAGTCGCTCTTCATGCCGTTGCAGCGGTTCAAAAAGAAGGTGGAATTGCAGCCTTTATCGATGCTGAAAATGCTCTTGACCCAGAATATGCAAAAGCACTCGGTGTAAATATTGATGAACTTTTGCTCTCACAACCTGACTATGGTGAACAAGGACTTCAAATTGCTGAAAAATTGATTACTTCTGGAGCGGTTGACTTGGTCGTTATTGACTCAGTTGCAGCCTTGGTACCAAAGGCCGAAATTGATGGCGAAATCGGAGACAGTTCAGTTGGTCTTCAAGCACGTATGATGTCACAAGCTATGCGTAAACTTGCAGGACATATCAACAAAACAAAAACAACAGCGATTTTCATCAACCAATTGCGTGAAAAAGTTGGAGTGATGTTTGGTTCACCAGAAACAACTCCTGGTGGTCGTGCCTTGAAATTTTACGCCTCAGTTCGTCTTGACGTACGTGGTTCAACAAAAATTGAAGAAGGTTCTGGAGATAACAAAACTCAAATTGGTAAAATCACCAAAATCAAAGTCGTTAAAAATAAAGTTGCACCACCATTTAAGGTTGCGCTTGTTGATATCATGTTTGGTGAAGGAATTTCAAGTACAGGTGAGCTTTTAAATATTGCTGTTGAAGAAGGCATTATTAAGAAATCTGGTGCTTGGTTTGCTTATAATGATGAGAAGATTGGTCAAGGGGCAGAAAAAGCTAAAAACTACCTCAAAGAGCATCAAGATGTTTTTGATGAAATAGACCACAAAGTTCGGGCAGCTCATGGACTTCTTGAT
>recA_Lcl-157
GAACGTGACAAAGCTTTGGCAGATGCACTTGCTCTGATTGAAAAAGACTTTGGGAAAGGTTCACTTATGCGACTTGGCGAAGCAGCCAACCAGAAAGTGTCAGTAGTAAGTTCAGGCTCACTTGCACTTGATATTGCGCTTGGTGCAGGTGGATATCCTAAAGGACGTATCGTTGAAATCTACGGACCAGAATCTTCTGGTAAAACAACAGTCGCTCTTCATGCCGTTGCAGCGGTTCAAAAAGAAGGTGGAATTGCAGCCTTTATCGATGCTGAAAATGCGCTTGACCCAGAATATGCAAAAGCGCTCGGTGTCAATATCGATGAACTTTTACTTTCACAACCAGACTATGGTGAACAAGGGCTTCAAATTGCTGAAAAATTGATTACATCTGGTGCAGTTGACTTAGTTGTTATTGACTCAGTTGCAGCTTTGGTACCTAAAGCCGAAATTGATGGTGAAATTGGTGACAGTTCAGTTGGGCTTCAAGCTCGTATGATGTCACAAGCCATGCGTAAACTTGCAGGACATATTAATAAAACAAAAACAACAGCTATTTTCATCAACCAATTGCGTGAAAAAGTTGGGGTTATGTTTGGTTCGCCAGAAACAACACCTGGTGGTCGTGCATTGAAATTCTACGCTTCTGTACGTCTTGATGTACGTGGTTCAACAAAAATCGAAGAAGGTTCTGGAGATAACAAGACCCAAATCGGTAAAATCACAAAAATCAAAGTCGTTAAAAATAAAGTGGCTCCACCATTCAAGGTTGCTCTCGTAGATATCATGTTTGGTGAAGGAATTTCAAGAACCGGTGAACTTTTAAACATTGCTGTTGATGAAGGAATCATCAAAAAATCAGGCGCTTGGTTTGCTTACAATGACGAAAAAATTGGTCAAGGAGCAGAAAAAGCGAAGAACTATCTCAAAGAACATCAAGAAATCTTTGATGAAATTGACCATAAAGTTCGTACCGCACACGGTCTTCTTGAT
>recA_Lcl-158
GAACGTGACAAAGCTTTGGCAGATGCACTTGCTCTGATTGAAAAAGACTTTGGGAAAGGTTCACTTATGCGACTTGGCGAAGCAGCCAACCAGAAAGTGTCAGTAGTAAGTTCAGGCTCACTTGCACTTGATATTGCGCTTGGTGCAGGTGGATATCCTAAAGGACGTATCGTTGAAATCTACGGACCAGAATCTTCTGGTAAAACAACAGTCGCTCTTCATGCCGTTGCAGCGGTTCAAAAAGAAGGTGGAATTGCAGCCTTTATCGATGCTGAAAATGCGCTTGACCCAGAATATGCAAAAGCGCTCGGTGTCAATATCGATGAACTTTTACTTTCACAACCAGACTATGGTGAACAAGGGCTTCAAATTGCTGAAAAATTGATTACATCTGGTGCAGTTGACTTAGTTGTTATTGACTCAGTTGCAGCTTTGGTACCTAAAGCCGAAATTGATGGTGAAATTGGTGACAGTTCAGTTGGGCTTCAAGCTCGTATGATGTCACAAGCCATGCGTAAACTTGCAGGACATATTAATAAAACAAAAACAACAGCTATTTTCATCAACCAATTGCGTGAAAAAGTTGGGGTTATGTTTGGTTCGCCAGAAACAACACCTGGTGGTCGTGCATTGAAATTCTACGCTTCTGTACGTCTTGATGTACGTGGTTCAACAAAAATCGAAGAAGGTTCTGGAGATAACAAGACCCAAATCGGTAAAATCACAAAAATCAAAGTCGTTAAAAATAAAGTGGCTCCACCATTCAAGGTTGCTCTCGTAGATATCATGTTTGGTGAAGGAATTTCAAGAACCGGTGAACTTTTAAACATTGCTGTTGATGAAGGAATCATCAAAAAATCAGGCGCTTGGTTTGCTTACAATGACGAAAAAATTGGTCAAGGAGCAGAAAAAGCGAAGAACTATCTCAAAGAACATCAAGAAATCTTTGATGAAATTGACCATAAAGTTCGTACCGCACACGGTCTTCTTGAT
>recA_Lcl-159
GAACGTGACAAAGCTTTGGCAGATGCACTTGCTCTGATTGAAAAAGACTTTGGGAAAGGTTCACTTATGCGACTTGGCGAAGCAGCCAACCAGAAAGTGTCAGTAGTAAGTTCAGGCTCACTTGCACTTGATATTGCGCTTGGTGCAGGTGGATATCCTAAAGGACGTATCGTTGAAATCTACGGACCAGAATCTTCTGGTAAAACAACAGTCGCTCTTCATGCCGTTGCAGCGGTTCAAAAAGAAGGTGGAATTGCAGCCTTTATCGATGCTGAAAATGCGCTTGACCCAGAATATGCAAAAGCGCTCGGTGTCAATATCGATGAACTTTTACTTTCACAACCAGACTATGGTGAACAAGGGCTTCAAATTGCTGAAAAATTGATTACATCTGGTGCAGTTGACTTAGTTGTTATTGACTCAGTTGCAGCTTTGGTACCTAAAGCCGAAATTGATGGTGAAATTGGTGACAGTTCAGTTGGGCTTCAAGCTCGTATGATGTCACAAGCCATGCGTAAACTTGCAGGACATATTAATAAAACAAAAACAACAGCTATTTTCATCAACCAATTGCGTGAAAAAGTTGGGGTTATGTTTGGTTCGCCAGAAACAACACCTGGTGGTCGTGCATTGAAATTCTACGCTTCTGTACGTCTTGATGTACGTGGTTCAACAAAAATCGAAGAAGGTTCTGGAGATAACAAGACCCAAATCGGTAAAATCACAAAAATCAAAGTCGTTAAAAATAAAGTGGCTCCACCATTCAAGGTTGCTCTCGTAGATATCATGTTTGGTGAAGGAATTTCAAGAACCGGTGAACTTTTAAACATTGCTGTTGATGAAGGAATCATCAAAAAATCAGGCGCTTGGTTTGCTTACAATGACGAAAAAATTGGTCAAGGAGCAGAAAAAGCGAAGAACTATCTCAAAGAACATCAAGAAATCTTTGATGAAATTGACCATAAAGTTCGTACCGCACACGGTCTTCTTGAT
>recA_Lcl-160
GAACGTGACAAAGCTTTGGCAGATGCACTTGCTCTGATTGAAAAAGACTTTGGGAAAGGTTCACTTATGCGACTTGGCGAAGCAGCCAACCAGAAAGTGTCAGTAGTAAGTTCAGGCTCACTTGCACTTGATATTGCGCTTGGTGCAGGTGGATATCCTAAAGGACGTATCGTTGAAATCTACGGACCAGAATCTTCTGGTAAAACAACAGTCGCTCTTCATGCCGTTGCAGCGGTTCAAAAAGAAGGTGGAATTGCAGCCTTTATCGATGCTGAAAATGCGCTTGACCCAGAATATGCAAAAGCGCTCGGTGTCAATATCGATGAACTTTTACTTTCACAACCAGACTATGGTGAACAAGGGCTTCAAATTGCTGAAAAATTGATTACATCTGGTGCAGTTGACTTAGTTGTTATTGACTCAGTTGCAGCTTTGGTACCTAAAGCCGAAATTGATGGTGAAATTGGTGACAGTTCAGTTGGGCTTCAAGCTCGTATGATGTCACAAGCCATGCGTAAACTTGCAGGACATATTAATAAAACAAAAACAACAGCTATTTTCATCAACCAATTGCGTGAAAAAGTTGGGGTTATGTTTGGTTCGCCAGAAACAACACCTGGTGGTCGTGCATTGAAATTCTACGCTTCTGTACGTCTTGATGTACGTGGTTCAACAAAAATCGAAGAAGGTTCTGGAGATAACAAGACCCAAATCGGTAAAATCACAAAAATCAAAGTCGTTAAAAATAAAGTGGCTCCACCATTCAAGGTTGCTCTCGTAGATATCATGTTTGGTGAAGGAATTTCAAGAACCGGTGAACTTTTAAACATTGCTGTTGATGAAGGAATCATCAAAAAATCAGGCGCTTGGTTTGCTTACAATGACGAAAAAATTGGTCAAGGAGCAGAAAAAGCGAAGAACTATCTCAAAGAACATCAAGAAATCTTTGATGAAATTGACCATAAAGTTCGTACCGCACACGGTCTTCTTGAT
>recA_Lcl-161
GAGCGTGATAAAGCATTGGCTGATGCTCTTGCTCTGATTGAAAAAGACTTTGGGAAAGGTTCACTCATGCGTCTTGGTGAAGCAGCTAACCAAAAAGTATCAGTTGTAAGTTCAGGTTCTCTTGCGCTTGATATTGCACTTGGTGCAGGTGGTTACCCTAAAGGTCGTATCGTTGAAATCTACGGACCAGAATCTTCTGGTAAAACAACAGTCGCTCTTCATGCCGTTGCAGCGGTTCAAAAAGAAGGTGGAATTGCAGCCTTTATCGATGCTGAAAATGCTCTTGACCCAGAATATGCAAAAGCACTCGGTGTAAATATTGATGAACTTTTGCTCTCACAACCTGACTATGGTGAACAAGGACTTCAAATTGCTGAAAAATTGATTACTTCTGGAGCGGTTGACTTGGTCGTTATTGACTCAGTTGCAGCCTTGGTACCAAAGGCCGAAATTGATGGCGAAATCGGAGACAGTTCAGTTGGTCTTCAAGCACGTATGATGTCACAAGCTATGCGTAAACTTGCAGGACATATCAACAAAACAAAAACAACAGCGATTTTCATCAACCAATTGCGTGAAAAAGTTGGAGTGATGTTTGGTTCACCAGAAACAACTCCTGGTGGTCGTGCCTTGAAATTTTACGCCTCAGTTCGTCTTGACGTACGTGGTTCAACAAAAATTGAAGAAGGTTCTGGAGATAACAAAACTCAAATTGGTAAAATCACCAAAATCAAAGTCGTTAAAAATAAAGTTGCACCACCATTTAAGGTTGCGCTTGTTGATATCATGTTTGGTGAAGGAATTTCAAGTACAGGTGAGCTTTTAAATATTGCTGTTGAAGAAGGCATTATTAAGAAATCTGGTGCTTGGTTTGCTTATAATGATGAGAAGATTGGTCAAGGGGCAGAAAAAGCTAAAAACTACCTCAAAGAGCATCAAGATGTTTTTGATGAAATAGACCACAAAGTTCGGGCAGCTCATGGACTTCTTGAT
>recA_Lcl-162
GAACGTGACAAAGCTTTGGCAGATGCACTTGCTCTGATTGAAAAAGACTTTGGGAAAGGTTCACTTATGCGACTTGGCGAAGCAGCCAACCAGAAAGTGTCAGTAGTAAGTTCAGGCTCACTTGCACTTGATATTGCGCTTGGTGCAGGTGGATATCCTAAAGGACGTATCGTTGAAATCTACGGACCAGAATCTTCTGGTAAAACAACAGTCGCTCTTCATGCCGTTGCAGCGGTTCAAAAAGAAGGTGGAATTGCAGCCTTTATCGATGCTGAAAATGCGCTTGACCCAGAATATGCAAAAGCGCTCGGTGTCAATATCGATGAACTTTTACTTTCACAACCAGACTATGGTGAACAAGGGCTTCAAATTGCTGAAAAATTGATTACATCTGGTGCAGTTGACTTAGTTGTTATTGACTCAGTTGCAGCTTTGGTACCTAAAGCCGAAATTGATGGTGAAATTGGTGACAGTTCAGTTGGGCTTCAAGCTCGTATGATGTCACAAGCCATGCGTAAACTTGCAGGACATATTAATAAAACAAAAACAACAGCTATTTTCATCAACCAATTGCGTGAAAAAGTTGGGGTTATGTTTGGTTCGCCAGAAACAACACCTGGTGGTCGTGCATTGAAATTCTACGCTTCTGTACGTCTTGATGTACGTGGTTCAACAAAAATCGAAGAAGGTTCTGGAGATAACAAGACCCAAATCGGTAAAATCACAAAAATCAAAGTCGTTAAAAATAAAGTGGCTCCACCATTCAAGGTTGCTCTCGTAGATATCATGTTTGGTGAAGGAATTTCAAGAACCGGTGAACTTTTAAACATTGCTGTTGATGAAGGAATCATCAAAAAATCAGGCGCTTGGTTTGCTTACAATGACGAAAAAATTGGTCAAGGAGCAGAAAAAGCGAAGAACTATCTCAAAGAACATCAAGAAATCTTTGATGAAATTGACCATAAAGTTCGTACCGCACACGGTCTTCTTGAT
>recA_Lcl-163
GAACGTGACAAAGCTTTGGCAGATGCACTTGCTCTGATTGAAAAAGACTTTGGGAAAGGTTCACTTATGCGTCTTGGAGAAGCAGCCAACCAGAAAGTGTCAGTAGTAAGTTCAGGCTCACTTGCACTTGATATTGCGCTTGGTGCAGGTGGATATCCTAAAGGACGTATCGTTGAAATCTACGGACCAGAATCTTCTGGTAAAACAACAGTCGCTCTTCATGCCGTTGCAGCGGTTCAAAAAGAAGGTGGAATTGCAGCCTTTATCGATGCTGAAAATGCGCTTGACCCAGAATATGCAAAAGCGCTCGGTGTCAATATCGATGAACTTTTACTTTCACAACCAGACTATGGTGAACAAGGGCTTCAAATTGCTGAAAAATTGATTACATCTGGTGCAGTTGACTTAGTTGTTATTGACTCAGTTGCAGCTTTGGTACCTAAAGCCGAAATTGACGGTGAAATTGGTGACAGTTCAGTTGGGCTTCAAGCTCGTATGATGTCACAAGCCATGCGTAAACTTGCAGGACATATTAATAAAACAAAAACAACAGCTATTTTCATCAACCAATTGCGTGAAAAAGTTGGGGTTATGTTTGGTTCGCCAGAAACAACACCTGGTGGTCGTGCATTGAAATTCTACGCTTCTGTACGTCTTGATGTACGTGGTTCAACAAAAATCGAAGAAGGTTCTGGAGATAACAAGACCCAAATCGGTAAAATCACAAAAATCAAAGTCGTTAAAAATAAAGTGGCTCCACCATTCAAGGTTGCTCTCGTAGATATCATGTTTGGTGAAGGGATTTCAAGAACCGGTGAACTTTTAAACATTGCTGTTGATGAAGGAATCATCAAAAAATCAGGCGCTTGGTTTGCTTACAATGACGAAAAAATTGGTCAAGGAGCAGAAAAAGCGAAGAACTATCTCAAAGAACATCAAGAAATCTTTGATGAAATTGACCATAAAGTTCGTGCCGCTCACGGTCTTCTTGAT
>recA_Lcl-164
GAACGTGACAAAGCTTTGGCAGATGCACTTGCTCTGATTGAAAAAGACTTTGGGAAAGGTTCACTTATGCGTCTTGGAGAAGCAGCCAACCAGAAAGTGTCAGTAGTAAGTTCAGGCTCACTTGCACTTGATATTGCGCTTGGTGCAGGTGGATATCCTAAAGGACGTATCGTTGAAATCTACGGACCAGAATCTTCTGGTAAAACAACAGTCGCTCTTCATGCCGTTGCAGCGGTTCAAAAAGAAGGTGGAATTGCAGCCTTTATCGATGCTGAAAATGCGCTTGACCCAGAATATGCAAAAGCGCTCGGTGTCAATATCGATGAACTTTTACTTTCACAACCAGACTATGGTGAACAAGGGCTTCAAATTGCTGAAAAATTGATTACATCTGGTGCAGTTGACTTAGTTGTTATTGACTCAGTTGCAGCTTTGGTACCTAAAGCCGAAATTGACGGTGAAATTGGTGACAGTTCAGTTGGGCTTCAAGCTCGTATGATGTCACAAGCCATGCGTAAACTTGCAGGACATATTAATAAAACAAAAACAACAGCTATTTTCATCAACCAATTGCGTGAAAAAGTTGGGGTTATGTTTGGTTCGCCAGAAACAACACCTGGTGGTCGTGCATTGAAATTCTACGCTTCTGTACGTCTTGATGTACGTGGTTCAACAAAAATCGAAGAAGGTTCTGGAGATAACAAGACCCAAATCGGTAAAATCACAAAAATCAAAGTCGTTAAAAATAAAGTGGCTCCACCATTCAAGGTTGCTCTCGTAGATATCATGTTTGGTGAAGGGATTTCAAGAACCGGTGAACTTTTAAACATTGCTGTTGATGAAGGAATCATCAAAAAATCAGGCGCTTGGTTTGCTTACAATGACGAAAAAATTGGTCAAGGAGCAGAAAAAGCGAAGAACTATCTCAAAGAACATCAAGAAATCTTTGATGAAATTGACCATAAAGTTCGTGCCGCTCACGGTCTTCTTGAT
>recA_Lcl-165
GAACGTGACAAAGCTTTGGCAGATGCACTTGCTCTGATTGAAAAAGACTTTGGGAAAGGTTCACTTATGCGACTTGGCGAAGCAGCCAACCAGAAAGTGTCAGTAGTAAGTTCAGGCTCACTTGCACTTGATATTGCGCTTGGTGCAGGTGGATATCCTAAAGGACGTATCGTTGAAATCTACGGACCAGAATCTTCTGGTAAAACAACAGTCGCTCTTCATGCCGTTGCAGCGGTTCAAAAAGAAGGTGGAATTGCAGCCTTTATCGATGCTGAAAATGCGCTTGACCCAGAATATGCAAAAGCGCTCGGTGTCAATATCGATGAACTTTTACTTTCACAACCAGACTATGGTGAACAAGGGCTTCAAATTGCTGAAAAATTGATTACATCTGGTGCAGTTGACTTAGTTGTTATTGACTCAGTTGCAGCTTTGGTACCTAAAGCCGAAATTGATGGTGAAATTGGTGACAGTTCAGTTGGGCTTCAAGCTCGTATGATGTCACAAGCCATGCGTAAACTTGCAGGACATATTAATAAAACAAAAACAACAGCTATTTTCATCAACCAATTGCGTGAAAAAGTTGGGGTTATGTTTGGTTCGCCAGAAACAACACCTGGTGGTCGTGCATTGAAATTCTACGCTTCTGTACGTCTTGATGTACGTGGTTCAACAAAAATCGAAGAAGGTTCTGGAGATAACAAGACCCAAATCGGTAAAATCACAAAAATCAAAGTCGTTAAAAATAAAGTGGCTCCACCATTCAAGGTTGCTCTCGTAGATATCATGTTTGGTGAAGGAATTTCAAGAACCGGTGAACTTTTAAACATTGCTGTTGATGAAGGAATCATCAAAAAATCAGGCGCTTGGTTTGCTTACAATGACGAAAAAATTGGTCAAGGAGCAGAAAAAGCGAAGAACTATCTCAAAGAACATCAAGAAATCTTTGATGAAATTGACCATAAAGTTCGTACCGCACACGGTCTTCTTGAT
>recA_Lcl-166
GAACGTGACAAAGCTTTGGCAGATGCACTTGCTCTGATTGAAAAAGACTTTGGGAAAGGTTCACTTATGCGACTTGGCGAAGCAGCCAACCAGAAAGTGTCAGTAGTAAGTTCAGGCTCACTTGCACTTGATATTGCGCTTGGTGCAGGTGGATATCCTAAAGGACGTATCGTTGAAATCTACGGACCAGAATCTTCTGGTAAAACAACAGTCGCTCTTCATGCCGTTGCAGCGGTTCAAAAAGAAGGTGGAATTGCAGCCTTTATCGATGCTGAAAATGCGCTTGACCCAGAATATGCAAAAGCGCTCGGTGTCAATATCGATGAACTTTTACTTTCACAACCAGACTATGGTGAACAAGGGCTTCAAATTGCTGAAAAATTGATTACATCTGGTGCAGTTGACTTAGTTGTTATTGACTCAGTTGCAGCTTTGGTACCTAAAGCCGAAATTGATGGTGAAATTGGTGACAGTTCAGTTGGGCTTCAAGCTCGTATGATGTCACAAGCCATGCGTAAACTTGCAGGACATATTAATAAAACAAAAACAACAGCTATTTTCATCAACCAATTGCGTGAAAAAGTTGGGGTTATGTTTGGTTCGCCAGAAACAACACCTGGTGGTCGTGCATTGAAATTCTACGCTTCTGTACGTCTTGATGTACGTGGTTCAACAAAAATCGAAGAAGGTTCTGGAGATAACAAGACCCAAATCGGTAAAATCACAAAAATCAAAGTCGTTAAAAATAAAGTGGCTCCACCATTCAAGGTTGCTCTCGTAGATATCATGTTTGGTGAAGGAATTTCAAGAACCGGTGAACTTTTAAACATTGCTGTTGATGAAGGAATCATCAAAAAATCAGGCGCTTGGTTTGCTTACAATGACGAAAAAATTGGTCAAGGAGCAGAAAAAGCGAAGAACTATCTCAAAGAACATCAAGAAATCTTTGATGAAATTGACCATAAAGTTCGTACCGCACACGGTCTTCTTGAT
>recA_Lcl-167
GAACGTGACAAAGCTTTGGCAGATGCACTTGCTCTGATTGAAAAAGACTTTGGGAAAGGTTCACTTATGCGACTTGGCGAAGCAGCCAACCAGAAAGTGTCAGTAGTAAGTTCAGGCTCACTTGCACTTGATATTGCGCTTGGTGCAGGTGGATATCCTAAAGGACGTATCGTTGAAATCTACGGACCAGAATCTTCTGGTAAAACAACAGTCGCTCTTCATGCCGTTGCAGCGGTTCAAAAAGAAGGTGGAATTGCAGCCTTTATCGATGCTGAAAATGCGCTTGACCCAGAATATGCAAAAGCGCTCGGTGTCAATATCGATGAACTTTTACTTTCACAACCAGACTATGGTGAACAAGGGCTTCAAATTGCTGAAAAATTGATTACATCTGGTGCAGTTGACTTAGTTGTTATTGACTCAGTTGCAGCTTTGGTACCTAAAGCCGAAATTGATGGTGAAATTGGTGACAGTTCAGTTGGGCTTCAAGCTCGTATGATGTCACAAGCCATGCGTAAACTTGCAGGACATATTAATAAAACAAAAACAACAGCTATTTTCATCAACCAATTGCGTGAAAAAGTTGGGGTTATGTTTGGTTCGCCAGAAACAACACCTGGTGGTCGTGCATTGAAATTCTACGCTTCTGTACGTCTTGATGTACGTGGTTCAACAAAAATCGAAGAAGGTTCTGGAGATAACAAGACCCAAATCGGTAAAATCACAAAAATCAAAGTCGTTAAAAATAAAGTGGCTCCACCATTCAAGGTTGCTCTCGTAGATATCATGTTTGGTGAAGGAATTTCAAGAACCGGTGAACTTTTAAACATTGCTGTTGATGAAGGAATCATCAAAAAATCAGGCGCTTGGTTTGCTTACAATGACGAAAAAATTGGTCAAGGAGCAGAAAAAGCGAAGAACTATCTCAAAGAACATCAAGAAATCTTTGATGAAATTGACCATAAAGTTCGTACCGCACACGGTCTTCTTGAT
>recA_Lcl-168
GAACGTGACAAAGCTTTGGCAGATGCACTTGCTCTGATTGAAAAAGACTTTGGGAAAGGTTCACTTATGCGACTTGGCGAAGCAGCCAACCAGAAAGTGTCAGTAGTAAGTTCAGGCTCACTTGCACTTGATATTGCGCTTGGTGCAGGTGGATATCCTAAAGGACGTATCGTTGAAATCTACGGACCAGAATCTTCTGGTAAAACAACAGTCGCTCTTCATGCCGTTGCAGCGGTTCAAAAAGAAGGTGGAATTGCAGCCTTTATCGATGCTGAAAATGCGCTTGACCCAGAATATGCAAAAGCGCTCGGTGTCAATATCGATGAACTTTTACTTTCACAACCAGACTATGGTGAACAAGGGCTTCAAATTGCTGAAAAATTGATTACATCTGGTGCAGTTGACTTAGTTGTTATTGACTCAGTTGCAGCTTTGGTACCTAAAGCCGAAATTGATGGTGAAATTGGTGACAGTTCAGTTGGGCTTCAAGCTCGTATGATGTCACAAGCCATGCGTAAACTTGCAGGACATATTAATAAAACAAAAACAACAGCTATTTTCATCAACCAATTGCGTGAAAAAGTTGGGGTTATGTTTGGTTCGCCAGAAACAACACCTGGTGGTCGTGCATTGAAATTCTACGCTTCTGTACGTCTTGATGTACGTGGTTCAACAAAAATCGAAGAAGGTTCTGGAGATAACAAGACCCAAATCGGTAAAATCACAAAAATCAAAGTCGTTAAAAATAAAGTGGCTCCACCATTCAAGGTTGCTCTCGTAGATATCATGTTTGGTGAAGGAATTTCAAGAACCGGTGAACTTTTAAACATTGCTGTTGATGAAGGAATCATCAAAAAATCAGGCGCTTGGTTTGCTTACAATGACGAAAAAATTGGTCAAGGAGCAGAAAAAGCGAAGAACTATCTCAAAGAACATCAAGAAATCTTTGATGAAATTGACCATAAAGTTCGTACCGCACACGGTCTTCTTGAT
>recA_Lcl-169
GAACGTGACAAAGCTTTGGCAGATGCACTTGCTCTGATTGAAAAAGACTTTGGGAAAGGTTCACTTATGCGACTTGGCGAAGCAGCCAACCAGAAAGTGTCAGTAGTAAGTTCAGGCTCACTTGCACTTGATATTGCGCTTGGTGCAGGTGGATATCCTAAAGGACGTATCGTTGAAATCTACGGACCAGAATCTTCTGGTAAAACAACAGTCGCTCTTCATGCCGTTGCAGCGGTTCAAAAAGAAGGTGGAATTGCAGCCTTTATCGATGCTGAAAATGCGCTTGACCCAGAATATGCAAAAGCGCTCGGTGTCAATATCGATGAACTTTTACTTTCACAACCAGACTATGGTGAACAAGGGCTTCAAATTGCTGAAAAATTGATTACATCTGGTGCAGTTGACTTAGTTGTTATTGACTCAGTTGCAGCTTTGGTACCTAAAGCCGAAATTGATGGTGAAATTGGTGACAGTTCAGTTGGGCTTCAAGCTCGTATGATGTCACAAGCCATGCGTAAACTTGCAGGACATATTAATAAAACAAAAACAACAGCTATTTTCATCAACCAATTGCGTGAAAAAGTTGGGGTTATGTTTGGTTCGCCAGAAACAACACCTGGTGGTCGTGCATTGAAATTCTACGCTTCTGTACGTCTTGATGTACGTGGTTCAACAAAAATCGAAGAAGGTTCTGGAGATAACAAGACCCAAATCGGTAAAATCACAAAAATCAAAGTCGTTAAAAATAAAGTGGCTCCACCATTCAAGGTTGCTCTCGTAGATATCATGTTTGGTGAAGGAATTTCAAGAACCGGTGAACTTTTAAACATTGCTGTTGATGAAGGAATCATCAAAAAATCAGGCGCTTGGTTTGCTTACAATGACGAAAAAATTGGTCAAGGAGCAGAAAAAGCGAAGAACTATCTCAAAGAACATCAAGAAATCTTTGATGAAATTGACCATAAAGTTCGTACCGCACACGGTCTTCTTGAT
>recA_Lcl-170
GAACGTGACAAAGCTTTGGCAGATGCACTTGCTCTGATTGAAAAAGACTTTGGGAAAGGTTCACTTATGCGACTTGGCGAAGCAGCCAACCAGAAAGTGTCAGTAGTAAGTTCAGGCTCACTTGCACTTGATATTGCGCTTGGTGCAGGTGGATATCCTAAAGGACGTATCGTTGAAATCTACGGACCAGAATCTTCTGGTAAAACAACAGTCGCTCTTCATGCCGTTGCAGCGGTTCAAAAAGAAGGTGGAATTGCAGCCTTTATCGATGCTGAAAATGCGCTTGACCCAGAATATGCAAAAGCGCTCGGTGTCAATATCGATGAACTTTTACTTTCACAACCAGACTATGGTGAACAAGGGCTTCAAATTGCTGAAAAATTGATTACATCTGGTGCAGTTGACTTAGTTGTTATTGACTCAGTTGCAGCTTTGGTACCTAAAGCCGAAATTGATGGTGAAATTGGTGACAGTTCAGTTGGGCTTCAAGCTCGTATGATGTCACAAGCCATGCGTAAACTTGCAGGACATATTAATAAAACAAAAACAACAGCTATTTTCATCAACCAATTGCGTGAAAAAGTTGGGGTTATGTTTGGTTCGCCAGAAACAACACCTGGTGGTCGTGCATTGAAATTCTACGCTTCTGTACGTCTTGATGTACGTGGTTCAACAAAAATCGAAGAAGGTTCTGGAGATAACAAGACCCAAATCGGTAAAATCACAAAAATCAAAGTCGTTAAAAATAAAGTGGCTCCACCATTCAAGGTTGCTCTCGTAGATATCATGTTTGGTGAAGGAATTTCAAGAACCGGTGAACTTTTAAACATTGCTGTTGATGAAGGAATCATCAAAAAATCAGGCGCTTGGTTTGCTTACAATGACGAAAAAATTGGTCAAGGAGCAGAAAAAGCGAAGAACTATCTCAAAGAACATCAAGAAATCTTTGATGAAATTGACCATAAAGTTCGTACCGCACACGGTCTTCTTGAT
>recA_Lcl-171
GAACGTGACAAAGCTTTGGCAGATGCACTTGCTCTGATTGAAAAAGACTTTGGGAAAGGTTCACTTATGCGACTTGGCGAAGCAGCCAACCAGAAAGTGTCAGTAGTAAGTTCAGGCTCACTTGCACTTGATATTGCGCTTGGTGCAGGTGGATATCCTAAAGGACGTATCGTTGAAATCTACGGACCAGAATCTTCTGGTAAAACAACAGTCGCTCTTCATGCCGTTGCAGCGGTTCAAAAAGAAGGTGGAATTGCAGCCTTTATCGATGCTGAAAATGCGCTTGACCCAGAATATGCAAAAGCGCTCGGTGTCAATATCGATGAACTTTTACTTTCACAACCAGACTATGGTGAACAAGGGCTTCAAATTGCTGAAAAATTGATTACATCTGGTGCAGTTGACTTAGTTGTTATTGACTCAGTTGCAGCTTTGGTACCTAAAGCCGAAATTGATGGTGAAATTGGTGACAGTTCAGTTGGGCTTCAAGCTCGTATGATGTCACAAGCCATGCGTAAACTTGCAGGACATATTAATAAAACAAAAACAACAGCTATTTTCATCAACCAATTGCGTGAAAAAGTTGGGGTTATGTTTGGTTCGCCAGAAACAACACCTGGTGGTCGTGCATTGAAATTCTACGCTTCTGTACGTCTTGATGTACGTGGTTCAACAAAAATCGAAGAAGGTTCTGGAGATAACAAGACCCAAATCGGTAAAATCACAAAAATCAAAGTCGTTAAAAATAAAGTGGCTCCACCATTCAAGGTTGCTCTCGTAGATATCATGTTTGGTGAAGGAATTTCAAGAACCGGTGAACTTTTAAACATTGCTGTTGATGAAGGAATCATCAAAAAATCAGGCGCTTGGTTTGCTTACAATGACGAAAAAATTGGTCAAGGAGCAGAAAAAGCGAAGAACTATCTCAAAGAACATCAAGAAATCTTTGATGAAATTGACCATAAAGTTCGTACCGCACACGGTCTTCTTGAT
>recA_Lcl-172
GAACGTGACAAAGCTTTGGCAGATGCACTTGCTCTGATTGAAAAAGACTTTGGGAAAGGTTCACTTATGCGACTTGGCGAAGCAGCCAACCAGAAAGTGTCAGTAGTAAGTTCAGGCTCACTTGCACTTGATATTGCGCTTGGTGCAGGTGGATATCCTAAAGGACGTATCGTTGAAATCTACGGACCAGAATCTTCTGGTAAAACAACAGTCGCTCTTCATGCCGTTGCAGCGGTTCAAAAAGAAGGTGGAATTGCAGCCTTTATCGATGCTGAAAATGCGCTTGACCCAGAATATGCAAAAGCGCTCGGTGTCAATATCGATGAACTTTTACTTTCACAACCAGACTATGGTGAACAAGGGCTTCAAATTGCTGAAAAATTGATTACATCTGGTGCAGTTGACTTAGTTGTTATTGACTCAGTTGCAGCTTTGGTACCTAAAGCCGAAATTGATGGTGAAATTGGTGACAGTTCAGTTGGGCTTCAAGCTCGTATGATGTCACAAGCCATGCGTAAACTTGCAGGACATATTAATAAAACAAAAACAACAGCTATTTTCATCAACCAATTGCGTGAAAAAGTTGGGGTTATGTTTGGTTCGCCAGAAACAACACCTGGTGGTCGTGCATTGAAATTCTACGCTTCTGTACGTCTTGATGTACGTGGTTCAACAAAAATCGAAGAAGGTTCTGGAGATAACAAGACCCAAATCGGTAAAATCACAAAAATCAAAGTCGTTAAAAATAAAGTGGCTCCACCATTCAAGGTTGCTCTCGTAGATATCATGTTTGGTGAAGGAATTTCAAGAACCGGTGAACTTTTAAACATTGCTGTTGATGAAGGAATCATCAAAAAATCAGGCGCTTGGTTTGCTTACAATGACGAAAAAATTGGTCAAGGAGCAGAAAAAGCGAAGAACTATCTCAAAGAACATCAAGAAATCTTTGATGAAATTGACCATAAAGTTCGTACCGCACACGGTCTTCTTGAT
>recA_Lcl-173
GAGCGTGATAAAGCATTGGCTGATGCTCTTGCTCTGATTGAAAAAGACTTTGGGAAAGGTTCACTCATGCGTCTTGGTGAAGCAGCTAACCAAAAAGTATCAGTTGTAAGTTCAGGTTCTCTTGCGCTTGATATTGCACTTGGTGCAGGTGGTTACCCTAAAGGTCGTATCGTTGAAATCTACGGACCAGAATCTTCTGGTAAAACAACAGTCGCTCTTCATGCCGTTGCAGCGGTTCAAAAAGAAGGTGGAATTGCAGCCTTTATCGATGCTGAAAATGCTCTTGACCCAGAATATGCAAAAGCACTCGGTGTAAATATTGATGAACTTTTGCTCTCACAACCTGACTATGGTGAACAAGGACTTCAAATTGCTGAAAAATTGATTACTTCTGGAGCGGTTGACTTGGTCGTTATTGACTCAGTTGCAGCCTTGGTACCAAAGGCCGAAATTGATGGCGAAATCGGAGACAGTTCAGTTGGTCTTCAAGCACGTATGATGTCACAAGCCATGCGTAAACTTGCAGGACATATCAACAAAACAAAAACAACAGCGATTTTCATCAACCAATTGCGTGAAAAAGTTGGAGTGATGTTTGGTTCACCAGAAACAACTCCTGGTGGTCGTGCTTTGAAATTTTACGCCTCAGTTCGTCTTGACGTACGTGGTTCAACAAAAATTGAAGAAGGTTCTGGAGATAACAAAACTCAAATAGGTAAAATCACCAAAATCAAAGTCGTTAAAAATAAAGTTGCACCACCATTTAAGGTTGCGCTTGTTGATATCATGTTTGGTGAAGGAATTTCAAGTACAGGTGAGCTTTTAAATATTGCTGTTGAAGAAGGCATTATTAAGAAATCTGGTGCTTGGTTTGCTTATAATGATGAGAAGATTGGTCAAGGGGCAGAAAAAGCTAAAAACTACCTCAAAGAGCATCAAGATGTTTTTGATGAAATAGACCACAAAGTTCGGGCAGCTCATGGACTTCTTGAT
>recA_Lcl-174
GAGCGTGATAAAGCATTGGCTGATGCTCTTGCTCTGATTGAAAAAGACTTTGGGAAAGGTTCACTCATGCGTCTTGGTGAAGCAGCTAACCAAAAAGTATCAGTTGTAAGTTCAGGTTCTCTTGCGCTTGATATTGCACTTGGTGCAGGTGGTTACCCTAAAGGTCGTATCGTTGAAATCTACGGACCAGAATCTTCTGGTAAAACAACAGTCGCTCTTCATGCCGTTGCAGCGGTTCAAAAAGAAGGTGGAATTGCAGCCTTTATCGATGCTGAAAATGCTCTTGACCCAGAATATGCAAAAGCACTCGGTGTAAATATTGATGAACTTTTGCTCTCACAACCTGACTATGGTGAACAAGGACTTCAAATTGCTGAAAAATTGATTACTTCTGGAGCGGTTGACTTGGTCGTTATTGACTCAGTTGCAGCCTTGGTACCAAAGGCCGAAATTGATGGCGAAATCGGAGACAGTTCAGTTGGTCTTCAAGCACGTATGATGTCACAAGCCATGCGTAAACTTGCAGGACATATCAACAAAACAAAAACAACAGCGATTTTCATCAACCAATTGCGTGAAAAAGTTGGAGTGATGTTTGGTTCACCAGAAACAACTCCTGGTGGTCGTGCTTTGAAATTTTACGCCTCAGTTCGTCTTGACGTACGTGGTTCAACAAAAATTGAAGAAGGTTCTGGAGATAACAAAACTCAAATAGGTAAAATCACCAAAATCAAAGTCGTTAAAAATAAAGTTGCACCACCATTTAAGGTTGCGCTTGTTGATATCATGTTTGGTGAAGGAATTTCAAGTACAGGTGAGCTTTTAAATATTGCTGTTGAAGAAGGCATTATTAAGAAATCTGGTGCTTGGTTTGCTTATAATGATGAGAAGATTGGTCAAGGGGCAGAAAAAGCTAAAAACTACCTCAAAGAGCATCAAGATGTTTTTGATGAAATAGACCACAAAGTTCGGGCAGCTCATGGACTTCTTGAT
>recA_Lcl-175
GAGCGTGATAAAGCATTGGCTGATGCTCTTGCTCTGATTGAAAAAGACTTTGGGAAAGGTTCACTCATGCGTCTTGGTGAAGCAGCTAACCAAAAAGTATCAGTTGTAAGTTCAGGTTCTCTTGCGCTTGATATTGCACTTGGTGCAGGTGGTTACCCTAAAGGTCGTATCGTTGAAATCTACGGACCAGAATCTTCTGGTAAAACAACAGTCGCTCTTCATGCCGTTGCAGCGGTTCAAAAAGAAGGTGGAATTGCAGCCTTTATCGATGCTGAAAATGCTCTTGACCCAGAATATGCAAAAGCACTCGGTGTAAATATTGATGAACTTTTGCTCTCACAACCTGACTATGGTGAACAAGGACTTCAAATTGCTGAAAAATTGATTACTTCTGGAGCGGTTGACTTGGTCGTTATTGACTCAGTTGCAGCCTTGGTACCAAAGGCCGAAATTGATGGCGAAATCGGAGACAGTTCAGTTGGTCTTCAAGCACGTATGATGTCACAAGCCATGCGTAAACTTGCAGGACATATCAACAAAACAAAAACAACAGCGATTTTCATCAACCAATTGCGTGAAAAAGTTGGAGTGATGTTTGGTTCACCAGAAACAACTCCTGGTGGTCGTGCTTTGAAATTTTACGCCTCAGTTCGTCTTGACGTACGTGGTTCAACAAAAATTGAAGAAGGTTCTGGAGATAACAAAACTCAAATAGGTAAAATCACCAAAATCAAAGTCGTTAAAAATAAAGTTGCACCACCATTTAAGGTTGCGCTTGTTGATATCATGTTTGGTGAAGGAATTTCAAGTACAGGTGAGCTTTTAAATATTGCTGTTGAAGAAGGCATTATTAAGAAATCTGGTGCTTGGTTTGCTTATAATGATGAGAAGATTGGTCAAGGGGCAGAAAAAGCTAAAAACTACCTCAAAGAGCATCAAGATGTTTTTGATGAAATAGACCACAAAGTTCGGGCAGCTCATGGACTTCTTGAT
>recA_Lcl-176
GAGCGTGATAAAGCATTGGCTGATGCTCTTGCTCTGATTGAAAAAGACTTTGGGAAAGGTTCACTCATGCGTCTTGGTGAAGCAGCTAACCAAAAAGTATCAGTTGTAAGTTCAGGTTCTCTTGCGCTTGATATTGCACTTGGTGCAGGTGGTTACCCTAAAGGTCGTATCGTTGAAATCTACGGACCAGAATCTTCTGGTAAAACAACAGTCGCTCTTCATGCCGTTGCAGCGGTTCAAAAAGAAGGTGGAATTGCAGCCTTTATCGATGCTGAAAATGCTCTTGACCCAGAATATGCAAAAGCACTCGGTGTAAATATTGATGAACTTTTGCTCTCACAACCTGACTATGGTGAACAAGGACTTCAAATTGCTGAAAAATTGATTACTTCTGGAGCGGTTGACTTGGTCGTTATTGACTCAGTTGCAGCCTTGGTACCAAAGGCCGAAATTGATGGCGAAATCGGAGACAGTTCAGTTGGTCTTCAAGCACGTATGATGTCACAAGCCATGCGTAAACTTGCAGGACATATCAACAAAACAAAAACAACAGCGATTTTCATCAACCAATTGCGTGAAAAAGTTGGAGTGATGTTTGGTTCACCAGAAACAACTCCTGGTGGTCGTGCTTTGAAATTTTACGCCTCAGTTCGTCTTGACGTACGTGGTTCAACAAAAATTGAAGAAGGTTCTGGAGATAACAAAACTCAAATAGGTAAAATCACCAAAATCAAAGTCGTTAAAAATAAAGTTGCACCACCATTTAAGGTTGCGCTTGTTGATATCATGTTTGGTGAAGGAATTTCAAGTACAGGTGAGCTTTTAAATATTGCTGTTGAAGAAGGCATTATTAAGAAATCTGGTGCTTGGTTTGCTTATAATGATGAGAAGATTGGTCAAGGGGCAGAAAAAGCTAAAAACTACCTCAAAGAGCATCAAGATGTTTTTGATGAAATAGACCACAAAGTTCGGGCAGCTCATGGACTTCTTGAT
>recA_Lcl-177
GAGCGTGATAAAGCATTGGCTGATGCTCTTGCTCTGATTGAAAAAGACTTTGGGAAAGGTTCACTCATGCGTCTTGGTGAAGCAGCTAACCAAAAAGTATCAGTTGTAAGTTCAGGTTCTCTTGCGCTTGATATTGCACTTGGTGCAGGTGGTTACCCTAAAGGTCGTATCGTTGAAATCTACGGACCAGAATCTTCTGGTAAAACAACAGTCGCTCTTCATGCCGTTGCAGCGGTTCAAAAAGAAGGTGGAATTGCAGCCTTTATCGATGCTGAAAATGCTCTTGACCCAGAATATGCAAAAGCACTCGGTGTAAATATTGATGAACTTTTGCTCTCACAACCTGACTATGGTGAACAAGGACTTCAAATTGCTGAAAAATTGATTACTTCTGGAGCGGTTGACTTGGTCGTTATTGACTCAGTTGCAGCCTTGGTACCAAAGGCCGAAATTGATGGCGAAATCGGAGACAGTTCAGTTGGTCTTCAAGCACGTATGATGTCACAAGCCATGCGTAAACTTGCAGGACATATCAACAAAACAAAAACAACAGCGATTTTCATCAACCAATTGCGTGAAAAAGTTGGAGTGATGTTTGGTTCACCAGAAACAACTCCTGGTGGTCGTGCTTTGAAATTTTACGCCTCAGTTCGTCTTGACGTACGTGGTTCAACAAAAATTGAAGAAGGTTCTGGAGATAACAAAACTCAAATAGGTAAAATCACCAAAATCAAAGTCGTTAAAAATAAAGTTGCACCACCATTTAAGGTTGCGCTTGTTGATATCATGTTTGGTGAAGGAATTTCAAGTACAGGTGAGCTTTTAAATATTGCTGTTGAAGAAGGCATTATTAAGAAATCTGGTGCTTGGTTTGCTTATAATGATGAGAAGATTGGTCAAGGGGCAGAAAAAGCTAAAAACTACCTCAAAGAGCATCAAGATGTTTTTGATGAAATAGACCACAAAGTTCGGGCAGCTCATGGACTTCTTGAT
>recA_Lcl-178
GAACGTGACAAAGCTTTGGCAGATGCACTTGCTCTGATTGAAAAAGACTTTGGGAAAGGTTCACTTATGCGACTTGGCGAAGCAGCCAACCAGAAAGTGTCAGTAGTAAGTTCAGGCTCACTTGCACTTGATATTGCGCTTGGTGCAGGTGGATATCCTAAAGGACGTATCGTTGAAATCTACGGACCAGAATCTTCTGGTAAAACAACAGTCGCTCTTCATGCCGTTGCAGCGGTTCAAAAAGAAGGTGGAATTGCAGCCTTTATCGATGCTGAAAATGCGCTTGACCCAGAATATGCAAAAGCGCTCGGTGTCAATATCGATGAACTTTTACTTTCACAACCAGACTATGGTGAACAAGGGCTTCAAATTGCTGAAAAATTGATTACATCTGGTGCAGTTGACTTAGTTGTTATTGACTCAGTTGCAGCTTTGGTACCTAAAGCCGAAATTGATGGTGAAATTGGTGACAGTTCAGTTGGGCTTCAAGCTCGTATGATGTCACAAGCCATGCGTAAACTTGCAGGACATATTAATAAAACAAAAACAACAGCTATTTTCATCAACCAATTGCGTGAAAAAGTTGGGGTTATGTTTGGTTCGCCAGAAACAACACCTGGTGGTCGTGCATTGAAATTCTACGCTTCTGTACGTCTTGATGTACGTGGTTCAACAAAAATCGAAGAAGGTTCTGGAGATAACAAGACCCAAATCGGTAAAATCACAAAAATCAAAGTCGTAAAAAATAAAGTGGCTCCACCATTCAAGGTTGCTCTCGTAGATATCATGTTTGGTGAAGGAATTTCAAGAACCGGTGAACTTTTAAACATTGCTGTTGATGAAGGAATCATCAAAAAATCAGGCGCTTGGTTTGCTTACAATGACGAAAAAATTGGTCAAGGAGCAGAAAAAGCGAAGAACTATCTCAAAGAACATCAAGAAATCTTTGATGAAATTGACCATAAAGTTCGTACCGCACACGGTCTTCTTGAT
>recA_Lcl-179
GAGCGTGATAAAGCATTGGCTGATGCTCTTGCTCTGATTGAAAAAGACTTTGGGAAAGGTTCACTCATGCGTCTTGGTGAAGCAGCTAACCAAAAAGTATCAGTTGTAAGTTCAGGTTCTCTTGCGCTTGATATTGCACTTGGTGCAGGTGGTTACCCTAAAGGTCGTATCGTTGAAATCTACGGACCAGAATCTTCTGGTAAAACAACAGTCGCTCTTCATGCCGTTGCAGCGGTTCAAAAAGAAGGTGGAATTGCAGCCTTTATCGATGCTGAAAATGCTCTTGACCCAGAATATGCAAAAGCACTCGGTGTAAATATTGATGAACTTTTGCTCTCACAACCTGACTATGGTGAACAAGGACTTCAAATTGCTGAAAAATTGATTACTTCTGGAGCGGTTGACTTGGTCGTTATTGACTCAGTTGCAGCCTTGGTACCAAAGGCCGAAATTGATGGCGAAATCGGAGACAGTTCAGTTGGTCTTCAAGCACGTATGATGTCACAAGCTATGCGTAAACTTGCAGGACATATCAACAAAACAAAAACAACAGCGATTTTCATCAACCAATTGCGTGAAAAAGTTGGAGTGATGTTTGGTTCACCAGAAACAACTCCTGGTGGTCGTGCCTTGAAATTTTACGCCTCAGTTCGTCTTGACGTACGTGGTTCAACAAAAATTGAAGAAGGTTCTGGAGATAACAAAACTCAAATTGGTAAAATCACCAAAATCAAAGTCGTTAAAAATAAAGTTGCACCACCATTTAAGGTTGCGCTTGTTGATATCATGTTTGGTGAAGGAATTTCAAGTACAGGTGAGCTTTTAAATATTGCTGTTGAAGAAGGCATTATTAAGAAATCTGGTGCTTGGTTTGCTTATAATGATGAGAAGATTGGTCAAGGGGCAGAAAAAGCTAAAAACTACCTCAAAGAGCATCAAGATGTTTTTGATGAAATAGACCACAAAGTTCGGGCAGCTCATGGACTTCTTGAT
>recA_Lcl-180
GAACGTGACAAAGCTTTGGCAGATGCACTTGCTCTGATTGAAAAAGACTTTGGGAAAGGTTCACTTATGCGACTTGGCGAAGCAGCCAACCAGAAAGTGTCAGTAGTAAGTTCAGGCTCACTTGCACTTGATATTGCGCTTGGTGCAGGTGGATATCCTAAAGGACGTATCGTTGAAATCTACGGACCAGAATCTTCTGGTAAAACAACAGTCGCTCTTCATGCCGTTGCAGCGGTTCAAAAAGAAGGTGGAATTGCAGCCTTTATCGATGCTGAAAATGCGCTTGACCCAGAATATGCAAAAGCGCTCGGTGTCAATATCGATGAACTTTTACTTTCACAACCAGACTATGGTGAACAAGGGCTTCAAATTGCTGAAAAATTGATTACATCTGGTGCAGTTGACTTAGTTGTTATTGACTCAGTTGCAGCTTTGGTACCTAAAGCCGAAATTGACGGTGAAATTGGTGACAGTTCAGTTGGGCTTCAAGCTCGTATGATGTCACAAGCCATGCGTAAACTTGCAGGACATATTAATAAAACAAAAACAACAGCTATTTTCATCAACCAATTGCGTGAAAAAGTTGGGGTTATGTTTGGTTCGCCAGAAACAACACCTGGTGGTCGTGCATTGAAATTCTACGCTTCTGTACGTCTTGATGTACGTGGTTCAACAAAAATCGAAGAAGGTTCTGGAGATAACAAGACCCAAATCGGTAAAATCACAAAAATCAAAGTCGTTAAAAATAAAGTGGCTCCACCATTCAAGGTTGCTCTCGTAGATATCATGTTTGGTGAAGGAATTTCAAGAACCGGTGAACTTTTAAACATTGCTGTTGATGAAGGAATCATCAAAAAATCAGGCGCTTGGTTTGCTTACAATGACGAAAAAATTGGTCAAGGAGCAGAAAAAGCGAAGAACTATCTCAAAGAACATCAAGAAATCTTTGATGAAATTGACCATAAAGTTCGTGCCGCACACGGTCTTCTTGAT
>recA_Lcl-181
GAACGTGACAAAGCTTTGGCAGATGCACTTGCTCTGATTGAAAAAGACTTTGGGAAAGGTTCACTTATGCGACTTGGCGAAGCAGCCAACCAGAAAGTGTCAGTAGTAAGTTCAGGCTCACTTGCACTTGATATTGCGCTTGGTGCAGGTGGATATCCTAAAGGACGTATCGTTGAAATCTACGGACCAGAATCTTCTGGTAAAACAACAGTCGCTCTTCATGCCGTTGCAGCGGTTCAAAAAGAAGGTGGAATTGCAGCCTTTATCGATGCTGAAAATGCGCTTGACCCAGAATATGCAAAAGCGCTCGGTGTCAATATCGATGAACTTTTACTTTCACAACCAGACTATGGTGAACAAGGGCTTCAAATTGCTGAAAAATTGATTACATCTGGTGCAGTTGACTTAGTTGTTATTGACTCAGTTGCAGCTTTGGTACCTAAAGCCGAAATTGATGGTGAAATTGGTGACAGTTCAGTTGGGCTTCAAGCTCGTATGATGTCACAAGCCATGCGTAAACTTGCAGGACATATTAATAAAACAAAAACAACAGCTATTTTCATCAACCAATTGCGTGAAAAAGTTGGGGTTATGTTTGGTTCGCCAGAAACAACACCTGGTGGTCGTGCATTGAAATTCTACGCTTCTGTACGTCTTGATGTACGTGGTTCAACAAAAATCGAAGAAGGTTCTGGAGATAACAAGACCCAAATCGGTAAAATCACAAAAATCAAAGTCGTTAAAAATAAAGTGGCTCCACCATTCAAGGTTGCTCTCGTAGATATCATGTTTGGTGAAGGAATTTCAAGAACCGGTGAACTTTTAAACATTGCTGTTGATGAAGGAATCATCAAAAAATCAGGCGCTTGGTTTGCTTACAATGACGAAAAAATTGGTCAAGGAGCAGAAAAAGCGAAGAACTATCTCAAAGAACATCAAGAAATCTTTGATGAAATTGACCATAAAGTTCGTACCGCACACGGTCTTCTTGAT
>recA_Lcl-182
GAGCGTGATAAAGCATTGGCTGATGCTCTTGCTCTGATTGAAAAAGACTTTGGGAAAGGTTCACTCATGCGTCTTGGTGAAGCAGCTAACCAAAAAGTATCAGTTGTAAGTTCAGGTTCTCTTGCGCTTGATATTGCACTTGGTGCAGGTGGTTACCCTAAAGGTCGTATCGTTGAAATCTACGGACCAGAATCTTCTGGTAAAACAACAGTCGCTCTTCATGCCGTTGCAGCGGTTCAAAAAGAAGGTGGAATTGCAGCCTTTATCGATGCTGAAAATGCTCTTGACCCAGAATATGCAAAAGCACTCGGTGTAAATATTGATGAACTTTTGCTCTCACAACCTGACTATGGTGAACAAGGACTTCAAATTGCTGAAAAATTGATTACTTCTGGAGCGGTTGACTTGGTCGTTATTGACTCAGTTGCAGCCTTGGTACCAAAGGCCGAAATTGATGGCGAAATCGGAGACAGTTCAGTTGGTCTTCAAGCACGTATGATGTCACAAGCTATGCGTAAACTTGCAGGACATATCAACAAAACAAAAACAACAGCGATTTTCATCAACCAATTGCGTGAAAAAGTTGGAGTGATGTTTGGTTCACCAGAAACAACTCCTGGTGGTCGTGCCTTGAAATTTTACGCCTCAGTTCGTCTTGACGTACGTGGTTCAACAAAAATTGAAGAAGGTTCTGGAGATAACAAAACTCAAATTGGTAAAATCACCAAAATCAAAGTCGTTAAAAATAAAGTTGCACCACCATTTAAGGTTGCGCTTGTTGATATCATGTTTGGTGAAGGAATTTCAAGTACAGGTGAGCTTTTAAATATTGCTGTTGAAGAAGGCATTATTAAGAAATCTGGTGCTTGGTTTGCTTATAATGATGAGAAGATTGGTCAAGGGGCAGAAAAAGCTAAAAACTACCTCAAAGAGCATCAAGATGTTTTTGATGAAATAGACCACAAAGTTCGGGCAGCTCATGGACTTCTTGAT
>recA_Lcl-183
GAACGTGACAAAGCTTTGGCAGATGCACTTGCTCTGATTGAAAAAGACTTTGGGAAAGGTTCACTTATGCGACTTGGCGAAGCAGCCAACCAGAAAGTGTCAGTAGTAAGTTCAGGCTCACTTGCACTTGATATTGCGCTTGGTGCAGGTGGATATCCTAAAGGACGTATCGTTGAAATCTACGGACCAGAATCTTCTGGTAAAACAACAGTCGCTCTTCATGCCGTTGCAGCGGTTCAAAAAGAAGGTGGAATTGCAGCCTTTATCGATGCTGAAAATGCGCTTGACCCAGAATATGCAAAAGCGCTCGGTGTCAATATCGATGAACTTTTACTTTCACAACCAGACTATGGTGAACAAGGGCTTCAAATTGCTGAAAAATTGATTACATCTGGTGCAGTTGACTTAGTTGTTATTGACTCAGTTGCAGCTTTGGTACCTAAAGCCGAAATTGATGGTGAAATTGGTGACAGTTCAGTTGGGCTTCAAGCTCGTATGATGTCACAAGCCATGCGTAAACTTGCAGGACATATTAATAAAACAAAAACAACAGCTATTTTCATCAACCAATTGCGTGAAAAAGTTGGGGTTATGTTTGGTTCGCCAGAAACAACACCTGGTGGTCGTGCATTGAAATTCTACGCTTCTGTACGTCTTGATGTACGTGGTTCAACAAAAATCGAAGAAGGTTCTGGAGATAACAAGACCCAAATCGGTAAAATCACAAAAATCAAAGTCGTTAAAAATAAAGTGGCTCCACCATTCAAGGTTGCTCTCGTAGATATCATGTTCGGTGAAGGAATTTCAAGAACCGGTGAACTTTTAAACATTGCTGTTGATGAAGGAATCATCAAAAAATCAGGCGCTTGGTTTGCTTACAATGACGAAAAAATTGGTCAAGGAGCAGAAAAAGCGAAGAACTATCTCAAAGAACATCAAGAAATCTTTGATGAAATTGACCATAAAGTTCGTACCGCACACGGTCTTCTTGAT
>recA_Lcl-184
GAGCGTGATAAAGCATTGGCTGATGCTCTTGCTCTGATTGAAAAAGACTTTGGGAAAGGTTCACTCATGCGTCTTGGTGAAGCAGCTAACCAAAAAGTATCAGTTGTAAGTTCAGGTTCTCTTGCGCTTGATATTGCACTTGGTGCAGGTGGTTACCCTAAAGGTCGTATCGTTGAAATCTACGGACCAGAATCTTCTGGTAAAACAACAGTCGCTCTTCATGCCGTTGCAGCGGTTCAAAAAGAAGGTGGAATTGCAGCCTTTATCGATGCTGAAAATGCTCTTGACCCAGAATATGCAAAAGCACTCGGTGTAAATATTGATGAACTTTTGCTCTCACAACCTGACTATGGTGAACAAGGACTTCAAATTGCTGAAAAATTGATTACTTCTGGAGCGGTTGACTTGGTCGTTATTGACTCAGTTGCAGCCTTGGTACCAAAGGCCGAAATTGATGGCGAAATCGGAGACAGTTCAGTTGGTCTTCAAGCACGTATGATGTCACAAGCCATGCGTAAACTTGCAGGACATATCAACAAAACAAAAACAACAGCGATTTTCATCAACCAATTGCGTGAAAAAGTTGGAGTGATGTTTGGTTCACCAGAAACAACTCCTGGTGGTCGTGCTTTGAAATTTTACGCCTCAGTTCGTCTTGACGTACGTGGTTCAACAAAAATTGAAGAAGGTTCTGGAGATAACAAAACTCAAATAGGTAAAATCACCAAAATCAAAGTCGTTAAAAATAAAGTTGCACCACCATTTAAGGTTGCGCTTGTTGATATCATGTTTGGTGAAGGAATTTCAAGTACAGGTGAGCTTTTAAATATTGCTGTTGAAGAAGGCATTATTAAGAAATCTGGTGCTTGGTTTGCTTATAATGATGAGAAGATTGGTCAAGGGGCAGAAAAAGCTAAAAACTACCTCAAAGAGCATCAAGATGTTTTTGATGAAATAGACCACAAAGTTCGGGCAGCTCATGGACTTCTTGAT
>recA_Lcl-185
GAACGTGACAAAGCTTTGGCAGATGCACTTGCTCTGATTGAAAAAGACTTTGGGAAAGGTTCACTTATGCGACTTGGCGAAGCAGCCAACCAGAAAGTGTCAGTAGTAAGTTCAGGCTCACTTGCACTTGATATTGCGCTTGGTGCAGGTGGATATCCTAAAGGACGTATCGTTGAAATCTACGGACCAGAATCTTCTGGTAAAACAACAGTCGCTCTTCATGCCGTTGCAGCGGTTCAAAAAGAAGGTGGAATTGCAGCCTTTATCGATGCTGAAAATGCGCTTGACCCAGAATATGCAAAAGCGCTCGGTGTCAATATCGATGAACTTTTACTTTCACAACCAGACTATGGTGAACAAGGGCTTCAAATTGCTGAAAAATTGATTACATCTGGTGCAGTTGACTTAGTTGTTATTGACTCAGTTGCAGCTTTGGTACCTAAAGCCGAAATTGATGGTGAAATTGGTGACAGTTCAGTTGGGCTTCAAGCTCGTATGATGTCACAAGCCATGCGTAAACTTGCAGGACATATTAATAAAACAAAAACAACAGCTATTTTCATCAACCAATTGCGTGAAAAAGTTGGGGTTATGTTTGGTTCGCCAGAAACAACACCTGGTGGTCGTGCATTGAAATTCTACGCTTCTGTACGTCTTGATGTACGTGGTTCAACAAAAATCGAAGAAGGTTCTGGAGATAACAAGACCCAAATCGGTAAAATCACAAAAATCAAAGTCGTTAAAAATAAAGTGGCTCCACCATTCAAGGTTGCTCTCGTAGATATCATGTTTGGTGAAGGAATTTCAAGAACCGGTGAACTTTTAAACATTGCTGTTGATGAAGGAATCATCAAAAAATCAGGCGCTTGGTTTGCTTACAATGACGAAAAAATTGGTCAAGGAGCAGAAAAAGCGAAGAACTATCTCAAAGAACATCAAGAAATCTTTGATGAAATTGACCATAAAGTTCGTACCGCACACGGTCTTCTTGAT
>recA_Lcl-186
GAGCGTGATAAAGCATTGGCTGATGCTCTTGCTCTGATTGAAAAAGACTTTGGGAAAGGTTCACTCATGCGTCTTGGTGAAGCAGCTAACCAAAAAGTATCAGTTGTAAGTTCAGGTTCTCTTGCGCTTGATATTGCACTTGGTGCAGGTGGTTACCCTAAAGGTCGTATCGTTGAAATCTACGGACCAGAATCTTCTGGTAAAACAACAGTCGCTCTTCATGCCGTTGCAGCGGTTCAAAAAGAAGGTGGAATTGCAGCCTTTATCGATGCTGAAAATGCTCTTGACCCAGAATATGCAAAAGCACTCGGTGTAAATATTGATGAACTTTTGCTCTCACAACCTGACTATGGTGAACAAGGACTTCAAATTGCTGAAAAATTGATTACTTCTGGAGCGGTTGACTTGGTCGTTATTGACTCAGTTGCAGCCTTGGTACCAAAGGCCGAAATTGATGGCGAAATCGGAGACAGTTCAGTTGGTCTTCAAGCACGTATGATGTCACAAGCCATGCGTAAACTTGCAGGACATATCAACAAAACAAAAACAACAGCGATTTTCATCAACCAATTGCGTGAAAAAGTTGGAGTGATGTTTGGTTCACCAGAAACAACTCCTGGTGGTCGTGCTTTGAAATTTTACGCCTCAGTTCGTCTTGACGTACGTGGTTCAACAAAAATTGAAGAAGGTTCTGGAGATAACAAAACTCAAATAGGTAAAATCACCAAAATCAAAGTCGTTAAAAATAAAGTTGCACCACCATTTAAGGTTGCGCTTGTTGATATCATGTTTGGTGAAGGAATTTCAAGTACAGGTGAGCTTTTAAATATTGCTGTTGAAGAAGGCATTATTAAGAAATCTGGTGCTTGGTTTGCTTATAATGATGAGAAGATTGGTCAAGGGGCAGAAAAAGCTAAAAACTACCTCAAAGAGCATCAAGATGTTTTTGATGAAATAGACCACAAAGTTCGGGCAGCTCATGGACTTCTTGAT
>recA_Lcl-187
GAACGTGACAAAGCTTTGGCAGATGCACTTGCTCTGATTGAAAAAGACTTTGGGAAAGGTTCACTTATGCGTCTTGGCGAAGCAGCCAACCAGAAAGTGTCAGTAGTAAGTTCAGGCTCACTTGCACTTGATATTGCGCTTGGTGCAGGTGGATATCCTAAAGGACGTATCGTTGAAATCTACGGACCAGAATCTTCTGGTAAAACAACAGTCGCTCTTCATGCCGTTGCAGCGGTTCAAAAAGAAGGTGGAATTGCAGCCTTTATCGATGCTGAAAATGCGCTTGACCCAGAATATGCAAAAGCGCTCGGTGTCAATATCGATGAACTTTTACTTTCACAACCAGACTATGGTGAACAAGGGCTTCAAATTGCTGAAAAATTGATTACATCTGGTGCAGTTGACTTAGTTGTTATTGACTCAGTTGCAGCTTTGGTACCTAAAGCCGAAATTGACGGTGAAATTGGTGACAGTTCAGTTGGGCTTCAAGCTCGTATGATGTCACAAGCCATGCGTAAACTTGCAGGACATATTAATAAAACAAAAACAACAGCTATTTTCATCAACCAATTGCGTGAAAAAGTTGGGGTTATGTTTGGTTCGCCAGAAACAACACCTGGTGGTCGTGCATTGAAATTCTACGCTTCTGTACGTCTTGATGTACGTGGTTCAACAAAAATCGAAGAAGGTTCTGGAGATAACAAGACCCAAATCGGTAAAATCACAAAAATCAAAGTCGTTAAAAATAAAGTGGCTCCACCATTCAAGGTTGCTCTCGTAGATATCATGTTTGGTGAAGGAATTTCAAGAACCGGTGAACTTTTAAACATTGCTGTTGATGAAGGAATCATCAAAAAATCAGGCGCTTGGTTTGCTTACAATGACGAAAAAATTGGTCAAGGAGCAGAAAAAGCGAAGAACTATCTCAAAGAACATCAAGAAATCTTTGATGAAATTGACCATAAAGTTCGTGCCGCACACGGTCTTCTTGAT
>recA_Lcl-188
GAACGTGACAAAGCTTTGGCAGATGCACTTGCTCTGATTGAAAAAGACTTTGGGAAAGGTTCACTTATGCGTCTTGGCGAAGCAGCCAACCAGAAAGTGTCAGTAGTAAGTTCAGGCTCACTTGCACTTGATATTGCGCTTGGTGCAGGTGGATATCCTAAAGGACGTATCGTTGAAATCTACGGACCAGAATCTTCTGGTAAAACAACAGTCGCTCTTCATGCCGTTGCAGCGGTTCAAAAAGAAGGTGGAATTGCAGCCTTTATCGATGCTGAAAATGCGCTTGACCCAGAATATGCAAAAGCGCTCGGTGTCAATATCGATGAACTTTTACTTTCACAACCAGACTATGGTGAACAAGGGCTTCAAATTGCTGAAAAATTGATTACATCTGGTGCAGTTGACTTAGTTGTTATTGACTCAGTTGCAGCTTTGGTACCTAAAGCCGAAATTGACGGTGAAATTGGTGACAGTTCAGTTGGGCTTCAAGCTCGTATGATGTCACAAGCCATGCGTAAACTTGCAGGACATATTAATAAAACAAAAACAACAGCTATTTTCATCAACCAATTGCGTGAAAAAGTTGGGGTTATGTTTGGTTCGCCAGAAACAACACCTGGTGGTCGTGCATTGAAATTCTACGCTTCTGTACGTCTTGATGTACGTGGTTCAACAAAAATCGAAGAAGGTTCTGGAGATAACAAGACCCAAATCGGTAAAATCACAAAAATCAAAGTCGTTAAAAATAAAGTGGCTCCACCATTCAAGGTTGCTCTCGTAGATATCATGTTTGGTGAAGGAATTTCAAGAACCGGTGAACTTTTAAACATTGCTGTTGATGAAGGAATCATCAAAAAATCAGGCGCTTGGTTTGCTTACAATGACGAAAAAATTGGTCAAGGAGCAGAAAAAGCGAAGAACTATCTCAAAGAACATCAAGAAATCTTTGATGAAATTGACCATAAAGTTCGTGCCGCACACGGTCTTCTTGAT
>recA_Lcl-189
GAGCGTGATAAAGCATTGGCTGATGCTCTTGCTCTGATTGAAAAAGACTTTGGGAAAGGTTCACTCATGCGTCTTGGTGAAGCAGCTAACCAAAAAGTATCAGTTGTAAGTTCAGGTTCTCTTGCGCTTGATATTGCACTTGGTGCAGGTGGTTACCCTAAAGGTCGTATCGTTGAAATCTACGGACCAGAATCTTCTGGTAAAACAACAGTCGCTCTTCATGCCGTTGCAGCGGTTCAAAAAGAAGGTGGAATTGCAGCCTTTATCGATGCTGAAAATGCTCTTGACCCAGAATATGCAAAAGCACTCGGTGTAAATATTGATGAACTTTTGCTCTCACAACCTGACTATGGTGAACAAGGACTTCAAATTGCTGAAAAATTGATTACTTCTGGAGCGGTTGACTTGGTCGTTATTGACTCAGTTGCAGCCTTGGTACCAAAGGCCGAAATTGATGGCGAAATCGGAGACAGTTCAGTTGGTCTTCAAGCACGTATGATGTCACAAGCCATGCGTAAACTTGCAGGACATATCAACAAAACAAAAACAACAGCGATTTTCATCAACCAATTGCGTGAAAAAGTTGGAGTGATGTTTGGTTCACCAGAAACAACTCCTGGTGGTCGTGCTTTGAAATTTTACGCCTCAGTTCGTCTTGACGTACGTGGTTCAACAAAAATTGAAGAAGGTTCTGGAGATAACAAAACTCAAATAGGTAAAATCACCAAAATCAAAGTCGTTAAAAATAAAGTTGCACCACCATTTAAGGTTGCGCTTGTTGATATCATGTTTGGTGAAGGAATTTCAAGTACAGGTGAGCTTTTAAATATTGCTGTTGAAGAAGGCATTATTAAGAAATCTGGTGCTTGGTTTGCTTATAATGATGAGAAGATTGGTCAAGGGGCAGAAAAAGCTAAAAACTACCTCAAAGAGCATCAAGATGTTTTTGATGAAATAGACCACAAAGTTCGGGCAGCTCATGGACTTCTTGAT
>recA_Lcl-190
GAGCGTGATAAAGCATTGGCTGATGCTCTTGCTCTGATTGAAAAAGACTTTGGGAAAGGTTCACTCATGCGTCTTGGTGAAGCAGCTAACCAAAAAGTATCAGTTGTAAGTTCAGGTTCTCTTGCGCTTGATATTGCACTTGGTGCAGGTGGTTACCCTAAAGGTCGTATCGTTGAAATCTACGGACCAGAATCTTCTGGTAAAACAACAGTCGCTCTTCATGCCGTTGCAGCGGTTCAAAAAGAAGGTGGAATTGCAGCCTTTATCGATGCTGAAAATGCTCTTGACCCAGAATATGCAAAAGCACTCGGTGTAAATATTGATGAACTTTTGCTCTCACAACCTGACTATGGTGAACAAGGACTTCAAATTGCTGAAAAATTGATTACTTCTGGAGCGGTTGACTTGGTCGTTATTGACTCAGTTGCAGCCTTGGTACCAAAGGCCGAAATTGATGGCGAAATCGGAGACAGTTCAGTTGGTCTTCAAGCACGTATGATGTCACAAGCCATGCGTAAACTTGCAGGACATATCAACAAAACAAAAACAACAGCGATTTTCATCAACCAATTGCGTGAAAAAGTTGGAGTGATGTTTGGTTCACCAGAAACAACTCCTGGTGGTCGTGCTTTGAAATTTTACGCCTCAGTTCGTCTTGACGTACGTGGTTCAACAAAAATTGAAGAAGGTTCTGGAGATAACAAAACTCAAATAGGTAAAATCACCAAAATCAAAGTCGTTAAAAATAAAGTTGCACCACCATTTAAGGTTGCGCTTGTTGATATCATGTTTGGTGAAGGAATTTCAAGTACAGGTGAGCTTTTAAATATTGCTGTTGAAGAAGGCATTATTAAGAAATCTGGTGCTTGGTTTGCTTATAATGATGAGAAGATTGGTCAAGGGGCAGAAAAAGCTAAAAACTACCTCAAAGAGCATCAAGATGTTTTTGATGAAATAGACCACAAAGTTCGGGCAGCTCATGGACTTCTTGAT
>recA_Lcl-191
GAGCGTGATAAAGCATTGGCTGATGCTCTTGCTCTGATTGAAAAAGACTTTGGGAAAGGTTCACTCATGCGTCTTGGTGAAGCAGCTAACCAAAAAGTATCAGTTGTAAGTTCAGGTTCTCTTGCGCTTGATATTGCACTTGGTGCAGGTGGTTACCCTAAAGGTCGTATCGTTGAAATCTACGGACCAGAATCTTCTGGTAAAACAACAGTCGCTCTTCATGCCGTTGCAGCGGTTCAAAAAGAAGGTGGAATTGCAGCCTTTATCGATGCTGAAAATGCTCTTGACCCAGAATATGCAAAAGCACTCGGTGTAAATATTGATGAACTTTTGCTCTCACAACCTGACTATGGTGAACAAGGACTTCAAATTGCTGAAAAATTGATTACTTCTGGAGCGGTTGACTTGGTCGTTATTGACTCAGTTGCAGCCTTGGTACCAAAGGCCGAAATTGATGGCGAAATCGGAGACAGTTCAGTTGGTCTTCAAGCACGTATGATGTCACAAGCCATGCGTAAACTTGCAGGACATATCAACAAAACAAAAACAACAGCGATTTTCATCAACCAATTGCGTGAAAAAGTTGGAGTGATGTTTGGTTCACCAGAAACAACTCCTGGTGGTCGTGCTTTGAAATTTTACGCCTCAGTTCGTCTTGACGTACGTGGTTCAACAAAAATTGAAGAAGGTTCTGGAGATAACAAAACTCAAATAGGTAAAATCACCAAAATCAAAGTCGTTAAAAATAAAGTTGCACCACCATTTAAGGTTGCGCTTGTTGATATCATGTTTGGTGAAGGAATTTCAAGTACAGGTGAGCTTTTAAATATTGCTGTTGAAGAAGGCATTATTAAGAAATCTGGTGCTTGGTTTGCTTATAATGATGAGAAGATTGGTCAAGGGGCAGAAAAAGCTAAAAACTACCTCAAAGAGCATCAAGATGTTTTTGATGAAATAGACCACAAAGTTCGGGCAGCTCATGGACTTCTTGAT
>recA_Lcl-192
GAACGTGACAAAGCTTTGGCAGATGCACTTGCTCTGATTGAAAAAGACTTTGGGAAAGGTTCACTTATGCGACTTGGCGAAGCAGCCAACCAGAAAGTGTCAGTAGTAAGTTCAGGCTCACTTGCACTTGATATTGCGCTTGGTGCAGGTGGATATCCTAAAGGACGTATCGTTGAAATCTACGGACCAGAATCTTCTGGTAAAACAACAGTCGCTCTTCATGCCGTTGCAGCGGTTCAAAAAGAAGGTGGAATTGCAGCCTTTATCGATGCTGAAAATGCGCTTGACCCAGAATATGCAAAAGCGCTCGGTGTCAATATCGATGAACTTTTACTTTCACAACCAGACTATGGTGAACAAGGGCTTCAAATTGCTGAAAAATTGATTACATCTGGTGCAGTTGACTTAGTTGTTATTGACTCAGTTGCAGCTTTGGTACCTAAAGCCGAAATTGATGGTGAAATTGGTGACAGTTCAGTTGGGCTTCAAGCTCGTATGATGTCACAAGCCATGCGTAAACTTGCAGGACATATTAATAAAACAAAAACAACAGCTATTTTCATCAACCAATTGCGTGAAAAAGTTGGGGTTATGTTTGGTTCGCCAGAAACAACACCTGGTGGTCGTGCATTGAAATTCTACGCTTCTGTACGTCTTGATGTACGTGGTTCAACAAAAATCGAAGAAGGTTCTGGAGATAACAAGACCCAAATCGGTAAAATCACAAAAATCAAAGTCGTTAAAAATAAAGTGGCTCCACCATTCAAGGTTGCTCTCGTAGATATCATGTTCGGTGAAGGAATTTCAAGAACCGGTGAACTTTTAAACATTGCTGTTGATGAAGGAATCATCAAAAAATCAGGCGCTTGGTTTGCTTACAATGACGAAAAAATTGGTCAAGGAGCAGAAAAAGCGAAGAACTATCTCAAAGAACATCAAGAAATCTTTGATGAAATTGACCATAAAGTTCGTACCGCACACGGTCTTCTTGAT
>recA_Lcl-193
GAACGTGACAAAGCTTTGGCAGATGCACTTGCTCTGATTGAAAAAGACTTTGGGAAAGGTTCACTTATGCGACTTGGCGAAGCAGCCAACCAGAAAGTGTCAGTAGTAAGTTCAGGCTCACTTGCACTTGATATTGCGCTTGGTGCAGGTGGATATCCTAAAGGACGTATCGTTGAAATCTACGGACCAGAATCTTCTGGTAAAACAACAGTCGCTCTTCATGCCGTTGCAGCGGTTCAAAAAGAAGGTGGAATTGCAGCCTTTATCGATGCTGAAAATGCGCTTGACCCAGAATATGCAAAAGCGCTCGGTGTCAATATCGATGAACTTTTACTTTCACAACCAGACTATGGTGAACAAGGGCTTCAAATTGCTGAAAAATTGATTACATCTGGTGCAGTTGACTTAGTTGTTATTGACTCAGTTGCAGCTTTGGTACCTAAAGCCGAAATTGATGGTGAAATTGGTGACAGTTCAGTTGGGCTTCAAGCTCGTATGATGTCACAAGCCATGCGTAAACTTGCAGGACATATTAATAAAACAAAAACAACAGCTATTTTCATCAACCAATTGCGTGAAAAAGTTGGGGTTATGTTTGGTTCGCCAGAAACAACACCTGGTGGTCGTGCATTGAAATTCTACGCTTCTGTACGTCTTGATGTACGTGGTTCAACAAAAATCGAAGAAGGTTCTGGAGATAACAAGACCCAAATCGGTAAAATCACAAAAATCAAAGTCGTTAAAAATAAAGTGGCTCCACCATTCAAGGTTGCTCTCGTAGATATCATGTTCGGTGAAGGAATTTCAAGAACCGGTGAACTTTTAAACATTGCTGTTGATGAAGGAATCATCAAAAAATCAGGCGCTTGGTTTGCTTACAATGACGAAAAAATTGGTCAAGGAGCAGAAAAAGCGAAGAACTATCTCAAAGAACATCAAGAAATCTTTGATGAAATTGACCATAAAGTTCGTACCGCACACGGTCTTCTTGAT
>recA_Lcl-194
GAGCGTGATAAAGCATTGGCTGATGCTCTTGCTCTGATTGAAAAAGACTTTGGGAAAGGTTCACTCATGCGTCTTGGTGAAGCAGCTAACCAAAAAGTATCAGTTGTAAGTTCAGGTTCTCTTGCGCTTGATATTGCACTTGGTGCAGGTGGTTACCCTAAAGGTCGTATCGTTGAAATCTACGGACCAGAATCTTCTGGTAAAACAACAGTCGCTCTTCATGCCGTTGCAGCGGTTCAAAAAGAAGGTGGAATTGCAGCCTTTATCGATGCTGAAAATGCTCTTGACCCAGAATATGCAAAAGCACTCGGTGTAAATATTGATGAACTTTTGCTCTCACAACCTGACTATGGTGAACAAGGACTTCAAATTGCTGAAAAATTGATTACTTCTGGAGCGGTTGACTTGGTCGTTATTGACTCAGTTGCAGCCTTGGTACCAAAGGCCGAAATTGATGGCGAAATCGGAGACAGTTCAGTTGGTCTTCAAGCACGTATGATGTCACAAGCTATGCGTAAACTTGCAGGACATATCAACAAAACAAAAACAACAGCGATTTTCATCAACCAATTGCGTGAAAAAGTTGGAGTGATGTTTGGTTCACCAGAAACAACTCCTGGTGGTCGTGCCTTGAAATTTTACGCCTCAGTTCGTCTTGACGTACGTGGTTCAACAAAAATTGAAGAAGGTTCTGGAGATAACAAAACTCAAATTGGTAAAATCACCAAAATCAAAGTCGTTAAAAATAAAGTTGCACCACCATTTAAGGTTGCGCTTGTTGATATCATGTTTGGTGAAGGAATTTCAAGTACAGGTGAGCTTTTAAATATTGCTGTTGAAGAAGGCATTATTAAGAAATCTGGTGCTTGGTTTGCTTATAATGATGAGAAGATTGGTCAAGGGGCAGAAAAAGCTAAAAACTACCTCAAAGAGCATCAAGATGTTTTTGATGAAATAGACCACAAAGTTCGGGCAGCTCATGGACTTCTTGAT
>recA_Lcl-195
GAGCGTGATAAAGCATTGGCTGATGCTCTTGCTCTGATTGAAAAAGACTTTGGGAAAGGTTCACTCATGCGTCTTGGTGAAGCAGCTAACCAAAAAGTATCAGTTGTAAGTTCAGGTTCTCTTGCGCTTGATATTGCACTTGGTGCAGGTGGTTACCCTAAAGGTCGTATCGTTGAAATCTACGGACCAGAATCTTCTGGTAAAACAACAGTCGCTCTTCATGCCGTTGCAGCGGTTCAAAAAGAAGGTGGAATTGCAGCCTTTATCGATGCTGAAAATGCTCTTGACCCAGAATATGCAAAAGCACTCGGTGTAAATATTGATGAACTTTTGCTCTCACAACCTGACTATGGTGAACAAGGACTTCAAATTGCTGAAAAATTGATTACTTCTGGAGCGGTTGACTTGGTCGTTATTGACTCAGTTGCAGCCTTGGTACCAAAGGCCGAAATTGATGGCGAAATCGGAGACAGTTCAGTTGGTCTTCAAGCACGTATGATGTCACAAGCTATGCGTAAACTTGCAGGACATATCAACAAAACAAAAACAACAGCGATTTTCATCAACCAATTGCGTGAAAAAGTTGGAGTGATGTTTGGTTCACCAGAAACAACTCCTGGTGGTCGTGCCTTGAAATTTTACGCCTCAGTTCGTCTTGACGTACGTGGTTCAACAAAAATTGAAGAAGGTTCTGGAGATAACAAAACTCAAATTGGTAAAATCACCAAAATCAAAGTCGTTAAAAATAAAGTTGCACCACCATTTAAGGTTGCGCTTGTTGATATCATGTTTGGTGAAGGAATTTCAAGTACAGGTGAGCTTTTAAATATTGCTGTTGAAGAAGGCATTATTAAGAAATCTGGTGCTTGGTTTGCTTATAATGATGAGAAGATTGGTCAAGGGGCAGAAAAAGCTAAAAACTACCTCAAAGAGCATCAAGATGTTTTTGATGAAATAGACCACAAAGTTCGGGCAGCTCATGGACTTCTTGAT
>recA_Lcl-196
GAACGTGACAAAGCTTTGGCAGATGCACTTGCTCTGATTGAAAAAGACTTTGGGAAAGGTTCACTTATGCGACTTGGCGAAGCAGCCAACCAGAAAGTGTCAGTAGTAAGTTCAGGCTCACTTGCACTTGATATTGCGCTTGGTGCAGGTGGATATCCTAAAGGACGTATCGTTGAAATCTACGGACCAGAATCTTCTGGTAAAACAACAGTCGCTCTTCATGCCGTTGCAGCGGTTCAAAAAGAAGGTGGAATTGCAGCCTTTATCGATGCTGAAAATGCGCTTGACCCAGAATATGCAAAAGCGCTCGGTGTCAATATCGATGAACTTTTACTTTCACAACCAGACTATGGTGAACAAGGGCTTCAAATTGCTGAAAAATTGATTACATCTGGTGCAGTTGACTTAGTTGTTATTGACTCAGTTGCAGCTTTGGTACCTAAAGCCGAAATTGATGGTGAAATTGGTGACAGTTCAGTTGGGCTTCAAGCTCGTATGATGTCACAAGCCATGCGTAAACTTGCAGGACATATTAATAAAACAAAAACAACAGCTATTTTCATCAACCAATTGCGTGAAAAAGTTGGGGTTATGTTTGGTTCGCCAGAAACAACACCTGGTGGTCGTGCATTGAAATTCTACGCTTCTGTACGTCTTGATGTACGTGGTTCAACAAAAATCGAAGAAGGTTCTGGAGATAACAAGACCCAAATCGGTAAAATCACAAAAATCAAAGTCGTTAAAAATAAAGTGGCTCCACCATTCAAGGTTGCTCTCGTAGATATCATGTTTGGTGAAGGAATTTCAAGAACCGGTGAACTTTTAAACATTGCTGTTGATGAAGGAATCATCAAAAAATCAGGCGCTTGGTTTGCTTACAATGACGAAAAAATTGGTCAAGGAGCAGAAAAAGCGAAGAACTATCTCAAAGAACATCAAGAAATCTTTGATGAAATTGACCATAAAGTTCGTACCGCACACGGTCTTCTTGAT
>recA_Lcl-197
GAACGTGACAAAGCTTTGGCAGATGCACTTGCTCTGATTGAAAAAGACTTTGGGAAAGGTTCACTTATGCGACTTGGCGAAGCAGCCAACCAGAAAGTGTCAGTAGTAAGTTCAGGCTCACTTGCACTTGATATTGCGCTTGGTGCAGGTGGATATCCTAAAGGACGTATCGTTGAAATCTACGGACCAGAATCTTCTGGTAAAACAACAGTCGCTCTTCATGCCGTTGCAGCGGTTCAAAAAGAAGGTGGAATTGCAGCCTTTATCGATGCTGAAAATGCGCTTGACCCAGAATATGCAAAAGCGCTCGGTGTCAATATCGATGAACTTTTACTTTCACAACCAGACTATGGTGAACAAGGGCTTCAAATTGCTGAAAAATTGATTACATCTGGTGCAGTTGACTTAGTTGTTATTGACTCAGTTGCAGCTTTGGTACCTAAAGCCGAAATTGATGGTGAAATTGGTGACAGTTCAGTTGGGCTTCAAGCTCGTATGATGTCACAAGCCATGCGTAAACTTGCAGGACATATTAATAAAACAAAAACAACAGCTATTTTCATCAACCAATTGCGTGAAAAAGTTGGGGTTATGTTTGGTTCGCCAGAAACAACACCTGGTGGTCGTGCATTGAAATTCTACGCTTCTGTACGTCTTGATGTACGTGGTTCAACAAAAATCGAAGAAGGTTCTGGAGATAACAAGACCCAAATCGGTAAAATCACAAAAATCAAAGTCGTTAAAAATAAAGTGGCTCCACCATTCAAGGTTGCTCTCGTAGATATCATGTTTGGTGAAGGAATTTCAAGAACCGGTGAACTTTTAAACATTGCTGTTGATGAAGGAATCATCAAAAAATCAGGCGCTTGGTTTGCTTACAATGACGAAAAAATTGGTCAAGGAGCAGAAAAAGCGAAGAACTATCTCAAAGAACATCAAGAAATCTTTGATGAAATTGACCATAAAGTTCGTACCGCACACGGTCTTCTTGAT
>recA_Lcl-198
GAGCGTGATAAAGCATTGGCTGATGCTCTTGCTCTGATTGAAAAAGACTTTGGGAAAGGTTCACTCATGCGTCTTGGTGAAGCAGCTAACCAAAAAGTATCAGTTGTAAGTTCAGGTTCTCTTGCGCTTGATATTGCACTTGGTGCAGGTGGTTACCCTAAAGGTCGTATCGTTGAAATCTACGGACCAGAATCTTCTGGTAAAACAACAGTCGCTCTTCATGCCGTTGCAGCGGTTCAAAAAGAAGGTGGAATTGCAGCCTTTATCGATGCTGAAAATGCTCTTGACCCAGAATATGCAAAAGCACTCGGTGTAAATATTGATGAACTTTTGCTCTCACAACCTGACTATGGTGAACAAGGACTTCAAATTGCTGAAAAATTGATTACTTCTGGAGCGGTTGACTTGGTCGTTATTGACTCAGTTGCAGCCTTGGTACCAAAGGCCGAAATTGATGGCGAAATCGGAGACAGTTCAGTTGGTCTTCAAGCACGTATGATGTCACAAGCTATGCGTAAACTTGCAGGACATATCAACAAAACAAAAACAACAGCGATTTTCATCAACCAATTGCGTGAAAAAGTTGGAGTGATGTTTGGTTCACCAGAAACAACTCCTGGTGGTCGTGCCTTGAAATTTTACGCCTCAGTTCGTCTTGACGTACGTGGTTCAACAAAAATTGAAGAAGGTTCTGGAGATAACAAAACTCAAATTGGTAAAATCACCAAAATCAAAGTCGTTAAAAATAAAGTTGCACCACCATTTAAGGTTGCGCTTGTTGATATCATGTTTGGTGAAGGAATTTCAAGTACAGGTGAGCTTTTAAATATTGCTGTTGAAGAAGGCATTATTAAGAAATCTGGTGCTTGGTTTGCTTATAATGATGAGAAGATTGGTCAAGGGGCAGAAAAAGCTAAAAACTACCTCAAAGAGCATCAAGATGTTTTTGATGAAATAGACCACAAAGTTCGGGCAGCTCATGGACTTCTTGAT
>recA_Lcl-199
GAGCGTGATAAAGCATTGGCTGATGCTCTTGCTCTGATTGAAAAAGACTTTGGGAAAGGTTCACTCATGCGTCTTGGTGAAGCAGCTAACCAAAAAGTATCAGTTGTAAGTTCAGGTTCTCTTGCGCTTGATATTGCACTTGGTGCAGGTGGTTACCCTAAAGGTCGTATCGTTGAAATCTACGGACCAGAATCTTCTGGTAAAACAACAGTCGCTCTTCATGCCGTTGCAGCGGTTCAAAAAGAAGGTGGAATTGCAGCCTTTATCGATGCTGAAAATGCTCTTGACCCAGAATATGCAAAAGCACTCGGTGTAAATATTGATGAACTTTTGCTCTCACAACCTGACTATGGTGAACAAGGACTTCAAATTGCTGAAAAATTGATTACTTCTGGAGCGGTTGACTTGGTCGTTATTGACTCAGTTGCAGCCTTGGTACCAAAGGCCGAAATTGATGGCGAAATCGGAGACAGTTCAGTTGGTCTTCAAGCACGTATGATGTCACAAGCTATGCGTAAACTTGCAGGACATATCAACAAAACAAAAACAACAGCGATTTTCATCAACCAATTGCGTGAAAAAGTTGGAGTGATGTTTGGTTCACCAGAAACAACTCCTGGTGGTCGTGCCTTGAAATTTTACGCCTCAGTTCGTCTTGACGTACGTGGTTCAACAAAAATTGAAGAAGGTTCTGGAGATAACAAAACTCAAATTGGTAAAATCACCAAAATCAAAGTCGTTAAAAATAAAGTTGCACCACCATTTAAGGTTGCGCTTGTTGATATCATGTTTGGTGAAGGAATTTCAAGTACAGGTGAGCTTTTAAATATTGCTGTTGAAGAAGGCATTATTAAGAAATCTGGTGCTTGGTTTGCTTATAATGATGAGAAGATTGGTCAAGGGGCAGAAAAAGCTAAAAACTACCTCAAAGAGCATCAAGATGTTTTTGATGAAATAGACCACAAAGTTCGGGCAGCTCATGGACTTCTTGAT
>recA_Lcl-200
GAGCGTGATAAAGCATTGGCTGATGCTCTTGCTCTGATTGAAAAAGACTTTGGGAAAGGTTCACTCATGCGTCTTGGTGAAGCAGCTAACCAAAAAGTATCAGTTGTAAGTTCAGGTTCTCTTGCGCTTGATATTGCACTTGGTGCAGGTGGTTACCCTAAAGGTCGTATCGTTGAAATCTACGGACCAGAATCTTCTGGTAAAACAACAGTCGCTCTTCATGCCGTTGCAGCGGTTCAAAAAGAAGGTGGAATTGCAGCCTTTATCGATGCTGAAAATGCTCTTGACCCAGAATATGCAAAAGCACTCGGTGTAAATATTGATGAACTTTTGCTCTCACAACCTGACTATGGTGAACAAGGACTTCAAATTGCTGAAAAATTGATTACTTCTGGAGCGGTTGACTTGGTCGTTATTGACTCAGTTGCAGCCTTGGTACCAAAGGCCGAAATTGATGGCGAAATCGGAGACAGTTCAGTTGGTCTTCAAGCACGTATGATGTCACAAGCTATGCGTAAACTTGCAGGACATATCAACAAAACAAAAACAACAGCGATTTTCATCAACCAATTGCGTGAAAAAGTTGGAGTGATGTTTGGTTCACCAGAAACAACTCCTGGTGGTCGTGCCTTGAAATTTTACGCCTCAGTTCGTCTTGACGTACGTGGTTCAACAAAAATTGAAGAAGGTTCTGGAGATAACAAAACTCAAATTGGTAAAATCACCAAAATCAAAGTCGTTAAAAATAAAGTTGCACCACCATTTAAGGTTGCGCTTGTTGATATCATGTTTGGTGAAGGAATTTCAAGTACAGGTGAGCTTTTAAATATTGCTGTTGAAGAAGGCATTATTAAGAAATCTGGTGCTTGGTTTGCTTATAATGATGAGAAGATTGGTCAAGGGGCAGAAAAAGCTAAAAACTACCTCAAAGAGCATCAAGATGTTTTTGATGAAATAGACCACAAAGTTCGGGCAGCTCATGGACTTCTTGAT
>recA_Lcl-201
GAGCGTGATAAAGCATTGGCTGATGCTCTTGCTCTGATTGAAAAAGACTTTGGGAAAGGTTCACTCATGCGTCTTGGTGAAGCAGCTAACCAAAAAGTATCAGTTGTAAGTTCAGGTTCTCTTGCGCTTGATATTGCACTTGGTGCAGGTGGTTACCCTAAAGGTCGTATCGTTGAAATCTACGGACCAGAATCTTCTGGTAAAACAACAGTCGCTCTTCATGCCGTTGCAGCGGTTCAAAAAGAAGGTGGAATTGCAGCCTTTATCGATGCTGAAAATGCTCTTGACCCAGAATATGCAAAAGCACTCGGTGTAAATATTGATGAACTTTTGCTCTCACAACCTGACTATGGTGAACAAGGACTTCAAATTGCTGAAAAATTGATTACTTCTGGAGCGGTTGACTTGGTCGTTATTGACTCAGTTGCAGCCTTGGTACCAAAGGCCGAAATTGATGGCGAAATCGGAGACAGTTCAGTTGGTCTTCAAGCACGTATGATGTCACAAGCTATGCGTAAACTTGCAGGACATATCAACAAAACAAAAACAACAGCGATTTTCATCAACCAATTGCGTGAAAAAGTTGGAGTGATGTTTGGTTCACCAGAAACAACTCCTGGTGGTCGTGCCTTGAAATTTTACGCCTCAGTTCGTCTTGACGTACGTGGTTCAACAAAAATTGAAGAAGGTTCTGGAGATAACAAAACTCAAATTGGTAAAATCACCAAAATCAAAGTCGTTAAAAATAAAGTTGCACCACCATTTAAGGTTGCGCTTGTTGATATCATGTTTGGTGAAGGAATTTCAAGTACAGGTGAGCTTTTAAATATTGCTGTTGAAGAAGGCATTATTAAGAAATCTGGTGCTTGGTTTGCTTATAATGATGAGAAGATTGGTCAAGGGGCAGAAAAAGCTAAAAACTACCTCAAAGAGCATCAAGATGTTTTTGATGAAATAGACCACAAAGTTCGGGCAGCTCATGGACTTCTTGAT
>recA_Lcl-202
GAGCGTGATAAAGCATTGGCTGATGCTCTTGCTCTGATTGAAAAAGACTTTGGGAAAGGTTCACTCATGCGTCTTGGTGAAGCAGCTAACCAAAAAGTATCAGTTGTAAGTTCAGGTTCTCTTGCGCTTGATATTGCACTTGGTGCAGGTGGTTACCCTAAAGGTCGTATCGTTGAAATCTACGGACCAGAATCTTCTGGTAAAACAACAGTCGCTCTTCATGCCGTTGCAGCGGTTCAAAAAGAAGGTGGAATTGCAGCCTTTATCGATGCTGAAAATGCTCTTGACCCAGAATATGCAAAAGCACTCGGTGTAAATATTGATGAACTTTTGCTCTCACAACCTGACTATGGTGAACAAGGACTTCAAATTGCTGAAAAATTGATTACTTCTGGAGCGGTTGACTTGGTCGTTATTGACTCAGTTGCAGCCTTGGTACCAAAGGCCGAAATTGATGGCGAAATCGGAGACAGTTCAGTTGGTCTTCAAGCACGTATGATGTCACAAGCTATGCGTAAACTTGCAGGACATATCAACAAAACAAAAACAACAGCGATTTTCATCAACCAATTGCGTGAAAAAGTTGGAGTGATGTTTGGTTCACCAGAAACAACTCCTGGTGGTCGTGCCTTGAAATTTTACGCCTCAGTTCGTCTTGACGTACGTGGTTCAACAAAAATTGAAGAAGGTTCTGGAGATAACAAAACTCAAATTGGTAAAATCACCAAAATCAAAGTCGTTAAAAATAAAGTTGCACCACCATTTAAGGTTGCGCTTGTTGATATCATGTTTGGTGAAGGAATTTCAAGTACAGGTGAGCTTTTAAATATTGCTGTTGAAGAAGGCATTATTAAGAAATCTGGTGCTTGGTTTGCTTATAATGATGAGAAGATTGGTCAAGGGGCAGAAAAAGCTAAAAACTACCTCAAAGAGCATCAAGATGTTTTTGATGAAATAGACCACAAAGTTCGGGCAGCTCATGGACTTCTTGAT
>recA_Lcl-203
GAGCGTGATAAAGCATTGGCTGATGCTCTTGCTCTGATTGAAAAAGACTTTGGGAAAGGTTCACTCATGCGTCTTGGTGAAGCAGCTAACCAAAAAGTATCAGTTGTAAGTTCAGGTTCTCTTGCGCTTGATATTGCACTTGGTGCAGGTGGTTACCCTAAAGGTCGTATCGTTGAAATCTACGGACCAGAATCTTCTGGTAAAACAACAGTCGCTCTTCATGCCGTTGCAGCGGTTCAAAAAGAAGGTGGAATTGCAGCCTTTATCGATGCTGAAAATGCTCTTGACCCAGAATATGCAAAAGCACTCGGTGTAAATATTGATGAACTTTTGCTCTCACAACCTGACTATGGTGAACAAGGACTTCAAATTGCTGAAAAATTGATTACTTCTGGAGCGGTTGACTTGGTCGTTATTGACTCAGTTGCAGCCTTGGTACCAAAGGCCGAAATTGATGGCGAAATCGGAGACAGTTCAGTTGGTCTTCAAGCACGTATGATGTCACAAGCTATGCGTAAACTTGCAGGACATATCAACAAAACAAAAACAACAGCGATTTTCATCAACCAATTGCGTGAAAAAGTTGGAGTGATGTTTGGTTCACCAGAAACAACTCCTGGTGGTCGTGCCTTGAAATTTTACGCCTCAGTTCGTCTTGACGTACGTGGTTCAACAAAAATTGAAGAAGGTTCTGGAGATAACAAAACTCAAATTGGTAAAATCACCAAAATCAAAGTCGTTAAAAATAAAGTTGCACCACCATTTAAGGTTGCGCTTGTTGATATCATGTTTGGTGAAGGAATTTCAAGTACAGGTGAGCTTTTAAATATTGCTGTTGAAGAAGGCATTATTAAGAAATCTGGTGCTTGGTTTGCTTATAATGATGAGAAGATTGGTCAAGGGGCAGAAAAAGCTAAAAACTACCTCAAAGAGCATCAAGATGTTTTTGATGAAATAGACCACAAAGTTCGGGCAGCTCATGGACTTCTTGAT
>recA_Lcl-204
GAGCGTGATAAAGCATTGGCTGATGCTCTTGCTCTGATTGAAAAAGACTTTGGGAAAGGTTCACTCATGCGTCTTGGTGAAGCAGCTAACCAAAAAGTATCAGTTGTAAGTTCAGGTTCTCTTGCGCTTGATATTGCACTTGGTGCAGGTGGTTACCCTAAAGGTCGTATCGTTGAAATCTACGGACCAGAATCTTCTGGTAAAACAACAGTCGCTCTTCATGCCGTTGCAGCGGTTCAAAAAGAAGGTGGAATTGCAGCCTTTATCGATGCTGAAAATGCTCTTGACCCAGAATATGCAAAAGCACTCGGTGTAAATATTGATGAACTTTTGCTCTCACAACCTGACTATGGTGAACAAGGACTTCAAATTGCTGAAAAATTGATTACTTCTGGAGCGGTTGACTTGGTCGTTATTGACTCAGTTGCAGCCTTGGTACCAAAGGCCGAAATTGATGGCGAAATCGGAGACAGTTCAGTTGGTCTTCAAGCACGTATGATGTCACAAGCCATGCGTAAACTTGCAGGACATATCAACAAAACAAAAACAACAGCGATTTTCATCAACCAATTGCGTGAAAAAGTTGGAGTGATGTTTGGTTCACCAGAAACAACTCCTGGTGGTCGTGCTTTGAAATTTTACGCCTCAGTTCGTCTTGACGTACGTGGTTCAACAAAAATTGAAGAAGGTTCTGGAGATAACAAAACTCAAATAGGTAAAATCACCAAAATCAAAGTCGTTAAAAATAAAGTTGCACCACCATTTAAGGTTGCGCTTGTTGATATCATGTTTGGTGAAGGAATTTCAAGTACAGGTGAGCTTTTAAATATTGCTGTTGAAGAAGGCATTATTAAGAAATCTGGTGCTTGGTTTGCTTATAATGATGAGAAGATTGGTCAAGGGGCAGAAAAAGCTAAAAACTACCTCAAAGAGCATCAAGATGTTTTTGATGAAATAGACCACAAAGTTCGGGCAGCTCATGGACTTCTTGAT
>recA_Lcl-205
GAACGTGACAAAGCTTTGGCAGATGCACTTGCTCTGATTGAAAAAGACTTTGGGAAAGGTTCACTTATGCGACTTGGCGAAGCAGCCAACCAGAAAGTGTCAGTAGTAAGTTCAGGCTCACTTGCACTTGATATTGCGCTTGGTGCAGGTGGATATCCTAAAGGACGTATCGTTGAAATCTACGGACCAGAATCTTCTGGTAAAACAACAGTCGCTCTTCATGCCGTTGCAGCGGTTCAAAAAGAAGGTGGAATTGCAGCCTTTATCGATGCTGAAAATGCGCTTGACCCAGAATATGCAAAAGCGCTCGGTGTCAATATCGATGAACTTTTACTTTCACAACCAGACTATGGTGAACAAGGGCTTCAAATTGCTGAAAAATTGATTACATCTGGTGCAGTTGACTTAGTTGTTATTGACTCAGTTGCAGCTTTGGTACCTAAAGCCGAAATTGATGGTGAAATTGGTGACAGTTCAGTTGGGCTTCAAGCTCGTATGATGTCACAAGCCATGCGTAAACTTGCAGGACATATTAATAAAACAAAAACAACAGCTATTTTCATCAACCAATTGCGTGAAAAAGTTGGGGTTATGTTTGGTTCGCCAGAAACAACACCTGGTGGTCGTGCATTGAAATTCTACGCTTCTGTACGTCTTGATGTACGTGGTTCAACAAAAATCGAAGAAGGTTCTGGAGATAACAAGACCCAAATCGGTAAAATCACAAAAATCAAAGTCGTAAAAAATAAAGTGGCTCCACCATTCAAGGTTGCTCTCGTAGATATCATGTTTGGTGAAGGAATTTCAAGAACCGGTGAACTTTTAAACATTGCTGTTGATGAAGGAATCATCAAAAAATCAGGCGCTTGGTTTGCTTACAATGACGAAAAAATTGGTCAAGGAGCAGAAAAAGCGAAGAACTATCTCAAAGAACATCAAGAAATCTTTGATGAAATTGACCATAAAGTTCGTACCGCACACGGTCTTCTTGAT
>recA_Lcl-206
GAACGTGACAAAGCTTTGGCAGATGCACTTGCTCTGATTGAAAAAGACTTTGGGAAAGGTTCACTTATGCGACTTGGCGAAGCAGCCAACCAGAAAGTGTCAGTAGTAAGTTCAGGCTCACTTGCACTTGATATTGCGCTTGGTGCAGGTGGATATCCTAAAGGACGTATCGTTGAAATCTACGGACCAGAATCTTCTGGTAAAACAACAGTCGCTCTTCATGCCGTTGCAGCGGTTCAAAAAGAAGGTGGAATTGCAGCCTTTATCGATGCTGAAAATGCGCTTGACCCAGAATATGCAAAAGCGCTCGGTGTCAATATCGATGAACTTTTACTTTCACAACCAGACTATGGTGAACAAGGGCTTCAAATTGCTGAAAAATTGATTACATCTGGTGCAGTTGACTTAGTTGTTATTGACTCAGTTGCAGCTTTGGTACCTAAAGCCGAAATTGATGGTGAAATTGGTGACAGTTCAGTTGGGCTTCAAGCTCGTATGATGTCACAAGCCATGCGTAAACTTGCAGGACATATTAATAAAACAAAAACAACAGCTATTTTCATCAACCAATTGCGTGAAAAAGTTGGGGTTATGTTTGGTTCGCCAGAAACAACACCTGGTGGTCGTGCATTGAAATTCTACGCTTCTGTACGTCTTGATGTACGTGGTTCAACAAAAATCGAAGAAGGTTCTGGAGATAACAAGACCCAAATCGGTAAAATCACAAAAATCAAAGTCGTAAAAAATAAAGTGGCTCCACCATTCAAGGTTGCTCTCGTAGATATCATGTTTGGTGAAGGAATTTCAAGAACCGGTGAACTTTTAAACATTGCTGTTGATGAAGGAATCATCAAAAAATCAGGCGCTTGGTTTGCTTACAATGACGAAAAAATTGGTCAAGGAGCAGAAAAAGCGAAGAACTATCTCAAAGAACATCAAGAAATCTTTGATGAAATTGACCATAAAGTTCGTACCGCACACGGTCTTCTTGAT
>recA_Lcl-207
GAGCGTGATAAAGCATTGGCTGATGCTCTTGCTCTGATTGAAAAAGACTTTGGGAAAGGTTCACTCATGCGTCTTGGTGAAGCAGCTAACCAAAAAGTATCAGTTGTAAGTTCAGGTTCTCTTGCGCTTGATATTGCACTTGGTGCAGGTGGTTACCCTAAAGGTCGTATCGTTGAAATCTACGGACCAGAATCTTCTGGTAAAACAACAGTCGCTCTTCATGCCGTTGCAGCGGTTCAAAAAGAAGGTGGAATTGCAGCCTTTATCGATGCTGAAAATGCTCTTGACCCAGAATATGCAAAAGCACTCGGTGTAAATATTGATGAACTTTTGCTCTCACAACCTGACTATGGTGAACAAGGACTTCAAATTGCTGAAAAATTGATTACTTCTGGAGCGGTTGACTTGGTCGTTATTGACTCAGTTGCAGCCTTGGTACCAAAGGCCGAAATTGATGGCGAAATCGGAGACAGTTCAGTTGGTCTTCAAGCACGTATGATGTCACAAGCTATGCGTAAACTTGCAGGACATATCAACAAAACAAAAACAACAGCGATTTTCATCAACCAATTGCGTGAAAAAGTTGGAGTGATGTTTGGTTCACCAGAAACAACTCCTGGTGGTCGTGCCTTGAAATTTTACGCCTCAGTTCGTCTTGACGTACGTGGTTCAACAAAAATTGAAGAAGGTTCTGGAGATAACAAAACTCAAATTGGTAAAATCACCAAAATCAAAGTCGTTAAAAATAAAGTTGCACCACCATTTAAGGTTGCGCTTGTTGATATCATGTTTGGTGAAGGAATTTCAAGTACAGGTGAGCTTTTAAATATTGCTGTTGAAGAAGGCATTATTAAGAAATCTGGTGCTTGGTTTGCTTATAATGATGAGAAGATTGGTCAAGGGGCAGAAAAAGCTAAAAACTACCTCAAAGAGCATCAAGATGTTTTTGATGAAATAGACCACAAAGTTCGGGCAGCTCATGAACTTCTTGAT
>recA_Lcl-208
GAGCGTGATAAAGCATTGGCTGATGCTCTTGCTCTGATTGAAAAAGACTTTGGGAAAGGTTCACTCATGCGTCTTGGTGAAGCAGCTAACCAAAAAGTATCAGTTGTAAGTTCAGGTTCTCTTGCGCTTGATATTGCACTTGGTGCAGGTGGTTACCCTAAAGGTCGTATCGTTGAAATCTACGGACCAGAATCTTCTGGTAAAACAACAGTCGCTCTTCATGCCGTTGCAGCGGTTCAAAAAGAAGGTGGAATTGCAGCCTTTATCGATGCTGAAAATGCTCTTGACCCAGAATATGCAAAAGCACTCGGTGTAAATATTGATGAACTTTTGCTCTCACAACCTGACTATGGTGAACAAGGACTTCAAATTGCTGAAAAATTGATTACTTCTGGAGCGGTTGACTTGGTCGTTATTGACTCAGTTGCAGCCTTGGTACCAAAGGCCGAAATTGATGGCGAAATCGGAGACAGTTCAGTTGGTCTTCAAGCACGTATGATGTCACAAGCTATGCGTAAACTTGCAGGACATATCAACAAAACAAAAACAACAGCGATTTTCATCAACCAATTGCGTGAAAAAGTTGGAGTGATGTTTGGTTCACCAGAAACAACTCCTGGTGGTCGTGCCTTGAAATTTTACGCCTCAGTTCGTCTTGACGTACGTGGTTCAACAAAAATTGAAGAAGGTTCTGGAGATAACAAAACTCAAATTGGTAAAATCACCAAAATCAAAGTCGTTAAAAATAAAGTTGCACCACCATTTAAGGTTGCGCTTGTTGATATCATGTTTGGTGAAGGAATTTCAAGTACAGGTGAGCTTTTAAATATTGCTGTTGAAGAAGGCATTATTAAGAAATCTGGTGCTTGGTTTGCTTATAATGATGAGAAGATTGGTCAAGGGGCAGAAAAAGCTAAAAACTACCTCAAAGAGCATCAAGATGTTTTTGATGAAATAGACCACAAAGTTCGGGCAGCTCATGGACTTCTTGAT
>recA_Lcl-209
GAGCGTGATAAAGCATTGGCTGATGCTCTTGCTCTGATTGAAAAAGACTTTGGGAAAGGTTCACTCATGCGTCTTGGTGAAGCAGCTAACCAAAAAGTATCAGTTGTAAGTTCAGGTTCTCTTGCGCTTGATATTGCACTTGGTGCAGGTGGTTACCCTAAAGGTCGTATCGTTGAAATCTACGGACCAGAATCTTCTGGTAAAACAACAGTCGCTCTTCATGCCGTTGCAGCGGTTCAAAAAGAAGGTGGAATTGCAGCCTTTATCGATGCTGAAAATGCTCTTGACCCAGAATATGCAAAAGCACTCGGTGTAAATATTGATGAACTTTTGCTCTCACAACCTGACTATGGTGAACAAGGACTTCAAATTGCTGAAAAATTGATTACTTCTGGAGCGGTTGACTTGGTCGTTATTGACTCAGTTGCAGCCTTGGTACCAAAGGCCGAAATTGATGGCGAAATCGGAGACAGTTCAGTTGGTCTTCAAGCACGTATGATGTCACAAGCTATGCGTAAACTTGCAGGACATATCAACAAAACAAAAACAACAGCGATTTTCATCAACCAATTGCGTGAAAAAGTTGGAGTGATGTTTGGTTCACCAGAAACAACTCCTGGTGGTCGTGCCTTGAAATTTTACGCCTCAGTTCGTCTTGACGTACGTGGTTCAACAAAAATTGAAGAAGGTTCTGGAGATAACAAAACTCAAATTGGTAAAATCACCAAAATCAAAGTCGTTAAAAATAAAGTTGCACCACCATTTAAGGTTGCGCTTGTTGATATCATGTTTGGTGAAGGAATTTCAAGTACAGGTGAGCTTTTAAATATTGCTGTTGAAGAAGGCATTATTAAGAAATCTGGTGCTTGGTTTGCTTATAATGATGAGAAGATTGGTCAAGGGGCAGAAAAAGCTAAAAACTACCTCAAAGAGCATCAAGATGTTTTTGATGAAATAGACCACAAAGTTCGGGCAGCTCATGAACTTCTTGAT
>recA_Lcl-210
GAGCGTGATAAAGCATTGGCTGATGCTCTTGCTCTGATTGAAAAAGACTTTGGGAAAGGTTCACTCATGCGTCTTGGTGAAGCAGCTAACCAAAAAGTATCAGTTGTAAGTTCAGGTTCTCTTGCGCTTGATATTGCACTTGGTGCAGGTGGTTACCCTAAAGGTCGTATCGTTGAAATCTACGGACCAGAATCTTCTGGTAAAACAACAGTCGCTCTTCATGCCGTTGCAGCGGTTCAAAAAGAAGGTGGAATTGCAGCCTTTATCGATGCTGAAAATGCTCTTGACCCAGAATATGCAAAAGCACTCGGTGTAAATATTGATGAACTTTTGCTCTCACAACCTGACTATGGTGAACAAGGACTTCAAATTGCTGAAAAATTGATTACTTCTGGAGCGGTTGACTTGGTCGTTATTGACTCAGTTGCAGCCTTGGTACCAAAGGCCGAAATTGATGGCGAAATCGGAGACAGTTCAGTTGGTCTTCAAGCACGTATGATGTCACAAGCCATGCGTAAACTTGCAGGACATATCAACAAAACAAAAACAACAGCGATTTTCATCAACCAATTGCGTGAAAAAGTTGGAGTGATGTTTGGTTCACCAGAAACAACTCCTGGTGGTCGTGCTTTGAAATTTTACGCCTCAGTTCGTCTTGACGTACGTGGTTCAACAAAAATTGAAGAAGGTTCTGGAGATAACAAAACTCAAATAGGTAAAATCACCAAAATCAAAGTCGTTAAAAATAAAGTTGCACCACCATTTAAGGTTGCGCTTGTTGATATCATGTTTGGTGAAGGAATTTCAAGTACAGGTGAGCTTTTAAATATTGCTGTTGAAGAAGGCATTATTAAGAAATCTGGTGCTTGGTTTGCTTATAATGATGAGAAGATTGGTCAAGGGGCAGAAAAAGCTAAAAACTACCTCAAAGAGCATCAAGATGTTTTTGATGAAATAGACCACAAAGTTCGGGCAGCTCATGGACTTCTTGAT
>recA_Lcl-211
GAGCGTGATAAAGCATTGGCTGATGCTCTTGCTCTGATTGAAAAAGACTTTGGGAAAGGTTCACTCATGCGTCTTGGTGAAGCAGCTAACCAAAAAGTATCAGTTGTAAGTTCAGGTTCTCTTGCGCTTGATATTGCACTTGGTGCAGGTGGTTACCCTAAAGGTCGTATCGTTGAAATCTACGGACCAGAATCTTCTGGTAAAACAACAGTCGCTCTTCATGCCGTTGCAGCGGTTCAAAAAGAAGGTGGAATTGCAGCCTTTATCGATGCTGAAAATGCTCTTGACCCAGAATATGCAAAAGCACTCGGTGTAAATATTGATGAACTTTTGCTCTCACAACCTGACTATGGTGAACAAGGACTTCAAATTGCTGAAAAATTGATTACTTCTGGAGCGGTTGACTTGGTCGTTATTGACTCAGTTGCAGCCTTGGTACCAAAGGCCGAAATTGATGGCGAAATCGGAGACAGTTCAGTTGGTCTTCAAGCACGTATGATGTCACAAGCTATGCGTAAACTTGCAGGACATATCAACAAAACAAAAACAACAGCGATTTTCATCAACCAATTGCGTGAAAAAGTTGGAGTGATGTTTGGTTCACCAGAAACAACTCCTGGTGGTCGTGCCTTGAAATTTTACGCCTCAGTTCGTCTTGACGTACGTGGTTCAACAAAAATTGAAGAAGGTTCTGGAGATAACAAAACTCAAATTGGTAAAATCACCAAAATCAAAGTCGTTAAAAATAAAGTTGCACCACCATTTAAGGTTGCGCTTGTTGATATCATGTTTGGTGAAGGAATTTCAAGTACAGGTGAGCTTTTAAATATTGCTGTTGAAGAAGGCATTATTAAGAAATCTGGTGCTTGGTTTGCTTATAATGATGAGAAGATTGGTCAAGGGGCAGAAAAAGCTAAAAACTACCTCAAAGAGCATCAAGATGTTTTTGATGAAATAGACCACAAAGTTCGGGCAGCTCATGGACTTCTTGAT
>recA_Lcl-212
GAGCGTGATAAAGCATTGGCTGATGCTCTTGCTCTGATTGAAAAAGACTTTGGGAAAGGTTCACTCATGCGTCTTGGTGAAGCAGCTAACCAAAAAGTATCAGTTGTAAGTTCAGGTTCTCTTGCGCTTGATATTGCACTTGGTGCAGGTGGTTACCCTAAAGGTCGTATCGTTGAAATCTACGGACCAGAATCTTCTGGTAAAACAACAGTCGCTCTTCATGCCGTTGCAGCGGTTCAAAAAGAAGGTGGAATTGCAGCCTTTATCGATGCTGAAAATGCTCTTGACCCAGAATATGCAAAAGCACTCGGTGTAAATATTGATGAACTTTTGCTCTCACAACCTGACTATGGTGAACAAGGACTTCAAATTGCTGAAAAATTGATTACTTCTGGAGCGGTTGACTTGGTCGTTATTGACTCAGTTGCAGCCTTGGTACCAAAGGCCGAAATTGATGGCGAAATCGGAGACAGTTCAGTTGGTCTTCAAGCACGTATGATGTCACAAGCTATGCGTAAACTTGCAGGACATATCAACAAAACAAAAACAACAGCGATTTTCATCAACCAATTGCGTGAAAAAGTTGGAGTGATGTTTGGTTCACCAGAAACAACTCCTGGTGGTCGTGCCTTGAAATTTTACGCCTCAGTTCGTCTTGACGTACGTGGTTCAACAAAAATTGAAGAAGGTTCTGGAGATAACAAAACTCAAATTGGTAAAATCACCAAAATCAAAGTCGTTAAAAATAAAGTTGCACCACCATTTAAGGTTGCGCTTGTTGATATCATGTTTGGTGAAGGAATTTCAAGTACAGGTGAGCTTTTAAATATTGCTGTTGAAGAAGGCATTATTAAGAAATCTGGTGCTTGGTTTGCTTATAATGATGAGAAGATTGGTCAAGGGGCAGAAAAAGCTAAAAACTACCTCAAAGAGCATCAAGATGTTTTTGATGAAATAGACCACAAAGTTCGGGCAGCTCATGAACTTCTTGAT
>recA_Lcl-213
GAGCGTGATAAAGCATTGGCTGATGCTCTTGCTCTGATTGAAAAAGACTTTGGGAAAGGTTCACTCATGCGTCTTGGTGAAGCAGCTAACCAAAAAGTATCAGTTGTAAGTTCAGGTTCTCTTGCGCTTGATATTGCACTTGGTGCAGGTGGTTACCCTAAAGGTCGTATCGTTGAAATCTACGGACCAGAATCTTCTGGTAAAACAACAGTCGCTCTTCATGCCGTTGCAGCGGTTCAAAAAGAAGGTGGAATTGCAGCCTTTATCGATGCTGAAAATGCTCTTGACCCAGAATATGCAAAAGCACTCGGTGTAAATATTGATGAACTTTTGCTCTCACAACCTGACTATGGTGAACAAGGACTTCAAATTGCTGAAAAATTGATTACTTCTGGAGCGGTTGACTTGGTCGTTATTGACTCAGTTGCAGCCTTGGTACCAAAGGCCGAAATTGATGGCGAAATCGGAGACAGTTCAGTTGGTCTTCAAGCACGTATGATGTCACAAGCTATGCGTAAACTTGCAGGACATATCAACAAAACAAAAACAACAGCGATTTTCATCAACCAATTGCGTGAAAAAGTTGGAGTGATGTTTGGTTCACCAGAAACAACTCCTGGTGGTCGTGCCTTGAAATTTTACGCCTCAGTTCGTCTTGACGTACGTGGTTCAACAAAAATTGAAGAAGGTTCTGGAGATAACAAAACTCAAATTGGTAAAATCACCAAAATCAAAGTCGTTAAAAATAAAGTTGCACCACCATTTAAGGTTGCGCTTGTTGATATCATGTTTGGTGAAGGAATTTCAAGTACAGGTGAGCTTTTAAATATTGCTGTTGAAGAAGGCATTATTAAGAAATCTGGTGCTTGGTTTGCTTATAATGATGAGAAGATTGGTCAAGGGGCAGAAAAAGCTAAAAACTACCTCAAAGAGCATCAAGATGTTTTTGATGAAATAGACCACAAAGTTCGGGCAGCTCATGGACTTCTTGAT
>recA_Lcl-214
GAGCGTGATAAAGCATTGGCTGATGCTCTTGCTCTGATTGAAAAAGACTTTGGGAAAGGTTCACTCATGCGTCTTGGTGAAGCAGCTAACCAAAAAGTATCAGTTGTAAGTTCAGGTTCTCTTGCGCTTGATATTGCACTTGGTGCAGGTGGTTACCCTAAAGGTCGTATCGTTGAAATCTACGGACCAGAATCTTCTGGTAAAACAACAGTCGCTCTTCATGCCGTTGCAGCGGTTCAAAAAGAAGGTGGAATTGCAGCCTTTATCGATGCTGAAAATGCTCTTGACCCAGAATATGCAAAAGCACTCGGTGTAAATATTGATGAACTTTTGCTCTCACAACCTGACTATGGTGAACAAGGACTTCAAATTGCTGAAAAATTGATTACTTCTGGAGCGGTTGACTTGGTCGTTATTGACTCAGTTGCAGCCTTGGTACCAAAGGCCGAAATTGATGGCGAAATCGGAGACAGTTCAGTTGGTCTTCAAGCACGTATGATGTCACAAGCTATGCGTAAACTTGCAGGACATATCAACAAAACAAAAACAACAGCGATTTTCATCAACCAATTGCGTGAAAAAGTTGGAGTGATGTTTGGTTCACCAGAAACAACTCCTGGTGGTCGTGCCTTGAAATTTTACGCCTCAGTTCGTCTTGACGTACGTGGTTCAACAAAAATTGAAGAAGGTTCTGGAGATAACAAAACTCAAATTGGTAAAATCACCAAAATCAAAGTCGTTAAAAATAAAGTTGCACCACCATTTAAGGTTGCGCTTGTTGATATCATGTTTGGTGAAGGAATTTCAAGTACAGGTGAGCTTTTAAATATTGCTGTTGAAGAAGGCATTATTAAGAAATCTGGTGCTTGGTTTGCTTATAATGATGAGAAGATTGGTCAAGGGGCAGAAAAAGCTAAAAACTACCTCAAAGAGCATCAAGATGTTTTTGATGAAATAGACCACAAAGTTCGGGCAGCTCATGGACTTCTTGAT
>recA_Lcl-215
GAGCGTGATAAAGCATTGGCTGATGCTCTTGCTCTGATTGAAAAAGACTTTGGGAAAGGTTCACTCATGCGTCTTGGTGAAGCAGCTAACCAAAAAGTATCAGTTGTAAGTTCAGGTTCTCTTGCGCTTGATATTGCACTTGGTGCAGGTGGTTACCCTAAAGGTCGTATCGTTGAAATCTACGGACCAGAATCTTCTGGTAAAACAACAGTCGCTCTTCATGCCGTTGCAGCGGTTCAAAAAGAAGGTGGAATTGCAGCCTTTATCGATGCTGAAAATGCTCTTGACCCAGAATATGCAAAAGCACTCGGTGTAAATATTGATGAACTTTTGCTCTCACAACCTGACTATGGTGAACAAGGACTTCAAATTGCTGAAAAATTGATTACTTCTGGAGCGGTTGACTTGGTCGTTATTGACTCAGTTGCAGCCTTGGTACCAAAGGCCGAAATTGATGGCGAAATCGGAGACAGTTCAGTTGGTCTTCAAGCACGTATGATGTCACAAGCTATGCGTAAACTTGCAGGACATATCAACAAAACAAAAACAACAGCGATTTTCATCAACCAATTGCGTGAAAAAGTTGGAGTGATGTTTGGTTCACCAGAAACAACTCCTGGTGGTCGTGCCTTGAAATTTTACGCCTCAGTTCGTCTTGACGTACGTGGTTCAACAAAAATTGAAGAAGGTTCTGGAGATAACAAAACTCAAATTGGTAAAATCACCAAAATCAAAGTCGTTAAAAATAAAGTTGCACCACCATTTAAGGTTGCGCTTGTTGATATCATGTTTGGTGAAGGAATTTCAAGTACAGGTGAGCTTTTAAATATTGCTGTTGAAGAAGGCATTATTAAGAAATCTGGTGCTTGGTTTGCTTATAATGATGAGAAGATTGGTCAAGGGGCAGAAAAAGCTAAAAACTACCTCAAAGAGCATCAAGATGTTTTTGATGAAATAGACCACAAAGTTCGGGCAGCTCATGGACTTCTTGAT
>recA_Lcl-216
GAGCGTGATAAAGCATTGGCTGATGCTCTTGCTCTGATTGAAAAAGACTTTGGGAAAGGTTCACTCATGCGTCTTGGTGAAGCAGCTAACCAAAAAGTATCAGTTGTAAGTTCAGGTTCTCTTGCGCTTGATATTGCACTTGGTGCAGGTGGTTACCCTAAAGGTCGTATCGTTGAAATCTACGGACCAGAATCTTCTGGTAAAACAACAGTCGCTCTTCATGCCGTTGCAGCGGTTCAAAAAGAAGGTGGAATTGCAGCCTTTATCGATGCTGAAAATGCTCTTGACCCAGAATATGCAAAAGCACTCGGTGTAAATATTGATGAACTTTTGCTCTCACAACCTGACTATGGTGAACAAGGACTTCAAATTGCTGAAAAATTGATTACTTCTGGAGCGGTTGACTTGGTCGTTATTGACTCAGTTGCAGCCTTGGTACCAAAGGCCGAAATTGATGGCGAAATCGGAGACAGTTCAGTTGGTCTTCAAGCACGTATGATGTCACAAGCTATGCGTAAACTTGCAGGACATATCAACAAAACAAAAACAACAGCGATTTTCATCAACCAATTGCGTGAAAAAGTTGGAGTGATGTTTGGTTCACCAGAAACAACTCCTGGTGGTCGTGCCTTGAAATTTTACGCCTCAGTTCGTCTTGACGTACGTGGTTCAACAAAAATTGAAGAAGGTTCTGGAGATAACAAAACTCAAATTGGTAAAATCACCAAAATCAAAGTCGTTAAAAATAAAGTTGCACCACCATTTAAGGTTGCGCTTGTTGATATCATGTTTGGTGAAGGAATTTCAAGTACAGGTGAGCTTTTAAATATTGCTGTTGAAGAAGGCATTATTAAGAAATCTGGTGCTTGGTTTGCTTATAATGATGAGAAGATTGGTCAAGGGGCAGAAAAAGCTAAAAACTACCTCAAAGAGCATCAAGATGTTTTTGATGAAATAGACCACAAAGTTCGGGCAGCTCATGGACTTCTTGAT
>recA_Lcl-217
GAGCGTGATAAAGCATTGGCTGATGCTCTTGCTCTGATTGAAAAAGACTTTGGGAAAGGTTCACTCATGCGTCTTGGTGAAGCAGCTAACCAAAAAGTATCAGTTGTAAGTTCAGGTTCTCTTGCGCTTGATATTGCACTTGGTGCAGGTGGTTACCCTAAAGGTCGTATCGTTGAAATCTACGGACCAGAATCTTCTGGTAAAACAACAGTCGCTCTTCATGCCGTTGCAGCGGTTCAAAAAGAAGGTGGAATTGCAGCCTTTATCGATGCTGAAAATGCTCTTGACCCAGAATATGCAAAAGCACTCGGTGTAAATATTGATGAACTTTTGCTCTCACAACCTGACTATGGTGAACAAGGACTTCAAATTGCTGAAAAATTGATTACTTCTGGAGCGGTTGACTTGGTCGTTATTGACTCAGTTGCAGCCTTGGTACCAAAGGCCGAAATTGATGGCGAAATCGGAGACAGTTCAGTTGGTCTTCAAGCACGTATGATGTCACAAGCTATGCGTAAACTTGCAGGACATATCAACAAAACAAAAACAACAGCGATTTTCATCAACCAATTGCGTGAAAAAGTTGGAGTGATGTTTGGTTCACCAGAAACAACTCCTGGTGGTCGTGCCTTGAAATTTTACGCCTCAGTTCGTCTTGACGTACGTGGTTCAACAAAAATTGAAGAAGGTTCTGGAGATAACAAAACTCAAATTGGTAAAATCACCAAAATCAAAGTCGTTAAAAATAAAGTTGCACCACCATTTAAGGTTGCGCTTGTTGATATCATGTTTGGTGAAGGAATTTCAAGTACAGGTGAGCTTTTAAATATTGCTGTTGAAGAAGGCATTATTAAGAAATCTGGTGCTTGGTTTGCTTATAATGATGAGAAGATTGGTCAAGGGGCAGAAAAAGCTAAAAACTACCTCAAAGAGCATCAAGATGTTTTTGATGAAATAGACCACAAAGTTCGGGCAGCTCATGGACTTCTTGAT
>recA_Lcl-218
GAGCGTGATAAAGCATTGGCTGATGCTCTTGCTCTGATTGAAAAAGACTTTGGGAAAGGTTCACTCATGCGTCTTGGTGAAGCAGCTAACCAAAAAGTATCAGTTGTAAGTTCAGGTTCTCTTGCGCTTGATATTGCACTTGGTGCAGGTGGTTACCCTAAAGGTCGTATCGTTGAAATCTACGGACCAGAATCTTCTGGTAAAACAACAGTCGCTCTTCATGCCGTTGCAGCGGTTCAAAAAGAAGGTGGAATTGCAGCCTTTATCGATGCTGAAAATGCTCTTGACCCAGAATATGCAAAAGCACTCGGTGTAAATATTGATGAACTTTTGCTCTCACAACCTGACTATGGTGAACAAGGACTTCAAATTGCTGAAAAATTGATTACTTCTGGAGCGGTTGACTTGGTCGTTATTGACTCAGTTGCAGCCTTGGTACCAAAGGCCGAAATTGATGGCGAAATCGGAGACAGTTCAGTTGGTCTTCAAGCACGTATGATGTCACAAGCCATGCGTAAACTTGCAGGACATATCAACAAAACAAAAACAACAGCGATTTTCATCAACCAATTGCGTGAAAAAGTTGGAGTGATGTTTGGTTCACCAGAAACAACTCCTGGTGGTCGTGCTTTGAAATTTTACGCCTCAGTTCGTCTTGACGTACGTGGTTCAACAAAAATTGAAGAAGGTTCTGGAGATAACAAAACTCAAATAGGTAAAATCACCAAAATCAAAGTCGTTAAAAATAAAGTTGCACCACCATTTAAGGTTGCGCTTGTTGATATCATGTTTGGTGAAGGAATTTCAAGTACAGGTGAGCTTTTAAATATTGCTGTTGAAGAAGGCATTATTAAGAAATCTGGTGCTTGGTTTGCTTATAATGATGAGAAGATTGGTCAAGGGGCAGAAAAAGCTAAAAACTACCTCAAAGAGCATCAAGATGTTTTTGATGAAATAGACCACAAAGTTCGGGCAGCTCATGGACTTCTTGAT
>recA_Lcl-219
GAGCGTGATAAAGCATTGGCTGATGCTCTTGCTCTGATTGAAAAAGACTTTGGGAAAGGTTCACTCATGCGTCTTGGTGAAGCAGCTAACCAAAAAGTATCAGTTGTAAGTTCAGGTTCTCTTGCGCTTGATATTGCACTTGGTGCAGGTGGTTACCCTAAAGGTCGTATCGTTGAAATCTACGGACCAGAATCTTCTGGTAAAACAACAGTCGCTCTTCATGCCGTTGCAGCGGTTCAAAAAGAAGGTGGAATTGCAGCCTTTATCGATGCTGAAAATGCTCTTGACCCAGAATATGCAAAAGCACTCGGTGTAAATATTGATGAACTTTTGCTCTCACAACCTGACTATGGTGAACAAGGACTTCAAATTGCTGAAAAATTGATTACTTCTGGAGCGGTTGACTTGGTCGTTATTGACTCAGTTGCAGCCTTGGTACCAAAGGCCGAAATTGATGGCGAAATCGGAGACAGTTCAGTTGGTCTTCAAGCACGTATGATGTCACAAGCTATGCGTAAACTTGCAGGACATATCAACAAAACAAAAACAACAGCGATTTTCATCAACCAATTGCGTGAAAAAGTTGGAGTGATGTTTGGTTCACCAGAAACAACTCCTGGTGGTCGTGCCTTGAAATTTTACGCCTCAGTTCGTCTTGACGTACGTGGTTCAACAAAAATTGAAGAAGGTTCTGGAGATAACAAAACTCAAATTGGTAAAATCACCAAAATCAAAGTCGTTAAAAATAAAGTTGCACCACCATTTAAGGTTGCGCTTGTTGATATCATGTTTGGTGAAGGAATTTCAAGTACAGGTGAGCTTTTAAATATTGCTGTTGAAGAAGGCATTATTAAGAAATCTGGTGCTTGGTTTGCTTATAATGATGAGAAGATTGGTCAAGGGGCAGAAAAAGCTAAAAACTACCTCAAAGAGCATCAAGATGTTTTTGATGAAATAGACCACAAAGTTCGGGCAGCTCATGAACTTCTTGAT
>recA_Lcl-220
GAGCGTGATAAAGCATTGGCTGATGCTCTTGCTCTGATTGAAAAAGACTTTGGGAAAGGTTCACTCATGCGTCTTGGTGAAGCAGCTAACCAAAAAGTATCAGTTGTAAGTTCAGGTTCTCTTGCGCTTGATATTGCACTTGGTGCAGGTGGTTACCCTAAAGGTCGTATCGTTGAAATCTACGGACCAGAATCTTCTGGTAAAACAACAGTCGCTCTTCATGCCGTTGCAGCGGTTCAAAAAGAAGGTGGAATTGCAGCCTTTATCGATGCTGAAAATGCTCTTGACCCAGAATATGCAAAAGCACTAGGTGTAAATATTGATGAACTTTTGCTCTCACAACCTGACTATGGTGAACAAGGACTTCAAATTGCTGAAAAATTGATTACTTCTGGAGCGGTTGACTTGGTCGTTATTGACTCAGTTGCAGCCTTGGTACCAAAGGCCGAAATTGATGGCGAAATCGGAGACAGTTCAGTTGGTCTTCAAGCACGTATGATGTCACAAGCTATGCGTAAACTTGCAGGACATATCAACAAAACAAAAACAACAGCGATTTTCATCAACCAATTGCGTGAAAAAGTTGGAGTGATGTTTGGTTCACCAGAAACAACTCCTGGTGGTCGTGCCTTGAAATTTTACGCCTCAGTTCGTCTTGACGTACGTGGTTCAACAAAAATTGAAGAAGGTTCTGGAGATAACAAAACTCAAATTGGTAAAATCACCAAAATCAAAGTCGTTAAAAATAAAGTTGCACCACCATTTAAGGTTGCGCTTGTTGATATCATGTTTGGTGAAGGAATTTCAAGTACAGGTGAGCTTTTAAATATTGCTGTTGAAGAAGGCATTATTAAGAAATCTGGTGCTTGGTTTGCTTATAATGATGAGAAGATTGGTCAAGGGGCAGAAAAAGCTAAAAACTACCTCAAAGAGCATCAAGATGTTTTTGATGAAATAGACCACAAAGTTCGGGCAGCTCATGGACTTCTTGAT
>recA_Lcl-221
GAGCGTGATAAAGCATTGGCTGATGCTCTTGCTCTGATTGAAAAAGACTTTGGGAAAGGTTCACTCATGCGTCTTGGTGAAGCAGCTAACCAAAAAGTATCAGTTGTAAGTTCAGGTTCTCTTGCGCTTGATATTGCACTTGGTGCAGGTGGTTACCCTAAAGGTCGTATCGTTGAAATCTACGGACCAGAATCTTCTGGTAAAACAACAGTCGCTCTTCATGCCGTTGCAGCGGTTCAAAAAGAAGGTGGAATTGCAGCCTTTATCGATGCTGAAAATGCTCTTGACCCAGAATATGCAAAAGCACTCGGTGTAAATATTGATGAACTTTTGCTCTCACAACCTGACTATGGTGAACAAGGACTTCAAATTGCTGAAAAATTGATTACTTCTGGAGCGGTTGACTTGGTCGTTATTGACTCAGTTGCAGCCTTGGTACCAAAGGCCGAAATTGATGGCGAAATCGGAGACAGTTCAGTTGGTCTTCAAGCACGTATGATGTCACAAGCTATGCGTAAACTTGCAGGACATATCAACAAAACAAAAACAACAGCGATTTTCATCAACCAATTGCGTGAAAAAGTTGGAGTGATGTTTGGTTCACCAGAAACAACTCCTGGTGGTCGTGCCTTGAAATTTTACGCCTCAGTTCGTCTTGACGTACGTGGTTCAACAAAAATTGAAGAAGGTTCTGGAGATAACAAAACTCAAATTGGTAAAATCACCAAAATCAAAGTCGTTAAAAATAAAGTTGCACCACCATTTAAGGTTGCGCTTGTTGATATCATGTTTGGTGAAGGAATTTCAAGTACAGGTGAGCTTTTAAATATTGCTGTTGAAGAAGGCATTATTAAGAAATCTGGTGCTTGGTTTGCTTATAATGATGAGAAGATTGGTCAAGGGGCAGAAAAAGCTAAAAACTACCTCAAAGAGCATCAAGATGTTTTTGATGAAATAGACCACAAAGTTCGGGCAGCTCATGGACTTCTTGAT
>recA_Lcl-222
GAGCGTGATAAAGCATTGGCTGATGCTCTTGCTCTGATTGAAAAAGACTTTGGGAAAGGTTCACTCATGCGTCTTGGTGAAGCAGCTAACCAAAAAGTATCAGTTGTAAGTTCAGGTTCTCTTGCGCTTGATATTGCACTTGGTGCAGGTGGTTACCCTAAAGGTCGTATCGTTGAAATCTACGGACCAGAATCTTCTGGTAAAACAACAGTCGCTCTTCATGCCGTTGCAGCGGTTCAAAAAGAAGGTGGAATTGCAGCCTTTATCGATGCTGAAAATGCTCTTGACCCAGAATATGCAAAAGCACTCGGTGTAAATATTGATGAACTTTTGCTCTCACAACCTGACTATGGTGAACAAGGACTTCAAATTGCTGAAAAATTGATTACTTCTGGAGCGGTTGACTTGGTCGTTATTGACTCAGTTGCAGCCTTGGTACCAAAGGCCGAAATTGATGGCGAAATCGGAGACAGTTCAGTTGGTCTTCAAGCACGTATGATGTCACAAGCTATGCGTAAACTTGCAGGACATATCAACAAAACAAAAACAACAGCGATTTTCATCAACCAATTGCGTGAAAAAGTTGGAGTGATGTTTGGTTCACCAGAAACAACTCCTGGTGGTCGTGCCTTGAAATTTTACGCCTCAGTTCGTCTTGACGTACGTGGTTCAACAAAAATTGAAGAAGGTTCTGGAGATAACAAAACTCAAATTGGTAAAATCACCAAAATCAAAGTCGTTAAAAATAAAGTTGCACCACCATTTAAGGTTGCGCTTGTTGATATCATGTTTGGTGAAGGAATTTCAAGTACAGGTGAGCTTTTAAATATTGCTGTTGAAGAAGGCATTATTAAGAAATCTGGTGCTTGGTTTGCTTATAATGATGAGAAGATTGGTCAAGGGGCAGAAAAAGCTAAAAACTACCTCAAAGAGCATCAAGATGTTTTTGATGAAATAGACCACAAAGTTCGGGCAGCTCATGGACTTCTTGAT
>recA_Lcl-223
GAGCGTGATAAAGCATTGGCTGATGCTCTTGCTCTGATTGAAAAAGACTTTGGGAAAGGTTCACTCATGCGTCTTGGTGAAGCAGCTAACCAAAAAGTATCAGTTGTAAGTTCAGGTTCTCTTGCGCTTGATATTGCACTTGGTGCAGGTGGTTACCCTAAAGGTCGTATCGTTGAAATCTACGGACCAGAATCTTCTGGTAAAACAACAGTCGCTCTTCATGCCGTTGCAGCGGTTCAAAAAGAAGGTGGAATTGCAGCCTTTATCGATGCTGAAAATGCTCTTGACCCAGAATATGCAAAAGCACTCGGTGTAAATATTGATGAACTTTTGCTCTCACAACCTGACTATGGTGAACAAGGACTTCAAATTGCTGAAAAATTGATTACTTCTGGAGCGGTTGACTTGGTCGTTATTGACTCAGTTGCAGCCTTGGTACCAAAGGCCGAAATTGATGGCGAAATCGGAGACAGTTCAGTTGGTCTTCAAGCACGTATGATGTCACAAGCTATGCGTAAACTTGCAGGACATATCAACAAAACAAAAACAACAGCGATTTTCATCAACCAATTGCGTGAAAAAGTTGGAGTGATGTTTGGTTCACCAGAAACAACTCCTGGTGGTCGTGCCTTGAAATTTTACGCCTCAGTTCGTCTTGACGTACGTGGTTCAACAAAAATTGAAGAAGGTTCTGGAGATAACAAAACTCAAATTGGTAAAATCACCAAAATCAAAGTCGTTAAAAATAAAGTTGCACCACCATTTAAGGTTGCGCTTGTTGATATCATGTTTGGTGAAGGAATTTCAAGTACAGGTGAGCTTTTAAATATTGCTGTTGAAGAAGGCATTATTAAGAAATCTGGTGCTTGGTTTGCTTATAATGATGAGAAGATTGGTCAAGGGGCAGAAAAAGCTAAAAACTACCTCAAAGAGCATCAAGATGTTTTTGATGAAATAGACCACAAAGTTCGGGCAGCTCATGGACTTCTTGAT
>recA_Lcl-224
GAACGTGACAAAGCTTTGGCAGATGCACTTGCTCTGATTGAAAAAGACTTTGGGAAAGGTTCACTTATGCGACTTGGCGAAGCAGCCAACCAGAAAGTGTCAGTAGTAAGTTCAGGCTCACTTGCACTTGATATTGCGCTTGGTGCAGGTGGATATCCTAAAGGACGTATCGTTGAAATCTACGGACCAGAATCTTCTGGTAAAACAACAGTCGCTCTTCATGCCGTTGCAGCGGTTCAAAAAGAAGGTGGAATTGCAGCCTTTATCGATGCTGAAAATGCGCTTGACCCAGAATATGCAAAAGCGCTCGGTGTCAATATCGATGAACTTTTACTTTCACAACCAGACTATGGTGAACAAGGGCTTCAAATTGCTGAAAAATTGATTACATCTGGTGCAGTTGACTTAGTTGTTATTGACTCAGTTGCAGCTTTGGTACCTAAAGCCGAAATTGATGGTGAAATTGGTGACAGTTCAGTTGGGCTTCAAGCTCGTATGATGTCACAAGCCATGCGTAAACTTGCAGGACATATTAATAAAACAAAAACAACAGCTATTTTCATCAACCAATTGCGTGAAAAAGTTGGGGTTATGTTTGGTTCGCCAGAAACAACACCTGGTGGTCGTGCATTGAAATTCTACGCTTCTGTACGTCTTGATGTACGTGGTTCAACAAAAATCGAAGAAGGTTCTGGAGATAACAAGACCCAAATCGGTAAAATCACAAAAATCAAAGTCGTAAAAAATAAAGTGGCTCCACCATTCAAGGTTGCTCTCGTAGATATCATGTTTGGTGAAGGAATTTCAAGAACCGGTGAACTTTTAAACATTGCTGTTGATGAAGGAATCATCAAAAAATCAGGCGCTTGGTTTGCTTACAATGACGAAAAAATTGGTCAAGGAGCAGAAAAAGCGAAGAACTATCTCAAAGAACATCAAGAAATCTTTGATGAAATTGACCATAAAGTTCGTACCGCACACGGTCTTCTTGAT
>recA_Lcl-225
GAGCGTGATAAAGCATTGGCTGATGCTCTTGCTCTGATTGAAAAAGACTTTGGGAAAGGTTCACTCATGCGTCTTGGTGAAGCAGCTAACCAAAAAGTATCAGTTGTAAGTTCAGGTTCTCTTGCGCTTGATATTGCACTTGGTGCAGGTGGTTACCCTAAAGGTCGTATCGTTGAAATCTACGGACCAGAATCTTCTGGTAAAACAACAGTCGCTCTTCATGCCGTTGCAGCGGTTCAAAAAGAAGGTGGAATTGCAGCCTTTATCGATGCTGAAAATGCTCTTGACCCAGAATATGCAAAAGCACTCGGTGTAAATATTGATGAACTTTTGCTCTCACAACCTGACTATGGTGAACAAGGACTTCAAATTGCTGAAAAATTGATTACTTCTGGAGCGGTTGACTTGGTCGTTATTGACTCAGTTGCAGCCTTGGTACCAAAGGCCGAAATTGATGGCGAAATCGGAGACAGTTCAGTTGGTCTTCAAGCACGTATGATGTCACAAGCTATGCGTAAACTTGCAGGACATATCAACAAAACAAAAACAACAGCGATTTTCATCAACCAATTGCGTGAAAAAGTTGGAGTGATGTTTGGTTCACCAGAAACAACTCCTGGTGGTCGTGCCTTGAAATTTTACGCCTCAGTTCGTCTTGACGTACGTGGTTCAACAAAAATTGAAGAAGGTTCTGGAGATAACAAAACTCAAATTGGTAAAATCACCAAAATCAAAGTCGTTAAAAATAAAGTTGCACCACCATTTAAGGTTGCGCTTGTTGATATCATGTTTGGTGAAGGAATTTCAAGTACAGGTGAGCTTTTAAATATTGCTGTTGAAGAAGGCATTATTAAGAAATCTGGTGCTTGGTTTGCTTATAATGATGAGAAGATTGGTCAAGGGGCAGAAAAAGCTAAAAACTACCTCAAAGAGCATCAAGATGTTTTTGATGAAATAGACCACAAAGTTCGGGCAGCTCATGGACTTCTTGAT
>recA_Lcl-226
GAGCGTGATAAAGCATTGGCTGATGCTCTTGCTCTGATTGAAAAAGACTTTGGGAAAGGTTCACTCATGCGTCTTGGTGAAGCAGCTAACCAAAAAGTATCAGTTGTAAGTTCAGGTTCTCTTGCGCTTGATATTGCACTTGGTGCAGGTGGTTACCCTAAAGGTCGTATCGTTGAAATCTACGGACCAGAATCTTCTGGTAAAACAACAGTCGCTCTTCATGCCGTTGCAGCGGTTCAAAAAGAAGGTGGAATTGCAGCCTTTATCGATGCTGAAAATGCTCTTGACCCAGAATATGCAAAAGCACTCGGTGTAAATATTGATGAACTTTTGCTCTCACAACCTGACTATGGTGAACAAGGACTTCAAATTGCTGAAAAATTGATTACTTCTGGAGCGGTTGACTTGGTCGTTATTGACTCAGTTGCAGCCTTGGTACCAAAGGCCGAAATTGATGGCGAAATCGGAGACAGTTCAGTTGGTCTTCAAGCACGTATGATGTCACAAGCTATGCGTAAACTTGCAGGACATATCAACAAAACAAAAACAACAGCGATTTTCATCAACCAATTGCGTGAAAAAGTTGGAGTGATGTTTGGTTCACCAGAAACAACTCCTGGTGGTCGTGCCTTGAAATTTTACGCCTCAGTTCGTCTTGACGTACGTGGTTCAACAAAAATTGAAGAAGGTTCTGGAGATAACAAAACTCAAATTGGTAAAATCACCAAAATCAAAGTCGTTAAAAATAAAGTTGCACCACCATTTAAGGTTGCGCTTGTTGATATCATGTTTGGTGAAGGAATTTCAAGTACAGGTGAGCTTTTAAATATTGCTGTTGAAGAAGGCATTATTAAGAAATCTGGTGCTTGGTTTGCTTATAATGATGAGAAGATTGGTCAAGGGGCAGAAAAAGCTAAAAACTACCTCAAAGAGCATCAAGATGTTTTTGATGAAATAGACCACAAAGTTCGGGCAGCTCATGGACTTCTTGAT
>recA_Lcl-227
GAGCGTGATAAAGCATTGGCTGATGCTCTTGCTCTGATTGAAAAAGACTTTGGGAAAGGTTCACTCATGCGTCTTGGTGAAGCAGCTAACCAAAAAGTATCAGTTGTAAGTTCAGGTTCTCTTGCGCTTGATATTGCACTTGGTGCAGGTGGTTACCCTAAAGGTCGTATCGTTGAAATCTACGGACCAGAATCTTCTGGTAAAACAACAGTCGCTCTTCATGCCGTTGCAGCGGTTCAAAAAGAAGGTGGAATTGCAGCCTTTATCGATGCTGAAAATGCTCTTGACCCAGAATATGCAAAAGCACTCGGTGTAAATATTGATGAACTTTTGCTCTCACAACCTGACTATGGTGAACAAGGACTTCAAATTGCTGAAAAATTGATTACTTCTGGAGCGGTTGACTTGGTCGTTATTGACTCAGTTGCAGCCTTGGTACCAAAGGCCGAAATTGATGGCGAAATCGGAGACAGTTCAGTTGGTCTTCAAGCACGTATGATGTCACAAGCCATGCGTAAACTTGCAGGACATATCAACAAAACAAAAACAACAGCGATTTTCATCAACCAATTGCGTGAAAAAGTTGGAGTGATGTTTGGTTCACCAGAAACAACTCCTGGTGGTCGTGCTTTGAAATTTTACGCCTCAGTTCGTCTTGACGTACGTGGTTCAACAAAAATTGAAGAAGGTTCTGGAGATAACAAAACTCAAATAGGTAAAATCACCAAAATCAAAGTCGTTAAAAATAAAGTTGCACCACCATTTAAGGTTGCGCTTGTTGATATCATGTTTGGTGAAGGAATTTCAAGTACAGGTGAGCTTTTAAATATTGCTGTTGAAGAAGGCATTATTAAGAAATCTGGTGCTTGGTTTGCTTATAATGATGAGAAGATTGGTCAAGGGGCAGAAAAAGCTAAAAACTACCTCAAAGAGCATCAAGATGTTTTTGATGAAATAGACCACAAAGTTCGGGCAGCTCATGGACTTCTTGAT
>recA_Lcl-228
GAGCGTGATAAAGCATTGGCTGATGCTCTTGCTCTGATTGAAAAAGACTTTGGGAAAGGTTCACTCATGCGTCTTGGTGAAGCAGCTAACCAAAAAGTATCAGTTGTAAGTTCAGGTTCTCTTGCGCTTGATATTGCACTTGGTGCAGGTGGTTACCCTAAAGGTCGTATCGTTGAAATCTACGGACCAGAATCTTCTGGTAAAACAACAGTCGCTCTTCATGCCGTTGCAGCGGTTCAAAAAGAAGGTGGAATTGCAGCCTTTATCGATGCTGAAAATGCTCTTGACCCAGAATATGCAAAAGCACTCGGTGTAAATATTGATGAACTTTTGCTCTCACAACCTGACTATGGTGAACAAGGACTTCAAATTGCTGAAAAATTGATTACTTCTGGAGCGGTTGACTTGGTCGTTATTGACTCAGTTGCAGCCTTGGTACCAAAGGCCGAAATTGATGGCGAAATCGGAGACAGTTCAGTTGGTCTTCAAGCACGTATGATGTCACAAGCCATGCGTAAACTTGCAGGACATATCAACAAAACAAAAACAACAGCGATTTTCATCAACCAATTGCGTGAAAAAGTTGGAGTGATGTTTGGTTCACCAGAAACAACTCCTGGTGGTCGTGCTTTGAAATTTTACGCCTCAGTTCGTCTTGACGTACGTGGTTCAACAAAAATTGAAGAAGGTTCTGGAGATAACAAAACTCAAATAGGTAAAATCACCAAAATCAAAGTCGTTAAAAATAAAGTTGCACCACCATTTAAGGTTGCGCTTGTTGATATCATGTTTGGTGAAGGAATTTCAAGTACAGGTGAGCTTTTAAATATTGCTGTTGAAGAAGGCATTATTAAGAAATCTGGTGCTTGGTTTGCTTATAATGATGAGAAGATTGGTCAAGGGGCAGAAAAAGCTAAAAACTACCTCAAAGAGCATCAAGATGTTTTTGATGAAATAGACCACAAAGTTCGGGCAGCTCATGGACTTCTTGAT
>recA_Lcl-229
GAGCGTGATAAAGCATTGGCTGATGCTCTTGCTCTGATTGAAAAAGACTTTGGGAAAGGTTCACTCATGCGTCTTGGTGAAGCAGCTAACCAAAAAGTATCAGTTGTAAGTTCAGGTTCTCTTGCGCTTGATATTGCACTTGGTGCAGGTGGTTACCCTAAAGGTCGTATCGTTGAAATCTACGGACCAGAATCTTCTGGTAAAACAACAGTCGCTCTTCATGCCGTTGCAGCGGTTCAAAAAGAAGGTGGAATTGCAGCCTTTATCGATGCTGAAAATGCTCTTGACCCAGAATATGCAAAAGCACTCGGTGTAAATATTGATGAACTTTTGCTCTCACAACCTGACTATGGTGAACAAGGACTTCAAATTGCTGAAAAATTGATTACTTCTGGAGCGGTTGACTTGGTCGTTATTGACTCAGTTGCAGCCTTGGTACCAAAGGCCGAAATTGATGGCGAAATCGGAGACAGTTCAGTTGGTCTTCAAGCACGTATGATGTCACAAGCTATGCGTAAACTTGCAGGACATATCAACAAAACAAAAACAACAGCGATTTTCATCAACCAATTGCGTGAAAAAGTTGGAGTGATGTTTGGTTCACCAGAAACAACTCCTGGTGGTCGTGCCTTGAAATTTTACGCCTCAGTTCGTCTTGACGTACGTGGTTCAACAAAAATTGAAGAAGGTTCTGGAGATAACAAAACTCAAATTGGTAAAATCACCAAAATCAAAGTCGTTAAAAATAAAGTTGCACCACCATTTAAGGTTGCGCTTGTTGATATCATGTTTGGTGAAGGAATTTCAAGTACAGGTGAGCTTTTAAATATTGCTGTTGAAGAAGGCATTATTAAGAAATCTGGTGCTTGGTTTGCTTATAATGATGAGAAGATTGGTCAAGGGGCAGAAAAAGCTAAAAACTACCTCAAAGAGCATCAAGATGTTTTTGATGAAATAGACCACAAAGTTCGGGCAGCTCATGGACTTCTTGAT
>recA_Lcl-230
GAGCGTGATAAAGCATTGGCTGATGCTCTTGCTCTGATTGAAAAAGACTTTGGGAAAGGTTCACTCATGCGTCTTGGTGAAGCAGCTAACCAAAAAGTATCAGTTGTAAGTTCAGGTTCTCTTGCGCTTGATATTGCACTTGGTGCAGGTGGTTACCCTAAAGGTCGTATCGTTGAAATCTACGGACCAGAATCTTCTGGTAAAACAACAGTCGCTCTTCATGCCGTTGCAGCGGTTCAAAAAGAAGGTGGAATTGCAGCCTTTATCGATGCTGAAAATGCTCTTGACCCAGAATATGCAAAAGCACTCGGTGTAAATATTGATGAACTTTTGCTCTCACAACCTGACTATGGTGAACAAGGACTTCAAATTGCTGAAAAATTGATTACTTCTGGAGCGGTTGACTTGGTCGTTATTGACTCAGTTGCAGCCTTGGTACCAAAGGCCGAAATTGATGGCGAAATCGGAGACAGTTCAGTTGGTCTTCAAGCACGTATGATGTCACAAGCTATGCGTAAACTTGCAGGACATATCAACAAAACAAAAACAACAGCGATTTTCATCAACCAATTGCGTGAAAAAGTTGGAGTGATGTTTGGTTCACCAGAAACAACTCCTGGTGGTCGTGCCTTGAAATTTTACGCCTCAGTTCGTCTTGACGTACGTGGTTCAACAAAAATTGAAGAAGGTTCTGGAGATAACAAAACTCAAATTGGTAAAATCACCAAAATCAAAGTCGTTAAAAATAAAGTTGCACCACCATTTAAGGTTGCGCTTGTTGATATCATGTTTGGTGAAGGAATTTCAAGTACAGGTGAGCTTTTAAATATTGCTGTTGAAGAAGGCATTATTAAGAAATCTGGTGCTTGGTTTGCTTATAATGATGAGAAGATTGGTCAAGGGGCAGAAAAAGCTAAAAACTACCTCAAAGAGCATCAAGATGTTTTTGATGAAATAGACCACAAAGTTCGGGCAGCTCATGGACTTCTTGAT
>recA_Lcl-231
GAGCGTGATAAAGCATTGGCTGATGCTCTTGCTCTGATTGAAAAAGACTTTGGGAAAGGTTCACTCATGCGTCTTGGTGAAGCAGCTAACCAAAAAGTATCAGTTGTAAGTTCAGGTTCTCTTGCGCTTGATATTGCACTTGGTGCAGGTGGTTACCCTAAAGGTCGTATCGTTGAAATCTACGGACCAGAATCTTCTGGTAAAACAACAGTCGCTCTTCATGCCGTTGCAGCGGTTCAAAAAGAAGGTGGAATTGCAGCCTTTATCGATGCTGAAAATGCTCTTGACCCAGAATATGCAAAAGCACTCGGTGTAAATATTGATGAACTTTTGCTCTCACAACCTGACTATGGTGAACAAGGACTTCAAATTGCTGAAAAATTGATTACTTCTGGAGCGGTTGACTTGGTCGTTATTGACTCAGTTGCAGCCTTGGTACCAAAGGCCGAAATTGATGGCGAAATCGGAGACAGTTCAGTTGGTCTTCAAGCACGTATGATGTCACAAGCCATGCGTAAACTTGCAGGACATATCAACAAAACAAAAACAACAGCGATTTTCATCAACCAATTGCGTGAAAAAGTTGGAGTGATGTTTGGTTCACCAGAAACAACTCCTGGTGGTCGTGCTTTGAAATTTTACGCCTCAGTTCGTCTTGACGTACGTGGTTCAACAAAAATTGAAGAAGGTTCTGGAGATAACAAAACTCAAATAGGTAAAATCACCAAAATCAAAGTCGTTAAAAATAAAGTTGCACCACCATTTAAGGTTGCGCTTGTTGATATCATGTTTGGTGAAGGAATTTCAAGTACAGGTGAGCTTTTAAATATTGCTGTTGAAGAAGGCATTATTAAGAAATCTGGTGCTTGGTTTGCTTATAATGATGAGAAGATTGGTCAAGGGGCAGAAAAAGCTAAAAACTACCTCAAAGAGCATCAAGATGTTTTTGATGAAATAGACCACAAAGTTCGGGCAGCTCATGGACTTCTTGAT
>recA_Lcl-232
GAGCGTGATAAAGCATTGGCTGATGCTCTTGCTCTGATTGAAAAAGACTTTGGGAAAGGTTCACTCATGCGTCTTGGTGAAGCAGCTAACCAAAAAGTATCAGTTGTAAGTTCAGGTTCTCTTGCGCTTGATATTGCACTTGGTGCAGGTGGTTACCCTAAAGGTCGTATCGTTGAAATCTACGGACCAGAATCTTCTGGTAAAACAACAGTCGCTCTTCATGCCGTTGCAGCGGTTCAAAAAGAAGGTGGAATTGCAGCCTTTATCGATGCTGAAAATGCTCTTGACCCAGAATATGCAAAAGCACTCGGTGTAAATATTGATGAACTTTTGCTCTCACAACCTGACTATGGTGAACAAGGACTTCAAATTGCTGAAAAATTGATTACTTCTGGAGCGGTTGACTTGGTCGTTATTGACTCAGTTGCAGCCTTGGTACCAAAGGCCGAAATTGATGGCGAAATCGGAGACAGTTCAGTTGGTCTTCAAGCACGTATGATGTCACAAGCTATGCGTAAACTTGCAGGACATATCAACAAAACAAAAACAACAGCGATTTTCATCAACCAATTGCGTGAAAAAGTTGGAGTGATGTTTGGTTCACCAGAAACAACTCCTGGTGGTCGTGCCTTGAAATTTTACGCCTCAGTTCGTCTTGACGTACGTGGTTCAACAAAAATTGAAGAAGGTTCTGGAGATAACAAAACTCAAATTGGTAAAATCACCAAAATCAAAGTCGTTAAAAATAAAGTTGCACCACCATTTAAGGTTGCGCTTGTTGATATCATGTTTGGTGAAGGAATTTCAAGTACAGGTGAGCTTTTAAATATTGCTGTTGAAGAAGGCATTATTAAGAAATCTGGTGCTTGGTTTGCTTATAATGATGAGAAGATTGGTCAAGGGGCAGAAAAAGCTAAAAACTACCTCAAAGAGCATCAAGATGTTTTTGATGAAATAGACCACAAAGTTCGGGCAGCTCATGGACTTCTTGAT
>recA_Lcl-233
GAGCGTGATAAAGCATTGGCTGATGCTCTTGCTCTGATTGAAAAAGACTTTGGGAAAGGTTCACTCATGCGTCTTGGTGAAGCAGCTAACCAAAAAGTATCAGTTGTAAGTTCAGGTTCTCTTGCGCTTGATATTGCACTTGGTGCAGGTGGTTACCCTAAAGGTCGTATCGTTGAAATCTACGGACCAGAATCTTCTGGTAAAACAACAGTCGCTCTTCATGCCGTTGCAGCGGTTCAAAAAGAAGGTGGAATTGCAGCCTTTATCGATGCTGAAAATGCTCTTGACCCAGAATATGCAAAAGCACTCGGTGTAAATATTGATGAACTTTTGCTCTCACAACCTGACTATGGTGAACAAGGACTTCAAATTGCTGAAAAATTGATTACTTCTGGAGCGGTTGACTTGGTCGTTATTGACTCAGTTGCAGCCTTGGTACCAAAGGCCGAAATTGATGGCGAAATCGGAGACAGTTCAGTTGGTCTTCAAGCACGTATGATGTCACAAGCTATGCGTAAACTTGCAGGACATATCAACAAAACAAAAACAACAGCGATTTTCATCAACCAATTGCGTGAAAAAGTTGGAGTGATGTTTGGTTCACCAGAAACAACTCCTGGTGGTCGTGCCTTGAAATTTTACGCCTCAGTTCGTCTTGACGTACGTGGTTCAACAAAAATTGAAGAAGGTTCTGGAGATAACAAAACTCAAATTGGTAAAATCACCAAAATCAAAGTCGTTAAAAATAAAGTTGCACCACCATTTAAGGTTGCGCTTGTTGATATCATGTTTGGTGAAGGAATTTCAAGTACAGGTGAGCTTTTAAATATTGCTGTTGAAGAAGGCATTATTAAGAAATCTGGTGCTTGGTTTGCTTATAATGATGAGAAGATTGGTCAAGGGGCAGAAAAAGCTAAAAACTACCTCAAAGAGCATCAAGATGTTTTTGATGAAATAGACCACAAAGTTCGGGCAGCTCATGGACTTCTTGAT
>recA_Lcl-234
GAGCGTGATAAAGCATTGGCTGATGCTCTTGCTCTGATTGAAAAAGACTTTGGGAAAGGTTCACTCATGCGTCTTGGTGAAGCAGCTAACCAAAAAGTATCAGTTGTAAGTTCAGGTTCTCTTGCGCTTGATATTGCACTTGGTGCAGGTGGTTACCCTAAAGGTCGTATCGTTGAAATCTACGGACCAGAATCTTCTGGTAAAACAACAGTCGCTCTTCATGCCGTTGCAGCGGTTCAAAAAGAAGGTGGAATTGCAGCCTTTATCGATGCTGAAAATGCTCTTGACCCAGAATATGCAAAAGCACTCGGTGTAAATATTGATGAACTTTTGCTCTCACAACCTGACTATGGTGAACAAGGACTTCAAATTGCTGAAAAATTGATTACTTCTGGAGCGGTTGACTTGGTCGTTATTGACTCAGTTGCAGCCTTGGTACCAAAGGCCGAAATTGATGGCGAAATCGGAGACAGTTCAGTTGGTCTTCAAGCACGTATGATGTCACAAGCTATGCGTAAACTTGCAGGACATATCAACAAAACAAAAACAACAGCGATTTTCATCAACCAATTGCGTGAAAAAGTTGGAGTGATGTTTGGTTCACCAGAAACAACTCCTGGTGGTCGTGCCTTGAAATTTTACGCCTCAGTTCGTCTTGACGTACGTGGTTCAACAAAAATTGAAGAAGGTTCTGGAGATAACAAAACTCAAATTGGTAAAATCACCAAAATCAAAGTCGTTAAAAATAAAGTTGCACCACCATTTAAGGTTGCGCTTGTTGATATCATGTTTGGTGAAGGAATTTCAAGTACAGGTGAGCTTTTAAATATTGCTGTTGAAGAAGGCATTATTAAGAAATCTGGTGCTTGGTTTGCTTATAATGATGAGAAGATTGGTCAAGGGGCAGAAAAAGCTAAAAACTACCTCAAAGAGCATCAAGATGTTTTTGATGAAATAGACCACAAAGTTCGGGCAGCTCATGGACTTCTTGAT
>recA_Lcl-235
GAGCGTGATAAAGCATTGGCTGATGCTCTTGCTCTGATTGAAAAAGACTTTGGGAAAGGTTCACTCATGCGTCTTGGTGAAGCAGCTAACCAAAAAGTATCAGTTGTAAGTTCAGGTTCTCTTGCGCTTGATATTGCACTTGGTGCAGGTGGTTACCCTAAAGGTCGTATCGTTGAAATCTACGGACCAGAATCTTCTGGTAAAACAACAGTCGCTCTTCATGCCGTTGCAGCGGTTCAAAAAGAAGGTGGAATTGCAGCCTTTATCGATGCTGAAAATGCTCTTGACCCAGAATATGCAAAAGCACTCGGTGTAAATATTGATGAACTTTTGCTCTCACAACCTGACTATGGTGAACAAGGACTTCAAATTGCTGAAAAATTGATTACTTCTGGAGCGGTTGACTTGGTCGTTATTGACTCAGTTGCAGCCTTGGTACCAAAGGCCGAAATTGATGGCGAAATCGGAGACAGTTCAGTTGGTCTTCAAGCACGTATGATGTCACAAGCCATGCGTAAACTTGCAGGACATATCAACAAAACAAAAACAACAGCGATTTTCATCAACCAATTGCGTGAAAAAGTTGGAGTGATGTTTGGTTCACCAGAAACAACTCCTGGTGGTCGTGCTTTGAAATTTTACGCCTCAGTTCGTCTTGACGTACGTGGTTCAACAAAAATTGAAGAAGGTTCTGGAGATAACAAAACTCAAATAGGTAAAATCACCAAAATCAAAGTCGTTAAAAATAAAGTTGCACCACCATTTAAGGTTGCGCTTGTTGATATCATGTTTGGTGAAGGAATTTCAAGTACAGGTGAGCTTTTAAATATTGCTGTTGAAGAAGGCATTATTAAGAAATCTGGTGCTTGGTTTGCTTATAATGATGAGAAGATTGGTCAAGGGGCAGAAAAAGCTAAAAACTACCTCAAAGAGCATCAAGATGTTTTTGATGAAATAGACCACAAAGTTCGGGCAGCTCATGGACTTCTTGAT
>recA_Lcl-236
GAGCGTGATAAAGCATTGGCTGATGCTCTTGCTCTGATTGAAAAAGACTTTGGGAAAGGTTCACTCATGCGTCTTGGTGAAGCAGCTAACCAAAAAGTATCAGTTGTAAGTTCAGGTTCTCTTGCGCTTGATATTGCACTTGGTGCAGGTGGTTACCCTAAAGGTCGTATCGTTGAAATCTACGGACCAGAATCTTCTGGTAAAACAACAGTCGCTCTTCATGCCGTTGCAGCGGTTCAAAAAGAAGGTGGAATTGCAGCCTTTATCGATGCTGAAAATGCTCTTGACCCAGAATATGCAAAAGCACTCGGTGTAAATATTGATGAACTTTTGCTCTCACAACCTGACTATGGTGAACAAGGACTTCAAATTGCTGAAAAATTGATTACTTCTGGAGCGGTTGACTTGGTCGTTATTGACTCAGTTGCAGCCTTGGTACCAAAGGCCGAAATTGATGGCGAAATCGGAGACAGTTCAGTTGGTCTTCAAGCACGTATGATGTCACAAGCTATGCGTAAACTTGCAGGACATATCAACAAAACAAAAACAACAGCGATTTTCATCAACCAATTGCGTGAAAAAGTTGGAGTGATGTTTGGTTCACCAGAAACAACTCCTGGTGGTCGTGCCTTGAAATTTTACGCCTCAGTTCGTCTTGACGTACGTGGTTCAACAAAAATTGAAGAAGGTTCTGGAGATAACAAAACTCAAATTGGTAAAATCACCAAAATCAAAGTCGTTAAAAATAAAGTTGCACCACCATTTAAGGTTGCGCTTGTTGATATCATGTTTGGTGAAGGAATTTCAAGTACAGGTGAGCTTTTAAATATTGCTGTTGAAGAAGGCATTATTAAGAAATCTGGTGCTTGGTTTGCTTATAATGATGAGAAGATTGGTCAAGGGGCAGAAAAAGCTAAAAACTACCTCAAAGAGCATCAAGATGTTTTTGATGAAATAGACCACAAAGTTCGGGCAGCTCATGAACTTCTTGAT
>recA_Lcl-237
GAACGTGACAAAGCTTTGGCAGATGCACTTGCTCTGATTGAAAAAGACTTTGGGAAAGGTTCACTTATGCGACTTGGCGAAGCAGCCAACCAGAAAGTGTCAGTAGTAAGTTCAGGCTCACTTGCACTTGATATTGCGCTTGGTGCAGGTGGATATCCTAAAGGACGTATCGTTGAAATCTACGGACCAGAATCTTCTGGTAAAACAACAGTCGCTCTTCATGCCGTTGCAGCGGTTCAAAAAGAAGGTGGAATTGCAGCCTTTATCGATGCTGAAAATGCGCTTGACCCAGAATATGCAAAAGCGCTCGGTGTCAATATCGATGAACTTTTACTTTCACAACCAGACTATGGTGAACAAGGGCTTCAAATTGCTGAAAAATTGATTACATCTGGTGCAGTTGACTTAGTTGTTATTGACTCAGTTGCAGCTTTGGTACCTAAAGCCGAAATTGATGGTGAAATTGGTGACAGTTCAGTTGGGCTTCAAGCTCGTATGATGTCACAAGCCATGCGTAAACTTGCAGGACATATTAATAAAACAAAAACAACAGCTATTTTCATCAACCAATTGCGTGAAAAAGTTGGGGTTATGTTTGGTTCGCCAGAAACAACACCTGGTGGTCGTGCATTGAAATTCTACGCTTCTGTACGTCTTGATGTACGTGGTTCAACAAAAATCGAAGAAGGTTCTGGAGATAACAAGACCCAAATCGGTAAAATCACAAAAATCAAAGTCGTAAAAAATAAAGTGGCTCCACCATTCAAGGTTGCTCTCGTAGATATCATGTTTGGTGAAGGAATTTCAAGAACCGGTGAACTTTTAAACATTGCTGTTGATGAAGGAATCATCAAAAAATCAGGCGCTTGGTTTGCTTACAATGACGAAAAAATTGGTCAAGGAGCAGAAAAAGCGAAGAACTATCTCAAAGAACATCAAGAAATCTTTGATGAAATTGACCATAAAGTTCGTACCGCACACGGTCTTCTTGAT
>recA_Lcl-238
GAACGTGACAAAGCTTTGGCAGATGCACTTGCTCTGATTGAAAAAGACTTTGGGAAAGGTTCACTTATGCGACTTGGCGAAGCAGCCAACCAGAAAGTGTCAGTAGTAAGTTCAGGCTCACTTGCACTTGATATTGCGCTTGGTGCAGGTGGATATCCTAAAGGACGTATCGTTGAAATCTACGGACCAGAATCTTCTGGTAAAACAACAGTCGCTCTTCATGCCGTTGCAGCGGTTCAAAAAGAAGGTGGAATTGCAGCCTTTATCGATGCTGAAAATGCGCTTGACCCAGAATATGCAAAAGCGCTCGGTGTCAATATCGATGAACTTTTACTTTCACAACCAGACTATGGTGAACAAGGGCTTCAAATTGCTGAAAAATTGATTACATCTGGTGCAGTTGACTTAGTTGTTATTGACTCAGTTGCAGCTTTGGTACCTAAAGCCGAAATTGATGGTGAAATTGGTGACAGTTCAGTTGGGCTTCAAGCTCGTATGATGTCACAAGCCATGCGTAAACTTGCAGGACATATTAATAAAACAAAAACAACAGCTATTTTCATCAACCAATTGCGTGAAAAAGTTGGGGTTATGTTTGGTTCGCCAGAAACAACACCTGGTGGTCGTGCATTGAAATTCTACGCTTCTGTACGTCTTGATGTACGTGGTTCAACAAAAATCGAAGAAGGTTCTGGAGATAACAAGACCCAAATCGGTAAAATCACAAAAATCAAAGTCGTAAAAAATAAAGTGGCTCCACCATTCAAGGTTGCTCTCGTAGATATCATGTTTGGTGAAGGAATTTCAAGAACCGGTGAACTTTTAAACATTGCTGTTGATGAAGGAATCATCAAAAAATCAGGCGCTTGGTTTGCTTACAATGACGAAAAAATTGGTCAAGGAGCAGAAAAAGCGAAGAACTATCTCAAAGAACATCAAGAAATCTTTGATGAAATTGACCATAAAGTTCGTACCGCACACGGTCTTCTTGAT
>recA_Lcl-239
GAACGTGACAAAGCTTTGGCAGATGCACTTGCTCTGATTGAAAAAGACTTTGGGAAAGGTTCACTTATGCGACTTGGCGAAGCAGCCAACCAGAAAGTGTCAGTAGTAAGTTCAGGCTCACTTGCACTTGATATTGCGCTTGGTGCAGGTGGATATCCTAAAGGACGTATCGTTGAAATCTACGGACCAGAATCTTCTGGTAAAACAACAGTCGCTCTTCATGCCGTTGCAGCGGTTCAAAAAGAAGGTGGAATTGCAGCCTTTATCGATGCTGAAAATGCGCTTGACCCAGAATATGCAAAAGCGCTCGGTGTCAATATCGATGAACTTTTACTTTCACAACCAGACTATGGTGAACAAGGGCTTCAAATTGCTGAAAAATTGATTACATCTGGTGCAGTTGACTTAGTTGTTATTGACTCAGTTGCAGCTTTGGTACCTAAAGCCGAAATTGATGGTGAAATTGGTGACAGTTCAGTTGGGCTTCAAGCTCGTATGATGTCACAAGCCATGCGTAAACTTGCAGGACATATTAATAAAACAAAAACAACAGCTATTTTCATCAACCAATTGCGTGAAAAAGTTGGGGTTATGTTTGGTTCGCCAGAAACAACACCTGGTGGTCGTGCATTGAAATTCTACGCTTCTGTACGTCTTGATGTACGTGGTTCAACAAAAATCGAAGAAGGTTCTGGAGATAACAAGACCCAAATCGGTAAAATCACAAAAATCAAAGTCGTAAAAAATAAAGTGGCTCCACCATTCAAGGTTGCTCTCGTAGATATCATGTTTGGTGAAGGAATTTCAAGAACCGGTGAACTTTTAAACATTGCTGTTGATGAAGGAATCATCAAAAAATCAGGCGCTTGGTTTGCTTACAATGACGAAAAAATTGGTCAAGGAGCAGAAAAAGCGAAGAACTATCTCAAAGAACATCAAGAAATCTTTGATGAAATTGACCATAAAGTTCGTACCGCACACGGTCTTCTTGAT
>recA_Lcl-240
GAGCGTGATAAAGCATTGGCTGATGCTCTTGCTCTGATTGAAAAAGACTTTGGGAAAGGTTCACTCATGCGTCTTGGTGAAGCAGCTAACCAAAAAGTATCAGTTGTAAGTTCAGGTTCTCTTGCGCTTGATATTGCACTTGGTGCAGGTGGTTACCCTAAAGGTCGTATCGTTGAAATCTACGGACCAGAATCTTCTGGTAAAACAACAGTCGCTCTTCATGCCGTTGCAGCGGTTCAAAAAGAAGGTGGAATTGCAGCCTTTATCGATGCTGAAAATGCTCTTGACCCAGAATATGCAAAAGCACTCGGTGTAAATATTGATGAACTTTTGCTCTCACAACCTGACTATGGTGAACAAGGACTTCAAATTGCTGAAAAATTGATTACTTCTGGAGCGGTTGACTTGGTCGTTATTGACTCAGTTGCAGCCTTGGTACCAAAGGCCGAAATTGATGGCGAAATCGGAGACAGTTCAGTTGGTCTTCAAGCACGTATGATGTCACAAGCTATGCGTAAACTTGCAGGACATATCAACAAAACAAAAACAACAGCGATTTTCATCAACCAATTGCGTGAAAAAGTTGGAGTGATGTTTGGTTCACCAGAAACAACTCCTGGTGGTCGTGCCTTGAAATTTTACGCCTCAGTTCGTCTTGACGTACGTGGTTCAACAAAAATTGAAGAAGGTTCTGGAGATAACAAAACTCAAATTGGTAAAATCACCAAAATCAAAGTCGTTAAAAATAAAGTTGCACCACCATTTAAGGTTGCGCTTGTTGATATCATGTTTGGTGAAGGAATTTCAAGTACAGGTGAGCTTTTAAATATTGCTGTTGAAGAAGGCATTATTAAGAAATCTGGTGCTTGGTTTGCTTATAATGATGAGAAGATTGGTCAAGGGGCAGAAAAAGCTAAAAACTACCTCAAAGAGCATCAAGATGTTTTTGATGAAATAGACCACAAAGTTCGGGCAGCTCATGGACTTCTTGAT
>recA_Lcl-241
GAACGTGACAAAGCTTTGGCAGATGCACTTGCTCTGATTGAAAAAGACTTTGGGAAAGGTTCACTTATGCGACTTGGCGAAGCAGCCAACCAGAAAGTGTCAGTAGTAAGTTCAGGCTCACTTGCACTTGATATTGCGCTTGGTGCAGGTGGATATCCTAAAGGACGTATCGTTGAAATCTACGGACCAGAATCTTCTGGTAAAACAACAGTCGCTCTTCATGCCGTTGCAGCGGTTCAAAAAGAAGGTGGAATTGCAGCCTTTATCGATGCTGAAAATGCGCTTGACCCAGAATATGCAAAAGCGCTCGGTGTCAATATCGATGAACTTTTACTTTCACAACCAGACTATGGTGAACAAGGGCTTCAAATTGCTGAAAAATTGATTACATCTGGTGCAGTTGACTTAGTTGTTATTGACTCAGTTGCAGCTTTGGTACCTAAAGCCGAAATTGATGGTGAAATTGGTGACAGTTCAGTTGGGCTTCAAGCTCGTATGATGTCACAAGCCATGCGTAAACTTGCAGGACATATTAATAAAACAAAAACAACAGCTATTTTCATCAACCAATTGCGTGAAAAAGTTGGGGTTATGTTTGGTTCGCCAGAAACAACACCTGGTGGTCGTGCATTGAAATTCTACGCTTCTGTACGTCTTGATGTACGTGGTTCAACAAAAATCGAAGAAGGTTCTGGAGATAACAAGACCCAAATCGGTAAAATCACAAAAATCAAAGTCGTTAAAAATAAAGTGGCTCCACCATTCAAGGTTGCTCTCGTAGATATCATGTTTGGTGAAGGAATTTCAAGAACCGGTGAACTTTTAAACATTGCTGTTGATGAAGGAATCATCAAAAAATCAGGCGCTTGGTTTGCTTACAATGACGAAAAAATTGGTCAAGGAGCAGAAAAAGCGAAGAACTATCTCAAAGAACATCAAGAAATCTTTGATGAAATTGACCATAAAGTTCGTACCGCACACGGTCTTCTTGAT
>recA_Lcl-242
GAACGTGACAAAGCTTTGGCAGATGCACTTGCTCTGATTGAAAAAGACTTTGGGAAAGGTTCACTTATGCGACTTGGCGAAGCAGCCAACCAGAAAGTGTCAGTAGTAAGTTCAGGCTCACTTGCACTTGATATTGCGCTTGGTGCAGGTGGATATCCTAAAGGACGTATCGTTGAAATCTACGGACCAGAATCTTCTGGTAAAACAACAGTCGCTCTTCATGCCGTTGCAGCGGTTCAAAAAGAAGGTGGAATTGCAGCCTTTATCGATGCTGAAAATGCGCTTGACCCAGAATATGCAAAAGCGCTCGGTGTCAATATCGATGAACTTTTACTTTCACAACCAGACTATGGTGAACAAGGGCTTCAAATTGCTGAAAAATTGATTACATCTGGTGCAGTTGACTTAGTTGTTATTGACTCAGTTGCAGCTTTGGTACCTAAAGCCGAAATTGATGGTGAAATTGGTGACAGTTCAGTTGGGCTTCAAGCTCGTATGATGTCACAAGCCATGCGTAAACTTGCAGGACATATTAATAAAACAAAAACAACAGCTATTTTCATCAACCAATTGCGTGAAAAAGTTGGGGTTATGTTTGGTTCGCCAGAAACAACACCTGGTGGTCGTGCATTGAAATTCTACGCTTCTGTACGTCTTGATGTACGTGGTTCAACAAAAATCGAAGAAGGTTCTGGAGATAACAAGACCCAAATCGGTAAAATCACAAAAATCAAAGTCGTTAAAAATAAAGTGGCTCCACCATTCAAGGTTGCTCTCGTAGATATCATGTTTGGTGAAGGAATTTCAAGAACCGGTGAACTTTTAAACATTGCTGTTGATGAAGGAATCATCAAAAAATCAGGCGCTTGGTTTGCTTACAATGACGAAAAAATTGGTCAAGGAGCAGAAAAAGCGAAGAACTATCTCAAAGAACATCAAGAAATCTTTGATGAAATTGACCATAAAGTTCGTACCGCACACGGTCTTCTTGAT
>recA_Lcl-243
GAGCGTGATAAAGCATTGGCTGATGCTCTTGCTCTGATTGAAAAAGACTTTGGGAAAGGTTCACTCATGCGTCTTGGTGAAGCAGCTAACCAAAAAGTATCAGTTGTAAGTTCAGGTTCTCTTGCGCTTGATATTGCACTTGGTGCAGGTGGTTACCCTAAAGGTCGTATCGTTGAAATCTACGGACCAGAATCTTCTGGTAAAACAACAGTCGCTCTTCATGCCGTTGCAGCGGTTCAAAAAGAAGGTGGAATTGCAGCCTTTATCGATGCTGAAAATGCTCTTGACCCAGAATATGCAAAAGCACTCGGTGTAAATATTGATGAACTTTTGCTCTCACAACCTGACTATGGTGAACAAGGACTTCAAATTGCTGAAAAATTGATTACTTCTGGAGCGGTTGACTTGGTCGTTATTGACTCAGTTGCAGCCTTGGTACCAAAGGCCGAAATTGATGGCGAAATCGGAGACAGTTCAGTTGGTCTTCAAGCACGTATGATGTCACAAGCCATGCGTAAACTTGCAGGACATATCAACAAAACAAAAACAACAGCGATTTTCATCAACCAATTGCGTGAAAAAGTTGGAGTGATGTTTGGTTCACCAGAAACAACTCCTGGTGGTCGTGCTTTGAAATTTTACGCCTCAGTTCGTCTTGACGTACGTGGTTCAACAAAAATTGAAGAAGGTTCTGGAGATAACAAAACTCAAATAGGTAAAATCACCAAAATCAAAGTCGTTAAAAATAAAGTTGCACCACCATTTAAGGTTGCGCTTGTTGATATCATGTTTGGTGAAGGAATTTCAAGTACAGGTGAGCTTTTAAATATTGCTGTTGAAGAAGGCATTATTAAGAAATCTGGTGCTTGGTTTGCTTATAATGATGAGAAGATTGGTCAAGGGGCAGAAAAAGCTAAAAACTACCTCAAAGAGCATCAAGATGTTTTTGATGAAATAGACCACAAAGTTCGGGCAGCTCATGGACTTCTTGAT
>recA_Lcl-244
GAACGTGACAAAGCTTTGGCAGATGCACTTGCTCTGATTGAAAAAGACTTTGGGAAAGGTTCACTTATGCGACTTGGCGAAGCAGCCAACCAGAAAGTGTCAGTAGTAAGTTCAGGCTCACTTGCACTTGATATTGCGCTTGGTGCAGGTGGATATCCTAAAGGACGTATCGTTGAAATCTACGGACCAGAATCTTCTGGTAAAACAACAGTCGCTCTTCATGCCGTTGCAGCGGTTCAAAAAGAAGGTGGAATTGCAGCCTTTATCGATGCTGAAAATGCGCTTGACCCAGAATATGCAAAAGCGCTCGGTGTCAATATCGATGAACTTTTACTTTCACAACCAGACTATGGTGAACAAGGGCTTCAAATTGCTGAAAAATTGATTACATCTGGTGCAGTTGACTTAGTTGTTATTGACTCAGTTGCAGCTTTGGTACCTAAAGCCGAAATTGATGGTGAAATTGGTGACAGTTCAGTTGGGCTTCAAGCTCGTATGATGTCACAAGCCATGCGTAAACTTGCAGGACATATTAATAAAACAAAAACAACAGCTATTTTCATCAACCAATTGCGTGAAAAAGTTGGGGTTATGTTTGGTTCGCCAGAAACAACACCTGGTGGTCGTGCATTGAAATTCTACGCTTCTGTACGTCTTGATGTACGTGGTTCAACAAAAATCGAAGAAGGTTCTGGAGATAACAAGACCCAAATCGGTAAAATCACAAAAATCAAAGTCGTAAAAAATAAAGTGGCTCCACCATTCAAGGTTGCTCTCGTAGATATCATGTTTGGTGAAGGAATTTCAAGAACCGGTGAACTTTTAAACATTGCTGTTGATGAAGGAATCATCAAAAAATCAGGCGCTTGGTTTGCTTACAATGACGAAAAAATTGGTCAAGGAGCAGAAAAAGCGAAGAACTATCTCAAAGAACATCAAGAAATCTTTGATGAAATTGACCATAAAGTTCGTACCGCACACGGTCTTCTTGAT
>recA_Lcl-245
GAACGTGACAAAGCTTTGGCAGATGCACTTGCTCTGATTGAAAAAGACTTTGGGAAAGGTTCACTTATGCGACTTGGCGAAGCAGCCAACCAGAAAGTGTCAGTAGTAAGTTCAGGCTCACTTGCACTTGATATTGCGCTTGGTGCAGGTGGATATCCTAAAGGACGTATCGTTGAAATCTACGGACCAGAATCTTCTGGTAAAACAACAGTCGCTCTTCATGCCGTTGCAGCGGTTCAAAAAGAAGGTGGAATTGCAGCCTTTATCGATGCTGAAAATGCGCTTGACCCAGAATATGCAAAAGCGCTCGGTGTCAATATCGATGAACTTTTACTTTCACAACCAGACTATGGTGAACAAGGGCTTCAAATTGCTGAAAAATTGATTACATCTGGTGCAGTTGACTTAGTTGTTATTGACTCAGTTGCAGCTTTGGTACCTAAAGCCGAAATTGATGGTGAAATTGGTGACAGTTCAGTTGGGCTTCAAGCTCGTATGATGTCACAAGCCATGCGTAAACTTGCAGGACATATTAATAAAACAAAAACAACAGCTATTTTCATCAACCAATTGCGTGAAAAAGTTGGGGTTATGTTTGGTTCGCCAGAAACAACACCTGGTGGTCGTGCATTGAAATTCTACGCTTCTGTACGTCTTGATGTACGTGGTTCAACAAAAATCGAAGAAGGTTCTGGAGATAACAAGACCCAAATCGGTAAAATCACAAAAATCAAAGTCGTAAAAAATAAAGTGGCTCCACCATTCAAGGTTGCTCTCGTAGATATCATGTTTGGTGAAGGAATTTCAAGAACCGGTGAACTTTTAAACATTGCTGTTGATGAAGGAATCATCAAAAAATCAGGCGCTTGGTTTGCTTACAATGACGAAAAAATTGGTCAAGGAGCAGAAAAAGCGAAGAACTATCTCAAAGAACATCAAGAAATCTTTGATGAAATTGACCATAAAGTTCGTACCGCACACGGTCTTCTTGAT
>recA_Lcl-246
GAGCGTGATAAAGCATTGGCTGATGCTCTTGCTCTGATTGAAAAAGACTTTGGGAAAGGTTCACTCATGCGTCTTGGTGAAGCAGCTAACCAAAAAGTATCAGTTGTAAGTTCAGGTTCTCTTGCGCTTGATATTGCACTTGGTGCAGGTGGTTACCCTAAAGGTCGTATCGTTGAAATCTACGGACCAGAATCTTCTGGTAAAACAACAGTCGCTCTTCATGCCGTTGCAGCGGTTCAAAAAGAAGGTGGAATTGCAGCCTTTATCGATGCTGAAAATGCTCTTGACCCAGAATATGCAAAAGCACTCGGTGTAAATATTGATGAACTTTTGCTCTCACAACCTGACTATGGTGAACAAGGACTTCAAATTGCTGAAAAATTGATTACTTCTGGAGCGGTTGACTTGGTCGTTATTGACTCAGTTGCAGCCTTGGTACCAAAGGCCGAAATTGATGGCGAAATCGGAGACAGTTCAGTTGGTCTTCAAGCACGTATGATGTCACAAGCTATGCGTAAACTTGCAGGACATATCAACAAAACAAAAACAACAGCGATTTTCATCAACCAATTGCGTGAAAAAGTTGGAGTGATGTTTGGTTCACCAGAAACAACTCCTGGTGGTCGTGCCTTGAAATTTTACGCCTCAGTTCGTCTTGACGTACGTGGTTCAACAAAAATTGAAGAAGGTTCTGGAGATAACAAAACTCAAATTGGTAAAATCACCAAAATCAAAGTCGTTAAAAATAAAGTTGCACCACCATTTAAGGTTGCGCTTGTTGATATCATGTTTGGTGAAGGAATTTCAAGTACAGGTGAGCTTTTAAATATTGCTGTTGAAGAAGGCATTATTAAGAAATCTGGTGCTTGGTTTGCTTATAATGATGAGAAGATTGGTCAAGGGGCAGAAAAAGCTAAAAACTACCTCAAAGAGCATCAAGATGTTTTTGATGAAATAGACCACAAAGTTCGGGCAGCTCATGGACTTCTTGAT
>recA_Lcl-247
GAACGTGACAAAGCTTTGGCAGATGCACTTGCTCTGATTGAAAAAGACTTTGGGAAAGGTTCACTTATGCGACTTGGCGAAGCAGCCAACCAGAAAGTGTCAGTAGTAAGTTCAGGCTCACTTGCACTTGATATTGCGCTTGGTGCAGGTGGATATCCTAAAGGACGTATCGTTGAAATCTACGGACCAGAATCTTCTGGTAAAACAACAGTCGCTCTTCATGCCGTTGCAGCGGTTCAAAAAGAAGGTGGAATTGCAGCCTTTATCGATGCTGAAAATGCGCTTGACCCAGAATATGCAAAAGCGCTCGGTGTCAATATCGATGAACTTTTACTTTCACAACCAGACTATGGTGAACAAGGGCTTCAAATTGCTGAAAAATTGATTACATCTGGTGCAGTTGACTTAGTTGTTATTGACTCAGTTGCAGCTTTGGTACCTAAAGCCGAAATTGATGGTGAAATTGGTGACAGTTCAGTTGGGCTTCAAGCTCGTATGATGTCACAAGCCATGCGTAAACTTGCAGGACATATTAATAAAACAAAAACAACAGCTATTTTCATCAACCAATTGCGTGAAAAAGTTGGGGTTATGTTTGGTTCGCCAGAAACAACACCTGGTGGTCGTGCATTGAAATTCTACGCTTCTGTACGTCTTGATGTACGTGGTTCAACAAAAATCGAAGAAGGTTCTGGAGATAACAAGACCCAAATCGGTAAAATCACAAAAATCAAAGTCGTTAAAAATAAAGTGGCTCCACCATTCAAGGTTGCTCTCGTAGATATCATGTTCGGTGAAGGAATTTCAAGAACCGGTGAACTTTTAAACATTGCTGTTGATGAAGGAATCATCAAAAAATCAGGCGCTTGGTTTGCTTACAATGACGAAAAAATTGGTCAAGGAGCAGAAAAAGCGAAGAACTATCTCAAAGAACATCAAGAAATCTTTGATGAAATTGACCATAAAGTTCGTACCGCACACGGTCTTCTTGAT
>recA_Lcl-248
GAGCGTGATAAAGCATTGGCTGATGCTCTTGCTCTGATTGAAAAAGACTTTGGGAAAGGTTCACTCATGCGTCTTGGTGAAGCAGCTAACCAAAAAGTATCAGTTGTAAGTTCAGGTTCTCTTGCGCTTGATATTGCACTTGGTGCAGGTGGTTACCCTAAAGGTCGTATCGTTGAAATCTACGGACCAGAATCTTCTGGTAAAACAACAGTCGCTCTTCATGCCGTTGCAGCGGTTCAAAAAGAAGGTGGAATTGCAGCCTTTATCGATGCTGAAAATGCTCTTGACCCAGAATATGCAAAAGCACTCGGTGTAAATATTGATGAACTTTTGCTCTCACAACCTGACTATGGTGAACAAGGACTTCAAATTGCTGAAAAATTGATTACTTCTGGAGCGGTTGACTTGGTCGTTATTGACTCAGTTGCAGCCTTGGTACCAAAGGCCGAAATTGATGGCGAAATCGGAGACAGTTCAGTTGGTCTTCAAGCACGTATGATGTCACAAGCTATGCGTAAACTTGCAGGACATATCAACAAAACAAAAACAACAGCGATTTTCATCAACCAATTGCGTGAAAAAGTTGGAGTGATGTTTGGTTCACCAGAAACAACTCCTGGTGGTCGTGCCTTGAAATTTTACGCCTCAGTTCGTCTTGACGTACGTGGTTCAACAAAAATTGAAGAAGGTTCTGGAGATAACAAAACTCAAATTGGTAAAATCACCAAAATCAAAGTCGTTAAAAATAAAGTTGCACCACCATTTAAGGTTGCGCTTGTTGATATCATGTTTGGTGAAGGAATTTCAAGTACAGGTGAGCTTTTAAATATTGCTGTTGAAGAAGGCATTATTAAGAAATCTGGTGCTTGGTTTGCTTATAATGATGAGAAGATTGGTCAAGGGGCAGAAAAAGCTAAAAACTACCTCAAAGAGCATCAAGATGTTTTTGATGAAATAGACCACAAAGTTCGGGCAGCTCATGGACTTCTTGAT
>recA_Lcl-249
GAGCGTGATAAAGCATTGGCTGATGCTCTTGCTCTGATTGAAAAAGACTTTGGGAAAGGTTCACTCATGCGTCTTGGTGAAGCAGCTAACCAAAAAGTATCAGTTGTAAGTTCAGGTTCTCTTGCGCTTGATATTGCACTTGGTGCAGGTGGTTACCCTAAAGGTCGTATCGTTGAAATCTACGGACCAGAATCTTCTGGTAAAACAACAGTCGCTCTTCATGCCGTTGCAGCGGTTCAAAAAGAAGGTGGAATTGCAGCCTTTATCGATGCTGAAAATGCTCTTGACCCAGAATATGCAAAAGCACTCGGTGTAAATATTGATGAACTTTTGCTCTCACAACCTGACTATGGTGAACAAGGACTTCAAATTGCTGAAAAATTGATTACTTCTGGAGCGGTTGACTTGGTCGTTATTGACTCAGTTGCAGCCTTGGTACCAAAGGCCGAAATTGATGGCGAAATCGGAGACAGTTCAGTTGGTCTTCAAGCACGTATGATGTCACAAGCTATGCGTAAACTTGCAGGACATATCAACAAAACAAAAACAACAGCGATTTTCATCAACCAATTGCGTGAAAAAGTTGGAGTGATGTTTGGTTCACCAGAAACAACTCCTGGTGGTCGTGCCTTGAAATTTTACGCCTCAGTTCGTCTTGACGTACGTGGTTCAACAAAAATTGAAGAAGGTTCTGGAGATAACAAAACTCAAATTGGTAAAATCACCAAAATCAAAGTCGTTAAAAATAAAGTTGCACCACCATTTAAGGTTGCGCTTGTTGATATCATGTTTGGTGAAGGAATTTCAAGTACAGGTGAGCTTTTAAATATTGCTGTTGAAGAAGGCATTATTAAGAAATCTGGTGCTTGGTTTGCTTATAATGATGAGAAGATTGGTCAAGGGGCAGAAAAAGCTAAAAACTACCTCAAAGAGCATCAAGATGTTTTTGATGAAATAGACCACAAAGTTCGGGCAGCTCATGGACTTCTTGAT
>recA_Lcl-250
GAACGTGACAAAGCTTTGGCAGATGCACTTGCTCTGATTGAAAAAGACTTTGGGAAAGGTTCACTTATGCGACTTGGCGAAGCAGCCAACCAGAAAGTGTCAGTAGTAAGTTCAGGCTCACTTGCACTTGATATTGCGCTTGGTGCAGGTGGATATCCTAAAGGACGTATCGTTGAAATCTACGGACCAGAATCTTCTGGTAAAACAACAGTCGCTCTTCATGCCGTTGCAGCGGTTCAAAAAGAAGGTGGAATTGCAGCCTTTATCGATGCTGAAAATGCGCTTGACCCAGAATATGCAAAAGCGCTCGGTGTCAATATCGATGAACTTTTACTTTCACAACCAGACTATGGTGAACAAGGGCTTCAAATTGCTGAAAAATTGATTACATCTGGTGCAGTTGACTTAGTTGTTATTGACTCAGTTGCAGCTTTGGTACCTAAAGCCGAAATTGATGGTGAAATTGGTGACAGTTCAGTTGGGCTTCAAGCTCGTATGATGTCACAAGCCATGCGTAAACTTGCAGGACATATTAATAAAACAAAAACAACAGCTATTTTCATCAACCAATTGCGTGAAAAAGTTGGGGTTATGTTTGGTTCGCCAGAAACAACACCTGGTGGTCGTGCATTGAAATTCTACGCTTCTGTACGTCTTGATGTACGTGGTTCAACAAAAATCGAAGAAGGTTCTGGAGATAACAAGACCCAAATCGGTAAAATCACAAAAATCAAAGTCGTTAAAAATAAAGTGGCTCCACCATTCAAGGTTGCTCTCGTAGATATCATGTTTGGTGAAGGAATTTCAAGAACCGGTGAACTTTTAAACATTGCTGTTGATGAAGGAATCATCAAAAAATCAGGCGCTTGGTTTGCTTACAATGACGAAAAAATTGGTCAAGGAGCAGAAAAAGCGAAGAACTATCTCAAAGAACATCAAGAAATCTTTGATGAAATTGACCATAAAGTTCGTACCGCACACGGTCTTCTTGAT
>recA_Lcl-251
GAGCGTGATAAAGCATTGGCTGATGCTCTTGCTCTGATTGAAAAAGACTTTGGGAAAGGTTCACTCATGCGTCTTGGTGAAGCAGCTAACCAAAAAGTATCAGTTGTAAGTTCAGGTTCTCTTGCGCTTGATATTGCACTTGGTGCAGGTGGTTACCCTAAAGGTCGTATCGTTGAAATCTACGGACCAGAATCTTCTGGTAAAACAACAGTCGCTCTTCATGCCGTTGCAGCGGTTCAAAAAGAAGGTGGAATTGCAGCCTTTATCGATGCTGAAAATGCTCTTGACCCAGAATATGCAAAAGCACTCGGTGTAAATATTGATGAACTTTTGCTCTCACAACCTGACTATGGTGAACAAGGACTTCAAATTGCTGAAAAATTGATTACTTCTGGAGCGGTTGACTTGGTCGTTATTGACTCAGTTGCAGCCTTGGTACCAAAGGCCGAAATTGATGGCGAAATCGGAGACAGTTCAGTTGGTCTTCAAGCACGTATGATGTCACAAGCTATGCGTAAACTTGCAGGACATATCAACAAAACAAAAACAACAGCGATTTTCATCAACCAATTGCGTGAAAAAGTTGGAGTGATGTTTGGTTCACCAGAAACAACTCCTGGTGGTCGTGCCTTGAAATTTTACGCCTCAGTTCGTCTTGACGTACGTGGTTCAACAAAAATTGAAGAAGGTTCTGGAGATAACAAAACTCAAATTGGTAAAATCACCAAAATCAAAGTCGTTAAAAATAAAGTTGCACCACCATTTAAGGTTGCGCTTGTTGATATCATGTTTGGTGAAGGAATTTCAAGTACAGGTGAGCTTTTAAATATTGCTGTTGAAGAAGGCATTATTAAGAAATCTGGTGCTTGGTTTGCTTATAATGATGAGAAGATTGGTCAAGGGGCAGAAAAAGCTAAAAACTACCTCAAAGAGCATCAAGATGTTTTTGATGAAATAGACCACAAAGTTCGGGCAGCTCATGGACTTCTTGAT
>recA_Lcl-252
GAGCGTGATAAAGCATTGGCTGATGCTCTTGCTCTGATTGAAAAAGACTTTGGGAAAGGTTCACTCATGCGTCTTGGTGAAGCAGCTAACCAAAAAGTATCAGTTGTAAGTTCAGGTTCTCTTGCGCTTGATATTGCACTTGGTGCAGGTGGTTACCCTAAAGGTCGTATCGTTGAAATCTACGGACCAGAATCTTCTGGTAAAACAACAGTCGCTCTTCATGCCGTTGCAGCGGTTCAAAAAGAAGGTGGAATTGCAGCCTTTATCGATGCTGAAAATGCTCTTGACCCAGAATATGCAAAAGCACTCGGTGTAAATATTGATGAACTTTTGCTCTCACAACCTGACTATGGTGAACAAGGACTTCAAATTGCTGAAAAATTGATTACTTCTGGAGCGGTTGACTTGGTCGTTATTGACTCAGTTGCAGCCTTGGTACCAAAGGCCGAAATTGATGGCGAAATCGGAGACAGTTCAGTTGGTCTTCAAGCACGTATGATGTCACAAGCTATGCGTAAACTTGCAGGACATATCAACAAAACAAAAACAACAGCGATTTTCATCAACCAATTGCGTGAAAAAGTTGGAGTGATGTTTGGTTCACCAGAAACAACTCCTGGTGGTCGTGCCTTGAAATTTTACGCCTCAGTTCGTCTTGACGTACGTGGTTCAACAAAAATTGAAGAAGGTTCTGGAGATAACAAAACTCAAATTGGTAAAATCACCAAAATCAAAGTCGTTAAAAATAAAGTTGCACCACCATTTAAGGTTGCGCTTGTTGATATCATGTTTGGTGAAGGAATTTCAAGTACAGGTGAGCTTTTAAATATTGCTGTTGAAGAAGGCATTATTAAGAAATCTGGTGCTTGGTTTGCTTATAATGATGAGAAGATTGGTCAAGGGGCAGAAAAAGCTAAAAACTACCTCAAAGAGCATCAAGATGTTTTTGATGAAATAGACCACAAAGTTCGGGCAGCTCATGGACTTCTTGAT
>recA_Lcl-253
GAGCGTGATAAAGCATTGGCTGATGCTCTTGCTCTGATTGAAAAAGACTTTGGGAAAGGTTCACTCATGCGTCTTGGTGAAGCAGCTAACCAAAAAGTATCAGTTGTAAGTTCAGGTTCTCTTGCGCTTGATATTGCACTTGGTGCAGGTGGTTACCCTAAAGGTCGTATCGTTGAAATCTACGGACCAGAATCTTCTGGTAAAACAACAGTCGCTCTTCATGCCGTTGCAGCGGTTCAAAAAGAAGGTGGAATTGCAGCCTTTATCGATGCTGAAAATGCTCTTGACCCAGAATATGCAAAAGCACTCGGTGTAAATATTGATGAACTTTTGCTCTCACAACCTGACTATGGTGAACAAGGACTTCAAATTGCTGAAAAATTGATTACTTCTGGAGCGGTTGACTTGGTCGTTATTGACTCAGTTGCAGCCTTGGTACCAAAGGCCGAAATTGATGGCGAAATCGGAGACAGTTCAGTTGGTCTTCAAGCACGTATGATGTCACAAGCTATGCGTAAACTTGCAGGACATATCAACAAAACAAAAACAACAGCGATTTTCATCAACCAATTGCGTGAAAAAGTTGGAGTGATGTTTGGTTCACCAGAAACAACTCCTGGTGGTCGTGCCTTGAAATTTTACGCCTCAGTTCGTCTTGACGTACGTGGTTCAACAAAAATTGAAGAAGGTTCTGGAGATAACAAAACTCAAATTGGTAAAATCACCAAAATCAAAGTCGTTAAAAATAAAGTTGCACCACCATTTAAGGTTGCGCTTGTTGATATCATGTTTGGTGAAGGAATTTCAAGTACAGGTGAGCTTTTAAATATTGCTGTTGAAGAAGGCATTATTAAGAAATCTGGTGCTTGGTTTGCTTATAATGATGAGAAGATTGGTCAAGGGGCAGAAAAAGCTAAAAACTACCTCAAAGAGCATCAAGATGTTTTTGATGAAATAGACCACAAAGTTCGGGCAGCTCATGGACTTCTTGAT
>recA_Lcl-254
GAGCGTGATAAAGCATTGGCTGATGCTCTTGCTCTGATTGAAAAAGACTTTGGGAAAGGTTCACTCATGCGTCTTGGTGAAGCAGCTAACCAAAAAGTATCAGTTGTAAGTTCAGGTTCTCTTGCGCTTGATATTGCACTTGGTGCAGGTGGTTACCCTAAAGGTCGTATCGTTGAAATCTACGGACCAGAATCTTCTGGTAAAACAACAGTCGCTCTTCATGCCGTTGCAGCGGTTCAAAAAGAAGGTGGAATTGCAGCCTTTATCGATGCTGAAAATGCTCTTGACCCAGAATATGCAAAAGCACTCGGTGTAAATATTGATGAACTTTTGCTCTCACAACCTGACTATGGTGAACAAGGACTTCAAATTGCTGAAAAATTGATTACTTCTGGAGCGGTTGACTTGGTCGTTATTGACTCAGTTGCAGCCTTGGTACCAAAGGCCGAAATTGATGGCGAAATCGGAGACAGTTCAGTTGGTCTTCAAGCACGTATGATGTCACAAGCTATGCGTAAACTTGCAGGACATATCAACAAAACAAAAACAACAGCGATTTTCATCAACCAATTGCGTGAAAAAGTTGGAGTGATGTTTGGTTCACCAGAAACAACTCCTGGTGGTCGTGCCTTGAAATTTTACGCCTCAGTTCGTCTTGACGTACGTGGTTCAACAAAAATTGAAGAAGGTTCTGGAGATAACAAAACTCAAATTGGTAAAATCACCAAAATCAAAGTCGTTAAAAATAAAGTTGCACCACCATTTAAGGTTGCGCTTGTTGATATCATGTTTGGTGAAGGAATTTCAAGTACAGGTGAGCTTTTAAATATTGCTGTTGAAGAAGGCATTATTAAGAAATCTGGTGCTTGGTTTGCTTATAATGATGAGAAGATTGGTCAAGGGGCAGAAAAAGCTAAAAACTACCTCAAAGAGCATCAAGATGTTTTTGATGAAATAGACCACAAAGTTCGGGCAGCTCATGGACTTCTTGAT
>recA_Lcl-255
GAGCGTGATAAAGCATTGGCTGATGCTCTTGCTCTGATTGAAAAAGACTTTGGGAAAGGTTCACTCATGCGTCTTGGTGAAGCAGCTAACCAAAAAGTATCAGTTGTAAGTTCAGGTTCTCTTGCGCTTGATATTGCACTTGGTGCAGGTGGTTACCCTAAAGGTCGTATCGTTGAAATCTACGGACCAGAATCTTCTGGTAAAACAACAGTCGCTCTTCATGCCGTTGCAGCGGTTCAAAAAGAAGGTGGAATTGCAGCCTTTATCGATGCTGAAAATGCTCTTGACCCAGAATATGCAAAAGCACTCGGTGTAAATATTGATGAACTTTTGCTCTCACAACCTGACTATGGTGAACAAGGACTTCAAATTGCTGAAAAATTGATTACTTCTGGAGCGGTTGACTTGGTCGTTATTGACTCAGTTGCAGCCTTGGTACCAAAGGCCGAAATTGATGGCGAAATCGGAGACAGTTCAGTTGGTCTTCAAGCACGTATGATGTCACAAGCTATGCGTAAACTTGCAGGACATATCAACAAAACAAAAACAACAGCGATTTTCATCAACCAATTGCGTGAAAAAGTTGGAGTGATGTTTGGTTCACCAGAAACAACTCCTGGTGGTCGTGCCTTGAAATTTTACGCCTCAGTTCGTCTTGACGTACGTGGTTCAACAAAAATTGAAGAAGGTTCTGGAGATAACAAAACTCAAATTGGTAAAATCACCAAAATCAAAGTCGTTAAAAATAAAGTTGCACCACCATTTAAGGTTGCGCTTGTTGATATCATGTTTGGTGAAGGAATTTCAAGTACAGGTGAGCTTTTAAATATTGCTGTTGAAGAAGGCATTATTAAGAAATCTGGTGCTTGGTTTGCTTATAATGATGAGAAGATTGGTCAAGGGGCAGAAAAAGCTAAAAACTACCTCAAAGAGCATCAAGATGTTTTTGATGAAATAGACCACAAAGTTCGGGCAGCTCATGGACTTCTTGAT
>recA_Lcl-256
GAACGTGACAAAGCTTTGGCAGATGCACTTGCTCTGATTGAAAAAGACTTTGGGAAAGGTTCACTTATGCGACTTGGCGAAGCAGCCAACCAGAAAGTGTCAGTAGTAAGTTCAGGCTCACTTGCACTTGATATTGCGCTTGGTGCAGGTGGATATCCTAAAGGACGTATCGTTGAAATCTACGGACCAGAATCTTCTGGTAAAACAACAGTCGCTCTTCATGCCGTTGCAGCGGTTCAAAAAGAAGGTGGAATTGCAGCCTTTATCGATGCTGAAAATGCGCTTGACCCAGAATATGCAAAAGCGCTCGGTGTCAATATCGATGAACTTTTACTTTCACAACCAGACTATGGTGAACAAGGGCTTCAAATTGCTGAAAAATTGATTACATCTGGTGCAGTTGACTTAGTTGTTATTGACTCAGTTGCAGCTTTGGTACCTAAAGCCGAAATTGATGGTGAAATTGGTGACAGTTCAGTTGGGCTTCAAGCTCGTATGATGTCACAAGCCATGCGTAAACTTGCAGGACATATTAATAAAACAAAAACAACAGCTATTTTCATCAACCAATTGCGTGAAAAAGTTGGGGTTATGTTTGGTTCGCCAGAAACAACACCTGGTGGTCGTGCATTGAAATTCTACGCTTCTGTACGTCTTGATGTACGTGGTTCAACAAAAATCGAAGAAGGTTCTGGAGATAACAAGACCCAAATCGGTAAAATCACAAAAATCAAAGTCGTTAAAAATAAAGTGGCTCCACCATTCAAGGTTGCTCTCGTAGATATCATGTTCGGTGAAGGAATTTCAAGAACCGGTGAACTTTTAAACATTGCTGTTGATGAAGGAATCATCAAAAAATCAGGCGCTTGGTTTGCTTACAATGACGAAAAAATTGGTCAAGGAGCAGAAAAAGCGAAGAACTATCTCAAAGAACATCAAGAAATCTTTGATGAAATTGACCATAAAGTTCGTACCGCACACGGTCTTCTTGAT
>recA_Lcl-257
GAACGTGACAAAGCTTTGGCAGATGCACTTGCTCTGATTGAAAAAGACTTTGGGAAAGGTTCACTTATGCGACTTGGCGAAGCAGCCAACCAGAAAGTGTCAGTAGTAAGTTCAGGCTCACTTGCACTTGATATTGCGCTTGGTGCAGGTGGATATCCTAAAGGACGTATCGTTGAAATCTACGGACCAGAATCTTCTGGTAAAACAACAGTCGCTCTTCATGCCGTTGCAGCGGTTCAAAAAGAAGGTGGAATTGCAGCCTTTATCGATGCTGAAAATGCGCTTGACCCAGAATATGCAAAAGCGCTCGGTGTCAATATCGATGAACTTTTACTTTCACAACCAGACTATGGTGAACAAGGGCTTCAAATTGCTGAAAAATTGATTACATCTGGTGCAGTTGACTTAGTTGTTATTGACTCAGTTGCAGCTTTGGTACCTAAAGCCGAAATTGATGGTGAAATTGGTGACAGTTCAGTTGGGCTTCAAGCTCGTATGATGTCACAAGCCATGCGTAAACTTGCAGGACATATTAATAAAACAAAAACAACAGCTATTTTCATCAACCAATTGCGTGAAAAAGTTGGGGTTATGTTTGGTTCGCCAGAAACAACACCTGGTGGTCGTGCATTGAAATTCTACGCTTCTGTACGTCTTGATGTACGTGGTTCAACAAAAATCGAAGAAGGTTCTGGAGATAACAAGACCCAAATCGGTAAAATCACAAAAATCAAAGTCGTTAAAAATAAAGTGGCTCCACCATTCAAGGTTGCTCTCGTAGATATCATGTTTGGTGAAGGAATTTCAAGAACCGGTGAACTTTTAAACATTGCTGTTGATGAAGGAATCATCAAAAAATCAGGCGCTTGGTTTGCTTACAATGACGAAAAAATTGGTCAAGGAGCAGAAAAAGCGAAGAACTATCTCAAAGAACATCAAGAAATCTTTGATGAAATTGACCATAAAGTTCGTACCGCACACGGTCTTCTTGAT
>recA_Lcl-258
GAACGTGACAAAGCTTTGGCAGATGCACTTGCTCTGATTGAAAAAGACTTTGGGAAAGGTTCACTTATGCGACTTGGCGAAGCAGCCAACCAGAAAGTGTCAGTAGTAAGTTCAGGCTCACTTGCACTTGATATTGCGCTTGGTGCAGGTGGATATCCTAAAGGACGTATCGTTGAAATCTACGGACCAGAATCTTCTGGTAAAACAACAGTCGCTCTTCATGCCGTTGCAGCGGTTCAAAAAGAAGGTGGAATTGCAGCCTTTATCGATGCTGAAAATGCGCTTGACCCAGAATATGCAAAAGCGCTCGGTGTCAATATCGATGAACTTTTACTTTCACAACCAGACTATGGTGAACAAGGGCTTCAAATTGCTGAAAAATTGATTACATCTGGTGCAGTTGACTTAGTTGTTATTGACTCAGTTGCAGCTTTGGTACCTAAAGCCGAAATTGATGGTGAAATTGGTGACAGTTCAGTTGGGCTTCAAGCTCGTATGATGTCACAAGCCATGCGTAAACTTGCAGGACATATTAATAAAACAAAAACAACAGCTATTTTCATCAACCAATTGCGTGAAAAAGTTGGGGTTATGTTTGGTTCGCCAGAAACAACACCTGGTGGTCGTGCATTGAAATTCTACGCTTCTGTACGTCTTGATGTACGTGGTTCAACAAAAATCGAAGAAGGTTCTGGAGATAACAAGACCCAAATCGGTAAAATCACAAAAATCAAAGTCGTTAAAAATAAAGTGGCTCCACCATTCAAGGTTGCTCTCGTAGATATCATGTTTGGTGAAGGAATTTCAAGAACCGGTGAACTTTTAAACATTGCTGTTGATGAAGGAATCATCAAAAAATCAGGCGCTTGGTTTGCTTACAATGACGAAAAAATTGGTCAAGGAGCAGAAAAAGCGAAGAACTATCTCAAAGAACATCAAGAAATCTTTGATGAAATTGACCATAAAGTTCGTACCGCACACGGTCTTCTTGAT
>recA_Lcl-259
GAACGTGACAAAGCTTTGGCAGATGCACTTGCTCTGATTGAAAAAGACTTTGGGAAAGGTTCACTTATGCGACTTGGCGAAGCAGCCAACCAGAAAGTGTCAGTAGTAAGTTCAGGCTCACTTGCACTTGATATTGCGCTTGGTGCAGGTGGATATCCTAAAGGACGTATCGTTGAAATCTACGGACCAGAATCTTCTGGTAAAACAACAGTCGCTCTTCATGCCGTTGCAGCGGTTCAAAAAGAAGGTGGAATTGCAGCCTTTATCGATGCTGAAAATGCGCTTGACCCAGAATATGCAAAAGCGCTCGGTGTCAATATCGATGAACTTTTACTTTCACAACCAGACTATGGTGAACAAGGGCTTCAAATTGCTGAAAAATTGATTACATCTGGTGCAGTTGACTTAGTTGTTATTGACTCAGTTGCAGCTTTGGTACCTAAAGCCGAAATTGATGGTGAAATTGGTGACAGTTCAGTTGGGCTTCAAGCTCGTATGATGTCACAAGCCATGCGTAAACTTGCAGGACATATTAATAAAACAAAAACAACAGCTATTTTCATCAACCAATTGCGTGAAAAAGTTGGGGTTATGTTTGGTTCGCCAGAAACAACACCTGGTGGTCGTGCATTGAAATTCTACGCTTCTGTACGTCTTGATGTACGTGGTTCAACAAAAATCGAAGAAGGTTCTGGAGATAACAAGACCCAAATCGGTAAAATCACAAAAATCAAAGTCGTTAAAAATAAAGTGGCTCCACCATTCAAGGTTGCTCTCGTAGATATCATGTTTGGTGAAGGAATTTCAAGAACCGGTGAACTTTTAAACATTGCTGTTGATGAAGGAATCATCAAAAAATCAGGCGCTTGGTTTGCTTACAATGACGAAAAAATTGGTCAAGGAGCAGAAAAAGCGAAGAACTATCTCAAAGAACATCAAGAAATCTTTGATGAAATTGACCATAAAGTTCGTACCGCACACGGTCTTCTTGAT
>recA_Lcl-260
GAGCGTGATAAAGCATTGGCTGATGCTCTTGCTCTGATTGAAAAAGACTTTGGGAAAGGTTCACTCATGCGTCTTGGTGAAGCAGCTAACCAAAAAGTATCAGTTGTAAGTTCAGGTTCTCTTGCGCTTGATATTGCACTTGGTGCAGGTGGTTACCCTAAAGGTCGTATCGTTGAAATCTACGGACCAGAATCTTCTGGTAAAACAACAGTCGCTCTTCATGCCGTTGCAGCGGTTCAAAAAGAAGGTGGAATTGCAGCCTTTATCGATGCTGAAAATGCTCTTGACCCAGAATATGCAAAAGCACTCGGTGTAAATATTGATGAACTTTTGCTCTCACAACCTGACTATGGTGAACAAGGACTTCAAATTGCTGAAAAATTGATTACTTCTGGAGCGGTTGACTTGGTCGTTATTGACTCAGTTGCAGCCTTGGTACCAAAGGCCGAAATTGATGGCGAAATCGGAGACAGTTCAGTTGGTCTTCAAGCACGTATGATGTCACAAGCTATGCGTAAACTTGCAGGACATATCAACAAAACAAAAACAACAGCGATTTTCATCAACCAATTGCGTGAAAAAGTTGGAGTGATGTTTGGTTCACCAGAAACAACTCCTGGTGGTCGTGCCTTGAAATTTTACGCCTCAGTTCGTCTTGACGTACGTGGTTCAACAAAAATTGAAGAAGGTTCTGGAGATAACAAAACTCAAATTGGTAAAATCACCAAAATCAAAGTCGTTAAAAATAAAGTTGCACCACCATTTAAGGTTGCGCTTGTTGATATCATGTTTGGTGAAGGAATTTCAAGTACAGGTGAGCTTTTAAATATTGCTGTTGAAGAAGGCATTATTAAGAAATCTGGTGCTTGGTTTGCTTATAATGATGAGAAGATTGGTCAAGGGGCAGAAAAAGCTAAAAACTACCTCAAAGAGCATCAAGATGTTTTTGATGAAATAGACCACAAAGTTCGGGCAGCTCATGGACTTCTTGAT
>recA_Lcl-261
GAGCGTGATAAAGCATTGGCTGATGCTCTTGCTCTGATTGAAAAAGACTTTGGGAAAGGTTCACTCATGCGTCTTGGTGAAGCAGCTAACCAAAAAGTATCAGTTGTAAGTTCAGGTTCTCTTGCGCTTGATATTGCACTTGGTGCAGGTGGTTACCCTAAAGGTCGTATCGTTGAAATCTACGGACCAGAATCTTCTGGTAAAACAACAGTCGCTCTTCATGCCGTTGCAGCGGTTCAAAAAGAAGGTGGAATTGCAGCCTTTATCGATGCTGAAAATGCTCTTGACCCAGAATATGCAAAAGCACTCGGTGTAAATATTGATGAACTTTTGCTCTCACAACCTGACTATGGTGAACAAGGACTTCAAATTGCTGAAAAATTGATTACTTCTGGAGCGGTTGACTTGGTCGTTATTGACTCAGTTGCAGCCTTGGTACCAAAGGCCGAAATTGATGGCGAAATCGGAGACAGTTCAGTTGGTCTTCAAGCACGTATGATGTCACAAGCTATGCGTAAACTTGCAGGACATATCAACAAAACAAAAACAACAGCGATTTTCATCAACCAATTGCGTGAAAAAGTTGGAGTGATGTTTGGTTCACCAGAAACAACTCCTGGTGGTCGTGCCTTGAAATTTTACGCCTCAGTTCGTCTTGACGTACGTGGTTCAACAAAAATTGAAGAAGGTTCTGGAGATAACAAAACTCAAATTGGTAAAATCACCAAAATCAAAGTCGTTAAAAATAAAGTTGCACCACCATTTAAGGTTGCGCTTGTTGATATCATGTTTGGTGAAGGAATTTCAAGTACAGGTGAGCTTTTAAATATTGCTGTTGAAGAAGGCATTATTAAGAAATCTGGTGCTTGGTTTGCTTATAATGATGAGAAGATTGGTCAAGGGGCAGAAAAAGCTAAAAACTACCTCAAAGAGCATCAAGATGTTTTTGATGAAATAGACCACAAAGTTCGGGCAGCTCATGGACTTCTTGAT
>recA_Lcl-262
GAGCGTGATAAAGCATTGGCTGATGCTCTTGCTCTGATTGAAAAAGACTTTGGGAAAGGTTCACTCATGCGTCTTGGTGAAGCAGCTAACCAAAAAGTATCAGTTGTAAGTTCAGGTTCTCTTGCGCTTGATATTGCACTTGGTGCAGGTGGTTACCCTAAAGGTCGTATCGTTGAAATCTACGGACCAGAATCTTCTGGTAAAACAACAGTCGCTCTTCATGCCGTTGCAGCGGTTCAAAAAGAAGGTGGAATTGCAGCCTTTATCGATGCTGAAAATGCTCTTGACCCAGAATATGCAAAAGCACTCGGTGTAAATATTGATGAACTTTTGCTCTCACAACCTGACTATGGTGAACAAGGACTTCAAATTGCTGAAAAATTGATTACTTCTGGAGCGGTTGACTTGGTCGTTATTGACTCAGTTGCAGCCTTGGTACCAAAGGCCGAAATTGATGGCGAAATCGGAGACAGTTCAGTTGGTCTTCAAGCACGTATGATGTCACAAGCTATGCGTAAACTTGCAGGACATATCAACAAAACAAAAACAACAGCGATTTTCATCAACCAATTGCGTGAAAAAGTTGGAGTGATGTTTGGTTCACCAGAAACAACTCCTGGTGGTCGTGCCTTGAAATTTTACGCCTCAGTTCGTCTTGACGTACGTGGTTCAACAAAAATTGAAGAAGGTTCTGGAGATAACAAAACTCAAATTGGTAAAATCACCAAAATCAAAGTCGTTAAAAATAAAGTTGCACCACCATTTAAGGTTGCGCTTGTTGATATCATGTTTGGTGAAGGAATTTCAAGTACAGGTGAGCTTTTAAATATTGCTGTTGAAGAAGGCATTATTAAGAAATCTGGTGCTTGGTTTGCTTATAATGATGAGAAGATTGGTCAAGGGGCAGAAAAAGCTAAAAACTACCTCAAAGAGCATCAAGATGTTTTTGATGAAATAGACCACAAAGTTCGGGCAGCTCATGGACTTCTTGAT
>recA_Lcl-263
GAGCGTGATAAAGCATTGGCTGATGCTCTTGCTCTGATTGAAAAAGACTTTGGGAAAGGTTCACTCATGCGTCTTGGTGAAGCAGCTAACCAAAAAGTATCAGTTGTAAGTTCAGGTTCTCTTGCGCTTGATATTGCACTTGGTGCAGGTGGTTACCCTAAAGGTCGTATCGTTGAAATCTACGGACCAGAATCTTCTGGTAAAACAACAGTCGCTCTTCATGCCGTTGCAGCGGTTCAAAAAGAAGGTGGAATTGCAGCCTTTATCGATGCTGAAAATGCTCTTGACCCAGAATATGCAAAAGCACTCGGTGTAAATATTGATGAACTTTTGCTCTCACAACCTGACTATGGTGAACAAGGACTTCAAATTGCTGAAAAATTGATTACTTCTGGAGCGGTTGACTTGGTCGTTATTGACTCAGTTGCAGCCTTGGTACCAAAGGCCGAAATTGATGGCGAAATCGGAGACAGTTCAGTTGGTCTTCAAGCACGTATGATGTCACAAGCTATGCGTAAACTTGCAGGACATATCAACAAAACAAAAACAACAGCGATTTTCATCAACCAATTGCGTGAAAAAGTTGGAGTGATGTTTGGTTCACCAGAAACAACTCCTGGTGGTCGTGCCTTGAAATTTTACGCCTCAGTTCGTCTTGACGTACGTGGTTCAACAAAAATTGAAGAAGGTTCTGGAGATAACAAAACTCAAATTGGTAAAATCACCAAAATCAAAGTCGTTAAAAATAAAGTTGCACCACCATTTAAGGTTGCGCTTGTTGATATCATGTTTGGTGAAGGAATTTCAAGTACAGGTGAGCTTTTAAATATTGCTGTTGAAGAAGGCATTATTAAGAAATCTGGTGCTTGGTTTGCTTATAATGATGAGAAGATTGGTCAAGGGGCAGAAAAAGCTAAAAACTACCTCAAAGAGCATCAAGATGTTTTTGATGAAATAGACCACAAAGTTCGGGCAGCTCATGGACTTCTTGAT
>recA_Lcl-264
GAGCGTGATAAAGCATTGGCTGATGCTCTTGCTCTGATTGAAAAAGACTTTGGGAAAGGTTCACTCATGCGTCTTGGTGAAGCAGCTAACCAAAAAGTATCAGTTGTAAGTTCAGGTTCTCTTGCGCTTGATATTGCACTTGGTGCAGGTGGTTACCCTAAAGGTCGTATCGTTGAAATCTACGGACCAGAATCTTCTGGTAAAACAACAGTCGCTCTTCATGCCGTTGCAGCGGTTCAAAAAGAAGGTGGAATTGCAGCCTTTATCGATGCTGAAAATGCTCTTGACCCAGAATATGCAAAAGCACTCGGTGTAAATATTGATGAACTTTTGCTCTCACAACCTGACTATGGTGAACAAGGACTTCAAATTGCTGAAAAATTGATTACTTCTGGAGCGGTTGACTTGGTCGTTATTGACTCAGTTGCAGCCTTGGTACCAAAGGCCGAAATTGATGGCGAAATCGGAGACAGTTCAGTTGGTCTTCAAGCACGTATGATGTCACAAGCTATGCGTAAACTTGCAGGACATATCAACAAAACAAAAACAACAGCGATTTTCATCAACCAATTGCGTGAAAAAGTTGGAGTGATGTTTGGTTCACCAGAAACAACTCCTGGTGGTCGTGCCTTGAAATTTTACGCCTCAGTTCGTCTTGACGTACGTGGTTCAACAAAAATTGAAGAAGGTTCTGGAGATAACAAAACTCAAATTGGTAAAATCACCAAAATCAAAGTCGTTAAAAATAAAGTTGCACCACCATTTAAGGTTGCGCTTGTTGATATCATGTTTGGTGAAGGAATTTCAAGTACAGGTGAGCTTTTAAATATTGCTGTTGAAGAAGGCATTATTAAGAAATCTGGTGCTTGGTTTGCTTATAATGATGAGAAGATTGGTCAAGGGGCAGAAAAAGCTAAAAACTACCTCAAAGAGCATCAAGATGTTTTTGATGAAATAGACCACAAAGTTCGGGCAGCTCATGGACTTCTTGAT
>recA_Lcl-265
GAGCGTGATAAAGCATTGGCTGATGCTCTTGCTCTGATTGAAAAAGACTTTGGGAAAGGTTCACTCATGCGTCTTGGTGAAGCAGCTAACCAAAAAGTATCAGTTGTAAGTTCAGGTTCTCTTGCGCTTGATATTGCACTTGGTGCAGGTGGTTACCCTAAAGGTCGTATCGTTGAAATCTACGGACCAGAATCTTCTGGTAAAACAACAGTCGCTCTTCATGCCGTTGCAGCGGTTCAAAAAGAAGGTGGAATTGCAGCCTTTATCGATGCTGAAAATGCTCTTGACCCAGAATATGCAAAAGCACTCGGTGTAAATATTGATGAACTTTTGCTCTCACAACCTGACTATGGTGAACAAGGACTTCAAATTGCTGAAAAATTGATTACTTCTGGAGCGGTTGACTTGGTCGTTATTGACTCAGTTGCAGCCTTGGTACCAAAGGCCGAAATTGATGGCGAAATCGGAGACAGTTCAGTTGGTCTTCAAGCACGTATGATGTCACAAGCTATGCGTAAACTTGCAGGACATATCAACAAAACAAAAACAACAGCGATTTTCATCAACCAATTGCGTGAAAAAGTTGGAGTGATGTTTGGTTCACCAGAAACAACTCCTGGTGGTCGTGCCTTGAAATTTTACGCCTCAGTTCGTCTTGACGTACGTGGTTCAACAAAAATTGAAGAAGGTTCTGGAGATAACAAAACTCAAATTGGTAAAATCACCAAAATCAAAGTCGTTAAAAATAAAGTTGCACCACCATTTAAGGTTGCGCTTGTTGATATCATGTTTGGTGAAGGAATTTCAAGTACAGGTGAGCTTTTAAATATTGCTGTTGAAGAAGGCATTATTAAGAAATCTGGTGCTTGGTTTGCTTATAATGATGAGAAGATTGGTCAAGGGGCAGAAAAAGCTAAAAACTACCTCAAAGAGCATCAAGATGTTTTTGATGAAATAGACCACAAAGTTCGGGCAGCTCATGGACTTCTTGAT
>recA_Lcl-266
GAGCGTGATAAAGCATTGGCTGATGCTCTTGCTCTGATTGAAAAAGACTTTGGGAAAGGTTCACTCATGCGTCTTGGTGAAGCAGCTAACCAAAAAGTATCAGTTGTAAGTTCAGGTTCTCTTGCGCTTGATATTGCACTTGGTGCAGGTGGTTACCCTAAAGGTCGTATCGTTGAAATCTACGGACCAGAATCTTCTGGTAAAACAACAGTCGCTCTTCATGCCGTTGCAGCGGTTCAAAAAGAAGGTGGAATTGCAGCCTTTATCGATGCTGAAAATGCTCTTGACCCAGAATATGCAAAAGCACTCGGTGTAAATATTGATGAACTTTTGCTCTCACAACCTGACTATGGTGAACAAGGACTTCAAATTGCTGAAAAATTGATTACTTCTGGAGCGGTTGACTTGGTCGTTATTGACTCAGTTGCAGCCTTGGTACCAAAGGCCGAAATTGATGGCGAAATCGGAGACAGTTCAGTTGGTCTTCAAGCACGTATGATGTCACAAGCTATGCGTAAACTTGCAGGACATATCAACAAAACAAAAACAACAGCGATTTTCATCAACCAATTGCGTGAAAAAGTTGGAGTGATGTTTGGTTCACCAGAAACAACTCCTGGTGGTCGTGCCTTGAAATTTTACGCCTCAGTTCGTCTTGACGTACGTGGTTCAACAAAAATTGAAGAAGGTTCTGGAGATAACAAAACTCAAATTGGTAAAATCACCAAAATCAAAGTCGTTAAAAATAAAGTTGCACCACCATTTAAGGTTGCGCTTGTTGATATCATGTTTGGTGAAGGAATTTCAAGTACAGGTGAGCTTTTAAATATTGCTGTTGAAGAAGGCATTATTAAGAAATCTGGTGCTTGGTTTGCTTATAATGATGAGAAGATTGGTCAAGGGGCAGAAAAAGCTAAAAACTACCTCAAAGAGCATCAAGATGTTTTTGATGAAATAGACCACAAAGTTCGGGCAGCTCATGGACTTCTTGAT
>recA_Lcl-267
GAGCGTGATAAAGCATTGGCTGATGCTCTTGCTCTGATTGAAAAAGACTTTGGGAAAGGTTCACTCATGCGTCTTGGTGAAGCAGCTAACCAAAAAGTATCAGTTGTAAGTTCAGGTTCTCTTGCGCTTGATATTGCACTTGGTGCAGGTGGTTACCCTAAAGGTCGTATCGTTGAAATCTACGGACCAGAATCTTCTGGTAAAACAACAGTCGCTCTTCATGCCGTTGCAGCGGTTCAAAAAGAAGGTGGAATTGCAGCCTTTATCGATGCTGAAAATGCTCTTGACCCAGAATATGCAAAAGCACTCGGTGTAAATATTGATGAACTTTTGCTCTCACAACCTGACTATGGTGAACAAGGACTTCAAATTGCTGAAAAATTGATTACTTCTGGAGCGGTTGACTTGGTCGTTATTGACTCAGTTGCAGCCTTGGTACCAAAGGCCGAAATTGATGGCGAAATCGGAGACAGTTCAGTTGGTCTTCAAGCACGTATGATGTCACAAGCTATGCGTAAACTTGCAGGACATATCAACAAAACAAAAACAACAGCGATTTTCATCAACCAATTGCGTGAAAAAGTTGGAGTGATGTTTGGTTCACCAGAAACAACTCCTGGTGGTCGTGCCTTGAAATTTTACGCCTCAGTTCGTCTTGACGTACGTGGTTCAACAAAAATTGAAGAAGGTTCTGGAGATAACAAAACTCAAATTGGTAAAATCACCAAAATCAAAGTCGTTAAAAATAAAGTTGCACCACCATTTAAGGTTGCGCTTGTTGATATCATGTTTGGTGAAGGAATTTCAAGTACAGGTGAGCTTTTAAATATTGCTGTTGAAGAAGGCATTATTAAGAAATCTGGTGCTTGGTTTGCTTATAATGATGAGAAGATTGGTCAAGGGGCAGAAAAAGCTAAAAACTACCTCAAAGAGCATCAAGATGTTTTTGATGAAATAGACCACAAAGTTCGGGCAGCTCATGGACTTCTTGAT
>recA_Lcl-268
GAGCGTGATAAAGCATTGGCTGATGCTCTTGCTCTGATTGAAAAAGACTTTGGGAAAGGTTCACTCATGCGTCTTGGTGAAGCAGCTAACCAAAAAGTATCAGTTGTAAGTTCAGGTTCTCTTGCGCTTGATATTGCACTTGGTGCAGGTGGTTACCCTAAAGGTCGTATCGTTGAAATCTACGGACCAGAATCTTCTGGTAAAACAACAGTCGCTCTTCATGCCGTTGCAGCGGTTCAAAAAGAAGGTGGAATTGCAGCCTTTATCGATGCTGAAAATGCTCTTGACCCAGAATATGCAAAAGCACTCGGTGTAAATATTGATGAACTTTTGCTCTCACAACCTGACTATGGTGAACAAGGACTTCAAATTGCTGAAAAATTGATTACTTCTGGAGCGGTTGACTTGGTCGTTATTGACTCAGTTGCAGCCTTGGTACCAAAGGCCGAAATTGATGGCGAAATCGGAGACAGTTCAGTTGGTCTTCAAGCACGTATGATGTCACAAGCTATGCGTAAACTTGCAGGACATATCAACAAAACAAAAACAACAGCGATTTTCATCAACCAATTGCGTGAAAAAGTTGGAGTGATGTTTGGTTCACCAGAAACAACTCCTGGTGGTCGTGCCTTGAAATTTTACGCCTCAGTTCGTCTTGACGTACGTGGTTCAACAAAAATTGAAGAAGGTTCTGGAGATAACAAAACTCAAATTGGTAAAATCACCAAAATCAAAGTCGTTAAAAATAAAGTTGCACCACCATTTAAGGTTGCGCTTGTTGATATCATGTTTGGTGAAGGAATTTCAAGTACAGGTGAGCTTTTAAATATTGCTGTTGAAGAAGGCATTATTAAGAAATCTGGTGCTTGGTTTGCTTATAATGATGAGAAGATTGGTCAAGGGGCAGAAAAAGCTAAAAACTACCTCAAAGAGCATCAAGATGTTTTTGATGAAATAGACCACAAAGTTCGGGCAGCTCATGGACTTCTTGAT
>recA_Lcl-269
GAGCGTGATAAAGCATTGGCTGATGCTCTTGCTCTGATTGAAAAAGACTTTGGGAAAGGTTCACTCATGCGTCTTGGTGAAGCAGCTAACCAAAAAGTATCAGTTGTAAGTTCAGGTTCTCTTGCGCTTGATATTGCACTTGGTGCAGGTGGTTACCCTAAAGGTCGTATCGTTGAAATCTACGGACCAGAATCTTCTGGTAAAACAACAGTCGCTCTTCATGCCGTTGCAGCGGTTCAAAAAGAAGGTGGAATTGCAGCCTTTATCGATGCTGAAAATGCTCTTGACCCAGAATATGCAAAAGCACTCGGTGTAAATATTGATGAACTTTTGCTCTCACAACCTGACTATGGTGAACAAGGACTTCAAATTGCTGAAAAATTGATTACTTCTGGAGCGGTTGACTTGGTCGTTATTGACTCAGTTGCAGCCTTGGTACCAAAGGCCGAAATTGATGGCGAAATCGGAGACAGTTCAGTTGGTCTTCAAGCACGTATGATGTCACAAGCTATGCGTAAACTTGCAGGACATATCAACAAAACAAAAACAACAGCGATTTTCATCAACCAATTGCGTGAAAAAGTTGGAGTGATGTTTGGTTCACCAGAAACAACTCCTGGTGGTCGTGCCTTGAAATTTTACGCCTCAGTTCGTCTTGACGTACGTGGTTCAACAAAAATTGAAGAAGGTTCTGGAGATAACAAAACTCAAATTGGTAAAATCACCAAAATCAAAGTCGTTAAAAATAAAGTTGCACCACCATTTAAGGTTGCGCTTGTTGATATCATGTTTGGTGAAGGAATTTCAAGTACAGGTGAGCTTTTAAATATTGCTGTTGAAGAAGGCATTATTAAGAAATCTGGTGCTTGGTTTGCTTATAATGATGAGAAGATTGGTCAAGGGGCAGAAAAAGCTAAAAACTACCTCAAAGAGCATCAAGATGTTTTTGATGAAATAGACCACAAAGTTCGGGCAGCTCATGGACTTCTTGAT
>recA_Lcl-270
GAGCGTGATAAAGCATTGGCTGATGCTCTTGCTCTGATTGAAAAAGACTTTGGGAAAGGTTCACTCATGCGTCTTGGTGAAGCAGCTAACCAAAAAGTATCAGTTGTAAGTTCAGGTTCTCTTGCGCTTGATATTGCACTTGGTGCAGGTGGTTACCCTAAAGGTCGTATCGTTGAAATCTACGGACCAGAATCTTCTGGTAAAACAACAGTCGCTCTTCATGCCGTTGCAGCGGTTCAAAAAGAAGGTGGAATTGCAGCCTTTATCGATGCTGAAAATGCTCTTGACCCAGAATATGCAAAAGCACTCGGTGTAAATATTGATGAACTTTTGCTCTCACAACCTGACTATGGTGAACAAGGACTTCAAATTGCTGAAAAATTGATTACTTCTGGAGCGGTTGACTTGGTCGTTATTGACTCAGTTGCAGCCTTGGTACCAAAGGCCGAAATTGATGGCGAAATCGGAGACAGTTCAGTTGGTCTTCAAGCACGTATGATGTCACAAGCTATGCGTAAACTTGCAGGACATATCAACAAAACAAAAACAACAGCGATTTTCATCAACCAATTGCGTGAAAAAGTTGGAGTGATGTTTGGTTCACCAGAAACAACTCCTGGTGGTCGTGCCTTGAAATTTTACGCCTCAGTTCGTCTTGACGTACGTGGTTCAACAAAAATTGAAGAAGGTTCTGGAGATAACAAAACTCAAATTGGTAAAATCACCAAAATCAAAGTCGTTAAAAATAAAGTTGCACCACCATTTAAGGTTGCGCTTGTTGATATCATGTTTGGTGAAGGAATTTCAAGTACAGGTGAGCTTTTAAATATTGCTGTTGAAGAAGGCATTATTAAGAAATCTGGTGCTTGGTTTGCTTATAATGATGAGAAGATTGGTCAAGGGGCAGAAAAAGCTAAAAACTACCTCAAAGAGCATCAAGATGTTTTTGATGAAATAGACCACAAAGTTCGGGCAGCTCATGGACTTCTTGAT
>recA_Lcl-271
GAGCGTGATAAAGCATTGGCTGATGCTCTTGCTCTGATTGAAAAAGACTTTGGGAAAGGTTCACTCATGCGTCTTGGTGAAGCAGCTAACCAAAAAGTATCAGTTGTAAGTTCAGGTTCTCTTGCGCTTGATATTGCACTTGGTGCAGGTGGTTACCCTAAAGGTCGTATCGTTGAAATCTACGGACCAGAATCTTCTGGTAAAACAACAGTCGCTCTTCATGCCGTTGCAGCGGTTCAAAAAGAAGGTGGAATTGCAGCCTTTATCGATGCTGAAAATGCTCTTGACCCAGAATATGCAAAAGCACTAGGTGTAAATATTGATGAACTTTTGCTCTCACAACCTGACTATGGTGAACAAGGACTTCAAATTGCTGAAAAATTGATTACTTCTGGAGCGGTTGACTTGGTCGTTATTGACTCAGTTGCAGCCTTGGTACCAAAGGCCGAAATTGATGGCGAAATCGGAGACAGTTCAGTTGGTCTTCAAGCACGTATGATGTCACAAGCTATGCGTAAACTTGCAGGACATATCAACAAAACAAAAACAACAGCGATTTTCATCAACCAATTGCGTGAAAAAGTTGGAGTGATGTTTGGTTCACCAGAAACAACTCCTGGTGGTCGTGCCTTGAAATTTTACGCCTCAGTTCGTCTTGACGTACGTGGTTCAACAAAAATTGAAGAAGGTTCTGGAGATAACAAAACTCAAATTGGTAAAATCACCAAAATCAAAGTCGTTAAAAATAAAGTTGCACCACCATTTAAGGTTGCGCTTGTTGATATCATGTTTGGTGAAGGAATTTCAAGTACAGGTGAGCTTTTAAATATTGCTGTTGAAGAAGGCATTATTAAGAAATCTGGTGCTTGGTTTGCTTATAATGATGAGAAGATTGGTCAAGGGGCAGAAAAAGCTAAAAACTACCTCAAAGAGCATCAAGATGTTTTTGATGAAATAGACCACAAAGTTCGGGCAGCTCATGGACTTCTTGAT
>recA_Lcl-272
GAGCGTGATAAAGCATTGGCTGATGCTCTTGCTCTGATTGAAAAAGACTTTGGGAAAGGTTCACTCATGCGTCTTGGTGAAGCAGCTAACCAAAAAGTATCAGTTGTAAGTTCAGGTTCTCTTGCGCTTGATATTGCACTTGGTGCAGGTGGTTACCCTAAAGGTCGTATCGTTGAAATCTACGGACCAGAATCTTCTGGTAAAACAACAGTCGCTCTTCATGCCGTTGCAGCGGTTCAAAAAGAAGGTGGAATTGCAGCCTTTATCGATGCTGAAAATGCTCTTGACCCAGAATATGCAAAAGCACTAGGTGTAAATATTGATGAACTTTTGCTCTCACAACCTGACTATGGTGAACAAGGACTTCAAATTGCTGAAAAATTGATTACTTCTGGAGCGGTTGACTTGGTCGTTATTGACTCAGTTGCAGCCTTGGTACCAAAGGCCGAAATTGATGGCGAAATCGGAGACAGTTCAGTTGGTCTTCAAGCACGTATGATGTCACAAGCTATGCGTAAACTTGCAGGACATATCAACAAAACAAAAACAACAGCGATTTTCATCAACCAATTGCGTGAAAAAGTTGGAGTGATGTTTGGTTCACCAGAAACAACTCCTGGTGGTCGTGCCTTGAAATTTTACGCCTCAGTTCGTCTTGACGTACGTGGTTCAACAAAAATTGAAGAAGGTTCTGGAGATAACAAAACTCAAATTGGTAAAATCACCAAAATCAAAGTCGTTAAAAATAAAGTTGCACCACCATTTAAGGTTGCGCTTGTTGATATCATGTTTGGTGAAGGAATTTCAAGTACAGGTGAGCTTTTAAATATTGCTGTTGAAGAAGGCATTATTAAGAAATCTGGTGCTTGGTTTGCTTATAATGATGAGAAGATTGGTCAAGGGGCAGAAAAAGCTAAAAACTACCTCAAAGAGCATCAAGATGTTTTTGATGAAATAGACCACAAAGTTCGGGCAGCTCATGGACTTCTTGAT
>recA_Lcl-273
GAGCGTGATAAAGCATTGGCTGATGCTCTTGCTCTGATTGAAAAAGACTTTGGGAAAGGTTCACTCATGCGTCTTGGTGAAGCAGCTAACCAAAAAGTATCAGTTGTAAGTTCAGGTTCTCTTGCGCTTGATATTGCACTTGGTGCAGGTGGTTACCCTAAAGGTCGTATCGTTGAAATCTACGGACCAGAATCTTCTGGTAAAACAACAGTCGCTCTTCATGCCGTTGCAGCGGTTCAAAAAGAAGGTGGAATTGCAGCCTTTATCGATGCTGAAAATGCTCTTGACCCAGAATATGCAAAAGCACTCGGTGTAAATATTGATGAACTTTTGCTCTCACAACCTGACTATGGTGAACAAGGACTTCAAATTGCTGAAAAATTGATTACTTCTGGAGCGGTTGACTTGGTCGTTATTGACTCAGTTGCAGCCTTGGTACCAAAGGCCGAAATTGATGGCGAAATCGGAGACAGTTCAGTTGGTCTTCAAGCACGTATGATGTCACAAGCTATGCGTAAACTTGCAGGACATATCAACAAAACAAAAACAACAGCGATTTTCATCAACCAATTGCGTGAAAAAGTTGGAGTGATGTTTGGTTCACCAGAAACAACTCCTGGTGGTCGTGCCTTGAAATTTTACGCCTCAGTTCGTCTTGACGTACGTGGTTCAACAAAAATTGAAGAAGGTTCTGGAGATAACAAAACTCAAATTGGTAAAATCACCAAAATCAAAGTCGTTAAAAATAAAGTTGCACCACCATTTAAGGTTGCGCTTGTTGATATCATGTTTGGTGAAGGAATTTCAAGTACAGGTGAGCTTTTAAATATTGCTGTTGAAGAAGGCATTATTAAGAAATCTGGTGCTTGGTTTGCTTATAATGATGAGAAGATTGGTCAAGGGGCAGAAAAAGCTAAAAACTACCTCAAAGAGCATCAAGATGTTTTTGATGAAATAGACCACAAAGTTCGGGCAGCTCATGGACTTCTTGAT
>recA_Lcl-274
GAGCGTGATAAAGCATTGGCTGATGCTCTTGCTCTGATTGAAAAAGACTTTGGGAAAGGTTCACTCATGCGTCTTGGTGAAGCAGCTAACCAAAAAGTATCAGTTGTAAGTTCAGGTTCTCTTGCGCTTGATATTGCACTTGGTGCAGGTGGTTACCCTAAAGGTCGTATCGTTGAAATCTACGGACCAGAATCTTCTGGTAAAACAACAGTCGCTCTTCATGCCGTTGCAGCGGTTCAAAAAGAAGGTGGAATTGCAGCCTTTATCGATGCTGAAAATGCTCTTGACCCAGAATATGCAAAAGCACTCGGTGTAAATATTGATGAACTTTTGCTCTCACAACCTGACTATGGTGAACAAGGACTTCAAATTGCTGAAAAATTGATTACTTCTGGAGCGGTTGACTTGGTCGTTATTGACTCAGTTGCAGCCTTGGTACCAAAGGCCGAAATTGATGGCGAAATCGGAGACAGTTCAGTTGGTCTTCAAGCACGTATGATGTCACAAGCTATGCGTAAACTTGCAGGACATATCAACAAAACAAAAACAACAGCGATTTTCATCAACCAATTGCGTGAAAAAGTTGGAGTGATGTTTGGTTCACCAGAAACAACTCCTGGTGGTCGTGCCTTGAAATTTTACGCCTCAGTTCGTCTTGACGTACGTGGTTCAACAAAAATTGAAGAAGGTTCTGGAGATAACAAAACTCAAATTGGTAAAATCACCAAAATCAAAGTCGTTAAAAATAAAGTTGCACCACCATTTAAGGTTGCGCTTGTTGATATCATGTTTGGTGAAGGAATTTCAAGTACAGGTGAGCTTTTAAATATTGCTGTTGAAGAAGGCATTATTAAGAAATCTGGTGCTTGGTTTGCTTATAATGATGAGAAGATTGGTCAAGGGGCAGAAAAAGCTAAAAACTACCTCAAAGAGCATCAAGATGTTTTTGATGAAATAGACCACAAAGTTCGGGCAGCTCATGGACTTCTTGAT
>recA_Lcl-275
GAGCGTGATAAAGCATTGGCTGATGCTCTTGCTCTGATTGAAAAAGACTTTGGGAAAGGTTCACTCATGCGTCTTGGTGAAGCAGCTAACCAAAAAGTATCAGTTGTAAGTTCAGGTTCTCTTGCGCTTGATATTGCACTTGGTGCAGGTGGTTACCCTAAAGGTCGTATCGTTGAAATCTACGGACCAGAATCTTCTGGTAAAACAACAGTCGCTCTTCATGCCGTTGCAGCGGTTCAAAAAGAAGGTGGAATTGCAGCCTTTATCGATGCTGAAAATGCTCTTGACCCAGAATATGCAAAAGCACTCGGTGTAAATATTGATGAACTTTTGCTCTCACAACCTGACTATGGTGAACAAGGACTTCAAATTGCTGAAAAATTGATTACTTCTGGAGCGGTTGACTTGGTCGTTATTGACTCAGTTGCAGCCTTGGTACCAAAGGCCGAAATTGATGGCGAAATCGGAGACAGTTCAGTTGGTCTTCAAGCACGTATGATGTCACAAGCTATGCGTAAACTTGCAGGACATATCAACAAAACAAAAACAACAGCGATTTTCATCAACCAATTGCGTGAAAAAGTTGGAGTGATGTTTGGTTCACCAGAAACAACTCCTGGTGGTCGTGCCTTGAAATTTTACGCCTCAGTTCGTCTTGACGTACGTGGTTCAACAAAAATTGAAGAAGGTTCTGGAGATAACAAAACTCAAATTGGTAAAATCACCAAAATCAAAGTCGTTAAAAATAAAGTTGCACCACCATTTAAGGTTGCGCTTGTTGATATCATGTTTGGTGAAGGAATTTCAAGTACAGGTGAGCTTTTAAATATTGCTGTTGAAGAAGGCATTATTAAGAAATCTGGTGCTTGGTTTGCTTATAATGATGAGAAGATTGGTCAAGGGGCAGAAAAAGCTAAAAACTACCTCAAAGAGCATCAAGATGTTTTTGATGAAATAGACCACAAAGTTCGGGCAGCTCATGAACTTCTTGAT
>recA_Lcl-276
GAGCGTGATAAAGCATTGGCTGATGCTCTTGCTCTGATTGAAAAAGACTTTGGGAAAGGTTCACTCATGCGTCTTGGTGAAGCAGCTAACCAAAAAGTATCAGTTGTAAGTTCAGGTTCTCTTGCGCTTGATATTGCACTTGGTGCAGGTGGTTACCCTAAAGGTCGTATCGTTGAAATCTACGGACCAGAATCTTCTGGTAAAACAACAGTCGCTCTTCATGCCGTTGCAGCGGTTCAAAAAGAAGGTGGAATTGCAGCCTTTATCGATGCTGAAAATGCTCTTGACCCAGAATATGCAAAAGCACTCGGTGTAAATATTGATGAACTTTTGCTCTCACAACCTGACTATGGTGAACAAGGACTTCAAATTGCTGAAAAATTGATTACTTCTGGAGCGGTTGACTTGGTCGTTATTGACTCAGTTGCAGCCTTGGTACCAAAGGCCGAAATTGATGGCGAAATCGGAGACAGTTCAGTTGGTCTTCAAGCACGTATGATGTCACAAGCTATGCGTAAACTTGCAGGACATATCAACAAAACAAAAACAACAGCGATTTTCATCAACCAATTGCGTGAAAAAGTTGGAGTGATGTTTGGTTCACCAGAAACAACTCCTGGTGGTCGTGCCTTGAAATTTTACGCCTCAGTTCGTCTTGACGTACGTGGTTCAACAAAAATTGAAGAAGGTTCTGGAGATAACAAAACTCAAATTGGTAAAATCACCAAAATCAAAGTCGTTAAAAATAAAGTTGCACCACCATTTAAGGTTGCGCTTGTTGATATCATGTTTGGTGAAGGAATTTCAAGTACAGGTGAGCTTTTAAATATTGCTGTTGAAGAAGGCATTATTAAGAAATCTGGTGCTTGGTTTGCTTATAATGATGAGAAGATTGGTCAAGGGGCAGAAAAAGCTAAAAACTACCTCAAAGAGCATCAAGATGTTTTTGATGAAATAGACCACAAAGTTCGGGCAGCTCATGGACTTCTTGAT
>recA_Lcl-277
GAGCGTGATAAAGCATTGGCTGATGCTCTTGCTCTGATTGAAAAAGACTTTGGGAAAGGTTCACTCATGCGTCTTGGTGAAGCAGCTAACCAAAAAGTATCAGTTGTAAGTTCAGGTTCTCTTGCGCTTGATATTGCACTTGGTGCAGGTGGTTACCCTAAAGGTCGTATCGTTGAAATCTACGGACCAGAATCTTCTGGTAAAACAACAGTCGCTCTTCATGCCGTTGCAGCGGTTCAAAAAGAAGGTGGAATTGCAGCCTTTATCGATGCTGAAAATGCTCTTGACCCAGAATATGCAAAAGCACTCGGTGTAAATATTGATGAACTTTTGCTCTCACAACCTGACTATGGTGAACAAGGACTTCAAATTGCTGAAAAATTGATTACTTCTGGAGCGGTTGACTTGGTCGTTATTGACTCAGTTGCAGCCTTGGTACCAAAGGCCGAAATTGATGGCGAAATCGGAGACAGTTCAGTTGGTCTTCAAGCACGTATGATGTCACAAGCTATGCGTAAACTTGCAGGACATATCAACAAAACAAAAACAACAGCGATTTTCATCAACCAATTGCGTGAAAAAGTTGGAGTGATGTTTGGTTCACCAGAAACAACTCCTGGTGGTCGTGCCTTGAAATTTTACGCCTCAGTTCGTCTTGACGTACGTGGTTCAACAAAAATTGAAGAAGGTTCTGGAGATAACAAAACTCAAATTGGTAAAATCACCAAAATCAAAGTCGTTAAAAATAAAGTTGCACCACCATTTAAGGTTGCGCTTGTTGATATCATGTTTGGTGAAGGAATTTCAAGTACAGGTGAGCTTTTAAATATTGCTGTTGAAGAAGGCATTATTAAGAAATCTGGTGCTTGGTTTGCTTATAATGATGAGAAGATTGGTCAAGGGGCAGAAAAAGCTAAAAACTACCTCAAAGAGCATCAAGATGTTTTTGATGAAATAGACCACAAAGTTCGGGCAGCTCATGGACTTCTTGAT
>recA_Lcl-278
GAGCGTGATAAAGCATTGGCTGATGCTCTTGCTCTGATTGAAAAAGACTTTGGGAAAGGTTCACTCATGCGTCTTGGTGAAGCAGCTAACCAAAAAGTATCAGTTGTAAGTTCAGGTTCTCTTGCGCTTGATATTGCACTTGGTGCAGGTGGTTACCCTAAAGGTCGTATCGTTGAAATCTACGGACCAGAATCTTCTGGTAAAACAACAGTCGCTCTTCATGCCGTTGCAGCGGTTCAAAAAGAAGGTGGAATTGCAGCCTTTATCGATGCTGAAAATGCTCTTGACCCAGAATATGCAAAAGCACTCGGTGTAAATATTGATGAACTTTTGCTCTCACAACCTGACTATGGTGAACAAGGACTTCAAATTGCTGAAAAATTGATTACTTCTGGAGCGGTTGACTTGGTCGTTATTGACTCAGTTGCAGCCTTGGTACCAAAGGCCGAAATTGATGGCGAAATCGGAGACAGTTCAGTTGGTCTTCAAGCACGTATGATGTCACAAGCTATGCGTAAACTTGCAGGACATATCAACAAAACAAAAACAACAGCGATTTTCATCAACCAATTGCGTGAAAAAGTTGGAGTGATGTTTGGTTCACCAGAAACAACTCCTGGTGGTCGTGCCTTGAAATTTTACGCCTCAGTTCGTCTTGACGTACGTGGTTCAACAAAAATTGAAGAAGGTTCTGGAGATAACAAAACTCAAATTGGTAAAATCACCAAAATCAAAGTCGTTAAAAATAAAGTTGCACCACCATTTAAGGTTGCGCTTGTTGATATCATGTTTGGTGAAGGAATTTCAAGTACAGGTGAGCTTTTAAATATTGCTGTTGAAGAAGGCATTATTAAGAAATCTGGTGCTTGGTTTGCTTATAATGATGAGAAGATTGGTCAAGGGGCAGAAAAAGCTAAAAACTACCTCAAAGAGCATCAAGATGTTTTTGATGAAATAGACCACAAAGTTCGGGCAGCTCATGGACTTCTTGAT
>recA_Lcl-279
GAGCGTGATAAAGCATTGGCTGATGCTCTTGCTCTGATTGAAAAAGACTTTGGGAAAGGTTCACTCATGCGTCTTGGTGAAGCAGCTAACCAAAAAGTATCAGTTGTAAGTTCAGGTTCTCTTGCGCTTGATATTGCACTTGGTGCAGGTGGTTACCCTAAAGGTCGTATCGTTGAAATCTACGGACCAGAATCTTCTGGTAAAACAACAGTCGCTCTTCATGCCGTTGCAGCGGTTCAAAAAGAAGGTGGAATTGCAGCCTTTATCGATGCTGAAAATGCTCTTGACCCAGAATATGCAAAAGCACTCGGTGTAAATATTGATGAACTTTTGCTCTCACAACCTGACTATGGTGAACAAGGACTTCAAATTGCTGAAAAATTGATTACTTCTGGAGCGGTTGACTTGGTCGTTATTGACTCAGTTGCAGCCTTGGTACCAAAGGCCGAAATTGATGGCGAAATCGGAGACAGTTCAGTTGGTCTTCAAGCACGTATGATGTCACAAGCTATGCGTAAACTTGCAGGACATATCAACAAAACAAAAACAACAGCGATTTTCATCAACCAATTGCGTGAAAAAGTTGGAGTGATGTTTGGTTCACCAGAAACAACTCCTGGTGGTCGTGCCTTGAAATTTTACGCCTCAGTTCGTCTTGACGTACGTGGTTCAACAAAAATTGAAGAAGGTTCTGGAGATAACAAAACTCAAATTGGTAAAATCACCAAAATCAAAGTCGTTAAAAATAAAGTTGCACCACCATTTAAGGTTGCGCTTGTTGATATCATGTTTGGTGAAGGAATTTCAAGTACAGGTGAGCTTTTAAATATTGCTGTTGAAGAAGGCATTATTAAGAAATCTGGTGCTTGGTTTGCTTATAATGATGAGAAGATTGGTCAAGGGGCAGAAAAAGCTAAAAACTACCTCAAAGAGCATCAAGATGTTTTTGATGAAATAGACCACAAAGTTCGGGCAGCTCATGGACTTCTTGAT
>recA_Lcl-280
GAGCGTGATAAAGCATTGGCTGATGCTCTTGCTCTGATTGAAAAAGACTTTGGGAAAGGTTCACTCATGCGTCTTGGTGAAGCAGCTAACCAAAAAGTATCAGTTGTAAGTTCAGGTTCTCTTGCGCTTGATATTGCACTTGGTGCAGGTGGTTACCCTAAAGGTCGTATCGTTGAAATCTACGGACCAGAATCTTCTGGTAAAACAACAGTCGCTCTTCATGCCGTTGCAGCGGTTCAAAAAGAAGGTGGAATTGCAGCCTTTATCGATGCTGAAAATGCTCTTGACCCAGAATATGCAAAAGCACTAGGTGTAAATATTGATGAACTTTTGCTCTCACAACCTGACTATGGTGAACAAGGACTTCAAATTGCTGAAAAATTGATTACTTCTGGAGCGGTTGACTTGGTCGTTATTGACTCAGTTGCAGCCTTGGTACCAAAGGCCGAAATTGATGGCGAAATCGGAGACAGTTCAGTTGGTCTTCAAGCACGTATGATGTCACAAGCTATGCGTAAACTTGCAGGACATATCAACAAAACAAAAACAACAGCGATTTTCATCAACCAATTGCGTGAAAAAGTTGGAGTGATGTTTGGTTCACCAGAAACAACTCCTGGTGGTCGTGCCTTGAAATTTTACGCCTCAGTTCGTCTTGACGTACGTGGTTCAACAAAAATTGAAGAAGGTTCTGGAGATAACAAAACTCAAATTGGTAAAATCACCAAAATCAAAGTCGTTAAAAATAAAGTTGCACCACCATTTAAGGTTGCGCTTGTTGATATCATGTTTGGTGAAGGAATTTCAAGTACAGGTGAGCTTTTAAATATTGCTGTTGAAGAAGGCATTATTAAGAAATCTGGTGCTTGGTTTGCTTATAATGATGAGAAGATTGGTCAAGGGGCAGAAAAAGCTAAAAACTACCTCAAAGAGCATCAAGATGTTTTTGATGAAATAGACCACAAAGTTCGGGCAGCTCATGGACTTCTTGAT
>recA_Lcl-281
GAGCGTGATAAAGCATTGGCTGATGCTCTTGCTCTGATTGAAAAAGACTTTGGGAAAGGTTCACTCATGCGTCTTGGTGAAGCAGCTAACCAAAAAGTATCAGTTGTAAGTTCAGGTTCTCTTGCGCTTGATATTGCACTTGGTGCAGGTGGTTACCCTAAAGGTCGTATCGTTGAAATCTACGGACCAGAATCTTCTGGTAAAACAACAGTCGCTCTTCATGCCGTTGCAGCGGTTCAAAAAGAAGGTGGAATTGCAGCCTTTATCGATGCTGAAAATGCTCTTGACCCAGAATATGCAAAAGCACTCGGTGTAAATATTGATGAACTTTTGCTCTCACAACCTGACTATGGTGAACAAGGACTTCAAATTGCTGAAAAATTGATTACTTCTGGAGCGGTTGACTTGGTCGTTATTGACTCAGTTGCAGCCTTGGTACCAAAGGCCGAAATTGATGGCGAAATCGGAGACAGTTCAGTTGGTCTTCAAGCACGTATGATGTCACAAGCTATGCGTAAACTTGCAGGACATATCAACAAAACAAAAACAACAGCGATTTTCATCAACCAATTGCGTGAAAAAGTTGGAGTGATGTTTGGTTCACCAGAAACAACTCCTGGTGGTCGTGCCTTGAAATTTTACGCCTCAGTTCGTCTTGACGTACGTGGTTCAACAAAAATTGAAGAAGGTTCTGGAGATAACAAAACTCAAATTGGTAAAATCACCAAAATCAAAGTCGTTAAAAATAAAGTTGCACCACCATTTAAGGTTGCGCTTGTTGATATCATGTTTGGTGAAGGAATTTCAAGTACAGGTGAGCTTTTAAATATTGCTGTTGAAGAAGGCATTATTAAGAAATCTGGTGCTTGGTTTGCTTATAATGATGAGAAGATTGGTCAAGGGGCAGAAAAAGCTAAAAACTACCTCAAAGAGCATCAAGATGTTTTTGATGAAATAGACCACAAAGTTCGGGCAGCTCATGAACTTCTTGAT
>recA_Lcl-282
GAACGTGACAAAGCTTTGGCAGATGCACTTGCTCTGATTGAAAAAGACTTTGGGAAAGGTTCACTTATGCGACTTGGCGAAGCAGCCAACCAGAAAGTGTCAGTAGTAAGTTCAGGCTCACTTGCACTTGATATTGCGCTTGGTGCAGGTGGATATCCTAAAGGACGTATCGTTGAAATCTACGGACCAGAATCTTCTGGTAAAACAACAGTCGCTCTTCATGCCGTTGCAGCGGTTCAAAAAGAAGGTGGAATTGCAGCCTTTATCGATGCTGAAAATGCGCTTGACCCAGAATATGCAAAAGCGCTCGGTGTCAATATCGATGAACTTTTACTTTCACAACCAGACTATGGTGAACAAGGGCTTCAAATTGCTGAAAAATTGATTACATCTGGTGCAGTTGACTTAGTTGTTATTGACTCAGTTGCAGCTTTGGTACCTAAAGCCGAAATTGATGGTGAAATTGGTGACAGTTCAGTTGGGCTTCAAGCTCGTATGATGTCACAAGCCATGCGTAAACTTGCAGGACATATTAATAAAACAAAAACAACAGCTATTTTCATCAACCAATTGCGTGAAAAAGTTGGGGTTATGTTTGGTTCGCCAGAAACAACACCTGGTGGTCGTGCATTGAAATTCTACGCTTCTGTACGTCTTGATGTACGTGGTTCAACAAAAATCGAAGAAGGTTCTGGAGATAACAAGACCCAAATCGGTAAAATCACAAAAATCAAAGTCGTTAAAAATAAAGTGGCTCCACCATTCAAGGTTGCTCTCGTAGATATCATGTTTGGTGAAGGAATTTCAAGAACCGGTGAACTTTTAAACATTGCTGTTGATGAAGGAATCATCAAAAAATCAGGCGCTTGGTTTGCTTACAATGACGAAAAAATTGGTCAAGGAGCAGAAAAAGCGAAGAACTATCTCAAAGAACATCAAGAAATCTTTGATGAAATTGACCATAAAGTTCGTACCGCACACGGTCTTCTTGAT
>recA_Lcl-283
GAGCGTGATAAAGCATTGGCTGATGCTCTTGCTCTGATTGAAAAAGACTTTGGGAAAGGTTCACTCATGCGTCTTGGTGAAGCAGCTAACCAAAAAGTATCAGTTGTAAGTTCAGGTTCTCTTGCGCTTGATATTGCACTTGGTGCAGGTGGTTACCCTAAAGGTCGTATCGTTGAAATCTACGGACCAGAATCTTCTGGTAAAACAACAGTCGCTCTTCATGCCGTTGCAGCGGTTCAAAAAGAAGGTGGAATTGCAGCCTTTATCGATGCTGAAAATGCTCTTGACCCAGAATATGCAAAAGCACTCGGTGTAAATATTGATGAACTTTTGCTCTCACAACCTGACTATGGTGAACAAGGACTTCAAATTGCTGAAAAATTGATTACTTCTGGAGCGGTTGACTTGGTCGTTATTGACTCAGTTGCAGCCTTGGTACCAAAGGCCGAAATTGATGGCGAAATCGGAGACAGTTCAGTTGGTCTTCAAGCACGTATGATGTCACAAGCTATGCGTAAACTTGCAGGACATATCAACAAAACAAAAACAACAGCGATTTTCATCAACCAATTGCGTGAAAAAGTTGGAGTGATGTTTGGTTCACCAGAAACAACTCCTGGTGGTCGTGCCTTGAAATTTTACGCCTCAGTTCGTCTTGACGTACGTGGTTCAACAAAAATTGAAGAAGGTTCTGGAGATAACAAAACTCAAATTGGTAAAATCACCAAAATCAAAGTCGTTAAAAATAAAGTTGCACCACCATTTAAGGTTGCGCTTGTTGATATCATGTTTGGTGAAGGAATTTCAAGTACAGGTGAGCTTTTAAATATTGCTGTTGAAGAAGGCATTATTAAGAAATCTGGTGCTTGGTTTGCTTATAATGATGAGAAGATTGGTCAAGGGGCAGAAAAAGCTAAAAACTACCTCAAAGAGCATCAAGATGTTTTTGATGAAATAGACCACAAAGTTCGGGCAGCTCATGGACTTCTTGAT
>recA_Lcl-284
GAGCGTGATAAAGCATTGGCTGATGCTCTTGCTCTGATTGAAAAAGACTTTGGGAAAGGTTCACTCATGCGTCTTGGTGAAGCAGCTAACCAAAAAGTATCAGTTGTAAGTTCAGGTTCTCTTGCGCTTGATATTGCACTTGGTGCAGGTGGTTACCCTAAAGGTCGTATCGTTGAAATCTACGGACCAGAATCTTCTGGTAAAACAACAGTCGCTCTTCATGCCGTTGCAGCGGTTCAAAAAGAAGGTGGAATTGCAGCCTTTATCGATGCTGAAAATGCTCTTGACCCAGAATATGCAAAAGCACTCGGTGTAAATATTGATGAACTTTTGCTCTCACAACCTGACTATGGTGAACAAGGACTTCAAATTGCTGAAAAATTGATTACTTCTGGAGCGGTTGACTTGGTCGTTATTGACTCAGTTGCAGCCTTGGTACCAAAGGCCGAAATTGATGGCGAAATCGGAGACAGTTCAGTTGGTCTTCAAGCACGTATGATGTCACAAGCTATGCGTAAACTTGCAGGACATATCAACAAAACAAAAACAACAGCGATTTTCATCAACCAATTGCGTGAAAAAGTTGGAGTGATGTTTGGTTCACCAGAAACAACTCCTGGTGGTCGTGCCTTGAAATTTTACGCCTCAGTTCGTCTTGACGTACGTGGTTCAACAAAAATTGAAGAAGGTTCTGGAGATAACAAAACTCAAATTGGTAAAATCACCAAAATCAAAGTCGTTAAAAATAAAGTTGCACCACCATTTAAGGTTGCGCTTGTTGATATCATGTTTGGTGAAGGAATTTCAAGTACAGGTGAGCTTTTAAATATTGCTGTTGAAGAAGGCATTATTAAGAAATCTGGTGCTTGGTTTGCTTATAATGATGAGAAGATTGGTCAAGGGGCAGAAAAAGCTAAAAACTACCTCAAAGAGCATCAAGATGTTTTTGATGAAATAGACCACAAAGTTCGGGCAGCTCATGGACTTCTTGAT
>recA_Lcl-285
GAGCGTGATAAAGCATTGGCTGATGCTCTTGCTCTGATTGAAAAAGACTTTGGGAAAGGTTCACTCATGCGTCTTGGTGAAGCAGCTAACCAAAAAGTATCAGTTGTAAGTTCAGGTTCTCTTGCGCTTGATATTGCACTTGGTGCAGGTGGTTACCCTAAAGGTCGTATCGTTGAAATCTACGGACCAGAATCTTCTGGTAAAACAACAGTCGCTCTTCATGCCGTTGCAGCGGTTCAAAAAGAAGGTGGAATTGCAGCCTTTATCGATGCTGAAAATGCTCTTGACCCAGAATATGCAAAAGCACTCGGTGTAAATATTGATGAACTTTTGCTCTCACAACCTGACTATGGTGAACAAGGACTTCAAATTGCTGAAAAATTGATTACTTCTGGAGCGGTTGACTTGGTCGTTATTGACTCAGTTGCAGCCTTGGTACCAAAGGCCGAAATTGATGGCGAAATCGGAGACAGTTCAGTTGGTCTTCAAGCACGTATGATGTCACAAGCTATGCGTAAACTTGCAGGACATATCAACAAAACAAAAACAACAGCGATTTTCATCAACCAATTGCGTGAAAAAGTTGGAGTGATGTTTGGTTCACCAGAAACAACTCCTGGTGGTCGTGCCTTGAAATTTTACGCCTCAGTTCGTCTTGACGTACGTGGTTCAACAAAAATTGAAGAAGGTTCTGGAGATAACAAAACTCAAATTGGTAAAATCACCAAAATCAAAGTCGTTAAAAATAAAGTTGCACCACCATTTAAGGTTGCGCTTGTTGATATCATGTTTGGTGAAGGAATTTCAAGTACAGGTGAGCTTTTAAATATTGCTGTTGAAGAAGGCATTATTAAGAAATCTGGTGCTTGGTTTGCTTATAATGATGAGAAGATTGGTCAAGGGGCAGAAAAAGCTAAAAACTACCTCAAAGAGCATCAAGATGTTTTTGATGAAATAGACCACAAAGTTCGGGCAGCTCATGGACTTCTTGAT
>recA_Lcl-286
GAGCGTGATAAAGCATTGGCTGATGCTCTTGCTCTGATTGAAAAAGACTTTGGGAAAGGTTCACTCATGCGTCTTGGTGAAGCAGCTAACCAAAAAGTATCAGTTGTAAGTTCAGGTTCTCTTGCGCTTGATATTGCACTTGGTGCAGGTGGTTACCCTAAAGGTCGTATCGTTGAAATCTACGGACCAGAATCTTCTGGTAAAACAACAGTCGCTCTTCATGCCGTTGCAGCGGTTCAAAAAGAAGGTGGAATTGCAGCCTTTATCGATGCTGAAAATGCTCTTGACCCAGAATATGCAAAAGCACTCGGTGTAAATATTGATGAACTTTTGCTCTCACAACCTGACTATGGTGAACAAGGACTTCAAATTGCTGAAAAATTGATTACTTCTGGAGCGGTTGACTTGGTCGTTATTGACTCAGTTGCAGCCTTGGTACCAAAGGCCGAAATTGATGGCGAAATCGGAGACAGTTCAGTTGGTCTTCAAGCACGTATGATGTCACAAGCCATGCGTAAACTTGCAGGACATATCAACAAAACAAAAACAACAGCGATTTTCATCAACCAATTGCGTGAAAAAGTTGGAGTGATGTTTGGTTCACCAGAAACAACTCCTGGTGGTCGTGCTTTGAAATTTTACGCCTCAGTTCGTCTTGACGTACGTGGTTCAACAAAAATTGAAGAAGGTTCTGGAGATAACAAAACTCAAATAGGTAAAATCACCAAAATCAAAGTCGTTAAAAATAAAGTTGCACCACCATTTAAGGTTGCGCTTGTTGATATCATGTTTGGTGAAGGAATTTCAAGTACAGGTGAGCTTTTAAATATTGCTGTTGAAGAAGGCATTATTAAGAAATCTGGTGCTTGGTTTGCTTATAATGATGAGAAGATTGGTCAAGGGGCAGAAAAAGCTAAAAACTACCTCAAAGAGCATCAAGATGTTTTTGATGAAATAGACCACAAAGTTCGGGCAGCTCATGGACTTCTTGAT
>recA_Lcl-287
GAGCGTGATAAAGCATTGGCTGATGCTCTTGCTCTGATTGAAAAAGACTTTGGGAAAGGTTCACTCATGCGTCTTGGTGAAGCAGCTAACCAAAAAGTATCAGTTGTAAGTTCAGGTTCTCTTGCGCTTGATATTGCACTTGGTGCAGGTGGTTACCCTAAAGGTCGTATCGTTGAAATCTACGGACCAGAATCTTCTGGTAAAACAACAGTCGCTCTTCATGCCGTTGCAGCGGTTCAAAAAGAAGGTGGAATTGCAGCCTTTATCGATGCTGAAAATGCTCTTGACCCAGAATATGCAAAAGCACTCGGTGTAAATATTGATGAACTTTTGCTCTCACAACCTGACTATGGTGAACAAGGACTTCAAATTGCTGAAAAATTGATTACTTCTGGAGCGGTTGACTTGGTCGTTATTGACTCAGTTGCAGCCTTGGTACCAAAGGCCGAAATTGATGGCGAAATCGGAGACAGTTCAGTTGGTCTTCAAGCACGTATGATGTCACAAGCTATGCGTAAACTTGCAGGACATATCAACAAAACAAAAACAACAGCGATTTTCATCAACCAATTGCGTGAAAAAGTTGGAGTGATGTTTGGTTCACCAGAAACAACTCCTGGTGGTCGTGCCTTGAAATTTTACGCCTCAGTTCGTCTTGACGTACGTGGTTCAACAAAAATTGAAGAAGGTTCTGGAGATAACAAAACTCAAATTGGTAAAATCACCAAAATCAAAGTCGTTAAAAATAAAGTTGCACCACCATTTAAGGTTGCGCTTGTTGATATCATGTTTGGTGAAGGAATTTCAAGTACAGGTGAGCTTTTAAATATTGCTGTTGAAGAAGGCATTATTAAGAAATCTGGTGCTTGGTTTGCTTATAATGATGAGAAGATTGGTCAAGGGGCAGAAAAAGCTAAAAACTACCTCAAAGAGCATCAAGATGTTTTTGATGAAATAGACCACAAAGTTCGGGCAGCTCATGGACTTCTTGAT
>recA_Lcl-288
GAGCGTGATAAAGCATTGGCTGATGCTCTTGCTCTGATTGAAAAAGACTTTGGGAAAGGTTCACTCATGCGTCTTGGTGAAGCAGCTAACCAAAAAGTATCAGTTGTAAGTTCAGGTTCTCTTGCGCTTGATATTGCACTTGGTGCAGGTGGTTACCCTAAAGGTCGTATCGTTGAAATCTACGGACCAGAATCTTCTGGTAAAACAACAGTCGCTCTTCATGCCGTTGCAGCGGTTCAAAAAGAAGGTGGAATTGCAGCCTTTATCGATGCTGAAAATGCTCTTGACCCAGAATATGCAAAAGCACTCGGTGTAAATATTGATGAACTTTTGCTCTCACAACCTGACTATGGTGAACAAGGACTTCAAATTGCTGAAAAATTGATTACTTCTGGAGCGGTTGACTTGGTCGTTATTGACTCAGTTGCAGCCTTGGTACCAAAGGCCGAAATTGATGGCGAAATCGGAGACAGTTCAGTTGGTCTTCAAGCACGTATGATGTCACAAGCTATGCGTAAACTTGCAGGACATATCAACAAAACAAAAACAACAGCGATTTTCATCAACCAATTGCGTGAAAAAGTTGGAGTGATGTTTGGTTCACCAGAAACAACTCCTGGTGGTCGTGCCTTGAAATTTTACGCCTCAGTTCGTCTTGACGTACGTGGTTCAACAAAAATTGAAGAAGGTTCTGGAGATAACAAAACTCAAATTGGTAAAATCACCAAAATCAAAGTCGTTAAAAATAAAGTTGCACCACCATTTAAGGTTGCGCTTGTTGATATCATGTTTGGTGAAGGAATTTCAAGTACAGGTGAGCTTTTAAATATTGCTGTTGAAGAAGGCATTATTAAGAAATCTGGTGCTTGGTTTGCTTATAATGATGAGAAGATTGGTCAAGGGGCAGAAAAAGCTAAAAACTACCTCAAAGAGCATCAAGATGTTTTTGATGAAATAGACCACAAAGTTCGGGCAGCTCATGGACTTCTTGAT
>recA_Lcl-289
GAGCGTGATAAAGCATTGGCTGATGCTCTTGCTCTGATTGAAAAAGACTTTGGGAAAGGTTCACTCATGCGTCTTGGTGAAGCAGCTAACCAAAAAGTATCAGTTGTAAGTTCAGGTTCTCTTGCGCTTGATATTGCACTTGGTGCAGGTGGTTACCCTAAAGGTCGTATCGTTGAAATCTACGGACCAGAATCTTCTGGTAAAACAACAGTCGCTCTTCATGCCGTTGCAGCGGTTCAAAAAGAAGGTGGAATTGCAGCCTTTATCGATGCTGAAAATGCTCTTGACCCAGAATATGCAAAAGCACTCGGTGTAAATATTGATGAACTTTTGCTCTCACAACCTGACTATGGTGAACAAGGACTTCAAATTGCTGAAAAATTGATTACTTCTGGAGCGGTTGACTTGGTCGTTATTGACTCAGTTGCAGCCTTGGTACCAAAGGCCGAAATTGATGGCGAAATCGGAGACAGTTCAGTTGGTCTTCAAGCACGTATGATGTCACAAGCTATGCGTAAACTTGCAGGACATATCAACAAAACAAAAACAACAGCGATTTTCATCAACCAATTGCGTGAAAAAGTTGGAGTGATGTTTGGTTCACCAGAAACAACTCCTGGTGGTCGTGCCTTGAAATTTTACGCCTCAGTTCGTCTTGACGTACGTGGTTCAACAAAAATTGAAGAAGGTTCTGGAGATAACAAAACTCAAATTGGTAAAATCACCAAAATCAAAGTCGTTAAAAATAAAGTTGCACCACCATTTAAGGTTGCGCTTGTTGATATCATGTTTGGTGAAGGAATTTCAAGTACAGGTGAGCTTTTAAATATTGCTGTTGAAGAAGGCATTATTAAGAAATCTGGTGCTTGGTTTGCTTATAATGATGAGAAGATTGGTCAAGGGGCAGAAAAAGCTAAAAACTACCTCAAAGAGCATCAAGATGTTTTTGATGAAATAGACCACAAAGTTCGGGCAGCTCATGGACTTCTTGAT
>recA_Lcl-290
GAGCGTGATAAAGCATTGGCTGATGCTCTTGCTCTGATTGAAAAAGACTTTGGGAAAGGTTCACTCATGCGTCTTGGTGAAGCAGCTAACCAAAAAGTATCAGTTGTAAGTTCAGGTTCTCTTGCGCTTGATATTGCACTTGGTGCAGGTGGTTACCCTAAAGGTCGTATCGTTGAAATCTACGGACCAGAATCTTCTGGTAAAACAACAGTCGCTCTTCATGCCGTTGCAGCGGTTCAAAAAGAAGGTGGAATTGCAGCCTTTATCGATGCTGAAAATGCTCTTGACCCAGAATATGCAAAAGCACTCGGTGTAAATATTGATGAACTTTTGCTCTCACAACCTGACTATGGTGAACAAGGACTTCAAATTGCTGAAAAATTGATTACTTCTGGAGCGGTTGACTTGGTCGTTATTGACTCAGTTGCAGCCTTGGTACCAAAGGCCGAAATTGATGGCGAAATCGGAGACAGTTCAGTTGGTCTTCAAGCACGTATGATGTCACAAGCTATGCGTAAACTTGCAGGACATATCAACAAAACAAAAACAACAGCGATTTTCATCAACCAATTGCGTGAAAAAGTTGGAGTGATGTTTGGTTCACCAGAAACAACTCCTGGTGGTCGTGCCTTGAAATTTTACGCCTCAGTTCGTCTTGACGTACGTGGTTCAACAAAAATTGAAGAAGGTTCTGGAGATAACAAAACTCAAATTGGTAAAATCACCAAAATCAAAGTCGTTAAAAATAAAGTTGCACCACCATTTAAGGTTGCGCTTGTTGATATCATGTTTGGTGAAGGAATTTCAAGTACAGGTGAGCTTTTAAATATTGCTGTTGAAGAAGGCATTATTAAGAAATCTGGTGCTTGGTTTGCTTATAATGATGAGAAGATTGGTCAAGGGGCAGAAAAAGCTAAAAACTACCTCAAAGAGCATCAAGATGTTTTTGATGAAATAGACCACAAAGTTCGGGCAGCTCATGGACTTCTTGAT
>recA_Lcl-291
GAGCGTGATAAAGCATTGGCTGATGCTCTTGCTCTGATTGAAAAAGACTTTGGGAAAGGTTCACTCATGCGTCTTGGTGAAGCAGCTAACCAAAAAGTATCAGTTGTAAGTTCAGGTTCTCTTGCGCTTGATATTGCACTTGGTGCAGGTGGTTACCCTAAAGGTCGTATCGTTGAAATCTACGGACCAGAATCTTCTGGTAAAACAACAGTCGCTCTTCATGCCGTTGCAGCGGTTCAAAAAGAAGGTGGAATTGCAGCCTTTATCGATGCTGAAAATGCTCTTGACCCAGAATATGCAAAAGCACTAGGTGTAAATATTGATGAACTTTTGCTCTCACAACCTGACTATGGTGAACAAGGACTTCAAATTGCTGAAAAATTGATTACTTCTGGAGCGGTTGACTTGGTCGTTATTGACTCAGTTGCAGCCTTGGTACCAAAGGCCGAAATTGATGGCGAAATCGGAGACAGTTCAGTTGGTCTTCAAGCACGTATGATGTCACAAGCTATGCGTAAACTTGCAGGACATATCAACAAAACAAAAACAACAGCGATTTTCATCAACCAATTGCGTGAAAAAGTTGGAGTGATGTTTGGTTCACCAGAAACAACTCCTGGTGGTCGTGCCTTGAAATTTTACGCCTCAGTTCGTCTTGACGTACGTGGTTCAACAAAAATTGAAGAAGGTTCTGGAGATAACAAAACTCAAATTGGTAAAATCACCAAAATCAAAGTCGTTAAAAATAAAGTTGCACCACCATTTAAGGTTGCGCTTGTTGATATCATGTTTGGTGAAGGAATTTCAAGTACAGGTGAGCTTTTAAATATTGCTGTTGAAGAAGGCATTATTAAGAAATCTGGTGCTTGGTTTGCTTATAATGATGAGAAGATTGGTCAAGGGGCAGAAAAAGCTAAAAACTACCTCAAAGAGCATCAAGATGTTTTTGATGAAATAGACCACAAAGTTCGGGCAGCTCATGGACTTCTTGAT
>recA_Lcl-292
GAGCGTGATAAAGCATTGGCTGATGCTCTTGCTCTGATTGAAAAAGACTTTGGGAAAGGTTCACTCATGCGTCTTGGTGAAGCAGCTAACCAAAAAGTATCAGTTGTAAGTTCAGGTTCTCTTGCGCTTGATATTGCACTTGGTGCAGGTGGTTACCCTAAAGGTCGTATCGTTGAAATCTACGGACCAGAATCTTCTGGTAAAACAACAGTCGCTCTTCATGCCGTTGCAGCGGTTCAAAAAGAAGGTGGAATTGCAGCCTTTATCGATGCTGAAAATGCTCTTGACCCAGAATATGCAAAAGCACTCGGTGTAAATATTGATGAACTTTTGCTCTCACAACCTGACTATGGTGAACAAGGACTTCAAATTGCTGAAAAATTGATTACTTCTGGAGCGGTTGACTTGGTCGTTATTGACTCAGTTGCAGCCTTGGTACCAAAGGCCGAAATTGATGGCGAAATCGGAGACAGTTCAGTTGGTCTTCAAGCACGTATGATGTCACAAGCTATGCGTAAACTTGCAGGACATATCAACAAAACAAAAACAACAGCGATTTTCATCAACCAATTGCGTGAAAAAGTTGGAGTGATGTTTGGTTCACCAGAAACAACTCCTGGTGGTCGTGCCTTGAAATTTTACGCCTCAGTTCGTCTTGACGTACGTGGTTCAACAAAAATTGAAGAAGGTTCTGGAGATAACAAAACTCAAATTGGTAAAATCACCAAAATCAAAGTCGTTAAAAATAAAGTTGCACCACCATTTAAGGTTGCGCTTGTTGATATCATGTTTGGTGAAGGAATTTCAAGTACAGGTGAGCTTTTAAATATTGCTGTTGAAGAAGGCATTATTAAGAAATCTGGTGCTTGGTTTGCTTATAATGATGAGAAGATTGGTCAAGGGGCAGAAAAAGCTAAAAACTACCTCAAAGAGCATCAAGATGTTTTTGATGAAATAGACCACAAAGTTCGGGCAGCTCATGGACTTCTTGAT
>recA_Lcl-293
GAACGTGACAAAGCTTTGGCAGATGCACTTGCTCTGATTGAAAAAGACTTTGGGAAAGGTTCACTTATGCGACTTGGCGAAGCAGCCAACCAGAAAGTGTCAGTAGTAAGTTCAGGCTCACTTGCACTTGATATTGCGCTTGGTGCAGGTGGATATCCTAAAGGACGTATCGTTGAAATCTACGGACCAGAATCTTCTGGTAAAACAACAGTCGCTCTTCATGCCGTTGCAGCGGTTCAAAAAGAAGGTGGAATTGCAGCCTTTATCGATGCTGAAAATGCGCTTGACCCAGAATATGCAAAAGCGCTCGGTGTCAATATCGATGAACTTTTACTTTCACAACCAGACTATGGTGAACAAGGGCTTCAAATTGCTGAAAAATTGATTACATCTGGTGCAGTTGACTTAGTTGTTATTGACTCAGTTGCAGCTTTGGTACCTAAAGCCGAAATTGATGGTGAAATTGGTGACAGTTCAGTTGGGCTTCAAGCTCGTATGATGTCACAAGCCATGCGTAAACTTGCAGGACATATTAATAAAACAAAAACAACAGCTATTTTCATCAACCAATTGCGTGAAAAAGTTGGGGTTATGTTTGGTTCGCCAGAAACAACACCTGGTGGTCGTGCATTGAAATTCTACGCTTCTGTACGTCTTGATGTACGTGGTTCAACAAAAATCGAAGAAGGTTCTGGAGATAACAAGACCCAAATCGGTAAAATCACAAAAATCAAAGTCGTTAAAAATAAAGTGGCTCCACCATTCAAGGTTGCTCTCGTAGATATCATGTTTGGTGAAGGAATTTCAAGAACCGGTGAACTTTTAAACATTGCTGTTGATGAAGGAATCATCAAAAAATCAGGCGCTTGGTTTGCTTACAATGACGAAAAAATTGGTCAAGGAGCAGAAAAAGCGAAGAACTATCTCAAAGAACATCAAGAAATCTTTGATGAAATTGACCATAAAGTTCGTACCGCACACGGTCTTCTTGAT
>recA_Lcl-294
GAGCGTGATAAAGCATTGGCTGATGCTCTTGCTCTGATTGAAAAAGACTTTGGGAAAGGTTCACTCATGCGTCTTGGTGAAGCAGCTAACCAAAAAGTATCAGTTGTAAGTTCAGGTTCTCTTGCGCTTGATATTGCACTTGGTGCAGGTGGTTACCCTAAAGGTCGTATCGTTGAAATCTACGGACCAGAATCTTCTGGTAAAACAACAGTCGCTCTTCATGCCGTTGCAGCGGTTCAAAAAGAAGGTGGAATTGCAGCCTTTATCGATGCTGAAAATGCTCTTGACCCAGAATATGCAAAAGCACTCGGTGTAAATATTGATGAACTTTTGCTCTCACAACCTGACTATGGTGAACAAGGACTTCAAATTGCTGAAAAATTGATTACTTCTGGAGCGGTTGACTTGGTCGTTATTGACTCAGTTGCAGCCTTGGTACCAAAGGCCGAAATTGATGGCGAAATCGGAGACAGTTCAGTTGGTCTTCAAGCACGTATGATGTCACAAGCCATGCGTAAACTTGCAGGACATATCAACAAAACAAAAACAACAGCGATTTTCATCAACCAATTGCGTGAAAAAGTTGGAGTGATGTTTGGTTCACCAGAAACAACTCCTGGTGGTCGTGCTTTGAAATTTTACGCCTCAGTTCGTCTTGACGTACGTGGTTCAACAAAAATTGAAGAAGGTTCTGGAGATAACAAAACTCAAATAGGTAAAATCACCAAAATCAAAGTCGTTAAAAATAAAGTTGCACCACCATTTAAGGTTGCGCTTGTTGATATCATGTTTGGTGAAGGAATTTCAAGTACAGGTGAGCTTTTAAATATTGCTGTTGAAGAAGGCATTATTAAGAAATCTGGTGCTTGGTTTGCTTATAATGATGAGAAGATTGGTCAAGGGGCAGAAAAAGCTAAAAACTACCTCAAAGAGCATCAAGATGTTTTTGATGAAATAGACCACAAAGTTCGGGCAGCTCATGGACTTCTTGAT
>recA_Lcl-295
GAGCGTGATAAAGCATTGGCTGATGCTCTTGCTCTGATTGAAAAAGACTTTGGGAAAGGTTCACTCATGCGTCTTGGTGAAGCAGCTAACCAAAAAGTATCAGTTGTAAGTTCAGGTTCTCTTGCGCTTGATATTGCACTTGGTGCAGGTGGTTACCCTAAAGGTCGTATCGTTGAAATCTACGGACCAGAATCTTCTGGTAAAACAACAGTCGCTCTTCATGCCGTTGCAGCGGTTCAAAAAGAAGGTGGAATTGCAGCCTTTATCGATGCTGAAAATGCTCTTGACCCAGAATATGCAAAAGCACTCGGTGTAAATATTGATGAACTTTTGCTCTCACAACCTGACTATGGTGAACAAGGACTTCAAATTGCTGAAAAATTGATTACTTCTGGAGCGGTTGACTTGGTCGTTATTGACTCAGTTGCAGCCTTGGTACCAAAGGCCGAAATTGATGGCGAAATCGGAGACAGTTCAGTTGGTCTTCAAGCACGTATGATGTCACAAGCCATGCGTAAACTTGCAGGACATATCAACAAAACAAAAACAACAGCGATTTTCATCAACCAATTGCGTGAAAAAGTTGGAGTGATGTTTGGTTCACCAGAAACAACTCCTGGTGGTCGTGCTTTGAAATTTTACGCCTCAGTTCGTCTTGACGTACGTGGTTCAACAAAAATTGAAGAAGGTTCTGGAGATAACAAAACTCAAATAGGTAAAATCACCAAAATCAAAGTCGTTAAAAATAAAGTTGCACCACCATTTAAGGTTGCGCTTGTTGATATCATGTTTGGTGAAGGAATTTCAAGTACAGGTGAGCTTTTAAATATTGCTGTTGAAGAAGGCATTATTAAGAAATCTGGTGCTTGGTTTGCTTATAATGATGAGAAGATTGGTCAAGGGGCAGAAAAAGCTAAAAACTACCTCAAAGAGCATCAAGATGTTTTTGATGAAATAGACCACAAAGTTCGGGCAGCTCATGGACTTCTTGAT
>recA_Lcl-296
GAGCGTGATAAAGCATTGGCTGATGCTCTTGCTCTGATTGAAAAAGACTTTGGGAAAGGTTCACTCATGCGTCTTGGTGAAGCAGCTAACCAAAAAGTATCAGTTGTAAGTTCAGGTTCTCTTGCGCTTGATATTGCACTTGGTGCAGGTGGTTACCCTAAAGGTCGTATCGTTGAAATCTACGGACCAGAATCTTCTGGTAAAACAACAGTCGCTCTTCATGCCGTTGCAGCGGTTCAAAAAGAAGGTGGAATTGCAGCCTTTATCGATGCTGAAAATGCTCTTGACCCAGAATATGCAAAAGCACTCGGTGTAAATATTGATGAACTTTTGCTCTCACAACCTGACTATGGTGAACAAGGACTTCAAATTGCTGAAAAATTGATTACTTCTGGAGCGGTTGACTTAGTCGTTATTGACTCAGTTGCAGCCTTGGTACCAAAGGCCGAAATTGATGGCGAAATCGGAGACAGTTCAGTTGGTCTTCAAGCACGTATGATGTCACAAGCTATGCGTAAACTTGCAGGACATATCAACAAAACAAAAACAACAGCGATTTTCATCAACCAATTGCGTGAAAAAGTTGGAGTGATGTTTGGTTCACCAGAAACAACTCCTGGTGGTCGTGCCTTGAAATTTTACGCCTCAGTTCGTCTTGACGTACGTGGTTCAACAAAAATTGAAGAAGGTTCTGGAGATAACAAAACTCAAATTGGTAAAATCACCAAAATCAAAGTCGTTAAAAATAAAGTTGCACCACCATTTAAGGTTGCGCTTGTTGATATCATGTTTGGTGAAGGAATTTCAAGTACAGGTGAGCTTTTAAATATTGCTGTTGAAGAAGGCATTATTAAGAAATCTGGTGCTTGGTTTGCTTATAATGATGAGAAGATTGGTCAAGGGGCAGAAAAAGCTAAAAACTACCTCAAAGAGCATCAAGATGTTTTTGATGAAATAGACCACAAAGTTCGGGCAGCTCATGGACTTCTTGAT
>recA_Lcl-297
GAGCGTGATAAAGCATTGGCTGATGCTCTTGCTCTGATTGAAAAAGACTTTGGGAAAGGTTCACTCATGCGTCTTGGTGAAGCAGCTAACCAAAAAGTATCAGTTGTAAGTTCAGGTTCTCTTGCGCTTGATATTGCACTTGGTGCAGGTGGTTACCCTAAAGGTCGTATCGTTGAAATCTACGGACCAGAATCTTCTGGTAAAACAACAGTCGCTCTTCATGCCGTTGCAGCGGTTCAAAAAGAAGGTGGAATTGCAGCCTTTATCGATGCTGAAAATGCTCTTGACCCAGAATATGCAAAAGCACTCGGTGTAAATATTGATGAACTTTTGCTCTCACAACCTGACTATGGTGAACAAGGACTTCAAATTGCTGAAAAATTGATTACTTCTGGAGCGGTTGACTTGGTCGTTATTGACTCAGTTGCAGCCTTGGTACCAAAGGCCGAAATTGATGGCGAAATCGGAGACAGTTCAGTTGGTCTTCAAGCACGTATGATGTCACAAGCTATGCGTAAACTTGCAGGACATATCAACAAAACAAAAACAACAGCGATTTTCATCAACCAATTGCGTGAAAAAGTTGGAGTGATGTTTGGTTCACCAGAAACAACTCCTGGTGGTCGTGCCTTGAAATTTTACGCCTCAGTTCGTCTTGACGTACGTGGTTCAACAAAAATTGAAGAAGGTTCTGGAGATAACAAAACTCAAATTGGTAAAATCACCAAAATCAAAGTCGTTAAAAATAAAGTTGCACCACCATTTAAGGTTGCGCTTGTTGATATCATGTTTGGTGAAGGAATTTCAAGTACAGGTGAGCTTTTAAATATTGCTGTTGAAGAAGGCATTATTAAGAAATCTGGTGCTTGGTTTGCTTATAATGATGAGAAGATTGGTCAAGGGGCAGAAAAAGCTAAAAACTACCTCAAAGAGCATCAAGATGTTTTTGATGAAATAGACCACAAAGTTCGGGCAGCTCATGGACTTCTTGAT
>recA_Lcl-298
GAGCGTGATAAAGCATTGGCTGATGCTCTTGCTCTGATTGAAAAAGACTTTGGGAAAGGTTCACTCATGCGTCTTGGTGAAGCAGCTAACCAAAAAGTATCAGTTGTAAGTTCAGGTTCTCTTGCGCTTGATATTGCACTTGGTGCAGGTGGTTACCCTAAAGGTCGTATCGTTGAAATCTACGGACCAGAATCTTCTGGTAAAACAACAGTCGCTCTTCATGCCGTTGCAGCGGTTCAAAAAGAAGGTGGAATTGCAGCCTTTATCGATGCTGAAAATGCTCTTGACCCAGAATATGCAAAAGCACTCGGTGTAAATATTGATGAACTTTTGCTCTCACAACCTGACTATGGTGAACAAGGACTTCAAATTGCTGAAAAATTGATTACTTCTGGAGCGGTTGACTTGGTCGTTATTGACTCAGTTGCAGCCTTGGTACCAAAGGCCGAAATTGATGGCGAAATCGGAGACAGTTCAGTTGGTCTTCAAGCACGTATGATGTCACAAGCTATGCGTAAACTTGCAGGACATATCAACAAAACAAAAACAACAGCGATTTTCATCAACCAATTGCGTGAAAAAGTTGGAGTGATGTTTGGTTCACCAGAAACAACTCCTGGTGGTCGTGCCTTGAAATTTTACGCCTCAGTTCGTCTTGACGTACGTGGTTCAACAAAAATTGAAGAAGGTTCTGGAGATAACAAAACTCAAATTGGTAAAATCACCAAAATCAAAGTCGTTAAAAATAAAGTTGCACCACCATTTAAGGTTGCGCTTGTTGATATCATGTTTGGTGAAGGAATTTCAAGTACAGGTGAGCTTTTAAATATTGCTGTTGAAGAAGGCATTATTAAGAAATCTGGTGCTTGGTTTGCTTATAATGATGAGAAGATTGGTCAAGGGGCAGAAAAAGCTAAAAACTACCTCAAAGAGCATCAAGATGTTTTTGATGAAATAGACCACAAAGTTCGGGCAGCTCATGGACTTCTTGAT
>recA_Lcl-299
GAGCGTGATAAAGCATTGGCTGATGCTCTTGCTCTGATTGAAAAAGACTTTGGGAAAGGTTCACTCATGCGTCTTGGTGAAGCAGCTAACCAAAAAGTATCAGTTGTAAGTTCAGGTTCTCTTGCGCTTGATATTGCACTTGGTGCAGGTGGTTACCCTAAAGGTCGTATCGTTGAAATCTACGGACCAGAATCTTCTGGTAAAACAACAGTCGCTCTTCATGCCGTTGCAGCGGTTCAAAAAGAAGGTGGAATTGCAGCCTTTATCGATGCTGAAAATGCTCTTGACCCAGAATATGCAAAAGCACTCGGTGTAAATATTGATGAACTTTTGCTCTCACAACCTGACTATGGTGAACAAGGACTTCAAATTGCTGAAAAATTGATTACTTCTGGAGCGGTTGACTTGGTCGTTATTGACTCAGTTGCAGCCTTGGTACCAAAGGCCGAAATTGATGGCGAAATCGGAGACAGTTCAGTTGGTCTTCAAGCACGTATGATGTCACAAGCTATGCGTAAACTTGCAGGACATATCAACAAAACAAAAACAACAGCGATTTTCATCAACCAATTGCGTGAAAAAGTTGGAGTGATGTTTGGTTCACCAGAAACAACTCCTGGTGGTCGTGCCTTGAAATTTTACGCCTCAGTTCGTCTTGACGTACGTGGTTCAACAAAAATTGAAGAAGGTTCTGGAGATAACAAAACTCAAATTGGTAAAATCACCAAAATCAAAGTCGTTAAAAATAAAGTTGCACCACCATTTAAGGTTGCGCTTGTTGATATCATGTTTGGTGAAGGAATTTCAAGTACAGGTGAGCTTTTAAATATTGCTGTTGAAGAAGGCATTATTAAGAAATCTGGTGCTTGGTTTGCTTATAATGATGAGAAGATTGGTCAAGGGGCAGAAAAAGCTAAAAACTACCTCAAAGAGCATCAAGATGTTTTTGATGAAATAGACCACAAAGTTCGGGCAGCTCATGGACTTCTTGAT
>recA_Lcl-300
GAGCGTGATAAAGCATTGGCTGATGCTCTTGCTCTGATTGAAAAAGACTTTGGGAAAGGTTCACTCATGCGTCTTGGTGAAGCAGCTAACCAAAAAGTATCAGTTGTAAGTTCAGGTTCTCTTGCGCTTGATATTGCACTTGGTGCAGGTGGTTACCCTAAAGGTCGTATCGTTGAAATCTACGGACCAGAATCTTCTGGTAAAACAACAGTCGCTCTTCATGCCGTTGCAGCGGTTCAAAAAGAAGGTGGAATTGCAGCCTTTATCGATGCTGAAAATGCTCTTGACCCAGAATATGCAAAAGCACTCGGTGTAAATATTGATGAACTTTTGCTCTCACAACCTGACTATGGTGAACAAGGACTTCAAATTGCTGAAAAATTGATTACTTCTGGAGCGGTTGACTTGGTCGTTATTGACTCAGTTGCAGCCTTGGTACCAAAGGCCGAAATTGATGGCGAAATCGGAGACAGTTCAGTTGGTCTTCAAGCACGTATGATGTCACAAGCCATGCGTAAACTTGCAGGACATATCAACAAAACAAAAACAACAGCGATTTTCATCAACCAATTGCGTGAAAAAGTTGGAGTGATGTTTGGTTCACCAGAAACAACTCCTGGTGGTCGTGCTTTGAAATTTTACGCCTCAGTTCGTCTTGACGTACGTGGTTCAACAAAAATTGAAGAAGGTTCTGGAGATAACAAAACTCAAATAGGTAAAATCACCAAAATCAAAGTCGTTAAAAATAAAGTTGCACCACCATTTAAGGTTGCGCTTGTTGATATCATGTTTGGTGAAGGAATTTCAAGTACAGGTGAGCTTTTAAATATTGCTGTTGAAGAAGGCATTATTAAGAAATCTGGTGCTTGGTTTGCTTATAATGATGAGAAGATTGGTCAAGGGGCAGAAAAAGCTAAAAACTACCTCAAAGAGCATCAAGATGTTTTTGATGAAATAGACCACAAAGTTCGGGCAGCTCATGGACTTCTTGAT
>recA_Lcl-301
GAGCGTGATAAAGCATTGGCTGATGCTCTTGCTCTGATTGAAAAAGACTTTGGGAAAGGTTCACTCATGCGTCTTGGTGAAGCAGCTAACCAAAAAGTATCAGTTGTAAGTTCAGGTTCTCTTGCGCTTGATATTGCACTTGGTGCAGGTGGTTACCCTAAAGGTCGTATCGTTGAAATCTACGGACCAGAATCTTCTGGTAAAACAACAGTCGCTCTTCATGCCGTTGCAGCGGTTCAAAAAGAAGGTGGAATTGCAGCCTTTATCGATGCTGAAAATGCTCTTGACCCAGAATATGCAAAAGCACTCGGTGTAAATATTGATGAACTTTTGCTCTCACAACCTGACTATGGTGAACAAGGACTTCAAATTGCTGAAAAATTGATTACTTCTGGAGCGGTTGACTTGGTCGTTATTGACTCAGTTGCAGCCTTGGTACCAAAGGCCGAAATTGATGGCGAAATCGGAGACAGTTCAGTTGGTCTTCAAGCACGTATGATGTCACAAGCCATGCGTAAACTTGCAGGACATATCAACAAAACAAAAACAACAGCGATTTTCATCAACCAATTGCGTGAAAAAGTTGGAGTGATGTTTGGTTCACCAGAAACAACTCCTGGTGGTCGTGCTTTGAAATTTTACGCCTCAGTTCGTCTTGACGTACGTGGTTCAACAAAAATTGAAGAAGGTTCTGGAGATAACAAAACTCAAATAGGTAAAATCACCAAAATCAAAGTCGTTAAAAATAAAGTTGCACCACCATTTAAGGTTGCGCTTGTTGATATCATGTTTGGTGAAGGAATTTCAAGTACAGGTGAGCTTTTAAATATTGCTGTTGAAGAAGGCATTATTAAGAAATCTGGTGCTTGGTTTGCTTATAATGATGAGAAGATTGGTCAAGGGGCAGAAAAAGCTAAAAACTACCTCAAAGAGCATCAAGATGTTTTTGATGAAATAGACCACAAAGTTCGGGCAGCTCATGGACTTCTTGAT
>recA_Lcl-302
GAGCGTGATAAAGCATTGGCTGATGCTCTTGCTCTGATTGAAAAAGACTTTGGGAAAGGTTCACTCATGCGTCTTGGTGAAGCAGCTAACCAAAAAGTATCAGTTGTAAGTTCAGGTTCTCTTGCGCTTGATATTGCACTTGGTGCAGGTGGTTACCCTAAAGGTCGTATCGTTGAAATCTACGGACCAGAATCTTCTGGTAAAACAACAGTCGCTCTTCATGCCGTTGCAGCGGTTCAAAAAGAAGGTGGAATTGCAGCCTTTATCGATGCTGAAAATGCTCTTGACCCAGAATATGCAAAAGCACTCGGTGTAAATATTGATGAACTTTTGCTCTCACAACCTGACTATGGTGAACAAGGACTTCAAATTGCTGAAAAATTGATTACTTCTGGAGCGGTTGACTTGGTCGTTATTGACTCAGTTGCAGCCTTGGTACCAAAGGCCGAAATTGATGGCGAAATCGGAGACAGTTCAGTTGGTCTTCAAGCACGTATGATGTCACAAGCCATGCGTAAACTTGCAGGACATATCAACAAAACAAAAACAACAGCGATTTTCATCAACCAATTGCGTGAAAAAGTTGGAGTGATGTTTGGTTCACCAGAAACAACTCCTGGTGGTCGTGCTTTGAAATTTTACGCCTCAGTTCGTCTTGACGTACGTGGTTCAACAAAAATTGAAGAAGGTTCTGGAGATAACAAAACTCAAATAGGTAAAATCACCAAAATCAAAGTCGTTAAAAATAAAGTTGCACCACCATTTAAGGTTGCGCTTGTTGATATCATGTTTGGTGAAGGAATTTCAAGTACAGGTGAGCTTTTAAATATTGCTGTTGAAGAAGGCATTATTAAGAAATCTGGTGCTTGGTTTGCTTATAATGATGAGAAGATTGGTCAAGGGGCAGAAAAAGCTAAAAACTACCTCAAAGAGCATCAAGATGTTTTTGATGAAATAGACCACAAAGTTCGGGCAGCTCATGGACTTCTTGAT
>recA_Lcl-303
GAGCGTGATAAAGCATTGGCTGATGCTCTTGCTCTGATTGAAAAAGACTTTGGGAAAGGTTCACTCATGCGTCTTGGTGAAGCAGCTAACCAAAAAGTATCAGTTGTAAGTTCAGGTTCTCTTGCGCTTGATATTGCACTTGGTGCAGGTGGTTACCCTAAAGGTCGTATCGTTGAAATCTACGGACCAGAATCTTCTGGTAAAACAACAGTCGCTCTTCATGCCGTTGCAGCGGTTCAAAAAGAAGGTGGAATTGCAGCCTTTATCGATGCTGAAAATGCTCTTGACCCAGAATATGCAAAAGCACTCGGTGTAAATATTGATGAACTTTTGCTCTCACAACCTGACTATGGTGAACAAGGACTTCAAATTGCTGAAAAATTGATTACTTCTGGAGCGGTTGACTTGGTCGTTATTGACTCAGTTGCAGCCTTGGTACCAAAGGCCGAAATTGATGGCGAAATCGGAGACAGTTCAGTTGGTCTTCAAGCACGTATGATGTCACAAGCCATGCGTAAACTTGCAGGACATATCAACAAAACAAAAACAACAGCGATTTTCATCAACCAATTGCGTGAAAAAGTTGGAGTGATGTTTGGTTCACCAGAAACAACTCCTGGTGGTCGTGCTTTGAAATTTTACGCCTCAGTTCGTCTTGACGTACGTGGTTCAACAAAAATTGAAGAAGGTTCTGGAGATAACAAAACTCAAATAGGTAAAATCACCAAAATCAAAGTCGTTAAAAATAAAGTTGCACCACCATTTAAGGTTGCGCTTGTTGATATCATGTTTGGTGAAGGAATTTCAAGTACAGGTGAGCTTTTAAATATTGCTGTTGAAGAAGGCATTATTAAGAAATCTGGTGCTTGGTTTGCTTATAATGATGAGAAGATTGGTCAAGGGGCAGAAAAAGCTAAAAACTACCTCAAAGAGCATCAAGATGTTTTTGATGAAATAGACCACAAAGTTCGGGCAGCTCATGGACTTCTTGAT
>recA_Lcl-304
GAACGTGACAAAGCTTTGGCAGATGCACTTGCTCTGATTGAAAAAGACTTTGGGAAAGGTTCACTTATGCGACTTGGCGAAGCAGCCAACCAGAAAGTGTCAGTAGTAAGTTCAGGCTCACTTGCACTTGATATTGCGCTTGGTGCAGGTGGATATCCTAAAGGACGTATCGTTGAAATCTACGGGCCAGAATCTTCTGGTAAAACAACAGTCGCTCTTCATGCCGTTGCAGCGGTTCAAAAAGAAGGTGGAATTGCAGCCTTTATCGATGCTGAAAATGCGCTTGACCCAGAATATGCAAAAGCGCTCGGTGTCAATATCGATGAACTTTTACTTTCACAACCAGACTATGGTGAACAAGGGCTTCAAATTGCTGAAAAATTGATTACATCTGGTGCAGTTGACTTAGTTGTTATTGACTCAGTTGCAGCTTTGGTACCTAAAGCCGAAATTGATGGTGAAATTGGTGACAGTTCAGTTGGGCTTCAAGCTCGTATGATGTCACAAGCCATGCGTAAACTTGCAGGACATATTAATAAAACAAAAACAACAGCTATTTTCATCAACCAATTGCGTGAAAAAGTTGGGGTTATGTTTGGTTCGCCAGAAACAACACCTGGTGGTCGTGCATTGAAATTCTACGCTTCTGTACGTCTTGATGTACGTGGTTCAACAAAAATCGAAGAAGGTTCTGGAGATAACAAGACCCAAATCGGTAAAATCACAAAAATCAAAGTCGTTAAAAATAAAGTGGCTCCACCATTCAAGGTTGCTCTCGTAGATATCATGTTTGGTGAAGGAATTTCAAGAACCGGTGAACTTTTAAACATTGCTGTTGATGAAGGAATCATCAAAAAATCAGGCGCTTGGTTTGCTTACAATGACGAAAAAATTGGTCAAGGAGCAGAAAAAGCGAAGAACTATCTCAAAGAACATCAAGAAATCTTTGATGAAATTGACCATAAAGTTCGTACCGCACACGGTCTTCTTGAT
>recA_Lcl-305
GAGCGTGATAAAGCATTGGCTGATGCTCTTGCTCTGATTGAAAAAGACTTTGGGAAAGGTTCACTCATGCGTCTTGGTGAAGCAGCTAACCAAAAAGTATCAGTTGTAAGTTCAGGTTCTCTTGCGCTTGATATTGCACTTGGTGCAGGTGGTTACCCTAAAGGTCGTATCGTTGAAATCTACGGACCAGAATCTTCTGGTAAAACAACAGTCGCTCTTCATGCCGTTGCAGCGGTTCAAAAAGAAGGTGGAATTGCAGCCTTTATCGATGCTGAAAATGCTCTTGACCCAGAATATGCAAAAGCACTCGGTGTAAATATTGATGAACTTTTGCTCTCACAACCTGACTATGGTGAACAAGGACTTCAAATTGCTGAAAAATTGATTACTTCTGGAGCGGTTGACTTGGTCGTTATTGACTCAGTTGCAGCCTTGGTACCAAAGGCCGAAATTGATGGCGAAATCGGAGACAGTTCAGTTGGTCTTCAAGCACGTATGATGTCACAAGCTATGCGTAAACTTGCAGGACATATCAACAAAACAAAAACAACAGCGATTTTCATCAACCAATTGCGTGAAAAAGTTGGAGTGATGTTTGGTTCACCAGAAACAACTCCTGGTGGTCGTGCCTTGAAATTTTACGCCTCAGTTCGTCTTGACGTACGTGGTTCAACAAAAATTGAAGAAGGTTCTGGAGATAACAAAACTCAAATTGGTAAAATCACCAAAATCAAAGTCGTTAAAAATAAAGTTGCACCACCATTTAAGGTTGCGCTTGTTGATATCATGTTTGGTGAAGGAATTTCAAGTACAGGTGAGCTTTTAAATATTGCTGTTGAAGAAGGCATTATTAAGAAATCTGGTGCTTGGTTTGCTTATAATGATGAGAAGATTGGTCAAGGGGCAGAAAAAGCTAAAAACTACCTCAAAGAGCATCAAGATGTTTTTGATGAAATAGACCACAAAGTTCGGGCAGCTCATGGACTTCTTGAT
>recA_Lcl-306
GAGCGTGATAAAGCATTGGCTGATGCTCTTGCTCTGATTGAAAAAGACTTTGGGAAAGGTTCACTCATGCGTCTTGGTGAAGCAGCTAACCAAAAAGTATCAGTTGTAAGTTCAGGTTCTCTTGCGCTTGATATTGCACTTGGTGCAGGTGGTTACCCTAAAGGTCGTATCGTTGAAATCTACGGACCAGAATCTTCTGGTAAAACAACAGTCGCTCTTCATGCCGTTGCAGCGGTTCAAAAAGAAGGTGGAATTGCAGCCTTTATCGATGCTGAAAATGCTCTTGACCCAGAATATGCAAAAGCACTCGGTGTAAATATTGATGAACTTTTGCTCTCACAACCTGACTATGGTGAACAAGGACTTCAAATTGCTGAAAAATTGATTACTTCTGGAGCGGTTGACTTGGTCGTTATTGACTCAGTTGCAGCCTTGGTACCAAAGGCCGAAATTGATGGCGAAATCGGAGACAGTTCAGTTGGTCTTCAAGCACGTATGATGTCACAAGCTATGCGTAAACTTGCAGGACATATCAACAAAACAAAAACAACAGCGATTTTCATCAACCAATTGCGTGAAAAAGTTGGAGTGATGTTTGGTTCACCAGAAACAACTCCTGGTGGTCGTGCCTTGAAATTTTACGCCTCAGTTCGTCTTGACGTACGTGGTTCAACAAAAATTGAAGAAGGTTCTGGAGATAACAAAACTCAAATTGGTAAAATCACCAAAATCAAAGTCGTTAAAAATAAAGTTGCACCACCATTTAAGGTTGCGCTTGTTGATATCATGTTTGGTGAAGGAATTTCAAGTACAGGTGAGCTTTTAAATATTGCTGTTGAAGAAGGCATTATTAAGAAATCTGGTGCTTGGTTTGCTTATAATGATGAGAAGATTGGTCAAGGGGCAGAAAAAGCTAAAAACTACCTCAAAGAGCATCAAGATGTTTTTGATGAAATAGACCACAAAGTTCGGGCAGCTCATGGACTTCTTGAT
>recA_Lcl-307
GAGCGTGATAAAGCATTGGCTGATGCTCTTGCTCTGATTGAAAAAGACTTTGGGAAAGGTTCACTCATGCGTCTTGGTGAAGCAGCTAACCAAAAAGTATCAGTTGTAAGTTCAGGTTCTCTTGCGCTTGATATTGCACTTGGTGCAGGTGGTTACCCTAAAGGTCGTATCGTTGAAATCTACGGACCAGAATCTTCTGGTAAAACAACAGTCGCTCTTCATGCCGTTGCAGCGGTTCAAAAAGAAGGTGGAATTGCAGCCTTTATCGATGCTGAAAATGCTCTTGACCCAGAATATGCAAAAGCACTCGGTGTAAATATTGATGAACTTTTGCTCTCACAACCTGACTATGGTGAACAAGGACTTCAAATTGCTGAAAAATTGATTACTTCTGGAGCGGTTGACTTGGTCGTTATTGACTCAGTTGCAGCCTTGGTACCAAAGGCCGAAATTGATGGCGAAATCGGAGACAGTTCAGTTGGTCTTCAAGCACGTATGATGTCACAAGCTATGCGTAAACTTGCAGGACATATCAACAAAACAAAAACAACAGCGATTTTCATCAACCAATTGCGTGAAAAAGTTGGAGTGATGTTTGGTTCACCAGAAACAACTCCTGGTGGTCGTGCCTTGAAATTTTACGCCTCAGTTCGTCTTGACGTACGTGGTTCAACAAAAATTGAAGAAGGTTCTGGAGATAACAAAACTCAAATTGGTAAAATCACCAAAATCAAAGTCGTTAAAAATAAAGTTGCACCACCATTTAAGGTTGCGCTTGTTGATATCATGTTTGGTGAAGGAATTTCAAGTACAGGTGAGCTTTTAAATATTGCTGTTGAAGAAGGCATTATTAAGAAATCTGGTGCTTGGTTTGCTTATAATGATGAGAAGATTGGTCAAGGGGCAGAAAAAGCTAAAAACTACCTCAAAGAGCATCAAGATGTTTTTGATGAAATAGACCACAAAGTTCGGGCAGCTCATGGACTTCTTGAT
>recA_Lcl-308
GAGCGTGATAAAGCATTGGCTGATGCTCTTGCTCTGATTGAAAAAGACTTTGGGAAAGGTTCACTCATGCGTCTTGGTGAAGCAGCTAACCAAAAAGTATCAGTTGTAAGTTCAGGTTCTCTTGCGCTTGATATTGCACTTGGTGCAGGTGGTTACCCTAAAGGTCGTATCGTTGAAATCTACGGACCAGAATCTTCTGGTAAAACAACAGTCGCTCTTCATGCCGTTGCAGCGGTTCAAAAAGAAGGTGGAATTGCAGCCTTTATCGATGCTGAAAATGCTCTTGACCCAGAATATGCAAAAGCACTCGGTGTAAATATTGATGAACTTTTGCTCTCACAACCTGACTATGGTGAACAAGGACTTCAAATTGCTGAAAAATTGATTACTTCTGGAGCGGTTGACTTGGTCGTTATTGACTCAGTTGCAGCCTTGGTACCAAAGGCCGAAATTGATGGCGAAATCGGAGACAGTTCAGTTGGTCTTCAAGCACGTATGATGTCACAAGCTATGCGTAAACTTGCAGGACATATCAACAAAACAAAAACAACAGCGATTTTCATCAACCAATTGCGTGAAAAAGTTGGAGTGATGTTTGGTTCACCAGAAACAACTCCTGGTGGTCGTGCCTTGAAATTTTACGCCTCAGTTCGTCTTGACGTACGTGGTTCAACAAAAATTGAAGAAGGTTCTGGAGATAACAAAACTCAAATTGGTAAAATCACCAAAATCAAAGTCGTTAAAAATAAAGTTGCACCACCATTTAAGGTTGCGCTTGTTGATATCATGTTTGGTGAAGGAATTTCAAGTACAGGTGAGCTTTTAAATATTGCTGTTGAAGAAGGCATTATTAAGAAATCTGGTGCTTGGTTTGCTTATAATGATGAGAAGATTGGTCAAGGGGCAGAAAAAGCTAAAAACTACCTCAAAGAGCATCAAGATGTTTTTGATGAAATAGACCACAAAGTTCGGGCAGCTCATGGACTTCTTGAT
>recA_Lcl-309
GAGCGTGATAAAGCATTGGCTGATGCTCTTGCTCTGATTGAAAAAGACTTTGGGAAAGGTTCACTCATGCGTCTTGGTGAAGCAGCTAACCAAAAAGTATCAGTTGTAAGTTCAGGTTCTCTTGCGCTTGATATTGCACTTGGTGCAGGTGGTTACCCTAAAGGTCGTATCGTTGAAATCTACGGACCAGAATCTTCTGGTAAAACAACAGTCGCTCTTCATGCCGTTGCAGCGGTTCAAAAAGAAGGTGGAATTGCAGCCTTTATCGATGCTGAAAATGCTCTTGACCCAGAATATGCAAAAGCACTCGGTGTAAATATTGATGAACTTTTGCTCTCACAACCTGACTATGGTGAACAAGGACTTCAAATTGCTGAAAAATTGATTACTTCTGGAGCGGTTGACTTGGTCGTTATTGACTCAGTTGCAGCCTTGGTACCAAAGGCCGAAATTGATGGCGAAATCGGAGACAGTTCAGTTGGTCTTCAAGCACGTATGATGTCACAAGCTATGCGTAAACTTGCAGGACATATCAACAAAACAAAAACAACAGCGATTTTCATCAACCAATTGCGTGAAAAAGTTGGAGTGATGTTTGGTTCACCAGAAACAACTCCTGGTGGTCGTGCCTTGAAATTTTACGCCTCAGTTCGTCTTGACGTACGTGGTTCAACAAAAATTGAAGAAGGTTCTGGAGATAACAAAACTCAAATTGGTAAAATCACCAAAATCAAAGTCGTTAAAAATAAAGTTGCACCACCATTTAAGGTTGCGCTTGTTGATATCATGTTTGGTGAAGGAATTTCAAGTACAGGTGAGCTTTTAAATATTGCTGTTGAAGAAGGCATTATTAAGAAATCTGGTGCTTGGTTTGCTTATAATGATGAGAAGATTGGTCAAGGGGCAGAAAAAGCTAAAAACTACCTCAAAGAGCATCAAGATGTTTTTGATGAAATAGACCACAAAGTTCGGGCAGCTCATGGACTTCTTGAT
>recA_Lcl-310
GAGCGTGATAAAGCATTGGCTGATGCTCTTGCTCTGATTGAAAAAGACTTTGGGAAAGGTTCACTCATGCGTCTTGGTGAAGCAGCTAACCAAAAAGTATCAGTTGTAAGTTCAGGTTCTCTTGCGCTTGATATTGCACTTGGTGCAGGTGGTTACCCTAAAGGTCGTATCGTTGAAATCTACGGACCAGAATCTTCTGGTAAAACAACAGTCGCTCTTCATGCCGTTGCAGCGGTTCAAAAAGAAGGTGGAATTGCAGCCTTTATCGATGCTGAAAATGCTCTTGACCCAGAATATGCAAAAGCACTCGGTGTAAATATTGATGAACTTTTGCTCTCACAACCTGACTATGGTGAACAAGGACTTCAAATTGCTGAAAAATTGATTACTTCTGGAGCGGTTGACTTGGTCGTTATTGACTCAGTTGCAGCCTTGGTACCAAAGGCCGAAATTGATGGCGAAATCGGAGACAGTTCAGTTGGTCTTCAAGCACGTATGATGTCACAAGCTATGCGTAAACTTGCAGGACATATCAACAAAACAAAAACAACAGCGATTTTCATCAACCAATTGCGTGAAAAAGTTGGAGTGATGTTTGGTTCACCAGAAACAACTCCTGGTGGTCGTGCCTTGAAATTTTACGCCTCAGTTCGTCTTGACGTACGTGGTTCAACAAAAATTGAAGAAGGTTCTGGAGATAACAAAACTCAAATTGGTAAAATCACCAAAATCAAAGTCGTTAAAAATAAAGTTGCACCACCATTTAAGGTTGCGCTTGTTGATATCATGTTTGGTGAAGGAATTTCAAGTACAGGTGAGCTTTTAAATATTGCTGTTGAAGAAGGCATTATTAAGAAATCTGGTGCTTGGTTTGCTTATAATGATGAGAAGATTGGTCAAGGGGCAGAAAAAGCTAAAAACTACCTCAAAGAGCATCAAGATGTTTTTGATGAAATAGACCACAAAGTTCGGGCAGCTCATGGACTTCTTGAT
>recA_Lcl-311
GAGCGTGATAAAGCATTGGCTGATGCTCTTGCTCTGATTGAAAAAGACTTTGGGAAAGGTTCACTCATGCGTCTTGGTGAAGCAGCTAACCAAAAAGTATCAGTTGTAAGTTCAGGTTCTCTTGCGCTTGATATTGCACTTGGTGCAGGTGGTTACCCTAAAGGTCGTATCGTTGAAATCTACGGACCAGAATCTTCTGGTAAAACAACAGTCGCTCTTCATGCCGTTGCAGCGGTTCAAAAAGAAGGTGGAATTGCAGCCTTTATCGATGCTGAAAATGCTCTTGACCCAGAATATGCAAAAGCACTCGGTGTAAATATTGATGAACTTTTGCTCTCACAACCTGACTATGGTGAACAAGGACTTCAAATTGCTGAAAAATTGATTACTTCTGGAGCGGTTGACTTGGTCGTTATTGACTCAGTTGCAGCCTTGGTACCAAAGGCCGAAATTGATGGCGAAATCGGAGACAGTTCAGTTGGTCTTCAAGCACGTATGATGTCACAAGCTATGCGTAAACTTGCAGGACATATCAACAAAACAAAAACAACAGCGATTTTCATCAACCAATTGCGTGAAAAAGTTGGAGTGATGTTTGGTTCACCAGAAACAACTCCTGGTGGTCGTGCCTTGAAATTTTACGCCTCAGTTCGTCTTGACGTACGTGGTTCAACAAAAATTGAAGAAGGTTCTGGAGATAACAAAACTCAAATTGGTAAAATCACCAAAATCAAAGTCGTTAAAAATAAAGTTGCACCACCATTTAAGGTTGCGCTTGTTGATATCATGTTTGGTGAAGGAATTTCAAGTACAGGTGAGCTTTTAAATATTGCTGTTGAAGAAGGCATTATTAAGAAATCTGGTGCTTGGTTTGCTTATAATGATGAGAAGATTGGTCAAGGGGCAGAAAAAGCTAAAAACTACCTCAAAGAGCATCAAGATGTTTTTGATGAAATAGACCACAAAGTTCGGGCAGCTCATGGACTTCTTGAT
>recA_Lcl-312
GAGCGTGATAAAGCATTGGCTGATGCTCTTGCTCTGATTGAAAAAGACTTTGGGAAAGGTTCACTCATGCGTCTTGGTGAAGCAGCTAACCAAAAAGTATCAGTTGTAAGTTCAGGTTCTCTTGCGCTTGATATTGCACTTGGTGCAGGTGGTTACCCTAAAGGTCGTATCGTTGAAATCTACGGACCAGAATCTTCTGGTAAAACAACAGTCGCTCTTCATGCCGTTGCAGCGGTTCAAAAAGAAGGTGGAATTGCAGCCTTTATCGATGCTGAAAATGCTCTTGACCCAGAATATGCAAAAGCACTCGGTGTAAATATTGATGAACTTTTGCTCTCACAACCTGACTATGGTGAACAAGGACTTCAAATTGCTGAAAAATTGATTACTTCTGGAGCGGTTGACTTGGTCGTTATTGACTCAGTTGCAGCCTTGGTACCAAAGGCCGAAATTGATGGCGAAATCGGAGACAGTTCAGTTGGTCTTCAAGCACGTATGATGTCACAAGCCATGCGTAAACTTGCAGGACATATCAACAAAACAAAAACAACAGCGATTTTCATCAACCAATTGCGTGAAAAAGTTGGAGTGATGTTTGGTTCACCAGAAACAACTCCTGGTGGTCGTGCTTTGAAATTTTACGCCTCAGTTCGTCTTGACGTACGTGGTTCAACAAAAATTGAAGAAGGTTCTGGAGATAACAAAACTCAAATAGGTAAAATCACCAAAATCAAAGTCGTTAAAAATAAAGTTGCACCACCATTTAAGGTTGCGCTTGTTGATATCATGTTTGGTGAAGGAATTTCAAGTACAGGTGAGCTTTTAAATATTGCTGTTGAAGAAGGCATTATTAAGAAATCTGGTGCTTGGTTTGCTTATAATGATGAGAAGATTGGTCAAGGGGCAGAAAAAGCTAAAAACTACCTCAAAGAGCATCAAGATGTTTTTGATGAAATAGACCACAAAGTTCGGGCAGCTCATGGACTTCTTGAT
>recA_Lcl-313
GAGCGTGATAAAGCATTGGCTGATGCTCTTGCTCTGATTGAAAAAGACTTTGGGAAAGGTTCACTCATGCGTCTTGGTGAAGCAGCTAACCAAAAAGTATCAGTTGTAAGTTCAGGTTCTCTTGCGCTTGATATTGCACTTGGTGCAGGTGGTTACCCTAAAGGTCGTATCGTTGAAATCTACGGACCAGAATCTTCTGGTAAAACAACAGTCGCTCTTCATGCCGTTGCAGCGGTTCAAAAAGAAGGTGGAATTGCAGCCTTTATCGATGCTGAAAATGCTCTTGACCCAGAATATGCAAAAGCACTCGGTGTAAATATTGATGAACTTTTGCTCTCACAACCTGACTATGGTGAACAAGGACTTCAAATTGCTGAAAAATTGATTACTTCTGGAGCGGTTGACTTGGTCGTTATTGACTCAGTTGCAGCCTTGGTACCAAAGGCCGAAATTGATGGCGAAATCGGAGACAGTTCAGTTGGTCTTCAAGCACGTATGATGTCACAAGCCATGCGTAAACTTGCAGGACATATCAACAAAACAAAAACAACAGCGATTTTCATCAACCAATTGCGTGAAAAAGTTGGAGTGATGTTTGGTTCACCAGAAACAACTCCTGGTGGTCGTGCTTTGAAATTTTACGCCTCAGTTCGTCTTGACGTACGTGGTTCAACAAAAATTGAAGAAGGTTCTGGAGATAACAAAACTCAAATAGGTAAAATCACCAAAATCAAAGTCGTTAAAAATAAAGTTGCACCACCATTTAAGGTTGCGCTTGTTGATATCATGTTTGGTGAAGGAATTTCAAGTACAGGTGAGCTTTTAAATATTGCTGTTGAAGAAGGCATTATTAAGAAATCTGGTGCTTGGTTTGCTTATAATGATGAGAAGATTGGTCAAGGGGCAGAAAAAGCTAAAAACTACCTCAAAGAGCATCAAGATGTTTTTGATGAAATAGACCACAAAGTTCGGGCAGCTCATGGACTTCTTGAT
>recA_Lcl-314
GAGCGTGATAAAGCATTGGCTGATGCTCTTGCTCTGATTGAAAAAGACTTTGGGAAAGGTTCACTCATGCGTCTTGGTGAAGCAGCTAACCAAAAAGTATCAGTTGTAAGTTCAGGTTCTCTTGCGCTTGATATTGCACTTGGTGCAGGTGGTTACCCTAAAGGTCGTATCGTTGAAATCTACGGACCAGAATCTTCTGGTAAAACAACAGTCGCTCTTCATGCCGTTGCAGCGGTTCAAAAAGAAGGTGGAATTGCAGCCTTTATCGATGCTGAAAATGCTCTTGACCCAGAATATGCAAAAGCACTCGGTGTAAATATTGATGAACTTTTGCTCTCACAACCTGACTATGGTGAACAAGGACTTCAAATTGCTGAAAAATTGATTACTTCTGGAGCGGTTGACTTGGTCGTTATTGACTCAGTTGCAGCCTTGGTACCAAAGGCCGAAATTGATGGCGAAATCGGAGACAGTTCAGTTGGTCTTCAAGCACGTATGATGTCACAAGCCATGCGTAAACTTGCAGGACATATCAACAAAACAAAAACAACAGCGATTTTCATCAACCAATTGCGTGAAAAAGTTGGAGTGATGTTTGGTTCACCAGAAACAACTCCTGGTGGTCGTGCTTTGAAATTTTACGCCTCAGTTCGTCTTGACGTACGTGGTTCAACAAAAATTGAAGAAGGTTCTGGAGATAACAAAACTCAAATAGGTAAAATCACCAAAATCAAAGTCGTTAAAAATAAAGTTGCACCACCATTTAAGGTTGCGCTTGTTGATATCATGTTTGGTGAAGGAATTTCAAGTACAGGTGAGCTTTTAAATATTGCTGTTGAAGAAGGCATTATTAAGAAATCTGGTGCTTGGTTTGCTTATAATGATGAGAAGATTGGTCAAGGGGCAGAAAAAGCTAAAAACTACCTCAAAGAGCATCAAGATGTTTTTGATGAAATAGACCACAAAGTTCGGGCAGCTCATGGACTTCTTGAT
>recA_Lcl-315
GAGCGTGATAAAGCATTGGCTGATGCTCTTGCTCTGATTGAAAAAGACTTTGGGAAAGGTTCACTCATGCGTCTTGGTGAAGCAGCTAACCAAAAAGTATCAGTTGTAAGTTCAGGTTCTCTTGCGCTTGATATTGCACTTGGTGCAGGTGGTTACCCTAAAGGTCGTATCGTTGAAATCTACGGACCAGAATCTTCTGGTAAAACAACAGTCGCTCTTCATGCCGTTGCAGCGGTTCAAAAAGAAGGTGGAATTGCAGCCTTTATCGATGCTGAAAATGCTCTTGACCCAGAATATGCAAAAGCACTCGGTGTAAATATTGATGAACTTTTGCTCTCACAACCTGACTATGGTGAACAAGGACTTCAAATTGCTGAAAAATTGATTACTTCTGGAGCGGTTGACTTGGTCGTTATTGACTCAGTTGCAGCCTTGGTACCAAAGGCCGAAATTGATGGCGAAATCGGAGACAGTTCAGTTGGTCTTCAAGCACGTATGATGTCACAAGCTATGCGTAAACTTGCAGGACATATCAACAAAACAAAAACAACAGCGATTTTCATCAACCAATTGCGTGAAAAAGTTGGAGTGATGTTTGGTTCACCAGAAACAACTCCTGGTGGTCGTGCCTTGAAATTTTACGCCTCAGTTCGTCTTGACGTACGTGGTTCAACAAAAATTGAAGAAGGTTCTGGAGATAACAAAACTCAAATTGGTAAAATCACCAAAATCAAAGTCGTTAAAAATAAAGTTGCACCACCATTTAAGGTTGCGCTTGTTGATATCATGTTTGGTGAAGGAATTTCAAGTACAGGTGAGCTTTTAAATATTGCTGTTGAAGAAGGCATTATTAAGAAATCTGGTGCTTGGTTTGCTTATAATGATGAGAAGATTGGTCAAGGGGCAGAAAAAGCTAAAAACTACCTCAAAGAGCATCAAGATGTTTTTGATGAAATAGACCACAAAGTTCGGGCAGCTCATGGACTTCTTGAT
>recA_Lcl-316
GAGCGTGATAAAGCATTGGCTGATGCTCTTGCTCTGATTGAAAAAGACTTTGGGAAAGGTTCACTCATGCGTCTTGGTGAAGCAGCTAACCAAAAAGTATCAGTTGTAAGTTCAGGTTCTCTTGCGCTTGATATTGCACTTGGTGCAGGTGGTTACCCTAAAGGTCGTATCGTTGAAATCTACGGACCAGAATCTTCTGGTAAAACAACAGTCGCTCTTCATGCCGTTGCAGCGGTTCAAAAAGAAGGTGGAATTGCAGCCTTTATCGATGCTGAAAATGCTCTTGACCCAGAATATGCAAAAGCACTCGGTGTAAATATTGATGAACTTTTGCTCTCACAACCTGACTATGGTGAACAAGGACTTCAAATTGCTGAAAAATTGATTACTTCTGGAGCGGTTGACTTGGTCGTTATTGACTCAGTTGCAGCCTTGGTACCAAAGGCCGAAATTGATGGCGAAATCGGAGACAGTTCAGTTGGTCTTCAAGCACGTATGATGTCACAAGCCATGCGTAAACTTGCAGGACATATCAACAAAACAAAAACAACAGCGATTTTCATCAACCAATTGCGTGAAAAAGTTGGAGTGATGTTTGGTTCACCAGAAACAACTCCTGGTGGTCGTGCTTTGAAATTTTACGCCTCAGTTCGTCTTGACGTACGTGGTTCAACAAAAATTGAAGAAGGTTCTGGAGATAACAAAACTCAAATAGGTAAAATCACCAAAATCAAAGTCGTTAAAAATAAAGTTGCACCACCATTTAAGGTTGCGCTTGTTGATATCATGTTTGGTGAAGGAATTTCAAGTACAGGTGAGCTTTTAAATATTGCTGTTGAAGAAGGCATTATTAAGAAATCTGGTGCTTGGTTTGCTTATAATGATGAGAAGATTGGTCAAGGGGCAGAAAAAGCTAAAAACTACCTCAAAGAGCATCAAGATGTTTTTGATGAAATAGACCACAAAGTTCGGGCAGCTCATGGACTTCTTGAT
>recA_Lcl-317
GAGCGTGATAAAGCATTGGCTGATGCTCTTGCTCTGATTGAAAAAGACTTTGGGAAAGGTTCACTCATGCGTCTTGGTGAAGCAGCTAACCAAAAAGTATCAGTTGTAAGTTCAGGTTCTCTTGCGCTTGATATTGCACTTGGTGCAGGTGGTTACCCTAAAGGTCGTATCGTTGAAATCTACGGACCAGAATCTTCTGGTAAAACAACAGTCGCTCTTCATGCCGTTGCAGCGGTTCAAAAAGAAGGTGGAATTGCAGCCTTTATCGATGCTGAAAATGCTCTTGACCCAGAATATGCAAAAGCACTCGGTGTAAATATTGATGAACTTTTGCTCTCACAACCTGACTATGGTGAACAAGGACTTCAAATTGCTGAAAAATTGATTACTTCTGGAGCGGTTGACTTGGTCGTTATTGACTCAGTTGCAGCCTTGGTACCAAAGGCCGAAATTGATGGCGAAATCGGAGACAGTTCAGTTGGTCTTCAAGCACGTATGATGTCACAAGCTATGCGTAAACTTGCAGGACATATCAACAAAACAAAAACAACAGCGATTTTCATCAACCAATTGCGTGAAAAAGTTGGAGTGATGTTTGGTTCACCAGAAACAACTCCTGGTGGTCGTGCCTTGAAATTTTACGCCTCAGTTCGTCTTGACGTACGTGGTTCAACAAAAATTGAAGAAGGTTCTGGAGATAACAAAACTCAAATTGGTAAAATCACCAAAATCAAAGTCGTTAAAAATAAAGTTGCACCACCATTTAAGGTTGCGCTTGTTGATATCATGTTTGGTGAAGGAATTTCAAGTACAGGTGAGCTTTTAAATATTGCTGTTGAAGAAGGCATTATTAAGAAATCTGGTGCTTGGTTTGCTTATAATGATGAGAAGATTGGTCAAGGGGCAGAAAAAGCTAAAAACTACCTCAAAGAGCATCAAGATGTTTTTGATGAAATAGACCACAAAGTTCGGGCAGCTCATGGACTTCTTGAT
>recA_Lcl-318
GAGCGTGATAAAGCATTGGCTGATGCTCTTGCTCTGATTGAAAAAGACTTTGGGAAAGGTTCACTCATGCGTCTTGGTGAAGCAGCTAACCAAAAAGTATCAGTTGTAAGTTCAGGTTCTCTTGCGCTTGATATTGCACTTGGTGCAGGTGGTTACCCTAAAGGTCGTATCGTTGAAATCTACGGACCAGAATCTTCTGGTAAAACAACAGTCGCTCTTCATGCCGTTGCAGCGGTTCAAAAAGAAGGTGGAATTGCAGCCTTTATCGATGCTGAAAATGCTCTTGACCCAGAATATGCAAAAGCACTCGGTGTAAATATTGATGAACTTTTGCTCTCACAACCTGACTATGGTGAACAAGGACTTCAAATTGCTGAAAAATTGATTACTTCTGGAGCGGTTGACTTGGTCGTTATTGACTCAGTTGCAGCCTTGGTACCAAAGGCCGAAATTGATGGCGAAATCGGAGACAGTTCAGTTGGTCTTCAAGCACGTATGATGTCACAAGCTATGCGTAAACTTGCAGGACATATCAACAAAACAAAAACAACAGCGATTTTCATCAACCAATTGCGTGAAAAAGTTGGAGTGATGTTTGGTTCACCAGAAACAACTCCTGGTGGTCGTGCCTTGAAATTTTACGCCTCAGTTCGTCTTGACGTACGTGGTTCAACAAAAATTGAAGAAGGTTCTGGAGATAACAAAACTCAAATTGGTAAAATCACCAAAATCAAAGTCGTTAAAAATAAAGTTGCACCACCATTTAAGGTTGCGCTTGTTGATATCATGTTTGGTGAAGGAATTTCAAGTACAGGTGAGCTTTTAAATATTGCTGTTGAAGAAGGCATTATTAAGAAATCTGGTGCTTGGTTTGCTTATAATGATGAGAAGATTGGTCAAGGGGCAGAAAAAGCTAAAAACTACCTCAAAGAGCATCAAGATGTTTTTGATGAAATAGACCACAAAGTTCGGGCAGCTCATGGACTTCTTGAT
>recA_Lcl-319
GAGCGTGATAAAGCATTGGCTGATGCTCTTGCTCTGATTGAAAAAGACTTTGGGAAAGGTTCACTCATGCGTCTTGGTGAAGCAGCTAACCAAAAAGTATCAGTTGTAAGTTCAGGTTCTCTTGCGCTTGATATTGCACTTGGTGCAGGTGGTTACCCTAAAGGTCGTATCGTTGAAATCTACGGACCAGAATCTTCTGGTAAAACAACAGTCGCTCTTCATGCCGTTGCAGCGGTTCAAAAAGAAGGTGGAATTGCAGCCTTTATCGATGCTGAAAATGCTCTTGACCCAGAATATGCAAAAGCACTCGGTGTAAATATTGATGAACTTTTGCTCTCACAACCTGACTATGGTGAACAAGGACTTCAAATTGCTGAAAAATTGATTACTTCTGGAGCGGTTGACTTGGTCGTTATTGACTCAGTTGCAGCCTTGGTACCAAAGGCCGAAATTGATGGCGAAATCGGAGACAGTTCAGTTGGTCTTCAAGCACGTATGATGTCACAAGCCATGCGTAAACTTGCAGGACATATCAACAAAACAAAAACAACAGCGATTTTCATCAACCAATTGCGTGAAAAAGTTGGAGTGATGTTTGGTTCACCAGAAACAACTCCTGGTGGTCGTGCTTTGAAATTTTACGCCTCAGTTCGTCTTGACGTACGTGGTTCAACAAAAATTGAAGAAGGTTCTGGAGATAACAAAACTCAAATAGGTAAAATCACCAAAATCAAAGTCGTTAAAAATAAAGTTGCACCACCATTTAAGGTTGCGCTTGTTGATATCATGTTTGGTGAAGGAATTTCAAGTACAGGTGAGCTTTTAAATATTGCTGTTGAAGAAGGCATTATTAAGAAATCTGGTGCTTGGTTTGCTTATAATGATGAGAAGATTGGTCAAGGGGCAGAAAAAGCTAAAAACTACCTCAAAGAGCATCAAGATGTTTTTGATGAAATAGACCACAAAGTTCGGGCAGCTCATGGACTTCTTGAT
>recA_Lcl-320
GAGCGTGATAAAGCATTGGCTGATGCTCTTGCTCTGATTGAAAAAGACTTTGGGAAAGGTTCACTCATGCGTCTTGGTGAAGCAGCTAACCAAAAAGTATCAGTTGTAAGTTCAGGTTCTCTTGCGCTTGATATTGCACTTGGTGCAGGTGGTTACCCTAAAGGTCGTATCGTTGAAATCTACGGACCAGAATCTTCTGGTAAAACAACAGTCGCTCTTCATGCCGTTGCAGCGGTTCAAAAAGAAGGTGGAATTGCAGCCTTTATCGATGCTGAAAATGCTCTTGACCCAGAATATGCAAAAGCACTCGGTGTAAATATTGATGAACTTTTGCTCTCACAACCTGACTATGGTGAACAAGGACTTCAAATTGCTGAAAAATTGATTACTTCTGGAGCGGTTGACTTGGTCGTTATTGACTCAGTTGCAGCCTTGGTACCAAAGGCCGAAATTGATGGCGAAATCGGAGACAGTTCAGTTGGTCTTCAAGCACGTATGATGTCACAAGCCATGCGTAAACTTGCAGGACATATCAACAAAACAAAAACAACAGCGATTTTCATCAACCAATTGCGTGAAAAAGTTGGAGTGATGTTTGGTTCACCAGAAACAACTCCTGGTGGTCGTGCTTTGAAATTTTACGCCTCAGTTCGTCTTGACGTACGTGGTTCAACAAAAATTGAAGAAGGTTCTGGAGATAACAAAACTCAAATAGGTAAAATCACCAAAATCAAAGTCGTTAAAAATAAAGTTGCACCACCATTTAAGGTTGCGCTTGTTGATATCATGTTTGGTGAAGGAATTTCAAGTACAGGTGAGCTTTTAAATATTGCTGTTGAAGAAGGCATTATTAAGAAATCTGGTGCTTGGTTTGCTTATAATGATGAGAAGATTGGTCAAGGGGCAGAAAAAGCTAAAAACTACCTCAAAGAGCATCAAGATGTTTTTGATGAAATAGACCACAAAGTTCGGGCAGCTCATGGACTTCTTGAT
>recA_Lcl-321
GAGCGTGATAAAGCATTGGCTGATGCTCTTGCTCTGATTGAAAAAGACTTTGGGAAAGGTTCACTCATGCGTCTTGGTGAAGCAGCTAACCAAAAAGTATCAGTTGTAAGTTCAGGTTCTCTTGCGCTTGATATTGCACTTGGTGCAGGTGGTTACCCTAAAGGTCGTATCGTTGAAATCTACGGACCAGAATCTTCTGGTAAAACAACAGTCGCTCTTCATGCCGTTGCAGCGGTTCAAAAAGAAGGTGGAATTGCAGCCTTTATCGATGCTGAAAATGCTCTTGACCCAGAATATGCAAAAGCACTCGGTGTAAATATTGATGAACTTTTGCTCTCACAACCTGACTATGGTGAACAAGGACTTCAAATTGCTGAAAAATTGATTACTTCTGGAGCGGTTGACTTGGTCGTTATTGACTCAGTTGCAGCCTTGGTACCAAAGGCCGAAATTGATGGCGAAATCGGAGACAGTTCAGTTGGTCTTCAAGCACGTATGATGTCACAAGCTATGCGTAAACTTGCAGGACATATCAACAAAACAAAAACAACAGCGATTTTCATCAACCAATTGCGTGAAAAAGTTGGAGTGATGTTTGGTTCACCAGAAACAACTCCTGGTGGTCGTGCCTTGAAATTTTACGCCTCAGTTCGTCTTGACGTACGTGGTTCAACAAAAATTGAAGAAGGTTCTGGAGATAACAAAACTCAAATTGGTAAAATCACCAAAATCAAAGTCGTTAAAAATAAAGTTGCACCACCATTTAAGGTTGCGCTTGTTGATATCATGTTTGGTGAAGGAATTTCAAGTACAGGTGAGCTTTTAAATATTGCTGTTGAAGAAGGCATTATTAAGAAATCTGGTGCTTGGTTTGCTTATAATGATGAGAAGATTGGTCAAGGGGCAGAAAAAGCTAAAAACTACCTCAAAGAGCATCAAGATGTTTTTGATGAAATAGACCACAAAGTTCGGGCAGCTCATGGACTTCTTGAT
>recA_Lcl-322
GAACGTGACAAAGCTTTGGCAGATGCACTTGCTCTGATTGAAAAAGACTTTGGGAAAGGTTCACTTATGCGACTTGGCGAAGCAGCCAACCAGAAAGTGTCAGTAGTAAGTTCAGGCTCACTTGCACTTGATATTGCGCTTGGTGCAGGTGGATATCCTAAAGGACGTATCGTTGAAATCTACGGGCCAGAATCTTCTGGTAAAACAACAGTCGCTCTTCATGCCGTTGCAGCGGTTCAAAAAGAAGGTGGAATTGCAGCCTTTATCGATGCTGAAAATGCGCTTGACCCAGAATATGCAAAAGCGCTCGGTGTCAATATCGATGAACTTTTACTTTCACAACCAGACTATGGTGAACAAGGGCTTCAAATTGCTGAAAAATTGATTACATCTGGTGCAGTTGACTTAGTTGTTATTGACTCAGTTGCAGCTTTGGTACCTAAAGCCGAAATTGATGGTGAAATTGGTGACAGTTCAGTTGGGCTTCAAGCTCGTATGATGTCACAAGCCATGCGTAAACTTGCAGGACATATTAATAAAACAAAAACAACAGCTATTTTCATCAACCAATTGCGTGAAAAAGTTGGGGTTATGTTTGGTTCGCCAGAAACAACACCTGGTGGTCGTGCATTGAAATTCTACGCTTCTGTACGTCTTGATGTACGTGGTTCAACAAAAATCGAAGAAGGTTCTGGAGATAACAAGACCCAAATCGGTAAAATCACAAAAATCAAAGTCGTTAAAAATAAAGTGGCTCCACCATTCAAGGTTGCTCTCGTAGATATCATGTTTGGTGAAGGAATTTCAAGAACCGGTGAACTTTTAAACATTGCTGTTGATGAAGGAATCATCAAAAAATCAGGCGCTTGGTTTGCTTACAATGACGAAAAAATTGGTCAAGGAGCAGAAAAAGCGAAGAACTATCTCAAAGAACATCAAGAAATCTTTGATGAAATTGACCATAAAGTTCGTACCGCACACGGTCTTCTTGAT
>recA_Lcl-323
GAGCGTGATAAAGCATTGGCTGATGCTCTTGCTCTGATTGAAAAAGACTTTGGGAAAGGTTCACTCATGCGTCTTGGTGAAGCAGCTAACCAAAAAGTATCAGTTGTAAGTTCAGGTTCTCTTGCGCTTGATATTGCACTTGGTGCAGGTGGTTACCCTAAAGGTCGTATCGTTGAAATCTACGGACCAGAATCTTCTGGTAAAACAACAGTCGCTCTTCATGCCGTTGCAGCGGTTCAAAAAGAAGGTGGAATTGCAGCCTTTATCGATGCTGAAAATGCTCTTGACCCAGAATATGCAAAAGCACTCGGTGTAAATATTGATGAACTTTTGCTCTCACAACCTGACTATGGTGAACAAGGACTTCAAATTGCTGAAAAATTGATTACTTCTGGAGCGGTTGACTTGGTCGTTATTGACTCAGTTGCAGCCTTGGTACCAAAGGCCGAAATTGATGGCGAAATCGGAGACAGTTCAGTTGGTCTTCAAGCACGTATGATGTCACAAGCTATGCGTAAACTTGCAGGACATATCAACAAAACAAAAACAACAGCGATTTTCATCAACCAATTGCGTGAAAAAGTTGGAGTGATGTTTGGTTCACCAGAAACAACTCCTGGTGGTCGTGCCTTGAAATTTTACGCCTCAGTTCGTCTTGACGTACGTGGTTCAACAAAAATTGAAGAAGGTTCTGGAGATAACAAAACTCAAATTGGTAAAATCACCAAAATCAAAGTCGTTAAAAATAAAGTTGCACCACCATTTAAGGTTGCGCTTGTTGATATCATGTTTGGTGAAGGAATTTCAAGTACAGGTGAGCTTTTAAATATTGCTGTTGAAGAAGGCATTATTAAGAAATCTGGTGCTTGGTTTGCTTATAATGATGAGAAGATTGGTCAAGGGGCAGAAAAAGCTAAAAACTACCTCAAAGAGCATCAAGATGTTTTTGATGAAATAGACCACAAAGTTCGGGCAGCTCATGGACTTCTTGAT
>recA_Lcl-324
GAACGTGACAAAGCTTTGGCAGATGCACTTGCTCTGATTGAAAAAGACTTTGGGAAAGGTTCACTTATGCGACTTGGCGAAGCAGCCAACCAGAAAGTGTCAGTAGTAAGTTCAGGCTCACTTGCACTTGATATTGCGCTTGGTGCAGGTGGATATCCTAAAGGACGTATCGTTGAAATCTACGGACCAGAATCTTCTGGTAAAACAACAGTCGCTCTTCATGCCGTTGCAGCGGTTCAAAAAGAAGGTGGAATTGCAGCCTTTATCGATGCTGAAAATGCGCTTGACCCAGAATATGCAAAAGCGCTCGGTGTCAATATCGATGAACTTTTACTTTCACAACCAGACTATGGTGAACAAGGGCTTCAAATTGCTGAAAAATTGATTACATCTGGTGCAGTTGACTTAGTTGTTATTGACTCAGTTGCAGCTTTGGTACCTAAAGCCGAAATTGATGGTGAAATTGGTGACAGTTCAGTTGGGCTTCAAGCTCGTATGATGTCACAAGCCATGCGTAAACTTGCAGGACATATTAATAAAACAAAAACAACAGCTATTTTCATCAACCAATTGCGTGAAAAAGTTGGGGTTATGTTTGGTTCGCCAGAAACAACACCTGGTGGTCGTGCATTGAAATTCTACGCTTCTGTACGTCTTGATGTACGTGGTTCAACAAAAATCGAAGAAGGTTCTGGAGATAACAAGACCCAAATCGGTAAAATCACAAAAATCAAAGTCGTTAAAAATAAAGTGGCTCCACCATTCAAGGTTGCTCTCGTAGATATCATGTTCGGTGAAGGAATTTCAAGAACCGGTGAACTTTTAAACATTGCTGTTGATGAAGGAATCATCAAAAAATCAGGCGCTTGGTTTGCTTACAATGACGAAAAAATTGGTCAAGGAGCAGAAAAAGCGAAGAACTATCTCAAAGAACATCAAGAAATCTTTGATGAAATTGACCATAAAGTTCGTACCGCACACGGTCTTCTTGAT
>recA_Lcl-325
GAACGTGACAAAGCTTTGGCAGATGCACTTGCTCTGATTGAAAAAGACTTTGGGAAAGGTTCACTTATGCGACTTGGCGAAGCAGCCAACCAGAAAGTGTCAGTAGTAAGTTCAGGCTCACTTGCACTTGATATTGCGCTTGGTGCAGGTGGATATCCTAAAGGACGTATCGTTGAAATCTACGGACCAGAATCTTCTGGTAAAACAACAGTCGCTCTTCATGCCGTTGCAGCGGTTCAAAAAGAAGGTGGAATTGCAGCCTTTATCGATGCTGAAAATGCGCTTGACCCAGAATATGCAAAAGCGCTCGGTGTCAATATCGATGAACTTTTACTTTCACAACCAGACTATGGTGAACAAGGGCTTCAAATTGCTGAAAAATTGATTACATCTGGTGCAGTTGACTTAGTTGTTATTGACTCAGTTGCAGCTTTGGTACCTAAAGCCGAAATTGATGGTGAAATTGGTGACAGTTCAGTTGGGCTTCAAGCTCGTATGATGTCACAAGCCATGCGTAAACTTGCAGGACATATTAATAAAACAAAAACAACAGCTATTTTCATCAACCAATTGCGTGAAAAAGTTGGGGTTATGTTTGGTTCGCCAGAAACAACACCTGGTGGTCGTGCATTGAAATTCTACGCTTCTGTACGTCTTGATGTACGTGGTTCAACAAAAATCGAAGAAGGTTCTGGAGATAACAAGACCCAAATCGGTAAAATCACAAAAATCAAAGTCGTTAAAAATAAAGTGGCTCCACCATTCAAGGTTGCTCTCGTAGATATCATGTTCGGTGAAGGAATTTCAAGAACCGGTGAACTTTTAAACATTGCTGTTGATGAAGGAATCATCAAAAAATCAGGCGCTTGGTTTGCTTACAATGACGAAAAAATTGGTCAAGGAGCAGAAAAAGCGAAGAACTATCTCAAAGAACATCAAGAAATCTTTGATGAAATTGACCATAAAGTTCGTACCGCACACGGTCTTCTTGAT
>recA_Lcl-326
GAACGTGACAAAGCTTTGGCAGATGCACTTGCTCTGATTGAAAAAGACTTTGGGAAAGGTTCACTTATGCGACTTGGCGAAGCAGCCAACCAGAAAGTGTCAGTAGTAAGTTCAGGCTCACTTGCACTTGATATTGCGCTTGGTGCAGGTGGATATCCTAAAGGACGTATCGTTGAAATCTACGGACCAGAATCTTCTGGTAAAACAACAGTCGCTCTTCATGCCGTTGCAGCGGTTCAAAAAGAAGGTGGAATTGCAGCCTTTATCGATGCTGAAAATGCGCTTGACCCAGAATATGCAAAAGCGCTCGGTGTCAATATCGATGAACTTTTACTTTCACAACCAGACTATGGTGAACAAGGGCTTCAAATTGCTGAAAAATTGATTACATCTGGTGCAGTTGACTTAGTTGTTATTGACTCAGTTGCAGCTTTGGTACCTAAAGCCGAAATTGATGGTGAAATTGGTGACAGTTCAGTTGGGCTTCAAGCTCGTATGATGTCACAAGCCATGCGTAAACTTGCAGGACATATTAATAAAACAAAAACAACAGCTATTTTCATCAACCAATTGCGTGAAAAAGTTGGGGTTATGTTTGGTTCGCCAGAAACAACACCTGGTGGTCGTGCATTGAAATTCTACGCTTCTGTACGTCTTGATGTACGTGGTTCAACAAAAATCGAAGAAGGTTCTGGAGATAACAAGACCCAAATCGGTAAAATCACAAAAATCAAAGTCGTTAAAAATAAAGTGGCTCCACCATTCAAGGTTGCTCTCGTAGATATCATGTTCGGTGAAGGAATTTCAAGAACCGGTGAACTTTTAAACATTGCTGTTGATGAAGGAATCATCAAAAAATCAGGCGCTTGGTTTGCTTACAATGACGAAAAAATTGGTCAAGGAGCAGAAAAAGCGAAGAACTATCTCAAAGAACATCAAGAAATCTTTGATGAAATTGACCATAAAGTTCGTACCGCACACGGTCTTCTTGAT
>recA_Lcl-327
GAACGTGACAAAGCTTTGGCAGATGCACTTGCTCTGATTGAAAAAGACTTTGGGAAAGGTTCACTTATGCGACTTGGCGAAGCAGCCAACCAGAAAGTGTCAGTAGTAAGTTCAGGCTCACTTGCACTTGATATTGCGCTTGGTGCAGGTGGATATCCTAAAGGACGTATCGTTGAAATCTACGGACCAGAATCTTCTGGTAAAACAACAGTCGCTCTTCATGCCGTTGCAGCGGTTCAAAAAGAAGGTGGAATTGCAGCCTTTATCGATGCTGAAAATGCGCTTGACCCAGAATATGCAAAAGCGCTCGGTGTCAATATCGATGAACTTTTACTTTCACAACCAGACTATGGTGAACAAGGGCTTCAAATTGCTGAAAAATTGATTACATCTGGTGCAGTTGACTTAGTTGTTATTGACTCAGTTGCAGCTTTGGTACCTAAAGCCGAAATTGATGGTGAAATTGGTGACAGTTCAGTTGGGCTTCAAGCTCGTATGATGTCACAAGCCATGCGTAAACTTGCAGGACATATTAATAAAACAAAAACAACAGCTATTTTCATCAACCAATTGCGTGAAAAAGTTGGGGTTATGTTTGGTTCGCCAGAAACAACACCTGGTGGTCGTGCATTGAAATTCTACGCTTCTGTACGTCTTGATGTACGTGGTTCAACAAAAATCGAAGAAGGTTCTGGAGATAACAAGACCCAAATCGGTAAAATCACAAAAATCAAAGTCGTTAAAAATAAAGTGGCTCCACCATTCAAGGTTGCTCTCGTAGATATCATGTTCGGTGAAGGAATTTCAAGAACCGGTGAACTTTTAAACATTGCTGTTGATGAAGGAATCATCAAAAAATCAGGCGCTTGGTTTGCTTACAATGACGAAAAAATTGGTCAAGGAGCAGAAAAAGCGAAGAACTATCTCAAAGAACATCAAGAAATCTTTGATGAAATTGACCATAAAGTTCGTACCGCACACGGTCTTCTTGAT
>recA_Lcl-328
GAACGTGACAAAGCTTTGGCAGATGCACTTGCTCTGATTGAAAAAGACTTTGGGAAAGGTTCACTTATGCGACTTGGCGAAGCAGCCAACCAGAAAGTGTCAGTAGTAAGTTCAGGCTCACTTGCACTTGATATTGCGCTTGGTGCAGGTGGATATCCTAAAGGACGTATCGTTGAAATCTACGGACCAGAATCTTCTGGTAAAACAACAGTCGCTCTTCATGCCGTTGCAGCGGTTCAAAAAGAAGGTGGAATTGCAGCCTTTATCGATGCTGAAAATGCGCTTGACCCAGAATATGCAAAAGCGCTCGGTGTCAATATCGATGAACTTTTACTTTCACAACCAGACTATGGTGAACAAGGGCTTCAAATTGCTGAAAAATTGATTACATCTGGTGCAGTTGACTTAGTTGTTATTGACTCAGTTGCAGCTTTGGTACCTAAAGCCGAAATTGATGGTGAAATTGGTGACAGTTCAGTTGGGCTTCAAGCTCGTATGATGTCACAAGCCATGCGTAAACTTGCAGGACATATTAATAAAACAAAAACAACAGCTATTTTCATCAACCAATTGCGTGAAAAAGTTGGGGTTATGTTTGGTTCGCCAGAAACAACACCTGGTGGTCGTGCATTGAAATTCTACGCTTCTGTACGTCTTGATGTACGTGGTTCAACAAAAATCGAAGAAGGTTCTGGAGATAACAAGACCCAAATCGGTAAAATCACAAAAATCAAAGTCGTTAAAAATAAAGTGGCTCCACCATTCAAGGTTGCTCTCGTAGATATCATGTTTGGTGAAGGAATTTCAAGAACCGGTGAACTTTTAAACATTGCTGTTGATGAAGGAATCATCAAAAAATCAGGCGCTTGGTTTGCTTACAATGACGAAAAAATTGGTCAAGGAGCAGAAAAAGCGAAGAACTATCTCAAAGAACATCAAGAAATCTTTGATGAAATTGACCATAAAGTTCGTACCGCACACGGTCTTCTTGAT
>recA_Lcl-329
GAACGTGACAAAGCTTTGGCAGATGCACTTGCTCTGATTGAAAAAGACTTTGGGAAAGGTTCACTTATGCGACTTGGCGAAGCAGCCAACCAGAAAGTGTCAGTAGTAAGTTCAGGCTCACTTGCACTTGATATTGCGCTTGGTGCAGGTGGATATCCTAAAGGACGTATCGTTGAAATCTACGGACCAGAATCTTCTGGTAAAACAACAGTCGCTCTTCATGCCGTTGCAGCGGTTCAAAAAGAAGGTGGAATTGCAGCCTTTATCGATGCTGAAAATGCGCTTGACCCAGAATATGCAAAAGCGCTCGGTGTCAATATCGATGAACTTTTACTTTCACAACCAGACTATGGTGAACAAGGGCTTCAAATTGCTGAAAAATTGATTACATCTGGTGCAGTTGACTTAGTTGTTATTGACTCAGTTGCAGCTTTGGTACCTAAAGCCGAAATTGATGGTGAAATTGGTGACAGTTCAGTTGGGCTTCAAGCTCGTATGATGTCACAAGCCATGCGTAAACTTGCAGGACATATTAATAAAACAAAAACAACAGCTATTTTCATCAACCAATTGCGTGAAAAAGTTGGGGTTATGTTTGGTTCGCCAGAAACAACACCTGGTGGTCGTGCATTGAAATTCTACGCTTCTGTACGTCTTGATGTACGTGGTTCAACAAAAATCGAAGAAGGTTCTGGAGATAACAAGACCCAAATCGGTAAAATCACAAAAATCAAAGTCGTTAAAAATAAAGTGGCTCCACCATTCAAGGTTGCTCTCGTAGATATCATGTTCGGTGAAGGAATTTCAAGAACCGGTGAACTTTTAAACATTGCTGTTGATGAAGGAATCATCAAAAAATCAGGCGCTTGGTTTGCTTACAATGACGAAAAAATTGGTCAAGGAGCAGAAAAAGCGAAGAACTATCTCAAAGAACATCAAGAAATCTTTGATGAAATTGACCATAAAGTTCGTACCGCACACGGTCTTCTTGAT
>recA_Lcl-330
GAACGTGACAAAGCTTTGGCAGATGCACTTGCTCTGATTGAAAAAGACTTTGGGAAAGGTTCACTTATGCGACTTGGCGAAGCAGCCAACCAGAAAGTGTCAGTAGTAAGTTCAGGCTCACTTGCACTTGATATTGCGCTTGGTGCAGGTGGATATCCTAAAGGACGTATCGTTGAAATCTACGGACCAGAATCTTCTGGTAAAACAACAGTCGCTCTTCATGCCGTTGCAGCGGTTCAAAAAGAAGGTGGAATTGCAGCCTTTATCGATGCTGAAAATGCGCTTGACCCAGAATATGCAAAAGCGCTCGGTGTCAATATCGATGAACTTTTACTTTCACAACCAGACTATGGTGAACAAGGGCTTCAAATTGCTGAAAAATTGATTACATCTGGTGCAGTTGACTTAGTTGTTATTGACTCAGTTGCAGCTTTGGTACCTAAAGCCGAAATTGATGGTGAAATTGGTGACAGTTCAGTTGGGCTTCAAGCTCGTATGATGTCACAAGCCATGCGTAAACTTGCAGGACATATTAATAAAACAAAAACAACAGCTATTTTCATCAACCAATTGCGTGAAAAAGTTGGGGTTATGTTTGGTTCGCCAGAAACAACACCTGGTGGTCGTGCATTGAAATTCTACGCTTCTGTACGTCTTGATGTACGTGGTTCAACAAAAATCGAAGAAGGTTCTGGAGATAACAAGACCCAAATCGGTAAAATCACAAAAATCAAAGTCGTTAAAAATAAAGTGGCTCCACCATTCAAGGTTGCTCTCGTAGATATCATGTTCGGTGAAGGAATTTCAAGAACCGGTGAACTTTTAAACATTGCTGTTGATGAAGGAATCATCAAAAAATCAGGCGCTTGGTTTGCTTACAATGACGAAAAAATTGGTCAAGGAGCAGAAAAAGCGAAGAACTATCTCAAAGAACATCAAGAAATCTTTGATGAAATTGACCATAAAGTTCGTACCGCACACGGTCTTCTTGAT
>recA_Lcl-331
GAGCGTGATAAAGCATTGGCTGATGCTCTTGCTCTGATTGAAAAAGACTTTGGGAAAGGTTCACTCATGCGTCTTGGTGAAGCAGCTAACCAAAAAGTATCAGTTGTAAGTTCAGGTTCTCTTGCGCTTGATATTGCACTTGGTGCAGGTGGTTACCCTAAAGGTCGTATCGTTGAAATCTACGGACCAGAATCTTCTGGTAAAACAACAGTCGCTCTTCATGCCGTTGCAGCGGTTCAAAAAGAAGGTGGAATTGCAGCCTTTATCGATGCTGAAAATGCTCTTGACCCAGAATATGCAAAAGCACTCGGTGTAAATATTGATGAACTTTTGCTCTCACAACCTGACTATGGTGAACAAGGACTTCAAATTGCTGAAAAATTGATTACTTCTGGAGCGGTTGACTTGGTCGTTATTGACTCAGTTGCAGCCTTGGTACCAAAGGCCGAAATTGATGGCGAAATCGGAGACAGTTCAGTTGGTCTTCAAGCACGTATGATGTCACAAGCTATGCGTAAACTTGCAGGACATATCAACAAAACAAAAACAACAGCGATTTTCATCAACCAATTGCGTGAAAAAGTTGGAGTGATGTTTGGTTCACCAGAAACAACTCCTGGTGGTCGTGCCTTGAAATTTTACGCCTCAGTTCGTCTTGACGTACGTGGTTCAACAAAAATTGAAGAAGGTTCTGGAGATAACAAAACTCAAATTGGTAAAATCACCAAAATCAAAGTCGTTAAAAATAAAGTTGCACCACCATTTAAGGTTGCGCTTGTTGATATCATGTTTGGTGAAGGAATTTCAAGTACAGGTGAGCTTTTAAATATTGCTGTTGAAGAAGGCATTATTAAGAAATCTGGTGCTTGGTTTGCTTATAATGATGAGAAGATTGGTCAAGGGGCAGAAAAAGCTAAAAACTACCTCAAAGAGCATCAAGATGTTTTTGATGAAATAGACCACAAAGTTCGGGCAGCTCATGGACTTCTTGAT
>recA_Lcl-332
GAGCGTGATAAAGCATTGGCTGATGCTCTTGCTCTGATTGAAAAAGACTTTGGGAAAGGTTCACTCATGCGTCTTGGTGAAGCAGCTAACCAAAAAGTATCAGTTGTAAGTTCAGGTTCTCTTGCGCTTGATATTGCACTTGGTGCAGGTGGTTACCCTAAAGGTCGTATCGTTGAAATCTACGGACCAGAATCTTCTGGTAAAACAACAGTCGCTCTTCATGCCGTTGCAGCGGTTCAAAAAGAAGGTGGAATTGCAGCCTTTATCGATGCTGAAAATGCTCTTGACCCAGAATATGCAAAAGCACTCGGTGTAAATATTGATGAACTTTTGCTCTCACAACCTGACTATGGTGAACAAGGACTTCAAATTGCTGAAAAATTGATTACTTCTGGAGCGGTTGACTTGGTCGTTATTGACTCAGTTGCAGCCTTGGTACCAAAGGCCGAAATTGATGGCGAAATCGGAGACAGTTCAGTTGGTCTTCAAGCACGTATGATGTCACAAGCTATGCGTAAACTTGCAGGACATATCAACAAAACAAAAACAACAGCGATTTTCATCAACCAATTGCGTGAAAAAGTTGGAGTGATGTTTGGTTCACCAGAAACAACTCCTGGTGGTCGTGCCTTGAAATTTTACGCCTCAGTTCGTCTTGACGTACGTGGTTCAACAAAAATTGAAGAAGGTTCTGGAGATAACAAAACTCAAATTGGTAAAATCACCAAAATCAAAGTCGTTAAAAATAAAGTTGCACCACCATTTAAGGTTGCGCTTGTTGATATCATGTTTGGTGAAGGAATTTCAAGTACAGGTGAGCTTTTAAATATTGCTGTTGAAGAAGGCATTATTAAGAAATCTGGTGCTTGGTTTGCTTATAATGATGAGAAGATTGGTCAAGGGGCAGAAAAAGCTAAAAACTACCTCAAAGAGCATCAAGATGTTTTTGATGAAATAGACCACAAAGTTCGGGCAGCTCATGGACTTCTTGAT
>recA_Lcl-333
GAACGTGACAAAGCTTTGGCAGATGCACTTGCTCTGATTGAAAAAGACTTTGGGAAAGGTTCACTTATGCGACTTGGCGAAGCAGCCAACCAGAAAGTGTCAGTAGTAAGTTCAGGCTCACTTGCACTTGATATTGCGCTTGGTGCAGGTGGATATCCTAAAGGACGTATCGTTGAAATCTACGGACCAGAATCTTCTGGTAAAACAACAGTCGCTCTTCATGCCGTTGCAGCGGTTCAAAAAGAAGGTGGAATTGCAGCCTTTATCGATGCTGAAAATGCGCTTGACCCAGAATATGCAAAAGCGCTCGGTGTCAATATCGATGAACTTTTACTTTCACAACCAGACTATGGTGAACAAGGGCTTCAAATTGCTGAAAAATTGATTACATCTGGTGCAGTTGACTTAGTTGTTATTGACTCAGTTGCAGCTTTGGTACCTAAAGCCGAAATTGATGGTGAAATTGGTGACAGTTCAGTTGGGCTTCAAGCTCGTATGATGTCACAAGCCATGCGTAAACTTGCAGGACATATTAATAAAACAAAAACAACAGCTATTTTCATCAACCAATTGCGTGAAAAAGTTGGGGTTATGTTTGGTTCGCCAGAAACAACACCTGGTGGTCGTGCATTGAAATTCTACGCTTCTGTACGTCTTGATGTACGTGGTTCAACAAAAATCGAAGAAGGTTCTGGAGATAACAAGACCCAAATCGGTAAAATCACAAAAATCAAAGTCGTTAAAAATAAAGTGGCTCCACCATTCAAGGTTGCTCTCGTAGATATCATGTTTGGTGAAGGAATTTCAAGAACCGGTGAACTTTTAAACATTGCTGTTGATGAAGGAATCATCAAAAAATCAGGCGCTTGGTTTGCTTACAATGACGAAAAAATTGGTCAAGGAGCAGAAAAAGCGAAGAACTATCTCAAAGAACATCAAGAAATCTTTGATGAAATTGACCATAAAGTTCGTACCGCACACGGTCTTCTTGAT
>recA_Lcl-334
GAGCGTGATAAAGCATTGGCTGATGCTCTTGCTCTGATTGAAAAAGACTTTGGGAAAGGTTCACTCATGCGTCTTGGTGAAGCAGCTAACCAAAAAGTATCAGTTGTAAGTTCAGGTTCTCTTGCGCTTGATATTGCACTTGGTGCAGGTGGTTACCCTAAAGGTCGTATCGTTGAAATCTACGGACCAGAATCTTCTGGTAAAACAACAGTCGCTCTTCATGCCGTTGCAGCGGTTCAAAAAGAAGGTGGAATTGCAGCCTTTATCGATGCTGAAAATGCTCTTGACCCAGAATATGCAAAAGCACTCGGTGTAAATATTGATGAACTTTTGCTCTCACAACCTGACTATGGTGAACAAGGACTTCAAATTGCTGAAAAATTGATTACTTCTGGAGCGGTTGACTTGGTCGTTATTGACTCAGTTGCAGCCTTGGTACCAAAGGCCGAAATTGATGGCGAAATCGGAGACAGTTCAGTTGGTCTTCAAGCACGTATGATGTCACAAGCTATGCGTAAACTTGCAGGACATATCAACAAAACAAAAACAACAGCGATTTTCATCAACCAATTGCGTGAAAAAGTTGGAGTGATGTTTGGTTCACCAGAAACAACTCCTGGTGGTCGTGCCTTGAAATTTTACGCCTCAGTTCGTCTTGACGTACGTGGTTCAACAAAAATTGAAGAAGGTTCTGGAGATAACAAAACTCAAATTGGTAAAATCACCAAAATCAAAGTCGTTAAAAATAAAGTTGCACCACCATTTAAGGTTGCGCTTGTTGATATCATGTTTGGTGAAGGAATTTCAAGTACAGGTGAGCTTTTAAATATTGCTGTTGAAGAAGGCATTATTAAGAAATCTGGTGCTTGGTTTGCTTATAATGATGAGAAGATTGGTCAAGGGGCAGAAAAAGCTAAAAACTACCTCAAAGAGCATCAAGATGTTTTTGATGAAATAGACCACAAAGTTCGGGCAGCTCATGGACTTCTTGAT
>recA_Lcl-335
GAACGTGACAAAGCTTTGGCAGATGCACTTGCTCTGATTGAAAAAGACTTTGGGAAAGGTTCACTTATGCGACTTGGCGAAGCAGCCAACCAGAAAGTGTCAGTAGTAAGTTCAGGCTCACTTGCACTTGATATTGCGCTTGGTGCAGGTGGATATCCTAAAGGACGTATCGTTGAAATCTACGGACCAGAATCTTCTGGTAAAACAACAGTCGCTCTTCATGCCGTTGCAGCGGTTCAAAAAGAAGGTGGAATTGCAGCCTTTATCGATGCTGAAAATGCGCTTGACCCAGAATATGCAAAAGCGCTCGGTGTCAATATCGATGAACTTTTACTTTCACAACCAGACTATGGTGAACAAGGGCTTCAAATTGCTGAAAAATTGATTACATCTGGTGCAGTTGACTTAGTTGTTATTGACTCAGTTGCAGCTTTGGTACCTAAAGCCGAAATTGATGGTGAAATTGGTGACAGTTCAGTTGGGCTTCAAGCTCGTATGATGTCACAAGCCATGCGTAAACTTGCAGGACATATTAATAAAACAAAAACAACAGCTATTTTCATCAACCAATTGCGTGAAAAAGTTGGGGTTATGTTTGGTTCGCCAGAAACAACACCTGGTGGTCGTGCATTGAAATTCTACGCTTCTGTACGTCTTGATGTACGTGGTTCAACAAAAATCGAAGAAGGTTCTGGAGATAACAAGACCCAAATCGGTAAAATCACAAAAATCAAAGTCGTTAAAAATAAAGTGGCTCCACCATTCAAGGTTGCTCTCGTAGATATCATGTTCGGTGAAGGAATTTCAAGAACCGGTGAACTTTTAAACATTGCTGTTGATGAAGGAATCATCAAAAAATCAGGCGCTTGGTTTGCTTACAATGACGAAAAAATTGGTCAAGGAGCAGAAAAAGCGAAGAACTATCTCAAAGAACATCAAGAAATCTTTGATGAAATTGACCATAAAGTTCGTACCGCACACGGTCTTCTTGAT
>recA_Lcl-336
GAACGTGACAAAGCTTTGGCAGATGCACTTGCTCTGATTGAAAAAGACTTTGGGAAAGGTTCACTTATGCGACTTGGCGAAGCAGCCAACCAGAAAGTGTCAGTAGTAAGTTCAGGCTCACTTGCACTTGATATTGCGCTTGGTGCAGGTGGATATCCTAAAGGACGTATCGTTGAAATCTACGGACCAGAATCTTCTGGTAAAACAACAGTCGCTCTTCATGCCGTTGCAGCGGTTCAAAAAGAAGGTGGAATTGCAGCCTTTATCGATGCTGAAAATGCGCTTGACCCAGAATATGCAAAAGCGCTCGGTGTCAATATCGATGAACTTTTACTTTCACAACCAGACTATGGTGAACAAGGGCTTCAAATTGCTGAAAAATTGATTACATCTGGTGCAGTTGACTTAGTTGTTATTGACTCAGTTGCAGCTTTGGTACCTAAAGCCGAAATTGATGGTGAAATTGGTGACAGTTCAGTTGGGCTTCAAGCTCGTATGATGTCACAAGCCATGCGTAAACTTGCAGGACATATTAATAAAACAAAAACAACAGCTATTTTCATCAACCAATTGCGTGAAAAAGTTGGGGTTATGTTTGGTTCGCCAGAAACAACACCTGGTGGTCGTGCATTGAAATTCTACGCTTCTGTACGTCTTGATGTACGTGGTTCAACAAAAATCGAAGAAGGTTCTGGAGATAACAAGACCCAAATCGGTAAAATCACAAAAATCAAAGTCGTTAAAAATAAAGTGGCTCCACCATTCAAGGTTGCTCTCGTAGATATCATGTTTGGTGAAGGAATTTCAAGAACCGGTGAACTTTTAAACATTGCTGTTGATGAAGGAATCATCAAAAAATCAGGCGCTTGGTTTGCTTACAATGACGAAAAAATTGGTCAAGGAGCAGAAAAAGCGAAGAACTATCTCAAAGAACATCAAGAAATCTTTGATGAAATTGACCATAAAGTTCGTACCGCACACGGTCTTCTTGAT
>recA_Lcl-337
GAGCGTGATAAAGCATTGGCTGATGCTCTTGCTCTGATTGAAAAAGACTTTGGGAAAGGTTCACTCATGCGTCTTGGTGAAGCAGCTAACCAAAAAGTATCAGTTGTAAGTTCAGGTTCTCTTGCGCTTGATATTGCACTTGGTGCAGGTGGTTACCCTAAAGGTCGTATCGTTGAAATCTACGGACCAGAATCTTCTGGTAAAACAACAGTCGCTCTTCATGCCGTTGCAGCGGTTCAAAAAGAAGGAGGAATTGCAGCCTTTATCGATGCTGAAAATGCTCTTGACCCAGAATATGCAAAAGCACTCGGTGTAAATATTGATGAACTTTTGCTCTCACAACCTGACTATGGTGAACAAGGACTTCAAATTGCTGAAAAATTGATTACTTCTGGAGCGGTTGACTTGGTCGTTATTGACTCAGTTGCAGCCTTGGTACCAAAGGCCGAAATTGATGGCGAAATCGGAGACAGTTCAGTTGGTCTTCAAGCACGTATGATGTCACAAGCTATGCGTAAACTTGCAGGACATATCAACAAAACAAAAACAACAGCGATTTTCATCAACCAATTGCGTGAAAAAGTTGGAGTGATGTTTGGTTCACCAGAAACAACTCCTGGTGGTCGTGCCTTGAAATTTTACGCCTCAGTTCGTCTTGACGTACGTGGTTCAACAAAAATTGAAGAAGGTTCTGGAGATAACAAAACTCAAATTGGTAAAATCACCAAAATCAAAGTCGTTAAAAATAAAGTTGCACCACCATTTAAGGTTGCGCTTGTTGATATCATGTTTGGTGAAGGAATTTCAAGTACAGGTGAGCTTTTAAATATTGCTGTTGAAGAAGGCATTATTAAGAAATCTGGTGCTTGGTTTGCTTATAATGATGAGAAGATTGGTCAAGGGGCAGAAAAAGCTAAAAACTACCTCAAAGAGCATCAAGATGTTTTTGATGAAATAGACCACAAAGTTCGGGCAGCTCATGGACTTCTTGAT
>recA_Lcl-338
GAACGTGACAAAGCTTTGGCAGATGCACTTGCTCTGATTGAAAAAGACTTTGGGAAAGGTTCACTTATGCGTCTTGGTGAAGCAGCCAACCAAAAAGTGTCAGTAGTAAGTTCAGGCTCACTTGCACTTGATATTGCGCTTGGTGCAGGTGGTTATCCTAAAGGACGTATCGTTGAAATCTACGGACCAGAATCTTCTGGTAAAACAACAGTCGCTCTCCATGCCGTTGCAGCAGTTCAAAAAGAGGGCGGAATTGCAGCCTTTATTGATGCTGAAAATGCGCTTGACCCAGAATATGCAAAAGCGCTCGGTGTCAATATCGATGAACTTTTACTTTCACAACCAGACTATGGTGAACAAGGGCTTCAAATTGCTGAAAAATTGATTACATCTGGTGCAGTTGACTTAGTTGTTATTGACTCAGTTGCAGCTTTGGTACCTAAAGCCGAAATTGACGGTGAAATTGGTGACAGTTCAGTTGGACTTCAAGCTCGTATGATGTCGCAAGCCATGCGTAAACTTGCAGGACATATTAATAAAACAAAAACAACAGCTATTTTCATCAACCAATTGCGTGAAAAAGTTGGGGTTATGTTTGGTTCGCCAGAAACAACACCTGGTGGTCGTGCATTGAAATTCTACGCTTCTGTACGTCTTGATGTCCGTGGTTCAACAAAAATCGAAGAAGGTTCTGGAGATAACAAGACCCAAATCGGTAAAATCACAAAAATCAAAGTCGTTAAAAATAAAGTGGCTCCACCATTCAAGGTTGCTCTCGTTGATATCATGTTTGGTGAAGGAATTTCAAGAACCGGTGAACTTTTAAACATTGCTGTTGATGAAGGAATCATCAAAAAATCAGGCGCTTGGTTTGCTTACAATGACGAAAAAATTGGTCAAGGAGCAGAAAAAGCGAAGAACTATCTCAAAGAACATCAAGAAATCTTTGATGAAATTGACCATAAAGTTCGTGCCGCACACGGTCTTCTTGAT
>recA_Lcl-339
GAGCGTGATAAAGCATTGGCTGATGCTCTTGCTCTGATTGAAAAAGACTTTGGGAAAGGTTCACTCATGCGTCTTGGTGAAGCAGCTAACCAAAAAGTATCAGTTGTAAGTTCAGGTTCTCTTGCGCTTGATATTGCACTTGGTGCAGGTGGTTACCCTAAAGGTCGTATCGTTGAAATCTACGGACCAGAATCTTCTGGTAAAACAACAGTCGCTCTTCATGCCGTTGCAGCGGTTCAAAAAGAAGGTGGAATTGCAGCCTTTATCGATGCTGAAAATGCTCTTGACCCAGAATATGCAAAAGCACTCGGTGTAAATATTGATGAACTTTTGCTCTCACAACCTGACTATGGTGAACAAGGACTTCAAATTGCTGAAAAATTGATTACTTCTGGAGCGGTTGACTTGGTCGTTATTGACTCAGTTGCAGCCTTGGTACCAAAGGCCGAAATTGATGGCGAAATCGGAGACAGTTCAGTTGGTCTTCAAGCACGTATGATGTCACAAGCTATGCGTAAACTTGCAGGACATATCAACAAAACAAAAACAACAGCGATTTTCATCAACCAATTGCGTGAAAAAGTTGGAGTGATGTTTGGTTCACCAGAAACAACTCCTGGTGGTCGTGCCTTGAAATTTTACGCCTCAGTTCGTCTTGACGTACGTGGTTCAACAAAAATTGAAGAAGGTTCTGGAGATAACAAAACTCAAATTGGTAAAATCACCAAAATCAAAGTCGTTAAAAATAAAGTTGCACCACCATTTAAGGTTGCGCTTGTTGATATCATGTTTGGTGAAGGAATTTCAAGTACAGGTGAGCTTTTAAATATTGCTGTTGAAGAAGGCATTATTAAGAAATCTGGTGCTTGGTTTGCTTATAATGATGAGAAGATTGGTCAAGGGGCAGAAAAAGCTAAAAACTACCTCAAAGAGCATCAAGATGTTTTTGATGAAATAGACCACAAAGTTCGGGCAGCTCATGGACTTCTTGAT
>recA_Lcl-340
GAGCGTGATAAAGCATTGGCTGATGCTCTTGCTCTGATTGAAAAAGACTTTGGGAAAGGTTCACTCATGCGTCTTGGTGAAGCAGCTAACCAAAAAGTATCAGTTGTAAGTTCAGGTTCTCTTGCGCTTGATATTGCACTTGGTGCAGGTGGTTACCCTAAAGGTCGTATCGTTGAAATCTACGGACCAGAATCTTCTGGTAAAACAACAGTCGCTCTTCATGCCGTTGCAGCGGTTCAAAAAGAAGGTGGAATTGCAGCCTTTATCGATGCTGAAAATGCTCTTGACCCAGAATATGCAAAAGCACTCGGTGTAAATATTGATGAACTTTTGCTCTCACAACCTGACTATGGTGAACAAGGACTTCAAATTGCTGAAAAATTGATTACTTCTGGAGCGGTTGACTTGGTCGTTATTGACTCAGTTGCAGCCTTGGTACCAAAGGCCGAAATTGATGGCGAAATCGGAGACAGTTCAGTTGGTCTTCAAGCACGTATGATGTCACAAGCTATGCGTAAACTTGCAGGACATATCAACAAAACAAAAACAACAGCGATTTTCATCAACCAATTGCGTGAAAAAGTTGGAGTGATGTTTGGTTCACCAGAAACAACTCCTGGTGGTCGTGCCTTGAAATTTTACGCCTCAGTTCGTCTTGACGTACGTGGTTCAACAAAAATTGAAGAAGGTTCTGGAGATAACAAAACTCAAATTGGTAAAATCACCAAAATCAAAGTCGTTAAAAATAAAGTTGCACCACCATTTAAGGTTGCGCTTGTTGATATCATGTTTGGTGAAGGAATTTCAAGTACAGGTGAGCTTTTAAATATTGCTGTTGAAGAAGGCATTATTAAGAAATCTGGTGCTTGGTTTGCTTATAATGATGAGAAGATTGGTCAAGGGGCAGAAAAAGCTAAAAACTACCTCAAAGAGCATCAAGATGTTTTTGATGAAATAGACCACAAAGTTCGGGCAGCTCATGGACTTCTTGAT
>recA_Lcl-341
GAACGTGACAAAGCTTTGGCAGATGCACTTGCTCTGATTGAAAAAGACTTTGGGAAAGGTTCACTTATGCGACTTGGCGAAGCAGCCAACCAGAAAGTGTCAGTAGTAAGTTCAGGCTCACTTGCACTTGATATTGCGCTTGGTGCAGGTGGATATCCTAAAGGACGTATCGTTGAAATCTACGGACCAGAATCTTCTGGTAAAACAACAGTCGCTCTTCATGCCGTTGCAGCGGTTCAAAAAGAAGGTGGAATTGCAGCCTTTATCGATGCTGAAAATGCGCTTGACCCAGAATATGCAAAAGCGCTCGGTGTCAATATCGATGAACTTTTACTTTCACAACCAGACTATGGTGAACAAGGGCTTCAAATTGCTGAAAAATTGATTACATCTGGTGCAGTTGACTTAGTTGTTATTGACTCAGTTGCAGCTTTGGTACCTAAAGCCGAAATTGATGGTGAAATTGGTGACAGTTCAGTTGGGCTTCAAGCTCGTATGATGTCACAAGCCATGCGTAAACTTGCAGGACATATTAATAAAACAAAAACAACAGCTATTTTCATCAACCAATTGCGTGAAAAAGTTGGGGTTATGTTTGGTTCGCCAGAAACAACACCTGGTGGTCGTGCATTGAAATTCTACGCTTCTGTACGTCTTGATGTACGTGGTTCAACAAAAATCGAAGAAGGTTCTGGAGATAACAAGACCCAAATCGGTAAAATCACAAAAATCAAAGTCGTTAAAAATAAAGTGGCTCCACCATTCAAGGTTGCTCTCGTAGATATCATGTTCGGTGAAGGAATTTCAAGAACCGGTGAACTTTTAAACATTGCTGTTGATGAAGGAATCATCAAAAAATCAGGCGCTTGGTTTGCTTACAATGACGAAAAAATTGGTCAAGGAGCAGAAAAAGCGAAGAACTATCTCAAAGAACATCAAGAAATCTTTGATGAAATTGACCATAAAGTTCGTACCGCACACGGTCTTCTTGAT
>recA_Lcl-342
GAGCGTGATAAAGCATTGGCTGATGCTCTTGCTCTGATTGAAAAAGACTTTGGGAAAGGTTCACTCATGCGTCTTGGTGAAGCAGCTAACCAAAAAGTATCAGTTGTAAGTTCAGGTTCTCTTGCGCTTGATATTGCACTTGGTGCAGGTGGTTACCCTAAAGGTCGTATCGTTGAAATCTACGGACCAGAATCTTCTGGTAAAACAACAGTCGCTCTTCATGCCGTTGCAGCGGTTCAAAAAGAAGGTGGAATTGCAGCCTTTATCGATGCTGAAAATGCTCTTGACCCAGAATATGCAAAAGCACTCGGTGTAAATATTGATGAACTTTTGCTCTCACAACCTGACTATGGTGAACAAGGACTTCAAATTGCTGAAAAATTGATTACTTCTGGAGCGGTTGACTTGGTCGTTATTGACTCAGTTGCAGCCTTGGTACCAAAGGCCGAAATTGATGGCGAAATCGGAGACAGTTCAGTTGGTCTTCAAGCACGTATGATGTCACAAGCTATGCGTAAACTTGCAGGACATATCAACAAAACAAAAACAACAGCGATTTTCATCAACCAATTGCGTGAAAAAGTTGGAGTGATGTTTGGTTCACCAGAAACAACTCCTGGTGGTCGTGCCTTGAAATTTTACGCCTCAGTTCGTCTTGACGTACGTGGTTCAACAAAAATTGAAGAAGGTTCTGGAGATAACAAAACTCAAATTGGTAAAATCACCAAAATCAAAGTCGTTAAAAATAAAGTTGCACCACCATTTAAGGTTGCGCTTGTTGATATCATGTTTGGTGAAGGAATTTCAAGTACAGGTGAGCTTTTAAATATTGCTGTTGAAGAAGGCATTATTAAGAAATCTGGTGCTTGGTTTGCTTATAATGATGAGAAGATTGGTCAAGGGGCAGAAAAAGCTAAAAACTACCTCAAAGAGCATCAAGATGTTTTTGATGAAATAGACCACAAAGTTCGGGCAGCTCATGGACTTCTTGAT
>recA_Lcl-343
GAGCGTGATAAAGCATTGGCTGATGCTCTTGCTCTGATTGAAAAAGACTTTGGGAAAGGTTCACTCATGCGTCTTGGTGAAGCAGCTAACCAAAAAGTATCAGTTGTAAGTTCAGGTTCTCTTGCGCTTGATATTGCACTTGGTGCAGGTGGCTACCCTAAAGGTCGTATCGTTGAAATCTACGGACCAGAATCTTCTGGTAAAACAACAGTCGCTCTTCATGCCGTTGCAGCGGTTCAAAAAGAAGGTGGAATTGCAGCCTTTATCGATGCTGAAAATGCTCTTGACCCAGAATATGCAAAAGCACTCGGTGTAAATATTGATGAACTTTTGCTCTCACAACCTGACTATGGTGAACAAGGACTTCAAATTGCTGAAAAATTGATTACTTCTGGAGCGGTTGACTTGGTCGTTATTGACTCAGTTGCAGCCTTGGTACCAAAGGCCGAAATTGATGGCGAAATCGGAGACAGTTCAGTTGGTCTTCAAGCACGTATGATGTCACAAGCTATGCGTAAACTTGCAGGACATATCAACAAAACAAAAACAACAGCGATTTTCATCAACCAATTGCGTGAAAAAGTTGGAGTGATGTTTGGTTCACCAGAAACAACTCCTGGTGGTCGTGCCTTGAAATTTTACGCCTCAGTTCGTCTTGACGTACGTGGTTCAACAAAAATTGAAGAAGGTTCTGGAGATAACAAAACTCAAATTGGTAAAATCACCAAAATCAAAGTCGTTAAAAATAAAGTTGCACCGCCATTTAAGGTTGCGCTTGTTGATATCATGTTTGGTGAAGGAATTTCAAGTACAGGTGAGCTTTTAAATATTGCTGTTGAAGAAGGCATTATTAAGAAATCTGGTGCTTGGTTTGCTTATAATGATGAGAAGATTGGTCAAGGGGCAGAAAAAGCTAAAAACTACCTCAAAGAGCATCAAGATGTTTTTGATGAAATAGACCACAAAGTTCGGGCAGCTCATGGACTTCTTGAT
>recA_Lcl-344
GAACGTGACAAAGCTTTGGCAGATGCACTTGCTCTGATTGAAAAAGACTTTGGGAAAGGTTCACTTATGCGACTTGGCGAAGCAGCCAACCAGAAAGTGTCAGTAGTAAGTTCAGGCTCACTTGCACTTGATATTGCGCTTGGTGCAGGTGGATATCCTAAAGGACGTATCGTTGAAATCTACGGACCAGAATCTTCTGGTAAAACAACAGTCGCTCTTCATGCCGTTGCAGCGGTTCAAAAAGAAGGTGGAATTGCAGCCTTTATCGATGCTGAAAATGCGCTTGACCCAGAATATGCAAAAGCGCTCGGTGTCAATATCGATGAACTTTTACTTTCACAACCAGACTATGGTGAACAAGGGCTTCAAATTGCTGAAAAATTGATTACATCTGGTGCAGTTGACTTAGTTGTTATTGACTCAGTTGCAGCTTTGGTACCTAAAGCCGAAATTGATGGTGAAATTGGTGACAGTTCAGTTGGGCTTCAAGCTCGTATGATGTCACAAGCCATGCGTAAACTTGCAGGACATATTAATAAAACAAAAACAACAGCTATTTTCATCAACCAATTGCGTGAAAAAGTTGGGGTTATGTTTGGTTCGCCAGAAACAACACCTGGTGGTCGTGCATTGAAATTCTACGCTTCTGTACGTCTTGATGTACGTGGTTCAACAAAAATCGAAGAAGGTTCTGGAGATAACAAGACCCAAATCGGTAAAATCACAAAAATCAAAGTCGTTAAAAATAAAGTGGCTCCACCATTCAAGGTTGCTCTCGTAGATATCATGTTCGGTGAAGGAATTTCAAGAACCGGTGAACTTTTAAACATTGCTGTTGATGAAGGAATCATCAAAAAATCAGGCGCTTGGTTTGCTTACAATGACGAAAAAATTGGTCAAGGAGCAGAAAAAGCGAAGAACTATCTCAAAGAACATCAAGAAATCTTTGATGAAATTGACCATAAAGTTCGTACCGCACACGGTCTTCTTGAT
>recA_Lcl-345
GAGCGTGATAAAGCATTGGCTGATGCTCTTGCTCTGATTGAAAAAGACTTTGGGAAAGGTTCACTCATGCGTCTTGGTGAAGCAGCTAACCAAAAAGTATCAGTTGTAAGTTCAGGTTCTCTTGCGCTTGATATTGCACTTGGTGCAGGTGGTTACCCTAAAGGTCGTATCGTTGAAATCTACGGACCAGAATCTTCTGGTAAAACAACAGTCGCTCTTCATGCCGTTGCAGCGGTTCAAAAAGAAGGTGGAATTGCAGCCTTTATCGATGCTGAAAATGCTCTTGACCCAGAATATGCAAAAGCACTCGGTGTAAATATTGATGAACTTTTGCTCTCACAACCTGACTATGGTGAACAAGGACTTCAAATTGCTGAAAAATTGATTACTTCTGGAGCGGTTGACTTGGTCGTTATTGACTCAGTTGCAGCCTTGGTACCAAAGGCCGAAATTGATGGCGAAATCGGAGACAGTTCAGTTGGTCTTCAAGCACGTATGATGTCACAAGCTATGCGTAAACTTGCAGGACATATCAACAAAACAAAAACAACAGCGATTTTCATCAACCAATTGCGTGAAAAAGTTGGAGTGATGTTTGGTTCACCAGAAACAACTCCTGGTGGTCGTGCCTTGAAATTTTACGCCTCAGTTCGTCTTGACGTACGTGGTTCAACAAAAATTGAAGAAGGTTCTGGAGATAACAAAACTCAAATTGGTAAAATCACCAAAATCAAAGTCGTTAAAAATAAAGTTGCACCACCATTTAAGGTTGCGCTTGTTGATATCATGTTTGGTGAAGGAATTTCAAGTACAGGTGAGCTTTTAAATATTGCTGTTGAAGAAGGCATTATTAAGAAATCTGGTGCTTGGTTTGCTTATAATGATGAGAAGATTGGTCAAGGGGCAGAAAAAGCTAAAAACTACCTCAAAGAGCATCAAGATGTTTTTGATGAAATAGACCACAAAGTTCGGGCAGCTCATGGACTTCTTGAT
>recA_Lcl-346
GAGCGTGATAAAGCATTGGCTGATGCTCTTGCTCTGATTGAAAAAGACTTTGGGAAAGGTTCACTCATGCGTCTTGGTGAAGCAGCTAACCAAAAAGTATCAGTTGTAAGTTCAGGTTCTCTTGCGCTTGATATTGCACTTGGTGCAGGTGGTTACCCTAAAGGTCGTATCGTTGAAATCTACGGACCAGAATCTTCTGGTAAAACAACAGTCGCTCTTCATGCCGTTGCAGCGGTTCAAAAAGAAGGTGGAATTGCAGCCTTTATCGATGCTGAAAATGCTCTTGACCCAGAATATGCAAAAGCACTCGGTGTAAATATTGATGAACTTTTGCTCTCACAACCTGACTATGGTGAACAAGGACTTCAAATTGCTGAAAAATTGATTACTTCTGGAGCGGTTGACTTGGTCGTTATTGACTCAGTTGCAGCCTTGGTACCAAAGGCCGAAATTGATGGCGAAATCGGAGACAGTTCAGTTGGTCTTCAAGCACGTATGATGTCACAAGCTATGCGTAAACTTGCAGGACATATCAACAAAACAAAAACAACAGCGATTTTCATCAACCAATTGCGTGAAAAAGTTGGAGTGATGTTTGGTTCACCAGAAACAACTCCTGGTGGTCGTGCCTTGAAATTTTACGCCTCAGTTCGTCTTGACGTACGTGGTTCAACAAAAATTGAAGAAGGTTCTGGAGATAACAAAACTCAAATTGGTAAAATCACCAAAATCAAAGTCGTTAAAAATAAAGTTGCACCACCATTTAAGGTTGCGCTTGTTGATATCATGTTTGGTGAAGGAATTTCAAGTACAGGTGAGCTTTTAAATATTGCTGTTGAAGAAGGCATTATTAAGAAATCTGGTGCTTGGTTTGCTTATAATGATGAGAAGATTGGTCAAGGGGCAGAAAAAGCTAAAAACTACCTCAAAGAGCATCAAGATGTTTTTGATGAAATAGACCACAAAGTTCGGGCAGCTCATGGACTTCTTGAT
>recA_Lcl-347
GAACGTGACAAAGCTTTGGCAGATGCACTTGCTCTGATTGAAAAAGACTTTGGGAAAGGTTCACTTATGCGACTTGGCGAAGCAGCCAACCAGAAAGTGTCAGTAGTAAGTTCAGGCTCACTTGCACTTGATATTGCGCTTGGTGCAGGTGGATATCCTAAAGGACGTATCGTTGAAATCTACGGACCAGAATCTTCTGGTAAAACAACAGTCGCTCTTCATGCCGTTGCAGCGGTTCAAAAAGAAGGTGGAATTGCAGCCTTTATCGATGCTGAAAATGCGCTTGACCCAGAATATGCAAAAGCGCTCGGTGTCAATATCGATGAACTTTTACTTTCACAACCAGACTATGGTGAACAAGGGCTTCAAATTGCTGAAAAATTGATTACATCTGGTGCAGTTGACTTAGTTGTTATTGACTCAGTTGCAGCTTTGGTACCTAAAGCCGAAATTGATGGTGAAATTGGTGACAGTTCAGTTGGGCTTCAAGCTCGTATGATGTCACAAGCCATGCGTAAACTTGCAGGACATATTAATAAAACAAAAACAACAGCTATTTTCATCAACCAATTGCGTGAAAAAGTTGGGGTTATGTTTGGTTCGCCAGAAACAACACCTGGTGGTCGTGCATTGAAATTCTACGCTTCTGTACGTCTTGATGTACGTGGTTCAACAAAAATCGAAGAAGGTTCTGGAGATAACAAGACCCAAATCGGTAAAATCACAAAAATCAAAGTCGTTAAAAATAAAGTGGCTCCACCATTCAAGGTTGCTCTCGTAGATATCATGTTTGGTGAAGGAATTTCAAGAACCGGTGAACTTTTAAACATTGCTGTTGATGAAGGAATCATCAAAAAATCAGGCGCTTGGTTTGCTTACAATGACGAAAAAATTGGTCAAGGAGCAGAAAAAGCGAAGAACTATCTCAAAGAACATCAAGAAATCTTTGATGAAATTGACCATAAAGTTCGTACCGCACACGGTCTTCTTGAT
>recA_Lcl-348
GAACGTGACAAAGCTTTGGCAGATGCACTTGCTCTGATTGAAAAAGACTTTGGGAAAGGTTCACTTATGCGACTTGGCGAAGCAGCCAACCAGAAAGTGTCAGTAGTAAGTTCAGGCTCACTTGCACTTGATATTGCGCTTGGTGCAGGTGGATATCCTAAAGGACGTATCGTTGAAATCTACGGACCAGAATCTTCTGGTAAAACAACAGTCGCTCTTCATGCCGTTGCAGCGGTTCAAAAAGAAGGTGGAATTGCAGCCTTTATCGATGCTGAAAATGCGCTTGACCCAGAATATGCAAAAGCGCTCGGTGTCAATATCGATGAACTTTTACTTTCACAACCAGACTATGGTGAACAAGGGCTTCAAATTGCTGAAAAATTGATTACATCTGGTGCAGTTGACTTAGTTGTTATTGACTCAGTTGCAGCTTTGGTACCTAAAGCCGAAATTGATGGTGAAATTGGTGACAGTTCAGTTGGGCTTCAAGCTCGTATGATGTCACAAGCCATGCGTAAACTTGCAGGACATATTAATAAAACAAAAACAACAGCTATTTTCATCAACCAATTGCGTGAAAAAGTTGGGGTTATGTTTGGTTCGCCAGAAACAACACCTGGTGGTCGTGCATTGAAATTCTACGCTTCTGTACGTCTTGATGTACGTGGTTCAACAAAAATCGAAGAAGGTTCTGGAGATAACAAGACCCAAATCGGTAAAATCACAAAAATCAAAGTCGTTAAAAATAAAGTGGCTCCACCATTCAAGGTTGCTCTCGTAGATATCATGTTCGGTGAAGGAATTTCAAGAACCGGTGAACTTTTAAACATTGCTGTTGATGAAGGAATCATCAAAAAATCAGGCGCTTGGTTTGCTTACAATGACGAAAAAATTGGTCAAGGAGCAGAAAAAGCGAAGAACTATCTCAAAGAACATCAAGAAATCTTTGATGAAATTGACCATAAAGTTCGTACCGCACACGGTCTTCTTGAT
>recA_Lcl-349
GAACGTGACAAAGCTTTGGCAGATGCACTTGCTCTGATTGAAAAAGACTTTGGGAAAGGTTCACTTATGCGACTTGGCGAAGCAGCCAACCAGAAAGTGTCAGTAGTAAGTTCAGGCTCACTTGCACTTGATATTGCGCTTGGTGCAGGTGGATATCCTAAAGGACGTATCGTTGAAATCTACGGACCAGAATCTTCTGGTAAAACAACAGTCGCTCTTCATGCCGTTGCAGCGGTTCAAAAAGAAGGTGGAATTGCAGCCTTTATCGATGCTGAAAATGCGCTTGACCCAGAATATGCAAAAGCGCTCGGTGTCAATATCGATGAACTTTTACTTTCACAACCAGACTATGGTGAACAAGGGCTTCAAATTGCTGAAAAATTGATTACATCTGGTGCAGTTGACTTAGTTGTTATTGACTCAGTTGCAGCTTTGGTACCTAAAGCCGAAATTGATGGTGAAATTGGTGACAGTTCAGTTGGGCTTCAAGCTCGTATGATGTCACAAGCCATGCGTAAACTTGCAGGACATATTAATAAAACAAAAACAACAGCTATTTTCATCAACCAATTGCGTGAAAAAGTTGGGGTTATGTTTGGTTCGCCAGAAACAACACCTGGTGGTCGTGCATTGAAATTCTACGCTTCTGTACGTCTTGATGTACGTGGTTCAACAAAAATCGAAGAAGGTTCTGGAGATAACAAGACCCAAATCGGTAAAATCACAAAAATCAAAGTCGTTAAAAATAAAGTGGCTCCACCATTCAAGGTTGCTCTCGTAGATATCATGTTCGGTGAAGGAATTTCAAGAACCGGTGAACTTTTAAACATTGCTGTTGATGAAGGAATCATCAAAAAATCAGGCGCTTGGTTTGCTTACAATGACGAAAAAATTGGTCAAGGAGCAGAAAAAGCGAAGAACTATCTCAAAGAACATCAAGAAATCTTTGATGAAATTGACCATAAAGTTCGTACCGCACACGGTCTTCTTGAT
>recA_Lcl-350
GAGCGTGATAAAGCATTGGCTGATGCTCTTGCTCTGATTGAAAAAGACTTTGGGAAAGGTTCACTCATGCGTCTTGGTGAAGCAGCTAACCAAAAAGTATCAGTTGTAAGTTCAGGTTCTCTTGCGCTTGATATTGCACTTGGTGCAGGTGGTTACCCTAAAGGTCGTATCGTTGAAATCTACGGACCAGAATCTTCTGGTAAAACAACAGTCGCTCTTCATGCCGTTGCAGCGGTTCAAAAAGAAGGTGGAATTGCAGCCTTTATCGATGCTGAAAATGCTCTTGACCCAGAATATGCAAAAGCACTCGGTGTAAATATTGATGAACTTTTGCTCTCACAACCTGACTATGGTGAACAAGGACTTCAAATTGCTGAAAAATTGATTACTTCTGGAGCGGTTGACTTGGTCGTTATTGACTCAGTTGCAGCCTTGGTACCAAAGGCCGAAATTGATGGCGAAATCGGAGACAGTTCAGTTGGTCTTCAAGCACGTATGATGTCACAAGCTATGCGTAAACTTGCAGGACATATCAACAAAACAAAAACAACAGCGATTTTCATCAACCAATTGCGTGAAAAAGTTGGAGTGATGTTTGGTTCACCAGAAACAACTCCTGGTGGTCGTGCCTTGAAATTTTACGCCTCAGTTCGTCTTGACGTACGTGGTTCAACAAAAATTGAAGAAGGTTCTGGAGATAACAAAACTCAAATTGGTAAAATCACCAAAATCAAAGTCGTTAAAAATAAAGTTGCACCACCATTTAAGGTTGCGCTTGTTGATATCATGTTTGGTGAAGGAATTTCAAGTACAGGTGAGCTTTTAAATATTGCTGTTGAAGAAGGCATTATTAAGAAATCTGGTGCTTGGTTTGCTTATAATGATGAGAAGATTGGTCAAGGGGCAGAAAAAGCTAAAAACTACCTCAAAGAGCATCAAGATGTTTTTGATGAAATAGACCACAAAGTTCGGGCAGCTCATGGACTTCTTGAT
>recA_Lcl-351
GAACGTGACAAAGCTTTGGCAGATGCACTTGCTCTGATTGAAAAAGACTTTGGGAAAGGTTCACTTATGCGACTTGGCGAAGCAGCCAACCAGAAAGTGTCAGTAGTAAGTTCAGGCTCACTTGCACTTGATATTGCGCTTGGTGCAGGTGGATATCCTAAAGGACGTATCGTTGAAATCTACGGACCAGAATCTTCTGGTAAAACAACAGTCGCTCTTCATGCCGTTGCAGCGGTTCAAAAAGAAGGTGGAATTGCAGCCTTTATCGATGCTGAAAATGCGCTTGACCCAGAATATGCAAAAGCGCTCGGTGTCAATATCGATGAACTTTTACTTTCACAACCAGACTATGGTGAACAAGGGCTTCAAATTGCTGAAAAATTGATTACATCTGGTGCAGTTGACTTAGTTGTTATTGACTCAGTTGCAGCTTTGGTACCTAAAGCCGAAATTGATGGTGAAATTGGTGACAGTTCAGTTGGGCTTCAAGCTCGTATGATGTCACAAGCCATGCGTAAACTTGCAGGACATATTAATAAAACAAAAACAACAGCTATTTTCATCAACCAATTGCGTGAAAAAGTTGGGGTTATGTTTGGTTCGCCAGAAACAACACCTGGTGGTCGTGCATTGAAATTCTACGCTTCTGTACGTCTTGATGTACGTGGTTCAACAAAAATCGAAGAAGGTTCTGGAGATAACAAGACCCAAATCGGTAAAATCACAAAAATCAAAGTCGTTAAAAATAAAGTGGCTCCACCATTCAAGGTTGCTCTCGTAGATATCATGTTCGGTGAAGGAATTTCAAGAACCGGTGAACTTTTAAACATTGCTGTTGATGAAGGAATCATCAAAAAATCAGGCGCTTGGTTTGCTTACAATGACGAAAAAATTGGTCAAGGAGCAGAAAAAGCGAAGAACTATCTCAAAGAACATCAAGAAATCTTTGATGAAATTGACCATAAAGTTCGTACCGCACACGGTCTTCTTGAT
>recA_Lcl-352
GAGCGTGATAAAGCATTGGCTGATGCTCTTGCTCTGATTGAAAAAGACTTTGGGAAAGGTTCACTCATGCGTCTTGGTGAAGCAGCTAACCAAAAAGTATCAGTTGTAAGTTCAGGTTCTCTTGCGCTTGATATTGCACTTGGTGCAGGTGGTTACCCTAAAGGTCGTATCGTTGAAATCTACGGACCAGAATCTTCTGGTAAAACAACAGTCGCTCTTCATGCCGTTGCAGCGGTTCAAAAAGAAGGTGGAATTGCAGCCTTTATCGATGCTGAAAATGCTCTTGACCCAGAATATGCAAAAGCACTCGGTGTAAATATTGATGAACTTTTGCTCTCACAACCTGACTATGGTGAACAAGGACTTCAAATTGCTGAAAAATTGATTACTTCTGGAGCGGTTGACTTGGTCGTTATTGACTCAGTTGCAGCCTTGGTACCAAAGGCCGAAATTGATGGCGAAATCGGAGACAGTTCAGTTGGTCTTCAAGCACGTATGATGTCACAAGCTATGCGTAAACTTGCAGGACATATCAACAAAACAAAAACAACAGCGATTTTCATCAACCAATTGCGTGAAAAAGTTGGAGTGATGTTTGGTTCACCAGAAACAACTCCTGGTGGTCGTGCCTTGAAATTTTACGCCTCAGTTCGTCTTGACGTACGTGGTTCAACAAAAATTGAAGAAGGTTCTGGAGATAACAAAACTCAAATTGGTAAAATCACCAAAATCAAAGTCGTTAAAAATAAAGTTGCACCACCATTTAAGGTTGCGCTTGTTGATATCATGTTTGGTGAAGGAATTTCAAGTACAGGTGAGCTTTTAAATATTGCTGTTGAAGAAGGCATTATTAAGAAATCTGGTGCTTGGTTTGCTTATAATGATGAGAAGATTGGTCAAGGGGCAGAAAAAGCTAAAAACTACCTCAAAGAGCATCAAGATGTTTTTGATGAAATAGACCACAAAGTTCGGGCAGCTCATGGACTTCTTGAT
>recA_Lcl-353
GAACGTGACAAAGCTTTGGCAGATGCACTTGCTCTGATTGAAAAAGACTTTGGGAAAGGTTCACTTATGCGACTTGGCGAAGCAGCCAACCAGAAAGTGTCAGTAGTAAGTTCAGGCTCACTTGCACTTGATATTGCGCTTGGTGCAGGTGGATATCCTAAAGGACGTATCGTTGAAATCTACGGACCAGAATCTTCTGGTAAAACAACAGTCGCTCTTCATGCCGTTGCAGCGGTTCAAAAAGAAGGTGGAATTGCAGCCTTTATCGATGCTGAAAATGCGCTTGACCCAGAATATGCAAAAGCGCTCGGTGTCAATATCGATGAACTTTTACTTTCACAACCAGACTATGGTGAACAAGGGCTTCAAATTGCTGAAAAATTGATTACATCTGGTGCAGTTGACTTAGTTGTTATTGACTCAGTTGCAGCTTTGGTACCTAAAGCCGAAATTGATGGTGAAATTGGTGACAGTTCAGTTGGGCTTCAAGCTCGTATGATGTCACAAGCCATGCGTAAACTTGCAGGACATATTAATAAAACAAAAACAACAGCTATTTTCATCAACCAATTGCGTGAAAAAGTTGGGGTTATGTTTGGTTCGCCAGAAACAACACCTGGTGGTCGTGCATTGAAATTCTACGCTTCTGTACGTCTTGATGTACGTGGTTCAACAAAAATCGAAGAAGGTTCTGGAGATAACAAGACCCAAATCGGTAAAATCACAAAAATCAAAGTCGTTAAAAATAAAGTGGCTCCACCATTCAAGGTTGCTCTCGTAGATATCATGTTCGGTGAAGGAATTTCAAGAACCGGTGAACTTTTAAACATTGCTGTTGATGAAGGAATCATCAAAAAATCAGGCGCTTGGTTTGCTTACAATGACGAAAAAATTGGTCAAGGAGCAGAAAAAGCGAAGAACTATCTCAAAGAACATCAAGAAATCTTTGATGAAATTGACCATAAAGTTCGTACCGCACACGGTCTTCTTGAT
>recA_Lcl-354
GAGCGTGATAAAGCATTGGCTGATGCTCTTGCTCTGATTGAAAAAGACTTTGGGAAAGGTTCACTCATGCGTCTTGGTGAAGCAGCTAACCAAAAAGTATCAGTTGTAAGTTCAGGTTCTCTTGCGCTTGATATTGCACTTGGTGCAGGTGGTTACCCTAAAGGTCGTATCGTTGAAATCTACGGACCAGAATCTTCTGGTAAAACAACAGTCGCTCTTCATGCCGTTGCAGCGGTTCAAAAAGAAGGTGGAATTGCAGCCTTTATCGATGCTGAAAATGCTCTTGACCCAGAATATGCAAAAGCACTCGGTGTAAATATTGATGAACTTTTGCTCTCACAACCTGACTATGGTGAACAAGGACTTCAAATTGCTGAAAAATTGATTACTTCTGGAGCGGTTGACTTGGTCGTTATTGACTCAGTTGCAGCCTTGGTACCAAAGGCCGAAATTGATGGCGAAATCGGAGACAGTTCAGTTGGTCTTCAAGCACGTATGATGTCACAAGCTATGCGTAAACTTGCAGGACATATCAACAAAACAAAAACAACAGCGATTTTCATCAACCAATTGCGTGAAAAAGTTGGAGTGATGTTTGGTTCACCAGAAACAACTCCTGGTGGTCGTGCCTTGAAATTTTACGCCTCAGTTCGTCTTGACGTACGTGGTTCAACAAAAATTGAAGAAGGTTCTGGAGATAACAAAACTCAAATTGGTAAAATCACCAAAATCAAAGTCGTTAAAAATAAAGTTGCACCACCATTTAAGGTTGCGCTTGTTGATATCATGTTTGGTGAAGGAATTTCAAGTACAGGTGAGCTTTTAAATATTGCTGTTGAAGAAGGCATTATTAAGAAATCTGGTGCTTGGTTTGCTTATAATGATGAGAAGATTGGTCAAGGGGCAGAAAAAGCTAAAAACTACCTCAAAGAGCATCAAGATGTTTTTGATGAAATAGACCACAAAGTTCGGGCAGCTCATGGACTTCTTGAT
>recA_Lcl-355
GAGCGTGATAAAGCATTGGCTGATGCTCTTGCTCTGATTGAAAAAGACTTTGGGAAAGGTTCACTCATGCGTCTTGGTGAAGCAGCTAACCAAAAAGTATCAGTTGTAAGTTCAGGTTCTCTTGCGCTTGATATTGCACTTGGTGCAGGTGGTTACCCTAAAGGTCGTATCGTTGAAATCTACGGACCAGAATCTTCTGGTAAAACAACAGTCGCTCTTCATGCCGTTGCAGCGGTTCAAAAAGAAGGTGGAATTGCAGCCTTTATCGATGCTGAAAATGCTCTTGACCCAGAATATGCAAAAGCACTCGGTGTAAATATTGATGAACTTTTGCTCTCACAACCTGACTATGGTGAACAAGGACTTCAAATTGCTGAAAAATTGATTACTTCTGGAGCGGTTGACTTGGTCGTTATTGACTCAGTTGCAGCCTTGGTACCAAAGGCCGAAATTGATGGCGAAATCGGAGACAGTTCAGTTGGTCTTCAAGCACGTATGATGTCACAAGCTATGCGTAAACTTGCAGGACATATCAACAAAACAAAAACAACAGCGATTTTCATCAACCAATTGCGTGAAAAAGTTGGAGTGATGTTTGGTTCACCAGAAACAACTCCTGGTGGTCGTGCCTTGAAATTTTACGCCTCAGTTCGTCTAGACGTACGTGGTTCAACAAAAATTGAAGAAGGTTCTGGAGATAACAAAACTCAAATTGGTAAAATCACCAAAATCAAAGTCGTTAAAAATAAAGTTGCACCACCATTTAAGGTTGCGCTTGTTGATATCATGTTTGGTGAAGGAATTTCAAGTACAGGTGAGCTTTTAAATATTGCTGTTGAAGAAGGCATTATTAAGAAATCTGGTGCTTGGTTTGCTTATAATGATGAGAAGATTGGTCAAGGGGCAGAAAAAGCTAAAAACTACCTCAAAGAGCATCAAGATGTTTTTGATGAAATAGACCACAAAGTTCGGGCAGCTCATGGACTTCTTGAT
>recA_Lcl-356
GAGCGTGATAAAGCATTGGCTGATGCTCTTGCTCTGATTGAAAAAGACTTTGGGAAAGGTTCACTCATGCGTCTTGGTGAAGCAGCTAACCAAAAAGTATCAGTTGTAAGTTCAGGTTCTCTTGCGCTTGATATTGCACTTGGTGCAGGTGGTTACCCTAAAGGTCGTATCGTTGAAATCTACGGACCAGAATCTTCTGGTAAAACAACAGTCGCTCTTCATGCCGTTGCAGCGGTTCAAAAAGAAGGTGGAATTGCAGCCTTTATCGATGCTGAAAATGCTCTTGACCCAGAATATGCAAAAGCACTCGGTGTAAATATTGATGAACTTTTGCTCTCACAACCTGACTATGGTGAACAAGGACTTCAAATTGCTGAAAAATTGATTACTTCTGGAGCGGTTGACTTGGTCGTTATTGACTCAGTTGCAGCCTTGGTACCAAAGGCCGAAATTGATGGCGAAATCGGAGACAGTTCAGTTGGTCTTCAAGCACGTATGATGTCACAAGCTATGCGTAAACTTGCAGGACATATCAACAAAACAAAAACAACAGCGATTTTCATCAACCAATTGCGTGAAAAAGTTGGAGTGATGTTTGGTTCACCAGAAACAACTCCTGGTGGTCGTGCCTTGAAATTTTACGCCTCAGTTCGTCTTGACGTACGTGGTTCAACAAAAATTGAAGAAGGTTCTGGAGATAACAAAACTCAAATTGGTAAAATCACCAAAATCAAAGTCGTTAAAAATAAAGTTGCACCACCATTTAAGGTTGCGCTTGTTGATATCATGTTTGGTGAAGGAATTTCAAGTACAGGTGAGCTTTTAAATATTGCTGTTGAAGAAGGCATTATTAAGAAATCTGGTGCTTGGTTTGCTTATAATGATGAGAAGATTGGTCAAGGGGCAGAAAAAGCTAAAAACTACCTCAAAGAGCATCAAGATGTTTTTGATGAAATAGACCACAAAGTTCGGGCAGCTCATGGACTTCTTGAT
>recA_Lcl-357
GAGCGTGATAAAGCATTGGCTGATGCTCTTGCTCTGATTGAAAAAGACTTTGGGAAAGGTTCACTCATGCGTCTTGGTGAAGCAGCTAACCAAAAAGTATCAGTTGTAAGTTCAGGTTCTCTTGCGCTTGATATTGCACTTGGTGCAGGTGGTTACCCTAAAGGTCGTATCGTTGAAATCTACGGACCAGAATCTTCTGGTAAAACAACAGTCGCTCTTCATGCCGTTGCAGCGGTTCAAAAAGAAGGTGGAATTGCAGCCTTTATCGATGCTGAAAATGCTCTTGACCCAGAATATGCAAAAGCACTCGGTGTAAATATTGATGAACTTTTGCTCTCACAACCTGACTATGGTGAACAAGGACTTCAAATTGCTGAAAAATTGATTACTTCTGGAGCGGTTGACTTGGTCGTTATTGACTCAGTTGCAGCCTTGGTACCAAAGGCCGAAATTGATGGCGAAATCGGAGACAGTTCAGTTGGTCTTCAAGCACGTATGATGTCACAAGCTATGCGTAAACTTGCAGGACATATCAACAAAACAAAAACAACAGCGATTTTCATCAACCAATTGCGTGAAAAAGTTGGAGTGATGTTTGGTTCACCAGAAACAACTCCTGGTGGTCGTGCCTTGAAATTTTACGCCTCAGTTCGTCTTGACGTACGTGGTTCAACAAAAATTGAAGAAGGTTCTGGAGATAACAAAACTCAAATTGGTAAAATCACCAAAATCAAAGTCGTTAAAAATAAAGTTGCACCACCATTTAAGGTTGCGCTTGTTGATATCATGTTTGGTGAAGGAATTTCAAGTACAGGTGAGCTTTTAAATATTGCTGTTGAAGAAGGCATTATTAAGAAATCTGGTGCTTGGTTTGCTTATAATGATGAGAAGATTGGTCAAGGGGCAGAAAAAGCTAAAAACTACCTCAAAGAGCATCAAGATGTTTTTGATGAAATAGACCACAAAGTTCGGGCAGCTCATGGACTTCTTGAT
>recA_Lcl-358
GAACGTGACAAAGCTTTGGCAGATGCACTTGCTCTGATTGAAAAAGACTTTGGGAAAGGTTCACTTATGCGACTTGGCGAAGCAGCCAACCAGAAAGTGTCAGTAGTAAGTTCAGGCTCACTTGCACTTGATATTGCGCTTGGTGCAGGTGGATATCCTAAAGGACGTATCGTTGAAATCTACGGACCAGAATCTTCTGGTAAAACAACAGTCGCTCTTCATGCCGTTGCAGCGGTTCAAAAAGAAGGTGGAATTGCAGCCTTTATCGATGCTGAAAATGCGCTTGACCCAGAATATGCAAAAGCGCTCGGTGTCAATATCGATGAACTTTTACTTTCACAACCAGACTATGGTGAACAAGGGCTTCAAATTGCTGAAAAATTGATTACATCTGGTGCAGTTGACTTAGTTGTTATTGACTCAGTTGCAGCTTTGGTACCTAAAGCCGAAATTGATGGTGAAATTGGTGACAGTTCAGTTGGGCTTCAAGCTCGTATGATGTCACAAGCCATGCGTAAACTTGCAGGACATATTAATAAAACAAAAACAACAGCTATTTTCATCAACCAATTGCGTGAAAAAGTTGGGGTTATGTTTGGTTCGCCAGAAACAACACCTGGTGGTCGTGCATTGAAATTCTACGCTTCTGTACGTCTTGATGTACGTGGTTCAACAAAAATCGAAGAAGGTTCTGGAGATAACAAGACCCAAATCGGTAAAATCACAAAAATCAAAGTCGTTAAAAATAAAGTGGCTCCACCATTCAAGGTTGCTCTCGTAGATATCATGTTCGGTGAAGGAATTTCAAGAACCGGTGAACTTTTAAACATTGCTGTTGATGAAGGAATCATCAAAAAATCAGGCGCTTGGTTTGCTTACAATGACGAAAAAATTGGTCAAGGAGCAGAAAAAGCGAAGAACTATCTCAAAGAACATCAAGAAATCTTTGATGAAATTGACCATAAAGTTCGTACCGCACACGGTCTTCTTGAT
>recA_Lcl-359
GAGCGTGATAAAGCATTGGCTGATGCTCTTGCTCTGATTGAAAAAGACTTTGGGAAAGGTTCACTCATGCGTCTTGGTGAAGCAGCTAACCAAAAAGTATCAGTTGTAAGTTCAGGTTCTCTTGCGCTTGATATTGCACTTGGTGCAGGTGGTTACCCTAAAGGTCGTATCGTTGAAATCTACGGACCAGAATCTTCTGGTAAAACAACAGTCGCTCTTCATGCCGTTGCAGCGGTTCAAAAAGAAGGTGGAATTGCAGCCTTTATCGATGCTGAAAATGCTCTTGACCCAGAATATGCAAAAGCACTCGGTGTAAATATTGATGAACTTTTGCTCTCACAACCTGACTATGGTGAACAAGGACTTCAAATTGCTGAAAAATTGATTACTTCTGGAGCGGTTGACTTGGTCGTTATTGACTCAGTTGCAGCCTTGGTACCAAAGGCCGAAATTGATGGCGAAATCGGAGACAGTTCAGTTGGTCTTCAAGCACGTATGATGTCACAAGCTATGCGTAAACTTGCAGGACATATCAACAAAACAAAAACAACAGCGATTTTCATCAACCAATTGCGTGAAAAAGTTGGAGTGATGTTTGGTTCACCAGAAACAACTCCTGGTGGTCGTGCCTTGAAATTTTACGCCTCAGTTCGTCTTGACGTACGTGGTTCAACAAAAATTGAAGAAGGTTCTGGAGATAACAAAACTCAAATTGGTAAAATCACCAAAATCAAAGTCGTTAAAAATAAAGTTGCACCACCATTTAAGGTTGCGCTTGTTGATATCATGTTTGGTGAAGGAATTTCAAGTACAGGTGAGCTTTTAAATATTGCTGTTGAAGAAGGCATTATTAAGAAATCTGGTGCTTGGTTTGCTTATAATGATGAGAAGATTGGTCAAGGGGCAGAAAAAGCTAAAAACTACCTCAAAGAGCATCAAGATGTTTTTGATGAAATAGACCACAAAGTTCGGGCAGCTCATGGACTTCTTGAT
>recA_Lcl-360
GAACGTGACAAAGCTTTGGCAGATGCACTTGCTCTGATTGAAAAAGACTTTGGGAAAGGTTCACTTATGCGACTTGGCGAAGCAGCCAACCAGAAAGTGTCAGTAGTAAGTTCAGGCTCACTTGCACTTGATATTGCGCTTGGTGCAGGTGGATATCCTAAAGGACGTATCGTTGAAATCTACGGACCAGAATCTTCTGGTAAAACAACAGTCGCTCTTCATGCCGTTGCAGCGGTTCAAAAAGAAGGTGGAATTGCAGCCTTTATCGATGCTGAAAATGCGCTTGACCCAGAATATGCAAAAGCGCTCGGTGTCAATATCGATGAACTTTTACTTTCACAACCAGACTATGGTGAACAAGGGCTTCAAATTGCTGAAAAATTGATTACATCTGGTGCAGTTGACTTAGTTGTTATTGACTCAGTTGCAGCTTTGGTACCTAAAGCCGAAATTGATGGTGAAATTGGTGACAGTTCAGTTGGGCTTCAAGCTCGTATGATGTCACAAGCCATGCGTAAACTTGCAGGACATATTAATAAAACAAAAACAACAGCTATTTTCATCAACCAATTGCGTGAAAAAGTTGGGGTTATGTTTGGTTCGCCAGAAACAACACCTGGTGGTCGTGCATTGAAATTCTACGCTTCTGTACGTCTTGATGTACGTGGTTCAACAAAAATCGAAGAAGGTTCTGGAGATAACAAGACCCAAATCGGTAAAATCACAAAAATCAAAGTCGTTAAAAATAAAGTGGCTCCACCATTCAAGGTTGCTCTCGTAGATATCATGTTCGGTGAAGGAATTTCAAGAACCGGTGAACTTTTAAACATTGCTGTTGATGAAGGAATCATCAAAAAATCAGGCGCTTGGTTTGCTTACAATGACGAAAAAATTGGTCAAGGAGCAGAAAAAGCGAAGAACTATCTCAAAGAACATCAAGAAATCTTTGATGAAATTGACCATAAAGTTCGTACCGCACACGGTCTTCTTGAT
>recA_Lcl-361
GAGCGTGATAAAGCATTGGCTGATGCTCTTGCTCTGATTGAAAAAGACTTTGGGAAAGGTTCACTCATGCGTCTTGGTGAAGCAGCTAACCAAAAAGTATCAGTTGTAAGTTCAGGTTCTCTTGCGCTTGATATTGCACTTGGTGCAGGTGGCTACCCTAAAGGTCGTATCGTTGAAATCTACGGACCAGAATCTTCTGGTAAAACAACAGTCGCTCTTCATGCCGTTGCAGCGGTTCAAAAAGAAGGTGGAATTGCAGCCTTTATCGATGCTGAAAATGCTCTTGACCCAGAATATGCAAAAGCACTCGGTGTAAATATTGATGAACTTTTGCTCTCACAACCTGACTATGGTGAACAAGGACTTCAAATTGCTGAAAAATTGATTACTTCTGGAGCGGTTGACTTGGTCGTTATTGACTCAGTTGCAGCCTTGGTACCAAAGGCCGAAATTGATGGCGAAATCGGAGACAGTTCAGTTGGTCTTCAAGCACGTATGATGTCACAAGCTATGCGTAAACTTGCAGGACATATCAACAAAACAAAAACAACAGCGATTTTCATCAACCAATTGCGTGAAAAAGTTGGAGTGATGTTTGGTTCACCAGAAACAACTCCTGGTGGTCGTGCCTTGAAATTTTACGCCTCAGTTCGTCTTGACGTACGTGGTTCAACAAAAATTGAAGAAGGTTCTGGAGATAACAAAACTCAAATTGGTAAAATCACCAAAATCAAAGTCGTTAAAAATAAAGTTGCACCGCCATTTAAGGTTGCGCTTGTTGATATCATGTTTGGTGAAGGAATTTCAAGTACAGGTGAGCTTTTAAATATTGCTGTTGAAGAAGGCATTATTAAGAAATCTGGTGCTTGGTTTGCTTATAATGATGAGAAGATTGGTCAAGGGGCAGAAAAAGCTAAAAACTACCTCAAAGAGCATCAAGATGTTTTTGATGAAATAGACCACAAAGTTCGGGCAGCTCATGGACTTCTTGAT
>recA_Lcl-362
GAACGTGACAAAGCTTTGGCAGATGCACTTGCTCTGATTGAAAAAGACTTTGGGAAAGGTTCACTTATGCGACTTGGCGAAGCAGCCAACCAGAAAGTGTCAGTAGTAAGTTCAGGCTCACTTGCACTTGATATTGCGCTTGGTGCAGGTGGATATCCTAAAGGACGTATCGTTGAAATCTACGGACCAGAATCTTCTGGTAAAACAACAGTCGCTCTTCATGCCGTTGCAGCGGTTCAAAAAGAAGGTGGAATTGCAGCCTTTATCGATGCTGAAAATGCGCTTGACCCAGAATATGCAAAAGCGCTCGGTGTCAATATCGATGAACTTTTACTTTCACAACCAGACTATGGTGAACAAGGGCTTCAAATTGCTGAAAAATTGATTACATCTGGTGCAGTTGACTTAGTTGTTATTGACTCAGTTGCAGCTTTGGTACCTAAAGCCGAAATTGATGGTGAAATTGGTGACAGTTCAGTTGGGCTTCAAGCTCGTATGATGTCACAAGCCATGCGTAAACTTGCAGGACATATTAATAAAACAAAAACAACAGCTATTTTCATCAACCAATTGCGTGAAAAAGTTGGGGTTATGTTTGGTTCGCCAGAAACAACACCTGGTGGTCGTGCATTGAAATTCTACGCTTCTGTACGTCTTGATGTACGTGGTTCAACAAAAATCGAAGAAGGTTCTGGAGATAACAAGACCCAAATCGGTAAAATCACAAAAATCAAAGTCGTTAAAAATAAAGTGGCTCCACCATTCAAGGTTGCTCTCGTAGATATCATGTTTGGTGAAGGAATTTCAAGAACCGGTGAACTTTTAAACATTGCTGTTGATGAAGGAATCATCAAAAAATCAGGCGCTTGGTTTGCTTACAATGACGAAAAAATTGGTCAAGGAGCAGAAAAAGCGAAGAACTATCTCAAAGAACATCAAGAAATCTTTGATGAAATTGACCATAAAGTTCGTACCGCACACGGTCTTCTTGAT
>recA_Lcl-363
GAACGTGACAAAGCTTTGGCAGATGCACTTGCTCTGATTGAAAAAGACTTTGGGAAAGGTTCACTTATGCGACTTGGCGAAGCAGCCAACCAGAAAGTGTCAGTAGTAAGTTCAGGCTCACTTGCACTTGATATTGCGCTTGGTGCAGGTGGATATCCTAAAGGACGTATCGTTGAAATCTACGGACCAGAATCTTCTGGTAAAACAACAGTCGCTCTTCATGCCGTTGCAGCGGTTCAAAAAGAAGGTGGAATTGCAGCCTTTATCGATGCTGAAAATGCGCTTGACCCAGAATATGCAAAAGCGCTCGGTGTCAATATCGATGAACTTTTACTTTCACAACCAGACTATGGTGAACAAGGGCTTCAAATTGCTGAAAAATTGATTACATCTGGTGCAGTTGACTTAGTTGTTATTGACTCAGTTGCAGCTTTGGTACCTAAAGCCGAAATTGATGGTGAAATTGGTGACAGTTCAGTTGGGCTTCAAGCTCGTATGATGTCACAAGCCATGCGTAAACTTGCAGGACATATTAATAAAACAAAAACAACAGCTATTTTCATCAACCAATTGCGTGAAAAAGTTGGGGTTATGTTTGGTTCGCCAGAAACAACACCTGGTGGTCGTGCATTGAAATTCTACGCTTCTGTACGTCTTGATGTACGTGGTTCAACAAAAATCGAAGAAGGTTCTGGAGATAACAAGACCCAAATCGGTAAAATCACAAAAATCAAAGTCGTTAAAAATAAAGTGGCTCCACCATTCAAGGTTGCTCTCGTAGATATCATGTTTGGTGAAGGAATTTCAAGAACCGGTGAACTTTTAAACATTGCTGTTGATGAAGGAATCATCAAAAAATCAGGCGCTTGGTTTGCTTACAATGACGAAAAAATTGGTCAAGGAGCAGAAAAAGCGAAGAACTATCTCAAAGAACATCAAGAAATCTTTGATGAAATTGACCATAAAGTTCGTACCGCACACGGTCTTCTTGAT
>recA_Lcl-364
GAGCGTGATAAAGCATTGGCTGATGCTCTTGCTCTGATTGAAAAAGACTTTGGGAAAGGTTCACTCATGCGTCTTGGTGAAGCAGCTAACCAAAAAGTATCAGTTGTAAGTTCAGGTTCTCTTGCGCTTGATATTGCACTTGGTGCAGGTGGTTACCCTAAAGGTCGTATCGTTGAAATCTACGGACCAGAATCTTCTGGTAAAACAACAGTCGCTCTTCATGCCGTTGCAGCGGTTCAAAAAGAAGGTGGAATTGCAGCCTTTATCGATGCTGAAAATGCTCTTGACCCAGAATATGCAAAAGCACTCGGTGTAAATATTGATGAACTTTTGCTCTCACAACCTGACTATGGTGAACAAGGACTTCAAATTGCTGAAAAATTGATTACTTCTGGAGCGGTTGACTTGGTCGTTATTGACTCAGTTGCAGCCTTGGTACCAAAGGCCGAAATTGATGGCGAAATCGGAGACAGTTCAGTTGGTCTTCAAGCACGTATGATGTCACAAGCTATGCGTAAACTTGCAGGACATATCAACAAAACAAAAACAACAGCGATTTTCATCAACCAATTGCGTGAAAAAGTTGGAGTGATGTTTGGTTCACCAGAAACAACTCCTGGTGGTCGTGCCTTGAAATTTTACGCCTCAGTTCGTCTTGACGTACGTGGTTCAACAAAAATTGAAGAAGGTTCTGGAGATAACAAAACTCAAATTGGTAAAATCACCAAAATCAAAGTCGTTAAAAATAAAGTTGCACCACCATTTAAGGTTGCGCTTGTTGATATCATGTTTGGTGAAGGAATTTCAAGTACAGGTGAGCTTTTAAATATTGCTGTTGAAGAAGGCATTATTAAGAAATCTGGTGCTTGGTTTGCTTATAATGATGAGAAGATTGGTCAAGGGGCAGAAAAAGCTAAAAACTACCTCAAAGAGCATCAAGATGTTTTTGATGAAATAGACCACAAAGTTCGGGCAGCTCATGGACTTCTTGAT
>recA_Lcl-365
GAACGTGACAAAGCTTTGGCAGATGCACTTGCTCTGATTGAAAAAGACTTTGGGAAAGGTTCACTTATGCGACTTGGCGAAGCAGCCAACCAGAAAGTGTCAGTAGTAAGTTCAGGCTCACTTGCACTTGATATTGCGCTTGGTGCAGGTGGATATCCTAAAGGACGTATCGTTGAAATCTACGGACCAGAATCTTCTGGTAAAACAACAGTCGCTCTTCATGCCGTTGCAGCGGTTCAAAAAGAAGGTGGAATTGCAGCCTTTATCGATGCTGAAAATGCGCTTGACCCAGAATATGCAAAAGCGCTCGGTGTCAATATCGATGAACTTTTACTTTCACAACCAGACTATGGTGAACAAGGGCTTCAAATTGCTGAAAAATTGATTACATCTGGTGCAGTTGACTTAGTTGTTATTGACTCAGTTGCAGCTTTGGTACCTAAAGCCGAAATTGATGGTGAAATTGGTGACAGTTCAGTTGGGCTTCAAGCTCGTATGATGTCACAAGCCATGCGTAAACTTGCAGGACATATTAATAAAACAAAAACAACAGCTATTTTCATCAACCAATTGCGTGAAAAAGTTGGGGTTATGTTTGGTTCGCCAGAAACAACACCTGGTGGTCGTGCATTGAAATTCTACGCTTCTGTACGTCTTGATGTACGTGGTTCAACAAAAATCGAAGAAGGTTCTGGAGATAACAAGACCCAAATCGGTAAAATCACAAAAATCAAAGTCGTTAAAAATAAAGTGGCTCCACCATTCAAGGTTGCTCTCGTAGATATCATGTTCGGTGAAGGAATTTCAAGAACCGGTGAACTTTTAAACATTGCTGTTGATGAAGGAATCATCAAAAAATCAGGCGCTTGGTTTGCTTACAATGACGAAAAAATTGGTCAAGGAGCAGAAAAAGCGAAGAACTATCTCAAAGAACATCAAGAAATCTTTGATGAAATTGACCATAAAGTTCGTACCGCACACGGTCTTCTTGAT
>recA_Lcl-366
GAGCGTGATAAAGCATTGGCTGATGCTCTTGCTCTGATTGAAAAAGACTTTGGGAAAGGTTCACTCATGCGTCTTGGTGAAGCAGCTAACCAAAAAGTATCAGTTGTAAGTTCAGGTTCTCTTGCGCTTGATATTGCACTTGGTGCAGGTGGTTACCCTAAAGGTCGTATCGTTGAAATCTACGGACCAGAATCTTCTGGTAAAACAACAGTCGCTCTTCATGCCGTTGCAGCGGTTCAAAAAGAAGGTGGAATTGCAGCCTTTATCGATGCTGAAAATGCTCTTGACCCAGAATATGCAAAAGCACTCGGTGTAAATATTGATGAACTTTTGCTCTCACAACCTGACTATGGTGAACAAGGACTTCAAATTGCTGAAAAATTGATTACTTCTGGAGCGGTTGACTTGGTCGTTATTGACTCAGTTGCAGCCTTGGTACCAAAGGCCGAAATTGATGGCGAAATCGGAGACAGTTCAGTTGGTCTTCAAGCACGTATGATGTCACAAGCTATGCGTAAACTTGCAGGACATATCAACAAAACAAAAACAACAGCGATTTTCATCAACCAATTGCGTGAAAAAGTTGGAGTGATGTTTGGTTCACCAGAAACAACTCCTGGTGGTCGTGCCTTGAAATTTTACGCCTCAGTTCGTCTTGACGTACGTGGTTCAACAAAAATTGAAGAAGGTTCTGGAGATAACAAAACTCAAATTGGTAAAATCACCAAAATCAAAGTCGTTAAAAATAAAGTTGCACCACCATTTAAGGTTGCGCTTGTTGATATCATGTTTGGTGAAGGAATTTCAAGTACAGGTGAGCTTTTAAATATTGCTGTTGAAGAAGGCATTATTAAGAAATCTGGTGCTTGGTTTGCTTATAATGATGAGAAGATTGGTCAAGGGGCAGAAAAAGCTAAAAACTACCTCAAAGAGCATCAAGATGTTTTTGATGAAATAGACCACAAAGTTCGGGCAGCTCATGGACTTCTTGAT
>recA_Lcl-367
GAGCGTGATAAAGCATTGGCTGATGCTCTTGCTCTGATTGAAAAAGACTTTGGGAAAGGTTCACTCATGCGTCTTGGTGAAGCAGCTAACCAAAAAGTATCAGTTGTAAGTTCAGGTTCTCTTGCGCTTGATATTGCACTTGGTGCAGGTGGTTACCCTAAAGGTCGTATCGTTGAAATCTACGGACCAGAATCTTCTGGTAAAACAACAGTCGCTCTTCATGCCGTTGCAGCGGTTCAAAAAGAAGGTGGAATTGCAGCCTTTATCGATGCTGAAAATGCTCTTGACCCAGAATATGCAAAAGCACTCGGTGTAAATATTGATGAACTTTTGCTCTCACAACCTGACTATGGTGAACAAGGACTTCAAATTGCTGAAAAATTGATTACTTCTGGAGCGGTTGACTTGGTCGTTATTGACTCAGTTGCAGCCTTGGTACCAAAGTCCGAAATTGATGGCGAAATCGGAGACAGTTCAGTTGGTCTTCAAGCACGTATGATGTCACAAGCTATGCGTAAACTTGCAGGACATATCAACAAAACAAAAACAACAGCGATTTTCATCAACCAATTGCGTGAAAAAGTTGGAGTGATGTTTGGTTCACCAGAAACAACTCCTGGTGGTCGTGCCTTGAAATTTTACGCCTCAGTTCGTCTTGACGTACGTGGTTCAACAAAAATTGAAGAAGGTTCTGGAGATAACAAAACTCAAATTGGTAAAATCACCAAAATCAAAGTCGTTAAAAATAAAGTTGCACCACCATTTAAGGTTGCGCTTGTTGATATCATGTTTGGTGAAGGAATTTCAAGTACAGGTGAGCTTTTAAATATTGCTGTTGAAGAAGGCATTATTAAGAAATCTGGTGCTTGGTTTGCTTATAATGATGAGAAGATTGGTCAAGGGGCAGAAAAAGCTAAAAACTACCTCAAAGAGCATCAAGATGTTTTTGATGAAATAGACCACAAAGTTCGGGCAGCTCATGGACTTCTTGAT
>recA_Lcl-368
GAACGTGACAAAGCTTTGGCAGATGCACTTGCTCTGATTGAAAAAGACTTTGGGAAAGGTTCACTTATGCGACTTGGCGAAGCAGCCAACCAGAAAGTGTCAGTAGTAAGTTCAGGCTCACTTGCACTTGATATTGCGCTTGGTGCAGGTGGATATCCTAAAGGACGTATCGTTGAAATCTACGGACCAGAATCTTCTGGTAAAACAACAGTCGCTCTTCATGCCGTTGCAGCGGTTCAAAAAGAAGGTGGAATTGCAGCCTTTATCGATGCTGAAAATGCGCTTGACCCAGAATATGCAAAAGCGCTCGGTGTCAATATCGATGAACTTTTACTTTCACAACCAGACTATGGTGAACAAGGGCTTCAAATTGCTGAAAAATTGATTACATCTGGTGCAGTTGACTTAGTTGTTATTGACTCAGTTGCAGCTTTGGTACCTAAAGCCGAAATTGATGGTGAAATTGGTGACAGTTCAGTTGGGCTTCAAGCTCGTATGATGTCACAAGCCATGCGTAAACTTGCAGGACATATTAATAAAACAAAAACAACAGCTATTTTCATCAACCAATTGCGTGAAAAAGTTGGGGTTATGTTTGGTTCGCCAGAAACAACACCTGGTGGTCGTGCATTGAAATTCTACGCTTCTGTACGTCTTGATGTACGTGGTTCAACAAAAATCGAAGAAGGTTCTGGAGATAACAAGACCCAAATCGGTAAAATCACAAAAATCAAAGTCGTTAAAAATAAAGTGGCTCCACCATTCAAGGTTGCTCTCGTAGATATCATGTTCGGTGAAGGAATTTCAAGAACCGGTGAACTTTTAAACATTGCTGTTGATGAAGGAATCATCAAAAAATCAGGCGCTTGGTTTGCTTACAATGACGAAAAAATTGGTCAAGGAGCAGAAAAAGCGAAGAACTATCTCAAAGAACATCAAGAAATCTTTGATGAAATTGACCATAAAGTTCGTACCGCACACGGTCTTCTTGAT
>recA_Lcl-369
GAACGTGACAAAGCTTTGGCAGATGCACTTGCTCTGATTGAAAAAGACTTTGGGAAAGGTTCACTTATGCGACTTGGCGAAGCAGCCAACCAGAAAGTGTCAGTAGTAAGTTCAGGCTCACTTGCACTTGATATTGCGCTTGGTGCAGGTGGATATCCTAAAGGACGTATCGTTGAAATCTACGGACCAGAATCTTCTGGTAAAACAACAGTCGCTCTTCATGCCGTTGCAGCGGTTCAAAAAGAAGGTGGAATTGCAGCCTTTATCGATGCTGAAAATGCGCTTGACCCAGAATATGCAAAAGCGCTCGGTGTCAATATCGATGAACTTTTACTTTCACAACCAGACTATGGTGAACAAGGGCTTCAAATTGCTGAAAAATTGATTACATCTGGTGCAGTTGACTTAGTTGTTATTGACTCAGTTGCAGCTTTGGTACCTAAAGCCGAAATTGATGGTGAAATTGGTGACAGTTCAGTTGGGCTTCAAGCTCGTATGATGTCACAAGCCATGCGTAAACTTGCAGGACATATTAATAAAACAAAAACAACAGCTATTTTCATCAACCAATTGCGTGAAAAAGTTGGGGTTATGTTTGGTTCGCCAGAAACAACACCTGGTGGTCGTGCATTGAAATTCTACGCTTCTGTACGTCTTGATGTACGTGGTTCAACAAAAATCGAAGAAGGTTCTGGAGATAACAAGACCCAAATCGGTAAAATCACAAAAATCAAAGTCGTTAAAAATAAAGTGGCTCCACCATTCAAGGTTGCTCTCGTAGATATCATGTTTGGTGAAGGAATTTCAAGAACCGGTGAACTTTTAAACATTGCTGTTGATGAAGGAATCATCAAAAAATCAGGCGCTTGGTTTGCTTACAATGACGAAAAAATTGGTCAAGGAGCAGAAAAAGCGAAGAACTATCTCAAAGAACATCAAGAAATCTTTGATGAAATTGACCATAAAGTTCGTACCGCACACGGTCTTCTTGAT
>recA_Lcl-370
GAACGTGACAAAGCTTTGGCAGATGCACTTGCTCTGATTGAAAAAGACTTTGGGAAAGGTTCACTTATGCGACTTGGCGAAGCAGCCAACCAGAAAGTGTCAGTAGTAAGTTCAGGCTCACTTGCACTTGATATTGCGCTTGGTGCAGGTGGATATCCTAAAGGACGTATCGTTGAAATCTACGGACCAGAATCTTCTGGTAAAACAACAGTCGCTCTTCATGCCGTTGCAGCGGTTCAAAAAGAAGGTGGAATTGCAGCCTTTATCGATGCTGAAAATGCGCTTGACCCAGAATATGCAAAAGCGCTCGGTGTCAATATCGATGAACTTTTACTTTCACAACCAGACTATGGTGAACAAGGGCTTCAAATTGCTGAAAAATTGATTACATCTGGTGCAGTTGACTTAGTTGTTATTGACTCAGTTGCAGCTTTGGTACCTAAAGCCGAAATTGATGGTGAAATTGGTGACAGTTCAGTTGGGCTTCAAGCTCGTATGATGTCACAAGCCATGCGTAAACTTGCAGGACATATTAATAAAACAAAAACAACAGCTATTTTCATCAACCAATTGCGTGAAAAAGTTGGGGTTATGTTTGGTTCGCCAGAAACAACACCTGGTGGTCGTGCATTGAAATTCTACGCTTCTGTACGTCTTGATGTACGTGGTTCAACAAAAATCGAAGAAGGTTCTGGAGATAACAAGACCCAAATCGGTAAAATCACAAAAATCAAAGTCGTTAAAAATAAAGTGGCTCCACCATTCAAGGTTGCTCTCGTAGATATCATGTTTGGTGAAGGAATTTCAAGAACCGGTGAACTTTTAAACATTGCTGTTGATGAAGGAATCATCAAAAAATCAGGCGCTTGGTTTGCTTACAATGACGAAAAAATTGGTCAAGGAGCAGAAAAAGCGAAGAACTATCTCAAAGAACATCAAGAAATCTTTGATGAAATTGACCATAAAGTTCGTACCGCACACGGTCTTCTTGAT
>recA_Lcl-371
GAACGTGACAAAGCTTTGGCAGATGCACTTGCTCTGATTGAAAAAGACTTTGGGAAAGGTTCACTTATGCGACTTGGCGAAGCAGCCAACCAGAAAGTGTCAGTAGTAAGTTCAGGCTCACTTGCACTTGATATTGCGCTTGGTGCAGGTGGATATCCTAAAGGACGTATCGTTGAAATCTACGGACCAGAATCTTCTGGTAAAACAACAGTCGCTCTTCATGCCGTTGCAGCGGTTCAAAAAGAAGGTGGAATTGCAGCCTTTATCGATGCTGAAAATGCGCTTGACCCAGAATATGCAAAAGCGCTCGGTGTCAATATCGATGAACTTTTACTTTCACAACCAGACTATGGTGAACAAGGGCTTCAAATTGCTGAAAAATTGATTACATCTGGTGCAGTTGACTTAGTTGTTATTGACTCAGTTGCAGCTTTGGTACCTAAAGCCGAAATTGATGGTGAAATTGGTGACAGTTCAGTTGGGCTTCAAGCTCGTATGATGTCACAAGCCATGCGTAAACTTGCAGGACATATTAATAAAACAAAAACAACAGCTATTTTCATCAACCAATTGCGTGAAAAAGTTGGGGTTATGTTTGGTTCGCCAGAAACAACACCTGGTGGTCGTGCATTGAAATTCTACGCTTCTGTACGTCTTGATGTACGTGGTTCAACAAAAATCGAAGAAGGTTCTGGAGATAACAAGACCCAAATCGGTAAAATCACAAAAATCAAAGTCGTTAAAAATAAAGTGGCTCCACCATTCAAGGTTGCTCTCGTAGATATCATGTTCGGTGAAGGAATTTCAAGAACCGGTGAACTTTTAAACATTGCTGTTGATGAAGGAATCATCAAAAAATCAGGCGCTTGGTTTGCTTACAATGACGAAAAAATTGGTCAAGGAGCAGAAAAAGCGAAGAACTATCTCAAAGAACATCAAGAAATCTTTGATGAAATTGACCATAAAGTTCGTACCGCACACGGTCTTCTTGAT
>recA_Lcl-372
GAACGTGACAAAGCTTTGGCAGATGCACTTGCTCTGATTGAAAAAGACTTTGGGAAAGGTTCACTTATGCGACTTGGCGAAGCAGCCAACCAGAAAGTGTCAGTAGTAAGTTCAGGCTCACTTGCACTTGATATTGCGCTTGGTGCAGGTGGATATCCTAAAGGACGTATCGTTGAAATCTACGGACCAGAATCTTCTGGTAAAACAACAGTCGCTCTTCATGCCGTTGCAGCGGTTCAAAAAGAAGGTGGAATTGCAGCCTTTATCGATGCTGAAAATGCGCTTGACCCAGAATATGCAAAAGCGCTCGGTGTCAATATCGATGAACTTTTACTTTCACAACCAGACTATGGTGAACAAGGGCTTCAAATTGCTGAAAAATTGATTACATCTGGTGCAGTTGACTTAGTTGTTATTGACTCAGTTGCAGCTTTGGTACCTAAAGCCGAAATTGATGGTGAAATTGGTGACAGTTCAGTTGGGCTTCAAGCTCGTATGATGTCACAAGCCATGCGTAAACTTGCAGGACATATTAATAAAACAAAAACAACAGCTATTTTCATCAACCAATTGCGTGAAAAAGTTGGGGTTATGTTTGGTTCGCCAGAAACAACACCTGGTGGTCGTGCATTGAAATTCTACGCTTCTGTACGTCTTGATGTACGTGGTTCAACAAAAATCGAAGAAGGTTCTGGAGATAACAAGACCCAAATCGGTAAAATCACAAAAATCAAAGTCGTTAAAAATAAAGTGGCTCCACCATTCAAGGTTGCTCTCGTAGATATCATGTTCGGTGAAGGAATTTCAAGAACCGGTGAACTTTTAAACATTGCTGTTGATGAAGGAATCATCAAAAAATCAGGCGCTTGGTTTGCTTACAATGACGAAAAAATTGGTCAAGGAGCAGAAAAAGCGAAGAACTATCTCAAAGAACATCAAGAAATCTTTGATGAAATTGACCATAAAGTTCGTACCGCACACGGTCTTCTTGAT
>recA_Lcl-373
GAACGTGACAAAGCTTTGGCAGATGCACTTGCTCTGATTGAAAAAGACTTTGGGAAAGGTTCACTTATGCGACTTGGCGAAGCAGCCAACCAGAAAGTGTCAGTAGTAAGTTCAGGCTCACTTGCACTTGATATTGCGCTTGGTGCAGGTGGATATCCTAAAGGACGTATCGTTGAAATCTACGGACCAGAATCTTCTGGTAAAACAACAGTCGCTCTTCATGCCGTTGCAGCGGTTCAAAAAGAAGGTGGAATTGCAGCCTTTATCGATGCTGAAAATGCGCTTGACCCAGAATATGCAAAAGCGCTCGGTGTCAATATCGATGAACTTTTACTTTCACAACCAGACTATGGTGAACAAGGGCTTCAAATTGCTGAAAAATTGATTACATCTGGTGCAGTTGACTTAGTTGTTATTGACTCAGTTGCAGCTTTGGTACCTAAAGCCGAAATTGATGGTGAAATTGGTGACAGTTCAGTTGGGCTTCAAGCTCGTATGATGTCACAAGCCATGCGTAAACTTGCAGGACATATTAATAAAACAAAAACAACAGCTATTTTCATCAACCAATTGCGTGAAAAAGTTGGGGTTATGTTTGGTTCGCCAGAAACAACACCTGGTGGTCGTGCATTGAAATTCTACGCTTCTGTACGTCTTGATGTACGTGGTTCAACAAAAATCGAAGAAGGTTCTGGAGATAACAAGACCCAAATCGGTAAAATCACAAAAATCAAAGTCGTTAAAAATAAAGTGGCTCCACCATTCAAGGTTGCTCTCGTAGATATCATGTTCGGTGAAGGAATTTCAAGAACCGGTGAACTTTTAAACATTGCTGTTGATGAAGGAATCATCAAAAAATCAGGCGCTTGGTTTGCTTACAATGACGAAAAAATTGGTCAAGGAGCAGAAAAAGCGAAGAACTATCTCAAAGAACATCAAGAAATCTTTGATGAAATTGACCATAAAGTTCGTACCGCACACGGTCTTCTTGAT
>recA_Lcl-374
GAACGTGACAAAGCTTTGGCAGATGCACTTGCTCTGATTGAAAAAGACTTTGGGAAAGGTTCACTTATGCGACTTGGCGAAGCAGCCAACCAGAAAGTGTCAGTAGTAAGTTCAGGCTCACTTGCACTTGATATTGCGCTTGGTGCAGGTGGATATCCTAAAGGACGTATCGTTGAAATCTACGGACCAGAATCTTCTGGTAAAACAACAGTCGCTCTTCATGCCGTTGCAGCGGTTCAAAAAGAAGGTGGAATTGCAGCCTTTATCGATGCTGAAAATGCGCTTGACCCAGAATATGCAAAAGCGCTCGGTGTCAATATCGATGAACTTTTACTTTCACAACCAGACTATGGTGAACAAGGGCTTCAAATTGCTGAAAAATTGATTACATCTGGTGCAGTTGACTTAGTTGTTATTGACTCAGTTGCAGCTTTGGTACCTAAAGCCGAAATTGATGGTGAAATTGGTGACAGTTCAGTTGGGCTTCAAGCTCGTATGATGTCACAAGCCATGCGTAAACTTGCAGGACATATTAATAAAACAAAAACAACAGCTATTTTCATCAACCAATTGCGTGAAAAAGTTGGGGTTATGTTTGGTTCGCCAGAAACAACACCTGGTGGTCGTGCATTGAAATTCTACGCTTCTGTACGTCTTGATGTACGTGGTTCAACAAAAATCGAAGAAGGTTCTGGAGATAACAAGACCCAAATCGGTAAAATCACAAAAATCAAAGTCGTTAAAAATAAAGTGGCTCCACCATTCAAGGTTGCTCTCGTAGATATCATGTTCGGTGAAGGAATTTCAAGAACCGGTGAACTTTTAAACATTGCTGTTGATGAAGGAATCATCAAAAAATCAGGCGCTTGGTTTGCTTACAATGACGAAAAAATTGGTCAAGGAGCAGAAAAAGCGAAGAACTATCTCAAAGAACATCAAGAAATCTTTGATGAAATTGACCATAAAGTTCGTACCGCACACGGTCTTCTTGAT
>recA_Lcl-375
GAGCGTGATAAAGCATTGGCTGATGCTCTTGCTCTGATTGAAAAAGACTTTGGGAAAGGTTCACTCATGCGTCTTGGTGAAGCAGCTAACCAAAAAGTATCAGTTGTAAGTTCAGGTTCTCTTGCGCTTGATATTGCACTTGGTGCAGGTGGTTACCCTAAAGGTCGTATCGTTGAAATCTACGGACCAGAATCTTCTGGTAAAACAACAGTCGCTCTTCATGCCGTTGCAGCGGTTCAAAAAGAAGGTGGAATTGCAGCCTTTATCGATGCTGAAAATGCTCTTGACCCAGAATATGCAAAAGCACTCGGTGTAAATATTGATGAACTTTTGCTCTCACAACCTGACTATGGTGAACAAGGACTTCAAATTGCTGAAAAATTGATTACTTCTGGAGCGGTTGACTTGGTCGTTATTGACTCAGTTGCAGCCTTGGTACCAAAGGCCGAAATTGATGGCGAAATCGGAGACAGTTCAGTTGGTCTTCAAGCACGTATGATGTCACAAGCTATGCGTAAACTTGCAGGACATATCAACAAAACAAAAACAACAGCGATTTTCATCAACCAATTGCGTGAAAAAGTTGGAGTGATGTTTGGTTCACCAGAAACAACTCCTGGTGGTCGTGCCTTGAAATTTTACGCCTCAGTTCGTCTTGACGTACGTGGTTCAACAAAAATTGAAGAAGGTTCTGGAGATAACAAAACTCAAATTGGTAAAATCACCAAAATCAAAGTCGTTAAAAATAAAGTTGCACCACCATTTAAGGTTGCGCTTGTTGATATCATGTTTGGTGAAGGAATTTCAAGTACAGGTGAGCTTTTAAATATTGCTGTTGAAGAAGGCATTATTAAGAAATCTGGTGCTTGGTTTGCTTATAATGATGAGAAGATTGGTCAAGGGGCAGAAAAAGCTAAAAACTACCTCAAAGAGCATCAAGATGTTTTTGATGAAATAGACCACAAAGTTCGGGCAGCTCATGGACTTCTTGAT
>recA_Lcl-376
GAACGTGACAAAGCTTTGGCAGATGCACTTGCTCTGATTGAAAAAGACTTTGGGAAAGGTTCACTTATGCGACTTGGCGAAGCAGCCAACCAGAAAGTGTCAGTAGTAAGTTCAGGCTCACTTGCACTTGATATTGCGCTTGGTGCAGGTGGATATCCTAAAGGACGTATCGTTGAAATCTACGGACCAGAATCTTCTGGTAAAACAACAGTCGCTCTTCATGCCGTTGCAGCGGTTCAAAAAGAAGGTGGAATTGCAGCCTTTATCGATGCTGAAAATGCGCTTGACCCAGAATATGCAAAAGCGCTCGGTGTCAATATCGATGAACTTTTACTTTCACAACCAGACTATGGTGAACAAGGGCTTCAAATTGCTGAAAAATTGATTACATCTGGTGCAGTTGACTTAGTTGTTATTGACTCAGTTGCAGCTTTGGTACCTAAAGCCGAAATTGATGGTGAAATTGGTGACAGTTCAGTTGGGCTTCAAGCTCGTATGATGTCACAAGCCATGCGTAAACTTGCAGGACATATTAATAAAACAAAAACAACAGCTATTTTCATCAACCAATTGCGTGAAAAAGTTGGGGTTATGTTTGGTTCGCCAGAAACAACACCTGGTGGTCGTGCATTGAAATTCTACGCTTCTGTACGTCTTGATGTACGTGGTTCAACAAAAATCGAAGAAGGTTCTGGAGATAACAAGACCCAAATCGGTAAAATCACAAAAATCAAAGTCGTTAAAAATAAAGTGGCTCCACCATTCAAGGTTGCTCTCGTAGATATCATGTTCGGTGAAGGAATTTCAAGAACCGGTGAACTTTTAAACATTGCTGTTGATGAAGGAATCATCAAAAAATCAGGCGCTTGGTTTGCTTACAATGACGAAAAAATTGGTCAAGGAGCAGAAAAAGCGAAGAACTATCTCAAAGAACATCAAGAAATCTTTGATGAAATTGACCATAAAGTTCGTACCGCACACGGTCTTCTTGAT
>recA_Lcl-377
GAACGTGACAAAGCTTTGGCAGATGCACTTGCTCTGATTGAAAAAGACTTTGGGAAAGGTTCACTTATGCGACTTGGCGAAGCAGCCAACCAGAAAGTGTCAGTAGTAAGTTCAGGCTCACTTGCACTTGATATTGCGCTTGGTGCAGGTGGATATCCTAAAGGACGTATCGTTGAAATCTACGGACCAGAATCTTCTGGTAAAACAACAGTCGCTCTTCATGCCGTTGCAGCGGTTCAAAAAGAAGGTGGAATTGCAGCCTTTATCGATGCTGAAAATGCGCTTGACCCAGAATATGCAAAAGCGCTCGGTGTCAATATCGATGAACTTTTACTTTCACAACCAGACTATGGTGAACAAGGGCTTCAAATTGCTGAAAAATTGATTACATCTGGTGCAGTTGACTTAGTTGTTATTGACTCAGTTGCAGCTTTGGTACCTAAAGCCGAAATTGATGGTGAAATTGGTGACAGTTCAGTTGGGCTTCAAGCTCGTATGATGTCACAAGCCATGCGTAAACTTGCAGGACATATTAATAAAACAAAAACAACAGCTATTTTCATCAACCAATTGCGTGAAAAAGTTGGGGTTATGTTTGGTTCGCCAGAAACAACACCTGGTGGTCGTGCATTGAAATTCTACGCTTCTGTACGTCTTGATGTACGTGGTTCAACAAAAATCGAAGAAGGTTCTGGAGATAACAAGACCCAAATCGGTAAAATCACAAAAATCAAAGTCGTTAAAAATAAAGTGGCTCCACCATTCAAGGTTGCTCTCGTAGATATCATGTTCGGTGAAGGAATTTCAAGAACCGGTGAACTTTTAAACATTGCTGTTGATGAAGGAATCATCAAAAAATCAGGCGCTTGGTTTGCTTACAATGACGAAAAAATTGGTCAAGGAGCAGAAAAAGCGAAGAACTATCTCAAAGAACATCAAGAAATCTTTGATGAAATTGACCATAAAGTTCGTACCGCACACGGTCTTCTTGAT
>recA_Lcl-378
GAACGTGACAAAGCTTTGGCAGATGCACTTGCTCTGATTGAAAAAGACTTTGGGAAAGGTTCACTTATGCGACTTGGCGAAGCAGCCAACCAGAAAGTGTCAGTAGTAAGTTCAGGCTCACTTGCACTTGATATTGCGCTTGGTGCAGGTGGATATCCTAAAGGACGTATCGTTGAAATCTACGGACCAGAATCTTCTGGTAAAACAACAGTCGCTCTTCATGCCGTTGCAGCGGTTCAAAAAGAAGGTGGAATTGCAGCCTTTATCGATGCTGAAAATGCGCTTGACCCAGAATATGCAAAAGCGCTCGGTGTCAATATCGATGAACTTTTACTTTCACAACCAGACTATGGTGAACAAGGGCTTCAAATTGCTGAAAAATTGATTACATCTGGTGCAGTTGACTTAGTTGTTATTGACTCAGTTGCAGCTTTGGTACCTAAAGCCGAAATTGATGGTGAAATTGGTGACAGTTCAGTTGGGCTTCAAGCTCGTATGATGTCACAAGCCATGCGTAAACTTGCAGGACATATTAATAAAACAAAAACAACAGCTATTTTCATCAACCAATTGCGTGAAAAAGTTGGGGTTATGTTTGGTTCGCCAGAAACAACACCTGGTGGTCGTGCATTGAAATTCTACGCTTCTGTACGTCTTGATGTACGTGGTTCAACAAAAATCGAAGAAGGTTCTGGAGATAACAAGACCCAAATCGGTAAAATCACAAAAATCAAAGTCGTTAAAAATAAAGTGGCTCCACCATTCAAGGTTGCTCTCGTAGATATCATGTTTGGTGAAGGAATTTCAAGAACCGGTGAACTTTTAAACATTGCTGTTGATGAAGGAATCATCAAAAAATCAGGCGCTTGGTTTGCTTACAATGACGAAAAAATTGGTCAAGGAGCAGAAAAAGCGAAGAACTATCTCAAAGAACATCAAGAAATCTTTGATGAAATTGACCATAAAGTTCGTACCGCACACGGTCTTCTTGAT
>recA_Lcl-379
GAACGTGACAAAGCTTTGGCAGATGCACTTGCTCTGATTGAAAAAGACTTTGGGAAAGGTTCACTTATGCGACTTGGCGAAGCAGCCAACCAGAAAGTGTCAGTAGTAAGTTCAGGCTCACTTGCACTTGATATTGCGCTTGGTGCAGGTGGATATCCTAAAGGACGTATCGTTGAAATCTACGGACCAGAATCTTCTGGTAAAACAACAGTCGCTCTTCATGCCGTTGCAGCGGTTCAAAAAGAAGGTGGAATTGCAGCCTTTATCGATGCTGAAAATGCGCTTGACCCAGAATATGCAAAAGCGCTCGGTGTCAATATCGATGAACTTTTACTTTCACAACCAGACTATGGTGAACAAGGGCTTCAAATTGCTGAAAAATTGATTACATCTGGTGCAGTTGACTTAGTTGTTATTGACTCAGTTGCAGCTTTGGTACCTAAAGCCGAAATTGATGGTGAAATTGGTGACAGTTCAGTTGGGCTTCAAGCTCGTATGATGTCACAAGCCATGCGTAAACTTGCAGGACATATTAATAAAACAAAAACAACAGCTATTTTCATCAACCAATTGCGTGAAAAAGTTGGGGTTATGTTTGGTTCGCCAGAAACAACACCTGGTGGTCGTGCATTGAAATTCTACGCTTCTGTACGTCTTGATGTACGTGGTTCAACAAAAATCGAAGAAGGTTCTGGAGATAACAAGACCCAAATCGGTAAAATCACAAAAATCAAAGTCGTTAAAAATAAAGTGGCTCCACCATTCAAGGTTGCTCTCGTAGATATCATGTTCGGTGAAGGAATTTCAAGAACCGGTGAACTTTTAAACATTGCTGTTGATGAAGGAATCATCAAAAAATCAGGCGCTTGGTTTGCTTACAATGACGAAAAAATTGGTCAAGGAGCAGAAAAAGCGAAGAACTATCTCAAAGAACATCAAGAAATCTTTGATGAAATTGACCATAAAGTTCGTACCGCACACGGTCTTCTTGAT
>recA_Lcl-380
GAGCGTGATAAAGCATTGGCTGATGCTCTTGCTCTGATTGAAAAAGACTTTGGGAAAGGTTCACTCATGCGTCTTGGTGAAGCAGCTAACCAAAAAGTATCAGTTGTAAGTTCAGGTTCTCTTGCGCTTGATATTGCACTTGGTGCAGGTGGTTACCCTAAAGGTCGTATCGTTGAAATCTACGGACCAGAATCTTCTGGTAAAACAACAGTCGCTCTTCATGCCGTTGCAGCGGTTCAAAAAGAAGGTGGAATTGCAGCCTTTATCGATGCTGAAAATGCTCTTGACCCAGAATATGCAAAAGCACTCGGTGTAAATATTGATGAACTTTTGCTCTCACAACCTGACTATGGTGAACAAGGACTTCAAATTGCTGAAAAATTGATTACTTCTGGAGCGGTTGACTTGGTCGTTATTGACTCAGTTGCAGCCTTGGTACCAAAGGCCGAAATTGATGGCGAAATCGGAGACAGTTCAGTTGGTCTTCAAGCACGTATGATGTCACAAGCTATGCGTAAACTTGCAGGACATATCAACAAAACAAAAACAACAGCGATTTTCATCAACCAATTGCGTGAAAAAGTTGGAGTGATGTTTGGTTCACCAGAAACAACTCCTGGTGGTCGTGCCTTGAAATTTTACGCCTCAGTTCGTCTTGACGTACGTGGTTCAACAAAAATTGAAGAAGGTTCTGGAGATAACAAAACTCAAATTGGTAAAATCACCAAAATCAAAGTCGTTAAAAATAAAGTTGCACCACCATTTAAGGTTGCGCTTGTTGATATCATGTTTGGTGAAGGAATTTCAAGTACAGGTGAGCTTTTAAATATTGCTGTTGAAGAAGGCATTATTAAGAAATCTGGTGCTTGGTTTGCTTATAATGATGAGAAGATTGGTCAAGGGGCAGAAAAAGCTAAAAACTACCTCAAAGAGCATCAAGATGTTTTTGATGAAATAGACCACAAAGTTCGGGCAGCTCATGGACTTCTTGAT
>recA_Lcl-381
GAACGTGACAAAGCTTTGGCAGATGCACTTGCTCTGATTGAAAAAGACTTTGGGAAAGGTTCACTTATGCGACTTGGCGAAGCAGCCAACCAGAAAGTGTCAGTAGTAAGTTCAGGCTCACTTGCACTTGATATTGCGCTTGGTGCAGGTGGATATCCTAAAGGACGTATCGTTGAAATCTACGGACCAGAATCTTCTGGTAAAACAACAGTCGCTCTTCATGCCGTTGCAGCGGTTCAAAAAGAAGGTGGAATTGCAGCCTTTATCGATGCTGAAAATGCGCTTGACCCAGAATATGCAAAAGCGCTCGGTGTCAATATCGATGAACTTTTACTTTCACAACCAGACTATGGTGAACAAGGGCTTCAAATTGCTGAAAAATTGATTACATCTGGTGCAGTTGACTTAGTTGTTATTGACTCAGTTGCAGCTTTGGTACCTAAAGCCGAAATTGATGGTGAAATTGGTGACAGTTCAGTTGGGCTTCAAGCTCGTATGATGTCACAAGCCATGCGTAAACTTGCAGGACATATTAATAAAACAAAAACAACAGCTATTTTCATCAACCAATTGCGTGAAAAAGTTGGGGTTATGTTTGGTTCGCCAGAAACAACACCTGGTGGTCGTGCATTGAAATTCTACGCTTCTGTACGTCTTGATGTACGTGGTTCAACAAAAATCGAAGAAGGTTCTGGAGATAACAAGACCCAAATCGGTAAAATCACAAAAATCAAAGTCGTTAAAAATAAAGTGGCTCCACCATTCAAGGTTGCTCTCGTAGATATCATGTTTGGTGAAGGAATTTCAAGAACCGGTGAACTTTTAAACATTGCTGTTGATGAAGGAATCATCAAAAAATCAGGCGCTTGGTTTGCTTACAATGACGAAAAAATTGGTCAAGGAGCAGAAAAAGCGAAGAACTATCTCAAAGAACATCAAGAAATCTTTGATGAAATTGACCATAAAGTTCGTACCGCACACGGTCTTCTTGAT
>recA_Lcl-382
GAGCGTGATAAAGCATTGGCTGATGCTCTTGCTCTGATTGAAAAAGACTTTGGGAAAGGTTCACTCATGCGTCTTGGTGAAGCAGCTAACCAAAAAGTATCAGTTGTAAGTTCAGGTTCTCTTGCGCTTGATATTGCACTTGGTGCAGGTGGTTACCCTAAAGGTCGTATCGTTGAAATCTACGGACCAGAATCTTCTGGTAAAACAACAGTCGCTCTTCATGCCGTTGCAGCGGTTCAAAAAGAAGGTGGAATTGCAGCCTTTATCGATGCTGAAAATGCTCTTGACCCAGAATATGCAAAAGCACTCGGTGTAAATATTGATGAACTTTTGCTCTCACAACCTGACTATGGTGAACAAGGACTTCAAATTGCTGAAAAATTGATTACTTCTGGAGCGGTTGACTTGGTCGTTATTGACTCAGTTGCAGCCTTGGTACCAAAGGCCGAAATTGATGGCGAAATCGGAGACAGTTCAGTTGGTCTTCAAGCACGTATGATGTCACAAGCTATGCGTAAACTTGCAGGACATATCAACAAAACAAAAACAACAGCGATTTTCATCAACCAATTGCGTGAAAAAGTTGGAGTGATGTTTGGTTCACCAGAAACAACTCCTGGTGGTCGTGCCTTGAAATTTTACGCCTCAGTTCGTCTTGACGTACGTGGTTCAACAAAAATTGAAGAAGGTTCTGGAGATAACAAAACTCAAATTGGTAAAATCACCAAAATCAAAGTCGTTAAAAATAAAGTTGCACCACCATTTAAGGTTGCGCTTGTTGATATCATGTTTGGTGAAGGAATTTCAAGTACAGGTGAGCTTTTAAATATTGCTGTTGAAGAAGGCATTATTAAGAAATCTGGTGCTTGGTTTGCTTATAATGATGAGAAGATTGGTCAAGGGGCAGAAAAAGCTAAAAACTACCTCAAAGAGCATCAAGATGTTTTTGATGAAATAGACCACAAAGTTCGGGCAGCTCATGGACTTCTTGAT
>recA_Lcl-383
GAGCGTGATAAAGCATTGGCTGATGCTCTTGCTCTGATTGAAAAAGACTTTGGGAAAGGTTCACTCATGCGTCTTGGTGAAGCAGCTAACCAAAAAGTATCAGTTGTAAGTTCAGGTTCTCTTGCGCTTGATATTGCACTTGGTGCAGGTGGTTACCCTAAAGGTCGTATCGTTGAAATCTACGGACCAGAATCTTCTGGTAAAACAACAGTCGCTCTTCATGCCGTTGCAGCGGTTCAAAAAGAAGGTGGAATTGCAGCCTTTATCGATGCTGAAAATGCTCTTGACCCAGAATATGCAAAAGCACTCGGTGTAAATATTGATGAACTTTTGCTCTCACAACCTGACTATGGTGAACAAGGACTTCAAATTGCTGAAAAATTGATTACTTCTGGAGCGGTTGACTTGGTCGTTATTGACTCAGTTGCAGCCTTGGTACCAAAGGCCGAAATTGATGGCGAAATCGGAGACAGTTCAGTTGGTCTTCAAGCACGTATGATGTCACAAGCTATGCGTAAACTTGCAGGACATATCAACAAAACAAAAACAACAGCGATTTTCATCAACCAATTGCGTGAAAAAGTTGGAGTGATGTTTGGTTCACCAGAAACAACTCCTGGTGGTCGTGCCTTGAAATTTTACGCCTCAGTTCGTCTTGACGTACGTGGTTCAACAAAAATTGAAGAAGGTTCTGGAGATAACAAAACTCAAATTGGTAAAATCACCAAAATCAAAGTCGTTAAAAATAAAGTTGCACCACCATTTAAGGTTGCGCTTGTTGATATCATGTTTGGTGAAGGAATTTCAAGTACAGGTGAGCTTTTAAATATTGCTGTTGAAGAAGGCATTATTAAGAAATCTGGTGCTTGGTTTGCTTATAATGATGAGAAGATTGGTCAAGGGGCAGAAAAAGCTAAAAACTACCTCAAAGAGCATCAAGATGTTTTTGATGAAATAGACCACAAAGTTCGGGCAGCTCATGGACTTCTTGAT
>recA_Lcl-384
GAACGTGACAAAGCTTTGGCAGATGCACTTGCTCTGATTGAAAAAGACTTTGGGAAAGGTTCACTTATGCGACTTGGCGAAGCAGCCAACCAGAAAGTGTCAGTAGTAAGTTCAGGCTCACTTGCACTTGATATTGCGCTTGGTGCAGGTGGATATCCTAAAGGACGTATCGTTGAAATCTACGGACCAGAATCTTCTGGTAAAACAACAGTCGCTCTTCATGCCGTTGCAGCGGTTCAAAAAGAAGGTGGAATTGCAGCCTTTATCGATGCTGAAAATGCGCTTGACCCAGAATATGCAAAAGCGCTCGGTGTCAATATCGATGAACTTTTACTTTCACAACCAGACTATGGTGAACAAGGGCTTCAAATTGCTGAAAAATTGATTACATCTGGTGCAGTTGACTTAGTTGTTATTGACTCAGTTGCAGCTTTGGTACCTAAAGCCGAAATTGATGGTGAAATTGGTGACAGTTCAGTTGGGCTTCAAGCTCGTATGATGTCACAAGCCATGCGTAAACTTGCAGGACATATTAATAAAACAAAAACAACAGCTATTTTCATCAACCAATTGCGTGAAAAAGTTGGGGTTATGTTTGGTTCGCCAGAAACAACACCTGGTGGTCGTGCATTGAAATTCTACGCTTCTGTACGTCTTGATGTACGTGGTTCAACAAAAATCGAAGAAGGTTCTGGAGATAACAAGACCCAAATCGGTAAAATCACAAAAATCAAAGTCGTTAAAAATAAAGTGGCTCCACCATTCAAGGTTGCTCTCGTAGATATCATGTTTGGTGAAGGAATTTCAAGAACCGGTGAACTTTTAAACATTGCTGTTGATGAAGGAATCATCAAAAAATCAGGCGCTTGGTTTGCTTACAATGACGAAAAAATTGGTCAAGGAGCAGAAAAAGCGAAGAACTATCTCAAAGAACATCAAGAAATCTTTGATGAAATTGACCATAAAGTTCGTACCGCACACGGTCTTCTTGAT
>recA_Lcl-385
GAGCGTGATAAAGCATTGGCTGATGCTCTTGCTCTGATTGAAAAAGACTTTGGGAAAGGTTCACTCATGCGTCTTGGTGAAGCAGCTAACCAAAAAGTATCAGTTGTAAGTTCAGGTTCTCTTGCGCTTGATATTGCACTTGGTGCAGGTGGTTACCCTAAAGGTCGTATCGTTGAAATCTACGGACCAGAATCTTCTGGTAAAACAACAGTCGCTCTTCATGCCGTTGCAGCGGTTCAAAAAGAAGGTGGAATTGCAGCCTTTATCGATGCTGAAAATGCTCTTGACCCAGAATATGCAAAAGCACTCGGTGTAAATATTGATGAACTTTTGCTCTCACAACCTGACTATGGTGAACAAGGACTTCAAATTGCTGAAAAATTGATTACTTCTGGAGCGGTTGACTTGGTCGTTATTGACTCAGTTGCAGCCTTGGTACCAAAGGCCGAAATTGATGGCGAAATCGGAGACAGTTCAGTTGGTCTTCAAGCACGTATGATGTCACAAGCTATGCGTAAACTTGCAGGACATATCAACAAAACAAAAACAACAGCGATTTTCATCAACCAATTGCGTGAAAAAGTTGGAGTGATGTTTGGTTCACCAGAAACAACTCCTGGTGGTCGTGCCTTGAAATTTTACGCCTCAGTTCGTCTTGACGTACGTGGTTCAACAAAAATTGAAGAAGGTTCTGGAGATAACAAAACTCAAATTGGTAAAATCACCAAAATCAAAGTCGTTAAAAATAAAGTTGCACCACCATTTAAGGTTGCGCTTGTTGATATCATGTTTGGTGAAGGAATTTCAAGTACAGGTGAGCTTTTAAATATTGCTGTTGAAGAAGGCATTATTAAGAAATCTGGTGCTTGGTTTGCTTATAATGATGAGAAGATTGGTCAAGGGGCAGAAAAAGCTAAAAACTACCTCAAAGAGCATCAAGATGTTTTTGATGAAATAGACCACAAAGTTCGGGCAGCTCATGGACTTCTTGAT
>recA_Lcl-386
GAACGTGACAAAGCTTTGGCAGATGCACTTGCTCTGATTGAAAAAGACTTTGGGAAAGGTTCACTTATGCGACTTGGCGAAGCAGCCAACCAGAAAGTGTCAGTAGTAAGTTCAGGCTCACTTGCACTTGATATTGCGCTTGGTGCAGGTGGATATCCTAAAGGACGTATCGTTGAAATCTACGGACCAGAATCTTCTGGTAAAACAACAGTCGCTCTTCATGCCGTTGCAGCGGTTCAAAAAGAAGGTGGAATTGCAGCCTTTATCGATGCTGAAAATGCGCTTGACCCAGAATATGCAAAAGCGCTCGGTGTCAATATCGATGAACTTTTACTTTCACAACCAGACTATGGTGAACAAGGGCTTCAAATTGCTGAAAAATTGATTACATCTGGTGCAGTTGACTTAGTTGTTATTGACTCAGTTGCAGCTTTGGTACCTAAAGCCGAAATTGATGGTGAAATTGGTGACAGTTCAGTTGGGCTTCAAGCTCGTATGATGTCACAAGCCATGCGTAAACTTGCAGGACATATTAATAAAACAAAAACAACAGCTATTTTCATCAACCAATTGCGTGAAAAAGTTGGGGTTATGTTTGGTTCGCCAGAAACAACACCTGGTGGTCGTGCATTGAAATTCTACGCTTCTGTACGTCTTGATGTACGTGGTTCAACAAAAATCGAAGAAGGTTCTGGAGATAACAAGACCCAAATCGGTAAAATCACAAAAATCAAAGTCGTTAAAAATAAAGTGGCTCCACCATTCAAGGTTGCTCTCGTAGATATCATGTTTGGTGAAGGAATTTCAAGAACCGGTGAACTTTTAAACATTGCTGTTGATGAAGGAATCATCAAAAAATCAGGCGCTTGGTTTGCTTACAATGACGAAAAAATTGGTCAAGGAGCAGAAAAAGCGAAGAACTATCTCAAAGAACATCAAGAAATCTTTGATGAAATTGACCATAAAGTTCGTACCGCACACGGTCTTCTTGAT
>recA_Lcl-387
GAACGTGACAAAGCTTTGGCAGATGCACTTGCTCTGATTGAAAAAGACTTTGGGAAAGGTTCACTTATGCGACTTGGCGAAGCAGCCAACCAGAAAGTGTCAGTAGTAAGTTCAGGCTCACTTGCACTTGATATTGCGCTTGGTGCAGGTGGATATCCTAAAGGACGTATCGTTGAAATCTACGGACCAGAATCTTCTGGTAAAACAACAGTCGCTCTTCATGCCGTTGCAGCGGTTCAAAAAGAAGGTGGAATTGCAGCCTTTATCGATGCTGAAAATGCGCTTGACCCAGAATATGCAAAAGCGCTCGGTGTCAATATCGATGAACTTTTACTTTCACAACCAGACTATGGTGAACAAGGGCTTCAAATTGCTGAAAAATTGATTACATCTGGTGCAGTTGACTTAGTTGTTATTGACTCAGTTGCAGCTTTGGTACCTAAAGCCGAAATTGATGGTGAAATTGGTGACAGTTCAGTTGGGCTTCAAGCTCGTATGATGTCACAAGCCATGCGTAAACTTGCAGGACATATTAATAAAACAAAAACAACAGCTATTTTCATCAACCAATTGCGTGAAAAAGTTGGGGTTATGTTTGGTTCGCCAGAAACAACACCTGGTGGTCGTGCATTGAAATTCTACGCTTCTGTACGTCTTGATGTACGTGGTTCAACAAAAATCGAAGAAGGTTCTGGAGATAACAAGACCCAAATCGGTAAAATCACAAAAATCAAAGTCGTTAAAAATAAAGTGGCTCCACCATTCAAGGTTGCTCTCGTAGATATCATGTTTGGTGAAGGAATTTCAAGAACCGGTGAACTTTTAAACATTGCTGTTGATGAAGGAATCATCAAAAAATCAGGCGCTTGGTTTGCTTACAATGACGAAAAAATTGGTCAAGGAGCAGAAAAAGCGAAGAACTATCTCAAAGAACATCAAGAAATCTTTGATGAAATTGACCATAAAGTTCGTACCGCACACGGTCTTCTTGAT
>recA_Lcl-388
GAGCGTGATAAAGCATTGGCTGATGCTCTTGCTCTGATTGAAAAAGACTTTGGGAAAGGTTCACTCATGCGTCTTGGTGAAGCAGCTAACCAAAAAGTATCAGTTGTAAGTTCAGGTTCTCTTGCGCTTGATATTGCACTTGGTGCAGGTGGTTACCCTAAAGGTCGTATCGTTGAAATCTACGGACCAGAATCTTCTGGTAAAACAACAGTCGCTCTTCATGCCGTTGCAGCGGTTCAAAAAGAAGGTGGAATTGCAGCCTTTATCGATGCTGAAAATGCTCTTGACCCAGAATATGCAAAAGCACTCGGTGTAAATATTGATGAACTTTTGCTCTCACAACCTGACTATGGTGAACAAGGACTTCAAATTGCTGAAAAATTGATTACTTCTGGAGCGGTTGACTTGGTCGTTATTGACTCAGTTGCAGCCTTGGTACCAAAGGCCGAAATTGATGGCGAAATCGGAGACAGTTCAGTTGGTCTTCAAGCACGTATGATGTCACAAGCTATGCGTAAACTTGCAGGACATATCAACAAAACAAAAACAACAGCGATTTTCATCAACCAATTGCGTGAAAAAGTTGGAGTGATGTTTGGTTCACCAGAAACAACTCCTGGTGGTCGTGCCTTGAAATTTTACGCCTCAGTTCGTCTTGACGTACGTGGTTCAACAAAAATTGAAGAAGGTTCTGGAGATAACAAAACTCAAATTGGTAAAATCACCAAAATCAAAGTCGTTAAAAATAAAGTTGCACCACCATTTAAGGTTGCGCTTGTTGATATCATGTTTGGTGAAGGAATTTCAAGTACAGGTGAGCTTTTAAATATTGCTGTTGAAGAAGGCATTATTAAGAAATCTGGTGCTTGGTTTGCTTATAATGATGAGAAGATTGGTCAAGGGGCAGAAAAAGCTAAAAACTACCTCAAAGAGCATCAAGATGTTTTTGATGAAATAGACCACAAAGTTCGGGCAGCTCATGGACTTCTTGAT
>recA_Lcl-389
GAGCGTGATAAAGCATTGGCTGATGCTCTTGCTCTGATTGAAAAAGACTTTGGGAAAGGTTCACTCATGCGTCTTGGTGAAGCAGCTAACCAAAAAGTATCAGTTGTAAGTTCAGGTTCTCTTGCGCTTGATATTGCACTTGGTGCAGGTGGTTACCCTAAAGGTCGTATCGTTGAAATCTACGGACCAGAATCTTCTGGTAAAACAACAGTCGCTCTTCATGCCGTTGCAGCGGTTCAAAAAGAAGGTGGAATTGCAGCCTTTATCGATGCTGAAAATGCTCTTGACCCAGAATATGCAAAAGCACTCGGTGTAAATATTGATGAACTTTTGCTCTCACAACCTGACTATGGTGAACAAGGACTTCAAATTGCTGAAAAATTGATTACTTCTGGAGCGGTTGACTTGGTCGTTATTGACTCAGTTGCAGCCTTGGTACCAAAGGCCGAAATTGATGGCGAAATCGGAGACAGTTCAGTTGGTCTTCAAGCACGTATGATGTCACAAGCTATGCGTAAACTTGCAGGACATATCAACAAAACAAAAACAACAGCGATTTTCATCAACCAATTGCGTGAAAAAGTTGGAGTGATGTTTGGTTCACCAGAAACAACTCCTGGTGGTCGTGCCTTGAAATTTTACGCCTCAGTTCGTCTTGACGTACGTGGTTCAACAAAAATTGAAGAAGGTTCTGGAGATAACAAAACTCAAATTGGTAAAATCACCAAAATCAAAGTCGTTAAAAATAAAGTTGCACCACCATTTAAGGTTGCGCTTGTTGATATCATGTTTGGTGAAGGAATTTCAAGTACAGGTGAGCTTTTAAATATTGCTGTTGAAGAAGGCATTATTAAGAAATCTGGTGCTTGGTTTGCTTATAATGATGAGAAGATTGGTCAAGGGGCAGAAAAAGCTAAAAACTACCTCAAAGAGCATCAAGATGTTTTTGATGAAATAGACCACAAAGTTCGGGCAGCTCATGGACTTCTTGAT
>recA_Lcl-390
GAGCGTGATAAAGCATTGGCTGATGCTCTTGCTCTGATTGAAAAAGACTTTGGGAAAGGTTCACTCATGCGTCTTGGTGAAGCAGCTAACCAAAAAGTATCAGTTGTAAGTTCAGGTTCTCTTGCGCTTGATATTGCACTTGGTGCAGGTGGTTACCCTAAAGGTCGTATCGTTGAAATCTACGGACCAGAATCTTCTGGTAAAACAACAGTCGCTCTTCATGCCGTTGCAGCGGTTCAAAAAGAAGGTGGAATTGCAGCCTTTATCGATGCTGAAAATGCTCTTGACCCAGAATATGCAAAAGCACTCGGTGTAAATATTGATGAACTTTTGCTCTCACAACCTGACTATGGTGAACAAGGACTTCAAATTGCTGAAAAATTGATTACTTCTGGAGCGGTTGACTTGGTCGTTATTGACTCAGTTGCAGCCTTGGTACCAAAGGCCGAAATTGATGGCGAAATCGGAGACAGTTCAGTTGGTCTTCAAGCACGTATGATGTCACAAGCTATGCGTAAACTTGCAGGACATATCAACAAAACAAAAACAACAGCGATTTTCATCAACCAATTGCGTGAAAAAGTTGGAGTGATGTTTGGTTCACCAGAAACAACTCCTGGTGGTCGTGCCTTGAAATTTTACGCCTCAGTTCGTCTTGACGTACGTGGTTCAACAAAAATTGAAGAAGGTTCTGGAGATAACAAAACTCAAATTGGTAAAATCACCAAAATCAAAGTCGTTAAAAATAAAGTTGCACCACCATTTAAGGTTGCGCTTGTTGATATCATGTTTGGTGAAGGAATTTCAAGTACAGGTGAGCTTTTAAATATTGCTGTTGAAGAAGGCATTATTAAGAAATCTGGTGCTTGGTTTGCTTATAATGATGAGAAGATTGGTCAAGGGGCAGAAAAAGCTAAAAACTACCTCAAAGAGCATCAAGATGTTTTTGATGAAATAGACCACAAAGTTCGGGCAGCTCATGGACTTCTTGAT
>recA_Lcl-391
GAGCGTGATAAAGCATTGGCTGATGCTCTTGCTCTGATTGAAAAAGACTTTGGGAAAGGTTCACTCATGCGTCTTGGTGAAGCAGCTAACCAAAAAGTATCAGTTGTAAGTTCAGGTTCTCTTGCGCTTGATATTGCACTTGGTGCAGGTGGTTACCCTAAAGGTCGTATCGTTGAAATCTACGGACCAGAATCTTCTGGTAAAACAACAGTCGCTCTTCATGCCGTTGCAGCGGTTCAAAAAGAAGGTGGAATTGCAGCCTTTATCGATGCTGAAAATGCTCTTGACCCAGAATATGCAAAAGCACTCGGTGTAAATATTGATGAACTTTTGCTCTCACAACCTGACTATGGTGAACAAGGACTTCAAATTGCTGAAAAATTGATTACTTCTGGAGCGGTTGACTTGGTCGTTATTGACTCAGTTGCAGCCTTGGTACCAAAGGCCGAAATTGATGGCGAAATCGGAGACAGTTCAGTTGGTCTTCAAGCACGTATGATGTCACAAGCTATGCGTAAACTTGCAGGACATATCAACAAAACAAAAACAACAGCGATTTTCATCAACCAATTGCGTGAAAAAGTTGGAGTGATGTTTGGTTCACCAGAAACAACTCCTGGTGGTCGTGCCTTGAAATTTTACGCCTCAGTTCGTCTTGACGTACGTGGTTCAACAAAAATTGAAGAAGGTTCTGGAGATAACAAAACTCAAATTGGTAAAATCACCAAAATCAAAGTCGTTAAAAATAAAGTTGCACCACCATTTAAGGTTGCGCTTGTTGATATCATGTTTGGTGAAGGAATTTCAAGTACAGGTGAGCTTTTAAATATTGCTGTTGAAGAAGGCATTATTAAGAAATCTGGTGCTTGGTTTGCTTATAATGATGAGAAGATTGGTCAAGGGGCAGAAAAAGCTAAAAACTACCTCAAAGAGCATCAAGATGTTTTTGATGAAATAGACCACAAAGTTCGGGCAGCTCATGGACTTCTTGAT
>recA_Lcl-392
GAGCGTGATAAAGCATTGGCTGATGCTCTTGCTCTGATTGAAAAAGACTTTGGGAAAGGTTCACTCATGCGTCTTGGTGAAGCAGCTAACCAAAAAGTATCAGTTGTAAGTTCAGGTTCTCTTGCGCTTGATATTGCACTTGGTGCAGGTGGTTACCCTAAAGGTCGTATCGTTGAAATCTACGGACCAGAATCTTCTGGTAAAACAACAGTCGCTCTTCATGCCGTTGCAGCGGTTCAAAAAGAAGGTGGAATTGCAGCCTTTATCGATGCTGAAAATGCTCTTGACCCAGAATATGCAAAAGCACTCGGTGTAAATATTGATGAACTTTTGCTCTCACAACCTGACTATGGTGAACAAGGACTTCAAATTGCTGAAAAATTGATTACTTCTGGAGCGGTTGACTTGGTCGTTATTGACTCAGTTGCAGCCTTGGTACCAAAGGCCGAAATTGATGGCGAAATCGGAGACAGTTCAGTTGGTCTTCAAGCACGTATGATGTCACAAGCTATGCGTAAACTTGCAGGACATATCAACAAAACAAAAACAACAGCGATTTTCATCAACCAATTGCGTGAAAAAGTTGGAGTGATGTTTGGTTCACCAGAAACAACTCCTGGTGGTCGTGCCTTGAAATTTTACGCCTCAGTTCGTCTTGACGTACGTGGTTCAACAAAAATTGAAGAAGGTTCTGGAGATAACAAAACTCAAATTGGTAAAATCACCAAAATCAAAGTCGTTAAAAATAAAGTTGCACCACCATTTAAGGTTGCGCTTGTTGATATCATGTTTGGTGAAGGAATTTCAAGTACAGGTGAGCTTTTAAATATTGCTGTTGAAGAAGGCATTATTAAGAAATCTGGTGCTTGGTTTGCTTATAATGATGAGAAGATTGGTCAAGGGGCAGAAAAAGCTAAAAACTACCTCAAAGAGCATCAAGATGTTTTTGATGAAATAGACCACAAAGTTCGGGCAGCTCATGGACTTCTTGAT
>recA_Lcl-393
GAACGTGACAAAGCTTTGGCAGATGCACTTGCTCTGATTGAAAAAGACTTTGGGAAAGGTTCACTTATGCGACTTGGCGAAGCAGCCAACCAGAAAGTGTCAGTAGTAAGTTCAGGCTCACTTGCACTTGATATTGCGCTTGGTGCAGGTGGATATCCTAAAGGACGTATCGTTGAAATCTACGGACCAGAATCTTCTGGTAAAACAACAGTCGCTCTTCATGCCGTTGCAGCGGTTCAAAAAGAAGGTGGAATTGCAGCCTTTATCGATGCTGAAAATGCGCTTGACCCAGAATATGCAAAAGCGCTCGGTGTCAATATCGATGAACTTTTACTTTCACAACCAGACTATGGTGAACAAGGGCTTCAAATTGCTGAAAAATTGATTACATCTGGTGCAGTTGACTTAGTTGTTATTGACTCAGTTGCAGCTTTGGTACCTAAAGCCGAAATTGATGGTGAAATTGGTGACAGTTCAGTTGGGCTTCAAGCTCGTATGATGTCACAAGCCATGCGTAAACTTGCAGGACATATTAATAAAACAAAAACAACAGCTATTTTCATCAACCAATTGCGTGAAAAAGTTGGGGTTATGTTTGGTTCGCCAGAAACAACACCTGGTGGTCGTGCATTGAAATTCTACGCTTCTGTACGTCTTGATGTACGTGGTTCAACAAAAATCGAAGAAGGTTCTGGAGATAACAAGACCCAAATCGGTAAAATCACAAAAATCAAAGTCGTTAAAAATAAAGTGGCTCCACCATTCAAGGTTGCTCTCGTAGATATCATGTTTGGTGAAGGAATTTCAAGAACCGGTGAACTTTTAAACATTGCTGTTGATGAAGGAATCATCAAAAAATCAGGCGCTTGGTTTGCTTACAATGACGAAAAAATTGGTCAAGGAGCAGAAAAAGCGAAGAACTATCTCAAAGAACATCAAGAAATCTTTGATGAAATTGACCATAAAGTTCGTACCGCACACGGTCTTCTTGAT
>recA_Lcl-394
GAGCGTGATAAAGCATTGGCTGATGCTCTTGCTCTGATTGAAAAAGACTTTGGGAAAGGTTCACTCATGCGTCTTGGTGAAGCAGCTAACCAAAAAGTATCAGTTGTAAGTTCAGGTTCTCTTGCGCTTGATATTGCACTTGGTGCAGGTGGCTACCCTAAAGGTCGTATCGTTGAAATCTACGGACCAGAATCTTCTGGTAAAACAACAGTCGCTCTTCATGCCGTTGCAGCGGTTCAAAAAGAAGGTGGAATTGCAGCCTTTATCGATGCTGAAAATGCTCTTGACCCAGAATATGCAAAAGCACTCGGTGTAAATATTGATGAACTTTTGCTCTCACAACCTGACTATGGTGAACAAGGACTTCAAATTGCTGAAAAATTGATTACTTCTGGAGCGGTTGACTTGGTCGTTATTGACTCAGTTGCAGCCTTGGTACCAAAGGCCGAAATTGATGGCGAAATCGGAGACAGTTCAGTTGGTCTTCAAGCACGTATGATGTCACAAGCTATGCGTAAACTTGCAGGACATATCAACAAAACAAAAACAACAGCGATTTTCATCAACCAATTGCGTGAAAAAGTTGGAGTGATGTTTGGTTCACCAGAAACAACTCCTGGTGGTCGTGCCTTGAAATTTTACGCCTCAGTTCGTCTTGACGTACGTGGTTCAACAAAAATTGAAGAAGGTTCTGGAGATAACAAAACTCAAATTGGTAAAATCACCAAAATCAAAGTCGTTAAAAATAAAGTTGCACCGCCATTTAAGGTTGCGCTTGTTGATATCATGTTTGGTGAAGGAATTTCAAGTACAGGTGAGCTTTTAAATATTGCTGTTGAAGAAGGCATTATTAAGAAATCTGGTGCTTGGTTTGCTTATAATGATGAGAAGATTGGTCAAGGGGCAGAAAAAGCTAAAAACTACCTCAAAGAGCATCAAGATGTTTTTGATGAAATAGACCACAAAGTTCGGGCAGCTCATGGACTTCTTGAT
>recA_Lcl-395
GAACGTGACAAAGCTTTGGCAGATGCACTTGCTCTGATTGAAAAAGACTTTGGGAAAGGTTCACTTATGCGACTTGGCGAAGCAGCCAACCAGAAAGTGTCAGTAGTAAGTTCAGGCTCACTTGCACTTGATATTGCGCTTGGTGCAGGTGGATATCCTAAAGGACGTATCGTTGAAATCTACGGACCAGAATCTTCTGGTAAAACAACAGTCGCTCTTCATGCCGTTGCAGCGGTTCAAAAAGAAGGTGGAATTGCAGCCTTTATCGATGCTGAAAATGCGCTTGACCCAGAATATGCAAAAGCGCTCGGTGTCAATATCGATGAACTTTTACTTTCACAACCAGACTATGGTGAACAAGGGCTTCAAATTGCTGAAAAATTGATTACATCTGGTGCAGTTGACTTAGTTGTTATTGACTCAGTTGCAGCTTTGGTACCTAAAGCCGAAATTGATGGTGAAATTGGTGACAGTTCAGTTGGGCTTCAAGCTCGTATGATGTCACAAGCCATGCGTAAACTTGCAGGACATATTAATAAAACAAAAACAACAGCTATTTTCATCAACCAATTGCGTGAAAAAGTTGGGGTTATGTTTGGTTCGCCAGAAACAACACCTGGTGGTCGTGCATTGAAATTCTACGCTTCTGTACGTCTTGATGTACGTGGTTCAACAAAAATCGAAGAAGGTTCTGGAGATAACAAGACCCAAATCGGTAAAATCACAAAAATCAAAGTCGTTAAAAATAAAGTGGCTCCACCATTCAAGGTTGCTCTCGTAGATATCATGTTCGGTGAAGGAATTTCAAGAACCGGTGAACTTTTAAACATTGCTGTTGATGAAGGAATCATCAAAAAATCAGGCGCTTGGTTTGCTTACAATGACGAAAAAATTGGTCAAGGAGCAGAAAAAGCGAAGAACTATCTCAAAGAACATCAAGAAATCTTTGATGAAATTGACCATAAAGTTCGTACCGCACACGGTCTTCTTGAT
>recA_Lcl-396
GAACGTGACAAAGCTTTGGCAGATGCACTTGCTCTGATTGAAAAAGACTTTGGGAAAGGTTCACTTATGCGACTTGGCGAAGCAGCCAACCAGAAAGTGTCAGTAGTAAGTTCAGGCTCACTTGCACTTGATATTGCGCTTGGTGCAGGTGGATATCCTAAAGGACGTATCGTTGAAATCTACGGACCAGAATCTTCTGGTAAAACAACAGTCGCTCTTCATGCCGTTGCAGCGGTTCAAAAAGAAGGTGGAATTGCAGCCTTTATCGATGCTGAAAATGCGCTTGACCCAGAATATGCAAAAGCGCTCGGTGTCAATATCGATGAACTTTTACTTTCACAACCAGACTATGGTGAACAAGGGCTTCAAATTGCTGAAAAATTGATTACATCTGGTGCAGTTGACTTAGTTGTTATTGACTCAGTTGCAGCTTTGGTACCTAAAGCCGAAATTGATGGTGAAATTGGTGACAGTTCAGTTGGGCTTCAAGCTCGTATGATGTCACAAGCCATGCGTAAACTTGCAGGACATATTAATAAAACAAAAACAACAGCTATTTTCATCAACCAATTGCGTGAAAAAGTTGGGGTTATGTTTGGTTCGCCAGAAACAACACCTGGTGGTCGTGCATTGAAATTCTACGCTTCTGTACGTCTTGATGTACGTGGTTCAACAAAAATCGAAGAAGGTTCTGGAGATAACAAGACCCAAATCGGTAAAATCACAAAAATCAAAGTCGTTAAAAATAAAGTGGCTCCACCATTCAAGGTTGCTCTCGTAGATATCATGTTCGGTGAAGGAATTTCAAGAACCGGTGAACTTTTAAACATTGCTGTTGATGAAGGAATCATCAAAAAATCAGGCGCTTGGTTTGCTTACAATGACGAAAAAATTGGTCAAGGAGCAGAAAAAGCGAAGAACTATCTCAAAGAACATCAAGAAATCTTTGATGAAATTGACCATAAAGTTCGTACCGCACACGGTCTTCTTGAT
>recA_Lcl-397
[truncated: 316,499 more chars]
