# Supplementary material for: Gene-Trait Matching and Prevalence of Nisin Tolerance Systems in Lactococus lactis
Source: Front Bioeng Biotechnol. 2021 Mar 3;9:622835. doi: 10.3389/fbioe.2021.622835 (PMC7965974; doi:10.3389/fbioe.2021.622835)
Supplement: Supplementary File 1 — Sequences of the 12 conserved genes (dnaK, fusA, groEL, gyrA, gyrB, ileS, lep, pheS, recA, rpoA, rpoB, and rpoC) for each of the 710 L. lactis strains, used for the MLST tree presented in Supplementary Figure 3. [file Data_Sheet_2.ZIP › MLST_sequences/rpoA.fa.txt]

>rpoA_Lcl-001
ATGATTGAGTTTGAAAAACCAAAAATTACTAAATTTGACGAATCAGAAAATTACGGTAAATTCGTTGTTGAACCACTTGAACGTGGTTATGGTACAACTTTAGGTAACTCTCTGCGTCGCGTCCTTTTGTCATCACTTCCTGGTGCTGCTGTGACTTCAATTCAAATTGAAGGTGTTCAACACGAATTCGCAACAATCCCTGGCGTACGTGAAGATGTCATCCAAATCGTTCTTGCGGTTAAAGGAATTGCCATCAAATCATACGTAGAGTCTGAAAAACAAATCGAACTTGACGTAACTGGTCCTATGGATGTTACTGCTGGTGATATCTTAACTGATAGCGACATTGAAATTGTCAACAAAGACCATTACTTGTTCTCTATTGCTGAAGGTCACTCAATGCGTGCTGTAATGACTGTTAAAAAAGGATACGGCTATGTTCCGGCTGACGAAAATAAAGTCGATGGAGCGCCAATTGGCACAATTGCTGTAGACTCAATTTACACACCAGTAAGTAAAGTAAATTATCAAGTAGAACCTGCCCGTGTTGGTGGAGATTCTAGCTATGATAAATTAACACTTGAAATTACTACAAACGGTACTATCGTTTCTGACGAAGCTTTGTCACTCTCAGCTAAAATCTTGACAGACCACTTGAACTTGTTCGTTGATCTTTCAGAAGTTGCAGCTGAAGCCGAAACACTTGTTGTTAAAGATGAAGTTAAAACAGAACGTGTGCTCGATAAAATTATTGAAGAAATGGACTTCTCAGTTCGTGCTTACAATGGTTTGAAACGCGCAGGTATTAACACTGTTGCTGATATTGTTGAAATGAGCGAAGCTGACATGATTAAAGTCAAAAACCTCGGTCACAAATCAGTAGAAGAAGTCAAAGTTAAATTGACTGAATTGGGACTTTCCCTT
>rpoA_Lcl-002
ATGATTGAGTTTGAAAAACCAAAAATTACTAAATTTGACGAATCAGAAAATTACGGTAAATTCGTTGTTGAACCACTTGAACGTGGTTATGGTACAACTTTAGGTAACTCTCTGCGTCGCGTCCTTTTGTCATCACTTCCTGGTGCTGCTGTGACTTCAATTCAAATTGAAGGTGTTCAACACGAATTCGCAACAATCCCTGGCGTACGTGAAGATGTCATCCAAATCGTTCTTGCGGTTAAAGGAATTGCCATCAAATCATACGTAGAGTCTGAAAAACAAATCGAACTTGACGTAACTGGTCCTATGGATGTTACTGCTGGTGATATCTTAACTGATAGCGACATTGAAATTGTCAACAAAGACCATTACTTGTTCTCTATTGCTGAAGGTCACTCAATGCGTGCTGTAATGACTGTTAAAAAAGGATACGGCTATGTTCCGGCTGACGAAAATAAAGTCGATGGAGCGCCAATTGGCACAATTGCTGTAGACTCAATTTACACACCAGTAAGTAAAGTAAATTATCAAGTAGAACCTGCCCGTGTTGGTGGAGATTCTAGCTATGATAAATTAACACTTGAAATTACTACAAACGGTACTATCGTTTCTGACGAAGCTTTGTCACTCTCAGCTAAAATCTTGACAGACCACTTGAACTTGTTCGTTGATCTTTCAGAAGTTGCAGCTGAAGCCGAAACACTTGTTGTTAAAGATGAAGTTAAAACAGAACGTGTGCTCGATAAAATTATTGAAGAAATGGACTTCTCAGTTCGTGCTTACAATGGTTTGAAACGCGCAGGTATTAACACTGTTGCTGATATTGTTGAAATGAGCGAAGCTGACATGATTAAAGTCAAAAACCTCGGTCACAAATCAGTAGAAGAAGTCAAAGTTAAATTGACTGAATTGGGACTTTCCCTT
>rpoA_Lcl-003
ATGATTGAGTTTGAAAAACCAAAAATTACTAAATTTGACGAATCAGAAAATTACGGTAAATTCGTTGTTGAACCACTTGAACGTGGTTATGGTACAACTTTAGGTAACTCTCTGCGTCGCGTCCTTTTGTCATCACTTCCTGGTGCTGCTGTGACTTCAATTCAAATTGAAGGTGTTCAACACGAATTCGCAACAATCCCTGGCGTACGTGAAGATGTCATCCAAATCGTTCTTGCGGTTAAAGGAATTGCCATCAAATCATACGTAGAGTCTGAAAAACAAATCGAACTTGACGTAACTGGTCCTATGGATGTTACTGCTGGTGATATCTTAACTGATAGCGACATTGAAATTGTCAACAAAGACCATTACTTGTTCTCTATTGCTGAAGGTCACTCAATGCGTGCTGTAATGACTGTTAAAAAAGGATACGGCTATGTTCCGGATGACGAAAATAAAGTCGATGGAGCGCCAATTGGCACAATTGCTGTAGACTCAATTTACACACCAGTAAGTAAAGTAAATTATCAAGTAGAACCTGCCCGTGTTGGTGGAGATTCTAGCTATGATAAATTAACACTTGAAATTACTACAAACGGTACTATCGTTTCTGACGAAGCTTTGTCACTCTCAGCTAAAATCTTGACAGACCACTTGAACTTGTTCGTTGATCTTTCAGAAGTTGCAGCTGAAGCCGAAACACTTGTTGTTAAAGATGAAGTTAAAACAGAACGTGTGCTCGATAAAATTATTGAAGAAATGGACTTCTCAGTTCGTGCTTACAATGGTTTGAAACGCGCAGGTATTAACACTGTTGCTGATATTGTTGAAATGAGCGAAGCTGACATGATTAAAGTCAAAAACCTCGGTCACAAATCAGTAGAAGAAGTCAAAGTTAAATTGACTGAATTGGGACTTTCCCTT
>rpoA_Lcl-004
ATGATTGAGTTTGAAAAACCAAAAATTACTAAATTTGACGAATCAGAAAATTACGGTAAATTCGTTGTTGAACCACTTGAACGTGGTTATGGTACAACTTTAGGTAACTCTCTGCGTCGCGTCCTTTTGTCATCACTTCCTGGTGCTGCTGTGACTTCAATTCAAATTGAAGGTGTTCAACACGAATTCGCAACAATCCCTGGCGTACGTGAAGATGTCATCCAAATCGTTCTTGCGGTTAAAGGAATTGCCATCAAATCATACGTTGAATCTGAAAAACAAATCGAACTTGACGTTACTGGTCCTATGAATGTTACTGCTGGTGATATCTTAACTGATAGCGACATTGAAATTGTCAACAAAGACCATTACTTGTTCTCTATTGCTGAAGGTCACTCAATGCGTGCTGTAATGACTGTTAAAAAAGGATACGGCTATGTTCCGGCTGACGAAAATAAAGTCGATGGAGCGCCAATTGGCACAATTGCTGTAGACTCAATTTACACACCAGTAAGTAAAGTAAATTATCAAGTTGAACCTGCCCGTGTTGGTGGAGATTCTAGCTACGATAAATTAACACTTGAAATTACTACAAACGGTACTATCGTTTCTGACGAAGCTTTGTCACTCTCAGCTAAAATCTTGACAGACCACTTGAACTTGTTCGTTGATCTTTCAGAAGTTGCAGCTGAAGCTGAAACACTTGTTGTTAAAGATGAAGTTAAAACAGAACGTGTGCTCGATAAAATTATTGAAGAAATGGACTTCTCAGTTCGTGCTTACAATGGTTTGAAACGTGCAGGTATCAACACTGTTGCTGATATTGTTGAAATGAGCGAAGCTGACATGATTAAAGTCAAAAACCTCGGTCACAAATCAGTAGAAGAAGTCAAAGTTAAATTGACTGAATTGGGACTTTCCCTT
>rpoA_Lcl-005
ATGATTGAGTTTGAAAAACCAAAAATTACTAAATTTGACGAATCAGAAAATTACGGTAAATTCGTTGTTGAACCACTTGAACGTGGTTATGGTACAACTTTAGGTAACTCTCTGCGTCGCGTCCTTTTGTCATCACTTCCTGGTGCTGCTGTGACTTCAATTCAAATTGAAGGTGTTCAACACGAATTCGCAACAATCCCTGGCGTACGTGAAGATGTCATCCAAATCGTTCTTGCGGTTAAAGGAATTGCCATCAAATCATACGTAGAGTCTGAAAAACAAATCGAACTTGACGTAACTGGTCCTATGGATGTTACTGCTGGTGATATCTTAACTGATAGCGACATTGAAATTGTCAACAAAGACCATTACTTGTTCTCTATTGCTGAAGGTCACTCAATGCGTGCTGTAATGACTGTTAAAAAAGGATACGGCTATGTTCCGGCTGACGAAAATAAAGTCGATGGAGCGCCAATTGGCACAATTGCTGTAGACTCAATTTACACACCAGTAAGTAAAGTAAATTATCAAGTAGAACCTGCCCGTGTTGGTGGAGATTCTAGCTATGATAAATTAACACTTGAAATTACTACAAACGGTACTATCGTTTCTGACGAAGCTTTGTCACTCTCAGCTAAAATCTTGACAGACCACTTGAACTTGTTCGTTGATCTTTCAGAAGTTGCAGCTGAAGCCGAAACACTTGTTGTTAAAGATGAAGTTAAAACAGAACGTGTGCTCGATAAAATTATTGAAGAAATGGACTTCTCAGTTCGTGCTTACAATGGTTTGAAACGCGCAGGTATTAACACTGTTGCTGATATTGTTGAAATGAGCGAAGCTGACATGATTAAAGTCAAAAACCTCGGTCACAAATCAGTAGAAGAAGTCAAAGTTAAATTGACTGAATTGGGACTTTCCCTT
>rpoA_Lcl-006
ATGATTGAGTTTGAAAAACCAAAAATTACTAAATTTGACGAATCAGAAAATTACGGTAAATTCGTTGTTGAACCACTTGAACGTGGTTATGGTACAACTTTAGGTAACTCTCTGCGTCGCGTCCTTTTGTCATCACTTCCTGGTGCTGCTGTGACTTCAATTCAAATTGAAGGTGTTCAACACGAATTCGCAACAATCCCTGGCGTACGTGAAGATGTCATCCAAATCGTTCTTGCGGTTAAAGGAATTGCCATCAAATCATACGTAGAGTCTGAAAAACAAATCGAACTTGACGTAACTGGTCCTATGGATGTTACTGCTGGTGATATCTTAACTGATAGCGACATTGAAATTGTCAACAAAGACCATTACTTGTTCTCTATTGCTGAAGGTCACTCAATGCGTGCTGTAATGACTGTTAAAAAAGGATACGGCTATGTTCCGGATGACGAAAATAAAGTCGATGGAGCGCCAATTGGCACAATTGCTGTAGACTCAATTTACACACCAGTAAGTAAAGTAAATTATCAAGTAGAACCTGCCCGTGTTGGTGGAGATTCTAGCTATGATAAATTAACACTTGAAATTACTACAAACGGTACTATCGTTTCTGACGAAGCTTTGTCACTCTCAGCTAAAATCTTGACAGACCACTTGAACTTGTTCGTTGATCTTTCAGAAGTTGCAGCTGAAGCCGAAACACTTGTTGTTAAAGATGAAGTTAAAACAGAACGTGTGCTCGATAAAATTATTGAAGAAATGGACTTCTCAGTTCGTGCTTACAATGGTTTGAAACGCGCAGGTATTAACACTGTTGCTGATATTGTTGAAATGAGCGAAGCTGACATGATTAAAGTCAAAAACCTCGGTCACAAATCAGTAGAAGAAGTCAAAGTTAAATTGACTGAATTGGGACTTTCCCTT
>rpoA_Lcl-007
ATGATTGAGTTTGAAAAACCAAAAATTACTAAATTTGACGAATCAGAAAATTACGGTAAATTCGTTGTTGAACCACTTGAACGTGGTTATGGTACAACTTTAGGTAACTCTCTGCGTCGCGTCCTTTTGTCATCACTTCCTGGTGCTGCTGTGACTTCAATTCAAATTGAAGGTGTTCAACACGAATTCGCAACAATCCCTGGCGTACGTGAAGATGTCATCCAAATCGTTCTTGCGGTTAAAGGAATTGCCATCAAATCATACGTAGAGTCTGAAAAACAAATCGAACTTGACGTAACTGGTCCTATGGATGTTACTGCTGGTGATATCTTAACTGATAGCGACATTGAAATTGTCAACAAAGACCATTACTTGTTCTCTATTGCTGAAGGTCACTCAATGCGTGCTGTAATGACTGTTAAAAAAGGATACGGCTATGTTCCGGCTGACGAAAATAAAGTCGATGGAGCGCCAATTGGCACAATTGCTGTAGACTCAATTTACACACCAGTAAGTAAAGTAAATTATCAAGTAGAACCTGCCCGTGTTGGTGGAGATTCTAGCTATGATAAATTAACACTTGAAATTACTACAAACGGTACTATCGTTTCTGACGAAGCTTTGTCACTCTCAGCTAAAATCTTGACAGACCACTTGAACTTGTTCGTTGATCTTTCAGAAGTTGCAGCTGAAGCCGAAACACTTGTTGTTAAAGATGAAGTTAAAACAGAACGTGTGCTCGATAAAATTATTGAAGAAATGGACTTCTCAGTTCGTGCTTACAATGGTTTGAAACGCGCAGGTATTAACACTGTTGCTGATATTGTTGAAATGAGCGAAGCTGACATGATTAAAGTCAAAAACCTCGGTCACAAATCAGTAGAAGAAGTCAAAGTTAAATTGACTGAATTGGGACTTTCCCTT
>rpoA_Lcl-008
ATGATTGAGTTTGAAAAACCAAAAATTACTAAATTTGACGAATCAGAAAATTACGGTAAATTCGTTGTTGAACCACTTGAACGTGGTTATGGTACAACTTTAGGTAACTCTCTGCGTCGCGTCCTTTTGTCATCACTTCCTGGTGCTGCTGTGACTTCAATTCAAATTGAAGGTGTTCAACACGAATTCGCAACAATCCCTGGCGTACGTGAAGATGTCATCCAAATCGTTCTTGCGGTTAAAGGAATTGCCATCAAATCATACGTAGAGTCTGAAAAACAAATCGAACTTGACGTAACTGGTCCTATGGATGTTACTGCTGGTGATATCTTAACTGATAGCGACATTGAAATTGTCAACAAAGACCATTACTTGTTCTCTATTGCTGAAGGTCACTCAATGCGTGCTGTAATGACTGTTAAAAAAGGATACGGCTATGTTCCGGCTGACGAAAATAAAGTCGATGGAGCGCCAATTGGCACAATTGCTGTAGACTCAATTTACACACCAGTAAGTAAAGTAAATTATCAAGTAGAACCTGCCCGTGTTGGTGGAGATTCTAGCTATGATAAATTAACACTTGAAATTACTACAAACGGTACTATCGTTTCTGACGAAGCTTTGTCACTCTCAGCTAAAATCTTGACAGACCACTTGAACTTGTTCGTTGATCTTTCAGAAGTTGCAGCTGAAGCCGAAACACTTGTTGTTAAAGATGAAGTTAAAACAGAACGTGTGCTCGATAAAATTATTGAAGAAATGGACTTCTCAGTTCGTGCTTACAATGGTTTGAAACGCGCAGGTATTAACACTGTTGCTGATATTGTTGAAATGAGCGAAGCTGACATGATTAAAGTCAAAAACCTCGGTCACAAATCAGTAGAAGAAGTCAAAGTTAAATTGACTGAATTGGGACTTTCCCTT
>rpoA_Lcl-009
ATGATTGAGTTTGAAAAACCAAAAATTACTAAATTTGACGAATCAGAAAATTACGGTAAATTCGTTGTTGAACCACTTGAACGTGGTTATGGTACAACTTTAGGTAACTCTCTGCGTCGCGTCCTTTTGTCATCACTTCCTGGTGCTGCTGTGACTTCAATTCAAATTGAAGGTGTTCAACACGAATTCGCAACAATCCCTGGCGTACGTGAAGATGTCATCCAAATCGTTCTTGCGGTTAAAGGAATTGCCATCAAATCATACGTAGAGTCTGAAAAACAAATCGAACTTGACGTAACTGGTCCTATGGATGTTACTGCTGGTGATATCTTAACTGATAGCGACATTGAAATTGTCAACAAAGACCATTACTTGTTCTCTATTGCTGAAGGTCACTCAATGCGTGCTGTAATGACTGTTAAAAAAGGATACGGCTATGTTCCGGCTGACGAAAATAAAGTCGATGGAGCGCCAATTGGCACAATTGCTGTAGACTCAATTTACACACCAGTAAGTAAAGTAAATTATCAAGTAGAACCTGCCCGTGTTGGTGGAGATTCTAGCTATGATAAATTAACACTTGAAATTACTACAAACGGTACTATCGTTTCTGACGAAGCTTTGTCACTCTCAGCTAAAATCTTGACAGACCACTTGAACTTGTTCGTTGATCTTTCAGAAGTTGCAGCTGAAGCCGAAACACTTGTTGTTAAAGATGAAGTTAAAACAGAACGTGTGCTCGATAAAATTATTGAAGAAATGGACTTCTCAGTTCGTGCTTACAATGGTTTGAAACGCGCAGGTATTAACACTGTTGCTGATATTGTTGAAATGAGCGAAGCTGACATGATTAAAGTCAAAAACCTCGGTCACAAATCAGTAGAAGAAGTCAAAGTTAAATTGACTGAATTGGGACTTTCCCTT
>rpoA_Lcl-010
ATGATTGAGTTTGAAAAACCAAAAATTACTAAATTTGACGAATCAGAAAATTACGGTAAATTCGTTGTTGAACCACTTGAACGTGGTTATGGTACAACTTTAGGTAACTCTCTGCGTCGCGTCCTTTTGTCATCACTTCCTGGTGCTGCTGTGACTTCAATTCAAATTGAAGGTGTTCAACACGAATTCGCAACAATCCCTGGCGTACGTGAAGATGTCATCCAAATCGTTCTTGCGGTTAAAGGAATTGCCATCAAATCATACGTAGAGTCTGAAAAACAAATCGAACTTGACGTAACTGGTCCTATGGATGTTACTGCTGGTGATATCTTAACTGATAGCGACATTGAAATTGTCAACAAAGACCATTACTTGTTCTCTATTGCTGAAGGTCACTCAATGCGTGCTGTAATGACTGTTAAAAAAGGATACGGCTATGTTCCGGCTGACGAAAATAAAGTCGATGGAGCGCCAATTGGCACAATTGCTGTAGACTCAATTTACACACCAGTAAGTAAAGTAAATTATCAAGTAGAACCTGCCCGTGTTGGTGGAGATTCTAGCTATGATAAATTAACACTTGAAATTACTACAAACGGTACTATCGTTTCTGACGAAGCTTTGTCACTCTCAGCTAAAATCTTGACAGACCACTTGAACTTGTTCGTTGATCTTTCAGAAGTTGCAGCTGAAGCCGAAACACTTGTTGTTAAAGATGAAGTTAAAACAGAACGTGTGCTCGATAAAATTATTGAAGAAATGGACTTCTCAGTTCGTGCTTACAATGGTTTGAAACGCGCAGGTATTAACACTGTTGCTGATATTGTTGAAATGAGCGAAGCTGACATGATTAAAGTCAAAAACCTCGGTCACAAATCAGTAGAAGAAGTCAAAGTTAAATTGACTGAATTGGGACTTTCCCTT
>rpoA_Lcl-011
ATGATTGAGTTTGAAAAACCAAAAATTACTAAATTTGACGAATCAGAAAATTACGGTAAATTCGTTGTTGAACCACTTGAACGTGGTTATGGTACAACTTTAGGTAACTCTCTGCGTCGCGTCCTTTTGTCATCACTTCCTGGTGCTGCTGTGACTTCAATTCAAATTGAAGGTGTTCAACACGAATTCGCAACAATCCCTGGCGTACGTGAAGATGTCATCCAAATCGTTCTTGCGGTTAAAGGAATTGCCATCAAATCATACGTTGAATCTGAAAAACAAATCGAACTTGACGTTACTGGTCCTATGGATGTTACTGCTGGTGATATCTTAACTGATAGCGACATTGAAATTGTCAACAAAGACCATTACTTGTTCTCTATTGCTGAAGGTCACTCAATGCGTGCTGTAATGACTGTTAAAAAAGGATACGGCTATGTTCCGGCTGACGAAAATAAAGTCGATGGAGCGCCAATTGGCACAATTGCTGTAGACTCAATTTACACACCAATAAGTAAAGTAAATTATCAAGTTGAACCTGCCCGTGTTGGTGGAGATTCTAGCTACGATAAATTAACACTTGAAATTACTACAAACGGTACTATCGTTTCTGACGAAGCTTTGTCACTCTCAGCTAAAATCTTGACAGACCACTTGAACTTGTTCGTTGATCTTTCAGAAGTTGCAGCTGAAGCTGAAACACTTGTTGTTAAAGATGAAGTTAAAACAGAACGTGTGCTTGATAAAATTATTGAAGAAATGGACTTCTCAGTTCGTGCTTACAATGGTTTGAAACGTGCAGGTATCAACACTGTTGCTGATATTGTTGAAATGAGCGAAGCTGACATGATTAAAGTCAAAAACCTCGGTCACAAATCAGTAGAAGAAGTCAAAGTTAAATTGACTGAATTGGGACTTTCCCTT
>rpoA_Lcl-012
ATGATTGAGTTTGAAAAACCAAAAATTACTAAATTTGACGAATCAGAAAATTACGGTAAATTCGTTGTTGAACCACTTGAACGTGGTTATGGTACAACTTTAGGTAACTCTCTGCGTCGCGTCCTTTTGTCATCACTTCCTGGTGCTGCTGTGACTTCAATTCAAATTGAAGGTGTTCAACACGAATTCGCAACAATCCCTGGCGTACGTGAAGATGTCATCCAAATCGTTCTTGCGGTTAAAGGAATTGCCATCAAATCATACGTTAAATCTGAAAAACAAATCGAACTTGACGTTACTGGTCCTATGGATGTTACTGCTGGTGATATCTTAACTGATAGCGACATTGAAATTGTCAACAAAGACCATTACTTGTTCTCTATTGCTGAAGGTCACTCAATGCGTGCTGTAATGACTGTTAAAAAAGGATACGGCTATGTTCCGGCTGACGAAAATAAAGTCGATGGAGCGCCAATTGGCACAATTGCTGTAGACTCAATTTACACACCAATAAGTAAAGTAAATTATCAAGTTGAACCTGCCCGTGTTGGTGGAGATTCTAGCTACGATAAATTAACACTTGAAATTACTACAAACGGTACTATCGTTTCTGACGAAGCTTTGTCACTCTCAGCTAAAATCTTGACAGACCACTTGAACTTGTTCGTTGATCTTTCAGAAGTTGCAGCTGAAGCTGAAACACTTGTTGTTAAAGATGAAGTTAAAACAGAACGTGTGCTTGATAAAATTATTGAAGAAATGGACTTCTCAGTTCGTGCTTACAATGGTTTGAAACGTGCAGGTATCAACACTGTTGCTGATATTGTTGAAATGAGCGAAGCTGACATGATTAAAGTCAAAAACCTCGGTCACAAATCAGTAGAAGAAGTCAAAGTTAAATTGACTGAATTGGGACTTTCCCTT
>rpoA_Lcl-013
ATGATTGAGTTTGAAAAACCAAAAATTACTAAATTTGACGAATCAGAAAATTACGGTAAATTCGTTGTTGAACCACTTGAACGTGGTTATGGTACAACTTTAGGTAACTCTCTGCGTCGCGTCCTTTTGTCATCACTTCCTGGTGCTGCTGTGACTTCAATTCAAATTGAAGGTGTTCAACACGAATTCGCAACAATCCCTGGCGTACGTGAAGATGTCATCCAAATCGTTCTTGCGGTTAAAGGAATTGCCATCAAATCATACGTTGAATCTGAAAAACAAATCGAACTTGACGTTACTGGTCCTATGGATGTTACTGCTGGTGATATCTTAACTGATAGCGACATTGAAATTGTCAACAAAGACCATTACTTGTTCTCTATTGCTGAAGGTCACTCAATGCGTGCTGTAATGACTGTTAAAAAAGGATACGGCTATGTTCCGGCTGACGAAAATAAAGTCGATGGAGCGCCAATTGGCACAATTGCTGTAGACTCAATTTACACACCAGTAAGTAAAGTAAATTATCAAGTTGAACCTGCCCGTGTTGGTGGAGATTCTAGCTACGATAAATTAACACTTGAAATTACTACAAACGGTACTATCGTTTCTGACGAAGCTTTGTCACTCTCAGCTAAAATTTTGACAGACCACTTGAACTTGTTCGTTGATCTTTCAGAAGTTGCAGCTGAAGCTGAAACACTTGTTGTTAAAGATGAAGTTAAAACAGAACGTGTGCTCGATAAAATTATTGAAGAAATGGACTTCTCAGTTCGTACTTACAATGGTTTGAAACGTGCAGGTATCAACACTGTTGCTGATATTGTTGAAATGAGCGAAGCTGACATGATTAAAGTCAAAAACCTCGGTCACAAATCAGTAGAAGAAGTCAAAGTTAAATTGACTGAATTGGGACTTTCCCTT
>rpoA_Lcl-014
ATGATTGAGTTTGAAAAACCAAAAATTACTAAATTTGACGAATCAGAAAATTACGGTAAATTCGTTGTTGAACCACTTGAACGTGGTTATGGTACAACTTTAGGTAACTCTCTGCGTCGCGTCCTTTTGTCATCACTTCCTGGTGCTGCTGTGACTTCAATTCAAATTGAAGGTGTTCAACACGAATTCGCAACAATCCCTGGCGTACGTGAAGATGTCATCCAAATCGTTCTTGCGGTTAAAGGAATTGCCATCAAATCATACGTTGAATCTGAAAAACAAATCGAACTTGACGTTACTGGTCCTATGGATGTTACTGCTGGTGATATCTTAACTGATAGCGACATTGAAATTGTCAACAAAGACCATTACTTGTTCTCTATTGCTGAAGGTCACTCAATGCGTGCTGTAATGACTGTTAAAAAAGGATACGGCTATGTTCCGGCTGACGAAAATAAAGTCGATGGAGCGCCAATTGGCACAATTGCTGTAGACTCAATTTACACACCAGTAAGTAAAGTAAATTATCAAGTTGAACCTGCCCGTGTTGGTGGAGATTCTAGCTACGATAAATTAACACTTGAAATTACTACAAACGGTACTATCGTTTCTGACGAAGCTTTGTCACTCTCAGCTAAAATCTTGACAGACCACTTGAACTTGTTCGTTGATCTTTCAGAAGTTGCAGCTGAAGCTGAAACACTTGTTGTTAAAGATGAAGTTAAAACAGAACGTGTGCTCGATAAAATTATTGAAGAAATGGACTTCTCAGTTCGTGCTTACAATGGTTTGAAACGTGCAGGTATCAACACTGTTACTGATATTGTTGAAATGAGCGAAGCTGACATGATTAAAGTCAAAAACCTCGGTCACAAATCAGTAGAAGAAGTCAAAGTTAAATTGACTGAATTGGGACTTTCCCTT
>rpoA_Lcl-015
ATGATTGAGTTTGAAAAACCAAAAATTACTAAATTTGACGAATCAGAAAATTACGGTAAATTCGTTGTTGAACCACTTGAACGTGGTTATGGTACAACTTTAGGTAACTCTCTGCGTCGCGTCCTTTTGTCATCACTTCCTGGTGCTGCTGTGACTTCAATTCAAATTGAAGGTGTTCAACACGAATTCGCAACAATCCCTGGCGTACGTGAAGATGTCATCCAAATCGTTCTTGCGGTTAAAGGAATTGCCATCAAATCATACGTAGAGTCTGAAAAACAAATCGAACTTGACGTAACTGGTCCTATGGATGTTACTGCTGGTGATATCTTAACTGATAGCGACATTGAAATTGTCAACAAAGACCATTACTTGTTCTCTATTGCTGAAGGTCACTCAATGCGTGCTGTAATGACTGTTAAAAAAGGATACGGCTATGTTCCGGCTGACGAAAATAAAGTCGATGGAGCGCCAATTGGCACAATTGCTGTAGACTCAATTTACACACCAGTAAGTAAAGTAAATTATCAAGTAGAACCTGCCCGTGTTGGTGGAGATTCTAGCTATGATAAATTAACACTTGAAATTACTACAAACGGTACTATCGTTTCTGACGAAGCTTTGTCACTCTCAGCTAAAATCTTGACAGACCACTTGAACTTGTTCGTTGATCTTTCAGAAGTTGCAGCTGAAGCCGAAACACTTGTTGTTAAAGATGAAGTTAAAACAGAACGTGTGCTCGATAAAATTATTGAAGAAATGGACTTCTCAGTTCGTGCTTACAATGGTTTGAAACGCGCAGGTATTAACACTGTTGCTGATATTGTTGAAATGAGCGAAGCTGACATGATTAAAGTCAAAAACCTCGGTCACAAATCAGTAGAAGAAGTCAAAGTTAAATTGACTGAATTGGGACTTTCCCTT
>rpoA_Lcl-016
ATGATTGAGTTTGAAAAACCAAAAATTACTAAATTTGACGAATCAGAAAATTACGGTAAATTCGTTGTTGAACCACTTGAACGTGGTTATGGTACAACTTTAGGTAACTCTCTGCGTCGCGTCCTTTTGTCATCACTTCCTGGTGCTGCTGTGACTTCAATTCAAATTGAAGGTGTTCAACACGAATTCGCAACAATCCCTGGCGTACGTGAAGATGTCATCCAAATCGTTCTTGCGGTTAAAGGAATTGCCATCAAATCATACGTAGAGTCTGAAAAACAAATCGAACTTGACGTAACTGGTCCTATGGATGTTACTGCTGGTGATATCTTAACTGATAGCGACATTGAAATTGTCAACAAAGACCATTACTTGTTCTCTATTGCTGAAGGTCACTCAATGCGTGCTGTAATGACTGTTAAAAAAGGATACGGCTATGTTCCGGCTGACGAAAATAAAGTCGATGGAGCGCCAATTGGCACAATTGCTGTAGACTCAATTTACACACCAGTAAGTAAAGTAAATTATCAAGTAGAACCTGCCCGTGTTGGTGGAGATTCTAGCTATGATAAATTAACACTTGAAATTACTACAAACGGTACTATCGTTTCTGACGAAGCTTTGTCACTCTCAGCTAAAATCTTGACAGACCACTTGAACTTGTTCGTTGATCTTTCAGAAGTTGCAGCTGAAGCCGAAACACTTGTTGTTAAAGATGAAGTTAAAACAGAACGTGTGCTCGATAAAATTATTGAAGAAATGGACTTCTCAGTTCGTGCTTACAATGGTTTGAAACGCGCAGGTATTAACACTGTTGCTGATATTGTTGAAATGAGCGAAGCTGACATGATTAAAGTCAAAAACCTCGGTCACAAATCAGTAGAAGAAGTCAAAGTTAAATTGACTGAATTGGGACTTTCCCTT
>rpoA_Lcl-017
ATGATTGAGTTTGAAAAACCAAAAATTACTAAATTTGACGAATCAGAAAATTACGGTAAATTCGTTGTTGAACCACTTGAACGTGGTTATGGTACAACTTTAGGTAACTCTATGCGTCGCGTCCTTTTGTCATCACTTCCTGGTGCTGCTGTGACTTCAATTCAAATTGAAGGTGTTCAACACGAATTCGCAACAATCCCTGGCGTACGTGAAGATGTCATCCAAATCGTTCTTGCGGTTAAAGGAATTGCCATCAAATCATACGTTGAATCTGAAAAACAAATCGAACTTGACGTTACTGGTCCTATGGATGTTACTGCTGGTGATATCTTAACTGATAGCGACATTGAAATTGTCAACAAAGACCATTACTTGTTCTCTATTGCTGAAGGTCACTCAATGCGTGCTGTAATGACTGTTAAAAAAGGATACGGCTATGTTCCGGCTGACGAAAATAAAGTCGATGGAGCGCCAATTGGCACAATTGCTGTAGACTCAATTTACACACCAGTAAGTAAAGTAAATTATCAAGTTGAACCTGCCCGTGTTGGTGGAGATTCTAGCTACGATAAATTAACACTTGAAATTACTACAAACGGTACTATCGTTTCTGACGAAGCTTTGTCACTCTCAGCTAAAATCTTGACAGACCACTTGAACTTGTTCGTTGATCTTTCAGAAGTTGCAGCTGAAGCTGAAACACTTGTTGTTAAAGATGAAGTTAAAACAGAACGTGTGCTCGATAAAATTATTGAAGAAATGGACTTCTCAGTTCGTGCTTACAATGGTTTGAAACGTGCAGGTATCAACACTGTTGCTGATATTGTTGAAATGAGCGAAGCTGACATGATTAAAGTCAAAAACCTCGGTCACAAATCAGTAGAAGAAGTCAAAGTTAAATTGACTGAATTGGGACTTTCCCTT
>rpoA_Lcl-018
ATGATTGAGTTTGAAAAACCAAAAATTACTAAATTTGACGAATCAGAAAATTACGGTAAATTCGTTGTTGAACCACTTGAACGTGGTTATGGTACAACTTTAGGTAACTCTCTGCGTCGCGTCCTTTTGTCATCACTTCCTGGTGCTGCTGTGACTTCAATTCAAATTGAAGGTGTTCAACACGAATTCGCAACAATCCCTGGCGTACGTGAAGATGTCATCCAAATCGTTCTTGCGGTTAAAGGAATTGCCATCAAATCATACGTTGAATCTGAAAAACAAATCGAACTTGACGTTACTGGTCCTATGGATGTTACTGCTGGTGATATCTTAACTGATAGCGACATTGAAATTGTCAACAAAGACCATTACTTGTTCTCTATTGCTGAAGGTCACTCAATGCGTGCTGTAATGACTGTTAAAAAAGGATACGGCTATGTTCCGGCTGACGAAAATAAAGTCGATGGAGCGCCAATTGGCACAATTGCTGTAGACTCAATTTACACACCAGTAAGTAAAGTAAATTATCAAGTTGAACCTGCCCGTGTTGGTGGAGATTCTAGCTACGATAAATTAACACTTGAAATTACTACAAACGGTACTATCGTTTCTGACGAAGCTTTGTCACTCTCAGCTAAAATTTTGACAGACCACTTGAACTTGTTCGTTGATCTTTCAGAAGTTGCAGCTGAAGCTGAAACACTTGTTGTTAAAGATGAAGTTAAAACAGAACGTGTGCTCGATAAAATTATTGAAGAAATGGACTTCTCAGTTCGTACTTACAATGGTTTGAAACGTGCAGGTATCAACACTGTTGCTGATATTGTTGAAATGAGCGAAGCTGACATGATTAAAGTCAAAAACCTCGGTCACAAATCAGTAGAAGAAGTCAAAGTTAAATTGACTGAATTGGGACTTTCCCTT
>rpoA_Lcl-019
ATGATTGAGTTTGAAAAACCAAAAATTACTAAATTTGACGAATCAGAAAATTACGGTAAATTCGTTGTTGAACCACTTGAACGTGGTTATGGTACAACTTTAGGTAACTCTCTGCGTCGCGTCCTTTTGTCATCACTTCCTGGTGCTGCTGTGACTTCAATTCAAATTGAAGGTGTTCAACACGAATTCGCAACAATCCCTGGCGTACGTGAAGATGTCATCCAAATCGTTCTTGCGGTTAAAGGAATTGCCATCAAATCATACGTTGAATCTGAAAAACAAATCGAACTTGACGTTACTGGTCCTATGGATGTTACTGCTGGTGATATCTTAACTGATAGCGACATTGAAATTGTCAACAAAGACCATTACTTGTTCTCTATTGCTGAAGGTCACTCAATGCGTGCTGTAATGACTGTTAAAAAAGGATACGGCTATGTTCCGGCTGACGAAAATAAAGTCGATGGAGCGCCAATTGGCACAATTGCTGTAGACTCAATTTACACACCAGTAAGTAAAGTAAATTATCAAGTTGAACCTGCCCGTGTTGGTGGAGATTCTAGCTACGATAAATTAACACTTGAAATTACTACAAACGGTACTATCGTTTCTGACGAAGCTTTGTCACTCTCAGCTAAAATCTTGACAGACCACTTGAACTTGTTCGTTGATCTTTCAGAAGTTGCAGCTGAAGCTGAAACACTTGTTGTTAAAGATGAAGTTAAAACAGAACGTGTGCTCGATAAAATTATTGAAGAAATGGACTTCTCAGTTCGTGCTTACAATGGTTTGAAACGTGCAGGTATCAACACTGTTACTGATATTGTTGAAATGAGCGAAGCTGACATGATTAAAGTCAAAAACCTCGGTCACAAATCAGTAGAAGAAGTCAAAGTTAAATTGACTGAATTGGGACTTTCCCTT
>rpoA_Lcl-020
ATGATTGAGTTTGAAAAACCAAAAATTACTAAATTTGACGAATCAGAAAATTACGGTAAATTCGTTGTTGAACCACTTGAACGTGGTTATGGTACAACTTTAGGTAACTCTCTGCGTCGCGTCCTTTTGTCATCACTTCCTGGTGCTGCTGTGACTTCAATTCAAATTGAAGGTGTTCAACACGAATTCGCAACAATCCCTGGCGTACGTGAAGATGTCATCCAAATCGTTCTTGCGGTTAAAGGAATTGCCATCAAATCATACGTAGAGTCTGAAAAACAAATCGAACTTGACGTAACTGGTCCTATGGATGTTACTGCTGGTGATATCTTAACTGATAGCGACATTGAAATTGTCAACAAAGACCATTACTTGTTCTCTATTGCTGAAGGTCACTCAATGCGTGCTGTAATGACTGTTAAAAAAGGATACGGCTATGTTCCGGCTGACGAAAATAAAGTCGATGGAGCGCCAATTGGCACAATTGCTGTAGACTCAATTTACACACCAGTAAGTAAAGTAAATTATCAAGTAGAACCTGCCCGTGTTGGTGGAGATTCTAGCTATGATAAATTAACACTTGAAATTACTACAAACGGTACTATCGTTTCTGACGAAGCTTTGTCACTCTCAGCTAAAATCTTGACAGACCACTTGAACTTGTTCGTTGATCTTTCAGAAGTTGCAGCTGAAGCCGAAACACTTGTTGTTAAAGATGAAGTTAAAACAGAACGTGTGCTCGATAAAATTATTGAAGAAATGGACTTCTCAGTTCGTGCTTACAATGGTTTGAAACGCGCAGGTATTAACACTGTTGCTGATATTGTTGAAATGAGCGAAGCTGACATGATTAAAGTCAAAAACCTCGGTCACAAATCAGTAGAAGAAGTCAAAGTTAAATTGACTGAATTGGGACTTTCCCTT
>rpoA_Lcl-021
ATGATTGAGTTTGAAAAACCAAAAATTACTAAATTTGACGAATCAGAAAATTACGGTAAATTCGTTGTTGAACCACTTGAACGTGGTTATGGTACAACTTTAGGTAACTCTCTGCGTCGCGTCCTTTTGTCATCACTTCCTGGTGCTGCTGTGACTTCAATTCAAATTGAAGGTGTTCAACACGAATTCGCAACAATCCCTGGCGTACGTGAAGATGTCATCCAAATCGTTCTTGCGGTTAAAGGAATTGCCATCAAATCATACGTAGAGTCTGAAAAACAAATCGAACTTGACGTAACTGGTCCTATGGATGTTACTGCTGGTGATATCTTAACTGATAGCGACATTGAAATTGTCAACAAAGACCATTACTTGTTCTCTATTGCTGAAGGTCACTCAATGCGTGCTGTAATGACTGTTAAAAAAGGATACGGCTATGTTCCGGCTGACGAAAATAAAGTCGATGGAGCGCCAATTGGCACAATTGCTGTAGACTCAATTTACACACCAGTAAGTAAAGTAAATTATCAAGTAGAACCTGCCCGTGTTGGTGGAGATTCTAGCTATGATAAATTAACACTTGAAATTACTACAAACGGTACTATCGTTTCTGACGAAGCTTTGTCACTCTCAGCTAAAATCTTGACAGACCACTTGAACTTGTTCGTTGATCTTTCAGAAGTTGCAGCTGAAGCCGAAACACTTGTTGTTAAAGATGAAGTTAAAACAGAACGTGTGCTCGATAAAATTATTGAAGAAATGGACTTCTCAGTTCGTGCTTACAATGGTTTGAAACGCGCAGGTATTAACACTGTTGCTGATATTGTTGAAATGAGCGAAGCTGACATGATTAAAGTCAAAAACCTCGGTCACAAATCAGTAGAAGAAGTCAAAGTTAAATTGACTGAATTGGGACTTTCCCTT
>rpoA_Lcl-022
ATGATTGAGTTTGAAAAACCAAAAATTACTAAATTTGACGAATCAGAAAATTACGGTAAATTCGTTGTTGAACCACTTGAACGTGGTTATGGTACAACTTTAGGTAACTCTATGCGTCGCGTCCTTTTGTCATCACTTCCTGGTGCTGCTGTGACTTCAATTCAAATTGAAGGTGTTCAACACGAATTCGCAACAATCCCTGGCGTACGTGAAGATGTCATCCAAATCGTTCTTGCGGTTAAAGGAATTGCCATCAAATCATACGTTGAATCTGAAAAACAAATCGAACTTGACGTTACTGGTCCTATGGATGTTACTGCTGGTGATATCTTAACTGATAGCGACATTGAAATTGTCAACAAAGACCATTACTTGTTCTCTATTGCTGAAGGTCACTCAATGCGTGCTGTAATGACTGTTAAAAAAGGATACGGCTATGTTCCGGCTGACGAAAATAAAGTCGATGGAGCGCCAATTGGCACAATTGCTGTAGACTCAATTTACACACCAGTAAGTAAAGTAAATTATCAAGTTGAACCTGCCCGTGTTGGTGGAGATTCTAGCTACGATAAATTAACACTTGAAATTACTACAAACGGTACTATCGTTTCTGACGAAGCTTTGTCACTCTCAGCTAAAATCTTGACAGACCACTTGAACTTGTTCGTTGATCTTTCAGAAGTTGCAGCTGAAGCTGAAACACTTGTTGTTAAAGATGAAGTTAAAACAGAACGTGTGCTCGATAAAATTATTGAAGAAATGGACTTCTCAGTTCGTGCTTACAATGGTTTGAAACGTGCAGGTATCAACACTGTTGCTGATATTGTTGAAATGAGCGAAGCTGACATGATTAAAGTCAAAAACCTCGGTCACAAATCAGTAGAAGAAGTCAAAGTTAAATTGACTGAATTGGGACTTTCCCTT
>rpoA_Lcl-023
ATGATTGAGTTTGAAAAACCAAAAATTACTAAATTTGACGAATCAGAAAATTACGGTAAATTCGTTGTTGAACCACTTGAACGTGGTTATGGTACAACTTTAGGTAACTCTCTGCGTCGCGTCCTTTTGTCATCACTTCCTGGTGCTGCTGTGACTTCAATTCAAATTGAAGGTGTTCAACACGAATTCGCAACAATCCCTGGCGTACGTGAAGATGTCATCCAAATCGTTCTTGCGGTTAAAGGAATTGCCATCAAATCATACGTTGAATCTGAAAAACAAATCGAACTTGACGTTACTGGTCCTATGGATGTTACTGCTGGTGATATCTTAACTGATAGCGACATTGAAATTGTCAACAAAGACCATTACTTGTTCTCTATTGCTGAAGGTCACTCAATGCGTGCTGTAATGACTGTTAAAAAAGGATACGGCTATGTTCCGGCTGACGAAAATAAAGTCGATGGAGCGCCAATTGGCACAATTGCTGTAGACTCAATTTACACACCAGTAAGTAAAGTAAATTATCAAGTTGAACCTGCCCGTGTTGGTGGAGATTCTAGCTACGATAAATTAACACTTGAAATTACTACAAACGGTAGTATCGTTTCTGACGAAGCTTTGTCACTCTCAGCTAAAATCTTGACAGACCACTTGAACTTGTTCGTTGATCTTTCAGAAGTTGCAGCTGAAGCTGAAACACTTGTTGTTAAAGATGAAGTTAAAACAGAACGTGTGCTCGATAAAATTATTGAAGAAATGGACTTCTCAGTTCGTGCTTACAATGGTTTGAAACGTGCAGGTATCAACACTGTTGCTGATATTGTTGAAATGAGTGAAGCTGACATGATTAAAGTCAAAAACCTCGGTCACAAATCAGTAGAAGAAGTCAAAGTTAAATTGACTGAATTGGGACTTTCCCTT
>rpoA_Lcl-024
ATGATTGAGTTTGAAAAACCAAAAATTACTAAATTTGACGAATCAGAAAATTACGGTAAATTCGTTGTTGAACCACTTGAACGTGGTTATGGTACAACTTTAGGTAACTCTCTGCGTCGCGTCCTTTTGTCATCACTTCCTGGTGCTGCTGTGACTTCAATTCAAATTGAAGGTGTTCAACACGAATTCGCAACAATCCCTGGCGTACGTGAAGATGTCATCCAAATCGTTCTTGCGGTTAAAGGAATTGCCATCAAATCATACGTAGAGTCTGAAAAACAAATCGAACTTGACGTAACTGGTCCTATGGATGTTACTGCTGGTGATATCTTAACTGATAGCGACATTGAAATTGTCAACAAAGACCATTACTTGTTCTCTATTGCTGAAGGTCACTCAATGCGTGCTGTAATGACTGTTAAAAAAGGATACGGCTATGTTCCGGCTGACGAAAATAAAGTCGATGGAGCGCCAATTGGCACAATTGCTGTAGACTCAATTTACACACCAGTAAGTAAAGTAAATTATCAAGTAGAACCTGCCCGTGTTGGTGGAGATTCTAGCTATGATAAATTAACACTTGAAATTACTACAAACGGTACTATCGTTTCTGACGAAGCTTTGTCACTCTCAGCTAAAATCTTGACAGACCACTTGAACTTGTTCGTTGATCTTTCAGAAGTTGCAGCTGAAGCCGAAACACTTGTTGTTAAAGATGAAGTTAAAACAGAACGTGTGCTCGATAAAATTATTGAAGAAATGGACTTCTCAGTTCGTGCTTACAATGGTTTGAAACGCGCAGGTATTAACACTGTTGCTGATATTGTTGAAATGAGCGAAGCTGACATGATTAAAGTCAAAAACCTCGGTCACAAATCAGTAGAAGAAGTCAAAGTTAAATTGACTGAATTGGGACTTTCCCTT
>rpoA_Lcl-025
ATGATTGAGTTTGAAAAACCAAAAATTACTAAATTTGACGAATCAGAAAATTACGGTAAATTCGTTGTTGAACCACTTGAACGTGGTTATGGTACAACTTTAGGTAACTCTCTGCGTCGCGTCCTTTTGTCATCACTTCCTGGTGCTGCTGTGACTTCAATTCAAATTGAAGGTGTTCAACACGAATTCGCAACAATCCCTGGCGTACGTGAAGATGTCATCCAAATCGTTCTTGCGGTTAAAGGAATTGCCATCAAATCATACGTAGAGTCTGAAAAACAAATCGAACTTGACGTAACTGGTCCTATGGATGTTACTGCTGGTGATATCTTAACTGATAGCGACATTGAAATTGTCAACAAAGACCATTACTTGTTCTCTATTGCTGAAGGTCACTCAATGCGTGCTGTAATGACTGTTAAAAAAGGATACGGCTATGTTCCGGCTGACGAAAATAAAGTCGATGGAGCGCCAATTGGCACAATTGCTGTAGACTCAATTTACACACCAGTAAGTAAAGTAAATTATCAAGTAGAACCTGCCCGTGTTGGTGGAGATTCTAGCTATGATAAATTAACACTTGAAATTACTACAAACGGTACTATCGTTTCTGACGAAGCTTTGTCACTCTCAGCTAAAATCTTGACAGACCACTTGAACTTGTTCGTTGATCTTTCAGAAGTTGCAGCTGAAGCCGAAACACTTGTTGTTAAAGATGAAGTTAAAACAGAACGTGTGCTCGATAAAATTATTGAAGAAATGGACTTCTCAGTTCGTGCTTACAATGGTTTGAAACGCGCAGGTATTAACACTGTTGCTGATATTGTTGAAATGAGCGAAGCTGACATGATTAAAGTCAAAAACCTCGGTCACAAATCAGTAGAAGAAGTCAAAGTTAAATTGACTGAATTGGGACTTTCCCTT
>rpoA_Lcl-026
ATGATTGAGTTTGAAAAACCAAAAATTACTAAATTTGACGAATCAGAAAATTACGGTAAATTCGTTGTTGAACCACTTGAACGTGGTTATGGTACAACTTTAGGTAACTCTCTGCGTCGCGTCCTTTTGTCATCACTTCCTGGTGCTGCTGTGACTTCAATTCAAATTGAAGGTGTTCAACACGAATTCGCAACAATCCCTGGCGTACGTGAAGATGTCATCCAAATCGTTCTTGCGGTTAAAGGAATTGCCATCAAATCATACGTAGAGTCTGAAAAACAAATCGAACTTGACGTAACTGGTCCTATGGATGTTACTGCTGGTGATATCTTAACTGATAGCGACATTGAAATTGTCAACAAAGACCATTACTTGTTCTCTATTGCTGAAGGTCACTCAATACGTGCTGTAATGACTGTTAAAAAAGGATACGGCTATGTTCCGGCTGACGAAAATAAAGTCGATGGAGCGCCAATTGGCACAATTGCTGTAGACTCAATTTACACACCAGTAAGTAAAGTAAATTATCAAGTAGAACCTGCCCGTGTTGGTGGAGATTCTAGCTATGATAAATTAACACTTGAAATTACTACAAACGGTACTATCGTTTCTGACGAAGCTTTGTCACTCTCAGCTAAAATCTTGACAGACCACTTGAACTTGTTCGTTGATCTTTCAGAAGTTGCATCTGAAGCCGAAACACTTGTTGTTAAAGATGAAGTTAAAACAGAACGTGTGCTCGATAAAATTATTGAAGAAATGGACTTCTCAGTTCGTGCTTACAATGGTTTGAAACGCGCAGGTATTAACACTGTTGCTGATATTGTTGAAATGAGCGAAGCTGACATGATTAAAGTCAAAAACCTCGGTCACAAATCAGTAGAAGAAGTCAAAGTTAAATTGACTGAATTGGGACTTTCCCTT
>rpoA_Lcl-027
ATGATTGAGTTTGAAAAACCAAAAATTACTAAATTTGACGAATCAGAAAATTACGGTAAATTCGTTGTTGAACCACTTGAACGTGGTTATGGTACAACTTTAGGTAACTCTCTGCGTCGCGTCCTTTTGTCATCACTTCCTGGTGCTGCTGTGACTTCAATTCAAATTGAAGGTGTTCAACACGAATTCGCAACAATCCCTGGCGTACGTGAAGATGTCATCCAAATCGTTCTTGCGGTTAAAGGAATTGCCATCAAATCATACGTTGAATCTGAAAAACAAATCGAACTTGACGTTACTGGTCCTATGGATGTTACTGCTGGTGATATCTTAACTGATAGCGACATTGAAATTGTCAACAAAGACCATTACTTGTTCTCTATTGCTGAAGGTCACTCAATGCGTGCTGTAATGACTGTTAAAAAAGGATACGGCTATGTTCCGGCTGACGAAAATAAAGTCGATGGAGCGCCAATTGGCACAATTGCTGTAGACTCAATTTACACACCAGTAAGTAAAGTAAATTATCAAGTTGAACCTGCCCGTGTTGGTGGAGATTCTAGCTACGATAAATTAACACTTGAAATTACTACAAACGGTACTATCGTTTCTGACGAAGCTTTGTCACTCTCAGCTAAAATCTTGACAGACCACTTGAACTTGTTCGTTGATCTTTCAGAAGTTGCAGCTGAAGCTGAAACACTTGTTGTTAAAGATGAAGTTAAAACAGAACGTGTGCTCGATAAAATTATTGAAGAAATGGACTTCTCAGTTCGTGCTTACAATGGTTTGAAACGTGCAGGTATCAACACTGTTGCTGATATTGTTGAAATGAGCGAAGCTGACATGATTAAAGTCAAAAACCTCGGTCACAAATCAGTAGAAGAAGTCAAAGTTAAATTGACTGAATTGGGACTTTCCCTT
>rpoA_Lcl-028
ATGATTGAGTTTGAAAAACCAAAAATTACTAAATTTGACGAATCAGAAAATTACGGTAAATTCGTTGTTGAACCACTTGAACGTGGTTATGGTACAACTTTAGGTAACTCTCTGCGTCGCGTCCTTTTGTCATCACTTCCTGGTGCTGCTGTGACTTCAATTCAAATTGAAGGTGTTCAACACGAATTCGCAACAATCCCTGGCGTACGTGAAGATGTCATCCAAATCGTTCTTGCGGTTAAAGGAATTGCCATCAAATCATACGTTGAATCTGAAAAACAAATCGAACTTGACGTTACTGGTCCTATGGATGTTACTGCTGGTGATATCTTAACTGATAGCGACATTGAAATTGTCAACAAAGACCATTACTTGTTCTCTATTGCTGAAGGTCACTCAATGCGTGCTGTAATGACTGTTAAAAAAGGATACGGCTATGTTCCGGCTGACGAAAATAAAGTCGATGGAGCGCCAATTGGCACAATTGCTGTAGACTCAATTTACACACCAGTAAGTAAAGTAAATTATCAAGTTGAACCTGCCCGTGTTGGTGGAGATTCTAGCTACGATAAATTAACACTTGAAATTACTACAAACGGTACTATCGTTTCTGACGAAGCTTTGTCACTCTCAGCTAAAATCTTGACAGACCACTTGAACTTGTTCGTTGATCTTTCAGAAGTTGCAGCTGAAGCTGAAACACTTGTTGTTAAAGATGAAGTTAAAACAGAACGTGTGCTCGATAAAATTATTGAAGAAATGGACTTCTCAGTTCGTGCTTACAATGGTTTGAAACGTGCAGGTATCAACACTGTTGCTGATATTGTTGAAATGAGCGAAGCTGACATGATTAAAGTCAAAAACCTCGGTCACAAATCAGTAGAAGAAGTCAAAGTTAAATTGACTGAATTGGGACTTTCCCTT
>rpoA_Lcl-029
ATGATTGAGTTTGAAAAACCAAAAATTACTAAATTTGACGAATCAGAAAATTACGGTAAATTCGTTGTTGAACCACTTGAACGTGGTTATGGTACAACTTTAGGTAACTCTCTGCGTCGCGTCCTTTTGTCATCACTTCCTGGTGCTGCTGTGACTTCAATTCAAATTGAAGGTGTTCAACACGAATTCGCAACAATCCCTGGCGTACGTGAAGATGTCATCCAAATCGTTCTTGCGGTTAAAGGAATTGCCATCAAATCATACGTAGAGTCTGAAAAACAAATCGAACTTGACGTAACTGGTCCTATGGATGTTACTGCTGGTGATATCTTAACTGATAGCGACATTGAAATTGTCAACAAAGACCATTACTTGTTCTCTATTGCTGAAGGTCACTCAATGCGTGCTGTAATGACTGTTAAAAAAGGATACGGCTATGTTCCGGATGACGAAAATAAAGTCGATGGAGCGCCAATTGGCACAATTGCTGTAGACTCAATTTACACACCAGTAAGTAAAGTAAATTATCAAGTAGAACCTGCCCGTGTTGGTGGAGATTCTAGCTATGATAAATTAACACTTGAAATTACTACAAACGGTACTATCGTTTCTGACGAAGCTTTGTCACTCTCAGCTAAAATCTTGACAGACCACTTGAACTTGTTCGTTGATCTTTCAGAAGTTGCAGCTGAAGCCGAAACACTTGTTGTTAAAGATGAAGTTAAAACAGAACGTGTGCTCGATAAAATTATTGAAGAAATGGACTTCTCAGTTCGTGCTTACAATGGTTTGAAACGCGCAGGTATTAACACTGTTGCTGATATTGTTGAAATGAGCGAAGCTGACATGATTAAAGTCAAAAACCTCGGTCACAAATCAGTAGAAGAAGTCAAAGTTAAATTGACTGAATTGGGACTTTCCCTT
>rpoA_Lcl-030
ATGATTGAGTTTGAAAAACCAAAAATTACTAAATTTGACGAATCAGAAAATTACGGTAAATTCGTTGTTGAACCACTTGAACGTGGTTATGGTACAACTTTAGGTAACTCTCTGCGTCGCGTCCTTTTGTCATCACTTCCTGGTGCTGCTGTGACTTCAATTCAAATTGAAGGTGTTCAACACGAATTCGCAACAATCCCTGGCGTACGTGAAGATGTCATCCAAATCGTTCTTGCGGTTAAAGGAATTGCCATCAAATCATACGTAGAGTCTGAAAAACAAATCGAACTTGACGTAACTGGTCCTATGGATGTTACTGCTGGTGATATCTTAACTGATAGCGACATTGAAATTGTCAACAAAGACCATTACTTGTTCTCTATTGCTGAAGGTCACTCAATGCGTGCTGTAATGACTGTTAAAAAAGGATACGGCTATGTTCCGGCTGACGAAAATAAAGTCGATGGAGCGCCAATTGGCACAATTGCTGTAGACTCAATTTACACACCAGTAAGTAAAGTAAATTATCAAGTAGAACCTGCCCGTGTTGGTGGAGATTCTAGCTATGATAAATTAACACTTGAAATTACTACAAACGGTACTATCGTTTCTGACGAAGCTTTGTCACTCTCAGCTAAAATCTTGACAGACCACTTGAACTTGTTCGTTGATCTTTCAGAAGTTGCAGCTGAAGCCGAAACACTTGTTGTTAAAGATGAAGTTAAAACAGAACGTGTGCTCGATAAAATTATTGAAGAAATGGACTTCTCAGTTCGTGCTTACAATGGTTTGAAACGCGCAGGTATTAACACTGTTGCTGATATTGTTGAAATGAGCGAAGCTGACATGATTAAAGTCAAAAACCTCGGTCACAAATCAGTAGAAGAAGTCAAAGTTAAATTGACTGAATTGGGACTTTCCCTT
>rpoA_Lcl-031
ATGATTGAGTTTGAAAAACCAAAAATTACTAAATTTGACGAATCAGAAAATTACGGTAAATTCGTTGTTGAACCACTTGAACGTGGTTATGGTACAACTTTAGGTAACTCTATGCGTCGCGTCCTTTTGTCATCACTTCCTGGTGCTGCTGTGACTTCAATTCAAATTGAAGGTGTTCAACACGAATTCGCAACAATCCCTGGCGTACGTGAAGATGTCATCCAAATCGTTCTTGCGGTTAAAGGAATTGCCATCAAATCATACGTTGAATCTGAAAAACAAATCGAACTTGACGTTACTGGTCCTATGGATGTTACTGCTGGTGATATCTTAACTGATAGCGACATTGAAATTGTCAACAAAGACCATTACTTGTTCTCTATTGCTGAAGGTCACTCAATGCGTGCTGTAATGACTGTTAAAAAAGGATACGGCTATGTTCCGGCTGACGAAAATAAAGTCGATGGAGCGCCAATTGGCACAATTGCTGTAGACTCAATTTACACACCAGTAAGTAAAGTAAATTATCAAGTTGAACCTGCCCGTGTTGGTGGAGATTCTAGCTACGATAAATTAACACTTGAAATTACTACAAACGGTACTATCGTTTCTGACGAAGCTTTGTCACTCTCAGCTAAAATCTTGACAGACCACTTGAACTTGTTCGTTGATCTTTCAGAAGTTGCAGCTGAAGCTGAAACACTTGTTGTTAAAGATGAAGTTAAAACAGAACGTGTGCTCGATAAAATTATTGAAGAAATGGACTTCTCAGTTCGTGCTTACAATGGTTTGAAACGTGCAGGTATCAACACTGTTGCTGATATTGTTGAAATGAGCGAAGCTGACATGATTAAAGTCAAAAACCTCGGTCACAAATCAGTAGAAGAAGTCAAAGTTAAATTGACTGAATTGGGACTTTCCCTT
>rpoA_Lcl-032
ATGATTGAGTTTGAAAAACCAAAAATTACTAAATTTGACGAATCAGAAAATTACGGTAAATTCGTTGTTGAACCACTTGAACGTGGTTATGGTACAACTTTAGGTAACTCTCTGCGTCGCGTCCTTTTGTCATCACTTCCTGGTGCTGCTGTGACTTCAATTCAAATTGAAGGTGTTCAACACGAATTCGCAACAATCCCTGGCGTACGTGAAGATGTCATCCAAATCGTTCTTGCGGTTAAAGGAATTGCCATCAAATCATACGTTGAATCTGAAAAACAAATCGAACTTGACGTTACTGGTCCTATGGATGTTACTGCTGGTGATATCTTAACTGATAGCGACATTGAAATTGTCAACAAAGACCATTACTTGTTCTCTATTGCTGAAGGTCACTCAATGCGTGCTGTAATGACTGTTAAAAAAGGATACGGCTATGTTCCGGCTGACGAAAATAAAGTCGATGGAGCGCCAATTGGCACAATTGCTGTAGACTCAATTTACACACCAGTAAGTAAAGTAAATTATCAAGTTGAACCTGCCCGTGTTGGTGGAGATTCTAGCTACGATAAATTAACACTTGAAATTACTACAAACGGTACTATCGTTTCTGACGAAGCTTTGTCACTCTCAGCTAAAATCTTGACAGACCACTTGAACTTGTTCGTTGATCTTTCAGAAGTTGCAGCTGAAGCTGAAACACTTGTTGTTAAAGATGAAGTTAAAACAGAACGTGTGCTCGATAAAATTATTGAAGAAATGGACTTCTCAGTTCGTGCTTACAATGGTTTGAAACGTGCAGGTATCAACACTGTTGCTGATATTGTTGAAATGAGCGAAGCTGACATGATTAAAGTCAAAAACCTCGGTCACAAATCAGTAGAAGAAGTCAAAGTTAAATTGACTGAATTGGGACTTTCCCTT
>rpoA_Lcl-033
ATGATTGAGTTTGAAAAACCAAAAATTACTAAATTTGACGAATCAGAAAATTACGGTAAATTCGTTGTTGAACCACTTGAACGTGGTTATGGTACAACTTTAGGTAACTCTCTGCGTCGCGTCCTTTTGTCATCACTTCCTGGTGCTGCTGTGACTTCAATTCAAATTGAAGGTGTTCAACACGAATTCGCAACAATCCCTGGCGTACGTGAAGATGTCATCCAAATCGTTCTTGCGGTTAAAGGAATTGCCATCAAATCATACGTTGAATCTGAAAAACAAATCGAACTTGACGTTACTGGTCCTATGGATGTTACTGCTGGTGATATCTTAACTGATAGCGACATTGAAATTGTCAACAAAGACCATTACTTGTTCTCTATTGCTGAAGGTCACTCAATGCGTGCTGTAATGACTGTTAAAAAAGGATACGGCTATGTTCCGGCTGACGAAAATAAAGTCGATGGAGCGCCAATTGGCACAATTGCTGTAGACTCAATTTACACACCAGTAAGTAAAGTAAATTATCAAGTTGAACCTGCCCGTGTTGGTGGAGATTCTAGCTACGATAAATTAACACTTGAAATTACTACAAACGGTACTATCGTTTCTGACGAAGCTTTGTCACTCTCAGCTAAAATCTTGACAGACCACTTGAACTTGTTCGTTGATCTTTCAGAAGTTGCAGCTGAAGCTGAAACACTTGTTGTTAAAGATGAAGTTAAAACAGAACGTGTGCTCGATAAAATTATTGAAGAAATGGACTTCTCAGTTCGTGCTTACAATGGTTTGAAACGTGCAGGTATCAACACTGTTACTGATATTGTTGAAATGAGCGAAGCTGACATGATTAAAGTCAAAAACCTCGGTCACAAATCAGTAGAAGAAGTCAAAGTTAAATTGACTGAATTGGGACTTTCCCTT
>rpoA_Lcl-034
ATGATTGAGTTTGAAAAACCAAAAATTACTAAATTTGACGAATCAGAAAATTACGGTAAATTCGTTGTTGAACCACTTGAACGTGGTTATGGTACAACTTTAGGTAACTCTCTGCGTCGCGTCCTTTTGTCATCACTTCCTGGTGCTGCTGTGACTTCAATTCAAATTGAAGGTGTTCAACACGAATTCGCAACAATCCCTGGCGTACGTGAAGATGTCATCCAAATCGTTCTTGCGGTTAAAGGAATTGCCATCAAATCATACGTAGAGTCTGAAAAACAAATCGAACTTGACGTAACTGGTCCTATGGATGTTACTGCTGGTGATATCTTAACTGATAGCGACATTGAAATTGTCAACAAAGACCATTACTTGTTCTCTATTGCTGAAGGTCACTCAATGCGTGCTGTAATGACTGTTAAAAAAGGATACGGCTATGTTCCGGCTGACGAAAATAAAGTCGATGGAGCGCCAATTGGCACAATTGCTGTAGACTCAATTTACACACCAGTAAGTAAAGTAAATTATCAAGTAGAACCTGCCCGTGTAGGTGGAGATTCTAGCTACGATAAATTAACACTTGAAATTACTACAAACGGTACTATCGTTTCTGACGAAGCTTTGTCACTCTCAGCTAAAATCTTGACAGACCACTTGAACTTGTTCGTTGATCTTTCAGAAGTTGCAGCTGAAGCCGAAACACTTGTTGTTAAAGATGAAGTTAAAACAGAACGTGTGCTCGATAAAATTATTGAAGAAATGGACTTCTCAGTTCGTGCTTACAATGGTTTGAAACGCGCAGGTATTAACACTGTTGCTGATATTGTTGAAATGAGCGAAGCTGACATGATTAAAGTCAAAAACCTCGGTCACAAATCAGTAGAAGAAGTCAAAGTTAAATTGACTGAATTGGGACTTTCCCTT
>rpoA_Lcl-035
ATGATTGAGTTTGAAAAACCAAAAATTACTAAATTTGACGAATCAGAAAATTACGGTAAATTCGTTGTTGAACCACTTGAACGTGGTTATGGTACAACTTTAGGTAACTCTCTGCGTCGCGTCCTTTTGTCATCACTTCCTGGTGCTGCTGTGACTTCAATTCAAATTGAAGGTGTTCAACACGAATTCGCAACAATCCCTGGCGTACGTGAAGATGTCATCCAAATCGTTCTTGCGGTTAAAGGAATTGCCATCAAATCATACGTTGAATCTGAAAAACAAATCGAACTTGACGTTACTGGTCCTATGGATGTTACTGCTGGTGATATCTTAACTGATAGCGACATTGAAATTGTCAACAAAGACCATTACTTGTTCTCTATTGCTGAAGGTCACTCAATGCGTGCTGTAATGACTGTTAAAAAAGGATACGGCTATGTTCCGGCTGACGAAAATAAAGTCGATGGAGCGCCAATTGGCACAATTGCTGTAGACTCAATTTACACACCAATAAGTAAAGTAAATTATCAAGTTGAACCTGCCCGTGTTGGTGGAGATTCTAGCTACGATAAATTAACACTTGAAATTACTACAAACGGTACTATCGTTTCTGACGAAGCTTTGTCACTCTCAGCTAAAATCTTGACAGACCACTTGAACTTGTTCGTTGATCTTTCAGAAGTTGCAGCTGAAGCTGAAACACTTGTTGTTAAAGATGAAGTTAAAACAGAACGTGTGCTCGATAAAATTATTGAAGAAATGGACTTCTCAGTTCGTGCTTACAATGGTTTGAAACGTGCAGGTATCAACACTGTTGCTGATATTGTTGAAATGAGCGAAGCTGACATGATTAAAGTCAAAAACCTCGGTCACAAATCAGTAGAAGAAGTCAAAGTTAAATTGACTGAATTGGGACTTTCCCTT
>rpoA_Lcl-036
ATGATTGAGTTTGAAAAACCAAAAATTACTAAATTTGACGAATCAGAAAATTACGGTAAATTCGTTGTTGAACCACTTGAACGTGGTTATGGTACAACTTTAGGTAACTCTCTGCGTCGCGTCCTTTTGTCATCACTTCCTGGTGCTGCTGTGACTTCAATTCAAATTGAAGGTGTTCAACACGAATTCGCAACAATCCCTGGCGTACGTGAAGATGTCATCCAAATCGTTCTTGCGGTTAAAGGAATTGCCATCAAATCATACGTTGAATCTGAAAAACAAATCGAACTTGACGTTACTGGTCCTATGAATGTTACTGCTGGTGATATCTTAACTGATAGCGACATTGAAATTGTCAACAAAGACCATTACTTGTTCTCTATTGCTGAAGGTCACTCAATGCGTGCTGTAATGACTGTTAAAAAAGGATACGGCTATGTTCCGGCTGACGAAAATAAAGTCGATGGAGCGCCAATTGGCACAATTGCTGTAGACTCAATTTACACACCAGTAAGTAAAGTAAATTATCAAGTTGAACCTGCCCGTGTTGGTGGAGATTCTAGCTACGATAAATTAACACTTGAAATTACTACAAACGGTACTATCGTTTCTGACGAAGCTTTGTCACTCTCAGCTAAAATCTTGACAGACCACTTGAACTTGTTCGTTGATCTTTCAGAAGTTGCAGCTGAAGCTGAAACACTTGTTGTTAAAGATGAAGTTAAAACAGAACGTGTGCTCGATAAAATTATTGAAGAAATGGACTTCTCAGTTCGTGCTTACAATGGTTTGAAACGTGCAGGTATCAACACTGTTGCTGATATTGTTGAAATGAGCGAAGCTGACATGATTAAAGTCAAAAACCTCGGTCACAAATCAGTAGAAGAAGTCAAAGTTAAATTGACTGAATTGGGACTTTCCCTT
>rpoA_Lcl-037
ATGATTGAGTTTGAAAAACCAAAAATTACTAAATTTGACGAATCAGAAAATTACGGTAAATTCGTTGTTGAACCACTTGAACGTGGTTATGGTACAACTTTAGGTAACTCTCTGCGTCGCGTCCTTTTGTCATCACTTCCTGGTGCTGCTGTGACTTCAATTCAAATTGAAGGTGTTCAACACGAATTCGCAACAATCCCTGGCGTACGTGAAGATGTCATCCAAATCGTTCTTGCGGTTAAAGGAATTGCCATCAAATCATACGTTGAATCTGAAAAACAAATCGAACTTGACGTTACTGGTCCTATGGATGTTACTGCTGGTGATATCTTAACTGATAGCGACATTGAAATTGTCAACAAAGACCATTACTTGTTCTCTATTGCTGAAGGTCACTCAATGCGTGCTGTAATGACTGTTAAAAAAGGATACGGCTATGTTCCGGCTGACGAAAATAAAGTCGATGGAGCGCCAATTGGCACAATTGCTGTAGACTCAATTTACACACCAGTAAGTAAAGTAAATTATCAAGTTGAACCTGCCCGTGTTGGTGGAGATTCTAGCTACGATAAATTAACACTTGAAATTACTACAAACGGTACTATCGTTTCTGACGAAGCTTTGTCACTCTCAGCTAAAATTTTGACAGACCACTTGAACTTGTTCGTTGATCTTTCAGAAGTTGCAGCTGAAGCTGAAACACTTGTTGTTAAAGATGAAGTTAAAACAGAACGTGTGCTCGATAAAATTATTGAAGAAATGGACTTCTCAGTTCGTACTTACAATGGTTTGAAACGTGCAGGTATCAACACTGTTGCTGATATTGTTGAAATGAGCGAAGCTGACATGATTAAAGTCAAAAACCTCGGTCACAAATCAGTAGAAGAAGTCAAAGTTAAATTGACTGAATTGGGACTTTCCCTT
>rpoA_Lcl-038
ATGATTGAGTTTGAAAAACCAAAAATTACTAAATTTGACGAATCAGAAAATTACGGTAAATTCGTTGTTGAACCACTTGAACGTGGTTATGGTACAACTTTAGGTAACTCTCTGCGTCGCGTCCTTTTGTCATCACTTCCTGGTGCTGCTGTGACTTCAATTCAAATTGAAGGTGTTCAACACGAATTCGCAACAATCCCTGGCGTACGTGAAGATGTCATCCAAATCGTTCTTGCGGTTAAAGGAATTGCCATCAAATCATACGTAGAGTCTGAAAAACAAATCGAACTTGACGTAACTGGTCCTATGGATGTTACTGCTGGTGATATCTTAACTGATAGCGACATTGAAATTGTCAACAAAGACCATTACTTGTTCTCTATTGCTGAAGGTCACTCAATGCGTGCTGTAATGACTGTTAAAAAAGGATACGGCTATGTTCCGGATGACGAAAATAAAGTCGATGGAGCGCCAATTGGCACAATTGCTGTAGACTCAATTTACACACCAGTAAGTAAAGTAAATTATCAAGTAGAACCTGCCCGTGTTGGTGGAGATTCTAGCTATGATAAATTAACACTTGAAATTACTACAAACGGTACTATCGTTTCTGACGAAGCTTTGTCACTCTCAGCTAAAATCTTGACAGACCACTTGAACTTGTTCGTTGATCTTTCAGAAGTTGCAGCTGAAGCCGAAACACTTGTTGTTAAAGATGAAGTTAAAACAGAACGTGTGCTCGATAAAATTATTGAAGAAATGGACTTCTCAGTTCGTGCTTACAATGGTTTGAAACGCGCAGGTATTAACACTGTTGCTGATATTGTTGAAATGAGCGAAGCTGACATGATTAAAGTCAAAAACCTCGGTCACAAATCAGTAGAAGAAGTCAAAGTTAAATTGACTGAATTGGGACTTTCCCTT
>rpoA_Lcl-039
ATGATTGAGTTTGAAAAACCAAAAATTACTAAATTTGACGAATCAGAAAATTACGGTAAATTCGTTGTTGAACCACTTGAACGTGGTTATGGTACAACTTTAGGTAACTCTCTGCGTCGCGTCCTTTTGTCATCACTTCCTGGTGCTGCTGTGACTTCAATTCAAATTGAAGGTGTTCAACACGAATTCGCAACAATCCCTGGCGTACGTGAAGATGTCATCCAAATCGTTCTTGCGGTTAAAGGAATTGCCATCAAATCATACGTTGAATCTGAAAAACAAATCGAACTTGACGTTACTGGTCCTATGGATGTTACTGCTGGTGATATCTTAACTGATAGCGACATTGAAATTGTCAACAAAGACCATTACTTGTTCTCTATTGCTGAAGGTCACTCAATGCGTGCTGTAATGACTGTTAAAAAAGGATACGGCTATGTTCCGGCTGACGAAAATAAAGTCGATGGAGCGCCAATTGGCACAATTGCTGTAGACTCAATTTACACACCAGTAAGTAAAGTAAATTATCAAGTTGAACCTGCCCGTGTTGGTGGAGATTCTAGCTACGATAAATTAACACTTGAAATTACTACAAACGGTACTATCGTTTCTGACGAAGCTTTGTCACTCTCAGCTAAAATTTTGACAGACCACTTGAACTTGTTCGTTGATCTTTCAGAAGTTGCAGCTGAAGCTGAAACACTTGTTGTTAAAGATGAAGTTAAAACAGAACGTGTGCTCGATAAAATTATTGAAGAAATGGACTTCTCAGTTCGTACTTACAATGGTTTGAAACGTGCAGGTATCAACACTGTTGCTGATATTGTTGAAATGAGCGAAGCTGACATGATTAAAGTCAAAAACCTCGGTCACAAATCAGTAGAAGAAGTCAAAGTTAAATTGACTGAATTGGGACTTTCCCTT
>rpoA_Lcl-040
ATGATTGAGTTTGAAAAACCAAAAATTACTAAATTTGACGAATCAGAAAATTACGGTAAATTCGTTGTTGAACCACTTGAACGTGGTTATGGTACAACTTTAGGTAACTCTCTGCGTCGCGTCCTTTTGTCATCACTTCCTGGTGCTGCTGTGACTTCAATTCAAATTGAAGGTGTTCAACACGAATTCGCAACAATCCCTGGCGTACGTGAAGATGTCATCCAAATCGTTCTTGCGGTTAAAGGAATTGCCATCAAATCATACGTAGAGTCTGAAAAACAAATCGAACTTGACGTAACTGGTCCTATGGATGTTACTGCTGGTGATATCTTAACTGATAGCGACATTGAAATTGTCAACAAAGACCATTACTTGTTCTCTATTGCTGAAGGTCACTCAATGCGTGCTGTAATGACTGTTAAAAAAGGATACGGCTATGTTCCGGCTGACGAAAATAAAGTCGATGGAGCGCCAATTGGCACAATTGCTGTAGACTCAATTTACACACCAGTAAGTAAAGTAAATTATCAAGTAGAACCTGCCCGTGTTGGTGGAGATTCTAGCTATGATAAATTAACACTTGAAATTACTACAAACGGTACTATCGTTTCTGACGAAGCTTTGTCACTCTCAGCTAAAATCTTGACAGACCACTTGAACTTGTTCGTTGATCTTTCAGAAGTTGCAGCTGAAGCCGAAACACTTGTTGTTAAAGATGAAGTTAAAACAGAACGTGTGCTCGATAAAATTATTGAAGAAATGGACTTCTCAGTTCGTGCTTACAATGGTTTGAAACGCGCAGGTATTAACACTGTTGCTGATATTGTTGAAATGAGCGAAGCTGACATGATTAAAGTCAAAAACCTCGGTCACAAATCAGTAGAAGAAGTCAAAGTTAAATTGACTGAATTGGGACTTTCCCTT
>rpoA_Lcl-041
ATGATTGAGTTTGAAAAACCAAAAATTACTAAATTTGACGAATCAGAAAATTACGGTAAATTCGTTGTTGAACCACTTGAACGTGGTTATGGTACAACTTTAGGTAACTCTCTGCGTCGCGTCCTTTTGTCATCACTTCCTGGTGCTGCTGTGACTTCAATTCAAATTGAAGGTGTTCAACACGAATTCGCAACAATCCCTGGCGTACGTGAAGATGTCATCCAAATCGTTCTTGCGGTTAAAGGAATTGCCATCAAATCATACGTTGAATCTGAAAAACAAATCGAACTTGACGTTACTGGTCCTATGGATGTTACTGCTGGTGATATCTTAACTGATAGCGACATTGAAATTGTCAACAAAGACCATTACTTGTTCTCTATTGCTGAAGGTCACTCAATGCGTGCTGTAATGACTGTTAAAAAAGGATACGGCTATGTTCCGGCTGACGAAAATAAAGTCGATGGAGCGCCAATTGGCACAATTGCTGTAGACTCAATTTACACACCAATAAGTAAAGTAAATTATCAAGTTGAACCTGCCCGTGTTGGTGGAGATTCTAGCTACGATAAATTAACACTTGAAATTACTACAAACGGTACTATCGTTTCTGACGAAGCTTTGTCACTCTCAGCTAAAATCTTGACAGACCACTTGAACTTGTTCGTTGATCTTTCAGAAGTTGCAGCTGAAGCTGAAACACTTGTTGTTAAAGATGAAGTTAAAACAGAACGTGTGCTCGATAAAATTATTGAAGAAATGGACTTCTCAGTTCGTGCTTACAATGGTTTGAAACGTGCAGGTATCAACACTGTTGCTGATATTGTTGAAATGAGCGAAGCTGACATGATTAAAGTCAAAAACCTCGGTCACAAATCAGTAGAAGAAGTCAAAGTTAAATTGACTGAATTGGGACTTTCCCTT
>rpoA_Lcl-042
ATGATTGAGTTTGAAAAACCAAAAATTACTAAATTTGACGAATCAGAAAATTACGGTAAATTCGTTGTTGAACCACTTGAACGTGGTTATGGTACAACTTTAGGTAACTCTCTGCGTCGCGTCCTTTTGTCATCACTTCCTGGTGCTGCTGTGACTTCAATTCAAATTGAAGGTGTTCAACACGAATTCGCAACAATCCCTGGCGTACGTGAAGATGTCATCCAAATCGTTCTTGCGGTTAAAGGAATTGCCATCAAATCATACGTTGAATCTGAAAAACAAATCGAACTTGACGTTACTGGTCCTATGGATGTTACTGCTGGTGATATCTTAACTGATAGCGACATTGAAATTGTCAACAAAGACCATTACTTGTTCTCTATTGCTGAAGGTCACTCAATGCGTGCTGTAATGACTGTTAAAAAAGGATACGGCTATGTTCCGGCTGACGAAAATAAAGTCGATGGAGCGCCAATTGGCACAATTGCTGTAGACTCAATTTACACACCAGTAAGTAAAGTAAATTATCAAGTTGAACCTGCCCGTGTTGGTGGAGATTCTAGCTACGATAAATTAACACTTGAAATTACTACAAACGGTACTATCGTTTCTGACGAAGCTTTGTCACTCTCAGCTAAAATCTTGACAGACCACTTGAACTTGTTCGTTGATCTTTCAGAAGTTGCAGCTGAAGCTGAAACACTTGTTGTTAAAGATGAAGTTAAAACAGAACGTGTGCTCGATAAAATTATTGAAGAAATGGACTTCTCAGTTCGTGCTTACAATGGTTTGAAACGTGCAGGTATCAACACTGTTGCTGATATTGTTGAAATGAGCGAAGCTGACATGATTAAAGTCAAAAACCTCGGTCACAAATCAGTAGAAGAAGTCAAAGTTAAATTGACTGAATTGGGACTTTCCCTT
>rpoA_Lcl-043
ATGATTGAGTTTGAAAAACCAAAAATTACTAAATTTGACGAATCAGAAAATTACGGTAAATTCGTTGTTGAACCACTTGAACGTGGTTATGGTACAACTTTAGGTAACTCTCTGCGTCGCGTCCTTTTGTCATCACTTCCTGGTGCTGCTGTGACTTCAATTCAAATTGAAGGTGTTCAACACGAATTCGCAACAATCCCTGGCGTACGTGAAGATGTCATCCAAATCGTTCTTGCGGTTAAAGGAATTGCCATCAAATCATACGTTGAATCTGAAAAACAAATCGAACTTGACGTTACTGGTCCTATGGATGTTACTGCTGGTGATATCTTAACTGATAGCGACATTGAAATTGTCAACAAAGACCATTACTTGTTCTCTATTGCTGAAGGTCACTCAATGCGTGCTGTAATGACTGTTAAAAAAGGATACGGCTATGTTCCGGCTGACGAAAATAAAGTCGATGGAGCGCCAATTGGCACAATTGCTGTAGACTCAATTTACACACCAGTAAGTAAAGTAAATTATCAAGTTGAACCTGCCCGTGTTGGTGGAGATTCTAGCTACGATAAATTAACACTTGAAATTACTACAAACGGTACTATCGTTTCTGACGAAGCTTTGTCACTCTCAGCTAAAATTTTGACAGACCACTTGAACTTGTTCGTTGATCTTTCAGAAGTTGCAGCTGAAGCTGAAACACTTGTTGTTAAAGATGAAGTTAAAACAGAACGTGTGCTCGATAAAATTATTGAAGAAATGGACTTCTCAGTTCGTACTTACAATGGTTTGAAACGTGCAGGTATCAACACTGTTGCTGATATTGTTGAAATGAGCGAAGCTGACATGATTAAAGTCAAAAACCTCGGTCACAAATCAGTAGAAGAAGTCAAAGTTAAATTGACTGAATTGGGACTTTCCCTT
>rpoA_Lcl-044
ATGATTGAGTTTGAAAAACCAAAAATTACTAAATTTGACGAATCAGAAAATTACGGTAAATTCGTTGTTGAACCACTTGAACGTGGTTATGGTACAACTTTAGGTAACTCTCTGCGTCGCGTCCTTTTGTCATCACTTCCTGGTGCTGCTGTGACTTCAATTCAAATTGAAGGTGTTCAACACGAATTCGCAACAATCCCTGGCGTACGTGAAGATGTCATCCAAATCGTTCTTGCGGTTAAAGGAATTGCCATCAAATCATACGTAGAGTCTGAAAAACAAATCGAACTTGACGTAACTGGTCCTATGGATGTTACTGCTGGTGATATCTTAACTGATAGCGACATTGAAATTGTCAACAAAGACCATTACTTGTTCTCTATTGCTGAAGGTCACTCAATGCGTGCTGTAATGACTGTTAAAAAAGGATACGGCTATGTTCCGGCTGACGAAAATAAAGTCGATGGAGCGCCAATTGGCACAATTGCTGTAGACTCAATTTACACACCAGTAAGTAAAGTAAATTATCAAGTAGAACCTGCCCGTGTTGGTGGAGATTCTAGCTATGATAAATTAACACTTGAAATTACTACAAACGGTACTATCGTTTCTGACGAAGCTTTGTCACTCTCAGCTAAAATCTTGACAGACCACTTGAACTTGTTCGTTGATCTTTCAGAAGTTGCAGCTGAAGCCGAAACACTTGTTGTTAAAGATGAAGTTAAAACAGAACGTGTGCTCGATAAAATTATTGAAGAAATGGACTTCTCAGTTCGTGCTTACAATGGTTTGAAACGCGCAGGTATTAACACTGTTGCTGATATTGTTGAAATGAGCGAAGCTGACATGATTAAAGTCAAAAACCTCGGTCACAAATCAGTAGAAGAAGTCAAAGTTAAATTGACTGAATTGGGACTTTCCCTT
>rpoA_Lcl-045
ATGATTGAGTTTGAAAAACCAAAAATTACTAAATTTGACGAATCAGAAAATTACGGTAAATTCGTTGTTGAACCACTTGAACGTGGTTATGGTACAACTTTAGGTAACTCTCTGCGTCGCGTCCTTTTGTCATCACTTCCTGGTGCTGCTGTGACTTCAATTCAAATTGAAGGTGTTCAACACGAATTCGCAACAATCCCTGGCGTACGTGAAGATGTCATCCAAATCGTTCTTGCGGTTAAAGGAATTGCCATCAAATCATACGTTGAATCTGAAAAACAAATCGAACTTGACGTTACTGGTCCTATGGATGTTACTGCTGGTGATATCTTAACTGATAGCGACATTGAAATTGTCAACAAAGACCATTACTTGTTCTCTATTGCTGAAGGTCACTCAATGCGTGCTGTAATGACTGTTAAAAAAGGATACGGCTATGTTCCGGCTGACGAAAATAAAGTCGATGGAGCGCCAATTGGCACAATTGCTGTAGACTCAATTTACACACCAGTAAGTAAAGTAAATTATCAAGTTGAACCTGCCCGTGTTGGTGGAGATTCTAGCTACGATAAATTAACACTTGAAATTACTACAAACGGTACTATCGTTTCTGACGAAGCTTTGTCACTCTCAGCTAAAATCTTGACAGACCACTTGAACTTGTTCGTTGATCTTTCAGAAGTTGCAGCTGAAGCTGAAACACTTGTTGTTAAAGATGAAGTTAAAACAGAACGTGTGCTCGATAAAATTATTGAAGAAATGGACTTCTCAGTTCGTGCTTACAATGGTTTGAAACGTGCAGGTATCAACACTGTTACTGATATTGTTGAAATGAGCGAAGCTGACATGATTAAAGTCAAAAACCTCGGTCACAAATCAGTAGAAGAAGTCAAAGTTAAATTGACTGAATTGGGACTTTCCCTT
>rpoA_Lcl-046
ATGATTGAGTTTGAAAAACCAAAAATTACTAAATTTGACGAATCAGAAAATTACGGTAAATTCGTTGTTGAACCACTTGAACGTGGTTATGGTACAACTTTAGGTAACTCTCTGCGTCGCGTCCTTTTGTCATCACTTCCTGGTGCTGCTGTGACTTCAATTCAAATTGAAGGTGTTCAACACGAATTCGCAACAATCCCTGGCGTACGTGAAGATGTCATCCAAATCGTTCTTGCGGTTAAAGGAATTGCCATCAAATCATACGTTGAATCTGAAAAACAAATCGAACTTGACGTTACTGGTCCTATGGATGTTACTGCTGGTGATATCTTAACTGATAGCGACATTGAAATTGTCAACAAAGACCATTACTTGTTCTCTATTGCTGAAGGTCACTCAATGCGTGCTGTAATGACTGTTAAAAAAGGATACGGCTATGTTCCGGCTGACGAAAATAAAGTCGATGGAGCGCCAATTGGCACAATTGCTGTAGACTCAATTTACACACCAGTAAGTAAAGTAAATTATCAAGTTGAACCTGCCCGTGTTGGTGGAGATTCTAGCTACGATAAATTAACACTTGAAATTACTACAAACGGTACTATCGTTTCTGACGAAGCTTTGTCACTCTCAGCTAAAATTTTGACAGACCACTTGAACTTGTTCGTTGATCTTTCAGAAGTTGCAGCTGAAGCTGAAACACTTGTTGTTAAAGATGAAGTTAAAACAGAACGTGTGCTCGATAAAATTATTGAAGAAATGGACTTCTCAGTTCGTACTTACAATGGTTTGAAACGTGCAGGTATCAACACTGTTGCTGATATTGTTGAAATGAGCGAAGCTGACATGATTAAAGTCAAAAACCTCGGTCACAAATCAGTAGAAGAAGTCAAAGTTAAATTGACTGAATTGGGACTTTCCCTT
>rpoA_Lcl-047
ATGATTGAGTTTGAAAAACCAAAAATTACTAAATTTGACGAATCAGAAAATTACGGTAAATTCGTTGTTGAACCACTTGAACGTGGTTATGGTACAACTTTAGGTAACTCTCTGCGTCGCGTCCTTTTGTCATCACTTCCTGGTGCTGCTGTGACTTCAATTCAAATTGAAGGTGTTCAACACGAATTCGCAACAATCCCTGGCGTACGTGAAGATGTCATCCAAATCGTTCTTGCGGTTAAAGGAATTGCCATCAAATCATACGTAGAGTCTGAAAAACAAATCGAACTTGACGTAACTGGTCCTATGGATGTTACTGCTGGTGATATCTTAACTGATAGCGACATTGAAATTGTCAACAAAGACCATTACTTGTTCTCTATTGCTGAAGGTCACTCAATGCGTGCTGTAATGACTGTTAAAAAAGGATACGGCTATGTTCCGGCTGACGAAAATAAAGTCGATGGAGCGCCAATTGGCACAATTGCTGTAGACTCAATTTACACACCAGTAAGTAAAGTAAATTATCAAGTAGAACCTGCCCGTGTTGGTGGAGATTCTAGCTATGATAAATTAACACTTGAAATTACTACAAACGGTACTATCGTTTCTGACGAAGCTTTGTCACTCTCAGCTAAAATCTTGACAGACCACTTGAACTTGTTCGTTGATCTTTCAGAAGTTGCAGCTGAAGCCGAAACACTTGTTGTTAAAGATGAAGTTAAAACAGAACGTGTGCTCGATAAAATTATTGAAGAAATGGACTTCTCAGTTCGTGCTTACAATGGTTTGAAACGCGCAGGTATTAACACTGTTGCTGATATTGTTGAAATGAGCGAAGCTGACATGATTAAAGTCAAAAACCTCGGTCACAAATCAGTAGAAGAAGTCAAAGTTAAATTGACTGAATTGGGACTTTCCCTT
>rpoA_Lcl-048
ATGATTGAGTTTGAAAAACCAAAAATTACTAAATTTGACGAATCAGAAAATTACGGTAAATTCGTTGTTGAACCACTTGAACGTGGTTATGGTACAACTTTAGGTAACTCTCTGCGTCGCGTCCTTTTGTCATCACTTCCTGGTGCTGCTGTGACTTCAATTCAAATTGAAGGTGTTCAACACGAATTCGCAACAATCCCTGGCGTACGTGAAGATGTCATCCAAATCGTTCTTGCGGTTAAAGGAATTGCCATCAAATCATACGTTGAATCTGAAAAACAAATCGAACTTGACGTTACTGGTCCTATGGATGTTACTGCTGGTGATATCTTAACTGATAGCGACATTGAAATTGTCAACAAAGACCATTACTTGTTCTCTATTGCTGAAGGTCACTCAATGCGTGCTGTAATGACTGTTAAAAAAGGATACGGCTATGTTCCGGCTGACGAAAATAAAGTCGATGGAGCGCCAATTGGCACAATTGCTGTAGACTCAATTTACACACCAGTAAGTAAAGTAAATTATCAAGTTGAACCTGCCCGTGTTGGTGGAGATTCTAGCTACGATAAATTAACACTTGAAATTACTACAAACGGTACTATCGTTTCTGACGAAGCTTTGTCACTCTCAGCTAAAATTTTGACAGACCACTTGAACTTGTTCGTTGATCTTTCAGAAGTTGCAGCTGAAGCTGAAACACTTGTTGTTAAAGATGAAGTTAAAACAGAACGTGTGCTCGATAAAATTATTGAAGAAATGGACTTCTCAGTTCGTACTTACAATGGTTTGAAACGTGCAGGTATCAACACTGTTGCTGATATTGTTGAAATGAGCGAAGCTGACATGATTAAAGTCAAAAACCTCGGTCACAAATCAGTAGAAGAAGTCAAAGTTAAATTGACTGAATTGGGACTTTCCCTT
>rpoA_Lcl-049
ATGATTGAGTTTGAAAAACCAAAAATTACTAAATTTGACGAATCAGAAAATTACGGTAAATTCGTTGTTGAACCACTTGAACGTGGTTATGGTACAACTTTAGGTAACTCTCTGCGTCGCGTCCTTTTGTCATCACTTCCTGGTGCTGCTGTGACTTCAATTCAAATTGAAGGTGTTCAACACGAATTCGCAACAATCCCTGGCGTACGTGAAGATGTCATCCAAATCGTTCTTGCGGTTAAAGGAATTGCCATCAAATCATACGTAGAGTCTGAAAAACAAATCGAACTTGACGTAACTGGTCCTATGGATGTTACTGCTGGTGATATCTTAACTGATAGCGACATTGAAATTGTCAACAAAGACCATTACTTGTTCTCTATTGCTGAAGGTCACTCAATGCGTGCTGTAATGACTGTTAAAAAAGGATACGGCTATGTTCCGGCTGACGAAAATAAAGTCGATGGAGCGCCAATTGGCACAATTGCTGTAGACTCAATTTACACACCAGTAAGTAAAGTAAATTATCAAGTAGAACCTGCCCGTGTTGGTGGAGATTCTAGCTATGATAAATTAACACTTGAAATTACTACAAACGGTACTATCGTTTCTGACGAAGCTTTGTCACTCTCAGCTAAAATCTTGACAGACCACTTGAACTTGTTCGTTGATCTTTCAGAAGTTGCAGCTGAAGCCGAAACACTTGTTGTTAAAGATGAAGTTAAAACAGAACGTGTGCTCGATAAAATTATTGAAGAAATGGACTTCTCAGTTCGTGCTTACAATGGTTTGAAACGCGCAGGTATTAACACTGTTGCTGATATTGTTGAAATGAGCGAAGCTGACATGATTAAAGTCAAAAACCTCGGTCACAAATCAGTAGAAGAAGTCAAAGTTAAATTGACTGAATTGGGACTTTCCCTT
>rpoA_Lcl-050
ATGATTGAGTTTGAAAAACCAAAAATTACTAAATTTGACGAATCAGAAAATTACGGTAAATTCGTTGTTGAACCACTTGAACGTGGTTATGGTACAACTTTAGGTAACTCTCTGCGTCGCGTCCTTTTGTCATCACTTCCTGGTGCTGCTGTGACTTCAATTCAAATTGAAGGTGTTCAACACGAATTCGCAACAATCCCTGGCGTACGTGAAGATGTCATCCAAATCGTTCTTGCGGTTAAAGGAATTGCCATCAAATCATACGTAGAGTCTGAAAAACAAATCGAACTTGACGTAACTGGTCCTATGGATGTTACTGCTGGTGATATCTTAACTGATAGCGACATTGAAATTGTCAACAAAGACCATTACTTGTTCTCTATTGCTGAAGGTCACTCAATGCGTGCTGTAATGACTGTTAAAAAAGGATACGGCTATGTTCCGGCTGACGAAAATAAAGTCGATGGAGCGCCAATTGGCACAATTGCTGTAGACTCAATTTACACACCAGTAAGTAAAGTAAATTATCAAGTAGAACCTGCCCGTGTTGGTGGAGATTCTAGCTATGATAAATTAACACTTGAAATTACTACAAACGGTACTATCGTTTCTGACGAAGCTTTGTCACTCTCAGCTAAAATCTTGACAGACCACTTGAACTTGTTCGTTGATCTTTCAGAAGTTGCAGCTGAAGCCGAAACACTTGTTGTTAAAGATGAAGTTAAAACAGAACGTGTGCTCGATAAAATTATTGAAGAAATGGACTTCTCAGTTCGTGCTTACAATGGTTTGAAACGCGCAGGTATTAACACTGTTGCTGATATTGTTGAAATGAGCGAAGCTGACATGATTAAAGTCAAAAACCTCGGTCACAAATCAGTAGAAGAAGTCAAAGTTAAATTGACTGAATTGGGACTTTCCCTT
>rpoA_Lcl-051
ATGATTGAGTTTGAAAAACCAAAAATTACTAAATTTGACGAATCAGAAAATTACGGTAAATTCGTTGTTGAACCACTTGAACGTGGTTATGGTACAACTTTAGGTAACTCTCTGCGTCGCGTCCTTTTGTCATCACTTCCTGGTGCTGCTGTGACTTCAATTCAAATTGAAGGTGTTCAACACGAATTCGCAACAATCCCTGGCGTACGTGAAGATGTCATCCAAATCGTTCTTGCGGTTAAAGGAATTGCCATCAAATCATACGTTGAATCTGAAAAACAAATCGAACTTGACGTTACTGGTCCTATGGATGTTACTGCTGGTGATATCTTAACTGATAGCGACATTGAAATTGTCAACAAAGACCATTACTTGTTCTCTATTGCTGAAGGTCACTCAATGCGTGCTGTAATGACTGTTAAAAAAGGATACGGCTATGTTCCGGCTGACGAAAATAAAGTCGATGGAGCGCCAATTGGCACAATTGCTGTAGACTCAATTTACACACCAATAAGTAAAGTAAATTATCAAGTTGAACCTGCCCGTGTTGGTGGAGATTCTAGCTACGATAAATTAACACTTGAAATTACTACAAACGGTACTATCGTTTCTGACGAAGCTTTGTCACTCTCAGCTAAAATCTTGACAGACCACTTGAACTTGTTCGTTGATCTTTCAGAAGTTGCAGCTGAAGCTGAAACACTTGTTGTTAAAGATGAAGTTAAAACAGAACGTGTGCTTGATAAAATTATTGAAGAAATGGACTTCTCAGTTCGTGCTTACAATGGTTTGAAACGTGCAGGTATCAACACTGTTGCTGATATTGTTGAAATGAGCGAAGCTGACATGATTAAAGTCAAAAACCTCGGTCACAAATCAGTAGAAGAAGTCAAAGTTAAATTGACTGAATTGGGACTTTCCCTT
>rpoA_Lcl-052
ATGATTGAGTTTGAAAAACCAAAAATTACTAAATTTGACGAATCAGAAAATTACGGTAAATTCGTTGTTGAACCACTTGAACGTGGTTATGGTACAACTTTAGGTAACTCTCTGCGTCGCGTCCTTTTGTCATCACTTCCTGGTGCTGCTGTGACTTCAATTCAAATTGAAGGTGTTCAACACGAATTCGCAACAATCCCTGGCGTACGTGAAGATGTCATCCAAATCGTTCTTGCGGTTAAAGGAATTGCCATCAAATCATACGTTGAATCTGAAAAACAAATCGAACTTGACGTTACTGGTCCTATGGATGTTACTGCTGGTGATATCTTAACTGATAGCGACATTGAAATTGTCAACAAAGACCATTACTTGTTCTCTATTGCTGAAGGTCACTCAATGCGTGCTGTAATGACTGTTAAAAAAGGATACGGCTATGTTCCGGCTGACGAAAATAAAGTCGATGGAGCGCCAATTGGCACAATTGCTGTAGACTCAATTTACACACCAGTAAGTAAAGTAAATTATCAAGTTGAACCTGCCCGTGTTGGTGGAGATTCTAGCTACGATAAATTAACACTTGAAATTACTACAAACGGTACTATCGTTTCTGACGAAGCTTTGTCACTCTCAGCTAAAATTTTGACAGACCACTTGAACTTGTTCGTTGATCTTTCAGAAGTTGCAGCTGAAGCTGAAACACTTGTTGTTAAAGATGAAGTTAAAACAGAACGTGTGCTCGATAAAATTATTGAAGAAATGGACTTCTCAGTTCGTACTTACAATGGTTTGAAACGTGCAGGTATCAACACTGTTGCTGATATTGTTGAAATGAGCGAAGCTGACATGATTAAAGTCAAAAACCTCGGTCACAAATCAGTAGAAGAAGTCAAAGTTAAATTGACTGAATTGGGACTTTCCCTT
>rpoA_Lcl-053
ATGATTGAGTTTGAAAAACCAAAAATTACTAAATTTGACGAATCAGAAAATTACGGTAAATTCGTTGTTGAACCACTTGAACGTGGTTATGGTACAACTTTAGGTAACTCTCTGCGTCGCGTCCTTTTGTCATCACTTCCTGGTGCTGCTGTGACTTCAATTCAAATTGAAGGTGTTCAACACGAATTCGCAACAATCCCTGGCGTACGTGAAGATGTCATCCAAATCGTTCTTGCGGTTAAAGGAATTGCCATCAAATCATACGTAGAGTCTGAAAAACAAATCGAACTTGACGTAACTGGTCCTATGGATGTTACTGCTGGTGATATCTTAACTGATAGCGACATTGAAATTGTCAACAAAGACCATTACTTGTTCTCTATTGCTGAAGGTCACTCAATGCGTGCTGTAATGACTGTTAAAAAAGGATACGGCTATGTTCCGGCTGACGAAAATAAAGTCGATGGAGCGCCAATTGGCACAATTGCTGTAGACTCAATTTACACACCAGTAAGTAAAGTAAATTATCAAGTAGAACCTGCCCGTGTTGGTGGAGATTCTAGCTATGATAAATTAACACTTGAAATTACTACAAACGGTACTATCGTTTCTGACGAAGCTTTGTCACTCTCAGCTAAAATCTTGACAGACCACTTGAACTTGTTCGTTGATCTTTCAGAAGTTGCAGCTGAAGCTGAAACACTTGTTGTTAAAGATGAAGTTAAAACAGAACGTGTGCTCGATAAAATTATTGAAGAAATGGACTTCTCAGTTCGTGCTTACAATGGTTTGAAACGCGCAGGTATCAACACTGTTGCTGATATTGTTGAAATGAGCGAAGCTGACATGATTAAAGTCAAAAACCTCGGTCACAAATCAGTAGAAGAAGTCAAAGTTAAATTGACTGAATTGGGACTTTCCCTT
>rpoA_Lcl-054
ATGATTGAGTTTGAAAAACCAAAAATTACTAAATTTGACGAATCAGAAAATTACGGTAAATTCGTTGTTGAACCACTTGAACGTGGTTATGGTACAACTTTAGGTAACTCTCTGCGTCGCGTCCTTTTGTCATCACTTCCTGGTGCTGCTGTGACTTCAATTCAAATTGAAGGTGTTCAACACGAATTCGCAACAATCCCTGGCGTACGTGAAGATGTCATCCAAATCGTTCTTGCGGTTAAAGGAATTGCCATCAAATCATACGTTGAATCTGAAAAACAAATCGAACTTGACGTTACTGGTCCTATGGATGTTACTGCTGGTGATATCTTAACTGATAGCGACATTGAAATTGTCAACAAAGACCATTACTTGTTCTCTATTGCTGAAGGTCACTCAATGCGTGCTGTAATGACTGTTAAAAAAGGATACGGCTATGTTCCGGCTGACGAAAATAAAGTCGATGGAGCGCCAATTGGCACAATTGCTGTAGACTCAATTTACACACCAGTAAGTAAAGTAAATTATCAAGTTGAACCTGCCCGTGTTGGTGGAGATTCTAGCTACGATAAATTAACACTTGAAATTACTACAAACGGTACTATCGTTTCTGACGAAGCTTTGTCACTCTCAGCTAAAATTTTGACAGACCACTTGAACTTGTTCGTTGATCTTTCAGAAGTTGCAGCTGAAGCTGAAACACTTGTTGTTAAAGATGAAGTTAAAACAGAACGTGTGCTCGATAAAATTATTGAAGAAATGGACTTCTCAGTTCGTACTTACAATGGTTTGAAACGTGCAGGTATCAACACTGTTGCTGATATTGTTGAAATGAGCGAAGCTGACATGATTAAAGTCAAAAACCTCGGTCACAAATCAGTAGAAGAAGTCAAAGTTAAATTGACTGAATTGGGACTTTCCCTT
>rpoA_Lcl-055
ATGATTGAGTTTGAAAAACCAAAAATTACTAAATTTGACGAATCAGAAAATTACGGTAAATTCGTTGTTGAACCACTTGAACGTGGTTATGGTACAACTTTAGGTAACTCTCTGCGTCGCGTCCTTTTGTCATCACTTCCTGGTGCTGCTGTGACTTCAATTCAAATTGAAGGTGTTCAACACGAATTCGCAACAATCCCTGGCGTACGTGAAGATGTCATCCAAATCGTTCTTGCGGTTAAAGGAATTGCCATCAAATCATACGTAGAGTCTGAAAAACAAATCGAACTTGACGTAACTGGTCCTATGGATGTTACTGCTGGTGATATCTTAACTGATAGCGACATTGAAATTGTCAACAAAGACCATTACTTGTTCTCTATTGCTGAAGGTCACTCAATGCGTGCTGTAATGACTGTTAAAAAAGGATACGGCTATGTTCCGGCTGACGAAAATAAAGTCGATGGAGCGCCAATTGGCACAATTGCTGTAGACTCAATTTACACACCAGTAAGTAAAGTAAATTATCAAGTAGAACCTGCCCGTGTTGGTGGAGATTCTAGCTACGATAAATTAACACTTGAAATTACTACAAACGGTACTATCGTTTCTGACGAAGCTTTGTCACTCTCAGCTAAAATCTTGACAGACCACTTGAACTTGTTCGTTGATCTTTCAGAAGTTGCAGCTGAAGCCGAAACACTTGTTGTTAAAGATGAAGTTAAAACAGAACGTGTGCTCGATAAAATTATTGAAGAAATGGACTTCTCAGTTCGTGCTTACAATGGTTTGAAACGCGCAGGTATCAACACTGTTGCTGATATTGTTGAAATGAGCGAAGCTGACATGATTAAAGTCAAAAACCTCGGTCACAAATCAGTAGAAGAAGTCAAAGTTAAATTGACTGAATTGGGACTTTCCCTT
>rpoA_Lcl-056
ATGATTGAGTTTGAAAAACCAAAAATTACTAAATTTGACGAATCAGAAAATTACGGTAAATTCGTTGTTGAACCACTTGAACGTGGTTATGGTACAACTTTAGGTAACTCTCTGCGTCGCGTCCTTTTGTCATCACTTCCTGGTGCTGCTGTGACTTCAATTCAAATTGAAGGTGTTCAACACGAATTCGCAACAATCCCTGGCGTACGTGAAGATGTCATCCAAATCGTTCTTGCGGTTAAAGGAATTGCCATCAAATCATACGTAGAGTCTGAAAAACAAATCGAACTTGACGTAACTGGTCCTATGGATGTTACTGCTGGTGATATCTTAACTGATAGCGACATTGAAATTGTCAACAAAGACCATTACTTGTTCTCTATTGCTGAAGGTCACTCAATGCGTGCTGTAATGACTGTTAAAAAAGGATACGGCTATGTTCCGGCTGACGAAAATAAAGTCGATGGAGCGCCAATTGGCACAATTGCTGTAGACTCAATTTACACACCAGTAAGTAAAGTAAATTATCAAGTAGAACCTGCCCGTGTTGGTGGAGATTCTAGCTATGATAAATTAACACTTGAAATTACTACAAACGGTACTATCGTTTCTGACGAAGCTTTGTCACTCTCAGCTAAAATCTTGACAGACCACTTGAACTTGTTCGTTGATCTTTCAGAAGTTGCAGCTGAAGCCGAAACACTTGTTGTTAAAGATGAAGTTAAAACAGAACGTGTGCTCGATAAAATTATTGAAGAAATGGACTTCTCAGTTCGTGCTTACAATGGTTTGAAACGCGCAGGTATTAACACTGTTGCTGATATTGTTGAAATGAGCGAAGCTGACATGATTAAAGTCAAAAACCTCGGTCACAAATCAGTAGAAGAAGTCAAAGTTAAATTGACTGAATTGGGACTTTCCCTT
>rpoA_Lcl-057
ATGATTGAGTTTGAAAAACCAAAAATTACTAAATTTGACGAATCAGAAAATTACGGTAAATTCGTTGTTGAACCACTTGAACGTGGTTATGGTACAACTTTAGGTAACTCTCTGCGTCGCGTCCTTTTGTCATCACTTCCTGGTGCTGCTGTGACTTCAATTCAAATTGAAGGTGTTCAACACGAATTCGCAACAATCCCTGGCGTACGTGAAGATGTCATCCAAATCGTTCTTGCGGTTAAAGGAATTGCCATCAAATCATACGTAGAGTCTGAAAAACAAATCGAACTTGACGTAACTGGTCCTATGGATGTTACTGCTGGTGATATCTTAACTGATAGCGACATTGAAATTGTCAACAAAGACCATTACTTGTTCTCTATTGCTGAAGGTCACTCAATGCGTGCTGTAATGACTGTTAAAAAAGGATACGGCTATGTTCCGGCTGACGAAAATAAAGTCGATGGAGCGCCAATTGGCACAATTGCTGTAGACTCAATTTACACACCAGTAAGTAAAGTAAATTATCAAGTAGAACCTGCCCGTGTTGGTGGAGATTCTAGCTATGATAAATTAACACTTGAAATTACTACAAACGGTACTATCGTTTCTGACGAAGCTTTGTCACTCTCAGCTAAAATCTTGACAGACCACTTGAACTTGTTCGTTGATCTTTCAGAAGTTGCAGCTGAAGCCGAAACACTTGTTGTTAAAGATGAAGTTAAAACAGAACGTGTGCTCGATAAAATTATTGAAGAAATGGACTTCTCAGTTCGTGCTTACAATGGTTTGAAACGCGCAGGTATTAACACTGTTGCTGATATTGTTGAAATGAGCGAAGCTGACATGATTAAAGTCAAAAACCTCGGTCACAAATCAGTAGAAGAAGTCAAAGTTAAATTGACTGAATTGGGACTTTCCCTT
>rpoA_Lcl-058
ATGATTGAGTTTGAAAAACCAAAAATTACTAAATTTGACGAATCAGAAAATTACGGTAAATTCGTTGTTGAACCACTTGAACGTGGTTATGGTACAACTTTAGGTAACTCTCTGCGTCGCGTCCTTTTGTCATCACTTCCTGGTGCTGCTGTGACTTCAATTCAAATTGAAGGTGTTCAACACGAATTCGCAACAATCCCTGGCGTACGTGAAGATGTCATCCAAATCGTTCTTGCGGTTAAAGGAATTGCCATCAAATCATACGTAGAGTCTGAAAAACAAATCGAACTTGACGTAACTGGTCCTATGGATGTTACTGCTGGTGATATCTTAACTGATAGCGACATTGAAATTGTCAACAAAGACCATTACTTGTTCTCTATTGCTGAAGGTCACTCAATGCGTGCTGTAATGACTGTTAAAAAAGGATACGGCTATGTTCCGGCTGACGAAAATAAAGTCGATGGAGCGCCAATTGGCACAATTGCTGTAGACTCAATTTACACACCAGTAAGTAAAGTAAATTATCAAGTAGAACCTGCCCGTGTTGGTGGAGATTCTAGCTATGATAAATTAACACTTGAAATTACTACAAACGGTACTATCGTTTCTGACGAAGCTTTGTCACTCTCAGCTAAAATCTTGACAGACCACTTGAACTTGTTCGTTGATCTTTCAGAAGTTGCAGCTGAAGCCGAAACACTTGTTGTTAAAGATGAAGTTAAAACAGAACGTGTGCTCGATAAAATTATTGAAGAAATGGACTTCTCAGTTCGTGCTTACAATGGTTTGAAACGCGCAGGTATTAACACTGTTGCTGATATTGTTGAAATGAGCGAAGCTGACATGATTAAAGTCAAAAACCTCGGTCACAAATCAGTAGAAGAAGTCAAAGTTAAATTGACTGAATTGGGACTTTCCCTT
>rpoA_Lcl-059
ATGATTGAGTTTGAAAAACCAAAAATTACTAAATTTGACGAATCAGAAAATTACGGTAAATTCGTTGTTGAACCACTTGAACGTGGTTATGGTACAACTTTAGGTAACTCTCTGCGTCGCGTCCTTTTGTCATCACTTCCTGGTGCTGCTGTGACTTCAATTCAAATTGAAGGTGTTCAACACGAATTCGCAACAATCCCTGGCGTACGTGAAGATGTCATCCAAATCGTTCTTGCGGTTAAAGGAATTGCCATCAAATCATACGTAGAGTCTGAAAAACAAATCGAACTTGACGTAACTGGTCCTATGGATGTTACTGCTGGTGATATCTTAACTGATAGCGACATTGAAATTGTCAACAAAGACCATTACTTGTTCTCTATTGCTGAAGGTCATTCAATGCGTGCTGTAATGACTGTTAAAAAAGGATACGGCTATGTTCCGGCTGACGAAAATAAAGTCGATGGAGCGCCAATTGGCACAATTGCTGTAGACTCAATTTACACACCAGTAAGTAAAGTAAATTATCAAGTAGAACCTGCCCGTGTTGGTGGAGATTCTAGCTATGATAAATTAACACTTGAAATTACTACAAACGGTACTATCGTTTCTGACGAAGCTTTGTCACTCTCAGCTAAAATCTTGACAGACCACTTGAACTTGTTCGTTGATCTTTCAGAAGTTGCAGCTGAAGCCGAAACACTTGTTGTTAAAGATGAAGTTAAAACAGAACGTGTGCTCGATAAAATTATTGAAGAAATGGACTTCTCAGTTCGTGCTTACAATGGTTTGAAACGCGCAGGTATTAACACTGTTGCTGATATTGTTGAAATGAGCGAAGCTGACATGATTAAAGTCAAAAACCTCGGTCACAAATCAGTAGAAGAAGTCAAAGTTAAATTGACTGAATTGGGACTTTCCCTT
>rpoA_Lcl-060
ATGATTGAGTTTGAAAAACCAAAAATTACTAAATTTGACGAATCAGAAAATTACGGTAAATTCGTTGTTGAACCACTTGAACGTGGTTATGGTACAACTTTAGGTAACTCTCTGCGTCGCGTCCTTTTGTCATCACTTCCTGGTGCTGCTGTGACTTCAATTCAAATTGAAGGTGTTCAACACGAATTCGCAACAATCCCTGGCGTACGTGAAGATGTCATCCAAATCGTTCTTGCGGTTAAAGGAATTGCCATCAAATCATACGTTGAATCTGAAAAACAAATCGAACTTGACGTTACTGGTCCTATGGATGTTACTGCTGGTGATATCTTAACTGATAGCGACATTGAAATTGTCAACAAAGACCATTACTTGTTCTCTATTGCTGAAGGTCACTCAATGCGTGCTGTAATGACTGTTAAAAAAGGATACGGCTATGTTCCGGCTGACGAAAATAAAGTCGATGGAGCGCCAATTGGCACAATTGCTGTAGACTCAATTTACACACCAATAAGTAAAGTAAATTATCAAGTTGAACCTGCCCGTGTTGGTGGAGATTCTAGCTACGATAAATTAACACTTGAAATTACTACAAACGGTACTATCGTTTCTGACGAAGCTTTGTCACTCTCAGCTAAAATCTTGACAGACCACTTGAACTTGTTCGTTGATCTTTCAGAAGTTGCAGCTGAAGCTGAAACACTTGTTGTTAAAGATGAAGTTAAAACAGAACGTGTGCTTGATAAAATTATTGAAGAAATGGACTTCTCAGTTCGTGCTTACAATGGTTTGAAACGTGCAGGTATCAACACTGTTGCTGATATTGTTGAAATGAGCGAAGCTGACATGATTAAAGTCAAAAACCTCGGTCACAAATCAGTAGAAGAAGTCAAAGTTAAATTGACTGAATTGGGACTTTCCCTT
>rpoA_Lcl-061
ATGATTGAGTTTGAAAAACCAAAAATTACTAAATTTGACGAATCAGAAAATTACGGTAAATTCGTTGTTGAACCACTTGAACGTGGTTATGGTACAACTTTAGGTAACTCTCTGCGTCGCGTCCTTTTGTCATCACTTCCTGGTGCTGCTGTGACTTCAATTCAAATTGAAGGTGTTCAACACGAATTCGCAACAATCCCTGGCGTACGTGAAGATGTCATCCAAATCGTTCTTGCGGTTAAAGGAATTGCCATCAAATCATACGTAGAGTCTGAAAAACAAATCGAACTTGACGTAACTGGTCCTATGGATGTTACTGCTGGTGATATCTTAACTGATAGCGACATTGAAATTGTCAACAAAGACCATTACTTGTTCTCTATTGCTGAAGGTCACTCAATGCGTGCTGTAATGACTGTTAAAAAAGGATACGGCTATGTTCCGGCTGACGAAAATAAAGTCGATGGAGCGCCAATTGGCACAATTGCTGTAGACTCAATTTACACACCAGTAAGTAAAGTAAATTATCAAGTAGAACCTGCCCGTGTTGGTGGAGATTCTAGCTATGATAAATTAACACTTGAAATTACTACAAACGGTACTATCGTTTCTGACGAAGCTTTGTCACTCTCAGCTAAAATCTTGACAGACCACTTGAACTTGTTCGTTGATCTTTCAGAAGTTGCAGCTGAAGCCGAAACACTTGTTGTTAAAGATGAAGTTAAAACAGAACGTGTGCTCGATAAAATTATTGAAGAAATGGACTTCTCAGTTCGTGCTTACAATGGTTTGAAACGCGCAGGTATTAACACTGTTGCTGATATTGTTGAAATGAGCGAAGCTGACATGATTAAAGTCAAAAACCTCGGTCACAAATCAGTAGAAGAAGTCAAAGTTAAATTGACTGAATTGGGACTTTCCCTT
>rpoA_Lcl-062
ATGATTGAGTTTGAAAAACCAAAAATTACTAAATTTGACGAATCAGAAAATTACGGTAAATTCGTTGTTGAACCACTTGAACGTGGTTATGGTACAACTTTAGGTAACTCTCTGCGTCGCGTCCTTTTGTCATCACTTCCTGGTGCTGCTGTGACTTCAATTCAAATTGAAGGTGTTCAACACGAATTCGCAACAATCCCTGGCGTACGTGAAGATGTCATCCAAATCGTTCTTGCGGTTAAAGGAATTGCCATCAAATCATACGTAGAGTCTGAAAAACAAATCGAACTTGACGTAACTGGTCCTATGGATGTTACTGCTGGTGATATCTTAACTGATAGCGACATTGAAATTGTCAACAAAGACCATTACTTGTTCTCTATTGCTGAAGGTCACTCAATGCGTGCTGTAATGACTGTTAAAAAAGGATACGGCTATGTTCCGGCTGACGAAAATAAAGTCGATGGAGCGCCAATTGGCACAATTGCTGTAGACTCAATTTACACACCAGTAAGTAAAGTAAATTATCAAGTAGAACCTGCCCGTGTTGGTGGAGATTCTAGCTATGATAAATTAACACTTGAAATTACTACAAACGGTACTATCGTTTCTGACGAAGCTTTGTCACTCTCAGCTAAAATCTTGACAGACCACTTGAACTTGTTCGTTGATCTTTCAGAAGTTGCAGCTGAAGCCGAAACACTTGTTGTTAAAGATGAAGTTAAAACAGAACGTGTGCTCGATAAAATTATTGAAGAAATGGACTTCTCAGTTCGTGCTTACAATGGTTTGAAACGCGCAGGTATCAACACTGTTGCTGATATTGTTGAAATGAGCGAAGCTGACATGATTAAAGTCAAAAACCTCGGTCACAAATCAGTAGAAGAAGTCAAAGTTAAATTGACTGAATTGGGACTTTCCCTT
>rpoA_Lcl-063
ATGATTGAGTTTGAAAAACCAAAAATTACTAAATTTGACGAATCAGAAAATTACGGTAAATTCGTTGTTGAACCACTTGAACGTGGTTATGGTACAACTTTAGGTAACTCTCTGCGTCGCGTCCTTTTGTCATCACTTCCTGGTGCTGCTGTGACTTCAATTCAAATTGAAGGTGTTCAACACGAATTCGCAACAATCCCTGGCGTACGTGAAGATGTCATCCAAATCGTTCTTGCGGTTAAAGGAATTGCCATCAAATCATACGTAGAGTCTGAAAAACAAATCGAACTTGACGTAACTGGTCCTATGGATGTTACTGCTGGTGATATCTTAACTGATAGCGACATTGAAATTGTCAACAAAGACCATTACTTGTTCTCTATTGCTGAAGGTCACTCAATGCGTGCTGTAATGACTGTTAAAAAAGGATACGGCTATGTTCCGGCTGACGAAAATAAAGTCGATGGAGCGCCAATTGGCACAATTGCTGTAGACTCAATTTACACACCAGTAAGTAAAGTAAATTATCAAGTAGAACCTGCCCGTGTTGGTGGAGATTCTAGCTATGATAAATTAACACTTGAAATTACTACAAACGGTACTATCGTTTCTGACGAAGCTTTGTCACTCTCAGCTAAAATCTTGACAGACCACTTGAACTTGTTCGTTGATCTTTCAGAAGTTGCAGCTGAAGCCGAAACACTTGTTGTTAAAGATGAAGTTAAAACAGAACGTGTGCTCGATAAAATTATTGAAGAAATGGACTTCTCAGTTCGTGCTTACAATGGTTTGAAACGCGCAGGTATTAACACTGTTGCTGATATTGTTGAAATGAGCGAAGCTGACATGATTAAAGTCAAAAACCTCGGTCACAAATCAGTAGAAGAAGTCAAAGTTAAATTGACTGAATTGGGACTTTCCCTT
>rpoA_Lcl-064
ATGATTGAGTTTGAAAAACCAAAAATTACTAAATTTGACGAATCAGAAAATTACGGTAAATTCGTTGTTGAACCACTTGAACGTGGTTATGGTACAACTTTAGGTAACTCTCTGCGTCGCGTCCTTTTGTCATCACTTCCTGGTGCTGCTGTGACTTCAATTCAAATTGAAGGTGTTCAACACGAATTCGCAACAATCCCTGGCGTACGTGAAGATGTCATCCAAATCGTTCTTGCGGTTAAAGGAATTGCCATCAAATCATACGTAGAGTCTGAAAAACAAATCGAACTTGACGTAACTGGTCCTATGGATGTTACTGCTGGTGATATCTTAACTGATAGCGACATTGAAATTGTCAACAAAGACCATTACTTGTTCTCTATTGCTGAAGGTCACTCAATGCGTGCTGTAATGACTGTTAAAAAAGGATACGGCTATGTTCCGGCTGACGAAAATAAAGTCGATGGAGCGCCAATTGGCACAATTGCTGTAGACTCAATTTACACACCAGTAAGTAAAGTAAATTATCAAGTAGAACCTGCCCGTGTTGGTGGAGATTCTAGCTATGATAAATTAACACTTGAAATTACTACAAACGGTACTATCGTTTCTGACGAAGCTTTGTCACTCTCAGCTAAAATCTTGACAGACCACTTGAACTTGTTCGTTGATCTTTCAGAAGTTGCAGCTGAAGCCGAAACACTTGTTGTTAAAGATGAAGTTAAAACAGAACGTGTGCTCGATAAAATTATTGAAGAAATGGACTTCTCAGTTCGTGCTTACAATGGTTTGAAACGCGCAGGTATCAACACTGTTGCTGATATTGTTGAAATGAGCGAAGCTGACATGATTAAAGTCAAAAACCTCGGTCACAAATCAGTAGAAGAAGTCAAAGTTAAATTGACTGAATTGGGACTTTCCCTT
>rpoA_Lcl-065
ATGATTGAGTTTGAAAAACCAAAAATTACTAAATTTGACGAATCAGAAAATTACGGTAAATTCGTTGTTGAACCACTTGAACGTGGTTATGGTACAACTTTAGGTAACTCTCTGCGTCGCGTCCTTTTGTCATCACTTCCTGGTGCTGCTGTGACTTCAATTCAAATTGAAGGTGTTCAACACGAATTCGCAACAATCCCTGGCGTACGTGAAGATGTCATCCAAATCGTTCTTGCGGTTAAAGGAATTGCCATCAAATCATACGTAGAGTCTGAAAAACAAATCGAACTTGACGTAACTGGTCCTATGGATGTTACTGCTGGTGATATCTTAACTGATAGCGACATTGAAATTGTCAACAAAGACCATTACTTGTTCTCTATTGCTGAAGGTCACTCAATGCGTGCTGTAATGACTGTTAAAAAAGGATACGGCTATGTTCCGGCTGACGAAAATAAAGTCGATGGAGCGCCAATTGGCACAATTGCTGTAGACTCAATTTACACACCAGTAAGTAAAGTAAATTATCAAGTAGAACCTGCCCGTGTTGGTGGAGATTCTAGCTATGATAAATTAACACTTGAAATTACTACAAACGGTACTATCGTTTCTGACGAAGCTTTGTCACTCTCAGCTAAAATCTTGACAGACCACTTGAACTTGTTCGTTGATCTTTCAGAAGTTGCAGCTGAAGCCGAAACACTTGTTGTTAAAGATGAAGTTAAAACAGAACGTGTGCTCGATAAAATTATTGAAGAAATGGACTTCTCAGTTCGTGCTTACAATGGTTTGAAACGCGCAGGTATTAACACTGTTGCTGATATTGTTGAAATGAGCGAAGCTGACATGATTAAAGTCAAAAACCTCGGTCACAAATCAGTAGAAGAAGTCAAAGTTAAATTGACTGAATTGGGACTTTCCCTT
>rpoA_Lcl-066
ATGATTGAGTTTGAAAAACCAAAAATTACTAAATTTGACGAATCAGAAAATTACGGTAAATTCGTTGTTGAACCACTTGAACGTGGTTATGGTACAACTTTAGGTAACTCTCTGCGTCGCGTCCTTTTGTCATCACTTCCTGGTGCTGCTGTGACTTCAATTCAAATTGAAGGTGTTCAACACGAATTCGCAACAATCCCTGGCGTACGTGAAGATGTCATCCAAATCGTTCTTGCGGTTAAAGGAATTGCCATCAAATCATACGTAGAGTCTGAAAAACAAATCGAACTTGACGTAACTGGTCCTATGGATGTTACTGCTGGTGATATCTTAACTGATAGCGACATTGAAATTGTCAACAAAGACCATTACTTGTTCTCTATTGCTGAAGGTCACTCAATGCGTGCTGTAATGACTGTTAAAAAAGGATACGGCTATGTTCCGGCTGACGAAAATAAAGTCGATGGAGCGCCAATTGGCACAATTGCTGTAGACTCAATTTACACACCAGTAAGTAAAGTAAATTATCAAGTAGAACCTGCCCGTGTTGGTGGAGATTCTAGCTATGATAAATTAACACTTGAAATTACTACAAACGGTACTATCGTTTCTGACGAAGCTTTGTCACTCTCAGCTAAAATCTTGACAGACCACTTGAACTTGTTCGTTGATCTTTCAGAAGTTGCAGCTGAAGCCGAAACACTTGTTGTTAAAGATGAAGTTAAAACAGAACGTGTGCTCGATAAAATTATTGAAGAAATGGACTTCTCAGTTCGTGCTTACAATGGTTTGAAACGCGCAGGTATTAACACTGTTGCTGATATTGTTGAAATGAGCGAAGCTGACATGATTAAAGTCAAAAACCTCGGTCACAAATCAGTAGAAGAAGTCAAAGTTAAATTGACTGAATTGGGACTTTCCCTT
>rpoA_Lcl-067
ATGATTGAGTTTGAAAAACCAAAAATTACTAAATTTGACGAATCAGAAAATTACGGTAAATTCGTTGTTGAACCACTTGAACGTGGTTATGGTACAACTTTAGGTAACTCTCTGCGTCGCGTCCTTTTGTCATCACTTCCTGGTGCTGCTGTGACTTCAATTCAAATTGAAGGTGTTCAACACGAATTCGCAACAATCCCTGGCGTACGTGAAGATGTCATCCAAATCGTTCTTGCGGTTAAAGGAATTGCCATCAAATCATACGTAGAGTCTGAAAAACAAATCGAACTTGACGTAACTGGTCCTATGGATGTTACTGCTGGTGATATCTTAACTGATAGCGACATTGAAATTGTCAACAAAGACCATTACTTGTTCTCTATTGCTGAAGGTCACTCAATGCGTGCTGTAATGACTGTTAAAAAAGGATACGGCTATGTTCCGGCTGACGAAAATAAAGTCGATGGAGCGCCAATTGGCACAATTGCTGTAGACTCAATTTACACACCAGTAAGTAAAGTAAATTATCAAGTAGAACCTGCCCGTGTTGGTGGAGATTCTAGCTATGATAAATTAACACTTGAAATTACTACAAACGGTACTATCGTTTCTGACGAAGCTTTGTCACTCTCAGCTAAAATCTTGACAGACCACTTGAACTTGTTCGTTGATCTTTCAGAAGTTGCAGCTGAAGCCGAAACACTTGTTGTTAAAGATGAAGTTAAAACAGAACGTGTGCTCGATAAAATTATTGAAGAAATGGACTTCTCAGTTCGTGCTTACAATGGTTTGAAACGCGCAGGTATTAACACTGTTGCTGATATTGTTGAAATGAGCGAAGCTGACATGATTAAAGTCAAAAACCTCGGTCACAAATCAGTAGAAGAAGTCAAAGTTAAATTGACTGAATTGGGACTTTCCCTT
>rpoA_Lcl-068
ATGATTGAGTTTGAAAAACCAAAAATTACTAAATTTGACGAATCAGAAAATTACGGTAAATTCGTTGTTGAACCACTTGAACGTGGTTATGGTACAACTTTAGGTAACTCTCTGCGTCGCGTCCTTTTGTCATCACTTCCTGGTGCTGCTGTGACTTCAATTCAAATTGAAGGTGTTCAACACGAATTCGCAACAATCCCTGGCGTACGTGAAGATGTCATCCAAATCGTTCTTGCGGTTAAAGGAATTGCCATCAAATCATACGTTGAATCTGAAAAACAAATCGAACTTGACGTTACTGGTCCTATGGATGTTACTGCTGGTGATATCTTAACTGATAGCGACATTGAAATTGTCAACAAAGACCATTACTTGTTCTCTATTGCTGAAGGTCACTCAATGCGTGCTGTAATGACTGTTAAAAAAGGATACGGCTATGTTCCGGCTGACGAAAATAAAGTCGATGGAGCGCCAATTGGCACAATTGCTGTAGACTCAATTTACACACCAGTAAGTAAAGTAAATTATCAAGTTGAACCTGCCCGTGTTGGTGGAGATTCTAGCTACGATAAATTAACACTTGAAATTACTACAAACGGTACTATCGTTTCTGACGAAGCTTTGTCACTCTCAGCTAAAATTTTGACAGACCACTTGAACTTGTTCGTTGATCTTTCAGAAGTTGCAGCTGAAGCTGAAACACTTGTTGTTAAAGATGAAGTTAAAACAGAACGTGTGCTCGATAAAATTATTGAAGAAATGGACTTCTCAGTTCGTGCTTACAATGGTTTGAAACGTGCAGGTATCAACACTGTTGCTGATATTGTTGAAATGAGCGAAGCTGACATGATTAAAGTCAAAAACCTCGGTCACAAATCAGTAGAAGAAGTCAAAGTTAAATTGACTGAATTGGGACTTTCCCTT
>rpoA_Lcl-069
ATGATTGAGTTTGAAAAACCAAAAATTACTAAATTTGACGAATCAGAAAATTACGGTAAATTCGTTGTTGAACCACTTGAACGTGGTTATGGTACAACTTTAGGTAACTCTCTGCGTCGCGTCCTTTTGTCATCACTTCCTGGTGCTGCTGTGACTTCAATTCAAATTGAAGGTGTTCAACACGAATTCGCAACAATCCCTGGCGTACGTGAAGATGTCATCCAAATCGTTCTTGCGGTTAAAGGAATTGCCATCAAATCATACGTAGAGTCTGAAAAACAAATCGAACTTGACGTAACTGGTCCTATGGATGTTACTGCTGGTGATATCTTAACTGATAGCGACATTGAAATTGTCAACAAAGACCATTACTTGTTCTCTATTGCTGAAGGTCACTCAATGCGTGCTGTAATGACTGTTAAAAAAGGATACGGCTATGTTCCGGCTGACGAAAATAAAGTCGATGGAGCGCCAATTGGCACAATTGCTGTAGACTCAATTTACACACCAGTAAGTAAAGTAAATTATCAAGTAGAACCTGCCCGTGTTGGTGGAGATTCTAGCTATGATAAATTAACACTTGAAATTACTACAAACGGTACTATCGTTTCTGACGAAGCTTTGTCACTCTCAGCTAAAATCTTGACAGACCACTTGAACTTGTTCGTTGATCTTTCAGAAGTTGCAGCTGAAGCCGAAACACTTGTTGTTAAAGATGAAGTTAAAACAGAACGTGTGCTCGATAAAATTATTGAAGAAATGGACTTCTCAGTTCGTGCTTACAATGGTTTGAAACGCGCAGGTATTAACACTGTTGCTGATATTGTTGAAATGAGCGAAGCTGACATGATTAAAGTCAAAAACCTCGGTCACAAATCAGTAGAAGAAGTCAAAGTTAAATTGACTGAATTGGGACTTTCCCTT
>rpoA_Lcl-070
ATGATTGAGTTTGAAAAACCAAAAATTACTAAATTTGACGAATCAGAAAATTACGGTAAATTCGTTGTTGAACCACTTGAACGTGGTTATGGTACAACTTTAGGTAACTCTCTGCGTCGCGTCCTTTTGTCATCACTTCCTGGTGCTGCTGTGACTTCAATTCAAATTGAAGGTGTTCAACACGAATTCGCAACAATCCCTGGCGTACGTGAAGATGTCATCCAAATCGTTCTTGCGGTTAAAGGAATTGCCATCAAATCATACGTAGAGTCTGAAAAACAAATCGAACTTGACGTAACTGGTCCTATGGATGTTACTGCTGGTGATATCTTAACTGATAGCGACATTGAAATTGTCAACAAAGACCATTACTTGTTCTCTATTGCTGAAGGTCACTCAATGCGTGCTGTAATGACTGTTAAAAAAGGATACGGCTATGTTCCGGCTGACGAAAATAAAGTCGATGGAGCGCCAATTGGCACAATTGCTGTAGACTCAATTTACACACCAGTAAGTAAAGTAAATTATCAAGTAGAACCTGCCCGTGTTGGTGGAGATTCTAGCTATGATAAATTAACACTTGAAATTACTACAAACGGTACTATCGTTTCTGACGAAGCTTTGTCACTCTCAGCTAAAATCTTGACAGACCACTTGAACTTGTTCGTTGATCTTTCAGAAGTTGCAGCTGAAGCCGAAACACTTGTTGTTAAAGATGAAGTTAAAACAGAACGTGTGCTCGATAAAATTATTGAAGAAATGGACTTCTCAGTTCGTGCTTACAATGGTTTGAAACGCGCAGGTATTAACACTGTTGCTGATATTGTTGAAATGAGCGAAGCTGACATGATTAAAGTCAAAAACCTCGGTCACAAATCAGTAGAAGAAGTCAAAGTTAAATTGACTGAATTGGGACTTTCCCTT
>rpoA_Lcl-071
ATGATTGAGTTTGAAAAACCAAAAATTACTAAATTTGACGAATCAGAAAATTACGGTAAATTCGTTGTTGAACCACTTGAACGTGGTTATGGTACAACTTTAGGTAACTCTCTGCGTCGCGTCCTTTTGTCATCACTTCCTGGTGCTGCTGTGACTTCAATTCAAATTGAAGGTGTTCAACACGAATTCGCAACAATCCCTGGCGTACGTGAAGATGTCATCCAAATCGTTCTTGCGGTTAAAGGAATTGCCATCAAATCATACGTAGAGTCTGAAAAACAAATCGAACTTGACGTAACTGGTCCTATGGATGTTACTGCTGGTGATATCTTAACTGATAGCGACATTGAAATTGTCAACAAAGACCATTACTTGTTCTCTATTGCTGAAGGTCACTCAATGCGTGCTGTAATGACTGTTAAAAAAGGATACGGCTATGTTCCGGCTGACGAAAATAAAGTCGATGGAGCGCCAATTGGCACAATTGCTGTAGACTCAATTTACACACCAGTAAGTAAAGTAAATTATCAAGTAGAACCTGCCCGTGTTGGTGGAGATTCTAGCTATGATAAATTAACACTTGAAATTACTACAAACGGTACTATCGTTTCTGACGAAGCTTTGTCACTCTCAGCTAAAATCTTGACAGACCACTTGAACTTGTTCGTTGATCTTTCAGAAGTTGCAGCTGAAGCCGAAACACTTGTTGTTAAAGATGAAGTTAAAACAGAACGTGTGCTCGATAAAATTATTGAAGAAATGGACTTCTCAGTTCGTGCTTACAATGGTTTGAAACGCGCAGGTATTAACACTGTTGCTGATATTGTTGAAATGAGCGAAGCTGACATGATTAAAGTCAAAAACCTCGGTCACAAATCAGTAGAAGAAGTCAAAGTTAAATTGACTGAATTGGGACTTTCCCTT
>rpoA_Lcl-072
ATGATTGAGTTTGAAAAACCAAAAATTACTAAATTTGACGAATCAGAAAATTACGGTAAATTCGTTGTTGAACCACTTGAACGTGGTTATGGTACAACTTTAGGTAACTCTCTGCGTCGCGTCCTTTTGTCATCACTTCCTGGTGCTGCTGTGACTTCAATTCAAATTGAAGGTGTTCAACACGAATTCGCAACAATCCCTGGCGTACGTGAAGATGTCATCCAAATCGTTCTTGCGGTTAAAGGAATTGCCATCAAATCATACGTAGAGTCTGAAAAACAAATCGAACTTGACGTAACTGGTCCTATGGATGTTACTGCTGGTGATATCTTAACTGATAGCGACATTGAAATTGTCAACAAAGACCATTACTTGTTCTCTATTGCTGAAGGTCACTCAATGCGTGCTGTAATGACTGTTAAAAAAGGATACGGCTATGTTCCGGCTGACGAAAATAAAGTCGATGGAGCGCCAATTGGCACAATTGCTGTAGACTCAATTTACACACCAGTAAGTAAAGTAAATTATCAAGTAGAACCTGCCCGTGTTGGTGGAGATTCTAGCTATGATAAATTAACACTTGAAATTACTACAAACGGTACTATCGTTTCTGACGAAGCTTTGTCACTCTCAGCTAAAATCTTGACAGACCACTTGAACTTGTTCGTTGATCTTTCAGAAGTTGCAGCTGAAGCCGAAACACTTGTTGTTAAAGATGAAGTTAAAACAGAACGTGTGCTCGATAAAATTATTGAAGAAATGGACTTCTCAGTTCGTGCTTACAATGGTTTGAAACGCGCAGGTATTAACACTGTTGCTGATATTGTTGAAATGAGCGAAGCTGACATGATTAAAGTCAAAAACCTCGGTCACAAATCAGTAGAAGAAGTCAAAGTTAAATTGACTGAATTGGGACTTTCCCTT
>rpoA_Lcl-073
ATGATTGAGTTTGAAAAACCAAAAATTACTAAATTTGACGAATCAGAAAATTACGGTAAATTCGTTGTTGAACCACTTGAACGTGGTTATGGTACAACTTTAGGTAACTCTCTGCGTCGCGTCCTTTTGTCATCACTTCCTGGTGCTGCTGTGACTTCAATTCAAATTGAAGGTGTTCAACACGAATTCGCAACAATCCCTGGCGTACGTGAAGATGTCATCCAAATCGTTCTTGCGGTTAAAGGAATTGCCATCAAATCATACGTAGAGTCTGAAAAACAAATCGAACTTGACGTAACTGGTCCTATGGATGTTACTGCTGGTGATATCTTAACTGATAGCGACATTGAAATTGTCAACAAAGACCATTACTTGTTCTCTATTGCTGAAGGTCACTCAATGCGTGCTGTAATGACTGTTAAAAAAGGATACGGCTATGTTCCGGCTGACGAAAATAAAGTCGATGGAGCGCCAATTGGCACAATTGCTGTAGACTCAATTTACACACCAGTAAGTAAAGTAAATTATCAAGTAGAACCTGCCCGTGTTGGTGGAGATTCTAGCTATGATAAATTAACACTTGAAATTACTACAAACGGTACTATCGTTTCTGACGAAGCTTTGTCACTCTCAGCTAAAATCTTGACAGACCACTTGAACTTGTTCGTTGATCTTTCAGAAGTTGCAGCTGAAGCCGAAACACTTGTTGTTAAAGATGAAGTTAAAACAGAACGTGTGCTCGATAAAATTATTGAAGAAATGGACTTCTCAGTTCGTGCTTACAATGGTTTGAAACGCGCAGGTATTAACACTGTTGCTGATATTGTTGAAATGAGCGAAGCTGACATGATTAAAGTCAAAAACCTCGGTCACAAATCAGTAGAAGAAGTCAAAGTTAAATTGACTGAATTGGGACTTTCCCTT
>rpoA_Lcl-074
ATGATTGAGTTTGAAAAACCAAAAATTACTAAATTTGACGAATCAGAAAATTACGGTAAATTCGTTGTTGAACCACTTGAACGTGGTTATGGTACAACTTTAGGTAACTCTCTGCGTCGCGTCCTTTTGTCATCACTTCCTGGTGCTGCTGTGACTTCAATTCAAATTGAAGGTGTTCAACACGAATTCGCAACAATCCCTGGCGTACGTGAAGATGTCATCCAAATCGTTCTTGCGGTTAAAGGAATTGCCATCAAATCATACGTAGAGTCTGAAAAACAAATCGAACTTGACGTAACTGGTCCTATGGATGTTACTGCTGGTGATATCTTAACTGATAGCGACATTGAAATTGTCAACAAAGACCATTACTTGTTCTCTATTGCTGAAGGTCACTCAATGCGTGCTGTAATGACTGTTAAAAAAGGATACGGCTATGTTCCGGCTGACGAAAATAAAGTCGATGGAGCGCCAATTGGCACAATTGCTGTAGACTCAATTTACACACCAGTAAGTAAAGTAAATTATCAAGTAGAACCTGCCCGTGTTGGTGGAGATTCTAGCTATGATAAATTAACACTTGAAATTACTACAAACGGTACTATCGTTTCTGACGAAGCTTTGTCACTCTCAGCTAAAATCTTGACAGACCACTTGAACTTGTTCGTTGATCTTTCAGAAGTTGCAGCTGAAGCCGAAACACTTGTTGTTAAAGATGAAGTTAAAACAGAACGTGTGCTCGATAAAATTATTGAAGAAATGGACTTCTCAGTTCGTGCTTACAATGGTTTGAAACGCGCAGGTATCAACACTGTTGCTGATATTGTTGAAATGAGCGAAGCTGACATGATTAAAGTCAAAAACCTCGGTCACAAATCAGTAGAAGAAGTCAAAGTTAAATTGACTGAATTGGGACTTTCCCTT
>rpoA_Lcl-075
ATGATTGAGTTTGAAAAACCAAAAATTACTAAATTTGACGAATCAGAAAATTACGGTAAATTCGTTGTTGAACCACTTGAACGTGGTTATGGTACAACTTTAGGTAACTCTCTGCGTCGCGTCCTTTTGTCATCACTTCCTGGTTCTGCTGTGACTTCAATTCAAATTGAAGGTGTTCAACACGAATTCGCAACAATCCCTGGCGTACGTGAAGATGTCATCCAAATCGTTCTTGCGGTTAAAGGAATTGCCATCAAATCATACGTTGAATCTGAAAAACAAATCGAACTTGACGTTACTGGTCCTATGGATGTTACTGCTGGTGATATCTTAACTGATAGCGACATTGAAATTGTCAACAAAGACCATTACTTGTTCTCTATTGCTGAAGGTCACTCAATGCGTGCTGTAATGACTGTTAAAAAAGGATACGGCTATGTTCCGGCTGACGAAAATAAAGTCGATGGAGCGCCAATTGGCACAATTGCTGTAGACTCAATTTACACACCAGTAAGTAAAGTAAATTATCAAGTTGAACCTGCCCGTGTTGGTGGAGATTCTAGCTACGATAAATTAACACTTGAAATTACTACAAACGGTACTATCGTTTCTGACGAAGCTTTGTCACTCTCAGCTAAAATTTTGACAGACCACTTGAACTTGTTCGTTGATCTTTCAGAAGTTGCAGCTGAAGCTGAAACACTTGTTGTTAAAGATGAAGTTAAAACAGAACGTGTGCTCGATAAAATTATTGAAGAAATGGACTTCTCAGTTCGTACTTACAATGGTTTGAAACGTGCAGGTATCAACACTGTTGCTGATATTGTTGAAATGAGCGAAGCTGACATGATTAAAGTCAAAAACCTCGGTCACAAATCAGTAGAAGAAGTCAAAGTTAAATTGACTGAATTGGGACTTTCCCTT
>rpoA_Lcl-076
ATGATTGAGTTTGAAAAACCAAAAATTACTAAATTTGACGAATCAGAAAATTACGGTAAATTCGTTGTTGAACCACTTGAACGTGGTTATGGTACAACTTTAGGTAACTCTCTGCGTCGCGTCCTTTTGTCATCACTTCCTGGTGCTGCTGTGACTTCAATTCAAATTGAAGGTGTTCAACACGAATTCGCAACAATCCCTGGCGTACGTGAAGATGTCATCCAAATCGTTCTTGCGGTTAAAGGAATTGCCATCAAATCATACGTAGAGTCTGAAAAACAAATCGAACTTGACGTAACTGGTCCTATGGATGTTACTGCTGGTGATATCTTAACTGATAGCGACATTGAAATTGTCAACAAAGACCATTACTTGTTCTCTATTGCTGAAGGTCACTCAATGCGTGCTGTAATGACTGTTAAAAAAGGATACGGCTATGTTCCGGCTGACGAAAATAAAGTCGATGGAGCGCCAATTGGCACAATTGCTGTAGACTCAATTTACACACCAGTAAGTAAAGTAAATTATCAAGTAGAACCTGCCCGTGTTGGTGGAGATTCTAGCTATGATAAATTAACACTTGAAATTACTACAAACGGTACTATCGTTTCTGACGAAGCTTTGTCACTCTCAGCTAAAATCTTGACAGACCACTTGAACTTGTTCGTTGATCTTTCAGAAGTTGCAGCTGAAGCCGAAACACTTGTTGTTAAAGATGAAGTTAAAACAGAACGTGTGCTCGATAAAATTATTGAAGAAATGGACTTCTCAGTTCGTGCTTACAATGGTTTGAAACGCGCAGGTATTAACACTGTTGCTGATATTGTTGAAATGAGCGAAGCTGACATGATTAAAGTCAAAAACCTCGGTCACAAATCAGTAGAAGAAGTCAAAGTTAAATTGACTGAATTGGGACTTTCCCTT
>rpoA_Lcl-077
ATGATTGAGTTTGAAAAACCAAAAATTACTAAATTTGACGAATCAGAAAATTACGGTAAATTCGTTGTTGAACCACTTGAACGTGGTTATGGTACAACTTTAGGTAACTCTCTGCGTCGCGTCCTTTTGTCATCACTTCCTGGTGCTGCTGTGACTTCAATTCAAATTGAAGGTGTTCAACACGAATTCGCAACAATCCCTGGCGTACGTGAAGATGTCATCCAAATCGTTCTTGCGGTTAAAGGAATTGCCATCAAATCATACGTAGAGTCTGAAAAACAAATCGAACTTGACGTAACTGGTCCTATGGATGTTACTGCTGGTGATATCTTAACTGATAGCGACATTGAAATTGTCAACAAAGACCATTACTTGTTCTCTATTGCTGAAGGTCACTCAATGCGTGCTGTAATGACTGTTAAAAAAGGATACGGCTATGTTCCGGATGACGAAAATAAAGTCGATGGAGCGCCAATTGGCACAATTGCTGTAGACTCAATTTACACACCAGTAAGTAAAGTAAATTATCAAGTAGAACCTGCCCGTGTTGGTGGAGATTCTAGCTATGATAAATTAACACTTGAAATTACTACAAACGGTACTATCGTTTCTGACGAAGCTTTGTCACTCTCAGCTAAAATCTTGACAGACCACTTGAACTTGTTCGTTGATCTTTCAGAAGTTGCAGCTGAAGCCGAAACACTTGTTGTTAAAGATGAAGTTAAAACAGAACGTGTGCTCGATAAAATTATTGAAGAAATGGACTTCTCAGTTCGTGCTTACAATGGTTTGAAACGCGCAGGTATTAACACTGTTGCTGATATTGTTGAAATGAGCGAAGCTGACATGATTAAAGTCAAAAACCTCGGTCACAAATCAGTAGAAGAAGTCAAAGTTAAATTGACTGAATTGGGACTTTCCCTT
>rpoA_Lcl-078
ATGATTGAGTTTGAAAAACCAAAAATTACTAAATTTGACGAATCAGAAAATTACGGTAAATTCGTTGTTGAACCACTTGAACGTGGTTATGGTACAACTTTAGGTAACTCTCTGCGTCGCGTCCTTTTGTCATCACTTCCTGGTGCTGCTGTGACTTCAATTCAAATTGAAGGTGTTCAACACGAATTCGCAACAATCCCTGGCGTACGTGAAGATGTCATCCAAATCGTTCTTGCGGTTAAAGGAATTGCCATCAAATCATACGTAGAGTCTGAAAAACAAATCGAACTTGACGTAACTGGTCCTATGGATGTTACTGCTGGTGATATCTTAACTGATAGCGACATTGAAATTGTCAACAAAGACCATTACTTGTTCTCTATTGCTGAAGGTCACTCAATGCGTGCTGTAATGACTGTTAAAAAAGGATACGGCTATGTTCCGGCTGACGAAAATAAAGTCGATGGAGCGCCAATTGGCACAATTGCTGTAGACTCAATTTACACACCAGTAAGTAAAGTAAATTATCAAGTAGAACCTGCCCGTGTAGGTGGAGATTCTAGCTACGATAAATTAACACTTGAAATTACTACAAACGGTACTATCGTTTCTGACGAAGCTTTGTCACTCTCAGCTAAAATCTTGACAGACCACTTGAACTTGTTCGTTGATCTTTCAGAAGTTGCAGCTGAAGCCGAAACACTTGTTGTTAAAGATGAAGTTAAAACAGAACGTGTGCTCGATAAAATTATTGAAGAAATGGACTTCTCAGTTCGTGCTTACAATGGTTTGAAACGCGCAGGTATTAACACTGTTGCTGATATTGTTGAAATGAGCGAAGCTGACATGATTAAAGTCAAAAACCTCGGTCACAAATCAGTAGAAGAAGTCAAAGTTAAATTGACTGAATTGGGACTTTCCCTT
>rpoA_Lcl-079
ATGATTGAGTTTGAAAAACCAAAAATTACTAAATTTGACGAATCAGAAAATTACGGTAAATTCGTTGTTGAACCACTTGAACGTGGTTATGGTACAACTTTAGGTAACTCTCTGCGTCGCGTCCTTTTGTCATCACTTCCTGGTGCTGCTGTGACTTCAATTCAAATTGAAGGTGTTCAACACGAATTCGCAACAATCCCTGGCGTACGTGAAGATGTCATCCAAATCGTTCTTGCGGTTAAAGGAATTGCCATCAAATCATACGTAGAGTCTGAAAAACAAATCGAACTTGACGTAACTGGTCCTATGGATGTTACTGCTGGTGATATCTTAACTGATAGCGACATTGAAATTGTCAACAAAGACCATTACTTGTTCTCTATTGCTGAAGGTCACTCAATGCGTGCTGTAATGACTGTTAAAAAAGGATACGGCTATGTTCCGGCTGACGAAAATAAAGTCGATGGAGCGCCAATTGGCACAATTGCTGTAGACTCAATTTACACACCAGTAAGTAAAGTAAATTATCAAGTAGAACCTGCCCGTGTTGGTGGAGATTCTAGCTATGATAAATTAACACTTGAAATTACTACAAACGGTACTATCGTTTCTGACGAAGCTTTGTCACTCTCAGCTAAAATCTTGACAGACCACTTGAACTTGTTCGTTGATCTTTCAGAAGTTGCAGCTGAAGCCGAAACACTTGTTGTTAAAGATGAAGTTAAAACAGAACGTGTGCTCGATAAAATTATTGAAGAAATGGACTTCTCAGTTCGTGCTTACAATGGTTTGAAACGCGCAGGTATCAACACTGTTGCTGATATTGTTGAAATGAGCGAAGCTGACATGATTAAAGTCAAAAACCTCGGTCACAAATCAGTAGAAGAAGTCAAAGTTAAATTGACTGAATTGGGACTTTCCCTT
>rpoA_Lcl-080
ATGATTGAGTTTGAAAAACCAAAAATTACTAAATTTGACGAATCAGAAAATTACGGTAAATTCGTTGTTGAACCACTTGAACGTGGTTATGGTACAACTTTAGGTAACTCTCTGCGTCGCGTCCTTTTGTCATCACTTCCTGGTGCTGCTGTGACTTCAATTCAAATTGAAGGTGTTCAACACGAATTCGCAACAATCCCTGGCGTACGTGAAGATGTCATCCAAATCGTTCTTGCGGTTAAAGGAATTGCCATCAAATCATACGTAGAGTCTGAAAAACAAATCGAACTTGACGTAACTGGTCCTATGGATGTTACTGCTGGTGATATCTTAACTGATAGCGACATTGAAATTGTCAACAAAGACCATTACTTGTTCTCTATTGCTGAAGGTCACTCAATGCGTGCTGTAATGACTGTTAAAAAAGGATACGGCTATGTTCCGGCTGACGAAAATAAAGTCGATGGAGCGCCAATTGGCACAATTGCTGTAGACTCAATTTACACACCAGTAAGTAAAGTAAATTATCAAGTAGAACCTGCCCGTGTTGGTGGAGATTCTAGCTATGATAAATTAACACTTGAAATTACTACAAACGGTACTATCGTTTCTGACGAAGCTTTGTCACTCTCAGCTAAAATCTTGACAGACCACTTGAACTTGTTCGTTGATCTTTCAGAAGTTGCAGCTGAAGCCGAAACACTTGTTGTTAAAGATGAAGTTAAAACAGAACGTGTGCTCGATAAAATTATTGAAGAAATGGACTTCTCAGTTCGTGCTTACAATGGTTTGAAACGCGCAGGTATCAACACTGTTGCTGATATTGTTGAAATGAGCGAAGCTGACATGATTAAAGTCAAAAACCTCGGTCACAAATCAGTAGAAGAAGTCAAAGTTAAATTGACTGAATTGGGACTTTCCCTT
>rpoA_Lcl-081
ATGATTGAGTTTGAAAAACCAAAAATTACTAAATTTGACGAATCAGAAAATTACGGTAAATTCGTTGTTGAACCACTTGAACGTGGTTATGGTACAACTTTAGGTAACTCTCTGCGTCGCGTCCTTTTGTCATCACTTCCTGGTGCTGCTGTGACTTCAATTCAAATTGAAGGTGTTCAACACGAATTCGCAACAATCCCTGGCGTACGTGAAGATGTCATCCAAATCGTTCTTGCGGTTAAAGGAATTGCCATCAAATCATACGTAGAGTCTGAAAAACAAATCGAACTTGACGTAACTGGTCCTATGGATGTTACTGCTGGTGATATCTTAACTGATAGCGACATTGAAATTGTCAACAAAGACCATTACTTGTTCTCTATTGCTGAAGGTCACTCAATGCGTGCTGTAATGACTGTTAAAAAAGGATACGGCTATGTTCCAGCTGACGAAAATAAAGTCGATGGAGCGCCAATTGGCACAATTGCTGTAGACTCAATTTACACACCAGTAAGTAAAGTAAATTATCAAGTAGAACCTGCCCGTGTTGGTGGAGATTCTAGCTATGATAAATTAACACTTGAAATTACTACAAACGGTACTATCGTTTCTGACGAAGCTTTGTCACTCTCAGCTAAAATCTTGACAGACCACTTGAACTTGTTCGTTGATCTTTCAGAAGTTGCAGCTGAAGCCGAAACACTTGTTGTTAAAGATGAAGTTAAAACAGAACGTGTGCTCGATAAAATTATTGAAGAAATGGACTTCTCAGTTCGTGCTTACAATGGTTTGAAACGCGCAGGTATTAACACTGTTGCTGATATTGTTGAAATGAGCGAAGCTGACATGATTAAAGTCAAAAACCTCGGTCACAAATCAGTAGAAGAAGTCAAAGTTAAATTGACTGAATTGGGACTTTCCCTT
>rpoA_Lcl-082
ATGATTGAGTTTGAAAAACCAAAAATTACTAAATTTGACGAATCAGAAAATTACGGTAAATTCGTTGTTGAACCACTTGAACGTGGTTATGGTACAACTTTAGGTAACTCTCTGCGTCGCGTCCTTTTGTCATCACTTCCTGGTGCTGCTGTGACTTCAATTCAAATTGAAGGTGTTCAACACGAATTCGCAACAATCCCTGGCGTACGTGAAGATGTCATCCAAATCGTTCTTGCGGTTAAAGGAATTGCCATCAAATCATACGTAGAGTCTGAAAAACAAATCGAACTTGACGTAACTGGTCCTATGGATGTTACTGCTGGTGATATCTTAACTGATAGCGACATTGAAATTGTCAACAAAGACCATTACTTGTTCTCTATTGCTGAAGGTCACTCAATGCGTGCTGTAATGACTGTTAAAAAAGGATACGGCTATGTTCCGGCTGACGAAAATAAAGTCGATGGAGCGCCAATTGGCACAATTGCTGTAGACTCAATTTACACACCAGTAAGTAAAGTAAATTATCAAGTAGAACCTGCCCGTGTTGGTGGAGATTCTAGCTATGATAAATTAACACTTGAAATTACTACAAACGGTACTATCGTTTCTGACGAAGCTTTGTCACTCTCAGCTAAAATCTTGACAGACCACTTGAACTTGTTCGTTGATCTTTCAGAAGTTGCAGCTGAAGCCGAAACACTTGTTGTTAAAGATGAAGTTAAAACAGAACGTGTGCTCGATAAAATTATTGAAGAAATGGACTTCTCAGTTCGTGCTTACAATGGTTTGAAACGCGCAGGTATTAACACTGTTGCTGATATTGTTGAAATGAGCGAAGCTGACATGATTAAAGTCAAAAACCTCGGTCACAAATCAGTAGAAGAAGTCAAAGTTAAATTGACTGAATTGGGACTTTCCCTT
>rpoA_Lcl-083
ATGATTGAGTTTGAAAAACCAAAAATTACTAAATTTGACGAATCAGAAAATTACGGTAAATTCGTTGTTGAACCACTTGAACGTGGTTATGGTACAACTTTAGGTAACTCTCTGCGTCGCGTCCTTTTGTCATCACTTCCTGGTGCTGCTGTGACTTCAATTCAAATTGAAGGTGTTCAACACGAATTCGCAACAATCCCTGGCGTACGTGAAGATGTCATCCAAATCGTTCTTGCGGTTAAAGGAATTGCCATCAAATCATACGTAGAGTCTGAAAAACAAATCGAACTTGACGTAACTGGTCCTATGGATGTTACTGCTGGTGATATCTTAACTGATAGCGACATTGAAATTGTCAACAAAGACCATTACTTGTTCTCTATTGCTGAAGGTCACTCAATGCGTGCTGTAATGACTGTTAAAAAAGGATACGGCTATGTTCCGGCTGACGAAAATAAAGTCGATGGAGCGCCAATTGGCACAATTGCTGTAGACTCAATTTACACACCAGTAAGTAAAGTAAATTATCAAGTAGAACCTGCCCGTGTTGGTGGAGATTCTAGCTATGATAAATTAACACTTGAAATTACTACAAACGGTACTATCGTTTCTGACGAAGCTTTGTCACTCTCAGCTAAAATCTTGACAGACCACTTGAACTTGTTCGTTGATCTTTCAGAAGTTGCAGCTGAAGCCGAAACACTTGTTGTTAAAGATGAAGTTAAAACAGAACGTGTGCTCGATAAAATTATTGAAGAAATGGACTTCTCAGTTCGTGCTTACAATGGTTTGAAACGCGCAGGTATTAACACTGTTGCTGATATTGTTGAAATGAGCGAAGCTGACATGATTAAAGTCAAAAACCTCGGTCACAAATCAGTAGAAGAAGTCAAAGTTAAATTGACTGAATTGGGACTTTCCCTT
>rpoA_Lcl-084
ATGATTGAGTTTGAAAAACCAAAAATTACTAAATTTGACGAATCAGAAAATTACGGTAAATTCGTTGTTGAACCACTTGAACGTGGTTATGGTACAACTTTAGGTAACTCTCTGCGTCGCGTCCTTTTGTCATCACTTCCTGGTGCTGCTGTGACTTCAATTCAAATTGAAGGTGTTCAACACGAATTCGCAACAATCCCTGGCGTACGTGAAGATGTCATCCAAATCGTTCTTGCGGTTAAAGGAATTGCCATCAAATCATACGTAGAGTCTGAAAAACAAATCGAACTTGACGTAACTGGTCCTATGGATGTTACTGCTGGTGATATCTTAACTGATAGCGACATTGAAATTGTCAACAAAGACCATTACTTGTTCTCTATTGCTGAAGGTCACTCAATGCGTGCTGTAATGACTGTTAAAAAAGGATACGGCTATGTTCCGGCTGACGAAAATAAAGTCGATGGAGCGCCAATTGGCACAATTGCTGTAGACTCAATTTACACACCAGTAAGTAAAGTAAATTATCAAGTAGAACCTGCCCGTGTTGGTGGAGATTCTAGCTATGATAAATTAACACTTGAAATTACTACAAACGGTACTATCGTTTCTGACGAAGCTTTGTCACTCTCAGCTAAAATCTTGACAGACCACTTGAACTTGTTCGTTGATCTTTCAGAAGTTGCAGCTGAAGCCGAAACACTTGTTGTTAAAGATGAAGTTAAAACAGAACGTGTGCTCGATAAAATTATTGAAGAAATGGACTTCTCAGTTCGTGCTTACAATGGTTTGAAACGCGCAGGTATTAACACTGTTGCTGATATTGTTGAAATGAGCGAAGCTGACATGATTAAAGTCAAAAACCTCGGTCACAAATCAGTAGAAGAAGTCAAAGTTAAATTGACTGAATTGGGACTTTCCCTT
>rpoA_Lcl-085
ATGATTGAGTTTGAAAAACCAAAAATTACTAAATTTGACGAATCAGAAAATTACGGTAAATTCGTTGTTGAACCACTTGAACGTGGTTATGGTACAACTTTAGGTAACTCTCTGCGTCGCGTCCTTTTGTCATCACTTCCTGGTGCTGCTGTGACTTCAATTCAAATTGAAGGTGTTCAACACGAATTCGCAACAATCCCTGGCGTACGTGAAGATGTCATCCAAATCGTTCTTGCGGTTAAAGGAATTGCCATCAAATCATACGTAGAGTCTGAAAAACAAATCGAACTTGACGTAACTGGTCCTATGGATGTTACTGCTGGTGATATCTTAACTGATAGCGACATTGAAATTGTCAACAAAGACCATTACTTGTTCTCTATTGCTGAAGGTCACTCAATGCGTGCTGTAATGACTGTTAAAAAAGGATACGGCTATGTTCCGGCTGACGAAAATAAAGTCGATGGAGCGCCAATTGGCACAATTGCTGTAGACTCAATTTACACACCAGTAAGTAAAGTAAATTATCAAGTAGAACCTGCCCGTGTTGGTGGAGATTCTAGCTATGATAAATTAACACTTGAAATTACTACAAACGGTACTATCGTTTCTGACGAAGCTTTGTCACTCTCAGCTAAAATCTTGACAGACCACTTGAACTTGTTCGTTGATCTTTCAGAAGTTGCAGCTGAAGCCGAAACACTTGTTGTTAAAGATGAAGTTAAAACAGAACGTGTGCTCGATAAAATTATTGAAGAAATGGACTTCTCAGTTCGTGCTTACAATGGTTTGAAACGCGCAGGTATTAACACTGTTGCTGATATTGTTGAAATGAGCGAAGCTGACATGATTAAAGTCAAAAACCTCGGTCACAAATCAGTAGAAGAAGTCAAAGTTAAATTGACTGAATTGGGACTTTCCCTT
>rpoA_Lcl-086
ATGATTGAGTTTGAAAAACCAAAAATTACTAAATTTGACGAATCAGAAAATTACGGTAAATTCGTTGTTGAACCACTTGAACGTGGTTATGGTACAACTTTAGGTAACTCTCTGCGTCGCGTCCTTTTGTCATCACTTCCTGGTGCTGCTGTGACTTCAATTCAAATTGAAGGTGTTCAACACGAATTCGCAACAATCCCTGGCGTACGTGAAGATGTCATCCAAATCGTTCTTGCGGTTAAAGGAATTGCCATCAAATCATACGTAGAGTCTGAAAAACAAATCGAACTTGACGTAACTGGTCCTATGGATGTTACTGCTGGTGATATCTTAACTGATAGCGACATTGAAATTGTCAACAAAGACCATTACTTGTTCTCTATTGCTGAAGGTCACTCAATGCGTGCTGTAATGACTGTTAAAAAAGGATACGGCTATGTTCCGGCTGACGAAAATAAAGTCGATGGAGCGCCAATTGGCACAATTGCTGTAGACTCAATTTACACACCAGTAAGTAAAGTAAATTATCAAGTAGAACCTGCCCGTGTAGGTGGAGATTCTAGCTACGATAAATTAACACTTGAAATTACTACAAACGGTACTATCGTTTCTGACGAAGCTTTGTCACTCTCAGCTAAAATCTTGACAGACCACTTGAACTTGTTCGTTGATCTTTCAGAAGTTGCAGCTGAAGCCGAAACACTTGTTGTTAAAGATGAAGTTAAAACAGAACGTGTGCTCGATAAAATTATTGAAGAAATGGACTTCTCAGTTCGTGCTTACAATGGTTTGAAACGCGCAGGTATTAACACTGTTGCTGATATTGTTGAAATGAGCGAAGCTGACATGATTAAAGTCAAAAACCTCGGTCACAAATCAGTAGAAGAAGTCAAAGTTAAATTGACTGAATTGGGACTTTCCCTT
>rpoA_Lcl-087
ATGATTGAGTTTGAAAAACCAAAAATTACTAAATTTGACGAATCAGAAAATTACGGTAAATTCGTTGTTGAACCACTTGAACGTGGTTATGGTACAACTTTAGGTAACTCTCTGCGTCGCGTCCTTTTGTCATCACTTCCTGGTGCTGCTGTGACTTCAATTCAAATTGAAGGTGTTCAACACGAATTCGCAACAATCCCTGGCGTACGTGAAGATGTCATCCAAATCGTTCTTGCGGTTAAAGGAATTGCCATCAAATCATACGTAGAGTCTGAAAAACAAATCGAACTTGACGTAACTGGTCCTATGGATGTTACTGCTGGTGATATCTTAACTGATAGCGACATTGAAATTGTCAACAAAGACCATTACTTGTTCTCTATTGCTGAAGGTCACTCAATGCGTGCTGTAATGACTGTTAAAAAAGGATACGGCTATGTTCCGGCTGACGAAAATAAAGTCGATGGAGCGCCAATTGGCACAATTGCTGTAGACTCAATTTACACACCAGTAAGTAAAGTAAATTATCAAGTAGAACCTGCCCGTGTTGGTGGAGATTCTAGCTATGATAAATTAACACTTGAAATTACTACAAACGGTACTATCGTTTCTGACGAAGCTTTGTCACTCTCAGCTAAAATCTTGACAGACCACTTGAACTTGTTCGTTGATCTTTCAGAAGTTGCAGCTGAAGCCGAAACACTTGTTGTTAAAGATGAAGTTAAAACAGAACGTGTGCTCGATAAAATTATTGAAGAAATGGACTTCTCAGTTCGTGCTTACAATGGTTTGAAACGCGCAGGTATCAACACTGTTGCTGATATTGTTGAAATGAGCGAAGCTGACATGATTAAAGTCAAAAACCTCGGTCACAAATCAGTAGAAGAAGTCAAAGTTAAATTGACTGAATTGGGACTTTCCCTT
>rpoA_Lcl-088
ATGATTGAGTTTGAAAAACCAAAAATTACTAAATTTGACGAATCAGAAAATTACGGTAAATTCGTTGTTGAACCACTTGAACGTGGTTATGGTACAACTTTAGGTAACTCTCTGCGTCGCGTCCTTTTGTCATCACTTCCTGGTGCTGCTGTGACTTCAATTCAAATTGAAGGTGTTCAACACGAATTCGCAACAATCCCTGGCGTACGTGAAGATGTCATCCAAATCGTTCTTGCGGTTAAAGGAATTGCCATCAAATCATACGTTGAATCTGAAAAACAAATCGAACTTGACGTTACTGGTCCTATGGATGTTACTGCTGGTGATATCTTAACTGATAGCGACATTGAAATTGTCAACAAAGACCATTACTTGTTCTCTATTGCTGAAGGTCACTCAATGCGTGCTGTAATGACTGTTAAAAAAGGATACGGCTATGTTCCGGCTGACGAAAATAAAGTCGATGGAGCGCCAATTGGCACAATTGCTGTAGACTCAATTTACACACCAGTAAGTAAAGTAAATTATCAAGTTGAACCTGCCCGTGTTGGTGGAGATTCTAGCTACGATAAATTAACACTTGAAATTACTACAAACGGTACTATCGTTTCTGACGAAGCTTTGTCACTCTCAGCTAAAATTTTGACAGACCACTTGAACTTGTTCGTTGATCTTTCAGAAGTTGCAGCTGAAGCTGAAACACTTGTTGTTAAAGATGAAGTTAAAACAGAACGTGTGCTCGATAAAATTATTGAAGAAATGGACTTCTCAGTTCGTGCTTACAATGGTTTGAAACGTGCAGGTATCAACACTGTTGCTGATATTGTTGAAATGAGCGAAGCTGACATGATTAAAGTCAAAAACCTCGGTCACAAATCAGTAGAAGAAGTCAAAGTTAAATTGACTGAATTGGGACTTTCCCTT
>rpoA_Lcl-089
ATGATTGAGTTTGAAAAACCAAAAATTACTAAATTTGACGAATCAGAAAATTACGGTAAATTCGTTGTTGAACCACTTGAACGTGGTTATGGTACAACTTTAGGTAACTCTCTGCGTCGCGTCCTTTTGTCATCACTTCCTGGTGCTGCTGTGACTTCAATTCAAATTGAAGGTGTTCAACACGAATTCGCAACAATCCCTGGCGTACGTGAAGATGTCATCCAAATCGTTCTTGCGGTTAAAGGAATTGCCATCAAATCATACGTTGAATCTGAAAAACAAATCGAACTTGACGTTACTGGTCCTATGGATGTTACTGCTGGTGATATCTTAACTGATAGCGACATTGAAATTGTCAACAAAGACCATTACTTGTTCTCTATTGCTGAAGGTCACTCAATGCGTGCTGTAATGACTGTTAAAAAAGGATACGGCTATGTTCCGGCTGACGAAAATAAAGTCGATGGAGCGCCAATTGGCACAATTGCTGTAGACTCAATTTACACACCAGTAAGTAAAGTAAATTATCAAGTTGAACCTGCCCGTGTTGGTGGAGATTCTAGCTACGATAAATTAACACTTGAAATTACTACAAACGGTACTATCGTTTCTGACGAAGCTTTGTCACTCTCAGCTAAAATCTTGACAGACCACTTGAACTTGTTCGTTGATCTTTCAGAAGTTGCAGCTGAAGCTGAAACACTTGTTGTTAAAGATGAAGTTAAAACAGAACGTGTGCTCGATAAAATTATTGAAGAAATGGACTTCTCAGTTCGTGCTTACAATGGTTTGAAACGTGCAGGTATCAACACTGTTGCTGATATTGTTGAAATGAGCGAAGCTGACATGATTAAAGTCAAAAACCTCGGTCACAAATCAGTAGAAGAAGTCAAAGTTAAATTGACTGAATTGGGACTTTCCCTT
>rpoA_Lcl-090
ATGATTGAGTTTGAAAAACCAAAAATTACTAAATTTGACGAATCAGAAAATTACGGTAAATTCGTTGTTGAACCACTTGAACGTGGTTATGGTACAACTTTAGGTAACTCTATGCGTCGCGTCCTTTTGTCATCACTTCCTGGTGCTGCTGTGACTTCAATTCAAATTGAAGGTGTTCAACACGAATTCGCAACAATCCCTGGCGTACGTGAAGATGTCATCCAAATCGTTCTTGCGGTTAAAGGAATTGCCATCAAATCATACGTTGAATCTGAAAAACAAATCGAACTTGACGTTACTGGTCCTATGGATGTTACTGCTGGTGATATCTTAACTGATAGCGACATTGAAATTGTCAACAAAGACCATTACTTGTTCTCTATTGCTGAAGGTCACTCAATGCGTGCTGTAATGACTGTTAAAAAAGGATACGGCTATGTTCCGGCTGACGAAAATAAAGTCGATGGAGCGCCAATTGGCACAATTGCTGTAGACTCAATTTACACACCAGTAAGTAAAGTAAATTATCAAGTTGAACCTGCCCGTGTTGGTGGAGATTCTAGCTACGATAAATTAACACTTGAAATTACTACAAACGGTACTATCGTTTCTGACGAAGCTTTGTCACTCTCAGCTAAAATCTTGACAGACCACTTGAACTTGTTCGTTGATCTTTCAGAAGTTGCAGCTGAAGCTGAAACACTTGTTGTTAAAGATGAAGTTAAAACAGAACGTGTGCTCGATAAAATTATTGAAGAAATGGACTTCTCAGTTCGTGCTTACAATGGTTTGAAACGTGCAGGTATCAACACTGTTGCTGATATTGTTGAAATGAGCGAAGCTGACATGATTAAAGTCAAAAACCTCGGTCACAAATCAGTAGAAGAAGTCAAAGTTAAATTGACTGAATTGGGACTTTCCCTT
>rpoA_Lcl-091
ATGATTGAGTTTGAAAAACCAAAAATTACTAAATTTGACGAATCAGAAAATTACGGTAAATTCGTTGTTGAACCACTTGAACGTGGTTATGGTACAACTTTAGGTAACTCTCTGCGTCGCGTCCTTTTGTCATCACTTCCTGGTGCTGCTGTGACTTCAATTCAAATTGAAGGTGTTCAACACGAATTCGCAACAATCCCTGGCGTACGTGAAGATGTCATCCAAATCGTTCTTGCGGTTAAAGGAATTGCCATCAAATCATACGTTGAATCTGAAAAACAAATCGAACTTGACGTTACTGGTCCTATGGATGTTACTGCTGGTGATATCTTAACTGATAGCGACATTGAAATTGTCAACAAAGACCATTACTTGTTCTCTATTGCTGAAGGTCACTCAATGCGTGCTGTAATGACTGTTAAAAAAGGATACGGCTATGTTCCGGCTGACGAAAATAAAGTCGATGGAGCGCCAATTGGCACAATTGCTGTAGACTCAATTTACACACCAGTAAGTAAAGTAAATTATCAAGTTGAACCTGCCCGTGTTGGTGGAGATTCTAGCTACGATAAATTAACACTTGAAATTACTACAAATGGTACTATCGTTTCTGACGAAGCTTTGTCACTCTCAGCTAAAATCTTGACAGACCACTTGAACTTGTTCGTTGATCTTTCAGAAGTTGCAGCTGAAGCTGAAACACTTGTTGTTAAAGATGAAGTTAAAACAGAACGTGTGCTCGATAAAATTATTGAAGAAATGGACTTCTCAGTTCGTGCTTACAATGGTTTGAAACGTGCAGGTATCAACACTGTTGCTGATATTGTTGAAATGAGCGAAGCTGACATGATTAAAGTCAAAAACCTCGGTCACAAATCAGTAGAAGAAGTCAAAGTTAAATTGACTGAATTGGGACTTTCCCTT
>rpoA_Lcl-092
ATGATTGAGTTTGAAAAACCAAAAATTACTAAATTTGACGAATCAGAAAATTACGGTAAATTCGTTGTTGAACCACTTGAACGTGGTTATGGTACAACTTTAGGTAACTCTCTGCGTCGCGTCCTTTTGTCATCACTTCCTGGTTCTGCTGTGACTTCAATTCAAATTGAAGGTGTTCAACACGAATTCGCAACAATCCCTGGCGTACGTGAAGATGTCATCCAAATCGTTCTTGCGGTTAAAGGAATTGCCATCAAATCATACGTTGAATCTGAAAAACAAATCGAACTTGACGTTACTGGTCCTATGGATGTTACTGCTGGTGATATCTTAACTGATAGCGACATTGAAATTGTCAACAAAGACCATTACTTGTTCTCTATTGCTGAAGGTCACTCAATGCGTGCTGTAATGACTGTTAAAAAAGGATACGGCTATGTTCCGGCTGACGAAAATAAAGTCGATGGAGCGCCAATTGGCACAATTGCTGTAGACTCAATTTACACACCAGTAAGTAAAGTAAATTATCAAGTTGAACCTGCCCGTGTTGGTGGAGATTCTAGCTACGATAAATTAACACTTGAAATTACTACAAACGGTACTATCGTTTCTGACGAAGCTTTGTCACTCTCAGCTAAAATCTTGACAGACCACTTGAACTTGTTCGTTGATCTTTCAGAAGTTGCAGCTGAAGCTGAAACACTTGTTGTTAAAGATGAAGTTAAAACAGAACGTGTGCTCGATAAAATTATTGAAGAAATGGACTTCTCAGTTCGTGCTTACAATGGTTTGAAACGTGCAGGTATCAACACTGTTGCTGATATTGTTGAAATGAGCGAAGCTGACATGATTAAAGTCAAAAACCTCGGTCACAAATCAGTAGAAGAAGTCAAAGTTAAATTGACTGAATTGGGACTTTCCCTT
>rpoA_Lcl-093
ATGATTGAGTTTGAAAAACCAAAAATTACTAAATTTGACGAATCAGAAAATTACGGTAAATTCGTTGTTGAACCACTTGAACGTGGTTATGGTACAACTTTAGGTAACTCTATGCGTCGCGTCCTTTTGTCATCACTTCCTGGTGCTGCTGTGACTTCAATTCAAATTGAAGGTGTTCAACACGAATTCGCAACAATCCCTGGCGTACGTGAAGATGTCATCCAAATCGTTCTTGCGGTTAAAGGAATTGCCATCAAATCATACGTTGAATCTGAAAAACAAATCGAACTTGACGTTACTGGTCCTATGGATGTTACTGCTGGTGATATCTTAACTGATAGCGACATTGAAATTGTCAACAAAGACCATTACTTGTTCTCTATTGCTGAAGGTCACTCAATGCGTGCTGTAATGACTGTTAAAAAAGGATACGGCTATGTTCCGGCTGACGAAAATAAAGTCGATGGAGCGCCAATTGGCACAATTGCTGTAGACTCAATTTACACACCAGTAAGTAAAGTAAATTATCAAGTTGAACCTGCCCGTGTTGGTGGAGATTCTAGCTACGATAAATTAACACTTGAAATTACTACAAACGGTACTATCGTTTCTGACGAAGCTTTGTCACTCTCAGCTAAAATCTTGACAGACCACTTGAACTTGTTCGTTGATCTTTCAGAAGTTGCAGCTGAAGCTGAAACACTTGTTGTTAAAGATGAAGTTAAAACAGAACGTGTGCTCGATAAAATTATTGAAGAAATGGACTTCTCAGTTCGTGCTTACAATGGTTTGAAACGTGCAGGTATCAACACTGTTGCTGATATTGTTGAAATGAGCGAAGCTGACATGATTAAAGTCAAAAACCTCGGTCACAAATCAGTAGAAGAAGTCAAAGTTAAATTGACTGAATTGGGACTTTCCCTT
>rpoA_Lcl-094
ATGATTGAGTTTGAAAAACCAAAAATTACTAAATTTGACGAATCAGAAAATTACGGTAAATTCGTTGTTGAACCACTTGAACGTGGTTATGGTACAACTTTAGGTAACTCTCTGCGTCGCGTCCTTTTGTCATCACTTCCTGGTGCTGCTGTGACTTCAATTCAAATTGAAGGTGTTCAACACGAATTCGCAACAATCCCTGGCGTACGTGAAGATGTCATCCAAATCGTTCTTGCGGTTAAAGGAATTGCCATCAAATCATACGTTGAATCTGAAAAACAAATCGAACTTGACGTTACTGGTCCTATGAATGTTACTGCTGGTGATATCTTAACTGATAGCGACATTGAAATTGTCAACAAAGACCATTACTTGTTCTCTATTGCTGAAGGTCACTCAATGCGTGCTGTAATGACTGTTAAAAAAGGATACGGCTATGTTCCGGCTGACGAAAATAAAGTCGATGGAGCGCCAATTGGCACAATTGCTGTAGACTCAATTTACACACCAGTAAGTAAAGTAAATTATCAAGTTGAACCTGCCCGTGTTGGTGGAGATTCTAGCTACGATAAATTAACACTTGAAATTACTACAAACGGTACTATCGTTTCTGACGAAGCTTTGTCACTCTCAGCTAAAATCTTGACAGACCACTTGAACTTGTTCGTTGATCTTTCAGAAGTTGCAGCTGAAGCTGAAACACTTGTTGTTAAAGATGAAGTTAAAACAGAACGTGTGCTCGATAAAATTATTGAAGAAATGGACTTCTCAGTTCGTGCTTACAATGGTTTGAAACGTGCAGGTATCAACACTGTTGCTGATATTGTTGAAATGAGCGAAGCTGACATGATTAAAGTCAAAAACCTCGGTCACAAATCAGTAGAAGAAGTCAAAGTTAAATTGACTGAATTGGGACTTTCCCTT
>rpoA_Lcl-095
ATGATTGAGTTTGAAAAACCAAAAATTACTAAATTTGACGAATCAGAAAATTACGGTAAATTCGTTGTTGAACCACTTGAACGTGGTTATGGTACAACTTTAGGTAACTCTATGCGTCGCGTCCTTTTGTCATCACTTCCTGGTGCTGCTGTGACTTCAATTCAAATTGAAGGTGTTCAACACGAATTCGCAACAATCCCTGGCGTACGTGAAGATGTCATCCAAATCGTTCTTGCGGTTAAAGGAATTGCCATCAAATCATACGTTGAATCTGAAAAACAAATCGAACTTGACGTTACTGGTCCTATGGATGTTACTGCTGGTGATATCTTAACTGATAGCGACATTGAAATTGTCAACAAAGACCATTACTTGTTCTCTATTGCTGAAGGTCACTCAATGCGTGCTGTAATGACTGTTAAAAAAGGATACGGCTATGTTCCGGCTGACGAAAATAAAGTCGATGGAGCGCCAATTGGCACAATTGCTGTAGACTCAATTTACACACCAGTAAGTAAAGTAAATTATCAAGTTGAACCTGCCCGTGTTGGTGGAGATTCTAGCTACGATAAATTAACACTTGAAATTACTACAAACGGTACTATCGTTTCTGACGAAGCTTTGTCACTCTCAGCTAAAATCTTGACAGACCACTTGAACTTGTTCGTTGATCTTTCAGAAGTTGCAGCTGAAGCTGAAACACTTGTTGTTAAAGATGAAGTTAAAACAGAACGTGTGCTCGATAAAATTATTGAAGAAATGGACTTCTCAGTTCGTGCTTACAATGGTTTGAAACGTGCAGGTATCAACACTGTTGCTGATATTGTTGAAATGAGCGAAGCTGACATGATTAAAGTCAAAAACCTCGGTCACAAATCAGTAGAAGAAGTCAAAGTTAAATTGACTGAATTGGGACTTTCCCTT
>rpoA_Lcl-096
ATGATTGAGTTTGAAAAACCAAAAATTACTAAATTTGACGAATCAGAAAATTACGGTAAATTCGTTGTTGAACCACTTGAACGTGGTTATGGTACAACTTTAGGTAACTCTCTGCGTCGCGTCCTTTTGTCATCACTTCCTGGTGCTGCTGTGACTTCAATTCAAATTGAAGGTGTTCAACACGAATTCGCAACAATCCCTGGCGTACGTGAAGATGTCATCCAAATCGTTCTTGCGGTTAAAGGAATTGCCATCAAATCATACGTAGAGTCTGAAAAACAAATCGAACTTGACGTAACTGGTCCTATGGATGTTACTGCTGGTGATATCTTAACTGATAGCGACATTGAAATTGTCAACAAAGACCATTACTTGTTCTCTATTGCTGAAGGTCACTCAATGCGTGCTGTAATGACTGTTAAAAAAGGATACGGCTATGTTCCGGCTGACGAAAATAAAGTCGATGGAGCGCCAATTGGCACAATTGCTGTAGACTCAATTTACACACCAGTAAGTAAAGTAAATTATCAAGTAGAACCTGCCCGTGTTGGTGGAGATTCTAGCTATGATAAATTAACACTTGAAATTACTACAAACGGTACTATCGTTTCTGACGAAGCTTTGTCACTCTCAGCTAAAATCTTGACAGACCACTTGAACTTGTTCGTTGATCTTTCAGAAGTTGCAGCTGAAGCCGAAACACTTGTTGTTAAAGATGAAGTTAAAACAGAACGTGTGCTCGATAAAATTATTGAAGAAATGGACTTCTCAGTTCGTGCTTACAATGGTTTGAAACGCGCAGGTATCAACACTGTTGCTGATATTGTTGAAATGAGCGAAGCTGACATGATTAAAGTCAAAAACCTCGGTCACAAATCAGTAGAAGAAGTCAAAGTTAAATTGACTGAATTGGGACTTTCCCTT
>rpoA_Lcl-097
ATGATTGAGTTTGAAAAACCAAAAATTACTAAATTTGACGAATCAGAAAATTACGGTAAATTCGTTGTTGAACCACTTGAACGTGGTTATGGTACAACTTTAGGTAACTCTCTGCGTCGCGTCCTTTTGTCATCACTTCCTGGTGCTGCTGTGACTTCAATTCAAATTGAAGGTGTTCAACACGAATTCGCAACAATCCCTGGCGTACGTGAAGATGTCATCCAAATCGTTCTTGCGGTTAAAGGAATTGCCATCAAATCATACGTTGAATCTGAAAAACAAATCGAACTTGACGTTACTGGTCCTATGGATGTTACTGCTGGTGATATCTTAACTGATAGCGACATTGAAATTGTCAACAAAGACCATTACTTGTTCTCTATTGCTGAAGGTCACTCAATGCGTGCTGTAATGACTGTTAAAAAAGGATACGGCTATGTTCCGGCTGACGAAAATAAAGTCGATGGAGCGCCAATTGGCACAATTGCTGTAGACTCAATTTACACACCAGTAAGTAAAGTAAATTATCAAGTTGAACCTGCCCGTGTTGGTGGAGATTCTAGCTACGATAAATTAACACTTGAAATTACTACAAACGGTACTATCGTTTCTGACGAAGCTTTGTCACTCTCAGCTAAAATCTTGACAGACCACTTGAACTTGTTCGTTGATCTTTCAGAAGTTGCAGCTGAAGCTGAAACACTTGTTGTTAAAGATGAAGTTAAAACAGAACGTGTGCTCGATAAAATTATTGAAGAAATGGACTTCTCAGTTCGTGCTTACAATGGTTTGAAACGTGCAGGTATCAACACTGTTACTGATATTGTTGAAATGAGCGAAGCTGACATGATTAAAGTCAAAAACCTCGGTCACAAATCAGTAGAAGAAGTCAAAGTTAAATTGACTGAATTGGGACTTTCCCTT
>rpoA_Lcl-098
ATGATTGAGTTTGAAAAACCAAAAATTACTAAATTTGACGAATCAGAAAATTACGGTAAATTCGTTGTTGAACCACTTGAACGTGGTTATGGTACAACTTTAGGTAACTCTCTGCGTCGCGTCCTTTTGTCATCACTTCCTGGTGCTGCTGTGACTTCAATTCAAATTGAAGGTGTTCAACACGAATTCGCAACAATCCCTGGCGTACGTGAAGATGTCATCCAAATCGTTCTTGCGGTTAAAGGAATTGCCATCAAATCATACGTTGAATCTGAAAAACAAATCGAACTTGACGTTACTGGTCCTATGGATGTTACTGCTGGTGATATCTTAACTGATAGCGACATTGAAATTGTCAACAAAGACCATTACTTGTTCTCTATTGCTGAAGGTCACTCAATGCGTGCTGTAATGACTGTTAAAAAAGGATACGGCTATGTTCCGGCTGACGAAAATAAAGTCGATGGAGCGCCAATTGGCACAATTGCTGTAGACTCAATTTACACACCAGTAAGTAAAGTAAATTATCAAGTTGAACCTGCCCGTGTTGGTGGAGATTCTAGCTACGATAAATTAACACTTGAAATTACTACAAACGGTACTATCGTTTCTGACGAAGCTTTGTCACTCTCAGCTAAAATCTTGACAGACCACTTGAACTTGTTCGTTGATCTTTCAGAAGTTGCAGCTGAAGCTGAAACACTTGTTGTTAAAGATGAAGTTAAAACAGAACGTGTGCTCGATAAAATTATTGAAGAAATGGACTTCTCAGTTCGTGCTTACAATGGTTTGAAACGTGCAGGTATCAACACTGTTGCTGATATTGTTGAAATGAGCGAAGCTGACATGATTAAAGTCAAAAACCTCGGTCACAAATCAGTAGAAGAAGTCAAAGTTAAATTGACTGAATTGGGACTTTCCCTT
>rpoA_Lcl-099
ATGATTGAGTTTGAAAAACCAAAAATTACTAAATTTGACGAATCAGAAAATTACGGTAAATTCGTTGTTGAACCACTTGAACGTGGTTATGGTACAACTTTAGGTAACTCTCTGCGTCGCGTCCTTTTGTCATCACTTCCTGGTGCTGCTGTGACTTCAATTCAAATTGAAGGTGTTCAACACGAATTCGCAACAATCCCTGGCGTACGTGAAGATGTCATCCAAATCGTTCTTGCGGTTAAAGGAATTGCCATCAAATCATACGTAGAGTCTGAAAAACAAATCGAACTTGACGTAACTGGTCCTATGGATGTTACTGCTGGTGATATCTTAACTGATAGCGACATTGAAATTGTCAACAAAGACCATTACTTGTTCTCTATTGCTGAAGGTCACTCAATGCGTGCTGTAATGACTGTTAAAAAAGGATACGGCTATGTTCCGGCTGACGAAAATAAAGTCGATGGAGCGCCAATTGGCACAATTGCTGTAGACTCAATTTACACACCAGTAAGTAAAGTAAATTATCAAGTAGAACCTGCCCGTGTTGGTGGAGATTCTAGCTATGATAAATTAACACTTGAAATTACTACAAACGGTACTATCGTTTCTGACGAAGCTTTGTCACTCTCAGCTAAAATCTTGACAGACCACTTGAACTTGTTCGTTGATCTTTCAGAAGTTGCAGCTGAAGCCGAAACACTTGTTGTTAAAGATGAAGTTAAAACAGAACGTGTGCTCGATAAAATTATTGAAGAAATGGACTTCTCAGTTCGTGCTTACAATGGTTTGAAACGCGCAGGTATTAACACTGTTGCTGATATTGTTGAAATGAGCGAAGCTGACATGATTAAAGTCAAAAACCTCGGTCACAAATCAGTAGAAGAAGTCAAAGTTAAATTGACTGAATTGGGACTTTCCCTT
>rpoA_Lcl-100
ATGATTGAGTTTGAAAAACCAAAAATTACTAAATTTGACGAATCAGAAAATTACGGTAAATTCGTTGTTGAACCACTTGAACGTGGTTATGGTACAACTTTAGGTAACTCTCTGCGTCGCGTCCTTTTGTCATCACTTCCTGGTGCTGCTGTGACTTCAATTCAAATTGAAGGTGTTCAACACGAATTCGCAACAATCCCTGGCGTACGTGAAGATGTCATCCAAATCGTTCTTGCGGTTAAAGGAATTGCCATCAAATCATACGTTGAATCTGAAAAACAAATCGAACTTGACGTTACTGGTCCTATGGATGTTACTGCTGGTGATATCTTAACTGATAGCGACATTGAAATTGTCAACAAAGACCATTACTTGTTCTCTATTGCTGAAGGTCACTCAATGCGTGCTGTAATGACTGTTAAAAAAGGATACGGCTATGTTCCGGCTGACGAAAATAAAGTCGATGGAGCGCCAATTGGCACAATTGCTGTAGACTCAATTTACACACCAGTAAGTAAAGTAAATTATCAAGTTGAACCTGCCCGTGTTGGTGGAGATTCTAGCTACGATAAATTAACACTTGAAATTACTACAAACGGTAGTATCGTTTCTGACGAAGCTTTGTCACTCTCAGCTAAAATCTTGACAGACCACTTGAACTTGTTCGTTGATCTTTCAGAAGTTGCAGCTGAAGCTGAAACACTTGTTGTTAAAGATGAAGTTAAAACAGAACGTGTGCTCGATAAAATTATTGAAGAAATGGACTTCTCAGTTCGTGCTTACAATGGTTTGAAACGTGCAGGTATCAACACTGTTGCTGATATTGTTGAAATGAGTGAAGCTGACATGATTAAAGTCAAAAACCTCGGTCACAAATCAGTAGAAGAAGTCAAAGTTAAATTGACTGAATTGGGACTTTCCCTT
>rpoA_Lcl-101
ATGATTGAGTTTGAAAAACCAAAAATTACTAAATTTGACGAATCAGAAAATTACGGTAAATTCGTTGTTGAACCACTTGAACGTGGTTATGGTACAACTTTAGGTAACTCTCTGCGTCGCGTCCTTTTGTCATCACTTCCTGGTGCTGCTGTGACTTCAATTCAAATTGAAGGTGTTCAACACGAATTCGCAACAATCCCTGGCGTACGTGAAGATGTCATCCAAATCGTTCTTGCGGTTAAAGGAATTGCCATCAAATCATACGTTGAATCTGAAAAACAAATCGAACTTGACGTTACTGGTCCTATGGATGTTACTGCTGGTGATATCTTAACTGATAGCGACATTGAAATTGTCAACAAAGACCATTACTTGTTCTCTATTGCTGAAGGTCACTCAATGCGTGCTGTAATGACTGTTAAAAAAGGATACGGCTATGTTCCGGCTGACGAAAATAAAGTCGATGGAGCGCCAATTGGCACAATTGCTGTAGACTCAATTTACACACCAGTAAGTAAAGTAAATTATCAAGTTGAACCTGCCCGTGTTGGTGGAGATTCTAGCTACGATAAATTAACACTTGAAATTACTACAAACGGTACTATCGTTTCTGACGAAGCTTTGTCACTCTCAGCTAAAATCTTGACAGACCACTTGAACTTGTTCGTTGATCTTTCAGAAGTTGCAGCTGAAGCTGAAACACTTGTTGTTAAAGATGAAGTTAAAACAGAACGTGTGCTCGATAAAATTATTGAAGAAATGGACTTCTCAGTTCGTGCTTACAATGGTTTGAAACGTGCAGGTATCAACACTATTGCTGATATTGTTGAAATGAGCGAAGCTGACATGATTAAAGTCAAAAACCTCGGTCACAAATCAGTAGAAGAAGTCAAAGTTAAATTGACTGAATTGGGACTTTCCCTT
>rpoA_Lcl-102
ATGATTGAGTTTGAAAAACCAAAAATTACTAAATTTGACGAATCAGAAAATTACGGTAAATTCGTTGTTGAACCACTTGAACGTGGTTATGGTACAACTTTAGGTAACTCTCTGCGTCGCGTCCTTTTGTCATCACTTCCTGGTGCTGCTGTGACTTCAATTCAAATTGAAGGTGTTCAACACGAATTCGCAACAATCCCTGGCGTACGTGAAGATGTCATCCAAATCGTTCTTGCGGTTAAAGGAATTGCCATCAAATCATACGTTGAATCTGAAAAACAAATCGAACTTGACGTTACTGGTCCTATAGATGTTACTGCTGGTGATATCTTAACTGATAGCGACATTGAAATTGTCAACAAAGACCATTACTTGTTCTCTATTGCTGAAGGTCACTCAATGCGTGCTGTAATGACTGTTAAAAAAGGATACGGCTATGTTCCGGCTGACGAAAATAAAGTCGATGGAGCGCCAATTGGCACAATTGCTGTAGACTCAATTTACACACCAGTAAGTAAAGTAAATTATCAAGTTGAACCTGCCCGTGTTGGTGGAGATTCTAGCTACGATAAATTAACACTTGAAATTACTACAAACGGTACTATCGTTTCTGACGAAGCTTTGTCACTCTCAGCTAAAATCTTGACAGACCACTTGAACTTGTTCGTTGATCTTTCAGAAGTTGCAGCTGAAGCTGAAACACTTGTTGTTAAAGATGAAGTTAAAACAGAACGTGTGCTCGATAAAATTATTGAAGAAATGGACTTCTCAGTTCGTGCTTACAATGGTTTGAAACGTGCAGGTATCAACACTGTTGCTGATATTGTTGAAATGAGCGAAGCTGACATGATTAAAGTCAAAAACCTCGGTCACAAATCAGTAGAAGAAGTCAAAGTTAAATTGACTGAATTGGGACTTTCCCTT
>rpoA_Lcl-103
ATGATTGAGTTTGAAAAACCAAAAATTACTAAATTTGACGAATCAGAAAATTACGGTAAATTCGTTGTTGAACCACTTGAACGTGGTTATGGTACAACTTTAGGTAACTCTCTGCGTCGCGTCCTTTTGTCATCACTTCCTGGTGCTGCTGTGACTTCAATTCAAATTGAAGGTGTTCAACACGAATTCGCAACAATCCCTGGCGTACGTGAAGATGTCATCCAAATCGTTCTTGCGGTTAAAGGAATTGCCATCAAATCATACGTAGAGTCTGAAAAACAAATCGAACTTGACGTAACTGGTCCTATGGATGTTACTGCTGGTGATATCTTAACTGATAGCGACATTGAAATTGTCAACAAAGACCATTACTTGTTCTCTATTGCTGAAGGTCACTCAATGCGTGCTGTAATGACTGTTAAAAAAGGATACGGCTATGTTCCGGCTGACGAAAATAAAGTCGATGGAGCGCCAATTGGCACAATTGCTGTAGACTCAATTTACACACCAGTAAGTAAAGTAAATTATCAAGTAGAACCTGCCCGTGTTGGTGGAGATTCTAGCTATGATAAATTAACACTTGAAATTACTACAAACGGTACTATCGTTTCTGACGAAGCTTTGTCACTCTCAGCTAAAATCTTGACAGACCACTTGAACTTGTTCGTTGATCTTTCAGAAGTTGCAGCTGAAGCCGAAACACTTGTTGTTAAAGATGAAGTTAAAACAGAACGTGTGCTCGATAAAATTATTGAAGAAATGGACTTCTCAGTTCGTGCTTACAATGGTTTGAAACGCGCAGGTATTAACACTGTTGCTGATATTGTTGAAATGAGCGAAGCTGACATGATTAAAGTCAAAAACCTCGGTCACAAATCAGTAGAAGAAGTCAAAGTTAAATTGACTGAATTGGGACTTTCCCTT
>rpoA_Lcl-104
ATGATTGAGTTTGAAAAACCAAAAATTACTAAATTTGACGAATCAGAAAATTACGGTAAATTCGTTGTTGAACCACTTGAACGTGGTTATGGTACAACTTTAGGTAACTCTCTGCGTCGCGTCCTTTTGTCATCACTTCCTGGTGCTGCTGTGACTTCAATTCAAATTGAAGGTGTTCAACACGAATTCGCAACAATCCCTGGCGTACGTGAAGATGTCATCCAAATCGTTCTTGCGGTTAAAGGAATTGCCATCAAATCATACGTAGAGTCTGAAAAACAAATCGAACTTGACGTAACTGGTCCTATGGATGTTACTGCTGGTGATATCTTAACTGATAGCGACATTGAAATTGTCAACAAAGACCATTACTTGTTCTCTATTGCTGAAGGTCACTCAATGCGTGCTGTAATGACTGTTAAAAAAGGATACGGCTATGTTCCGGCTGACGAAAATAAAGTCGATGGAGCGCCAATTGGCACAATTGCTGTAGACTCAATTTACACACCAGTAAGTAAAGTAAATTATCAAGTAGAACCTGCCCGTGTTGGTGGAGATTCTAGCTATGATAAATTAACACTTGAAATTACTACAAACGGTACTATCGTTTCTGACGAAGCTTTGTCACTCTCAGCTAAAATCTTGACAGACCACTTGAACTTGTTCGTTGATCTTTCAGAAGTTGCAGCTGAAGCCGAAACACTTGTTGTTAAAGATGAAGTTAAAACAGAACGTGTGCTCGATAAAATTATTGAAGAAATGGACTTCTCAGTTCGTGCTTACAATGGTTTGAAACGCGCAGGTATTAACACTGTTGCTGATATTGTTGAAATGAGCGAAGCTGACATGATTAAAGTCAAAAACCTCGGTCACAAATCAGTAGAAGAAGTCAAAGTTAAATTGACTGAATTGGGACTTTCCCTT
>rpoA_Lcl-105
ATGATTGAGTTTGAAAAACCAAAAATTACTAAATTTGACGAATCAGAAAATTACGGTAAATTCGTTGTTGAACCACTTGAACGTGGTTATGGTACAACTTTAGGTAACTCTCTGCGTCGCGTCCTTTTGTCATCACTTCCTGGTGCTGCTGTGACTTCAATTCAAATTGAAGGTGTTCAACACGAATTCGCAACAATCCCTGGCGTACGTGAAGATGTCATCCAAATCGTTCTTGCGGTTAAAGGAATTGCCATCAAATCATACGTAGAGTCTGAAAAACAAATCGAACTTGACGTAACTGGTCCTATGGATGTTACTGCTGGTGATATCTTAACTGATAGCGACATTGAAATTGTCAACAAAGACCATTACTTGTTCTCTATTGCTGAAGGTCACTCAATACGTGCTGTAATGACTGTTAAAAAAGGATACGGCTATGTTCCGGCTGACGAAAATAAAGTCGATGGAGCGCCAATTGGCACAATTGCTGTAGACTCAATTTACACACCAGTAAGTAAAGTAAATTATCAAGTAGAACCTGCCCGTGTTGGTGGAGATTCTAGCTATGATAAATTAACACTTGAAATTACTACAAACGGTACTATCGTTTCTGACGAAGCTTTGTCACTCTCAGCTAAAATCTTGACAGACCACTTGAACTTGTTCGTTGATCTTTCAGAAGTTGCATCTGAAGCCGAAACACTTGTTGTTAAAGATGAAGTTAAAACAGAACGTGTGCTCGATAAAATTATTGAAGAAATGGACTTCTCAGTTCGTGCTTACAATGGTTTGAAACGCGCAGGTATTAACACTGTTGCTGATATTGTTGAAATGAGCGAAGCTGACATGATTAAAGTCAAAAACCTCGGTCACAAATCAGTAGAAGAAGTCAAAGTTAAATTGACTGAATTGGGACTTTCCCTT
>rpoA_Lcl-106
ATGATTGAGTTTGAAAAACCAAAAATTACTAAATTTGACGAATCAGAAAATTACGGTAAATTCGTTGTTGAACCACTTGAACGTGGTTATGGTACAACTTTAGGTAACTCTCTGCGTCGCGTCCTTTTGTCATCACTTCCTGGTGCTGCTGTGACTTCAATTCAAATTGAAGGTGTTCAACACGAATTCGCAACAATCCCTGGCGTACGTGAAGATGTCATCCAAATCGTTCTTGCGGTTAAAGGAATTGCCATCAAATCATACGTAGAGTCTGAAAAACAAATCGAACTTGACGTAACTGGTCCTATGGATGTTACTGCTGGTGATATCTTAACTGATAGCGACATTGAAATTGTCAACAAAGACCATTACTTGTTCTCTATTGCTGAAGGTCACTCAATGCGTGCTGTAATGACTGTTAAAAAAGGATACGGCTATGTTCCGGCTGACGAAAATAAAGTCGATGGAGCGCCAATTGGCACAATTGCTGTAGACTCAATTTACACACCAGTAAGTAAAGTAAATTATCAAGTAGAACCTGCCCGTGTTGGTGGAGATTCTAGCTATGATAAATTAACACTTGAAATTACTACAAACGGTACTATCGTTTCTGACGAAGCTTTGTCACTCTCAGCTAAAATCTTGACAGACCACTTGAACTTGTTCGTTGATCTTTCAGAAGTTGCAGCTGAAGCTGAAACACTTGTTGTTAAAGATGAAGTTAAAACAGAACGTGTGCTCGATAAAATTATTGAAGAAATGGACTTCTCAGTTCGTGCTTACAATGGTTTGAAACGCGCAGGTATCAACACTGTTGCTGATATTGTTGAAATGAGCGAAGCTGACATGATTAAAGTCAAAAACCTCGGTCACAAATCAGTAGAAGAAGTCAAAGTTAAATTGACTGAATTGGGACTTTCCCTT
>rpoA_Lcl-107
ATGATTGAGTTTGAAAAACCAAAAATTACTAAATTTGACGAATCAGAAAATTACGGTAAATTCGTTGTTGAACCACTTGAACGTGGTTATGGTACAACTTTAGGTAACTCTCTGCGTCGCGTCCTTTTGTCATCACTTCCTGGTGCTGCTGTGACTTCAATTCAAATTGAAGGTGTTCAACACGAATTCGCAACAATCCCTGGCGTACGTGAAGATGTCATCCAAATCGTTCTTGCGGTTAAAGGAATTGCCATCAAATCATACGTAGAGTCTGAAAAACAAATCGAACTTGACGTAACTGGTCCTATGGATGTTACTGCTGGTGATATCTTAACTGATAGCGACATTGAAATTGTCAACAAAGACCATTACTTGTTCTCTATTGCTGAAGGTCACTCAATGCGTGCTGTAATGACTGTTAAAAAAGGATACGGCTATGTTCCGGCTGACGAAAATAAAGTCGATGGAGCGCCAATTGGCACAATTGCTGTAGACTCAATTTACACACCAGTAAGTAAAGTAAATTATCAAGTAGAACCTGCCCGTGTTGGTGGAGATTCTAGCTATGATAAATTAACACTTGAAATTACTACAAACGGTACTATCGTTTCTGACGAAGCTTTGTCACTCTCAGCTAAAATCTTGACAGACCACTTGAACTTGTTCGTTGATCTTTCAGAAGTTGCAGCTGAAGCTGAAACACTTGTTGTTAAAGATGAAGTTAAAACAGAACGTGTGCTCGATAAAATTATTGAAGAAATGGACTTCTCAGTTCGTGCTTACAATGGTTTGAAACGCGCAGGTATCAACACTGTTGCTGATATTGTTGAAATGAGCGAAGCTGACATGATTAAAGTCAAAAACCTCGGTCACAAATCAGTAGAAGAAGTCAAAGTTAAATTGACTGAATTGGGACTTTCCCTT
>rpoA_Lcl-108
ATGATTGAGTTTGAAAAACCAAAAATTACTAAATTTGACGAATCAGAAAATTACGGTAAATTCGTTGTTGAACCACTTGAACGTGGTTATGGTACAACTTTAGGTAACTCTCTGCGTCGCGTCCTTTTGTCATCACTTCCTGGTGCTGCTGTGACTTCAATTCAAATTGAAGGTGTTCAACACGAATTCGCAACAATCCCTGGCGTACGTGAAGATGTCATCCAAATCGTTCTTGCGGTTAAAGGAATTGCCATCAAATCATACGTAGAGTCTGAAAAACAAATCGAACTTGACGTAACTGGTCCTATGGATGTTACTGCTGGTGATATCTTAACTGATAGCGACATTGAAATTGTCAACAAAGACCATTACTTGTTCTCTATTGCTGAAGGTCACTCAATACGTGCTGTAATGACTGTTAAAAAAGGATACGGCTATGTTCCGGCTGACGAAAATAAAGTCGATGGAGCGCCAATTGGCACAATTGCTGTAGACTCAATTTACACACCAGTAAGTAAAGTAAATTATCAAGTAGAACCTGCCCGTGTTGGTGGAGATTCTAGCTATGATAAATTAACACTTGAAATTACTACAAACGGTACTATCGTTTCTGACGAAGCTTTGTCACTCTCAGCTAAAATCTTGACAGACCACTTGAACTTGTTCGTTGATCTTTCAGAAGTTGCATCTGAAGCCGAAACACTTGTTGTTAAAGATGAAGTTAAAACAGAACGTGTGCTCGATAAAATTATTGAAGAAATGGACTTCTCAGTTCGTGCTTACAATGGTTTGAAACGCGCAGGTATTAACACTGTTGCTGATATTGTTGAAATGAGCGAAGCTGACATGATTAAAGTCAAAAACCTCGGTCACAAATCAGTAGAAGAAGTCAAAGTTAAATTGACTGAATTGGGACTTTCCCTT
>rpoA_Lcl-109
ATGATTGAGTTTGAAAAACCAAAAATTACTAAATTTGACGAATCAGAAAATTACGGTAAATTCGTTGTTGAACCACTTGAACGTGGTTATGGTACAACTTTAGGTAACTCTCTGCGTCGCGTCCTTTTGTCATCACTTCCTGGTGCTGCTGTGACTTCAATTCAAATTGAAGGTGTTCAACACGAATTCGCAACAATCCCTGGCGTACGTGAAGATGTCATCCAAATCGTTCTTGCGGTTAAAGGAATTGCCATCAAATCATACGTAGAGTCTGAAAAACAAATCGAACTTGACGTAACTGGTCCTATGGATGTTACTGCTGGTGATATCTTAACTGATAGCGACATTGAAATTGTCAACAAAGACCATTACTTGTTCTCTATTGCTGAAGGTCACTCAATGCGTGCTGTAATGACTGTTAAAAAAGGATACGGCTATGTTCCGGCTGACGAAAATAAAGTCGATGGAGCGCCAATTGGCACAATTGCTGTAGACTCAATTTACACACCAGTAAGTAAAGTAAATTATCAAGTAGAACCTGCCCGTGTTGGTGGAGATTCTAGCTATGATAAATTAACACTTGAAATTACTACAAACGGTACTATCGTTTCTGACGAAGCTTTGTCACTCTCAGCTAAAATCTTGACAGACCACTTGAACTTGTTCGTTGATCTTTCAGAAGTTGCAGCTGAAGCCGAAACACTTGTTGTTAAAGATGAAGTTAAAACAGAACGTGTGCTCGATAAAATTATTGAAGAAATGGACTTCTCAGTTCGTGCTTACAATGGTTTGAAACGCGCAGGTATCAACACTGTTGCTGATATTGTTGAAATGAGCGAAGCTGACATGATTAAAGTCAAAAACCTCGGTCACAAATCAGTAGAAGAAGTCAAAGTTAAATTGACTGAATTGGGACTTTCCCTT
>rpoA_Lcl-110
ATGATTGAGTTTGAAAAACCAAAAATTACTAAATTTGACGAATCAGAAAATTACGGTAAATTCGTTGTTGAACCACTTGAACGTGGTTATGGTACAACTTTAGGTAACTCTCTGCGTCGCGTCCTTTTGTCATCACTTCCTGGTGCTGCTGTGACTTCAATTCAAATTGAAGGTGTTCAACACGAATTCGCAACAATCCCTGGCGTACGTGAAGATGTCATCCAAATCGTTCTTGCGGTTAAAGGAATTGCCATCAAATCATACGTAGAGTCTGAAAAACAAATCGAACTTGACGTAACTGGTCCTATGGATGTTACTGCTGGTGATATCTTAACTGATAGCGACATTGAAATTGTCAACAAAGACCATTACTTGTTCTCTATTGCTGAAGGTCACTCAATGCGTGCTGTAATGACTGTTAAAAAAGGATACGGCTATGTTCCGGCTGACGAAAATAAAGTCGATGGAGCGCCAATTGGCACAATTGCTGTAGACTCAATTTACACACCAGTAAGTAAAGTAAATTATCAAGTAGAACCTGCCCGTGTTGGTGGAGATTCTAGCTATGATAAATTAACACTTGAAATTACTACAAACGGTACTATCGTTTCTGACGAAGCTTTGTCACTCTCAGCTAAAATCTTGACAGACCACTTGAACTTGTTCGTTGATCTTTCAGAAGTTGCAGCTGAAGCTGAAACACTTGTTGTTAAAGATGAAGTTAAAACAGAACGTGTGCTCGATAAAATTATTGAAGAAATGGACTTCTCAGTTCGTGCTTACAATGGTTTGAAACGCGCAGGTATCAACACTGTTGCTGATATTGTTGAAATGAGCGAAGCTGACATGATTAAAGTCAAAAACCTCGGTCACAAATCAGTAGAAGAAGTCAAAGTTAAATTGACTGAATTGGGACTTTCCCTT
>rpoA_Lcl-111
ATGATTGAGTTTGAAAAACCAAAAATTACTAAATTTGACGAATCAGAAAATTACGGTAAATTCGTTGTTGAACCACTTGAACGTGGTTATGGTACAACTTTAGGTAACTCTCTGCGTCGCGTCCTTTTGTCATCACTTCCTGGTGCTGCTGTGACTTCAATTCAAATTGAAGGTGTTCAACACGAATTCGCAACAATCCCTGGCGTACGTGAAGATGTCATCCAAATCGTTCTTGCGGTTAAAGGAATTGCCATCAAATCATACGTAGAGTCTGAAAAACAAATCGAACTTGACGTAACTGGTCCTATGGATGTTACTGCTGGTGATATCTTAACTGATAGCGACATTGAAATTGTCAACAAAGACCATTACTTGTTCTCTATTGCTGAAGGTCACTCAATGCGTGCTGTAATGACTGTTAAAAAAGGATACGGCTATGTTCCGGCTGACGAAAATAAAGTCGATGGAGCGCCAATTGGCACAATTGCTGTAGACTCAATTTACACACCAGTAAGTAAAGTAAATTATCAAGTAGAACCTGCCCGTGTTGGTGGAGATTCTAGCTATGATAAATTAACACTTGAAATTACTACAAACGGTACTATCGTTTCTGACGAAGCTTTGTCACTCTCAGCTAAAATCTTGACAGACCACTTGAACTTGTTCGTTGATCTTTCAGAAGTTGCAGCTGAAGCCGAAACACTTGTTGTTAAAGATGAAGTTAAAACAGAACGTGTGCTCGATAAAATTATTGAAGAAATGGACTTCTCAGTTCGTGCTTACAATGGTTTGAAACGCGCAGGTATTAACACTGTTGCTGATATTGTTGAAATGAGCGAAGCTGACATGATTAAAGTCAAAAACCTCGGTCACAAATCAGTAGAAGAAGTCAAAGTTAAATTGACTGAATTGGGACTTTCCCTT
>rpoA_Lcl-112
ATGATTGAGTTTGAAAAACCAAAAATTACTAAATTTGACGAATCAGAAAATTACGGTAAATTCGTTGTTGAACCACTTGAACGTGGTTATGGTACAACTTTAGGTAACTCTCTGCGTCGCGTCCTTTTGTCATCACTTCCTGGTGCTGCTGTGACTTCAATTCAAATTGAAGGTGTTCAACACGAATTCGCAACAATCCCTGGCGTACGTGAAGATGTCATCCAAATCGTTCTTGCGGTTAAAGGAATTGCCATCAAATCATACGTAGAGTCTGAAAAACAAATCGAACTTGACGTAACTGGTCCTATGGATGTTACTGCTGGTGATATCTTAACTGATAGCGACATTGAAATTGTCAACAAAGACCATTACTTGTTCTCTATTGCTGAAGGTCACTCAATGCGTGCTGTAATGACTGTTAAAAAAGGATACGGCTATGTTCCGGCTGACGAAAATAAAGTCGATGGAGCGCCAATTGGCACAATTGCTGTAGACTCAATTTACACACCAGTAAGTAAAGTAAATTATCAAGTAGAACCTGCCCGTGTTGGTGGAGATTCTAGCTATGATAAATTAACACTTGAAATTACTACAAACGGTACTATCGTTTCTGACGAAGCTTTGTCACTCTCAGCTAAAATCTTGACAGACCACTTGAACTTGTTCGTTGATCTTTCAGAAGTTGCAGCTGAAGCCGAAACACTTGTTGTTAAAGATGAAGTTAAAACAGAACGTGTGCTCGATAAAATTATTGAAGAAATGGACTTCTCAGTTCGTGCTTACAATGGTTTGAAACGCGCAGGTATCAACACTGTTGCTGATATTGTTGAAATGAGCGAAGCTGACATGATTAAAGTCAAAAACCTCGGTCACAAATCAGTAGAAGAAGTCAAAGTTAAATTGACTGAATTGGGACTTTCCCTT
>rpoA_Lcl-113
ATGATTGAGTTTGAAAAACCAAAAATTACTAAATTTGACGAATCAGAAAATTACGGTAAATTCGTTGTTGAACCACTTGAACGTGGTTATGGTACAACTTTAGGTAACTCTCTGCGTCGCGTCCTTTTGTCATCACTTCCTGGTGCTGCTGTGACTTCAATTCAAATTGAAGGTGTTCAACACGAATTCGCAACAATCCCTGGCGTACGTGAAGATGTCATCCAAATCGTTCTTGCGGTTAAAGGAATTGCCATCAAATCATACGTAGAGTCTGAAAAACAAATCGAACTTGACGTAACTGGTCCTATGGATGTTACTGCTGGTGATATCTTAACTGATAGCGACATTGAAATTGTCAACAAAGACCATTACTTGTTCTCTATTGCTGAAGGTCACTCAATGCGTGCTGTAATGACTGTTAAAAAAGGATACGGCTATGTTCCGGCTGACGAAAATAAAGTCGATGGAGCGCCAATTGGCACAATTGCTGTAGACTCAATTTACACACCAGTAAGTAAAGTAAATTATCAAGTAGAACCTGCCCGTGTTGGTGGAGATTCTAGCTATGATAAATTAACACTTGAAATTACTACAAACGGTACTATCGTTTCTGACGAAGCTTTGTCACTCTCAGCTAAAATCTTGACAGACCACTTGAACTTGTTCGTTGATCTTTCAGAAGTTGCAGCTGAAGCCGAAACACTTGTTGTTAAAGATGAAGTTAAAACAGAACGTGTGCTCGATAAAATTATTGAAGAAATGGACTTCTCAGTTCGTGCTTACAATGGTTTGAAACGCGCAGGTATTAACACTGTTGCTGATATTGTTGAAATGAGCGAAGCTGACATGATTAAAGTCAAAAACCTCGGTCACAAATCAGTAGAAGAAGTCAAAGTTAAATTGACTGAATTGGGACTTTCCCTT
>rpoA_Lcl-114
ATGATTGAGTTTGAAAAACCAAAAATTACTAAATTTGACGAATCAGAAAATTACGGTAAATTCGTTGTTGAACCACTTGAACGTGGTTATGGTACAACTTTAGGTAACTCTCTGCGTCGCGTCCTTTTGTCATCACTTCCTGGTGCTGCTGTGACTTCAATTCAAATTGAAGGTGTTCAACACGAATTCGCAACAATCCCTGGCGTACGTGAAGATGTCATCCAAATCGTTCTTGCGGTTAAAGGAATTGCCATCAAATCATACGTAGAGTCTGAAAAACAAATCGAACTTGACGTAACTGGTCCTATGGATGTTACTGCTGGTGATATCTTAACTGATAGCGACATTGAAATTGTCAACAAAGACCATTACTTGTTCTCTATTGCTGAAGGTCACTCAATGCGTGCTGTAATGACTGTTAAAAAAGGATACGGCTATGTTCCGGATGACGAAAATAAAGTCGATGGAGCGCCAATTGGCACAATTGCTGTAGACTCAATTTACACACCAGTAAGTAAAGTAAATTATCAAGTAGAACCTGCCCGTGTTGGTGGAGATTCTAGCTATGATAAATTAACACTTGAAATTACTACAAACGGTACTATCGTTTCTGACGAAGCTTTGTCACTCTCAGCTAAAATCTTGACAGACCACTTGAACTTGTTCGTTGATCTTTCAGAAGTTGCAGCTGAAGCCGAAACACTTGTTGTTAAAGATGAAGTTAAAACAGAACGTGTGCTCGATAAAATTATTGAAGAAATGGACTTCTCAGTTCGTGCTTACAATGGTTTGAAACGCGCAGGTATTAACACTGTTGCTGATATTGTTGAAATGAGCGAAGCTGACATGATTAAAGTCAAAAACCTCGGTCACAAATCAGTAGAAGAAGTCAAAGTTAAATTGACTGAATTGGGACTTTCCCTT
>rpoA_Lcl-115
ATGATTGAGTTTGAAAAACCAAAAATTACTAAATTTGACGAATCAGAAAATTACGGTAAATTCGTTGTTGAACCACTTGAACGTGGTTATGGTACAACTTTAGGTAACTCTCTGCGTCGCGTCCTTTTGTCATCACTTCCTGGTGCTGCTGTGACTTCAATTCAAATTGAAGGTGTTCAACACGAATTCGCAACAATCCCTGGCGTACGTGAAGATGTCATCCAAATCGTTCTTGCGGTTAAAGGAATTGCCATCAAATCATACGTAGAGTCTGAAAAACAAATCGAACTTGACGTAACTGGTCCTATGGATGTTACTGCTGGTGATATCTTAACTGATAGCGACATTGAAATTGTCAACAAAGACCATTACTTGTTCTCTATTGCTGAAGGTCACTCAATGCGTGCTGTAATGACTGTTAAAAAAGGATACGGCTATGTTCCGGCTGACGAAAATAAAGTCGATGGAGCGCCAATTGGCACAATTGCTGTAGACTCAATTTACACACCAGTAAGTAAAGTAAATTATCAAGTAGAACCTGCCCGTGTTGGTGGAGATTCTAGCTATGATAAATTAACACTTGAAATTACTACAAACGGTACTATCGTTTCTGACGAAGCTTTGTCACTCTCAGCTAAAATCTTGACAGACCACTTGAACTTGTTCGTTGATCTTTCAGAAGTTGCAGCTGAAGCCGAAACACTTGTTGTTAAAGATGAAGTTAAAACAGAACGTGTGCTCGATAAAATTATTGAAGAAATGGACTTCTCAGTTCGTGCTTACAATGGTTTGAAACGCGCAGGTATTAACACTGTTGCTGATATTGTTGAAATGAGCGAAGCTGACATGATTAAAGTCAAAAACCTCGGTCACAAATCAGTAGAAGAAGTCAAAGTTAAATTGACTGAATTGGGACTTTCCCTT
>rpoA_Lcl-116
ATGATTGAGTTTGAAAAACCAAAAATTACTAAATTTGACGAATCAGAAAATTACGGTAAATTCGTTGTTGAACCACTTGAACGTGGTTATGGTACAACTTTAGGTAACTCTCTGCGTCGCGTCCTTTTGTCATCACTTCCTGGTGCTGCTGTGACTTCAATTCAAATTGAAGGTGTTCAACACGAATTCGCAACAATCCCTGGCGTACGTGAAGATGTCATCCAAATCGTTCTTGCGGTTAAAGGAATTGCCATCAAATCATACGTAGAGTCTGAAAAACAAATCGAACTTGACGTAACTGGTCCTATGGATGTTACTGCTGGTGATATCTTAACTGATAGCGACATTGAAATTGTCAACAAAGACCATTACTTGTTCTCTATTGCTGAAGGTCACTCAATACGTGCTGTAATGACTGTTAAAAAAGGATACGGCTATGTTCCGGCTGACGAAAATAAAGTCGATGGAGCGCCAATTGGCACAATTGCTGTAGACTCAATTTACACACCAGTAAGTAAAGTAAATTATCAAGTAGAACCTGCCCGTGTTGGTGGAGATTCTAGCTATGATAAATTAACACTTGAAATTACTACAAACGGTACTATCGTTTCTGACGAAGCTTTGTCACTCTCAGCTAAAATCTTGACAGACCACTTGAACTTGTTCGTTGATCTTTCAGAAGTTGCATCTGAAGCCGAAACACTTGTTGTTAAAGATGAAGTTAAAACAGAACGTGTGCTCGATAAAATTATTGAAGAAATGGACTTCTCAGTTCGTGCTTACAATGGTTTGAAACGCGCAGGTATTAACACTGTTGCTGATATTGTTGAAATGAGCGAAGCTGACATGATTAAAGTCAAAAACCTCGGTCACAAATCAGTAGAAGAAGTCAAAGTTAAATTGACTGAATTGGGACTTTCCCTT
>rpoA_Lcl-117
ATGATTGAGTTTGAAAAACCAAAAATTACTAAATTTGACGAATCAGAAAATTACGGTAAATTCGTTGTTGAACCACTTGAACGTGGTTATGGTACAACTTTAGGTAACTCTCTGCGTCGCGTCCTTTTGTCATCACTTCCTGGTGCTGCTGTGACTTCAATTCAAATTGAAGGTGTTCAACACGAATTCGCAACAATCCCTGGCGTACGTGAAGATGTCATCCAAATCGTTCTTGCGGTTAAAGGAATTGCCATCAAATCATACGTAGAGTCTGAAAAACAAATCGAACTTGACGTAACTGGTCCTATGGATGTTACTGCTGGTGATATCTTAACTGATAGCGACATTGAAATTGTCAACAAAGACCATTACTTGTTCTCTATTGCTGAAGGTCACTCAATGCGTGCTGTAATGACTGTTAAAAAAGGATACGGCTATGTTCCGGCTGACGAAAATAAAGTCGATGGAGCGCCAATTGGCACAATTGCTGTAGACTCAATTTACACACCAGTAAGTAAAGTAAATTATCAAGTAGAACCTGCCCGTGTTGGTGGAGATTCTAGCTATGATAAATTAACACTTGAAATTACTACAAACGGTACTATCGTTTCTGACGAAGCTTTGTCACTCTCAGCTAAAATCTTGACAGACCACTTGAACTTGTTCGTTGATCTTTCAGAAGTTGCAGCTGAAGCCGAAACACTTGTTGTTAAAGATGAAGTTAAAACAGAACGTGTGCTCGATAAAATTATTGAAGAAATGGACTTCTCAGTTCGTGCTTACAATGGTTTGAAACGCGCAGGTATCAACACTGTTGCTGATATTGTTGAAATGAGCGAAGCTGACATGATTAAAGTCAAAAACCTCGGTCACAAATCAGTAGAAGAAGTCAAAGTTAAATTGACTGAATTGGGACTTTCCCTT
>rpoA_Lcl-118
ATGATTGAGTTTGAAAAACCAAAAATTACTAAATTTGACGAATCAGAAAATTACGGTAAATTCGTTGTTGAACCACTTGAACGTGGTTATGGTACAACTTTAGGTAACTCTCTGCGTCGCGTCCTTTTGTCATCACTTCCTGGTGCTGCTGTGACTTCAATTCAAATTGAAGGTGTTCAACACGAATTCGCAACAATCCCTGGCGTACGTGAAGATGTCATCCAAATCGTTCTTGCGGTTAAAGGAATTGCCATCAAATCATACGTAGAGTCTGAAAAACAAATCGAACTTGACGTAACTGGTCCTATTGATGTTACTGCTGGTGATATCTTAACTGATAGCGACATTGAAATTGTCAACAAAGACCATTACTTGTTCTCTATTGCTGAAGGTCACTCAATGCGTGCTGTAATGACTGTTAAAAAAGGATACGGCTATGTTCCGGCTGACGAAAATAAAGTCGATGGAGCGCCAATTGGCACAATTGCTGTAGACTCAATTTACACACCAGTAAGTAAAGTAAATTATCAAGTAGAACCTGCCCGTGTTGGTGGAGATTCTAGCTATGATAAATTAACACTTGAAATTACTACAAACGGTACTATCGTTTCTGACGAAGCTTTGTCACTCTCAGCTAAAATCTTGACAGACCACTTGAACTTGTTCGTTGATCTTTCAGAAGTTGCAGCTGAAGCCGAAACACTTGTTGTTAAAGATGAAGTTAAAACAGAACGTGTGCTCGATAAAATTATTGAAGAAATGGACTTCTCAGTTCGTGCTTACAATGGTTTGAAACGCGCAGGTATTAACACTGTTGCTGATATTGTTGAAATGAGCGAAGCTGACATGATTAAAGTCAAAAACCTCGGTCACAAATCAGTAGAAGAAGTCAAAGTTAAATTGACTGAATTGGGACTTTCCCTT
>rpoA_Lcl-119
ATGATTGAGTTTGAAAAACCAAAAATTACTAAATTTGACGAATCAGAAAATTACGGTAAATTCGTTGTTGAACCACTTGAACGTGGTTATGGTACAACTTTAGGTAACTCTCTGCGTCGCGTCCTTTTGTCATCACTTCCTGGTGCTGCTGTGACTTCAATTCAAATTGAAGGTGTTCAACACGAATTCGCAACAATCCCTGGCGTACGTGAAGATGTCATCCAAATCGTTCTTGCGGTTAAAGGAATTGCCATCAAATCATACGTAGAGTCTGAAAAACAAATCGAACTTGACGTAACTGGTCCTATGGATGTTACTGCTGGTGATATCTTAACTGATAGCGACATTGAAATTGTCAACAAAGACCATTACTTGTTCTCTATTGCTGAAGGTCACTCAATGCGTGCTGTAATGACTGTTAAAAAAGGATACGGCTATGTTCCGGCTGACGAAAATAAAGTCGATGGAGCGCCAATTGGCACAATTGCTGTAGACTCAATTTACACACCAGTAAGTAAAGTAAATTATCAAGTAGAACCTGCCCGTGTTGGTGGAGATTCTAGCTATGATAAATTAACACTTGAAATTACTACAAACGGTACTATCGTTTCTGACGAAGCTTTGTCACTCTCAGCTAAAATCTTGACAGACCACTTGAACTTGTTCGTTGATCTTTCAGAAGTTGCAGCTGAAGCCGAAACACTTGTTGTTAAAGATGAAGTTAAAACAGAACGTGTGCTCGATAAAATTATTGAAGAAATGGACTTCTCAGTTCGTGCTTACAATGGTTTGAAACGCGCAGGTATTAACACTGTTGCTGATATTGTTGAAATGAGCGAAGCTGACATGATTAAAGTCAAAAACCTCGGTCACAAATCAGTAGAAGAAGTCAAAGTTAAATTGACTGAATTGGGACTTTCCCTT
>rpoA_Lcl-120
ATGATTGAGTTTGAAAAACCAAAAATTACTAAATTTGACGAATCAGAAAATTACGGTAAATTCGTTGTTGAACCACTTGAACGTGGTTATGGTACAACTTTAGGTAACTCTCTGCGTCGCGTCCTTTTGTCATCACTTCCTGGTGCTGCTGTGACTTCAATTCAAATTGAAGGTGTTCAACACGAATTCGCAACAATCCCTGGCGTACGTGAAGATGTCATCCAAATCGTTCTTGCGGTTAAAGGAATTGCCATCAAATCATACGTAGAGTCTGAAAAACAAATCGAACTTGACGTAACTGGTCCTATGGATGTTACTGCTGGTGATATCTTAACTGATAGCGACATTGAAATTGTCAACAAAGACCATTACTTGTTCTCTATTGCTGAAGGTCACTCAATGCGTGCTGTAATGACTGTTAAAAAAGGATACGGCTATGTTCCGGCTGACGAAAATAAAGTCGATGGAGCGCCAATTGGCACAATTGCTGTAGACTCAATTTACACACCAGTAAGTAAAGTAAATTATCAAGTAGAACCTGCCCGTGTTGGTGGAGATTCTAGCTATGATAAATTAACACTTGAAATTACTACAAACGGTACTATCGTTTCTGACGAAGCTTTGTCACTCTCAGCTAAAATCTTGACAGACCACTTGAACTTGTTCGTTGATCTTTCAGAAGTTGCAGCTGAAGCCGAAACACTTGTTGTTAAAGATGAAGTTAAAACAGAACGTGTGCTCGATAAAATTATTGAAGAAATGGACTTCTCAGTTCGTGCTTACAATGGTTTGAAACGCGCAGGTATTAACACTGTTGCTGATATTGTTGAAATGAGCGAAGCTGACATGATTAAAGTCAAAAACCTCGGTCACAAATCAGTAGAAGAAGTCAAAGTTAAATTGACTGAATTGGGACTTTCCCTT
>rpoA_Lcl-121
ATGATTGAGTTTGAAAAACCAAAAATTACTAAATTTGACGAATCAGAAAATTACGGTAAATTCGTTGTTGAACCACTTGAACGTGGTTATGGTACAACTTTAGGTAACTCTCTGCGTCGCGTCCTTTTGTCATCACTTCCTGGTGCTGCTGTGACTTCAATTCAAATTGAAGGTGTTCAACACGAATTCGCAACAATCCCTGGCGTACGTGAAGATGTCATCCAAATCGTTCTTGCGGTTAAAGGAATTGCCATCAAATCATACGTAGAGTCTGAAAAACAAATCGAACTTGACGTAACTGGTCCTATGGATGTTACTGCTGGTGATATCTTAACTGATAGCGACATTGAAATTGTCAACAAAGACCATTACTTGTTCTCTATTGCTGAAGGTCACTCAATGCGTGCTGTAATGACTGTTAAAAAAGGATACGGCTATGTTCCGGCTGACGAAAATAAAGTCGATGGAGCGCCAATTGGCACAATTGCTGTAGACTCAATTTACACACCAGTAAGTAAAGTAAATTATCAAGTAGAACCTGCCCGTGTTGGTGGAGATTCTAGCTATGATAAATTAACACTTGAAATTACTACAAACGGTACTATCGTTTCTGACGAAGCTTTGTCACTCTCAGCTAAAATCTTGACAGACCACTTGAACTTGTTCGTTGATCTTTCAGAAGTTGCAGCTGAAGCCGAAACACTTGTTGTTAAAGATGAAGTTAAAACAGAACGTGTGCTCGATAAAATTATTGAAGAAATGGACTTCTCAGTTCGTGCTTACAATGGTTTGAAACGCGCAGGTATTAACACTGTTGCTGATATTGTTGAAATGAGCGAAGCTGACATGATTAAAGTCAAAAACCTCGGTCACAAATCAGTAGAAGAAGTCAAAGTTAAATTGACTGAATTGGGACTTTCCCTT
>rpoA_Lcl-122
ATGATTGAGTTTGAAAAACCAAAAATTACTAAATTTGACGAATCAGAAAATTACGGTAAATTCGTTGTTGAACCACTTGAACGTGGTTATGGTACAACTTTAGGTAACTCTCTGCGTCGCGTCCTTTTGTCATCACTTCCTGGTGCTGCTGTGACTTCAATTCAAATTGAAGGTGTTCAACACGAATTCGCAACAATCCCTGGCGTACGTGAAGATGTCATCCAAATCGTTCTTGCGGTTAAAGGAATTGCCATCAAATCATACGTAGAGTCTGAAAAACAAATCGAACTTGACGTAACTGGTCCTATGGATGTTACTGCTGGTGATATCTTAACTGATAGCGACATTGAAATTGTCAACAAAGACCATTACTTGTTCTCTATTGCTGAAGGTCACTCAATGCGTGCTGTAATGACTGTTAAAAAAGGATACGGCTATGTTCCGGCTGACGAAAATAAAGTCGATGGAGCGCCAATTGGCACAATTGCTGTAGACTCAATTTACACACCAGTAAGTAAAGTAAATTATCAAGTAGAACCTGCCCGTGTTGGTGGAGATTCTAGCTATGATAAATTAACACTTGAAATTACTACAAACGGTACTATCGTTTCTGACGAAGCTTTGTCACTCTCAGCTAAAATCTTGACAGACCACTTGAACTTGTTCGTTGATCTTTCAGAAGTTGCAGCTGAAGCCGAAACACTTGTTGTTAAAGATGAAGTTAAAACAGAACGTGTGCTCGATAAAATTATTGAAGAAATGGACTTCTCAGTTCGTGCTTACAATGGTTTGAAACGCGCAGGTATTAACACTGTTGCTGATATTGTTGAAATGAGCGAAGCTGACATGATTAAAGTCAAAAACCTCGGTCACAAATCAGTAGAAGAAGTCAAAGTTAAATTGACTGAATTGGGACTTTCCCTT
>rpoA_Lcl-123
ATGATTGAGTTTGAAAAACCAAAAATTACTAAATTTGACGAATCAGAAAATTACGGTAAATTCGTTGTTGAACCACTTGAACGTGGTTATGGTACAACTTTAGGTAACTCTCTGCGTCGCGTCCTTTTGTCATCACTTCCTGGTGCTGCTGTGACTTCAATTCAAATTGAAGGTGTTCAACACGAATTCGCAACAATCCCTGGCGTACGTGAAGATGTCATCCAAATCGTTCTTGCGGTTAAAGGAATTGCCATCAAATCATACGTAGAGTCTGAAAAACAAATCGAACTTGACGTAACTGGTCCTATGGATGTTACTGCTGGTGATATCTTAACTGATAGCGACATTGAAATTGTCAACAAAGACCATTACTTGTTCTCTATTGCTGAAGGTCACTCAATGCGTGCTGTAATGACTGTTAAAAAAGGATACGGCTATGTTCCGGCTGACGAAAATAAAGTCGATGGAGCGCCAATTGGCACAATTGCTGTAGACTCAATTTACACACCAGTAAGTAAAGTAAATTATCAAGTAGAACCTGCCCGTGTTGGTGGAGATTCTAGCTATGATAAATTAACACTTGAAATTACTACAAACGGTACTATCGTTTCTGACGAAGCTTTGTCACTCTCAGCTAAAATCTTGACAGACCACTTGAACTTGTTCGTTGATCTTTCAGAAGTTGCAGCTGAAGCCGAAACACTTGTTGTTAAAGATGAAGTTAAAACAGAACGTGTGCTCGATAAAATTATTGAAGAAATGGACTTCTCAGTTCGTGCTTACAATGGTTTGAAACGCGCAGGTATTAACACTGTTGCTGATATTGTTGAAATGAGCGAAGCTGACATGATTAAAGTCAAAAACCTCGGTCACAAATCAGTAGAAGAAGTCAAAGTTAAATTGACTGAATTGGGACTTTCCCTT
>rpoA_Lcl-124
ATGATTGAGTTTGAAAAACCAAAAATTACTAAATTTGACGAATCAGAAAATTACGGTAAATTCGTTGTTGAACCACTTGAACGTGGTTATGGTACAACTTTAGGTAACTCTCTGCGTCGCGTCCTTTTGTCATCACTTCCTGGTGCTGCTGTGACTTCAATTCAAATTGAAGGTGTTCAACACGAATTCGCAACAATCCCTGGCGTACGTGAAGATGTCATCCAAATCGTTCTTGCGGTTAAAGGAATTGCCATCAAATCATACGTAGAGTCTGAAAAACAAATCGAACTTGACGTAACTGGTCCTATGGATGTTACTGCTGGTGATATCTTAACTGATAGCGACATTGAAATTGTCAACAAAGACCATTACTTGTTCTCTATTGCTGAAGGTCACTCAATGCGTGCTGTAATGACTGTTAAAAAAGGATACGGCTATGTTCCGGCTGACGAAAATAAAGTCGATGGAGCGCCAATTGGCACAATTGCTGTAGACTCAATTTACACACCAGTAAGTAAAGTAAATTATCAAGTAGAACCTGCCCGTGTTGGTGGAGATTCTAGCTATGATAAATTAACACTTGAAATTACTACAAACGGTACTATCGTTTCTGACGAAGCTTTGTCACTCTCAGCTAAAATCTTGACAGACCACTTGAACTTGTTCGTTGATCTTTCAGAAGTTGCAGCTGAAGCCGAAACACTTGTTGTTAAAGATGAAGTTAAAACAGAACGTGTGCTCGATAAAATTATTGAAGAAATGGACTTCTCAGTTCGTGCTTACAATGGTTTGAAACGCGCAGGTATTAACACTGTTGCTGATATTGTTGAAATGAGCGAAGCTGACATGATTAAAGTCAAAAACCTCGGTCACAAATCAGTAGAAGAAGTCAAAGTTAAATTGACTGAATTGGGACTTTCCCTT
>rpoA_Lcl-125
ATGATTGAGTTTGAAAAACCAAAAATTACTAAATTTGACGAATCAGAAAATTACGGTAAATTCGTTGTTGAACCACTTGAACGTGGTTATGGTACAACTTTAGGTAACTCTCTGCGTCGCGTCCTTTTGTCATCACTTCCTGGTGCTGCTGTGACTTCAATTCAAATTGAAGGTGTTCAACACGAATTCGCAACAATCCCTGGCGTACGTGAAGATGTCATCCAAATCGTTCTTGCGGTTAAAGGAATTGCCATCAAATCATACGTAGAGTCTGAAAAACAAATCGAACTTGACGTAACTGGTCCTATGGATGTTACTGCTGGTGATATCTTAACTGATAGCGACATTGAAATTGTCAACAAAGACCATTACTTGTTCTCTATTGCTGAAGGTCACTCAATGCGTGCTGTAATGACTGTTAAAAAAGGATACGGCTATGTTCCGGCTGACGAAAATAAAGTCGATGGAGCGCCAATTGGCACAATTGCTGTAGACTCAATTTACACACCAGTAAGTAAAGTAAATTATCAAGTAGAACCTGCCCGTGTTGGTGGAGATTCTAGCTATGATAAATTAACACTTGAAATTACTACAAACGGTACTATCGTTTCTGACGAAGCTTTGTCACTCTCAGCTAAAATCTTGACAGACCACTTGAACTTGTTCGTTGATCTTTCAGAAGTTGCAGCTGAAGCCGAAACACTTGTTGTTAAAGATGAAGTTAAAACAGAACGTGTGCTCGATAAAATTATTGAAGAAATGGACTTCTCAGTTCGTGCTTACAATGGTTTGAAACGCGCAGGTATTAACACTGTTGCTGATATTGTTGAAATGAGCGAAGCTGACATGATTAAAGTCAAAAACCTCGGTCACAAATCAGTAGAAGAAGTCAAAGTTAAATTGACTGAATTGGGACTTTCCCTT
>rpoA_Lcl-126
ATGATTGAGTTTGAAAAACCAAAAATTACTAAATTTGACGAATCAGAAAATTACGGTAAATTCGTTGTTGAACCACTTGAACGTGGTTATGGTACAACTTTAGGTAACTCTCTGCGTCGCGTCCTTTTGTCATCACTTCCTGGTGCTGCTGTGACTTCAATTCAAATTGAAGGTGTTCAACACGAATTCGCAACAATCCCTGGCGTACGTGAAGATGTCATCCAAATCGTTCTTGCGGTTAAAGGAATTGCCATCAAATCATACGTAGAGTCTGAAAAACAAATCGAACTTGACGTAACTGGTCCTATGGATGTTACTGCTGGTGATATCTTAACTGATAGCGACATTGAAATTGTCAACAAAGACCATTACTTGTTCTCTATTGCTGAAGGTCACTCAATACGTGCTGTAATGACTGTTAAAAAAGGATACGGCTATGTTCCGGCTGACGAAAATAAAGTCGATGGAGCGCCAATTGGCACAATTGCTGTAGACTCAATTTACACACCAGTAAGTAAAGTAAATTATCAAGTAGAACCTGCCCGTGTTGGTGGAGATTCTAGCTATGATAAATTAACACTTGAAATTACTACAAACGGTACTATCGTTTCTGACGAAGCTTTGTCACTCTCAGCTAAAATCTTGACAGACCACTTGAACTTGTTCGTTGATCTTTCAGAAGTTGCATCTGAAGCCGAAACACTTGTTGTTAAAGATGAAGTTAAAACAGAACGTGTGCTCGATAAAATTATTGAAGAAATGGACTTCTCAGTTCGTGCTTACAATGGTTTGAAACGCGCAGGTATTAACACTGTTGCTGATATTGTTGAAATGAGCGAAGCTGACATGATTAAAGTCAAAAACCTCGGTCACAAATCAGTAGAAGAAGTCAAAGTTAAATTGACTGAATTGGGACTTTCCCTT
>rpoA_Lcl-127
ATGATTGAGTTTGAAAAACCAAAAATTACTAAATTTGACGAATCAGAAAATTACGGTAAATTCGTTGTTGAACCACTTGAACGTGGTTATGGTACAACTTTAGGTAACTCTCTGCGTCGCGTCCTTTTGTCATCACTTCCTGGTGCTGCTGTGACTTCAATTCAAATTGAAGGTGTTCAACACGAATTCGCAACAATCCCTGGCGTACGTGAAGATGTCATCCAAATCGTTCTTGCGGTTAAAGGAATTGCCATCAAATCATACGTTGAATCTGAAAAACAAATCGAACTTGACGTTACTGGTCCTATGAATGTTACTGCTGGTGATATCTTAACTGATAGCGACATTGAAATTGTCAACAAAGACCATTACTTGTTCTCTATTGCTGAAGGTCACTCAATGCGTGCTGTAATGACTGTTAAAAAAGGATACGGCTATGTTCCGGCTGACGAAAATAAAGTCGATGGAGCGCCAATTGGCACAATTGCTGTAGACTCAATTTACACACCAGTAAGTAAAGTAAATTATCAAGTTGAACCTGCCCGTGTTGGTGGAGATTCTAGCTACGATAAATTAACACTTGAAATTACTACAAACGGTACTATCGTTTCTGACGAAGCTTTGTCACTCTCAGCTAAAATCTTGACAGACCACTTGAACTTGTTCGTTGATCTTTCAGAAGTTGCAGCTGAAGCTGAAACACTTGTTGTTAAAGATGAAGTTAAAACAGAACGTGTGCTCGATAAAATTATTGAAGAAATGGACTTCTCAGTTCGTGCTTACAATGGTTTGAAACGTGCAGGTATCAACACTGTTGCTGATATTGTTGAAATGAGCGAAGCTGACATGATTAAAGTCAAAAACCTCGGTCACAAATCAGTAGAAGAAGTCAAAGTTAAATTGACTGAATTGGGACTTTCCCTT
>rpoA_Lcl-128
ATGATTGAGTTTGAAAAACCAAAAATTACTAAATTTGACGAATCAGAAAATTACGGTAAATTCGTTGTTGAACCACTTGAACGTGGTTATGGTACAACTTTAGGTAACTCTCTGCGTCGCGTCCTTTTGTCATCACTTCCTGGTTCTGCTGTGACTTCAATTCAAATTGAAGGTGTTCAACACGAATTCGCAACAATCCCTGGCGTACGTGAAGATGTCATCCAAATCGTTCTTGCGGTTAAAGGAATTGCCATCAAATCATACGTTGAATCTGAAAAACAAATCGAACTTGACGTTACTGGTCCTATGGATGTTACTGCTGGTGATATCTTAACTGATAGCGACATTGAAATTGTCAACAAAGACCATTACTTGTTCTCTATTGCTGAAGGTCACTCAATGCGTGCTGTAATGACTGTTAAAAAAGGATACGGCTATGTTCCGGCTGACGAAAATAAAGTCGATGGAGCGCCAATTGGCACAATTGCTGTAGACTCAATTTACACACCAGTAAGTAAAGTAAATTATCAAGTTGAACCTGCCCGTGTTGGTGGAGATTCTAGCTACGATAAATTAACACTTGAAATTACTACAAACGGTACTATCGTTTCTGACGAAGCTTTGTCACTCTCAGCTAAAATCTTGACAGACCACTTGAACTTGTTCGTTGATCTTTCAGAAGTTGCAGCTGAAGCTGAAACACTTGTTGTTAAAGATGAAGTTAAAACAGAACGTGTGCTCGATAAAATTATTGAAGAAATGGACTTCTCAGTTCGTGCTTACAATGGTTTGAAACGTGCAGGTATCAACACTGTTGCTGATATTGTTGAAATGAGCGAAGCTGACATGATTAAAGTCAAAAACCTCGGTCACAAATCAGTAGAAGAAGTCAAAGTTAAATTGACTGAATTGGGACTTTCCCTT
>rpoA_Lcl-129
ATGATTGAGTTTGAAAAACCAAAAATTACTAAATTTGACGAATCAGAAAATTACGGTAAATTCGTTGTTGAACCACTTGAACGTGGTTATGGTACAACTTTAGGTAACTCTCTGCGTCGCGTCCTTTTGTCATCACTTCCTGGTGCTGCTGTGACTTCAATTCAAATTGAAGGTGTTCAACACGAATTCGCAACAATCCCTGGCGTACGTGAAGATGTCATCCAAATCGTTCTTGCGGTTAAAGGAATTGCCATCAAATCATACGTTGAATCTGAAAAACAAATCGAACTTGACGTTACTGGTCCTATGGATGTTACTGCTGGTGATATCTTAACTGATAGCGACATTGAAATTGTCAACAAAGACCATTACTTGTTCTCTATTGCTGAAGGTCACTCAATGCGTGCTGTAATGACTGTTAAAAAAGGATACGGCTATGTTCCGGCTGACGAAAATAAAGTCGATGGAGCGCCAATTGGCACAATTGCTGTAGACTCAATTTACACACCAGTAAGTAAAGTAAATTATCAAGTTGAACCTGCCCGTGTTGGTGGAGATTCTAGCTACGATAAATTAACACTTGAAATTACTACAAACGGTACTATCGTTTCTGACGAAGCTTTGTCACTCTCAGCTAAAATTTTGACAGACCACTTGAACTTGTTCGTTGATCTTTCAGAAGTTGCAGCTGAAGCTGAAACACTTGTTGTTAAAGATGAAGTTAAAACAGAACGTGTGCTCGATAAAATTATTGAAGAAATGGACTTCTCAGTTCGTACTTACAATGGTTTGAAACGTGCAGGTATCAACACTGTTGCTGATATTGTTGAAATGAGCGAAGCTGACATGATTAAAGTCAAAAACCTCGGTCACAAATCAGTAGAAGAAGTCAAAGTTAAATTGACTGAATTGGGACTTTCCCTT
>rpoA_Lcl-130
ATGATTGAGTTTGAAAAACCAAAAATTACTAAATTTGACGAATCAGAAAATTACGGTAAATTCGTTGTTGAACCACTTGAACGTGGTTATGGTACAACTTTAGGTAACTCTCTGCGTCGCGTCCTTTTGTCATCACTTCCTGGTGCTGCTGTGACTTCAATTCAAATTGAAGGTGTTCAACACGAATTCGCAACAATCCCTGGCGTACGTGAAGATGTCATCCAAATCGTTCTTGCGGTTAAAGGAATTGCCATCAAATCATACGTTGAATCTGAAAAACAAATCGAACTTGACGTTACTGGTCCTATGGATGTTACTGCTGGTGATATCTTAACTGATAGCGACATTGAAATTGTCAACAAAGACCATTACTTGTTCTCTATTGCTGAAGGTCACTCAATGCGTGCTGTAATGACTGTTAAAAAAGGATACGGCTATGTTCCGGCTGACGAAAATAAAGTCGATGGAGCGCCAATTGGCACAATTGCTGTAGACTCAATTTACACACCAGTAAGTAAAGTAAATTATCAAGTTGAACCTGCCCGTGTTGGTGGAGATTCTAGCTACGATAAATTAACACTTGAAATTACTACAAACGGTACTATCGTTTCTGACGAAGCTTTGTCACTCTCAGCTAAAATCTTGACAGACCACTTGAACTTGTTCGTTGATCTTTCAGAAGTTGCAGCTGAAGCTGAAACACTTGTTGTTAAAGATGAAGTTAAAACAGAACGTGTGCTCGATAAAATTATTGAAGAAATGGACTTCTCAGTTCGTGCTTACAATGGTTTGAAACGTGCAGGTATCAACACTGTTGCTGATATTGTTGAAATGAGCGAAGCTGACATGATTAAAGTCAAAAACCTCGGTCACAAATCAGTAGAAGAAGTCAAAGTTAAATTGACTGAATTGGGACTTTCCCTT
>rpoA_Lcl-131
ATGATTGAGTTTGAAAAACCAAAAATTACTAAATTTGACGAATCAGAAAATTACGGTAAATTCGTTGTTGAACCACTTGAACGTGGTTATGGTACAACTTTAGGTAACTCTATGCGTCGCGTCCTTTTGTCATCACTTCCTGGTGCTGCTGTGACTTCAATTCAAATTGAAGGTGTTCAACACGAATTCGCAACAATCCCTGGCGTACGTGAAGATGTCATCCAAATCGTTCTTGCGGTTAAAGGAATTGCCATCAAATCATACGTTGAATCTGAAAAACAAATCGAACTTGACGTTACTGGTCCTATGGATGTTACTGCTGGTGATATCTTAACTGATAGCGACATTGAAATTGTCAACAAAGACCATTACTTGTTCTCTATTGCTGAAGGTCACTCAATGCGTGCTGTAATGACTGTTAAAAAAGGATACGGCTATGTTCCGGCTGACGAAAATAAAGTCGATGGAGCGCCAATTGGCACAATTGCTGTAGACTCAATTTACACACCAGTAAGTAAAGTAAATTATCAAGTTGAACCTGCCCGTGTTGGTGGAGATTCTAGCTACGATAAATTAACACTTGAAATTACTACAAACGGTACTATCGTTTCTGACGAAGCTTTGTCACTCTCAGCTAAAATCTTGACAGACCACTTGAACTTGTTCGTTGATCTTTCAGAAGTTGCAGCTGAAGCTGAAACACTTGTTGTTAAAGATGAAGTTAAAACAGAACGTGTGCTCGATAAAATTATTGAAGAAATGGACTTCTCAGTTCGTGCTTACAATGGTTTGAAACGTGCAGGTATCAACACTGTTGCTGATATTGTTGAAATGAGCGAAGCTGACATGATTAAAGTCAAAAACCTCGGTCACAAATCAGTAGAAGAAGTCAAAGTTAAATTGACTGAATTGGGACTTTCCCTT
>rpoA_Lcl-132
ATGATTGAGTTTGAAAAACCAAAAATTACTAAATTTGACGAATCAGAAAATTACGGTAAATTCGTTGTTGAACCACTTGAACGTGGTTATGGTACAACTTTAGGTAACTCTCTGCGTCGCGTCCTTTTGTCATCACTTCCTGGTGCTGCTGTGACTTCAATTCAAATTGAAGGTGTTCAACACGAATTCGCAACAATCCCTGGCGTACGTGAAGATGTCATCCAAATCGTTCTTGCGGTTAAAGGAATTGCCATCAAATCATACGTTGAATCTGAAAAACAAATCGAACTTGACGTTACTGGTCCTATGGATGTTACTGCTGGTGATATCTTAACTGATAGCGACATTGAAATTGTCAACAAAGACCATTACTTGTTCTCTATTGCTGAAGGTCACTCAATGCGTGCTGTAATGACTGTTAAAAAAGGATACGGCTATGTTCCGGCTGACGAAAATAAAGTCGATGGAGCGCCAATTGGCACAATTGCTGTAGACTCAATTTACACACCAGTAAGTAAAGTAAATTATCAAGTTGAACCTGCCCGTGTTGGTGGAGATTCTAGCTACGATAAATTAACACTTGAAATTACTACAAATGGTACTATCGTTTCTGACGAAGCTTTGTCACTCTCAGCTAAAATCTTGACAGACCACTTGAACTTGTTCGTTGATCTTTCAGAAGTTGCAGCTGAAGCTGAAACACTTGTTGTTAAAGATGAAGTTAAAACAGAACGTGTGCTCGATAAAATTATTGAAGAAATGGACTTCTCAGTTCGTGCTTACAATGGTTTGAAACGTGCAGGTATCAACACTGTTGCTGATATTGTTGAAATGAGCGAAGCTGACATGATTAAAGTCAAAAACCTCGGTCACAAATCAGTAGAAGAAGTCAAAGTTAAATTGACTGAATTGGGACTTTCCCTT
>rpoA_Lcl-133
ATGATTGAGTTTGAAAAACCAAAAATTACTAAATTTGACGAATCAGAAAATTACGGTAAATTCGTTGTTGAACCACTTGAACGTGGTTATGGTACAACTTTAGGTAACTCTATGCGTCGCGTCCTTTTGTCATCACTTCCTGGTGCTGCTGTGACTTCAATTCAAATTGAAGGTGTTCAACACGAATTCGCAACAATCCCTGGCGTACGTGAAGATGTCATCCAAATCGTTCTTGCGGTTAAAGGAATTGCCATCAAATCATACGTTGAATCTGAAAAACAAATCGAACTTGACGTTACTGGTCCTATGGATGTTACTGCTGGTGATATCTTAACTGATAGCGACATTGAAATTGTCAACAAAGACCATTACTTGTTCTCTATTGCTGAAGGTCACTCAATGCGTGCTGTAATGACTGTTAAAAAAGGATACGGCTATGTTCCGGCTGACGAAAATAAAGTCGATGGAGCGCCAATTGGCACAATTGCTGTAGACTCAATTTACACACCAGTAAGTAAAGTAAATTATCAAGTTGAACCTGCCCGTGTTGGTGGAGATTCTAGCTACGATAAATTAACACTTGAAATTACTACAAACGGTACTATCGTTTCTGACGAAGCTTTGTCACTCTCAGCTAAAATCTTGACAGACCACTTGAACTTGTTCGTTGATCTTTCAGAAGTTGCAGCTGAAGCTGAAACACTTGTTGTTAAAGATGAAGTTAAAACAGAACGTGTGCTCGATAAAATTATTGAAGAAATGGACTTCTCAGTTCGTGCTTACAATGGTTTGAAACGTGCAGGTATCAACACTGTTGCTGATATTGTTGAAATGAGCGAAGCTGACATGATTAAAGTCAAAAACCTCGGTCACAAATCAGTAGAAGAAGTCAAAGTTAAATTGACTGAATTGGGACTTTCCCTT
>rpoA_Lcl-134
ATGATTGAGTTTGAAAAACCAAAAATTACTAAATTTGACGAATCAGAAAATTACGGTAAATTCGTTGTTGAACCACTTGAACGTGGTTATGGTACAACTTTAGGTAACTCTCTGCGTCGCGTCCTTTTGTCATCACTTCCTGGTGCTGCTGTGACTTCAATTCAAATTGAAGGTGTTCAACACGAATTCGCAACAATCCCTGGCGTACGTGAAGATGTCATCCAAATCGTTCTTGCGGTTAAAGGAATTGCCATCAAATCATACGTTGAATCTGAAAAACAAATCGAACTTGACGTTACTGGTCCTATGAATGTTACTGCTGGTGATATCTTAACTGATAGCGACATTGAAATTGTCAACAAAGACCATTACTTGTTCTCTATTGCTGAAGGTCACTCAATGCGTGCTGTAATGACTGTTAAAAAAGGATACGGCTATGTTCCGGCTGACGAAAATAAAGTCGATGGAGCGCCAATTGGCACAATTGCTGTAGACTCAATTTACACACCAGTAAGTAAAGTAAATTATCAAGTTGAACCTGCCCGTGTTGGTGGAGATTCTAGCTACGATAAATTAACACTTGAAATTACTACAAACGGTACTATCGTTTCTGACGAAGCTTTGTCACTCTCAGCTAAAATCTTGACAGACCACTTGAACTTGTTCGTTGATCTTTCAGAAGTTGCAGCTGAAGCTGAAACACTTGTTGTTAAAGATGAAGTTAAAACAGAACGTGTGCTCGATAAAATTATTGAAGAAATGGACTTCTCAGTTCGTGCTTACAATGGTTTGAAACGTGCAGGTATCAACACTGTTGCTGATATTGTTGAAATGAGCGAAGCTGACATGATTAAAGTCAAAAACCTCGGTCACAAATCAGTAGAAGAAGTCAAAGTTAAATTGACTGAATTGGGACTTTCCCTT
>rpoA_Lcl-135
ATGATTGAGTTTGAAAAACCAAAAATTACTAAATTTGACGAATCAGAAAATTACGGTAAATTCGTTGTTGAACCACTTGAACGTGGTTATGGTACAACTTTAGGTAACTCTCTGCGTCGCGTCCTTTTGTCATCACTTCCTGGTGCTGCTGTGACTTCAATTCAAATTGAAGGTGTTCAACACGAATTCGCAACAATCCCTGGCGTACGTGAAGATGTCATCCAAATCGTTCTTGCGGTTAAAGGAATTGCCATCAAATCATACGTTGAATCTGAAAAACAAATCGAACTTGACGTTACTGGTCCTATGGATGTTACTGCTGGTGATATCTTAACTGATAGCGACATTGAAATTGTCAACAAAGACCATTACTTGTTCTCTATTGCTGAAGGTCACTCAATGCGTGCTGTAATGACTGTTAAAAAAGGATACGGCTATGTTCCGGCTGACGAAAATAAAGTCGATGGAGCGCCAATTGGCACAATTGCTGTAGACTCAATTTACACACCAGTAAGTAAAGTAAATTATCAAGTTGAACCTGCCCGTGTTGGTGGAGATTCTAGCTACGATAAATTAACACTTGAAATTACTACAAACGGTACTATCGTTTCTGACGAAGCTTTGTCACTCTCAGCTAAAATCTTGACAGACCACTTGAACTTGTTCGTTGATCTTTCAGAAGTTGCAGCTGAAGCTGAAACACTTGTTGTTAAAGATGAAGTTAAAACAGAACGTGTGCTCGATAAAATTATTGAAGAAATGGACTTCTCAGTTCGTGCTTACAATGGTTTGAAACGTGCAGGTATCAACACTGTTGCTGATATTGTTGAAATGAGCGAAGCTGACATGATTAAAGTCAAAAACCTCGGTCACAAATCAGTAGAAGAAGTCAAAGTTAAATTGACTGAATTGGGACTTTCCCTT
>rpoA_Lcl-136
ATGATTGAGTTTGAAAAACCAAAAATTACTAAATTTGACGAATCAGAAAATTACGGTAAATTCGTTGTTGAACCACTTGAACGTGGTTATGGTACAACTTTAGGTAACTCTCTGCGTCGCGTCCTTTTGTCATCACTTCCTGGTGCTGCTGTGACTTCAATTCAAATTGAAGGTGTTCAACACGAATTCGCAACAATCCCTGGCGTACGTGAAGATGTCATCCAAATCGTTCTTGCGGTTAAAGGAATTGCCATCAAATCATACGTTGAATCTGAAAAACAAATCGAACTTGACGTTACTGGTCCTATGGATGTTACTGCTGGTGATATCTTAACTGATAGCGACATTGAAATTGTCAACAAAGACCATTACTTGTTCTCTATTGCTGAAGGTCACTCAATGCGTGCTGTAATGACTGTTAAAAAAGGATACGGCTATGTTCCGGCTGACGAAAATAAAGTCGATGGAGCGCCAATTGGCACAATTGCTGTAGACTCAATTTACACACCAGTAAGTAAAGTAAATTATCAAGTTGAACCTGCCCGTGTTGGTGGAGATTCTAGCTACGATAAATTAACACTTGAAATTACTACAAACGGTACTATCGTTTCTGACGAAGCTTTGTCACTCTCAGCTAAAATCTTGACAGACCACTTGAACTTGTTCGTTGATCTTTCAGAAGTTGCAGCTGAAGCTGAAACACTTGTTGTTAAAGATGAAGTTAAAACAGAACGTGTGCTCGATAAAATTATTGAAGAAATGGACTTCTCAGTTCGTGCTTACAATGGTTTGAAACGTGCAGGTATCAACACTGTTGCTGATATTGTTGAAATGAGCGAAGCTGACATGATTAAAGTCAAAAACCTCGGTCACAAATCAGTAGAAGAAGTCAAAGTTAAATTGACTGAATTGGGACTTTCCCTT
>rpoA_Lcl-137
ATGATTGAGTTTGAAAAACCAAAAATTACTAAATTTGACGAATCAGAAAATTACGGTAAATTCGTTGTTGAACCACTTGAACGTGGTTATGGTACAACTTTAGGTAACTCTCTGCGTCGCGTCCTTTTGTCATCACTTCCTGGTGCTGCTGTGACTTCAATTCAAATTGAAGGTGTTCAACACGAATTCGCAACAATCCCTGGCGTACGTGAAGATGTCATCCAAATCGTTCTTGCGGTTAAAGGAATTGCCATCAAATCATACGTTGAATCTGAAAAACAAATCGAACTTGACGTTACTGGTCCTATGAATGTTACTGCTGGTGATATCTTAACAGATAGCGACATTGAAATTGTCAACAAAGACCATTACTTGTTCTCTATTGCTGAAGGTCACTCAATGCGTGCTGTAATGACTGTTAAAAAAGGATACGGCTATGTTCCGGCTGACGAAAATAAAGTCGATGGAGCGCCAATTGGCACAATTGCTGTAGACTCAATTTACACACCAGTAAGTAAAGTAAATTATCAAGTTGAACCTGCCCGTGTTGGTGGAGATTCTAGCTACGATAAATTAACACTTGAAATTACTACAAACGGTACTATCGTTTCTGACGAAGCTTTGTCACTCTCAGCTAAAATCTTGACAGACCACTTGAACTTGTTCGTTGATCTTTCAGAAGTTGCAGCTGAAGCTGAAACACTTGTTGTTAAAGATGAAGTTAAAACAGAACGTGTGCTCGATAAAATTATTGAAGAAATGGACTTCTCAGTTCGTGCTTACAATGGTTTGAAACGTGCAGGTATCAACACTGTTGCTGATATTGTTGAAATGAGCGAAGCTGACATGATTAAAGTCAAAAACCTCGGTCACAAATCAGTAGAAGAAGTCAAAGTTAAATTGACTGAATTGGGACTTTCCCTT
>rpoA_Lcl-138
ATGATTGAGTTTGAAAAACCAAAAATTACTAAATTTGACGAATCAGAAAATTACGGTAAATTCGTTGTTGAACCACTTGAACGTGGTTATGGTACAACTTTAGGTAACTCTATGCGTCGCGTCCTTTTGTCATCACTTCCTGGTGCTGCTGTGACTTCAATTCAAATTGAAGGTGTTCAACACGAATTCGCAACAATCCCTGGCGTACGTGAAGATGTCATCCAAATCGTTCTTGCGGTTAAAGGAATTGCCATCAAATCATACGTTGAATCTGAAAAACAAATCGAACTTGACGTTACTGGTCCTATGGATGTTACTGCTGGTGATATCTTAACTGATAGCGACATTGAAATTGTCAACAAAGACCATTACTTGTTCTCTATTGCTGAAGGTCACTCAATGCGTGCTGTAATGACTGTTAAAAAAGGATACGGCTATGTTCCGGCTGACGAAAATAAAGTCGATGGAGCGCCAATTGGCACAATTGCTGTAGACTCAATTTACACACCAGTAAGTAAAGTAAATTATCAAGTTGAACCTGCCCGTGTTGGTGGAGATTCTAGCTACGATAAATTAACACTTGAAATTACTACAAACGGTACTATCGTTTCTGACGAAGCTTTGTCACTCTCAGCTAAAATCTTGACAGACCACTTGAACTTGTTCGTTGATCTTTCAGAAGTTGCAGCTGAAGCTGAAACACTTGTTGTTAAAGATGAAGTTAAAACAGAACGTGTGCTCGATAAAATTATTGAAGAAATGGACTTCTCAGTTCGTGCTTACAATGGTTTGAAACGTGCAGGTATCAACACTGTTGCTGATATTGTTGAAATGAGCGAAGCTGACATGATTAAAGTCAAAAACCTCGGTCACAAATCAGTAGAAGAAGTCAAAGTTAAATTGACTGAATTGGGACTTTCCCTT
>rpoA_Lcl-139
ATGATTGAGTTTGAAAAACCAAAAATTACTAAATTTGACGAATCAGAAAATTACGGTAAATTCGTTGTTGAACCACTTGAACGTGGTTATGGTACAACTTTAGGTAACTCTCTGCGTCGCGTCCTTTTGTCATCACTTCCTGGTGCTGCTGTGACTTCAATTCAAATTGAAGGTGTTCAACACGAATTCGCAACAATCCCTGGCGTACGTGAAGATGTCATCCAAATCGTTCTTGCGGTTAAAGGAATTGCCATCAAATCATACGTTGAATCTGAAAAACAAATCGAACTTGACGTTACTGGTCCTATGGATGTTACTGCTGGTGATATCTTAACTGATAGCGACATTGAAATTGTCAACAAAGACCATTACTTGTTCTCTATTGCTGAAGGTCACTCAATGCGTGCTGTAATGACTGTTAAAAAAGGATACGGCTATGTTCCGGCTGACGAAAATAAAGTCGATGGAGCGCCAATTGGCACAATTGCTGTAGACTCAATTTACACACCAGTAAGTAAAGTAAATTATCAAGTTGAACCTGCCCGTGTTGGTGGAGATTCTAGCTACGATAAATTAACACTTGAAATTACTACAAACGGTACTATCGTTTCTGACGAAGCTTTGTCACTCTCAGCTAAAATCTTGACAGACCACTTGAACTTGTTCGTTGATCTTTCAGAAGTTGCAGCTGAAGCTGAAACACTTGTTGTTAAAGATGAAGTTAAAACAGAACGTGTGCTCGATAAAATTATTGAAGAAATGGACTTCTCAGTTCGTGCTTACAATGGTTTGAAACGTGCAGGTATCAACACTGTTACTGATATTGTTGAAATGAGCGAAGCTGACATGATTAAAGTCAAAAACCTCGGTCACAAATCAGTAGAAGAAGTCAAAGTTAAATTGACTGAATTGGGACTTTCCCTT
>rpoA_Lcl-140
ATGATTGAGTTTGAAAAACCAAAAATTACTAAATTTGACGAATCAGAAAATTACGGTAAATTCGTTGTTGAACCACTTGAACGTGGTTATGGTACAACTTTAGGTAACTCTCTGCGTCGCGTCCTTTTGTCATCACTTCCTGGTGCTGCTGTGACTTCAATTCAAATTGAAGGTGTTCAACACGAATTCGCAACAATCCCTGGCGTACGTGAAGATGTCATCCAAATCGTTCTTGCGGTTAAAGGAATTGCCATCAAATCATACGTTGAATCTGAAAAACAAATCGAACTTGACGTTACTGGTCCTATGGATGTTACTGCTGGTGATATCTTAACTGATAGCGACATTGAAATTGTCAACAAAGACCATTACTTGTTCTCTATTGCTGAAGGTCACTCAATGCGTGCTGTAATGACTGTTAAAAAAGGATACGGCTATGTTCCGGCTGACGAAAATAAAGTCGATGGAGCGCCAATTGGCACAATTGCTGTAGACTCAATTTACACACCAGTAAGTAAAGTAAATTATCAAGTTGAACCTGCCCGTGTTGGTGGAGATTCTAGCTACGATAAATTAACACTTGAAATTACTACAAACGGTACTATCGTTTCTGACGAAGCTTTGTCACTCTCAGCTAAAATCTTGACAGACCACTTGAACTTGTTCGTTGATCTTTCAGAAGTTGCAGCTGAAGCTGAAACACTTGTTGTTAAAGATGAAGTTAAAACAGAACGTGTGCTCGATAAAATTATTGAAGAAATGGACTTCTCAGTTCGTGCTTACAATGGTTTGAAACGTTCAGGTATCAACACTGTTGCTGATATTGTTGAAATGAGCGAAGCTGACATGATTAAAGTCAAAAACCTCGGTCACAAATCAGTAGAAGAAGTCAAAGTTAAATTGACTGAATTGGGACTTTCCCTT
>rpoA_Lcl-141
ATGATTGAGTTTGAAAAACCAAAAATTACTAAATTTGACGAATCAGAAAATTACGGTAAATTCGTTGTTGAACCACTTGAACGTGGTTATGGTACAACTTTAGGTAACTCTCTGCGTCGCGTCCTTTTGTCATCACTTCCTGGTGCTGCTGTGACTTCAATTCAAATTGAAGGTGTTCAACACGAATTCGCAACAATCCCTGGCGTACGTGAAGATGTCATCCAAATCGTTCTTGCGGTTAAAGGAATTGCCATCAAATCATACGTAGAGTCTGAAAAACAAATCGAACTTGACGTAACTGGTCCTATGGATGTTACTGCTGGTGATATCTTAACTGATAGCGACATTGAAATTGTCAACAAAGACCATTACTTGTTCTCTATTGCTGAAGGTCACTCAATGCGTGCTGTAATGACTGTTAAAAAAGGATACGGCTATGTTCCGGCTGACGAAAATAAAGTCGATGGAGCGCCAATTGGCACAATTGCTGTAGACTCAATTTACACACCAGTAAGTAAAGTAAATTATCAAGTAGAACCTGCCCGTGTTGGTGGAGATTCTAGCTATGATAAATTAACACTTGAAATTACTACAAACGGTACTATCGTTTCTGACGAAGCTTTGTCACTCTCAGCTAAAATCTTGACAGACCACTTGAACTTGTTCGTTGATCTTTCAGAAGTTGCAGCTGAAGCCGAAACACTTGTTGTTAAAGATGAAGTTAAAACAGAACGTGTGCTCGATAAAATTATTGAAGAAATGGACTTCTCAGTTCGTGCTTACAATGGTTTGAAACGCGCAGGTATTAACACTGTTGCTGATATTGTTGAAATGAGCGAAGCTGACATGATTAAAGTCAAAAACCTCGGTCACAAATCAGTAGAAGAAGTCAAAGTTAAATTGACTGAATTGGGACTTTCCCTT
>rpoA_Lcl-142
ATGATTGAGTTTGAAAAACCAAAAATTACTAAATTTGACGAATCAGAAAATTACGGTAAATTCGTTGTTGAACCACTTGAACGTGGTTATGGTACAACTTTAGGTAACTCTCTGCGTCGCGTCCTTTTGTCATCACTTCCTGGTGCTGCTGTGACTTCAATTCAAATTGAAGGTGTTCAACACGAATTCGCAACAATCCCTGGCGTACGTGAAGATGTCATCCAAATCGTTCTTGCGGTTAAAGGAATTGCCATCAAATCATACGTAGAGTCTGAAAAACAAATCGAACTTGACGTAACTGGTCCTATGGATGTTACTGCTGGTGATATCTTAACTGATAGCGACATTGAAATTGTCAACAAAGACCATTACTTGTTCTCTATTGCTGAAGGTCACTCAATGCGTGCTGTAATGACTGTTAAAAAAGGATACGGCTATGTTCCGGCTGACGAAAATAAAGTCGATGGAGCGCCAATTGGCACAATTGCTGTAGACTCAATTTACACACCAGTAAGTAAAGTAAATTATCAAGTAGAACCTGCCCGTGTAGGTGGAGATTCTAGCTACGATAAATTAACACTTGAAATTACTACAAACGGTACTATCGTTTCTGACGAAGCTTTGTCACTCTCAGCTAAAATCTTGACAGACCACTTGAACTTGTTCGTTGATCTTTCAGAAGTTGCAGCTGAAGCCGAAACACTTGTTGTTAAAGATGAAGTTAAAACAGAACGTGTGCTCGATAAAATTATTGAAGAAATGGACTTCTCAGTTCGTGCTTACAATGGTTTGAAACGCGCAGGTATTAACACTGTTGCTGATATTGTTGAAATGAGCGAAGCTGACATGATTAAAGTCAAAAACCTCGGTCACAAATCAGTAGAAGAAGTCAAAGTTAAATTGACTGAATTGGGACTTTCCCTT
>rpoA_Lcl-143
ATGATTGAGTTTGAAAAACCAAAAATTACTAAATTTGACGAATCAGAAAATTACGGTAAATTCGTTGTTGAACCACTTGAACGTGGTTATGGTACAACTTTAGGTAACTCTCTGCGTCGCGTCCTTTTGTCATCACTTCCTGGTGCTGCTGTGACTTCAATTCAAATTGAAGGTGTTCAACACGAATTCGCAACAATCCCTGGCGTACGTGAAGATGTCATCCAAATCGTTCTTGCGGTTAAAGGAATTGCCATCAAATCATACGTAGAGTCTGAAAAACAAATCGAACTTGACGTAACTGGTCCTATGGATGTTACTGCTGGTGATATCTTAACTGATAGCGACATTGAAATTGTCAACAAAGACCATTACTTGTTCTCTATTGCTGAAGGTCACTCAATGCGTGCTGTAATGACTGTTAAAAAAGGATACGGCTATGTTCCGGCTGACGAAAATAAAGTCGATGGAGCGCCAATTGGCACAATTGCTGTAGACTCAATTTACACACCAGTAAGTAAAGTAAATTATCAAGTAGAACCTGCCCGTGTAGGTGGAGATTCTAGCTACGATAAATTAACACTTGAAATTACTACAAACGGTACTATCGTTTCTGACGAAGCTTTGTCACTCTCAGCTAAAATCTTGACAGACCACTTGAACTTGTTCGTTGATCTTTCAGAAGTTGCAGCTGAAGCCGAAACACTTGTTGTTAAAGATGAAGTTAAAACAGAACGTGTGCTCGATAAAATTATTGAAGAAATGGACTTCTCAGTTCGTGCTTACAATGGTTTGAAACGCGCAGGTATTAACACTGTTGCTGATATTGTTGAAATGAGCGAAGCTGACATGATTAAAGTCAAAAACCTCGGTCACAAATCAGTAGAAGAAGTCAAAGTTAAATTGACTGAATTGGGACTTTCCCTT
>rpoA_Lcl-144
ATGATTGAGTTTGAAAAACCAAAAATTACTAAATTTGACGAATCAGAAAATTACGGTAAATTCGTTGTTGAACCACTTGAACGTGGTTATGGTACAACTTTAGGTAACTCTCTGCGTCGCGTCCTTTTGTCATCACTTCCTGGTGCTGCTGTGACTTCAATTCAAATTGAAGGTGTTCAACACGAATTCGCAACAATCCCTGGCGTACGTGAAGATGTCATCCAAATCGTTCTTGCGGTTAAAGGAATTGCCATCAAATCATACGTAGAGTCTGAAAAACAAATCGAACTTGACGTAACTGGTCCTATGGATGTTACTGCTGGTGATATCTTAACTGATAGCGACATTGAAATTGTCAACAAAGACCATTACTTGTTCTCTATTGCTGAAGGTCACTCAATGCGTGCTGTAATGACTGTTAAAAAAGGATACGGCTATGTTCCGGCTGACGAAAATAAAGTCGATGGAGCGCCAATTGGCACAATTGCTGTAGACTCAATTTACACACCAGTAAGTAAAGTAAATTATCAAGTAGAACCTGCCCGTGTAGGTGGAGATTCTAGCTACGATAAATTAACACTTGAAATTACTACAAACGGTACTATCGTTTCTGACGAAGCTTTGTCACTCTCAGCTAAAATCTTGACAGACCACTTGAACTTGTTCGTTGATCTTTCAGAAGTTGCAGCTGAAGCCGAAACACTTGTTGTTAAAGATGAAGTTAAAACAGAACGTGTGCTCGATAAAATTATTGAAGAAATGGACTTCTCAGTTCGTGCTTACAATGGTTTGAAACGCGCAGGTATTAACACTGTTGCTGATATTGTTGAAATGAGCGAAGCTGACATGATTAAAGTCAAAAACCTCGGTCACAAATCAGTAGAAGAAGTCAAAGTTAAATTGACTGAATTGGGACTTTCCCTT
>rpoA_Lcl-145
ATGATTGAGTTTGAAAAACCAAAAATTACTAAATTTGACGAATCAGAAAATTACGGTAAATTCGTTGTTGAACCACTTGAACGTGGTTATGGTACAACTTTAGGTAACTCTCTGCGTCGCGTCCTTTTGTCATCACTTCCTGGTGCTGCTGTGACTTCAATTCAAATTGAAGGTGTTCAACACGAATTCGCAACAATCCCTGGCGTACGTGAAGATGTCATCCAAATCGTTCTTGCGGTTAAAGGAATTGCCATCAAATCATACGTAGAGTCTGAAAAACAAATCGAACTTGACGTAACTGGTCCTATGGATGTTACTGCTGGTGATATCTTAACTGATAGCGACATTGAAATTGTCAACAAAGACCATTACTTGTTCTCTATTGCTGAAGGTCACTCAATGCGTGCTGTAATGACTGTTAAAAAAGGATACGGCTATGTTCCGGCTGACGAAAATAAAGTCGATGGAGCGCCAATTGGCACAATTGCTGTAGACTCAATTTACACACCAGTAAGTAAAGTAAATTATCAAGTAGAACCTGCCCGTGTTGGTGGAGATTCTAGCTATGATAAATTAACACTTGAAATTACTACAAACGGTACTATCGTTTCTGACGAAGCTTTGTCACTCTCAGCTAAAATCTTGACAGACCACTTGAACTTGTTCGTTGATCTTTCAGAAGTTGCAGCTGAAGCCGAAACACTTGTTGTTAAAGATGAAGTTAAAACAGAACGTGTGCTCGATAAAATTATTGAAGAAATGGACTTCTCAGTTCGTGCTTACAATGGTTTGAAACGCGCAGGTATTAACACTGTTGCTGATATTGTTGAAATGAGCGAAGCTGACATGATTAAAGTCAAAAACCTCGGTCACAAATCAGTAGAAGAAGTCAAAGTTAAATTGACTGAATTGGGACTTTCCCTT
>rpoA_Lcl-146
ATGATTGAGTTTGAAAAACCAAAAATTACTAAATTTGACGAATCAGAAAATTACGGTAAATTCGTTGTTGAACCACTTGAACGTGGTTATGGTACAACTTTAGGTAACTCTCTGCGTCGCGTCCTTTTGTCATCACTTCCTGGTGCTGCTGTGACTTCAATTCAAATTGAAGGTGTTCAACACGAATTCGCAACAATCCCTGGCGTACGTGAAGATGTCATCCAAATCGTTCTTGCGGTTAAAGGAATTGCCATCAAATCATACGTAGAGTCTGAAAAACAAATCGAACTTGACGTAACTGGTCCTATGGATGTTACTGCTGGTGATATCTTAACTGATAGCGACATTGAAATTGTCAACAAAGACCATTACTTGTTCTCTATTGCTGAAGGTCACTCAATGCGTGCTGTAATGACTGTTAAAAAAGGATACGGCTATGTTCCGGCTGACGAAAATAAAGTCGATGGAGCGCCAATTGGCACAATTGCTGTAGACTCAATTTACACACCAGTAAGTAAAGTAAATTATCAAGTAGAACCTGCCCGTGTAGGTGGAGATTCTAGCTACGATAAATTAACACTTGAAATTACTACAAACGGTACTATCGTTTCTGACGAAGCTTTGTCACTCTCAGCTAAAATCTTGACAGACCACTTGAACTTGTTCGTTGATCTTTCAGAAGTTGCAGCTGAAGCCGAAACACTTGTTGTTAAAGATGAAGTTAAAACAGAACGTGTGCTCGATAAAATTATTGAAGAAATGGACTTCTCAGTTCGTGCTTACAATGGTTTGAAACGCGCAGGTATTAACACTGTTGCTGATATTGTTGAAATGAGCGAAGCTGACATGATTAAAGTCAAAAACCTCGGTCACAAATCAGTAGAAGAAGTCAAAGTTAAATTGACTGAATTGGGACTTTCCCTT
>rpoA_Lcl-147
ATGATTGAGTTTGAAAAACCAAAAATTACTAAATTTGACGAATCAGAAAATTACGGTAAATTCGTTGTTGAACCACTTGAACGTGGTTATGGTACAACTTTAGGTAACTCTCTGCGTCGCGTCCTTTTGTCATCACTTCCTGGTGCTGCTGTGACTTCAATTCAAATTGAAGGTGTTCAACACGAATTCGCAACAATCCCTGGCGTACGTGAAGATGTCATCCAAATCGTTCTTGCGGTTAAAGGAATTGCCATCAAATCATACGTAGAGTCTGAAAAACAAATCGAACTTGACGTAACTGGTCCTATGGATGTTACTGCTGGTGATATCTTAACTGATAGCGACATTGAAATTGTCAACAAAGACCATTACTTGTTCTCTATTGCTGAAGGTCACTCAATGCGTGCTGTAATGACTGTTAAAAAAGGATACGGCTATGTTCCGGCTGACGAAAATAAAGTCGATGGAGCGCCAATTGGCACAATTGCTGTAGACTCAATTTACACACCAGTAAGTAAAGTAAATTATCAAGTAGAACCTGCCCGTGTTGGTGGAGATTCTAGCTATGATAAATTAACACTTGAAATTACTACAAACGGTACTATCGTTTCTGACGAAGCTTTGTCACTCTCAGCTAAAATCTTGACAGACCACTTGAACTTGTTCGTTGATCTTTCAGAAGTTGCAGCTGAAGCCGAAACACTTGTTGTTAAAGATGAAGTTAAAACAGAACGTGTGCTCGATAAAATTATTGAAGAAATGGACTTCTCAGTTCGTGCTTACAATGGTTTGAAACGCGCAGGTATTAACACTGTTGCTGATATTGTTGAAATGAGCGAAGCTGACATGATTAAAGTCAAAAACCTCGGTCACAAATCAGTAGAAGAAGTCAAAGTTAAATTGACTGAATTGGGACTTTCCCTT
>rpoA_Lcl-148
ATGATTGAGTTTGAAAAACCAAAAATTACTAAATTTGACGAATCAGAAAATTACGGTAAATTCGTTGTTGAACCACTTGAACGTGGTTATGGTACAACTTTAGGTAACTCTCTGCGTCGCGTCCTTTTGTCATCACTTCCTGGTGCTGCTGTGACTTCAATTCAAATTGAAGGTGTTCAACACGAATTCGCAACAATCCCTGGCGTACGTGAAGATGTCATCCAAATCGTTCTTGCGGTTAAAGGAATTGCCATCAAATCATACGTAGAGTCTGAAAAACAAATCGAACTTGACGTAACTGGTCCTATGGATGTTACTGCTGGTGATATCTTAACTGATAGCGACATTGAAATTGTCAACAAAGACCATTACTTGTTCTCTATTGCTGAAGGTCACTCAATGCGTGCTGTAATGACTGTTAAAAAAGGATACGGCTATGTTCCGGCTGACGAAAATAAAGTCGATGGAGCGCCAATTGGCACAATTGCTGTAGACTCAATTTACACACCAGTAAGTAAAGTAAATTATCAAGTAGAACCTGCCCGTGTTGGTGGAGATTCTAGCTATGATAAATTAACACTTGAAATTACTACAAACGGTACTATCGTTTCTGACGAAGCTTTGTCACTCTCAGCTAAAATCTTGACAGACCACTTGAACTTGTTCGTTGATCTTTCAGAAGTTGCAGCTGAAGCCGAAACACTTGTTGTTAAAGATGAAGTTAAAACAGAACGTGTGCTCGATAAAATTATTGAAGAAATGGACTTCTCAGTTCGTGCTTACAATGGTTTGAAACGCGCAGGTATTAACACTGTTGCTGATATTGTTGAAATGAGCGAAGCTGACATGATTAAAGTCAAAAACCTCGGTCACAAATCAGTAGAAGAAGTCAAAGTTAAATTGACTGAATTGGGACTTTCCCTT
>rpoA_Lcl-149
ATGATTGAGTTTGAAAAACCAAAAATTACTAAATTTGACGAATCAGAAAATTACGGTAAATTCGTTGTTGAACCACTTGAACGTGGTTATGGTACAACTTTAGGTAACTCTCTGCGTCGCGTCCTTTTGTCATCACTTCCTGGTGCTGCTGTGACTTCAATTCAAATTGAAGGTGTTCAACACGAATTCGCAACAATCCCTGGCGTACGTGAAGATGTCATCCAAATCGTTCTTGCGGTTAAAGGAATTGCCATCAAATCATACGTAGAGTCTGAAAAACAAATCGAACTTGACGTAACTGGTCCTATGGATGTTACTGCTGGTGATATCTTAACTGATAGCGACATTGAAATTGTCAACAAAGACCATTACTTGTTCTCTATTGCTGAAGGTCACTCAATGCGTGCTGTAATGACTGTTAAAAAAGGATACGGCTATGTTCCGGCTGACGAAAATAAAGTCGATGGAGCGCCAATTGGCACAATTGCTGTAGACTCAATTTACACACCAGTAAGTAAAGTAAATTATCAAGTAGAACCTGCCCGTGTTGGTGGAGATTCTAGCTATGATAAATTAACACTTGAAATTACTACAAACGGTACTATCGTTTCTGACGAAGCTTTGTCACTCTCAGCTAAAATCTTGACAGACCACTTGAACTTGTTCGTTGATCTTTCAGAAGTTGCAGCTGAAGCCGAAACACTTGTTGTTAAAGATGAAGTTAAAACAGAACGTGTGCTCGATAAAATTATTGAAGAAATGGACTTCTCAGTTCGTGCTTACAATGGTTTGAAACGCGCAGGTATTAACACTGTTGCTGATATTGTTGAAATGAGCGAAGCTGACATGATTAAAGTCAAAAACCTCGGTCACAAATCAGTAGAAGAAGTCAAAGTTAAATTGACTGAATTGGGACTTTCCCTT
>rpoA_Lcl-150
ATGATTGAGTTTGAAAAACCAAAAATTACTAAATTTGACGAATCAGAAAATTACGGTAAATTCGTTGTTGAACCACTTGAACGTGGTTATGGTACAACTTTAGGTAACTCTCTGCGTCGCGTCCTTTTGTCATCACTTCCTGGTGCTGCTGTGACTTCAATTCAAATTGAAGGTGTTCAACACGAATTCGCAACAATCCCTGGCGTACGTGAAGATGTCATCCAAATCGTTCTTGCGGTTAAAGGAATTGCCATCAAATCATACGTAGAGTCTGAAAAACAAATCGAACTTGACGTAACTGGTCCTATGGATGTTACTGCTGGTGATATCTTAACTGATAGCGACATTGAAATTGTCAACAAAGACCATTACTTGTTCTCTATTGCTGAAGGTCACTCAATGCGTGCTGTAATGACTGTTAAAAAAGGATACGGCTATGTTCCGGCTGACGAAAATAAAGTCGATGGAGCGCCAATTGGCACAATTGCTGTAGACTCAATTTACACACCAGTAAGTAAAGTAAATTATCAAGTAGAACCTGCCCGTGTTGGTGGAGATTCTAGCTATGATAAATTAACACTTGAAATTACTACAAACGGTACTATCGTTTCTGACGAAGCTTTGTCACTCTCAGCTAAAATCTTGACAGACCACTTGAACTTGTTCGTTGATCTTTCAGAAGTTGCAGCTGAAGCCGAAACACTTGTTGTTAAAGATGAAGTTAAAACAGAACGTGTGCTCGATAAAATTATTGAAGAAATGGACTTCTCAGTTCGTGCTTACAATGGTTTGAAACGCGCAGGTATTAACACTGTTGCTGATATTGTTGAAATGAGCGAAGCTGACATGATTAAAGTCAAAAACCTCGGTCACAAATCAGTAGAAGAAGTCAAAGTTAAATTGACTGAATTGGGACTTTCCCTT
>rpoA_Lcl-151
ATGATTGAGTTTGAAAAACCAAAAATTACTAAATTTGACGAATCAGAAAATTACGGTAAATTCGTTGTTGAACCACTTGAACGTGGTTATGGTACAACTTTAGGTAACTCTCTGCGTCGCGTCCTTTTGTCATCACTTCCTGGTGCTGCTGTGACTTCAATTCAAATTGAAGGTGTTCAACACGAATTCGCAACAATCCCTGGCGTACGTGAAGATGTCATCCAAATCGTTCTTGCGGTTAAAGGAATTGCCATCAAATCATACGTAGAGTCTGAAAAACAAATCGAACTTGACGTAACTGGTCCTATGGATGTTACTGCTGGTGATATCTTAACTGATAGCGACATTGAAATTGTCAACAAAGACCATTACTTGTTCTCTATTGCTGAAGGTCACTCAATGCGTGCTGTAATGACTGTTAAAAAAGGATACGGCTATGTTCCGGCTGACGAAAATAAAGTCGATGGAGCGCCAATTGGCACAATTGCTGTAGACTCAATTTACACACCAGTAAGTAAAGTAAATTATCAAGTAGAACCTGCCCGTGTTGGTGGAGATTCTAGCTATGATAAATTAACACTTGAAATTACTACAAACGGTACTATCGTTTCTGACGAAGCTTTGTCACTCTCAGCTAAAATCTTGACAGACCACTTGAACTTGTTCGTTGATCTTTCAGAAGTTGCAGCTGAAGCCGAAACACTTGTTGTTAAAGATGAAGTTAAAACAGAACGTGTGCTCGATAAAATTATTGAAGAAATGGACTTCTCAGTTCGTGCTTACAATGGTTTGAAACGCGCAGGTATTAACACTGTTGCTGATATTGTTGAAATGAGCGAAGCTGACATGATTAAAGTCAAAAACCTCGGTCACAAATCAGTAGAAGAAGTCAAAGTTAAATTGACTGAATTGGGACTTTCCCTT
>rpoA_Lcl-152
ATGATTGAGTTTGAAAAACCAAAAATTACTAAATTTGACGAATCAGAAAATTACGGTAAATTCGTTGTTGAACCACTTGAACGTGGTTATGGTACAACTTTAGGTAACTCTCTGCGTCGCGTCCTTTTGTCATCACTTCCTGGTGCTGCTGTGACTTCAATTCAAATTGAAGGTGTTCAACACGAATTCGCAACAATCCCTGGCGTACGTGAAGATGTCATCCAAATCGTTCTTGCGGTTAAAGGAATTGCCATCAAATCATACGTAGAGTCTGAAAAACAAATCGAACTTGACGTAACTGGTCCTATGGATGTTACTGCTGGTGATATCTTAACTGATAGCGACATTGAAATTGTCAACAAAGACCATTACTTGTTCTCTATTGCTGAAGGTCACTCAATGCGTGCTGTAATGACTGTTAAAAAAGGATACGGCTATGTTCCGGCTGACGAAAATAAAGTCGATGGAGCGCCAATTGGCACAATTGCTGTAGACTCAATTTACACACCAGTAAGTAAAGTAAATTATCAAGTAGAACCTGCCCGTGTTGGTGGAGATTCTAGCTATGATAAATTAACACTTGAAATTACTACAAACGGTACTATCGTTTCTGACGAAGCTTTGTCACTCTCAGCTAAAATCTTGACAGACCACTTGAACTTGTTCGTTGATCTTTCAGAAGTTGCAGCTGAAGCCGAAACACTTGTTGTTAAAGATGAAGTTAAAACAGAACGTGTGCTCGATAAAATTATTGAAGAAATGGACTTCTCAGTTCGTGCTTACAATGGTTTGAAACGCGCAGGTATTAACACTGTTGCTGATATTGTTGAAATGAGCGAAGCTGACATGATTAAAGTCAAAAACCTCGGTCACAAATCAGTAGAAGAAGTCAAAGTTAAATTGACTGAATTGGGACTTTCCCTT
>rpoA_Lcl-153
ATGATTGAGTTTGAAAAACCAAAAATTACTAAATTTGACGAATCAGAAAATTACGGTAAATTCGTTGTTGAACCACTTGAACGTGGTTATGGTACAACTTTAGGTAACTCTCTGCGTCGCGTCCTTTTGTCATCACTTCCTGGTGCTGCTGTGACTTCAATTCAAATTGAAGGTGTTCAACACGAATTCGCAACAATCCCTGGCGTACGTGAAGATGTCATCCAAATCGTTCTTGCGGTTAAAGGAATTGCCATCAAATCATACGTAGAGTCTGAAAAACAAATCGAACTTGACGTAACTGGTCCTATGGATGTTACTGCTGGTGATATCTTAACTGATAGCGACATTGAAATTGTCAACAAAGACCATTACTTGTTCTCTATTGCTGAAGGTCACTCAATGCGTGCTGTAATGACTGTTAAAAAAGGATACGGCTATGTTCCGGCTGACGAAAATAAAGTCGATGGAGCGCCAATTGGCACAATTGCTGTAGACTCAATTTACACACCAGTAAGTAAAGTAAATTATCAAGTAGAACCTGCCCGTGTTGGTGGAGATTCTAGCTATGATAAATTAACACTTGAAATTACTACAAACGGTACTATCGTTTCTGACGAAGCTTTGTCACTCTCAGCTAAAATCTTGACAGACCACTTGAACTTGTTCGTTGATCTTTCAGAAGTTGCAGCTGAAGCCGAAACACTTGTTGTTAAAGATGAAGTTAAAACAGAACGTGTGCTCGATAAAATTATTGAAGAAATGGACTTCTCAGTTCGTGCTTACAATGGTTTGAAACGCGCAGGTATTAACACTGTTGCTGATATTGTTGAAATGAGCGAAGCTGACATGATTAAAGTCAAAAACCTCGGTCACAAATCAGTAGAAGAAGTCAAAGTTAAATTGACTGAATTGGGACTTTCCCTT
>rpoA_Lcl-154
ATGATTGAGTTTGAAAAACCAAAAATTACTAAATTTGACGAATCAGAAAATTACGGTAAATTCGTTGTTGAACCACTTGAACGTGGTTATGGTACAACTTTAGGTAACTCTCTGCGTCGCGTCCTTTTGTCATCACTTCCTGGTGCTGCTGTGACTTCAATTCAAATTGAAGGTGTTCAACACGAATTCGCAACAATCCCTGGCGTACGTGAAGATGTCATCCAAATCGTTCTTGCGGTTAAAGGAATTGCCATCAAATCATACGTAGAGTCTGAAAAACAAATCGAACTTGACGTAACTGGTCCTATGGATGTTACTGCTGGTGATATCTTAACTGATAGCGACATTGAAATTGTCAACAAAGACCATTACTTGTTCTCTATTGCTGAAGGTCACTCAATGCGTGCTGTAATGACTGTTAAAAAAGGATACGGCTATGTTCCGGCTGACGAAAATAAAGTCGATGGAGCGCCAATTGGCACAATTGCTGTAGACTCAATTTACACACCAGTAAGTAAAGTAAATTATCAAGTAGAACCTGCCCGTGTTGGTGGAGATTCTAGCTATGATAAATTAACACTTGAAATTACTACAAACGGTACTATCGTTTCTGACGAAGCTTTGTCACTCTCAGCTAAAATCTTGACAGACCACTTGAACTTGTTCGTTGATCTTTCAGAAGTTGCAGCTGAAGCCGAAACACTTGTTGTTAAAGATGAAGTTAAAACAGAACGTGTGCTCGATAAAATTATTGAAGAAATGGACTTCTCAGTTCGTGCTTACAATGGTTTGAAACGCGCAGGTATTAACACTGTTGCTGATATTGTTGAAATGAGCGAAGCTGACATGATTAAAGTCAAAAACCTCGGTCACAAATCAGTAGAAGAAGTCAAAGTTAAATTGACTGAATTGGGACTTTCCCTT
>rpoA_Lcl-155
ATGATTGAGTTTGAAAAACCAAAAATTACTAAATTTGACGAATCAGAAAATTACGGTAAATTCGTTGTTGAACCACTTGAACGTGGTTATGGTACAACTTTAGGTAACTCTCTGCGTCGCGTCCTTTTGTCATCACTTCCTGGTGCTGCTGTGACTTCAATTCAAATTGAAGGTGTTCAACACGAATTCGCAACAATCCCTGGCGTACGTGAAGATGTCATCCAAATCGTTCTTGCGGTTAAAGGAATTGCCATCAAATCATACGTTGAATCTGAAAAACAAATCGAACTTGACGTTACTGGTCCTATGGATGTTACTGCTGGTGATATCTTAACTGATAGCGACATTGAAATTGTCAACAAAGACCATTACTTGTTCTCTATTGCTGAAGGTCACTCAATGCGTGCTGTAATGACTGTTAAAAAAGGATACGGCTATGTTCCGGCTGACGAAAATAAAGTCGATGGAGCGCCAATTGGCACAATTGCTGTAGACTCAATTTACACACCAGTAAGTAAAGTAAATTATCAAGTTGAACCTGCCCGTGTTGGTGGAGATTCTAGCTACGATAAATTAACACTTGAAATTACTACAAACGGTACTATCGTTTCTGACGAAGCTTTGTCACTCTCAGCTAAAATTTTGACAGACCACTTGAACTTGTTCGTTGATCTTTCAGAAGTTGCAGCTGAAGCTGAAACACTTGTTGTTAAAGATGAAGTTAAAACAGAACGTGTGCTCGATAAAATTATTGAAGAAATGGACTTCTCAGTTCGTACTTACAATGGTTTGAAACGTGCAGGTATCAACACTGTTGCTGATATTGTTGAAATGAGCGAAGCTGACATGATTAAAGTCAAAAACCTCGGTCACAAATCAGTAGAAGAAGTCAAAGTTAAATTGACTGAATTGGGACTTTCCCTT
>rpoA_Lcl-156
ATGATTGAGTTTGAAAAACCAAAAATTACTAAATTTGACGAATCAGAAAATTACGGTAAATTCGTTGTTGAACCACTTGAACGTGGTTATGGTACAACTTTAGGTAACTCTCTGCGTCGCGTCCTTTTGTCATCACTTCCTGGTTCTGCTGTGACTTCAATTCAAATTGAAGGTGTTCAACACGAATTCGCAACAATCCCTGGCGTACGTGAAGATGTCATCCAAATCGTTCTTGCGGTTAAAGGAATTGCCATCAAATCATACGTTGAATCTGAAAAACAAATCGAACTTGACGTTACTGGTCCTATGGATGTTACTGCTGGTGATATCTTAACTGATAGCGACATTGAAATTGTCAACAAAGACCATTACTTGTTCTCTATTGCTGAAGGTCACTCAATGCGTGCTGTAATGACTGTTAAAAAAGGATACGGCTATGTTCCGGCTGACGAAAATAAAGTCGATGGAGCGCCAATTGGCACAATTGCTGTAGACTCAATTTACACACCAGTAAGTAAAGTAAATTATCAAGTTGAACCTGCCCGTGTTGGTGGAGATTCTAGCTACGATAAATTAACACTTGAAATTACTACAAACGGTACTATCGTTTCTGACGAAGCTTTGTCACTCTCAGCTAAAATCTTGACAGACCACTTGAACTTGTTCGTTGATCTTTCAGAAGTTGCAGCTGAAGCTGAAACACTTGTTGTTAAAGATGAAGTTAAAACAGAACGTGTGCTCGATAAAATTATTGAAGAAATGGACTTCTCAGTTCGTGCTTACAATGGTTTGAAACGTGCAGGTATCAACACTGTTGCTGATATTGTTGAAATGAGCGAAGCTGACATGATTAAAGTCAAAAACCTCGGTCACAAATCAGTAGAAGAAGTCAAAGTTAAATTGACTGAATTGGGACTTTCCCTT
>rpoA_Lcl-157
ATGATTGAGTTTGAAAAACCAAAAATTACTAAATTTGACGAATCAGAAAATTACGGTAAATTCGTTGTTGAACCACTTGAACGTGGTTATGGTACAACTTTAGGTAACTCTCTGCGTCGCGTCCTTTTGTCATCACTTCCTGGTGCTGCTGTGACTTCAATTCAAATTGAAGGTGTTCAACACGAATTCGCAACAATCCCTGGCGTACGTGAAGATGTCATCCAAATCGTTCTTGCGGTTAAAGGAATTGCCATCAAATCATACGTAGAGTCTGAAAAACAAATCGAACTTGACGTAACTGGTCCTATGGATGTTACTGCTGGTGATATCTTAACTGATAGCGACATTGAAATTGTCAACAAAGACCATTACTTGTTCTCTATTGCTGAAGGTCACTCAATGCGTGCTGTAATGACTGTTAAAAAAGGATACGGCTATGTTCCGGCTGACGAAAATAAAGTCGATGGAGCGCCAATTGGCACAATTGCTGTAGACTCAATTTACACACCAGTAAGTAAAGTAAATTATCAAGTAGAACCTGCCCGTGTTGGTGGAGATTCTAGCTATGATAAATTAACACTTGAAATTACTACAAACGGTACTATCGTTTCTGACGAAGCTTTGTCACTCTCAGCTAAAATCTTGACAGACCACTTGAACTTGTTCGTTGATCTTTCAGAAGTTGCAGCTGAAGCCGAAACACTTGTTGTTAAAGATGAAGTTAAAACAGAACGTGTGCTCGATAAAATTATTGAAGAAATGGACTTCTCAGTTCGTGCTTACAATGGTTTGAAACGCGCAGGTATTAACACTGTTGCTGATATTGTTGAAATGAGCGAAGCTGACATGATTAAAGTCAAAAACCTCGGTCACAAATCAGTAGAAGAAGTCAAAGTTAAATTGACTGAATTGGGACTTTCCCTT
>rpoA_Lcl-158
ATGATTGAGTTTGAAAAACCAAAAATTACTAAATTTGACGAATCAGAAAATTACGGTAAATTCGTTGTTGAACCACTTGAACGTGGTTATGGTACAACTTTAGGTAACTCTCTGCGTCGCGTCCTTTTGTCATCACTTCCTGGTGCTGCTGTGACTTCAATTCAAATTGAAGGTGTTCAACACGAATTCGCAACAATCCCTGGCGTACGTGAAGATGTCATCCAAATCGTTCTTGCGGTTAAAGGAATTGCCATCAAATCATACGTAGAGTCTGAAAAACAAATCGAACTTGACGTAACTGGTCCTATGGATGTTACTGCTGGTGATATCTTAACTGATAGCGACATTGAAATTGTCAACAAAGACCATTACTTGTTCTCTATTGCTGAAGGTCACTCAATGCGTGCTGTAATGACTGTTAAAAAAGGATACGGCTATGTTCCGGCTGACGAAAATAAAGTCGATGGAGCGCCAATTGGCACAATTGCTGTAGACTCAATTTACACACCAGTAAGTAAAGTAAATTATCAAGTAGAACCTGCCCGTGTTGGTGGAGATTCTAGCTATGATAAATTAACACTTGAAATTACTACAAACGGTACTATCGTTTCTGACGAAGCTTTGTCACTCTCAGCTAAAATCTTGACAGACCACTTGAACTTGTTCGTTGATCTTTCAGAAGTTGCAGCTGAAGCCGAAACACTTGTTGTTAAAGATGAAGTTAAAACAGAACGTGTGCTCGATAAAATTATTGAAGAAATGGACTTCTCAGTTCGTGCTTACAATGGTTTGAAACGCGCAGGTATTAACACTGTTGCTGATATTGTTGAAATGAGCGAAGCTGACATGATTAAAGTCAAAAACCTCGGTCACAAATCAGTAGAAGAAGTCAAAGTTAAATTGACTGAATTGGGACTTTCCCTT
>rpoA_Lcl-159
ATGATTGAGTTTGAAAAACCAAAAATTACTAAATTTGACGAATCAGAAAATTACGGTAAATTCGTTGTTGAACCACTTGAACGTGGTTATGGTACAACTTTAGGTAACTCTCTGCGTCGCGTCCTTTTGTCATCACTTCCTGGTGCTGCTGTGACTTCAATTCAAATTGAAGGTGTTCAACACGAATTCGCAACAATCCCTGGCGTACGTGAAGATGTCATCCAAATCGTTCTTGCGGTTAAAGGAATTGCCATCAAATCATACGTAGAGTCTGAAAAACAAATCGAACTTGACGTAACTGGTCCTATGGATGTTACTGCTGGTGATATCTTAACTGATAGCGACATTGAAATTGTCAACAAAGACCATTACTTGTTCTCTATTGCTGAAGGTCACTCAATGCGTGCTGTAATGACTGTTAAAAAAGGATACGGCTATGTTCCGGCTGACGAAAATAAAGTCGATGGAGCGCCAATTGGCACAATTGCTGTAGACTCAATTTACACACCAGTAAGTAAAGTAAATTATCAAGTAGAACCTGCCCGTGTTGGTGGAGATTCTAGCTATGATAAATTAACACTTGAAATTACTACAAACGGTACTATCGTTTCTGACGAAGCTTTGTCACTCTCAGCTAAAATCTTGACAGACCACTTGAACTTGTTCGTTGATCTTTCAGAAGTTGCAGCTGAAGCCGAAACACTTGTTGTTAAAGATGAAGTTAAAACAGAACGTGTGCTCGATAAAATTATTGAAGAAATGGACTTCTCAGTTCGTGCTTACAATGGTTTGAAACGCGCAGGTATTAACACTGTTGCTGATATTGTTGAAATGAGCGAAGCTGACATGATTAAAGTCAAAAACCTCGGTCACAAATCAGTAGAAGAAGTCAAAGTTAAATTGACTGAATTGGGACTTTCCCTT
>rpoA_Lcl-160
ATGATTGAGTTTGAAAAACCAAAAATTACTAAATTTGACGAATCAGAAAATTACGGTAAATTCGTTGTTGAACCACTTGAACGTGGTTATGGTACAACTTTAGGTAACTCTCTGCGTCGCGTCCTTTTGTCATCACTTCCTGGTGCTGCTGTGACTTCAATTCAAATTGAAGGTGTTCAACACGAATTCGCAACAATCCCTGGCGTACGTGAAGATGTCATCCAAATCGTTCTTGCGGTTAAAGGAATTGCCATCAAATCATACGTAGAGTCTGAAAAACAAATCGAACTTGACGTAACTGGTCCTATGGATGTTACTGCTGGTGATATCTTAACTGATAGCGACATTGAAATTGTCAACAAAGACCATTACTTGTTCTCTATTGCTGAAGGTCACTCAATGCGTGCTGTAATGACTGTTAAAAAAGGATACGGCTATGTTCCGGCTGACGAAAATAAAGTCGATGGAGCGCCAATTGGCACAATTGCTGTAGACTCAATTTACACACCAGTAAGTAAAGTAAATTATCAAGTAGAACCTGCCCGTGTTGGTGGAGATTCTAGCTATGATAAATTAACACTTGAAATTACTACAAACGGTACTATCGTTTCTGACGAAGCTTTGTCACTCTCAGCTAAAATCTTGACAGACCACTTGAACTTGTTCGTTGATCTTTCAGAAGTTGCAGCTGAAGCCGAAACACTTGTTGTTAAAGATGAAGTTAAAACAGAACGTGTGCTCGATAAAATTATTGAAGAAATGGACTTCTCAGTTCGTGCTTACAATGGTTTGAAACGCGCAGGTATTAACACTGTTGCTGATATTGTTGAAATGAGCGAAGCTGACATGATTAAAGTCAAAAACCTCGGTCACAAATCAGTAGAAGAAGTCAAAGTTAAATTGACTGAATTGGGACTTTCCCTT
>rpoA_Lcl-161
ATGATTGAGTTTGAAAAACCAAAAATTACTAAATTTGACGAATCAGAAAATTACGGTAAATTCGTTGTTGAACCACTTGAACGTGGTTATGGTACAACTTTAGGTAACTCTCTGCGTCGCGTCCTTTTGTCATCACTTCCTGGTGCTGCTGTGACTTCAATTCAAATTGAAGGTGTTCAACACGAATTCGCAACAATCCCTGGCGTACGTGAAGATGTCATCCAAATCGTTCTTGCGGTTAAAGGAATTGCCATCAAATCATACGTTGAATCTGAAAAACAAATCGAACTTGACGTTACTGGTCCTATGGATGTTACTGCTGGTGATATCTTAACTGATAGCGACATTGAAATTGTCAACAAAGACCATTACTTGTTCTCTATTGCTGAAGGTCACTCAATGCGTGCTGTAATGACTGTTAAAAAAGGATACGGCTATGTTCCGGCTGACGAAAATAAAGTCGATGGAGCGCCAATTGGCACAATTGCTGTAGACTCAATTTACACACCAGTAAGTAAAGTAAATTATCAAGTTGAACCTGCCCGTGTTGGTGGAGATTCTAGCTACGATAAATTAACACTTGAAATTACTACAAACGGTACTATCGTTTCTGACGAAGCTTTGTCACTCTCAGCTAAAATCTTGACAGACCACTTGAACTTGTTCGTTGATCTTTCAGAAGTTGCAGCTGAAGCTGAAACACTTGTTGTTAAAGATGAAGTTAAAACAGAACGTGTGCTCGATAAAATTATTGAAGAAATGGACTTCTCAGTTCGTGCTTACAATGGTTTGAAACGTGCAGGTATCAACACTGTTGCTGATATTGTTGAAATGAGCGAAGCTGACATGATTAAAGTCAAAAACCTCGGTCACAAATCAGTAGAAGAAGTCAAAGTTAAATTGACTGAATTGGGACTTTCCCTT
>rpoA_Lcl-162
ATGATTGAGTTTGAAAAACCAAAAATTACTAAATTTGACGAATCAGAAAATTACGGTAAATTCGTTGTTGAACCACTTGAACGTGGTTATGGTACAACTTTAGGTAACTCTCTGCGTCGCGTCCTTTTGTCATCACTTCCTGGTGCTGCTGTGACTTCAATTCAAATTGAAGGTGTTCAACACGAATTCGCAACAATCCCTGGCGTACGTGAAGATGTCATCCAAATCGTTCTTGCGGTTAAAGGAATTGCCATCAAATCATACGTAGAGTCTGAAAAACAAATCGAACTTGACGTAACTGGTCCTATGGATGTTACTGCTGGTGATATCTTAACTGATAGCGACATTGAAATTGTCAACAAAGACCATTACTTGTTCTCTATTGCTGAAGGTCACTCAATGCGTGCTGTAATGACTGTTAAAAAAGGATACGGCTATGTTCCGGCTGACGAAAATAAAGTCGATGGAGCGCCAATTGGCACAATTGCTGTAGACTCAATTTACACACCAGTAAGTAAAGTAAATTATCAAGTAGAACCTGCCCGTGTTGGTGGAGATTCTAGCTATGATAAATTAACACTTGAAATTACTACAAACGGTACTATCGTTTCTGACGAAGCTTTGTCACTCTCAGCTAAAATCTTGACAGACCACTTGAACTTGTTCGTTGATCTTTCAGAAGTTGCAGCTGAAGCCGAAACACTTGTTGTTAAAGATGAAGTTAAAACAGAACGTGTGCTCGATAAAATTATTGAAGAAATGGACTTCTCAGTTCGTGCTTACAATGGTTTGAAACGCGCAGGTATTAACACTGTTGCTGATATTGTTGAAATGAGCGAAGCTGACATGATTAAAGTCAAAAACCTCGGTCACAAATCAGTAGAAGAAGTCAAAGTTAAATTGACTGAATTGGGACTTTCCCTT
>rpoA_Lcl-163
ATGATTGAGTTTGAAAAACCAAAAATTACTAAATTTGACGAATCAGAAAATTACGGTAAATTCGTTGTTGAACCACTTGAACGTGGTTATGGTACAACTTTAGGTAACTCTCTGCGTCGCGTCCTTTTGTCATCACTTCCTGGTGCTGCTGTGACTTCAATTCAAATTGAAGGTGTTCAACACGAATTCGCAACAATCCCTGGCGTACGTGAAGATGTCATCCAAATCGTTCTTGCGGTTAAAGGAATTGCCATCAAATCATACGTAGAGTCTGAAAAACAAATCGAACTTGACGTAACTGGTCCTATGGATGTTACTGCTGGTGATATCTTAACTGATAGCGACATTGAAATTGTCAACAAAGACCATTACTTGTTCTCTATTGCTGAAGGTCACTCAATGCGTGCTGTAATGACTGTTAAAAAAGGATACGGCTATGTTCCGGCTGACGAAAATAAAGTCGATGGAGCGCCAATTGGCACAATTGCTGTAGACTCAATTTACACACCAGTAAGTAAAGTAAATTATCAAGTAGAACCTGCCCGTGTAGGTGGAGATTCTAGCTACGATAAATTAACACTTGAAATTACTACAAACGGTACTATCGTTTCTGACGAAGCTTTGTCACTCTCAGCTAAAATCTTGACAGACCACTTGAACTTGTTCGTTGATCTTTCAGAAGTTGCAGCTGAAGCCGAAACACTTGTTGTTAAAGATGAAGTTAAAACAGAACGTGTGCTCGATAAAATTATTGAAGAAATGGACTTCTCAGTTCGTGCTTACAATGGTTTGAAACGCGCAGGTATTAACACTGTTGCTGATATTGTTGAAATGAGCGAAGCTGACATGATTAAAGTCAAAAACCTCGGTCACAAATCAGTAGAAGAAGTCAAAGTTAAATTGACTGAATTGGGACTTTCCCTT
>rpoA_Lcl-164
ATGATTGAGTTTGAAAAACCAAAAATTACTAAATTTGACGAATCAGAAAATTACGGTAAATTCGTTGTTGAACCACTTGAACGTGGTTATGGTACAACTTTAGGTAACTCTCTGCGTCGCGTCCTTTTGTCATCACTTCCTGGTGCTGCTGTGACTTCAATTCAAATTGAAGGTGTTCAACACGAATTCGCAACAATCCCTGGCGTACGTGAAGATGTCATCCAAATCGTTCTTGCGGTTAAAGGAATTGCCATCAAATCATACGTAGAGTCTGAAAAACAAATCGAACTTGACGTAACTGGTCCTATGGATGTTACTGCTGGTGATATCTTAACTGATAGCGACATTGAAATTGTCAACAAAGACCATTACTTGTTCTCTATTGCTGAAGGTCACTCAATGCGTGCTGTAATGACTGTTAAAAAAGGATACGGCTATGTTCCGGCTGACGAAAATAAAGTCGATGGAGCGCCAATTGGCACAATTGCTGTAGACTCAATTTACACACCAGTAAGTAAAGTAAATTATCAAGTAGAACCTGCCCGTGTAGGTGGAGATTCTAGCTACGATAAATTAACACTTGAAATTACTACAAACGGTACTATCGTTTCTGACGAAGCTTTGTCACTCTCAGCTAAAATCTTGACAGACCACTTGAACTTGTTCGTTGATCTTTCAGAAGTTGCAGCTGAAGCCGAAACACTTGTTGTTAAAGATGAAGTTAAAACAGAACGTGTGCTCGATAAAATTATTGAAGAAATGGACTTCTCAGTTCGTGCTTACAATGGTTTGAAACGCGCAGGTATTAACACTGTTGCTGATATTGTTGAAATGAGCGAAGCTGACATGATTAAAGTCAAAAACCTCGGTCACAAATCAGTAGAAGAAGTCAAAGTTAAATTGACTGAATTGGGACTTTCCCTT
>rpoA_Lcl-165
ATGATTGAGTTTGAAAAACCAAAAATTACTAAATTTGACGAATCAGAAAATTACGGTAAATTCGTTGTTGAACCACTTGAACGTGGTTATGGTACAACTTTAGGTAACTCTCTGCGTCGCGTCCTTTTGTCATCACTTCCTGGTGCTGCTGTGACTTCAATTCAAATTGAAGGTGTTCAACACGAATTCGCAACAATCCCTGGCGTACGTGAAGATGTCATCCAAATCGTTCTTGCGGTTAAAGGAATTGCCATCAAATCATACGTAGAGTCTGAAAAACAAATCGAACTTGACGTAACTGGTCCTATGGATGTTACTGCTGGTGATATCTTAACTGATAGCGACATTGAAATTGTCAACAAAGACCATTACTTGTTCTCTATTGCTGAAGGTCACTCAATGCGTGCTGTAATGACTGTTAAAAAAGGATACGGCTATGTTCCGGCTGACGAAAATAAAGTCGATGGAGCGCCAATTGGCACAATTGCTGTAGACTCAATTTACACACCAGTAAGTAAAGTAAATTATCAAGTAGAACCTGCCCGTGTTGGTGGAGATTCTAGCTATGATAAATTAACACTTGAAATTACTACAAACGGTACTATCGTTTCTGACGAAGCTTTGTCACTCTCAGCTAAAATCTTGACAGACCACTTGAACTTGTTCGTTGATCTTTCAGAAGTTGCAGCTGAAGCCGAAACACTTGTTGTTAAAGATGAAGTTAAAACAGAACGTGTGCTCGATAAAATTATTGAAGAAATGGACTTCTCAGTTCGTGCTTACAATGGTTTGAAACGCGCAGGTATTAACACTGTTGCTGATATTGTTGAAATGAGCGAAGCTGACATGATTAAAGTCAAAAACCTCGGTCACAAATCAGTAGAAGAAGTCAAAGTTAAATTGACTGAATTGGGACTTTCCCTT
>rpoA_Lcl-166
ATGATTGAGTTTGAAAAACCAAAAATTACTAAATTTGACGAATCAGAAAATTACGGTAAATTCGTTGTTGAACCACTTGAACGTGGTTATGGTACAACTTTAGGTAACTCTCTGCGTCGCGTCCTTTTGTCATCACTTCCTGGTGCTGCTGTGACTTCAATTCAAATTGAAGGTGTTCAACACGAATTCGCAACAATCCCTGGCGTACGTGAAGATGTCATCCAAATCGTTCTTGCGGTTAAAGGAATTGCCATCAAATCATACGTAGAGTCTGAAAAACAAATCGAACTTGACGTAACTGGTCCTATGGATGTTACTGCTGGTGATATCTTAACTGATAGCGACATTGAAATTGTCAACAAAGACCATTACTTGTTCTCTATTGCTGAAGGTCACTCAATGCGTGCTGTAATGACTGTTAAAAAAGGATACGGCTATGTTCCGGCTGACGAAAATAAAGTCGATGGAGCGCCAATTGGCACAATTGCTGTAGACTCAATTTACACACCAGTAAGTAAAGTAAATTATCAAGTAGAACCTGCCCGTGTTGGTGGAGATTCTAGCTATGATAAATTAACACTTGAAATTACTACAAACGGTACTATCGTTTCTGACGAAGCTTTGTCACTCTCAGCTAAAATCTTGACAGACCACTTGAACTTGTTCGTTGATCTTTCAGAAGTTGCAGCTGAAGCCGAAACACTTGTTGTTAAAGATGAAGTTAAAACAGAACGTGTGCTCGATAAAATTATTGAAGAAATGGACTTCTCAGTTCGTGCTTACAATGGTTTGAAACGCGCAGGTATTAACACTGTTGCTGATATTGTTGAAATGAGCGAAGCTGACATGATTAAAGTCAAAAACCTCGGTCACAAATCAGTAGAAGAAGTCAAAGTTAAATTGACTGAATTGGGACTTTCCCTT
>rpoA_Lcl-167
ATGATTGAGTTTGAAAAACCAAAAATTACTAAATTTGACGAATCAGAAAATTACGGTAAATTCGTTGTTGAACCACTTGAACGTGGTTATGGTACAACTTTAGGTAACTCTCTGCGTCGCGTCCTTTTGTCATCACTTCCTGGTGCTGCTGTGACTTCAATTCAAATTGAAGGTGTTCAACACGAATTCGCAACAATCCCTGGCGTACGTGAAGATGTCATCCAAATCGTTCTTGCGGTTAAAGGAATTGCCATCAAATCATACGTAGAGTCTGAAAAACAAATCGAACTTGACGTAACTGGTCCTATGGATGTTACTGCTGGTGATATCTTAACTGATAGCGACATTGAAATTGTCAACAAAGACCATTACTTGTTCTCTATTGCTGAAGGTCACTCAATGCGTGCTGTAATGACTGTTAAAAAAGGATACGGCTATGTTCCGGCTGACGAAAATAAAGTCGATGGAGCGCCAATTGGCACAATTGCTGTAGACTCAATTTACACACCAGTAAGTAAAGTAAATTATCAAGTAGAACCTGCCCGTGTTGGTGGAGATTCTAGCTATGATAAATTAACACTTGAAATTACTACAAACGGTACTATCGTTTCTGACGAAGCTTTGTCACTCTCAGCTAAAATCTTGACAGACCACTTGAACTTGTTCGTTGATCTTTCAGAAGTTGCAGCTGAAGCCGAAACACTTGTTGTTAAAGATGAAGTTAAAACAGAACGTGTGCTCGATAAAATTATTGAAGAAATGGACTTCTCAGTTCGTGCTTACAATGGTTTGAAACGCGCAGGTATTAACACTGTTGCTGATATTGTTGAAATGAGCGAAGCTGACATGATTAAAGTCAAAAACCTCGGTCACAAATCAGTAGAAGAAGTCAAAGTTAAATTGACTGAATTGGGACTTTCCCTT
>rpoA_Lcl-168
ATGATTGAGTTTGAAAAACCAAAAATTACTAAATTTGACGAATCAGAAAATTACGGTAAATTCGTTGTTGAACCACTTGAACGTGGTTATGGTACAACTTTAGGTAACTCTCTGCGTCGCGTCCTTTTGTCATCACTTCCTGGTGCTGCTGTGACTTCAATTCAAATTGAAGGTGTTCAACACGAATTCGCAACAATCCCTGGCGTACGTGAAGATGTCATCCAAATCGTTCTTGCGGTTAAAGGAATTGCCATCAAATCATACGTAGAGTCTGAAAAACAAATCGAACTTGACGTAACTGGTCCTATGGATGTTACTGCTGGTGATATCTTAACTGATAGCGACATTGAAATTGTCAACAAAGACCATTACTTGTTCTCTATTGCTGAAGGTCACTCAATGCGTGCTGTAATGACTGTTAAAAAAGGATACGGCTATGTTCCGGCTGACGAAAATAAAGTCGATGGAGCGCCAATTGGCACAATTGCTGTAGACTCAATTTACACACCAGTAAGTAAAGTAAATTATCAAGTAGAACCTGCCCGTGTTGGTGGAGATTCTAGCTATGATAAATTAACACTTGAAATTACTACAAACGGTACTATCGTTTCTGACGAAGCTTTGTCACTCTCAGCTAAAATCTTGACAGACCACTTGAACTTGTTCGTTGATCTTTCAGAAGTTGCAGCTGAAGCCGAAACACTTGTTGTTAAAGATGAAGTTAAAACAGAACGTGTGCTCGATAAAATTATTGAAGAAATGGACTTCTCAGTTCGTGCTTACAATGGTTTGAAACGCGCAGGTATTAACACTGTTGCTGATATTGTTGAAATGAGCGAAGCTGACATGATTAAAGTCAAAAACCTCGGTCACAAATCAGTAGAAGAAGTCAAAGTTAAATTGACTGAATTGGGACTTTCCCTT
>rpoA_Lcl-169
ATGATTGAGTTTGAAAAACCAAAAATTACTAAATTTGACGAATCAGAAAATTACGGTAAATTCGTTGTTGAACCACTTGAACGTGGTTATGGTACAACTTTAGGTAACTCTCTGCGTCGCGTCCTTTTGTCATCACTTCCTGGTGCTGCTGTGACTTCAATTCAAATTGAAGGTGTTCAACACGAATTCGCAACAATCCCTGGCGTACGTGAAGATGTCATCCAAATCGTTCTTGCGGTTAAAGGAATTGCCATCAAATCATACGTAGAGTCTGAAAAACAAATCGAACTTGACGTAACTGGTCCTATGGATGTTACTGCTGGTGATATCTTAACTGATAGCGACATTGAAATTGTCAACAAAGACCATTACTTGTTCTCTATTGCTGAAGGTCACTCAATGCGTGCTGTAATGACTGTTAAAAAAGGATACGGCTATGTTCCGGCTGACGAAAATAAAGTCGATGGAGCGCCAATTGGCACAATTGCTGTAGACTCAATTTACACACCAGTAAGTAAAGTAAATTATCAAGTAGAACCTGCCCGTGTTGGTGGAGATTCTAGCTATGATAAATTAACACTTGAAATTACTACAAACGGTACTATCGTTTCTGACGAAGCTTTGTCACTCTCAGCTAAAATCTTGACAGACCACTTGAACTTGTTCGTTGATCTTTCAGAAGTTGCAGCTGAAGCCGAAACACTTGTTGTTAAAGATGAAGTTAAAACAGAACGTGTGCTCGATAAAATTATTGAAGAAATGGACTTCTCAGTTCGTGCTTACAATGGTTTGAAACGCGCAGGTATTAACACTGTTGCTGATATTGTTGAAATGAGCGAAGCTGACATGATTAAAGTCAAAAACCTCGGTCACAAATCAGTAGAAGAAGTCAAAGTTAAATTGACTGAATTGGGACTTTCCCTT
>rpoA_Lcl-170
ATGATTGAGTTTGAAAAACCAAAAATTACTAAATTTGACGAATCAGAAAATTACGGTAAATTCGTTGTTGAACCACTTGAACGTGGTTATGGTACAACTTTAGGTAACTCTCTGCGTCGCGTCCTTTTGTCATCACTTCCTGGTGCTGCTGTGACTTCAATTCAAATTGAAGGTGTTCAACACGAATTCGCAACAATCCCTGGCGTACGTGAAGATGTCATCCAAATCGTTCTTGCGGTTAAAGGAATTGCCATCAAATCATACGTAGAGTCTGAAAAACAAATCGAACTTGACGTAACTGGTCCTATGGATGTTACTGCTGGTGATATCTTAACTGATAGCGACATTGAAATTGTCAACAAAGACCATTACTTGTTCTCTATTGCTGAAGGTCACTCAATGCGTGCTGTAATGACTGTTAAAAAAGGATACGGCTATGTTCCGGCTGACGAAAATAAAGTCGATGGAGCGCCAATTGGCACAATTGCTGTAGACTCAATTTACACACCAGTAAGTAAAGTAAATTATCAAGTAGAACCTGCCCGTGTTGGTGGAGATTCTAGCTATGATAAATTAACACTTGAAATTACTACAAACGGTACTATCGTTTCTGACGAAGCTTTGTCACTCTCAGCTAAAATCTTGACAGACCACTTGAACTTGTTCGTTGATCTTTCAGAAGTTGCAGCTGAAGCCGAAACACTTGTTGTTAAAGATGAAGTTAAAACAGAACGTGTGCTCGATAAAATTATTGAAGAAATGGACTTCTCAGTTCGTGCTTACAATGGTTTGAAACGCGCAGGTATTAACACTGTTGCTGATATTGTTGAAATGAGCGAAGCTGACATGATTAAAGTCAAAAACCTCGGTCACAAATCAGTAGAAGAAGTCAAAGTTAAATTGACTGAATTGGGACTTTCCCTT
>rpoA_Lcl-171
ATGATTGAGTTTGAAAAACCAAAAATTACTAAATTTGACGAATCAGAAAATTACGGTAAATTCGTTGTTGAACCACTTGAACGTGGTTATGGTACAACTTTAGGTAACTCTCTGCGTCGCGTCCTTTTGTCATCACTTCCTGGTGCTGCTGTGACTTCAATTCAAATTGAAGGTGTTCAACACGAATTCGCAACAATCCCTGGCGTACGTGAAGATGTCATCCAAATCGTTCTTGCGGTTAAAGGAATTGCCATCAAATCATACGTAGAGTCTGAAAAACAAATCGAACTTGACGTAACTGGTCCTATGGATGTTACTGCTGGTGATATCTTAACTGATAGCGACATTGAAATTGTCAACAAAGACCATTACTTGTTCTCTATTGCTGAAGGTCACTCAATGCGTGCTGTAATGACTGTTAAAAAAGGATACGGCTATGTTCCGGCTGACGAAAATAAAGTCGATGGAGCGCCAATTGGCACAATTGCTGTAGACTCAATTTACACACCAGTAAGTAAAGTAAATTATCAAGTAGAACCTGCCCGTGTTGGTGGAGATTCTAGCTATGATAAATTAACACTTGAAATTACTACAAACGGTACTATCGTTTCTGACGAAGCTTTGTCACTCTCAGCTAAAATCTTGACAGACCACTTGAACTTGTTCGTTGATCTTTCAGAAGTTGCAGCTGAAGCCGAAACACTTGTTGTTAAAGATGAAGTTAAAACAGAACGTGTGCTCGATAAAATTATTGAAGAAATGGACTTCTCAGTTCGTGCTTACAATGGTTTGAAACGCGCAGGTATTAACACTGTTGCTGATATTGTTGAAATGAGCGAAGCTGACATGATTAAAGTCAAAAACCTCGGTCACAAATCAGTAGAAGAAGTCAAAGTTAAATTGACTGAATTGGGACTTTCCCTT
>rpoA_Lcl-172
ATGATTGAGTTTGAAAAACCAAAAATTACTAAATTTGACGAATCAGAAAATTACGGTAAATTCGTTGTTGAACCACTTGAACGTGGTTATGGTACAACTTTAGGTAACTCTCTGCGTCGCGTCCTTTTGTCATCACTTCCTGGTGCTGCTGTGACTTCAATTCAAATTGAAGGTGTTCAACACGAATTCGCAACAATCCCTGGCGTACGTGAAGATGTCATCCAAATCGTTCTTGCGGTTAAAGGAATTGCCATCAAATCATACGTAGAGTCTGAAAAACAAATCGAACTTGACGTAACTGGTCCTATGGATGTTACTGCTGGTGATATCTTAACTGATAGCGACATTGAAATTGTCAACAAAGACCATTACTTGTTCTCTATTGCTGAAGGTCACTCAATGCGTGCTGTAATGACTGTTAAAAAAGGATACGGCTATGTTCCGGCTGACGAAAATAAAGTCGATGGAGCGCCAATTGGCACAATTGCTGTAGACTCAATTTACACACCAGTAAGTAAAGTAAATTATCAAGTAGAACCTGCCCGTGTTGGTGGAGATTCTAGCTATGATAAATTAACACTTGAAATTACTACAAACGGTACTATCGTTTCTGACGAAGCTTTGTCACTCTCAGCTAAAATCTTGACAGACCACTTGAACTTGTTCGTTGATCTTTCAGAAGTTGCAGCTGAAGCCGAAACACTTGTTGTTAAAGATGAAGTTAAAACAGAACGTGTGCTCGATAAAATTATTGAAGAAATGGACTTCTCAGTTCGTGCTTACAATGGTTTGAAACGCGCAGGTATTAACACTGTTGCTGATATTGTTGAAATGAGCGAAGCTGACATGATTAAAGTCAAAAACCTCGGTCACAAATCAGTAGAAGAAGTCAAAGTTAAATTGACTGAATTGGGACTTTCCCTT
>rpoA_Lcl-173
ATGATTGAGTTTGAAAAACCAAAAATTACTAAATTTGACGAATCAGAAAATTACGGTAAATTCGTTGTTGAACCACTTGAACGTGGTTATGGTACAACTTTAGGTAACTCTCTGCGTCGCGTCCTTTTGTCATCACTTCCTGGTGCTGCTGTGACTTCAATTCAAATTGAAGGTGTTCAACACGAATTCGCAACAATCCCTGGCGTACGTGAAGATGTCATCCAAATCGTTCTTGCGGTTAAAGGAATTGCCATCAAATCATACGTTGAATCTGAAAAACAAATCGAACTTGACGTTACTGGTCCTATGGATGTTACTGCTGGTGATATCTTAACTGATAGCGACATTGAAATTGTCAACAAAGACCATTACTTGTTCTCTATTGCTGAAGGTCACTCAATGCGTGCTGTAATGACTGTTAAAAAAGGATACGGCTATGTTCCGGCTGACGAAAATAAAGTCGATGGAGCGCCAATTGGCACAATTGCTGTAGACTCAATTTACACACCAGTAAGTAAAGTAAATTATCAAGTTGAACCTGCCCGTGTTGGTGGAGATTCTAGCTACGATAAATTAACACTTGAAATTACTACAAACGGTACTATCGTTTCTGACGAAGCTTTGTCACTCTCAGCTAAAATTTTGACAGACCACTTGAACTTGTTCGTTGATCTTTCAGAAGTTGCAGCTGAAGCTGAAACACTTGTTGTTAAAGATGAAGTTAAAACAGAACGTGTGCTCGATAAAATTATTGAAGAAATGGACTTCTCAGTTCGTACTTACAATGGTTTGAAACGTGCAGGTATCAACACTGTTGCTGATATTGTTGAAATGAGCGAAGCTGACATGATTAAAGTCAAAAACCTCGGTCACAAATCAGTAGAAGAAGTCAAAGTTAAATTGACTGAATTGGGACTTTCCCTT
>rpoA_Lcl-174
ATGATTGAGTTTGAAAAACCAAAAATTACTAAATTTGACGAATCAGAAAATTACGGTAAATTCGTTGTTGAACCACTTGAACGTGGTTATGGTACAACTTTAGGTAACTCTCTGCGTCGCGTCCTTTTGTCATCACTTCCTGGTGCTGCTGTGACTTCAATTCAAATTGAAGGTGTTCAACACGAATTCGCAACAATCCCTGGCGTACGTGAAGATGTCATCCAAATCGTTCTTGCGGTTAAAGGAATTGCCATCAAATCATACGTTGAATCTGAAAAACAAATCGAACTTGACGTTACTGGTCCTATGGATGTTACTGCTGGTGATATCTTAACTGATAGCGACATTGAAATTGTCAACAAAGACCATTACTTGTTCTCTATTGCTGAAGGTCACTCAATGCGTGCTGTAATGACTGTTAAAAAAGGATACGGCTATGTTCCGGCTGACGAAAATAAAGTCGATGGAGCGCCAATTGGCACAATTGCTGTAGACTCAATTTACACACCAGTAAGTAAAGTAAATTATCAAGTTGAACCTGCCCGTGTTGGTGGAGATTCTAGCTACGATAAATTAACACTTGAAATTACTACAAACGGTACTATCGTTTCTGACGAAGCTTTGTCACTCTCAGCTAAAATTTTGACAGACCACTTGAACTTGTTCGTTGATCTTTCAGAAGTTGCAGCTGAAGCTGAAACACTTGTTGTTAAAGATGAAGTTAAAACAGAACGTGTGCTCGATAAAATTATTGAAGAAATGGACTTCTCAGTTCGTACTTACAATGGTTTGAAACGTGCAGGTATCAACACTGTTGCTGATATTGTTGAAATGAGCGAAGCTGACATGATTAAAGTCAAAAACCTCGGTCACAAATCAGTAGAAGAAGTCAAAGTTAAATTGACTGAATTGGGACTTTCCCTT
>rpoA_Lcl-175
ATGATTGAGTTTGAAAAACCAAAAATTACTAAATTTGACGAATCAGAAAATTACGGTAAATTCGTTGTTGAACCACTTGAACGTGGTTATGGTACAACTTTAGGTAACTCTCTGCGTCGCGTCCTTTTGTCATCACTTCCTGGTGCTGCTGTGACTTCAATTCAAATTGAAGGTGTTCAACACGAATTCGCAACAATCCCTGGCGTACGTGAAGATGTCATCCAAATCGTTCTTGCGGTTAAAGGAATTGCCATCAAATCATACGTTGAATCTGAAAAACAAATCGAACTTGACGTTACTGGTCCTATGGATGTTACTGCTGGTGATATCTTAACTGATAGCGACATTGAAATTGTCAACAAAGACCATTACTTGTTCTCTATTGCTGAAGGTCACTCAATGCGTGCTGTAATGACTGTTAAAAAAGGATACGGCTATGTTCCGGCTGACGAAAATAAAGTCGATGGAGCGCCAATTGGCACAATTGCTGTAGACTCAATTTACACACCAGTAAGTAAAGTAAATTATCAAGTTGAACCTGCCCGTGTTGGTGGAGATTCTAGCTACGATAAATTAACACTTGAAATTACTACAAACGGTACTATCGTTTCTGACGAAGCTTTGTCACTCTCAGCTAAAATTTTGACAGACCACTTGAACTTGTTCGTTGATCTTTCAGAAGTTGCAGCTGAAGCTGAAACACTTGTTGTTAAAGATGAAGTTAAAACAGAACGTGTGCTCGATAAAATTATTGAAGAAATGGACTTCTCAGTTCGTACTTACAATGGTTTGAAACGTGCAGGTATCAACACTGTTGCTGATATTGTTGAAATGAGCGAAGCTGACATGATTAAAGTCAAAAACCTCGGTCACAAATCAGTAGAAGAAGTCAAAGTTAAATTGACTGAATTGGGACTTTCCCTT
>rpoA_Lcl-176
ATGATTGAGTTTGAAAAACCAAAAATTACTAAATTTGACGAATCAGAAAATTACGGTAAATTCGTTGTTGAACCACTTGAACGTGGTTATGGTACAACTTTAGGTAACTCTCTGCGTCGCGTCCTTTTGTCATCACTTCCTGGTGCTGCTGTGACTTCAATTCAAATTGAAGGTGTTCAACACGAATTCGCAACAATCCCTGGCGTACGTGAAGATGTCATCCAAATCGTTCTTGCGGTTAAAGGAATTGCCATCAAATCATACGTTGAATCTGAAAAACAAATCGAACTTGACGTTACTGGTCCTATGGATGTTACTGCTGGTGATATCTTAACTGATAGCGACATTGAAATTGTCAACAAAGACCATTACTTGTTCTCTATTGCTGAAGGTCACTCAATGCGTGCTGTAATGACTGTTAAAAAAGGATACGGCTATGTTCCGGCTGACGAAAATAAAGTCGATGGAGCGCCAATTGGCACAATTGCTGTAGACTCAATTTACACACCAGTAAGTAAAGTAAATTATCAAGTTGAACCTGCCCGTGTTGGTGGAGATTCTAGCTACGATAAATTAACACTTGAAATTACTACAAACGGTACTATCGTTTCTGACGAAGCTTTGTCACTCTCAGCTAAAATTTTGACAGACCACTTGAACTTGTTCGTTGATCTTTCAGAAGTTGCAGCTGAAGCTGAAACACTTGTTGTTAAAGATGAAGTTAAAACAGAACGTGTGCTCGATAAAATTATTGAAGAAATGGACTTCTCAGTTCGTACTTACAATGGTTTGAAACGTGCAGGTATCAACACTGTTGCTGATATTGTTGAAATGAGCGAAGCTGACATGATTAAAGTCAAAAACCTCGGTCACAAATCAGTAGAAGAAGTCAAAGTTAAATTGACTGAATTGGGACTTTCCCTT
>rpoA_Lcl-177
ATGATTGAGTTTGAAAAACCAAAAATTACTAAATTTGACGAATCAGAAAATTACGGTAAATTCGTTGTTGAACCACTTGAACGTGGTTATGGTACAACTTTAGGTAACTCTCTGCGTCGCGTCCTTTTGTCATCACTTCCTGGTGCTGCTGTGACTTCAATTCAAATTGAAGGTGTTCAACACGAATTCGCAACAATCCCTGGCGTACGTGAAGATGTCATCCAAATCGTTCTTGCGGTTAAAGGAATTGCCATCAAATCATACGTTGAATCTGAAAAACAAATCGAACTTGACGTTACTGGTCCTATGGATGTTACTGCTGGTGATATCTTAACTGATAGCGACATTGAAATTGTCAACAAAGACCATTACTTGTTCTCTATTGCTGAAGGTCACTCAATGCGTGCTGTAATGACTGTTAAAAAAGGATACGGCTATGTTCCGGCTGACGAAAATAAAGTCGATGGAGCGCCAATTGGCACAATTGCTGTAGACTCAATTTACACACCAGTAAGTAAAGTAAATTATCAAGTTGAACCTGCCCGTGTTGGTGGAGATTCTAGCTACGATAAATTAACACTTGAAATTACTACAAACGGTACTATCGTTTCTGACGAAGCTTTGTCACTCTCAGCTAAAATTTTGACAGACCACTTGAACTTGTTCGTTGATCTTTCAGAAGTTGCAGCTGAAGCTGAAACACTTGTTGTTAAAGATGAAGTTAAAACAGAACGTGTGCTCGATAAAATTATTGAAGAAATGGACTTCTCAGTTCGTACTTACAATGGTTTGAAACGTGCAGGTATCAACACTGTTGCTGATATTGTTGAAATGAGCGAAGCTGACATGATTAAAGTCAAAAACCTCGGTCACAAATCAGTAGAAGAAGTCAAAGTTAAATTGACTGAATTGGGACTTTCCCTT
>rpoA_Lcl-178
ATGATTGAGTTTGAAAAACCAAAAATTACTAAATTTGACGAATCAGAAAATTACGGTAAATTCGTTGTTGAACCACTTGAACGTGGTTATGGTACAACTTTAGGTAACTCTCTGCGTCGCGTCCTTTTGTCATCACTTCCTGGTGCTGCTGTGACTTCAATTCAAATTGAAGGTGTTCAACACGAATTCGCAACAATCCCTGGCGTACGTGAAGATGTCATCCAAATCGTTCTTGCGGTTAAAGGAATTGCCATCAAATCATACGTAGAGTCTGAAAAACAAATCGAACTTGACGTAACTGGTCCTATGGATGTTACTGCTGGTGATATCTTAACTGATAGCGACATTGAAATTGTCAACAAAGACCATTACTTGTTCTCTATTGCTGAAGGTCACTCAATGCGTGCTGTAATGACTGTTAAAAAAGGATACGGCTATGTTCCGGCTGACGAAAATAAAGTCGATGGAGCGCCAATTGGCACAATTGCTGTAGACTCAATTTACACACCAGTAAGTAAAGTAAATTATCAAGTAGAACCTGCCCGTGTTGGTGGAGATTCTAGCTATGATAAATTAACACTTGAAATTACTACAAACGGTACTATCGTTTCTGACGAAGCTTTGTCACTCTCAGCTAAAATCTTGACAGACCACTTGAACTTGTTCGTTGATCTTTCAGAAGTTGCAGCTGAAGCCGAAACACTTGTTGTTAAAGATGAAGTTAAAACAGAACGTGTGCTCGATAAAATTATTGAAGAAATGGACTTCTCAGTTCGTGCTTACAATGGTTTGAAACGCGCAGGTATTAACACTGTTGCTGATATTGTTGAAATGAGCGAAGCTGACATGATTAAAGTCAAAAACCTCGGTCACAAATCAGTAGAAGAAGTCAAAGTTAAATTGACTGAATTGGGACTTTCCCTT
>rpoA_Lcl-179
ATGATTGAGTTTGAAAAACCAAAAATTACTAAATTTGACGAATCAGAAAATTACGGTAAATTCGTTGTTGAACCACTTGAACGTGGTTATGGTACAACTTTAGGTAACTCTCTGCGTCGCGTCCTTTTGTCATCACTTCCTGGTGCTGCTGTGACTTCAATTCAAATTGAAGGTGTTCAACACGAATTCGCAACAATCCCTGGCGTACGTGAAGATGTCATCCAAATCGTTCTTGCGGTTAAAGGAATTGCCATCAAATCATACGTTGAATCTGAAAAACAAATCGAACTTGACGTTACTGGTCCTATGGATGTTACTGCTGGTGATATCTTAACTGATAGCGACATTGAAATTGTCAACAAAGACCATTACTTGTTCTCTATTGCTGAAGGTCACTCAATGCGTGCTGTAATGACTGTTAAAAAAGGATACGGCTATGTTCCGGCTGACGAAAATAAAGTCGATGGAGCGCCAATTGGCACAATTGCTGTAGACTCAATTTACACACCAATAAGTAAAGTAAATTATCAAGTTGAACCTGCCCGTGTTGGTGGAGATTCTAGCTACGATAAATTAACACTTGAAATTACTACAAACGGTACTATCGTTTCTGACGAAGCTTTGTCACTCTCAGCTAAAATCTTGACAGACCACTTGAACTTGTTCGTTGATCTTTCAGAAGTTGCAGCTGAAGCTGAAACACTTGTTGTTAAAGATGAAGTTAAAACAGAACGTGTGCTTGATAAAATTATTGAAGAAATGGACTTCTCAGTTCGTGCTTACAATGGTTTGAAACGTGCAGGTATCAACACTGTTGCTGATATTGTTGAAATGAGCGAAGCTGACATGATTAAAGTCAAAAACCTCGGTCACAAATCAGTAGAAGAAGTCAAAGTTAAATTGACTGAATTGGGACTTTCCCTT
>rpoA_Lcl-180
ATGATTGAGTTTGAAAAACCAAAAATTACTAAATTTGACGAATCAGAAAATTACGGTAAATTCGTTGTTGAACCACTTGAACGTGGTTATGGTACAACTTTAGGTAACTCTCTGCGTCGCGTCCTTTTGTCATCACTTCCTGGTGCTGCTGTGACTTCAATTCAAATTGAAGGTGTTCAACACGAATTCGCAACAATCCCTGGCGTACGTGAAGATGTCATCCAAATCGTTCTTGCGGTTAAAGGAATTGCCATCAAATCATACGTAGAGTCTGAAAAACAAATCGAACTTGACGTAACTGGTCCTATGGATGTTACTGCTGGTGATATCTTAACTGATAGCGACATTGAAATTGTCAACAAAGACCATTACTTGTTCTCTATTGCTGAAGGTCACTCAATGCGTGCTGTAATGACTGTTAAAAAAGGATACGGCTATGTTCCGGCTGACGAAAATAAAGTCGATGGAGCGCCAATTGGCACAATTGCTGTAGACTCAATTTACACACCAGTAAGTAAAGTAAATTATCAAGTAGAACCTGCCCGTGTTGGTGGAGATTCTAGCTATGATAAATTAACACTTGAAATTACTACAAACGGTACTATCGTTTCTGACGAAGCTTTGTCACTCTCAGCTAAAATCTTGACAGACCACTTGAACTTGTTCGTTGATCTTTCAGAAGTTGCAGCTGAAGCCGAAACACTTGTTGTTAAAGATGAAGTTAAAACAGAACGTGTGCTCGATAAAATTATTGAAGAAATGGACTTCTCAGTTCGTGCTTACAATGGTTTGAAACGCGCAGGTATTAACACTGTTGCTGATATTGTTGAAATGAGCGAAGCTGACATGATTAAAGTCAAAAACCTCGGTCACAAATCAGTAGAAGAAGTCAAAGTTAAATTGACTGAATTGGGACTTTCCCTT
>rpoA_Lcl-181
ATGATTGAGTTTGAAAAACCAAAAATTACTAAATTTGACGAATCAGAAAATTACGGTAAATTCGTTGTTGAACCACTTGAACGTGGTTATGGTACAACTTTAGGTAACTCTCTGCGTCGCGTCCTTTTGTCATCACTTCCTGGTGCTGCTGTGACTTCAATTCAAATTGAAGGTGTTCAACACGAATTCGCAACAATCCCTGGCGTACGTGAAGATGTCATCCAAATCGTTCTTGCGGTTAAAGGAATTGCCATCAAATCATACGTAGAGTCTGAAAAACAAATCGAACTTGACGTAACTGGTCCTATGGATGTTACTGCTGGTGATATCTTAACTGATAGCGACATTGAAATTGTCAACAAAGACCATTACTTGTTCTCTATTGCTGAAGGTCACTCAATGCGTGCTGTAATGACTGTTAAAAAAGGATACGGCTATGTTCCGGCTGACGAAAATAAAGTCGATGGAGCGCCAATTGGCACAATTGCTGTAGACTCAATTTACACACCAGTAAGTAAAGTAAATTATCAAGTAGAACCTGCCCGTGTTGGTGGAGATTCTAGCTATGATAAATTAACACTTGAAATTACTACAAACGGTACTATCGTTTCTGACGAAGCTTTGTCACTCTCAGCTAAAATCTTGACAGACCACTTGAACTTGTTCGTTGATCTTTCAGAAGTTGCAGCTGAAGCCGAAACACTTGTTGTTAAAGATGAAGTTAAAACAGAACGTGTGCTCGATAAAATTATTGAAGAAATGGACTTCTCAGTTCGTGCTTACAATGGTTTGAAACGCGCAGGTATTAACACTGTTGCTGATATTGTTGAAATGAGCGAAGCTGACATGATTAAAGTCAAAAACCTCGGTCACAAATCAGTAGAAGAAGTCAAAGTTAAATTGACTGAATTGGGACTTTCCCTT
>rpoA_Lcl-182
ATGATTGAGTTTGAAAAACCAAAAATTACTAAATTTGACGAATCAGAAAATTACGGTAAATTCGTTGTTGAACCACTTGAACGTGGTTATGGTACAACTTTAGGTAACTCTCTGCGTCGCGTCCTTTTGTCATCACTTCCTGGTGCTGCTGTGACTTCAATTCAAATTGAAGGTGTTCAACACGAATTCGCAACAATCCCTGGCGTACGTGAAGATGTCATCCAAATCGTTCTTGCGGTTAAAGGAATTGCCATCAAATCATACGTTGAATCTGAAAAACAAATCGAACTTGACGTTACTGGTCCTATGGATGTTACTGCTGGTGATATCTTAACTGATAGCGACATTGAAATTGTCAACAAAGACCATTACTTGTTCTCTATTGCTGAAGGTCACTCAATGCGTGCTGTAATGACTGTTAAAAAAGGATACGGCTATGTTCCGGCTGACGAAAATAAAGTCGATGGAGCGCCAATTGGCACAATTGCTGTAGACTCAATTTACACACCAGTAAGTAAAGTAAATTATCAAGTTGAACCTGCCCGTGTTGGTGGAGATTCTAGCTACGATAAATTAACACTTGAAATTACTACAAACGGTACTATCGTTTCTGACGAAGCTTTGTCACTCTCAGCTAAAATCTTGACAGACCACTTGAACTTGTTCGTTGATCTTTCAGAAGTTGCAGCTGAAGCTGAAACACTTGTTGTTAAAGATGAAGTTAAAACAGAACGTGTGCTCGATAAAATTATTGAAGAAATGGACTTCTCAGTTCGTGCTTACAATGGTTTGAAACGTGCAGGTATCAACACTGTTGCTGATATTGTTGAAATGAGCGAAGCTGACATGATTAAAGTCAAAAACCTCGGTCACAAATCAGTAGAAGAAGTCAAAGTTAAATTGACTGAATTGGGACTTTCCCTT
>rpoA_Lcl-183
ATGATTGAGTTTGAAAAACCAAAAATTACTAAATTTGACGAATCAGAAAATTACGGTAAATTCGTTGTTGAACCACTTGAACGTGGTTATGGTACAACTTTAGGTAACTCTCTGCGTCGCGTCCTTTTGTCATCACTTCCTGGTGCTGCTGTGACTTCAATTCAAATTGAAGGTGTTCAACACGAATTCGCAACAATCCCTGGCGTACGTGAAGATGTCATCCAAATCGTTCTTGCGGTTAAAGGAATTGCCATCAAATCATACGTAGAGTCTGAAAAACAAATCGAACTTGACGTAACTGGTCCTATGGATGTTACTGCTGGTGATATCTTAACTGATAGCGACATTGAAATTGTCAACAAAGACCATTACTTGTTCTCTATTGCTGAAGGTCACTCAATGCGTGCTGTAATGACTGTTAAAAAAGGATACGGCTATGTTCCGGATGACGAAAATAAAGTCGATGGAGCGCCAATTGGCACAATTGCTGTAGACTCAATTTACACACCAGTAAGTAAAGTAAATTATCAAGTAGAACCTGCCCGTGTTGGTGGAGATTCTAGCTATGATAAATTAACACTTGAAATTACTACAAACGGTACTATCGTTTCTGACGAAGCTTTGTCACTCTCAGCTAAAATCTTGACAGACCACTTGAACTTGTTCGTTGATCTTTCAGAAGTTGCAGCTGAAGCCGAAACACTTGTTGTTAAAGATGAAGTTAAAACAGAACGTGTGCTCGATAAAATTATTGAAGAAATGGACTTCTCAGTTCGTGCTTACAATGGTTTGAAACGCGCAGGTATTAACACTGTTGCTGATATTGTTGAAATGAGCGAAGCTGACATGATTAAAGTCAAAAACCTCGGTCACAAATCAGTAGAAGAAGTCAAAGTTAAATTGACTGAATTGGGACTTTCCCTT
>rpoA_Lcl-184
ATGATTGAGTTTGAAAAACCAAAAATTACTAAATTTGACGAATCAGAAAATTACGGTAAATTCGTTGTTGAACCACTTGAACGTGGTTATGGTACAACTTTAGGTAACTCTCTGCGTCGCGTCCTTTTGTCATCACTTCCTGGTTCTGCTGTGACTTCAATTCAAATTGAAGGTGTTCAACACGAATTCGCAACAATCCCTGGCGTACGTGAAGATGTCATCCAAATCGTTCTTGCGGTTAAAGGAATTGCCATCAAATCATACGTTGAATCTGAAAAACAAATCGAACTTGACGTTACTGGTCCTATGGATGTTACTGCTGGTGATATCTTAACTGATAGCGACATTGAAATTGTCAACAAAGACCATTACTTGTTCTCTATTGCTGAAGGTCACTCAATGCGTGCTGTAATGACTGTTAAAAAAGGATACGGCTATGTTCCGGCTGACGAAAATAAAGTCGATGGAGCGCCAATTGGCACAATTGCTGTAGACTCAATTTACACACCAGTAAGTAAAGTAAATTATCAAGTTGAACCTGCCCGTGTTGGTGGAGATTCTAGCTACGATAAATTAACACTTGAAATTACTACAAACGGTACTATCGTTTCTGACGAAGCTTTGTCACTCTCAGCTAAAATTTTGACAGACCACTTGAACTTGTTCGTTGATCTTTCAGAAGTTGCAGCTGAAGCTGAAACACTTGTTGTTAAAGATGAAGTTAAAACAGAACGTGTGCTCGATAAAATTATTGAAGAAATGGACTTCTCAGTTCGTACTTACAATGGTTTGAAACGTGCAGGTATCAACACTGTTGCTGATATTGTTGAAATGAGCGAAGCTGACATGATTAAAGTCAAAAACCTCGGTCACAAATCAGTAGAAGAAGTCAAAGTTAAATTGACTGAATTGGGACTTTCCCTT
>rpoA_Lcl-185
ATGATTGAGTTTGAAAAACCAAAAATTACTAAATTTGACGAATCAGAAAATTACGGTAAATTCGTTGTTGAACCACTTGAACGTGGTTATGGTACAACTTTAGGTAACTCTCTGCGTCGCGTCCTTTTGTCATCACTTCCTGGTGCTGCTGTGACTTCAATTCAAATTGAAGGTGTTCAACACGAATTCGCAACAATCCCTGGCGTACGTGAAGATGTCATCCAAATCGTTCTTGCGGTTAAAGGAATTGCCATCAAATCATACGTAGAGTCTGAAAAACAAATCGAACTTGACGTAACTGGTCCTATGGATGTTACTGCTGGTGATATCTTAACTGATAGCGACATTGAAATTGTCAACAAAGACCATTACTTGTTCTCTATTGCTGAAGGTCACTCAATGCGTGCTGTAATGACTGTTAAAAAAGGATACGGCTATGTTCCGGCTGACGAAAATAAAGTCGATGGAGCGCCAATTGGCACAATTGCTGTAGACTCAATTTACACACCAGTAAGTAAAGTAAATTATCAAGTAGAACCTGCCCGTGTTGGTGGAGATTCTAGCTATGATAAATTAACACTTGAAATTACTACAAACGGTACTATCGTTTCTGACGAAGCTTTGTCACTCTCAGCTAAAATCTTGACAGACCACTTGAACTTGTTCGTTGATCTTTCAGAAGTTGCAGCTGAAGCCGAAACACTTGTTGTTAAAGATGAAGTTAAAACAGAACGTGTGCTCGATAAAATTATTGAAGAAATGGACTTCTCAGTTCGTGCTTACAATGGTTTGAAACGCGCAGGTATTAACACTGTTGCTGATATTGTTGAAATGAGCGAAGCTGACATGATTAAAGTCAAAAACCTCGGTCACAAATCAGTAGAAGAAGTCAAAGTTAAATTGACTGAATTGGGACTTTCCCTT
>rpoA_Lcl-186
ATGATTGAGTTTGAAAAACCAAAAATTACTAAATTTGACGAATCAGAAAATTACGGTAAATTCGTTGTTGAACCACTTGAACGTGGTTATGGTACAACTTTAGGTAACTCTCTGCGTCGCGTCCTTTTGTCATCACTTCCTGGTTCTGCTGTGACTTCAATTCAAATTGAAGGTGTTCAACACGAATTCGCAACAATCCCTGGCGTACGTGAAGATGTCATCCAAATCGTTCTTGCGGTTAAAGGAATTGCCATCAAATCATACGTTGAATCTGAAAAACAAATCGAACTTGACGTTACTGGTCCTATGGATGTTACTGCTGGTGATATCTTAACTGATAGCGACATTGAAATTGTCAACAAAGACCATTACTTGTTCTCTATTGCTGAAGGTCACTCAATGCGTGCTGTAATGACTGTTAAAAAAGGATACGGCTATGTTCCGGCTGACGAAAATAAAGTCGATGGAGCGCCAATTGGCACAATTGCTGTAGACTCAATTTACACACCAGTAAGTAAAGTAAATTATCAAGTTGAACCTGCCCGTGTTGGTGGAGATTCTAGCTACGATAAATTAACACTTGAAATTACTACAAACGGTACTATCGTTTCTGACGAAGCTTTGTCACTCTCAGCTAAAATTTTGACAGACCACTTGAACTTGTTCGTTGATCTTTCAGAAGTTGCAGCTGAAGCTGAAACACTTGTTGTTAAAGATGAAGTTAAAACAGAACGTGTGCTCGATAAAATTATTGAAGAAATGGACTTCTCAGTTCGTACTTACAATGGTTTGAAACGTGCAGGTATCAACACTGTTGCTGATATTGTTGAAATGAGCGAAGCTGACATGATTAAAGTCAAAAACCTCGGTCACAAATCAGTAGAAGAAGTCAAAGTTAAATTGACTGAATTGGGACTTTCCCTT
>rpoA_Lcl-187
ATGATTGAGTTTGAAAAACCAAAAATTACTAAATTTGACGAATCAGAAAATTACGGTAAATTCGTTGTTGAACCACTTGAACGTGGTTATGGTACAACTTTAGGTAACTCTCTGCGTCGCGTCCTTTTGTCATCACTTCCTGGTGCTGCTGTGACTTCAATTCAAATTGAAGGTGTTCAACACGAATTCGCAACAATCCCTGGCGTACGTGAAGATGTCATCCAAATCGTTCTTGCGGTTAAAGGAATTGCCATCAAATCATACGTAGAGTCTGAAAAACAAATCGAACTTGACGTAACTGGTCCTATGGATGTTACTGCTGGTGATATCTTAACTGATAGCGACATTGAAATTGTCAACAAAGACCATTACTTGTTCTCTATTGCTGAAGGTCACTCAATGCGTGCTGTAATGACTGTTAAAAAAGGATACGGCTATGTTCCGGCTGACGAAAATAAAGTCGATGGAGCGCCAATTGGCACAATTGCTGTAGACTCAATTTACACACCAGTAAGTAAAGTAAATTATCAAGTAGAACCTGCCCGTGTTGGTGGAGATTCTAGCTATGATAAATTAACACTTGAAATTACTACAAACGGTACTATCGTTTCTGACGAAGCTTTGTCACTCTCAGCTAAAATCTTGACAGACCACTTGAACTTGTTCGTTGATCTTTCAGAAGTTGCAGCTGAAGCCGAAACACTTGTTGTTAAAGATGAAGTTAAAACAGAACGTGTGCTCGATAAAATTATTGAAGAAATGGACTTCTCAGTTCGTGCTTACAATGGTTTGAAACGCGCAGGTATTAACACTGTTGCTGATATTGTTGAAATGAGCGAAGCTGACATGATTAAAGTCAAAAACCTCGGTCACAAATCAGTAGAAGAAGTCAAAGTTAAATTGACTGAATTGGGACTTTCCCTT
>rpoA_Lcl-188
ATGATTGAGTTTGAAAAACCAAAAATTACTAAATTTGACGAATCAGAAAATTACGGTAAATTCGTTGTTGAACCACTTGAACGTGGTTATGGTACAACTTTAGGTAACTCTCTGCGTCGCGTCCTTTTGTCATCACTTCCTGGTGCTGCTGTGACTTCAATTCAAATTGAAGGTGTTCAACACGAATTCGCAACAATCCCTGGCGTACGTGAAGATGTCATCCAAATCGTTCTTGCGGTTAAAGGAATTGCCATCAAATCATACGTAGAGTCTGAAAAACAAATCGAACTTGACGTAACTGGTCCTATGGATGTTACTGCTGGTGATATCTTAACTGATAGCGACATTGAAATTGTCAACAAAGACCATTACTTGTTCTCTATTGCTGAAGGTCACTCAATGCGTGCTGTAATGACTGTTAAAAAAGGATACGGCTATGTTCCGGCTGACGAAAATAAAGTCGATGGAGCGCCAATTGGCACAATTGCTGTAGACTCAATTTACACACCAGTAAGTAAAGTAAATTATCAAGTAGAACCTGCCCGTGTTGGTGGAGATTCTAGCTATGATAAATTAACACTTGAAATTACTACAAACGGTACTATCGTTTCTGACGAAGCTTTGTCACTCTCAGCTAAAATCTTGACAGACCACTTGAACTTGTTCGTTGATCTTTCAGAAGTTGCAGCTGAAGCCGAAACACTTGTTGTTAAAGATGAAGTTAAAACAGAACGTGTGCTCGATAAAATTATTGAAGAAATGGACTTCTCAGTTCGTGCTTACAATGGTTTGAAACGCGCAGGTATTAACACTGTTGCTGATATTGTTGAAATGAGCGAAGCTGACATGATTAAAGTCAAAAACCTCGGTCACAAATCAGTAGAAGAAGTCAAAGTTAAATTGACTGAATTGGGACTTTCCCTT
>rpoA_Lcl-189
ATGATTGAGTTTGAAAAACCAAAAATTACTAAATTTGACGAATCAGAAAATTACGGTAAATTCGTTGTTGAACCACTTGAACGTGGTTATGGTACAACTTTAGGTAACTCTCTGCGTCGCGTCCTTTTGTCATCACTTCCTGGTTCTGCTGTGACTTCAATTCAAATTGAAGGTGTTCAACACGAATTCGCAACAATCCCTGGCGTACGTGAAGATGTCATCCAAATCGTTCTTGCGGTTAAAGGAATTGCCATCAAATCATACGTTGAATCTGAAAAACAAATCGAACTTGACGTTACTGGTCCTATGGATGTTACTGCTGGTGATATCTTAACTGATAGCGACATTGAAATTGTCAACAAAGACCATTACTTGTTCTCTATTGCTGAAGGTCACTCAATGCGTGCTGTAATGACTGTTAAAAAAGGATACGGCTATGTTCCGGCTGACGAAAATAAAGTCGATGGAGCGCCAATTGGCACAATTGCTGTAGACTCAATTTACACACCAGTAAGTAAAGTAAATTATCAAGTTGAACCTGCCCGTGTTGGTGGAGATTCTAGCTACGATAAATTAACACTTGAAATTACTACAAACGGTACTATCGTTTCTGACGAAGCTTTGTCACTCTCAGCTAAAATTTTGACAGACCACTTGAACTTGTTCGTTGATCTTTCAGAAGTTGCAGCTGAAGCTGAAACACTTGTTGTTAAAGATGAAGTTAAAACAGAACGTGTGCTCGATAAAATTATTGAAGAAATGGACTTCTCAGTTCGTACTTACAATGGTTTGAAACGTGCAGGTATCAACACTGTTGCTGATATTGTTGAAATGAGCGAAGCTGACATGATTAAAGTCAAAAACCTCGGTCACAAATCAGTAGAAGAAGTCAAAGTTAAATTGACTGAATTGGGACTTTCCCTT
>rpoA_Lcl-190
ATGATTGAGTTTGAAAAACCAAAAATTACTAAATTTGACGAATCAGAAAATTACGGTAAATTCGTTGTTGAACCACTTGAACGTGGTTATGGTACAACTTTAGGTAACTCTCTGCGTCGCGTCCTTTTGTCATCACTTCCTGGTGCTGCTGTGACTTCAATTCAAATTGAAGGTGTTCAACACGAATTCGCAACAATCCCTGGCGTACGTGAAGATGTCATCCAAATCGTTCTTGCGGTTAAAGGAATTGCCATCAAATCATACGTTGAATCTGAAAAACAAATCGAACTTGACGTTACTGGTCCTATGGATGTTACTGCTGGTGATATCTTAACTGATAGCGACATTGAAATTGTCAACAAAGACCATTACTTGTTCTCTATTGCTGAAGGTCACTCAATGCGTGCTGTAATGACTGTTAAAAAAGGATACGGCTATGTTCCGGCTGACGAAAATAAAGTCGATGGAGCGCCAATTGGCACAATTGCTGTAGACTCAATTTACACACCAGTAAGTAAAGTAAATTATCAAGTTGAACCTGCCCGTGTTGGTGGAGATTCTAGCTACGATAAATTAACACTTGAAATTACTACAAACGGTACTATCGTTTCTGACGAAGCTTTGTCACTCTCAGCTAAAATTTTGACAGACCACTTGAACTTGTTCGTTGATCTTTCAGAAGTTGCAGCTGAAGCTGAAACACTTGTTGTTAAAGATGAAGTTAAAACAGAACGTGTGCTCGATAAAATTATTGAAGAAATGGACTTCTCAGTTCGTACTTACAATGGTTTGAAACGTGCAGGTATCAACACTGTTGCTGATATTGTTGAAATGAGCGAAGCTGACATGATTAAAGTCAAAAACCTCGGTCACAAATCAGTAGAAGAAGTCAAAGTTAAATTGACTGAATTGGGACTTTCCCTT
>rpoA_Lcl-191
ATGATTGAGTTTGAAAAACCAAAAATTACTAAATTTGACGAATCAGAAAATTACGGTAAATTCGTTGTTGAACCACTTGAACGTGGTTATGGTACAACTTTAGGTAACTCTCTGCGTCGCGTCCTTTTGTCATCACTTCCTGGTGCTGCTGTGACTTCAATTCAAATTGAAGGTGTTCAACACGAATTCGCAACAATCCCTGGCGTACGTGAAGATGTCATCCAAATCGTTCTTGCGGTTAAAGGAATTGCCATCAAATCATACGTTGAATCTGAAAAACAAATCGAACTTGACGTTACTGGTCCTATGGATGTTACTGCTGGTGATATCTTAACTGATAGCGACATTGAAATTGTCAACAAAGACCATTACTTGTTCTCTATTGCTGAAGGTCACTCAATGCGTGCTGTAATGACTGTTAAAAAAGGATACGGCTATGTTCCGGCTGACGAAAATAAAGTCGATGGAGCGCCAATTGGCACAATTGCTGTAGACTCAATTTACACACCAGTAAGTAAAGTAAATTATCAAGTTGAACCTGCCCGTGTTGGTGGAGATTCTAGCTACGATAAATTAACACTTGAAATTACTACAAACGGTACTATCGTTTCTGACGAAGCTTTGTCACTCTCAGCTAAAATTTTGACAGACCACTTGAACTTGTTCGTTGATCTTTCAGAAGTTGCAGCTGAAGCTGAAACACTTGTTGTTAAAGATGAAGTTAAAACAGAACGTGTGCTCGATAAAATTATTGAAGAAATGGACTTCTCAGTTCGTACTTACAATGGTTTGAAACGTGCAGGTATCAACACTGTTGCTGATATTGTTGAAATGAGCGAAGCTGACATGATTAAAGTCAAAAACCTCGGTCACAAATCAGTAGAAGAAGTCAAAGTTAAATTGACTGAATTGGGACTTTCCCTT
>rpoA_Lcl-192
ATGATTGAGTTTGAAAAACCAAAAATTACTAAATTTGACGAATCAGAAAATTACGGTAAATTCGTTGTTGAACCACTTGAACGTGGTTATGGTACAACTTTAGGTAACTCTCTGCGTCGCGTCCTTTTGTCATCACTTCCTGGTGCTGCTGTGACTTCAATTCAAATTGAAGGTGTTCAACACGAATTCGCAACAATCCCTGGCGTACGTGAAGATGTCATCCAAATCGTTCTTGCGGTTAAAGGAATTGCCATCAAATCATACGTAGAGTCTGAAAAACAAATCGAACTTGACGTAACTGGTCCTATGGATGTTACTGCTGGTGATATCTTAACTGATAGCGACATTGAAATTGTCAACAAAGACCATTACTTGTTCTCTATTGCTGAAGGTCACTCAATGCGTGCTGTAATGACTGTTAAAAAAGGATACGGCTATGTTCCGGATGACGAAAATAAAGTCGATGGAGCGCCAATTGGCACAATTGCTGTAGACTCAATTTACACACCAGTAAGTAAAGTAAATTATCAAGTAGAACCTGCCCGTGTTGGTGGAGATTCTAGCTATGATAAATTAACACTTGAAATTACTACAAACGGTACTATCGTTTCTGACGAAGCTTTGTCACTCTCAGCTAAAATCTTGACAGACCACTTGAACTTGTTCGTTGATCTTTCAGAAGTTGCAGCTGAAGCCGAAACACTTGTTGTTAAAGATGAAGTTAAAACAGAACGTGTGCTCGATAAAATTATTGAAGAAATGGACTTCTCAGTTCGTGCTTACAATGGTTTGAAACGCGCAGGTATTAACACTGTTGCTGATATTGTTGAAATGAGCGAAGCTGACATGATTAAAGTCAAAAACCTCGGTCACAAATCAGTAGAAGAAGTCAAAGTTAAATTGACTGAATTGGGACTTTCCCTT
>rpoA_Lcl-193
ATGATTGAGTTTGAAAAACCAAAAATTACTAAATTTGACGAATCAGAAAATTACGGTAAATTCGTTGTTGAACCACTTGAACGTGGTTATGGTACAACTTTAGGTAACTCTCTGCGTCGCGTCCTTTTGTCATCACTTCCTGGTGCTGCTGTGACTTCAATTCAAATTGAAGGTGTTCAACACGAATTCGCAACAATCCCTGGCGTACGTGAAGATGTCATCCAAATCGTTCTTGCGGTTAAAGGAATTGCCATCAAATCATACGTAGAGTCTGAAAAACAAATCGAACTTGACGTAACTGGTCCTATGGATGTTACTGCTGGTGATATCTTAACTGATAGCGACATTGAAATTGTCAACAAAGACCATTACTTGTTCTCTATTGCTGAAGGTCACTCAATGCGTGCTGTAATGACTGTTAAAAAAGGATACGGCTATGTTCCGGATGACGAAAATAAAGTCGATGGAGCGCCAATTGGCACAATTGCTGTAGACTCAATTTACACACCAGTAAGTAAAGTAAATTATCAAGTAGAACCTGCCCGTGTTGGTGGAGATTCTAGCTATGATAAATTAACACTTGAAATTACTACAAACGGTACTATCGTTTCTGACGAAGCTTTGTCACTCTCAGCTAAAATCTTGACAGACCACTTGAACTTGTTCGTTGATCTTTCAGAAGTTGCAGCTGAAGCCGAAACACTTGTTGTTAAAGATGAAGTTAAAACAGAACGTGTGCTCGATAAAATTATTGAAGAAATGGACTTCTCAGTTCGTGCTTACAATGGTTTGAAACGCGCAGGTATTAACACTGTTGCTGATATTGTTGAAATGAGCGAAGCTGACATGATTAAAGTCAAAAACCTCGGTCACAAATCAGTAGAAGAAGTCAAAGTTAAATTGACTGAATTGGGACTTTCCCTT
>rpoA_Lcl-194
ATGATTGAGTTTGAAAAACCAAAAATTACTAAATTTGACGAATCAGAAAATTACGGTAAATTCGTTGTTGAACCACTTGAACGTGGTTATGGTACAACTTTAGGTAACTCTCTGCGTCGCGTCCTTTTGTCATCACTTCCTGGTGCTGCTGTGACTTCAATTCAAATTGAAGGTGTTCAACACGAATTCGCAACAATCCCTGGCGTACGTGAAGATGTCATCCAAATCGTTCTTGCGGTTAAAGGAATTGCCATCAAATCATACGTTGAATCTGAAAAACAAATCGAACTTGACGTTACTGGTCCTATGGATGTTACTGCTGGTGATATCTTAACTGATAGCGACATTGAAATTGTCAACAAAGACCATTACTTGTTCTCTATTGCTGAAGGTCACTCAATGCGTGCTGTAATGACTGTTAAAAAAGGATACGGCTATGTTCCGGCTGACGAAAATAAAGTCGATGGAGCGCCAATTGGCACAATTGCTGTAGACTCAATTTACACACCAATAAGTAAAGTAAATTATCAAGTTGAACCTGCCCGTGTTGGTGGAGATTCTAGCTACGATAAATTAACACTTGAAATTACTACAAACGGTACTATCGTTTCTGACGAAGCTTTGTCACTCTCAGCTAAAATCTTGACAGACCACTTGAACTTGTTCGTTGATCTTTCAGAAGTTGCAGCTGAAGCTGAAACACTTGTTGTTAAAGATGAAGTTAAAACAGAACGTGTGCTTGATAAAATTATTGAAGAAATGGACTTCTCAGTTCGTGCTTACAATGGTTTGAAACGTGCAGGTATCAACACTGTTGCTGATATTGTTGAAATGAGCGAAGCTGACATGATTAAAGTCAAAAACCTCGGTCACAAATCAGTAGAAGAAGTCAAAGTTAAATTGACTGAATTGGGACTTTCCCTT
>rpoA_Lcl-195
ATGATTGAGTTTGAAAAACCAAAAATTACTAAATTTGACGAATCAGAAAATTACGGTAAATTCGTTGTTGAACCACTTGAACGTGGTTATGGTACAACTTTAGGTAACTCTCTGCGTCGCGTCCTTTTGTCATCACTTCCTGGTGCTGCTGTGACTTCAATTCAAATTGAAGGTGTTCAACACGAATTCGCAACAATCCCTGGCGTACGTGAAGATGTCATCCAAATCGTTCTTGCGGTTAAAGGAATTGCCATCAAATCATACGTTGAATCTGAAAAACAAATCGAACTTGACGTTACTGGTCCTATGGATGTTACTGCTGGTGATATCTTAACTGATAGCGACATTGAAATTGTCAACAAAGACCATTACTTGTTCTCTATTGCTGAAGGTCACTCAATGCGTGCTGTAATGACTGTTAAAAAAGGATACGGCTATGTTCCGGCTGACGAAAATAAAGTCGATGGAGCGCCAATTGGCACAATTGCTGTAGACTCAATTTACACACCAATAAGTAAAGTAAATTATCAAGTTGAACCTGCCCGTGTTGGTGGAGATTCTAGCTACGATAAATTAACACTTGAAATTACTACAAACGGTACTATCGTTTCTGACGAAGCTTTGTCACTCTCAGCTAAAATCTTGACAGACCACTTGAACTTGTTCGTTGATCTTTCAGAAGTTGCAGCTGAAGCTGAAACACTTGTTGTTAAAGATGAAGTTAAAACAGAACGTGTGCTTGATAAAATTATTGAAGAAATGGACTTCTCAGTTCGTGCTTACAATGGTTTGAAACGTGCAGGTATCAACACTGTTGCTGATATTGTTGAAATGAGCGAAGCTGACATGATTAAAGTCAAAAACCTCGGTCACAAATCAGTAGAAGAAGTCAAAGTTAAATTGACTGAATTGGGACTTTCCCTT
>rpoA_Lcl-196
ATGATTGAGTTTGAAAAACCAAAAATTACTAAATTTGACGAATCAGAAAATTACGGTAAATTCGTTGTTGAACCACTTGAACGTGGTTATGGTACAACTTTAGGTAACTCTCTGCGTCGCGTCCTTTTGTCATCACTTCCTGGTGCTGCTGTGACTTCAATTCAAATTGAAGGTGTTCAACACGAATTCGCAACAATCCCTGGCGTACGTGAAGATGTCATCCAAATCGTTCTTGCGGTTAAAGGAATTGCCATCAAATCATACGTAGAGTCTGAAAAACAAATCGAACTTGACGTAACTGGTCCTATGGATGTTACTGCTGGTGATATCTTAACTGATAGCGACATTGAAATTGTCAACAAAGACCATTACTTGTTCTCTATTGCTGAAGGTCACTCAATGCGTGCTGTAATGACTGTTAAAAAAGGATACGGCTATGTTCCGGCTGACGAAAATAAAGTCGATGGAGCGCCAATTGGCACAATTGCTGTAGACTCAATTTACACACCAGTAAGTAAAGTAAATTATCAAGTAGAACCTGCCCGTGTTGGTGGAGATTCTAGCTATGATAAATTAACACTTGAAATTACTACAAACGGTACTATCGTTTCTGACGAAGCTTTGTCACTCTCAGCTAAAATCTTGACAGACCACTTGAACTTGTTCGTTGATCTTTCAGAAGTTGCAGCTGAAGCCGAAACACTTGTTGTTAAAGATGAAGTTAAAACAGAACGTGTGCTCGATAAAATTATTGAAGAAATGGACTTCTCAGTTCGTGCTTACAATGGTTTGAAACGCGCAGGTATTAACACTGTTGCTGATATTGTTGAAATGAGCGAAGCTGACATGATTAAAGTCAAAAACCTCGGTCACAAATCAGTAGAAGAAGTCAAAGTTAAATTGACTGAATTGGGACTTTCCCTT
>rpoA_Lcl-197
ATGATTGAGTTTGAAAAACCAAAAATTACTAAATTTGACGAATCAGAAAATTACGGTAAATTCGTTGTTGAACCACTTGAACGTGGTTATGGTACAACTTTAGGTAACTCTCTGCGTCGCGTCCTTTTGTCATCACTTCCTGGTGCTGCTGTGACTTCAATTCAAATTGAAGGTGTTCAACACGAATTCGCAACAATCCCTGGCGTACGTGAAGATGTCATCCAAATCGTTCTTGCGGTTAAAGGAATTGCCATCAAATCATACGTAGAGTCTGAAAAACAAATCGAACTTGACGTAACTGGTCCTATGGATGTTACTGCTGGTGATATCTTAACTGATAGCGACATTGAAATTGTCAACAAAGACCATTACTTGTTCTCTATTGCTGAAGGTCACTCAATGCGTGCTGTAATGACTGTTAAAAAAGGATACGGCTATGTTCCGGCTGACGAAAATAAAGTCGATGGAGCGCCAATTGGCACAATTGCTGTAGACTCAATTTACACACCAGTAAGTAAAGTAAATTATCAAGTAGAACCTGCCCGTGTTGGTGGAGATTCTAGCTATGATAAATTAACACTTGAAATTACTACAAACGGTACTATCGTTTCTGACGAAGCTTTGTCACTCTCAGCTAAAATCTTGACAGACCACTTGAACTTGTTCGTTGATCTTTCAGAAGTTGCAGCTGAAGCCGAAACACTTGTTGTTAAAGATGAAGTTAAAACAGAACGTGTGCTCGATAAAATTATTGAAGAAATGGACTTCTCAGTTCGTGCTTACAATGGTTTGAAACGCGCAGGTATTAACACTGTTGCTGATATTGTTGAAATGAGCGAAGCTGACATGATTAAAGTCAAAAACCTCGGTCACAAATCAGTAGAAGAAGTCAAAGTTAAATTGACTGAATTGGGACTTTCCCTT
>rpoA_Lcl-198
ATGATTGAGTTTGAAAAACCAAAAATTACTAAATTTGACGAATCAGAAAATTACGGTAAATTCGTTGTTGAACCACTTGAACGTGGTTATGGTACAACTTTAGGTAACTCTCTGCGTCGCGTCCTTTTGTCATCACTTCCTGGTGCTGCTGTGACTTCAATTCAAATTGAAGGTGTTCAACACGAATTCGCAACAATCCCTGGCGTACGTGAAGATGTCATCCAAATCGTTCTTGCGGTTAAAGGAATTGCCATCAAATCATACGTTGAATCTGAAAAACAAATCGAACTTGACGTTACTGGTCCTATGGATGTTACTGCTGGTGATATCTTAACTGATAGCGACATTGAAATTGTCAACAAAGACCATTACTTGTTCTCTATTGCTGAAGGTCACTCAATGCGTGCTGTAATGACTGTTAAAAAAGGATACGGCTATGTTCCGGCTGACGAAAATAAAGTCGATGGAGCGCCAATTGGCACAATTGCTGTAGACTCAATTTACACACCAGTAAGTAAAGTAAATTATCAAGTTGAACCTGCCCGTGTTGGTGGAGATTCTAGCTACGATAAATTAACACTTGAAATTACTACAAACGGTACTATCGTTTCTGACGAAGCTTTGTCACTCTCAGCTAAAATCTTGACAGACCACTTGAACTTGTTCGTTGATCTTTCAGAAGTTGCAGCTGAAGCTGAAACACTTGTTGTTAAACATGAAGTTAAAACAGAACGTGTGCTCGATAAAATTATTGAAGAAATGGACTTCTCAGTTCGTGCTTACAATGGTTTGAAACGTGCAGGTATCAACACTGTTGCTGATATTGTTGAAATGAGCGAAGCTGACATGATTAAAGTCAAAAACCTCGGTCACAAATCAGTAGAAGAAGTCAAAGTTAAATTGACTGAATTGGGACTTTCCCTT
>rpoA_Lcl-199
ATGATTGAGTTTGAAAAACCAAAAATTACTAAATTTGACGAATCAGAAAATTACGGTAAATTCGTTGTTGAACCACTTGAACGTGGTTATGGTACAACTTTAGGTAACTCTCTGCGTCGCGTCCTTTTGTCATCACTTCCTGGTGCTGCTGTGACTTCAATTCAAATTGAAGGTGTTCAACACGAATTCGCAACAATCCCTGGCGTACGTGAAGATGTCATCCAAATCGTTCTTGCGGTTAAAGGAATTGCCATCAAATCATACGTTGAATCTGAAAAACAAATCGAACTTGACGTTACTGGTCCTATGAATGTTACTGCTGGTGATATCTTAACTGATAGCGACATTGAAATTGTCAACAAAGACCATTACTTGTTCTCTATTGCTGAAGGTCACTCAATGCGTGCTGTAATGACTGTTAAAAAAGGATACGGCTATGTTCCGGCTGACGAAAATAAAGTCGATGGAGCGCCAATTGGCACAATTGCTGTAGACTCAATTTACACACCAGTAAGTAAAGTAAATTATCAAGTTGAACCTGCCCGTGTTGGTGGAGATTCTAGCTACGATAAATTAACACTTGAAATTACTACAAACGGTACTATCGTTTCTGACGAAGCTTTGTCACTCTCAGCTAAAATCTTGACAGACCACTTGAACTTGTTCGTTGATCTTTCAGAAGTTGCAGCTGAAGCTGAAACACTTGTTGTTAAAGATGAAGTTAAAACAGAACGTGTGCTCGATAAAATTATTGAAGAAATGGACTTCTCAGTTCGTGCTTACAATGGTTTGAAACGTGCAGGTATCAACACTGTTGCTGATATTGTTGAAATGAGCGAAGCTGACATGATTAAAGTCAAAAACCTCGGTCACAAATCAGTAGAAGAAGTCAAAGTTAAATTGACTGAATTGGGACTTTCCCTT
>rpoA_Lcl-200
ATGATTGAGTTTGAAAAACCAAAAATTACTAAATTTGACGAATCAGAAAATTACGGTAAATTCGTTGTTGAACCACTTGAACGTGGTTATGGTACAACTTTAGGTAACTCTCTGCGTCGCGTCCTTTTGTCATCACTTCCTGGTGCTGCTGTGACTTCAATTCAAATTGAAGGTGTTCAACACGAATTCGCAACAATCCCTGGCGTACGTGAAGATGTCATCCAAATCGTTCTTGCGGTTAAAGGAATTGCCATCAAATCATACGTTGAATCTGAAAAACAAATCGAACTTGACGTTACTGGTCCTATGAATGTTACTGCTGGTGATATCTTAACTGATAGCGACATTGAAATTGTCAACAAAGACCATTACTTGTTCTCTATTGCTGAAGGTCACTCAATGCGTGCTGTAATGACTGTTAAAAAAGGATACGGCTATGTTCCGGCTGACGAAAATAAAGTCGATGGAGCGCCAATTGGCACAATTGCTGTAGACTCAATTTACACACCAGTAAGTAAAGTAAATTATCAAGTTGAACCTGCCCGTGTTGGTGGAGATTCTAGCTACGATAAATTAACACTTGAAATTACTACAAACGGTACTATCGTTTCTGACGAAGCTTTGTCACTCTCAGCTAAAATCTTGACAGACCACTTGAACTTGTTCGTTGATCTTTCAGAAGTTGCAGCTGAAGCTGAAACACTTGTTGTTAAAGATGAAGTTAAAACAGAACGTGTGCTCGATAAAATTATTGAAGAAATGGACTTCTCAGTTCGTGCTTACAATGGTTTGAAACGTGCAGGTATCAACACTGTTGCTGATATTGTTGAAATGAGCGAAGCTGACATGATTAAAGTCAAAAACCTCGGTCACAAATCAGTAGAAGAAGTCAAAGTTAAATTGACTGAATTGGGACTTTCCCTT
>rpoA_Lcl-201
ATGATTGAGTTTGAAAAACCAAAAATTACTAAATTTGACGAATCAGAAAATTACGGTAAATTCGTTGTTGAACCACTTGAACGTGGTTATGGTACAACTTTAGGTAACTCTCTGCGTCGCGTCCTTTTGTCATCACTTCCTGGTGCTGCTGTGACTTCAATTCAAATTGAAGGTGTTCAACACGAATTCGCAACAATCCCTGGCGTACGTGAAGATGTCATCCAAATCGTTCTTGCGGTTAAAGGAATTGCCATCAAATCATACGTTGAATCTGAAAAACAAATCGAACTTGACGTTACTGGTCCTATGGATGTTACTGCTGGTGATATCTTAACTGATAGCGACATTGAAATTGTCAACAAAGACCATTACTTGTTCTCTATTGCTGAAGGTCACTCAATGCGTGCTGTAATGACTGTTAAAAAAGGATACGGCTATGTTCCGGCTGACGAAAATAAAGTCGATGGAGCGCCAATTGGCACAATTGCTGTAGACTCAATTTACACACCAATAAGTAAAGTAAATTATCAAGTTGAACCTGCCCGTGTTGGTGGAGATTCTAGCTACGATAAATTAACACTTGAAATTACTACAAACGGTACTATCGTTTCTGACGAAGCTTTGTCACTCTCAGCTAAAATCTTGACAGACCACTTGAACTTGTTCGTTGATCTTTCAGAAGTTGCAGCTGAAGCTGAAACACTTGTTGTTAAAGATGAAGTTAAAACAGAACGTGTGCTTGATAAAATTATTGAAGAAATGGACTTCTCAGTTCGTGCTTACAATGGTTTGAAACGTGCAGGTATCAACACTGTTGCTGATATTGTTGAAATGAGCGAAGCTGACATGATTAAAGTCAAAAACCTCGGTCACAAATCAGTAGAAGAAGTCAAAGTTAAATTGACTGAATTGGGACTTTCCCTT
>rpoA_Lcl-202
ATGATTGAGTTTGAAAAACCAAAAATTACTAAATTTGACGAATCAGAAAATTACGGTAAATTCGTTGTTGAACCACTTGAACGTGGTTATGGTACAACTTTAGGTAACTCTATGCGTCGCGTCCTTTTGTCATCACTTCCTGGTGCTGCTGTGACTTCAATTCAAATTGAAGGTGTTCAACACGAATTCGCAACAATCCCTGGCGTACGTGAAGATGTCATCCAAATCGTTCTTGCGGTTAAAGGAATTGCCATCAAATCATACGTTGAATCTGAAAAACAAATCGAACTTGACGTTACTGGTCCTATGGATGTTACTGCTGGTGATATCTTAACTGATAGCGACATTGAAATTGTCAACAAAGACCATTACTTGTTCTCTATTGCTGAAGGTCACTCAATGCGTGCTGTAATGACTGTTAAAAAAGGATACGGCTATGTTCCGGCTGACGAAAATAAAGTCGATGGAGCGCCAATTGGCACAATTGCTGTAGACTCAATTTACACACCAGTAAGTAAAGTAAATTATCAAGTTGAACCTGCCCGTGTTGGTGGAGATTCTAGCTACGATAAATTAACACTTGAAATTACTACAAACGGTACTATCGTTTCTGACGAAGCTTTGTCACTCTCAGCTAAAATCTTGACAGACCACTTGAACTTGTTCGTTGATCTTTCAGAAGTTGCAGCTGAAGCTGAAACACTTGTTGTTAAAGATGAAGTTAAAACAGAACGTGTGCTCGATAAAATTATTGAAGAAATGGACTTCTCAGTTCGTGCTTACAATGGTTTGAAACGTGCAGGTATCAACACTGTTGCTGATATTGTTGAAATGAGCGAAGCTGACATGATTAAAGTCAAAAACCTCGGTCACAAATCAGTAGAAGAAGTCAAAGTTAAATTGACTGAATTGGGACTTTCCCTT
>rpoA_Lcl-203
ATGATTGAGTTTGAAAAACCAAAAATTACTAAATTTGACGAATCAGAAAATTACGGTAAATTCGTTGTTGAACCACTTGAACGTGGTTATGGTACAACTTTAGGTAACTCTCTGCGTCGCGTCCTTTTGTCATCACTTCCTGGTGCTGCTGTGACTTCAATTCAAATTGAAGGTGTTCAACACGAATTCGCAACAATCCCTGGCGTACGTGAAGATGTCATCCAAATCGTTCTTGCGGTTAAAGGAATTGCCATCAAATCATACGTTGAATCTGAAAAACAAATCGAACTTGACGTTACTGGTCCTATGGATGTTACTGCTGGTGATATCTTAACTGATAGCGACATTGAAATTGTCAACAAAGACCATTACTTGTTCTCTATTGCTGAAGGTCACTCAATGCGTGCTGTAATGACTGTTAAAAAAGGATACGGCTATGTTCCGGCTGACGAAAATAAAGTCGATGGAGCGCCAATTGGCACAATTGCTGTAGACTCAATTTACACACCAATAAGTAAAGTAAATTATCAAGTTGAACCTGCCCGTGTTGGTGGAGATTCTAGCTACGATAAATTAACACTTGAAATTACTACAAACGGTACTATCGTTTCTGACGAAGCTTTGTCACTCTCAGCTAAAATCTTGACAGACCACTTGAACTTGTTCGTTGATCTTTCAGAAGTTGCAGCTGAAGCTGAAACACTTGTTGTTAAAGATGAAGTTAAAACAGAACGTGTGCTTGATAAAATTATTGAAGAAATGGACTTCTCAGTTCGTGCTTACAATGGTTTGAAACGTGCAGGTATCAACACTGTTGCTGATATTGTTGAAATGAGCGAAGCTGACATGATTAAAGTCAAAAACCTCGGTCACAAATCAGTAGAAGAAGTCAAAGTTAAATTGACTGAATTGGGACTTTCCCTT
>rpoA_Lcl-204
ATGATTGAGTTTGAAAAACCAAAAATTACTAAATTTGACGAATCAGAAAATTACGGTAAATTCGTTGTTGAACCACTTGAACGTGGTTATGGTACAACTTTAGGTAACTCTCTGCGTCGCGTCCTTTTGTCATCACTTCCTGGTGCTGCTGTGACTTCAATTCAAATTGAAGGTGTTCAACACGAATTCGCAACAATCCCTGGCGTACGTGAAGATGTCATCCAAATCGTTCTTGCGGTTAAAGGAATTGCCATCAAATCATACGTTGAATCTGAAAAACAAATCGAACTTGACGTTACTGGTCCTATGGATGTTACTGCTGGTGATATCTTAACTGATAGCGACATTGAAATTGTCAACAAAGACCATTACTTGTTCTCTATTGCTGAAGGTCACTCAATGCGTGCTGTAATGACTGTTAAAAAAGGATACGGCTATGTTCCGGCTGACGAAAATAAAGTCGATGGAGCGCCAATTGGCACAATTGCTGTAGACTCAATTTACACACCAGTAAGTAAAGTAAATTATCAAGTTGAACCTGCCCGTGTTGGTGGAGATTCTAGCTACGATAAATTAACACTTGAAATTACTACAAACGGTACTATCGTTTCTGACGAAGCTTTGTCACTCTCAGCTAAAATTTTGACAGACCACTTGAACTTGTTCGTTGATCTTTCAGAAGTTGCAGCTGAAGCTGAAACACTTGTTGTTAAAGATGAAGTTAAAACAGAACGTGTGCTCGATAAAATTATTGAAGAAATGGACTTCTCAGTTCGTACTTACAATGGTTTGAAACGTGCAGGTATCAACACTGTTGCTGATATTGTTGAAATGAGCGAAGCTGACATGATTAAAGTCAAAAACCTCGGTCACAAATCAGTAGAAGAAGTCAAAGTTAAATTGACTGAATTGGGACTTTCCCTT
>rpoA_Lcl-205
ATGATTGAGTTTGAAAAACCAAAAATTACTAAATTTGACGAATCAGAAAATTACGGTAAATTCGTTGTTGAACCACTTGAACGTGGTTATGGTACAACTTTAGGTAACTCTCTGCGTCGCGTCCTTTTGTCATCACTTCCTGGTGCTGCTGTGACTTCAATTCAAATTGAAGGTGTTCAACACGAATTCGCAACAATCCCTGGCGTACGTGAAGATGTCATCCAAATCGTTCTTGCGGTTAAAGGAATTGCCATCAAATCATACGTAGAGTCTGAAAAACAAATCGAACTTGACGTAACTGGTCCTATGGATGTTACTGCTGGTGATATCTTAACTGATAGCGACATTGAAATTGTCAACAAAGACCATTACTTGTTCTCTATTGCTGAAGGTCACTCAATGCGTGCTGTAATGACTGTTAAAAAAGGATACGGCTATGTTCCGGCTGACGAAAATAAAGTCGATGGAGCGCCAATTGGCACAATTGCTGTAGACTCAATTTACACACCAGTAAGTAAAGTAAATTATCAAGTAGAACCTGCCCGTGTTGGTGGAGATTCTAGCTATGATAAATTAACACTTGAAATTACTACAAACGGTACTATCGTTTCTGACGAAGCTTTGTCACTCTCAGCTAAAATCTTGACAGACCACTTGAACTTGTTCGTTGATCTTTCAGAAGTTGCAGCTGAAGCCGAAACACTTGTTGTTAAAGATGAAGTTAAAACAGAACGTGTGCTCGATAAAATTATTGAAGAAATGGACTTCTCAGTTCGTGCTTACAATGGTTTGAAACGCGCAGGTATTAACACTGTTGCTGATATTGTTGAAATGAGCGAAGCTGACATGATTAAAGTCAAAAACCTCGGTCACAAATCAGTAGAAGAAGTCAAAGTTAAATTGACTGAATTGGGACTTTCCCTT
>rpoA_Lcl-206
ATGATTGAGTTTGAAAAACCAAAAATTACTAAATTTGACGAATCAGAAAATTACGGTAAATTCGTTGTTGAACCACTTGAACGTGGTTATGGTACAACTTTAGGTAACTCTCTGCGTCGCGTCCTTTTGTCATCACTTCCTGGTGCTGCTGTGACTTCAATTCAAATTGAAGGTGTTCAACACGAATTCGCAACAATCCCTGGCGTACGTGAAGATGTCATCCAAATCGTTCTTGCGGTTAAAGGAATTGCCATCAAATCATACGTAGAGTCTGAAAAACAAATCGAACTTGACGTAACTGGTCCTATGGATGTTACTGCTGGTGATATCTTAACTGATAGCGACATTGAAATTGTCAACAAAGACCATTACTTGTTCTCTATTGCTGAAGGTCACTCAATGCGTGCTGTAATGACTGTTAAAAAAGGATACGGCTATGTTCCGGCTGACGAAAATAAAGTCGATGGAGCGCCAATTGGCACAATTGCTGTAGACTCAATTTACACACCAGTAAGTAAAGTAAATTATCAAGTAGAACCTGCCCGTGTTGGTGGAGATTCTAGCTATGATAAATTAACACTTGAAATTACTACAAACGGTACTATCGTTTCTGACGAAGCTTTGTCACTCTCAGCTAAAATCTTGACAGACCACTTGAACTTGTTCGTTGATCTTTCAGAAGTTGCAGCTGAAGCCGAAACACTTGTTGTTAAAGATGAAGTTAAAACAGAACGTGTGCTCGATAAAATTATTGAAGAAATGGACTTCTCAGTTCGTGCTTACAATGGTTTGAAACGCGCAGGTATTAACACTGTTGCTGATATTGTTGAAATGAGCGAAGCTGACATGATTAAAGTCAAAAACCTCGGTCACAAATCAGTAGAAGAAGTCAAAGTTAAATTGACTGAATTGGGACTTTCCCTT
>rpoA_Lcl-207
ATGATTGAGTTTGAAAAACCAAAAATTACTAAATTTGACGAATCAGAAAATTACGGTAAATTCGTTGTTGAACCACTTGAACGTGGTTATGGTACAACTTTAGGTAACTCTCTGCGTCGCGTCCTTTTGTCATCACTTCCTGGTGCTGCTGTGACTTCAATTCAAATTGAAGGTGTTCAACACGAATTCGCAACAATCCCTGGCGTACGTGAAGATGTCATCCAAATCGTTCTTGCGGTTAAAGGAATTGCCATCAAATCATACGTTGAATCTGAAAAACAAATCGAACTTGACGTTACTGGTCCTATGGATGTTACTGCTGGTGATATCTTAACTGATAGCGACATTGAAATTGTCAACAAAGACCATTACTTGTTCTCTATTGCTGAAGGTCACTCAATGCGTGCTGTAATGACTGTTAAAAAAGGATACGGCTATGTTCCGGCTGACGAAAATAAAGTCGATGGAGCGCCAATTGGCACAATTGCTGTAGACTCAATTTACACACCAGTAAGTAAAGTAAATTATCAAGTTGAACCTGCCCGTGTTGGTGGAGATTCTAGCTACGATAAATTAACACTTGAAATTACTACAAACGGTACTATCGTTTCTGACGAAGCTTTGTCACTCTCAGCTAAAATCTTGACAGACCACTTGAACTTGTTCGTTGATCTTTCAGAAGTTGCAGCTGAAGCTGAAACACTTGTTGTTAAAGATGAAGTTAAAACAGAACGTGTGCTCGATAAAATTATTGAAGAAATGGACTTCTCAGTTCGTGCTTACAATGGTTTGAAACGTGCAGGTATCAACACTGTTGCTGATATTGTTGAAATGAGCGAAGCTGACATGATTAAAGTCAAAAACCTCGGTCACAAATCAGTAGAAGAAGTCAAAGTTAAATTGACTGAATTGGGACTTTCCCTT
>rpoA_Lcl-208
ATGATTGAGTTTGAAAAACCAAAAATTACTAAATTTGACGAATCAGAAAATTACGGTAAATTCGTTGTTGAACCACTTGAACGTGGTTATGGTACAACTTTAGGTAACTCTCTGCGTCGCGTCCTTTTGTCATCACTTCCTGGTGCTGCTGTGACTTCAATTCAAATTGAAGGTGTTCAACACGAATTCGCAACAATCCCTGGCGTACGTGAAGATGTCATCCAAATCGTTCTTGCGGTTAAAGGAATTGCCATCAAATCATACGTTGAATCTGAAAAACAAATCGAACTTGACGTTACTGGTCCTATGAATGTTACTGCTGGTGATATCTTAACTGATAGCGACATTGAAATTGTCAACAAAGACCATTACTTGTTCTCTATTGCTGAAGGTCACTCAATGCGTGCTGTAATGACTGTTAAAAAAGGATACGGCTATGTTCCGGCTGACGAAAATAAAGTCGATGGAGCGCCAATTGGCACAATTGCTGTAGACTCAATTTACACACCAGTAAGTAAAGTAAATTATCAAGTTGAACCTGCCCGTGTTGGTGGAGATTCTAGCTACGATAAATTAACACTTGAAATTACTACAAACGGTACTATCGTTTCTGACGAAGCTTTGTCACTCTCAGCTAAAATCTTGACAGACCACTTGAACTTGTTCGTTGATCTTTCAGAAGTTGCAGCTGAAGCTGAAACACTTGTTGTTAAAGATGAAGTTAAAACAGAACGTGTGCTCGATAAAATTATTGAAGAAATGGACTTCTCAGTTCGTGCTTACAATGGTTTGAAACGTGCAGGTATCAACACTGTTGCTGATATTGTTGAAATGAGCGAAGCTGACATGATTAAAGTCAAAAACCTCGGTCACAAATCAGTAGAAGAAGTCAAAGTTAAATTGACTGAATTGGGACTTTCCCTT
>rpoA_Lcl-209
ATGATTGAGTTTGAAAAACCAAAAATTACTAAATTTGACGAATCAGAAAATTACGGTAAATTCGTTGTTGAACCACTTGAACGTGGTTATGGTACAACTTTAGGTAACTCTCTGCGTCGCGTCCTTTTGTCATCACTTCCTGGTGCTGCTGTGACTTCAATTCAAATTGAAGGTGTTCAACACGAATTCGCAACAATCCCTGGCGTACGTGAAGATGTCATCCAAATCGTTCTTGCGGTTAAAGGAATTGCCATCAAATCATACGTTGAATCTGAAAAACAAATCGAACTTGACGTTACTGGTCCTATGGATGTTACTGCTGGTGATATCTTAACTGATAGCGACATTGAAATTGTCAACAAAGACCATTACTTGTTCTCTATTGCTGAAGGTCACTCAATGCGTGCTGTAATGACTGTTAAAAAAGGATACGGCTATGTTCCGGCTGACGAAAATAAAGTCGATGGAGCGCCAATTGGCACAATTGCTGTAGACTCAATTTACACACCAGTAAGTAAAGTAAATTATCAAGTTGAACCTGCCCGTGTTGGTGGAGATTCTAGCTACGATAAATTAACACTTGAAATTACTACAAACGGTACTATCGTTTCTGACGAAGCTTTGTCACTCTCAGCTAAAATCTTGACAGACCACTTGAACTTGTTCGTTGATCTTTCAGAAGTTGCAGCTGAAGCTGAAACACTTGTTGTTAAAGATGAAGTTAAAACAGAACGTGTGCTCGATAAAATTATTGAAGAAATGGACTTCTCAGTTCGTGCTTACAATGGTTTGAAACGTGCAGGTATCAACACTGTTGCTGATATTGTTGAAATGAGCGAAGCTGACATGATTAAAGTCAAAAACCTCGGTCACAAATCAGTAGAAGAAGTCAAAGTTAAATTGACTGAATTGGGACTTTCCCTT
>rpoA_Lcl-210
ATGATTGAGTTTGAAAAACCAAAAATTACTAAATTTGACGAATCAGAAAATTACGGTAAATTCGTTGTTGAACCACTTGAACGTGGTTATGGTACAACTTTAGGTAACTCTCTGCGTCGCGTCCTTTTGTCATCACTTCCTGGTGCTGCTGTGACTTCAATTCAAATTGAAGGTGTTCAACACGAATTCGCAACAATCCCTGGCGTACGTGAAGATGTCATCCAAATCGTTCTTGCGGTTAAAGGAATTGCCATCAAATCATACGTTGAATCTGAAAAACAAATCGAACTTGACGTTACTGGTCCTATGGATGTTACTGCTGGTGATATCTTAACTGATAGCGACATTGAAATTGTCAACAAAGACCATTACTTGTTCTCTATTGCTGAAGGTCACTCAATGCGTGCTGTAATGACTGTTAAAAAAGGATACGGCTATGTTCCGGCTGACGAAAATAAAGTCGATGGAGCGCCAATTGGCACAATTGCTGTAGACTCAATTTACACACCAGTAAGTAAAGTAAATTATCAAGTTGAACCTGCCCGTGTTGGTGGAGATTCTAGCTACGATAAATTAACACTTGAAATTACTACAAACGGTACTATCGTTTCTGACGAAGCTTTGTCACTCTCAGCTAAAATTTTGACAGACCACTTGAACTTGTTCGTTGATCTTTCAGAAGTTGCAGCTGAAGCTGAAACACTTGTTGTTAAAGATGAAGTTAAAACAGAACGTGTGCTCGATAAAATTATTGAAGAAATGGACTTCTCAGTTCGTACTTACAATGGTTTGAAACGTGCAGGTATCAACACTGTTGCTGATATTGTTGAAATGAGCGAAGCTGACATGATTAAAGTCAAAAACCTCGGTCACAAATCAGTAGAAGAAGTCAAAGTTAAATTGACTGAATTGGGACTTTCCCTT
>rpoA_Lcl-211
ATGATTGAGTTTGAAAAACCAAAAATTACTAAATTTGACGAATCAGAAAATTACGGTAAATTCGTTGTTGAACCACTTGAACGTGGTTATGGTACAACTTTAGGTAACTCTCTGCGTCGCGTCCTTTTGTCATCACTTCCTGGTGCTGCTGTGACTTCAATTCAAATTGAAGGTGTTCAACACGAATTCGCAACAATCCCTGGCGTACGTGAAGATGTCATCCAAATCGTTCTTGCGGTTAAAGGAATTGCCATCAAATCATACGTTGAATCTGAAAAACAAATCGAACTTGACGTTACTGGTCCTATGAATGTTACTGCTGGTGATATCTTAACTGATAGCGACATTGAAATTGTCAACAAAGACCATTACTTGTTCTCTATTGCTGAAGGTCACTCAATGCGTGCTGTAATGACTGTTAAAAAAGGATACGGCTATGTTCCGGCTGACGAAAATAAAGTCGATGGAGCGCCAATTGGCACAATTGCTGTAGACTCAATTTACACACCAGTAAGTAAAGTAAATTATCAAGTTGAACCTGCCCGTGTTGGTGGAGATTCTAGCTACGATAAATTAACACTTGAAATTACTACAAACGGTACTATCGTTTCTGACGAAGCTTTGTCACTCTCAGCTAAAATCTTGACAGACCACTTGAACTTGTTCGTTGATCTTTCAGAAGTTGTAGCTGAAGCTGAAACACTTGTTGTTAAAGATGAAGTTAAAACAGAACGTGTGCTCGATAAAATTATTGAAGAAATGGACTTCTCAGTTCGTGCTTACAATGGTTTGAAACGTGCAGGTATCAACACTGTTGCTGATATTGTTGAAATGAGCGAAGCTGACATGATTAAAGTCAAAAACCTCGGTCACAAATCAGTAGAAGAAGTCAAAGTTAAATTGACTGAATTGGGACTTTCCCTT
>rpoA_Lcl-212
ATGATTGAGTTTGAAAAACCAAAAATTACTAAATTTGACGAATCAGAAAATTACGGTAAATTCGTTGTTGAACCACTTGAACGTGGTTATGGTACAACTTTAGGTAACTCTCTGCGTCGCGTCCTTTTGTCATCACTTCCTGGTGCTGCTGTGACTTCAATTCAAATTGAAGGTGTTCAACACGAATTCGCAACAATCCCTGGCGTACGTGAAGATGTCATCCAAATCGTTCTTGCGGTTAAAGGAATTGCCATCAAATCATACGTTGAATCTGAAAAACAAATCGAACTTGACGTTACTGGTCCTATGGATGTTACTGCTGGTGATATCTTAACTGATAGCGACATTGAAATTGTCAACAAAGACCATTACTTGTTCTCTATTGCTGAAGGTCACTCAATGCGTGCTGTAATGACTGTTAAAAAAGGATACGGCTATGTTCCGGCTGACGAAAATAAAGTCGATGGAGCGCCAATTGGCACAATTGCTGTAGACTCAATTTACACACCAGTAAGTAAAGTAAATTATCAAGTTGAACCTGCCCGTGTTGGTGGAGATTCTAGCTACGATAAATTAACACTTGAAATTACTACAAACGGTACTATCGTTTCTGACGAAGCTTTGTCACTCTCAGCTAAAATCTTGACAGACCACTTGAACTTGTTCGTTGATCTTTCAGAAGTTGCAGCTGAAGCTGAAACACTTGTTGTTAAAGATGAAGTTAAAACAGAACGTGTGCTCGATAAAATTATTGAAGAAATGGACTTCTCAGTTCGTGCTTACAATGGTTTGAAACGTGCAGGTATCAACACTGTTGCTGATATTGTTGAAATGAGCGAAGCTGACATGATTAAAGTCAAAAACCTCGGTCACAAATCAGTAGAAGAAGTCAAAGTTAAATTGACTGAATTGGGACTTTCCCTT
>rpoA_Lcl-213
ATGATTGAGTTTGAAAAACCAAAAATTACTAAATTTGACGAATCAGAAAATTACGGTAAATTCGTTGTTGAACCACTTGAACGTGGTTATGGTACAACTTTAGGTAACTCTATGCGTCGCGTCCTTTTGTCATCACTTCCTGGTGCTGCTGTGACTTCAATTCAAATTGAAGGTGTTCAACACGAATTCGCAACAATCCCTGGCGTACGTGAAGATGTCATCCAAATCGTTCTTGCGGTTAAAGGAATTGCCATCAAATCATACGTTGAATCTGAAAAACAAATCGAACTTGACGTTACTGGTCCTATGGATGTTACTGCTGGTGATATCTTAACTGATAGCGACATTGAAATTGTCAACAAAGACCATTACTTGTTCTCTATTGCTGAAGGTCACTCAATGCGTGCTGTAATGACTGTTAAAAAAGGATACGGCTATGTTCCGGCTGACGAAAATAAAGTCGATGGAGCGCCAATTGGCACAATTGCTGTAGACTCAATTTACACACCAGTAAGTAAAGTAAATTATCAAGTTGAACCTGCCCGTGTTGGTGGAGATTCTAGCTACGATAAATTAACACTTGAAATTACTACAAACGGTACTATCGTTTCTGACGAAGCTTTGTCACTCTCAGCTAAAATCTTGACAGACCACTTGAACTTGTTCGTTGATCTTTCAGAAGTTGCAGCTGAAGCTGAAACACTTGTTGTTAAAGATGAAGTTAAAACAGAACGTGTGCTCGATAAAATTATTGAAGAAATGGACTTCTCAGTTCGTGCTTACAATGGTTTGAAACGTGCAGGTATCAACACTGTTGCTGATATTGTTGAAATGAGCGAAGCTGACATGATTAAAGTCAAAAACCTCGGTCACAAATCAGTAGAAGAAGTCAAAGTTAAATTGACTGAATTGGGACTTTCCCTT
>rpoA_Lcl-214
ATGATTGAGTTTGAAAAACCAAAAATTACTAAATTTGACGAATCAGAAAATTACGGTAAATTCGTTGTTGAACCACTTGAACGTGGTTATGGTACAACTTTAGGTAACTCTCTGCGTCGCGTCCTTTTGTCATCACTTCCTGGTGCTGCTGTGACTTCAATTCAAATTGAAGGTGTTCAACACGAATTCGCAACAATCCCTGGCGTACGTGAAGATGTCATCCAAATCGTTCTTGCGGTTAAAGGAATTGCCATCAAATCATACGTTGAATCTGAAAAACAAATCGAACTTGACGTTACTGGTCCTATGAATGTTACTGCTGGTGATATCTTAACTGATAGCGACATTGAAATTGTCAACAAAGACCATTACTTGTTCTCTATTGCTGAAGGTCACTCAATGCGTGCTGTAATGACTGTTAAAAAAGGATACGGCTATGTTCCGGCTGACGAAAATAAAGTCGATGGAGCGCCAATTGGCACAATTGCTGTAGACTCAATTTACACACCAGTAAGTAAAGTAAATTATCAAGTTGAACCTGCCCGTGTTGGTGGAGATTCTAGCTACGATAAATTAACACTTGAAATTACTACAAACGGTACTATCGTTTCTGACGAAGCTTTGTCACTCTCAGCTAAAATCTTGACAGACCACTTGAACTTGTTCGTTGATCTTTCAGAAGTTGCAGCTGAAGCTGAAACACTTGTTGTTAAAGATGAAGTTAAAACAGAACGTGTGCTCGATAAAATTATTGAAGAAATGGACTTCTCAGTTCGTGCTTACAATGGTTTGAAACGTGCAGGTATCAACACTGTTGCTGATATTGTTGAAATGAGCGAAGCTGACATGATTAAAGTCAAAAACCTCGGTCACAAATCAGTAGAAGAAGTCAAAGTTAAATTGACTGAATTGGGACTTTCCCTT
>rpoA_Lcl-215
ATGATTGAGTTTGAAAAACCAAAAATTACTAAATTTGACGAATCAGAAAATTACGGTAAATTCGTTGTTGAACCACTTGAACGTGGTTATGGTACAACTTTAGGTAACTCTCTGCGTCGCGTCCTTTTGTCATCACTTCCTGGTGCTGCTGTGACTTCAATTCAAATTGAAGGTGTTCAACACGAATTCGCAACAATCCCTGGCGTACGTGAAGATGTCATCCAAATCGTTCTTGCGGTTAAAGGAATTGCCATCAAATCATACGTTGAATCTGAAAAACAAATCGAACTTGACGTTACTGGTCCTATGAATGTTACTGCTGGTGATATCTTAACTGATAGCGACATTGAAATTGTCAACAAAGACCATTACTTGTTCTCTATTGCTGAAGGTCACTCAATGCGTGCTGTAATGACTGTTAAAAAAGGATACGGCTATGTTCCGGCTGACGAAAATAAAGTCGATGGAGCGCCAATTGGCACAATTGCTGTAGACTCAATTTACACACCAGTAAGTAAAGTAAATTATCAAGTTGAACCTGCCCGTGTTGGTGGAGATTCTAGCTACGATAAATTAACACTTGAAATTACTACAAACGGTACTATCGTTTCTGACGAAGCTTTGTCACTCTCAGCTAAAATCTTGACAGACCACTTGAACTTGTTCGTTGATCTTTCAGAAGTTGCAGCTGAAGCTGAAACACTTGTTGTTAAAGATGAAGTTAAAACAGAACGTGTGCTCGATAAAATTATTGAAGAAATGGACTTCTCAGTTCGTGCTTACAATGGTTTGAAACGTGCAGGTATCAACACTGTTGCTGATATTGTTGAAATGAGCGAAGCTGACATGATTAAAGTCAAAAACCTCGGTCACAAATCAGTAGAAGAAGTCAAAGTTAAATTGACTGAATTGGGACTTTCCCTT
>rpoA_Lcl-216
ATGATTGAGTTTGAAAAACCAAAAATTACTAAATTTGACGAATCAGAAAATTACGGTAAATTCGTTGTTGAACCACTTGAACGTGGTTATGGTACAACTTTAGGTAACTCTCTGCGTCGCGTCCTTTTGTCATCACTTCCTGGTGCTGCTGTGACTTCAATTCAAATTGAAGGTGTTCAACACGAATTCGCAACAATCCCTGGCGTACGTGAAGATGTCATCCAAATCGTTCTTGCGGTTAAAGGAATTGCCATCAAATCATACGTTGAATCTGAAAAACAAATCGAACTTGACGTTACTGGTCCTATGAATGTTACTGCTGGTGATATCTTAACTGATAGCGACATTGAAATTGTCAACAAAGACCATTACTTGTTCTCTATTGCTGAAGGTCACTCAATGCGTGCTGTAATGACTGTTAAAAAAGGATACGGCTATGTTCCGGCTGACGAAAATAAAGTCGATGGAGCGCCAATTGGCACAATTGCTGTAGACTCAATTTACACACCAGTAAGTAAAGTAAATTATCAAGTTGAACCTGCCCGTGTTGGTGGAGATTCTAGCTACGATAAATTAACACTTGAAATTACTACAAACGGTACTATCGTTTCTGACGAAGCTTTGTCACTCTCAGCTAAAATCTTGACAGACCACTTGAACTTGTTCGTTGATCTTTCAGAAGTTGCAGCTGAAGCTGAAACACTTGTTGTTAAAGATGAAGTTAAAACAGAACGTGTGCTCGATAAAATTATTGAAGAAATGGACTTCTCAGTTCGTGCTTACAATGGTTTGAAACGTGCAGGTATCAACACTGTTGCTGATATTGTTGAAATGAGCGAAGCTGACATGATTAAAGTCAAAAACCTCGGTCACAAATCAGTAGAAGAAGTCAAAGTTAAATTGACTGAATTGGGACTTTCCCTT
>rpoA_Lcl-217
ATGATTGAGTTTGAAAAACCAAAAATTACTAAATTTGACGAATCAGAAAATTACGGTAAATTCGTTGTTGAACCACTTGAACGTGGTTATGGTACAACTTTAGGTAACTCTATGCGTCGCGTCCTTTTGTCATCACTTCCTGGTGCTGCTGTGACTTCAATTCAAATTGAAGGTGTTCAACACGAATTCGCAACAATCCCTGGCGTACGTGAAGATGTCATCCAAATCGTTCTTGCGGTTAAAGGAATTGCCATCAAATCATACGTTGAATCTGAAAAACAAATCGAACTTGACGTTACTGGTCCTATGGATGTTACTGCTGGTGATATCTTAACTGATAGCGACATTGAAATTGTCAACAAAGACCATTACTTGTTCTCTATTGCTGAAGGTCACTCAATGCGTGCTGTAATGACTGTTAAAAAAGGATACGGCTATGTTCCGGCTGACGAAAATAAAGTCGATGGAGCGCCAATTGGCACAATTGCTGTAGACTCAATTTACACACCAGTAAGTAAAGTAAATTATCAAGTTGAACCTGCCCGTGTTGGTGGAGATTCTAGCTACGATAAATTAACACTTGAAATTACTACAAACGGTACTATCGTTTCTGACGAAGCTTTGTCACTCTCAGCTAAAATCTTGACAGACCACTTGAACTTGTTCGTTGATCTTTCAGAAGTTGCAGCTGAAGCTGAAACACTTGTTGTTAAAGATGAAGTTAAAACAGAACGTGTGCTCGATAAAATTATTGAAGAAATGGACTTCTCAGTTCGTGCTTACAATGGTTTGAAACGTGCAGGTATCAACACTGTTGCTGATATTGTTGAAATGAGCGAAGCTGACATGATTAAAGTCAAAAACCTCGGTCACAAATCAGTAGAAGAAGTCAAAGTTAAATTGACTGAATTGGGACTTTCCCTT
>rpoA_Lcl-218
ATGATTGAGTTTGAAAAACCAAAAATTACTAAATTTGACGAATCAGAAAATTACGGTAAATTCGTTGTTGAACCACTTGAACGTGGTTATGGTACAACTTTAGGTAACTCTCTGCGTCGCGTCCTTTTGTCATCACTTCCTGGTGCTGCTGTGACTTCAATTCAAATTGAAGGTGTTCAACACGAATTCGCAACAATCCCTGGCGTACGTGAAGATGTCATCCAAATCGTTCTTGCGGTTAAAGGAATTGCCATCAAATCATACGTTGAATCTGAAAAACAAATCGAACTTGACGTTACTGGTCCTATGGATGTTACTGCTGGTGATATCTTAACTGATAGCGACATTGAAATTGTCAACAAAGACCATTACTTGTTCTCTATTGCTGAAGGTCACTCAATGCGTGCTGTAATGACTGTTAAAAAAGGATACGGCTATGTTCCGGCTGACGAAAATAAAGTCGATGGAGCGCCAATTGGCACAATTGCTGTAGACTCAATTTACACACCAGTAAGTAAAGTAAATTATCAAGTTGAACCTGCCCGTGTTGGTGGAGATTCTAGCTACGATAAATTAACACTTGAAATTACTACAAACGGTACTATCGTTTCTGACGAAGCTTTGTCACTCTCAGCTAAAATTTTGACAGACCACTTGAACTTGTTCGTTGATCTTTCAGAAGTTGCAGCTGAAGCTGAAACACTTGTTGTTAAAGATGAAGTTAAAACAGAACGTGTGCTCGATAAAATTATTGAAGAAATGGACTTCTCAGTTCGTACTTACAATGGTTTGAAACGTGCAGGTATCAACACTGTTGCTGATATTGTTGAAATGAGCGAAGCTGACATGATTAAAGTCAAAAACCTCGGTCACAAATCAGTAGAAGAAGTCAAAGTTAAATTGACTGAATTGGGACTTTCCCTT
>rpoA_Lcl-219
ATGATTGAGTTTGAAAAACCAAAAATTACTAAATTTGACGAATCAGAAAATTACGGTAAATTCGTTGTTGAACCACTTGAACGTGGTTATGGTACAACTTTAGGTAACTCTCTGCGTCGCGTCCTTTTGTCATCACTTCCTGGTGCTGCTGTGACTTCAATTCAAATTGAAGGTGTTCAACACGAATTCGCAACAATCCCTGGCGTACGTGAAGATGTCATCCAAATCGTTCTTGCGGTTAAAGGAATTGCCATCAAATCATACGTTGAATCTGAAAAACAAATCGAACTTGACGTTACTGGTCCTATGGATGTTACTGCTGGTGATATCTTAACTGATAGCGACATTGAAATTGTCAACAAAGACCATTACTTGTTCTCTATTGCTGAAGGTCACTCAATGCGTGCTGTAATGACTGTTAAAAAAGGATACGGCTATGTTCCGGCTGACGAAAATAAAGTCGATGGAGCGCCAATTGGCACAATTGCTGTAGACTCAATTTACACACCAGTAAGTAAAGTAAATTATCAAGTTGAACCTGCCCGTGTTGGTGGAGATTCTAGCTACGATAAATTAACACTTGAAATTACTACAAACGGTACTATCGTTTCTGACGAAGCTTTGTCACTCTCAGCTAAAATCTTGACAGACCACTTGAACTTGTTCGTTGATCTTTCAGAAGTTGCAGCTGAAGCTGAAACACTTGTTGTTAAAGATGAAGTTAAAACAGAACGTGTGCTCGATAAAATTATTGAAGAAATGGACTTCTCAGTTCGTGCTTACAATGGTTTGAAACGTGCAGGTATCAACACTGTTGCTGATATTGTTGAAATGAGCGAAGCTGACATGATTAAAGTCAAAAACCTCGGTCACAAATCAGTAGAAGAAGTCAAAGTTAAATTGACTGAATTGGGACTTTCCCTT
>rpoA_Lcl-220
ATGATTGAGTTTGAAAAACCAAAAATTACTAAATTTGACGAATCAGAAAATTACGGTAAATTCGTTGTTGAACCACTTGAACGTGGTTATGGTACAACTTTAGGTAACTCTCTGCGTCGCGTCCTTTTGTCATCACTTCCTGGTGCTGCTGTGACTTCAATTCAAATTGAAGGTGTTCAACACGAATTCGCAACAATCCCTGGCGTACGTGAAGATGTCATCCAAATCGTTCTTGCGGTTAAAGGAATTGCCATCAAATCATACGTTGAATCTGAAAAACAAATCGAACTTGACGTTACTGGTCCTATGGATGTTACTGCTGGTGATATCTTAACTGATAGCGACATTGAAATTGTCAACAAAGACCATTACTTGTTCTCTATTGCTGAAGGTCACTCAATGCGTGCTGTAATGACTGTTAAAAAAGGATACGGCTATGTTCCGGCTGACGAAAATAAAGTCGATGGAGCGCCAATTGGCACAATTGCTGTAGACTCAATTTACACACCAGTAAGTAAAGTAAATTATCAAGTTGAACCTGCCCGTGTTGGTGGAGATTCTAGCTACGATAAATTAACACTTGAAATTACTACAAACGGTACTATCGTTTCTGACGAAGCTTTGTCACTCTCAGCTAAAATCTTGACAGACCACTTGAACTTGTTCGTTGATCTTTCAGAAGTTGCAGCTGAAGCTGAAACACTTGTTGTTAAAGATGAAGTTAAAACAGAACGTGTGCTCGATAAAATTATTGAAGAAATGGACTTCTCAGTTCGTGCTTACAATGGTTTGAAACGTGCAGGTATCAACACTGTTGCTGATATTGTTGAAATGAGCGAAGCTGACATGATTAAAGTCAAAAACCTCGGTCACAAATCAGTAGAAGAAGTCAAAGTTAAATTGACTGAATTGGGACTTTCCCTT
>rpoA_Lcl-221
ATGATTGAGTTTGAAAAACCAAAAATTACTAAATTTGACGAATCAGAAAATTACGGTAAATTCGTTGTTGAACCACTTGAACGTGGTTATGGTACAACTTTAGGTAACTCTCTGCGTCGCGTCCTTTTGTCATCACTTCCTGGTGCTGCTGTGACTTCAATTCAAATTGAAGGTGTTCAACACGAATTCGCAACAATCCCTGGCGTACGTGAAGATGTCATCCAAATCGTTCTTGCGGTTAAAGGAATTGCCATCAAATCATACGTTGAATCTGAAAAACAAATCGAACTTGACGTTACTGGTCCTATGGATGTTACTGCTGGTGATATCTTAACTGATAGCGACATTGAAATTGTCAACAAAGACCATTACTTGTTCTCTATTGCTGAAGGTCACTCAATGCGTGCTGTAATGACTGTTAAAAAAGGATACGGCTATGTTCCGGCTGACGAAAATAAAGTCGATGGAGCGCCAATTGGCACAATTGCTGTAGACTCAATTTACACACCAGTAAGTAAAGTAAATTATCAAGTTGAACCTGCCCGTGTTGGTGGAGATTCTAGCTACGATAAATTAACACTTGAAATTACTACAAACGGTACTATCGTTTCTGACGAAGCTTTGTCACTCTCAGCTAAAATCTTGACAGACCACTTGAACTTGTTCGTTGATCTTTCAGAAGTTGCAGCTGAAGCTGAAACACTTGTTGTTAAAGATGAAGTTAAAACAGAACGTGTGCTCGATAAAATTATTGAAGAAATGGACTTCTCAGTTCGTGCTTACAATGGTTTGAAACGTGCAGGTATCAACACTGTTGCTGATATTGTTGAAATGAGCGAAGCTGACATGATTAAAGTCAAAAACCTCGGTCACAAATCAGTAGAAGAAGTCAAAGTTAAATTGACTGAATTGGGACTTTCCCTT
>rpoA_Lcl-222
ATGATTGAGTTTGAAAAACCAAAAATTACTAAATTTGACGAATCAGAAAATTACGGTAAATTCGTTGTTGAACCACTTGAACGTGGTTATGGTACAACTTTAGGTAACTCTCTGCGTCGCGTCCTTTTGTCATCACTTCCTGGTGCTGCTGTGACTTCAATTCAAATTGAAGGTGTTCAACACGAATTCGCAACAATCCCTGGCGTACGTGAAGATGTCATCCAAATCGTTCTTGCGGTTAAAGGAATTGCCATCAAATCATACGTTGAATCTGAAAAACAAATCGAACTTGACGTTACTGGTCCTATGGATGTTACTGCTGGTGATATCTTAACTGATAGCGACATTGAAATTGTCAACAAAGACCATTACTTGTTCTCTATTGCTGAAGGTCACTCAATGCGTGCTGTAATGACTGTTAAAAAAGGATACGGCTATGTTCCGGCTGACGAAAATAAAGTCGATGGAGCGCCAATTGGCACAATTGCTGTAGACTCAATTTACACACCAGTAAGTAAAGTAAATTATCAAGTTGAACCTGCCCGTGTTGGTGGAGATTCTAGCTACGATAAATTAACACTTGAAATTACTACAAACGGTACTATCGTTTCTGACGAAGCTTTGTCACTCTCAGCTAAAATCTTGACAGACCACTTGAACTTGTTCGTTGATCTTTCAGAAGTTGCAGCTGAAGCTGAAACACTTGTTGTTAAAGATGAAGTTAAAACAGAACGTGTGCTCGATAAAATTATTGAAGAAATGGACTTCTCAGTTCGTGCTTACAATGGTTTGAAACGTGCAGGTATCAACACTGTTACTGATATTGTTGAAATGAGCGAAGCTGACATGATTAAAGTCAAAAACCTCGGTCACAAATCAGTAGAAGAAGTCAAAGTTAAATTGACTGAATTGGGACTTTCCCTT
>rpoA_Lcl-223
ATGATTGAGTTTGAAAAACCAAAAATTACTAAATTTGACGAATCAGAAAATTACGGTAAATTCGTTGTTGAACCACTTGAACGTGGTTATGGTACAACTTTAGGTAACTCTCTGCGTCGCGTCCTTTTGTCATCACTTCCTGGTGCTGCTGTGACTTCAATTCAAATTGAAGGTGTTCAACACGAATTCGCAACAATCCCTGGCGTACGTGAAGATGTCATCCAAATCGTTCTTGCGGTTAAAGGAATTGCCATCAAATCATACGTTGAATCTGAAAAACAAATCGAACTTGACGTTACTGGTCCTATGAATGTTACTGCTGGTGATATCTTAACTGATAGCGACATTGAAATTGTCAACAAAGACCATTACTTGTTCTCTATTGCTGAAGGTCACTCAATGCGTGCTGTAATGACTGTTAAAAAAGGATACGGCTATGTTCCGGCTGACGAAAATAAAGTCGATGGAGCGCCAATTGGCACAATTGCTGTAGACTCAATTTACACACCAGTAAGTAAAGTAAATTATCAAGTTGAACCTGCCCGTGTTGGTGGAGATTCTAGCTACGATAAATTAACACTTGAAATTACTACAAACGGTACTATCGTTTCTGACGAAGCTTTGTCACTCTCAGCTAAAATCTTGACAGACCACTTGAACTTGTTCGTTGATCTTTCAGAAGTTGCAGCTGAAGCTGAAACACTTGTTGTTAAAGATGAAGTTAAAACAGAACGTGTGCTCGATAAAATTATTGAAGAAATGGACTTCTCAGTTCGTGCTTACAATGGTTTGAAACGTGCAGGTATCAACACTGTTGCTGATATTGTTGAAATGAGCGAAGCTGACATGATTAAAGTCAAAAACCTCGGTCACAAATCAGTAGAAGAAGTCAAAGTTAAATTGACTGAATTGGGACTTTCCCTT
>rpoA_Lcl-224
ATGATTGAGTTTGAAAAACCAAAAATTACTAAATTTGACGAATCAGAAAATTACGGTAAATTCGTTGTTGAACCACTTGAACGTGGTTATGGTACAACTTTAGGTAACTCTCTGCGTCGCGTCCTTTTGTCATCACTTCCTGGTGCTGCTGTGACTTCAATTCAAATTGAAGGTGTTCAACACGAATTCGCAACAATCCCTGGCGTACGTGAAGATGTCATCCAAATCGTTCTTGCGGTTAAAGGAATTGCCATCAAATCATACGTAGAGTCTGAAAAACAAATCGAACTTGACGTAACTGGTCCTATGGATGTTACTGCTGGTGATATCTTAACTGATAGCGACATTGAAATTGTCAACAAAGACCATTACTTGTTCTCTATTGCTGAAGGTCACTCAATGCGTGCTGTAATGACTGTTAAAAAAGGATACGGCTATGTTCCGGCTGACGAAAATAAAGTCGATGGAGCGCCAATTGGCACAATTGCTGTAGACTCAATTTACACACCAGTAAGTAAAGTAAATTATCAAGTAGAACCTGCCCGTGTTGGTGGAGATTCTAGCTATGATAAATTAACACTTGAAATTACTACAAACGGTACTATCGTTTCTGACGAAGCTTTGTCACTCTCAGCTAAAATCTTGACAGACCACTTGAACTTGTTCGTTGATCTTTCAGAAGTTGCAGCTGAAGCCGAAACACTTGTTGTTAAAGATGAAGTTAAAACAGAACGTGTGCTCGATAAAATTATTGAAGAAATGGACTTCTCAGTTCGTGCTTACAATGGTTTGAAACGCGCAGGTATTAACACTGTTGCTGATATTGTTGAAATGAGCGAAGCTGACATGATTAAAGTCAAAAACCTCGGTCACAAATCAGTAGAAGAAGTCAAAGTTAAATTGACTGAATTGGGACTTTCCCTT
>rpoA_Lcl-225
ATGATTGAGTTTGAAAAACCAAAAATTACTAAATTTGACGAATCAGAAAATTACGGTAAATTCGTTGTTGAACCACTTGAACGTGGTTATGGTACAACTTTAGGTAACTCTCTGCGTCGCGTCCTTTTGTCATCACTTCCTGGTGCTGCTGTGACTTCAATTCAAATTGAAGGTGTTCAACACGAATTCGCAACAATCCCTGGCGTACGTGAAGATGTCATCCAAATCGTTCTTGCGGTTAAAGGAATTGCCATCAAATCATACGTTGAATCTGAAAAACAAATCGAACTTGACGTTACTGGTCCTATAGATGTTACTGCTGGTGATATCTTAACTGATAGCGACATTGAAATTGTCAACAAAGACCATTACTTGTTCTCTATTGCTGAAGGTCACTCAATGCGTGCTGTAATGACTGTTAAAAAAGGATACGGCTATGTTCCGGCTGACGAAAATAAAGTCGATGGAGCGCCAATTGGCACAATTGCTGTAGACTCAATTTACACACCAGTAAGTAAAGTAAATTATCAAGTTGAACCTGCCCGTGTTGGTGGAGATTCTAGCTACGATAAATTAACACTTGAAATTACTACAAACGGTACTATCGTTTCTGACGAAGCTTTGTCACTCTCAGCTAAAATCTTGACAGACCACTTGAACTTGTTCGTTGATCTTTCAGAAGTTGCAGCTGAAGCTGAAACACTTGTTGTTAAAGATGAAGTTAAAACAGAACGTGTGCTCGATAAAATTATTGAAGAAATGGACTTCTCAGTTCGTGCTTACAATGGTTTGAAACGTGCAGGTATCAACACTGTTGCTGATATTGTTGAAATGAGCGAAGCTGACATGATTAAAGTCAAAAACCTCGGTCACAAATCAGTAGAAGAAGTCAAAGTTAAATTGACTGAATTGGGACTTTCCCTT
>rpoA_Lcl-226
ATGATTGAGTTTGAAAAACCAAAAATTACTAAATTTGACGAATCAGAAAATTACGGTAAATTCGTTGTTGAACCACTTGAACGTGGTTATGGTACAACTTTAGGTAACTCTCTGCGTCGCGTCCTTTTGTCATCACTTCCTGGTGCTGCTGTGACTTCAATTCAAATTGAAGGTGTTCAACACGAATTCGCAACAATCCCTGGCGTACGTGAAGATGTCATCCAAATCGTTCTTGCGGTTAAAGGAATTGCCATCAAATCATACGTTGAATCTGAAAAACAAATCGAACTTGACGTTACTGGTCCTATAGATGTTACTGCTGGTGATATCTTAACTGATAGCGACATTGAAATTGTCAACAAAGACCATTACTTGTTCTCTATTGCTGAAGGTCACTCAATGCGTGCTGTAATGACTGTTAAAAAAGGATACGGCTATGTTCCGGCTGACGAAAATAAAGTCGATGGAGCGCCAATTGGCACAATTGCTGTAGACTCAATTTACACACCAGTAAGTAAAGTAAATTATCAAGTTGAACCTGCCCGTGTTGGTGGAGATTCTAGCTACGATAAATTAACACTTGAAATTACTACAAACGGTACTATCGTTTCTGACGAAGCTTTGTCACTCTCAGCTAAAATCTTGACAGACCACTTGAACTTGTTCGTTGATCTTTCAGAAGTTGCAGCTGAAGCTGAAACACTTGTTGTTAAAGATGAAGTTAAAACAGAACGTGTGCTCGATAAAATTATTGAAGAAATGGACTTCTCAGTTCGTGCTTACAATGGTTTGAAACGTGCAGGTATCAACACTGTTGCTGATATTGTTGAAATGAGCGAAGCTGACATGATTAAAGTCAAAAACCTCGGTCACAAATCAGTAGAAGAAGTCAAAGTTAAATTGACTGAATTGGGACTTTCCCTT
>rpoA_Lcl-227
ATGATTGAGTTTGAAAAACCAAAAATTACTAAATTTGACGAATCAGAAAATTACGGTAAATTCGTTGTTGAACCACTTGAACGTGGTTATGGTACAACTTTAGGTAACTCTCTGCGTCGCGTCCTTTTGTCATCACTTCCTGGTGCTGCTGTGACTTCAATTCAAATTGAAGGTGTTCAACACGAATTCGCAACAATCCCTGGCGTACGTGAAGATGTCATCCAAATCGTTCTTGCGGTTAAAGGAATTGCCATCAAATCATACGTTGAATCTGAAAAACAAATCGAACTTGACGTTACTGGTCCTATGGATGTTACTGCTGGTGATATCTTAACTGATAGCGACATTGAAATTGTCAACAAAGACCATTACTTGTTCTCTATTGCTGAAGGTCACTCAATGCGTGCTGTAATGACTGTTAAAAAAGGATACGGCTATGTTCCGGCTGACGAAAATAAAGTCGATGGAGCGCCAATTGGCACAATTGCTGTAGACTCAATTTACACACCAGTAAGTAAAGTAAATTATCAAGTTGAACCTGCCCGTGTTGGTGGAGATTCTAGCTACGATAAATTAACACTTGAAATTACTACAAACGGTACTATCGTTTCTGACGAAGCTTTGTCACTCTCAGCTAAAATTTTGACAGACCACTTGAACTTGTTCGTTGATCTTTCAGAAGTTGCAGCTGAAGCTGAAACACTTGTTGTTAAAGATGAAGTTAAAACAGAACGTGTGCTCGATAAAATTATTGAAGAAATGGACTTCTCAGTTCGTACTTACAATGGTTTGAAACGTGCAGGTATCAACACTGTTGCTGATATTGTTGAAATGAGCGAAGCTGACATGATTAAAGTCAAAAACCTCGGTCACAAATCAGTAGAAGAAGTCAAAGTTAAATTGACTGAATTGGGACTTTCCCTT
>rpoA_Lcl-228
ATGATTGAGTTTGAAAAACCAAAAATTACTAAATTTGACGAATCAGAAAATTACGGTAAATTCGTTGTTGAACCACTTGAACGTGGTTATGGTACAACTTTAGGTAACTCTCTGCGTCGCGTCCTTTTGTCATCACTTCCTGGTGCTGCTGTGACTTCAATTCAAATTGAAGGTGTTCAACACGAATTCGCAACAATCCCTGGCGTACGTGAAGATGTCATCCAAATCGTTCTTGCGGTTAAAGGAATTGCCATCAAATCATACGTTGAATCTGAAAAACAAATCGAACTTGACGTTACTGGTCCTATGGATGTTACTGCTGGTGATATCTTAACTGATAGCGACATTGAAATTGTCAACAAAGACCATTACTTGTTCTCTATTGCTGAAGGTCACTCAATGCGTGCTGTAATGACTGTTAAAAAAGGATACGGCTATGTTCCGGCTGACGAAAATAAAGTCGATGGAGCGCCAATTGGCACAATTGCTGTAGACTCAATTTACACACCAGTAAGTAAAGTAAATTATCAAGTTGAACCTGCCCGTGTTGGTGGAGATTCTAGCTACGATAAATTAACACTTGAAATTACTACAAACGGTACTATCGTTTCTGACGAAGCTTTGTCACTCTCAGCTAAAATTTTGACAGACCACTTGAACTTGTTCGTTGATCTTTCAGAAGTTGCAGCTGAAGCTGAAACACTTGTTGTTAAAGATGAAGTTAAAACAGAACGTGTGCTCGATAAAATTATTGAAGAAATGGACTTCTCAGTTCGTACTTACAATGGTTTGAAACGTGCAGGTATCAACACTGTTGCTGATATTGTTGAAATGAGCGAAGCTGACATGATTAAAGTCAAAAACCTCGGTCACAAATCAGTAGAAGAAGTCAAAGTTAAATTGACTGAATTGGGACTTTCCCTT
>rpoA_Lcl-229
ATGATTGAGTTTGAAAAACCAAAAATTACTAAATTTGACGAATCAGAAAATTACGGTAAATTCGTTGTTGAACCACTTGAACGTGGTTATGGTACAACTTTAGGTAACTCTCTGCGTCGCGTCCTTTTGTCATCACTTCCTGGTGCTGCTGTGACTTCAATTCAAATTGAAGGTGTTCAACACGAATTCGCAACAATCCCTGGCGTACGTGAAGATGTCATCCAAATCGTTCTTGCGGTTAAAGGAATTGCCATCAAATCATACGTTGAATCTGAAAAACAAATCGAACTTGACGTTACTGGTCCTATGGATGTTACTGCTGGTGATATCTTAACTGATAGCGACATTGAAATTGTCAACAAAGACCATTACTTGTTCTCTATTGCTGAAGGTCACTCAATGCGTGCTGTAATGACTGTTAAAAAAGGATACGGCTATGTTCCGGCTGACGAAAATAAAGTCGATGGAGCGCCAATTGGCACAATTGCTGTAGACTCAATTTACACACCAATAAGTAAAGTAAATTATCAAGTTGAACCTGCCCGTGTTGGTGGAGATTCTAGCTACGATAAATTAACACTTGAAATTACTACAAACGGTACTATCGTTTCTGACGAAGCTTTGTCACTCTCAGCTAAAATCTTGACAGACCACTTGAACTTGTTCGTTGATCTTTCAGAAGTTGCAGCTGAAGCTGAAACACTTGTTGTTAAAGATGAAGTTAAAACAGAACGTGTGCTTGATAAAATTATTGAAGAAATGGACTTCTCAGTTCGTGCTTACAATGGTTTGAAACGTGCAGGTATCAACACTGTTGCTGATATTGTTGAAATGAGCGAAGCTGACATGATTAAAGTCAAAAACCTCGGTCACAAATCAGTAGAAGAAGTCAAAGTTAAATTGACTGAATTGGGACTTTCCCTT
>rpoA_Lcl-230
ATGATTGAGTTTGAAAAACCAAAAATTACTAAATTTGACGAATCAGAAAATTACGGTAAATTCGTTGTTGAACCACTTGAACGTGGTTATGGTACAACTTTAGGTAACTCTCTGCGTCGCGTCCTTTTGTCATCACTTCCTGGTGCTGCTGTGACTTCAATTCAAATTGAAGGTGTTCAACACGAATTCGCAACAATCCCTGGCGTACGTGAAGATGTCATCCAAATCGTTCTTGCGGTTAAAGGAATTGCCATCAAATCATACGTTGAATCTGAAAAACAAATCGAACTTGACGTTACTGGTCCTATGAATGTTACTGCTGGTGATATCTTAACTGATAGCGACATTGAAATTGTCAACAAAGACCATTACTTGTTCTCTATTGCTGAAGGTCACTCAATGCGTGCTGTAATGACTGTTAAAAAAGGATACGGCTATGTTCCGGCTGACGAAAATAAAGTCGATGGAGCGCCAATTGGCACAATTGCTGTAGACTCAATTTACACACCAGTAAGTAAAGTAAATTATCAAGTTGAACCTGCCCGTGTTGGTGGAGATTCTAGCTACGATAAATTAACACTTGAAATTACTACAAACGGTACTATCGTTTCTGACGAAGCTTTGTCACTCTCAGCTAAAATCTTGACAGACCACTTGAACTTGTTCGTTGATCTTTCAGAAGTTGCAGCTGAAGCTGAAACACTTGTTGTTAAAGATGAAGTTAAAACAGAACGTGTGCTCGATAAAATTATTGAAGAAATGGACTTCTCAGTTCGTGCTTACAATGGTTTGAAACGTGCAGGTATCAACACTGTTGCTGATATTGTTGAAATGAGCGAAGCTGACATGATTAAAGTCAAAAACCTCGGTCACAAATCAGTAGAAGAAGTCAAAGTTAAATTGACTGAATTGGGACTTTCCCTT
>rpoA_Lcl-231
ATGATTGAGTTTGAAAAACCAAAAATTACTAAATTTGACGAATCAGAAAATTACGGTAAATTCGTTGTTGAACCACTTGAACGTGGTTATGGTACAACTTTAGGTAACTCTCTGCGTCGCGTCCTTTTGTCATCACTTCCTGGTGCTGCTGTGACTTCAATTCAAATTGAAGGTGTTCAACACGAATTCGCAACAATCCCTGGCGTACGTGAAGATGTCATCCAAATCGTTCTTGCGGTTAAAGGAATTGCCATCAAATCATACGTTGAATCTGAAAAACAAATCGAACTTGACGTTACTGGTCCTATGGATGTTACTGCTGGTGATATCTTAACTGATAGCGACATTGAAATTGTCAACAAAGACCATTACTTGTTCTCTATTGCTGAAGGTCACTCAATGCGTGCTGTAATGACTGTTAAAAAAGGATACGGCTATGTTCCGGCTGACGAAAATAAAGTCGATGGAGCGCCAATTGGCACAATTGCTGTAGACTCAATTTACACACCAGTAAGTAAAGTAAATTATCAAGTTGAACCTGCCCGTGTTGGTGGAGATTCTAGCTACGATAAATTAACACTTGAAATTACTACAAACGGTACTATCGTTTCTGACGAAGCTTTGTCACTCTCAGCTAAAATTTTGACAGACCACTTGAACTTGTTCGTTGATCTTTCAGAAGTTGCAGCTGAAGCTGAAACACTTGTTGTTAAAGATGAAGTTAAAACAGAACGTGTGCTCGATAAAATTATTGAAGAAATGGACTTCTCAGTTCGTACTTACAATGGTTTGAAACGTGCAGGTATCAACACTGTTGCTGATATTGTTGAAATGAGCGAAGCTGACATGATTAAAGTCAAAAACCTCGGTCACAAATCAGTAGAAGAAGTCAAAGTTAAATTGACTGAATTGGGACTTTCCCTT
>rpoA_Lcl-232
ATGATTGAGTTTGAAAAACCAAAAATTACTAAATTTGACGAATCAGAAAATTACGGTAAATTCGTTGTTGAACCACTTGAACGTGGTTATGGTACAACTTTAGGTAACTCTCTGCGTCGCGTCCTTTTGTCATCACTTCCTGGTGCTGCTGTGACTTCAATTCAAATTGAAGGTGTTCAACACGAATTCGCAACAATCCCTGGCGTACGTGAAGATGTCATCCAAATCGTTCTTGCGGTTAAAGGAATTGCCATCAAATCATACGTTGAATCTGAAAAACAAATCGAACTTGACGTTACTGGTCCTATGGATGTTACTGCTGGTGATATCTTAACTGATAGCGACATTGAAATTGTCAACAAAGACCATTACTTGTTCTCTATTGCTGAAGGTCACTCAATGCGTGCTGTAATGACTGTTAAAAAAGGATACGGCTATGTTCCGGCTGACGAAAATAAAGTCGATGGAGCGCCAATTGGCACAATTGCTGTAGACTCAATTTACACACCAATAAGTAAAGTAAATTATCAAGTTGAACCTGCCCGTGTTGGTGGAGATTCTAGCTACGATAAATTAACACTTGAAATTACTACAAACGGTACTATCGTTTCTGACGAAGCTTTGTCACTCTCAGCTAAAATCTTGACAGACCACTTGAACTTGTTCGTTGATCTTTCAGAAGTTGCAGCTGAAGCTGAAACACTTGTTGTTAAAGATGAAGTTAAAACAGAACGTGTGCTTGATAAAATTATTGAAGAAATGGACTTCTCAGTTCGTGCTTACAATGGTTTGAAACGTGCAGGTATCAACACTGTTGCTGATATTGTTGAAATGAGCGAAGCTGACATGATTAAAGTCAAAAACCTCGGTCACAAATCAGTAGAAGAAGTCAAAGTTAAATTGACTGAATTGGGACTTTCCCTT
>rpoA_Lcl-233
ATGATTGAGTTTGAAAAACCAAAAATTACTAAATTTGACGAATCAGAAAATTACGGTAAATTCGTTGTTGAACCACTTGAACGTGGTTATGGTACAACTTTAGGTAACTCTCTGCGTCGCGTCCTTTTGTCATCACTTCCTGGTGCTGCTGTGACTTCAATTCAAATTGAAGGTGTTCAACACGAATTCGCAACAATCCCTGGCGTACGTGAAGATGTCATCCAAATCGTTCTTGCGGTTAAAGGAATTGCCATCAAATCATACGTTGAATCTGAAAAACAAATCGAACTTGACGTTACTGGTCCTATGAATGTTACTGCTGGTGATATCTTAACTGATAGCGACATTGAAATTGTCAACAAAGACCATTACTTGTTCTCTATTGCTGAAGGTCACTCAATGCGTGCTGTAATGACTGTTAAAAAAGGATACGGCTATGTTCCGGCTGACGAAAATAAAGTCGATGGAGCGCCAATTGGCACAATTGCTGTAGACTCAATTTACACACCAGTAAGTAAAGTAAATTATCAAGTTGAACCTGCCCGTGTTGGTGGAGATTCTAGCTACGATAAATTAACACTTGAAATTACTACAAACGGTACTATCGTTTCTGACGAAGCTTTGTCACTCTCAGCTAAAATCTTGACAGACCACTTGAACTTGTTCGTTGATCTTTCAGAAGTTGCAGCTGAAGCTGAAACACTTGTTGTTAAAGATGAAGTTAAAACAGAACGTGTGCTCGATAAAATTATTGAAGAAATGGACTTCTCAGTTCGTGCTTACAATGGTTTGAAACGTGCAGGTATCAACACTGTTGCTGATATTGTTGAAATGAGCGAAGCTGACATGATTAAAGTCAAAAACCTCGGTCACAAATCAGTAGAAGAAGTCAAAGTTAAATTGACTGAATTGGGACTTTCCCTT
>rpoA_Lcl-234
ATGATTGAGTTTGAAAAACCAAAAATTACTAAATTTGACGAATCAGAAAATTACGGTAAATTCGTTGTTGAACCACTTGAACGTGGTTATGGTACAACTTTAGGTAACTCTCTGCGTCGCGTCCTTTTGTCATCACTTCCTGGTGCTGCTGTGACTTCAATTCAAATTGAAGGTGTTCAACACGAATTCGCAACAATCCCTGGCGTACGTGAAGATGTCATCCAAATCGTTCTTGCGGTTAAAGGAATTGCCATCAAATCATACGTTGAATCTGAAAAACAAATCGAACTTGACGTTACTGGTCCTATGGATGTTACTGCTGGTGATATCTTAACTGATAGCGACATTGAAATTGTCAACAAAGACCATTACTTGTTCTCTATTGCTGAAGGTCACTCAATGCGTGCTGTAATGACTGTTAAAAAAGGATACGGCTATGTTCCGGCTGACGAAAATAAAGTCGATGGAGCGCCAATTGGCACAATTGCTGTAGACTCAATTTACACACCAGTAAGTAAAGTAAATTATCAAGTTGAACCTGCCCGTGTTGGTGGAGATTCTAGCTACGATAAATTAACACTTGAAATTACTACAAACGGTACTATCGTTTCTGACGAAGCTTTGTCACTCTCAGCTAAAATCTTGACAGACCACTTGAACTTGTTCGTTGATCTTTCAGAAGTTGCAGCTGAAGCTGAAACACTTGTTGTTAAAGATGAAGTTAAAACAGAACGTGTGCTCGATAAAATTATTGAAGAAATGGACTTCTCAGTTCGTGCTTACAATGGTTTGAAACGTGCAGGTATCAACACTGTTGCTGATATTGTTGAAATGAGCGAAGCTGACATGATTAAAGTCAAAAACCTCGGTCACAAATCAGTAGAAGAAGTCAAAGTTAAATTGACTGAATTGGGACTTTCCCTT
>rpoA_Lcl-235
ATGATTGAGTTTGAAAAACCAAAAATTACTAAATTTGACGAATCAGAAAATTACGGTAAATTCGTTGTTGAACCACTTGAACGTGGTTATGGTACAACTTTAGGTAACTCTCTGCGTCGCGTCCTTTTGTCATCACTTCCTGGTGCTGCTGTGACTTCAATTCAAATTGAAGGTGTTCAACACGAATTCGCAACAATCCCTGGCGTACGTGAAGATGTCATCCAAATCGTTCTTGCGGTTAAAGGAATTGCCATCAAATCATACGTTGAATCTGAAAAACAAATCGAACTTGACGTTACTGGTCCTATGGATGTTACTGCTGGTGATATCTTAACTGATAGCGACATTGAAATTGTCAACAAAGACCATTACTTGTTCTCTATTGCTGAAGGTCACTCAATGCGTGCTGTAATGACTGTTAAAAAAGGATACGGCTATGTTCCGGCTGACGAAAATAAAGTCGATGGAGCGCCAATTGGCACAATTGCTGTAGACTCAATTTACACACCAGTAAGTAAAGTAAATTATCAAGTTGAACCTGCCCGTGTTGGTGGAGATTCTAGCTACGATAAATTAACACTTGAAATTACTACAAACGGTACTATCGTTTCTGACGAAGCTTTGTCACTCTCAGCTAAAATTTTGACAGACCACTTGAACTTGTTCGTTGATCTTTCAGAAGTTGCAGCTGAAGCTGAAACACTTGTTGTTAAAGATGAAGTTAAAACAGAACGTGTGCTCGATAAAATTATTGAAGAAATGGACTTCTCAGTTCGTACTTACAATGGTTTGAAACGTGCAGGTATCAACACTGTTGCTGATATTGTTGAAATGAGCGAAGCTGACATGATTAAAGTCAAAAACCTCGGTCACAAATCAGTAGAAGAAGTCAAAGTTAAATTGACTGAATTGGGACTTTCCCTT
>rpoA_Lcl-236
ATGATTGAGTTTGAAAAACCAAAAATTACTAAATTTGACGAATCAGAAAATTACGGTAAATTCGTTGTTGAACCACTTGAACGTGGTTATGGTACAACTTTAGGTAACTCTCTGCGTCGCGTCCTTTTGTCATCACTTCCTGGTGCTGCTGTGACTTCAATTCAAATTGAAGGTGTTCAACACGAATTCGCAACAATCCCTGGCGTACGTGAAGATGTCATCCAAATCGTTCTTGCGGTTAAAGGAATTGCCATCAAATCATACGTTGAATCTGAAAAACAAATCGAACTTGACGTTACTGGTCCTATGGATGTTACTGCTGGTGATATCTTAACTGATAGCGACATTGAAATTGTCAACAAAGACCATTACTTGTTCTCTATTGCTGAAGGTCACTCAATGCGTGCTGTAATGACTGTTAAAAAAGGATACGGCTATGTTCCGGCTGACGAAAATAAAGTCGATGGAGCGCCAATTGGCACAATTGCTGTAGACTCAATTTACACACCAGTAAGTAAAGTAAATTATCAAGTTGAACCTGCCCGTGTTGGTGGAGATTCTAGCTACGATAAATTAACACTTGAAATTACTACAAACGGTACTATCGTTTCTGACGAAGCTTTGTCACTCTCAGCTAAAATCTTGACAGACCACTTGAACTTGTTCGTTGATCTTTCAGAAGTTGCAGCTGAAGCTGAAACACTTGTTGTTAAAGATGAAGTTAAAACAGAACGTGTGCTCGATAAAATTATTGAAGAAATGGACTTCTCAGTTCGTGCTTACAATGGTTTGAAACGTGCAGGTATCAACACTGTTGCTGATATTGTTGAAATGAGCGAAGCTGACATGATTAAAGTCAAAAACCTCGGTCACAAATCAGTAGAAGAAGTCAAAGTTAAATTGACTGAATTGGGACTTTCCCTT
>rpoA_Lcl-237
ATGATTGAGTTTGAAAAACCAAAAATTACTAAATTTGACGAATCAGAAAATTACGGTAAATTCGTTGTTGAACCACTTGAACGTGGTTATGGTACAACTTTAGGTAACTCTCTGCGTCGCGTCCTTTTGTCATCACTTCCTGGTGCTGCTGTGACTTCAATTCAAATTGAAGGTGTTCAACACGAATTCGCAACAATCCCTGGCGTACGTGAAGATGTCATCCAAATCGTTCTTGCGGTTAAAGGAATTGCCATCAAATCATACGTAGAGTCTGAAAAACAAATCGAACTTGACGTAACTGGTCCTATGGATGTTACTGCTGGTGATATCTTAACTGATAGCGACATTGAAATTGTCAACAAAGACCATTACTTGTTCTCTATTGCTGAAGGTCACTCAATGCGTGCTGTAATGACTGTTAAAAAAGGATACGGCTATGTTCCGGCTGACGAAAATAAAGTCGATGGAGCGCCAATTGGCACAATTGCTGTAGACTCAATTTACACACCAGTAAGTAAAGTAAATTATCAAGTAGAACCTGCCCGTGTTGGTGGAGATTCTAGCTATGATAAATTAACACTTGAAATTACTACAAACGGTACTATCGTTTCTGACGAAGCTTTGTCACTCTCAGCTAAAATCTTGACAGACCACTTGAACTTGTTCGTTGATCTTTCAGAAGTTGCAGCTGAAGCCGAAACACTTGTTGTTAAAGATGAAGTTAAAACAGAACGTGTGCTCGATAAAATTATTGAAGAAATGGACTTCTCAGTTCGTGCTTACAATGGTTTGAAACGCGCAGGTATTAACACTGTTGCTGATATTGTTGAAATGAGCGAAGCTGACATGATTAAAGTCAAAAACCTCGGTCACAAATCAGTAGAAGAAGTCAAAGTTAAATTGACTGAATTGGGACTTTCCCTT
>rpoA_Lcl-238
ATGATTGAGTTTGAAAAACCAAAAATTACTAAATTTGACGAATCAGAAAATTACGGTAAATTCGTTGTTGAACCACTTGAACGTGGTTATGGTACAACTTTAGGTAACTCTCTGCGTCGCGTCCTTTTGTCATCACTTCCTGGTGCTGCTGTGACTTCAATTCAAATTGAAGGTGTTCAACACGAATTCGCAACAATCCCTGGCGTACGTGAAGATGTCATCCAAATCGTTCTTGCGGTTAAAGGAATTGCCATCAAATCATACGTAGAGTCTGAAAAACAAATCGAACTTGACGTAACTGGTCCTATGGATGTTACTGCTGGTGATATCTTAACTGATAGCGACATTGAAATTGTCAACAAAGACCATTACTTGTTCTCTATTGCTGAAGGTCACTCAATGCGTGCTGTAATGACTGTTAAAAAAGGATACGGCTATGTTCCGGCTGACGAAAATAAAGTCGATGGAGCGCCAATTGGCACAATTGCTGTAGACTCAATTTACACACCAGTAAGTAAAGTAAATTATCAAGTAGAACCTGCCCGTGTTGGTGGAGATTCTAGCTATGATAAATTAACACTTGAAATTACTACAAACGGTACTATCGTTTCTGACGAAGCTTTGTCACTCTCAGCTAAAATCTTGACAGACCACTTGAACTTGTTCGTTGATCTTTCAGAAGTTGCAGCTGAAGCCGAAACACTTGTTGTTAAAGATGAAGTTAAAACAGAACGTGTGCTCGATAAAATTATTGAAGAAATGGACTTCTCAGTTCGTGCTTACAATGGTTTGAAACGCGCAGGTATTAACACTGTTGCTGATATTGTTGAAATGAGCGAAGCTGACATGATTAAAGTCAAAAACCTCGGTCACAAATCAGTAGAAGAAGTCAAAGTTAAATTGACTGAATTGGGACTTTCCCTT
>rpoA_Lcl-239
ATGATTGAGTTTGAAAAACCAAAAATTACTAAATTTGACGAATCAGAAAATTACGGTAAATTCGTTGTTGAACCACTTGAACGTGGTTATGGTACAACTTTAGGTAACTCTCTGCGTCGCGTCCTTTTGTCATCACTTCCTGGTGCTGCTGTGACTTCAATTCAAATTGAAGGTGTTCAACACGAATTCGCAACAATCCCTGGCGTACGTGAAGATGTCATCCAAATCGTTCTTGCGGTTAAAGGAATTGCCATCAAATCATACGTAGAGTCTGAAAAACAAATCGAACTTGACGTAACTGGTCCTATGGATGTTACTGCTGGTGATATCTTAACTGATAGCGACATTGAAATTGTCAACAAAGACCATTACTTGTTCTCTATTGCTGAAGGTCACTCAATGCGTGCTGTAATGACTGTTAAAAAAGGATACGGCTATGTTCCGGCTGACGAAAATAAAGTCGATGGAGCGCCAATTGGCACAATTGCTGTAGACTCAATTTACACACCAGTAAGTAAAGTAAATTATCAAGTAGAACCTGCCCGTGTTGGTGGAGATTCTAGCTATGATAAATTAACACTTGAAATTACTACAAACGGTACTATCGTTTCTGACGAAGCTTTGTCACTCTCAGCTAAAATCTTGACAGACCACTTGAACTTGTTCGTTGATCTTTCAGAAGTTGCAGCTGAAGCCGAAACACTTGTTGTTAAAGATGAAGTTAAAACAGAACGTGTGCTCGATAAAATTATTGAAGAAATGGACTTCTCAGTTCGTGCTTACAATGGTTTGAAACGCGCAGGTATTAACACTGTTGCTGATATTGTTGAAATGAGCGAAGCTGACATGATTAAAGTCAAAAACCTCGGTCACAAATCAGTAGAAGAAGTCAAAGTTAAATTGACTGAATTGGGACTTTCCCTT
>rpoA_Lcl-240
ATGATTGAGTTTGAAAAACCAAAAATTACTAAATTTGACGAATCAGAAAATTACGGTAAATTCGTTGTTGAACCACTTGAACGTGGTTATGGTACAACTTTAGGTAACTCTCTGCGTCGCGTCCTTTTGTCATCACTTCCTGGTGCTGCTGTGACTTCAATTCAAATTGAAGGTGTTCAACACGAATTCGCAACAATCCCTGGCGTACGTGAAGATGTCATCCAAATCGTTCTTGCGGTTAAAGGAATTGCCATCAAATCATACGTTGAATCTGAAAAACAAATCGAACTTGACGTTACTGGTCCTATGGATGTTACTGCTGGTGATATCTTAACTGATAGCGACATTGAAATTGTCAACAAAGACCATTACTTGTTCTCTATTGCTGAAGGTCACTCAATGCGTGCTGTAATGACTGTTAAAAAAGGATACGGCTATGTTCCGGCTGACGAAAATAAAGTCGATGGAGCGCCAATTGGCACAATTGCTGTAGACTCAATTTACACACCAATAAGTAAAGTAAATTATCAAGTTGAACCTGCCCGTGTTGGTGGAGATTCTAGCTACGATAAATTAACACTTGAAATTACTACAAACGGTACTATCGTTTCTGACGAAGCTTTGTCACTCTCAGCTAAAATCTTGACAGACCACTTGAACTTGTTCGTTGATCTTTCAGAAGTTGCAGCTGAAGCTGAAACACTTGTTGTTAAAGATGAAGTTAAAACAGAACGTGTGCTCGATAAAATTATTGAAGAAATGGACTTCTCAGTTCGTGCTTACAATGGTTTGAAACGTGCAGGTATCAACACTGTTGCTGATATTGTTGAAATGAGCGAAGCTGACATGATTAAAGTCAAAAACCTCGGTCACAAATCAGTAGAAGAAGTCAAAGTTAAATTGACTGAATTGGGACTTTCCCTT
>rpoA_Lcl-241
ATGATTGAGTTTGAAAAACCAAAAATTACTAAATTTGACGAATCAGAAAATTACGGTAAATTCGTTGTTGAACCACTTGAACGTGGTTATGGTACAACTTTAGGTAACTCTCTGCGTCGCGTCCTTTTGTCATCACTTCCTGGTGCTGCTGTGACTTCAATTCAAATTGAAGGTGTTCAACACGAATTCGCAACAATCCCTGGCGTACGTGAAGATGTCATCCAAATCGTTCTTGCGGTTAAAGGAATTGCCATCAAATCATACGTAGAGTCTGAAAAACAAATCGAACTTGACGTAACTGGTCCTATGGATGTTACTGCTGGTGATATCTTAACTGATAGCGACATTGAAATTGTCAACAAAGACCATTACTTGTTCTCTATTGCTGAAGGTCACTCAATGCGTGCTGTAATGACTGTTAAAAAAGGATACGGCTATGTTCCGGCTGACGAAAATAAAGTCGATGGAGCGCCAATTGGAACAATTGCTGTAGACTCAATTTACACACCAGTAAGTAAAGTAAATTATCAAGTAGAACCTGCCCGTGTTGGTGGAGATTCTAGCTATGATAAATTAACACTTGAAATTACTACAAACGGTACTATCGTTTCTGACGAAGCTTTGTCACTCTCAGCTAAAATCTTGACAGACCACTTGAACTTGTTCGTTGATCTTTCAGAAGTTGCAGCTGAAGCCGAAACACTTGTTGTTAAAGATGAAGTTAAAACAGAACGTGTGCTCGATAAAATTATTGAAGAAATGGACTTCTCAGTTCGTGCTTACAATGGTTTGAAACGCGCAGGTATTAACACTGTTGCTGATATTGTTGAAATGAGCGAAGCTGACATGATTAAAGTCAAAAACCTCGGTCACAAATCAGTAGAAGAAGTCAAAGTTAAATTGACTGAATTGGGACTTTCCCTT
>rpoA_Lcl-242
ATGATTGAGTTTGAAAAACCAAAAATTACTAAATTTGACGAATCAGAAAATTACGGTAAATTCGTTGTTGAACCACTTGAACGTGGTTATGGTACAACTTTAGGTAACTCTCTGCGTCGCGTCCTTTTGTCATCACTTCCTGGTGCTGCTGTGACTTCAATTCAAATTGAAGGTGTTCAACACGAATTCGCAACAATCCCTGGCGTACGTGAAGATGTCATCCAAATCGTTCTTGCGGTTAAAGGAATTGCCATCAAATCATACGTAGAGTCTGAAAAACAAATCGAACTTGACGTAACTGGTCCTATGGATGTTACTGCTGGTGATATCTTAACTGATAGCGACATTGAAATTGTCAACAAAGACCATTACTTGTTCTCTATTGCTGAAGGTCACTCAATGCGTGCTGTAATGACTGTTAAAAAAGGATACGGCTATGTTCCGGCTGACGAAAATAAAGTCGATGGAGCGCCAATTGGAACAATTGCTGTAGACTCAATTTACACACCAGTAAGTAAAGTAAATTATCAAGTAGAACCTGCCCGTGTTGGTGGAGATTCTAGCTATGATAAATTAACACTTGAAATTACTACAAACGGTACTATCGTTTCTGACGAAGCTTTGTCACTCTCAGCTAAAATCTTGACAGACCACTTGAACTTGTTCGTTGATCTTTCAGAAGTTGCAGCTGAAGCCGAAACACTTGTTGTTAAAGATGAAGTTAAAACAGAACGTGTGCTCGATAAAATTATTGAAGAAATGGACTTCTCAGTTCGTGCTTACAATGGTTTGAAACGCGCAGGTATTAACACTGTTGCTGATATTGTTGAAATGAGCGAAGCTGACATGATTAAAGTCAAAAACCTCGGTCACAAATCAGTAGAAGAAGTCAAAGTTAAATTGACTGAATTGGGACTTTCCCTT
>rpoA_Lcl-243
ATGATTGAGTTTGAAAAACCAAAAATTACTAAATTTGACGAATCAGAAAATTACGGTAAATTCGTTGTTGAACCACTTGAACGTGGTTATGGTACAACTTTAGGTAACTCTCTGCGTCGCGTCCTTTTGTCATCACTTCCTGGTGCTGCTGTGACTTCAATTCAAATTGAAGGTGTTCAACACGAATTCGCAACAATCCCTGGCGTACGTGAAGATGTCATCCAAATCGTTCTTGCGGTTAAAGGAATTGCCATCAAATCATACGTTGAATCTGAAAAACAAATCGAACTTGACGTTACTGGTCCTATGGATGTTACTGCTGGTGATATCTTAACTGATAGCGACATTGAAATTGTCAACAAAGACCATTACTTGTTCTCTATTGCTGAAGGTCACTCAATGCGTGCTGTAATGACTGTTAAAAAAGGATACGGCTATGTTCCGGCTGACGAAAATAAAGTCGATGGAGCGCCAATTGGCACAATTGCTGTAGACTCAATTTACACACCAGTAAGTAAAGTAAATTATCAAGTTGAACCTGCCCGTGTTGGTGGAGATTCTAGCTACGATAAATTAACACTTGAAATTACTACAAACGGTACTATCGTTTCTGACGAAGCTTTGTCACTCTCAGCTAAAATTTTGACAGACCACTTGAACTTGTTCGTTGATCTTTCAGAAGTTGCAGCTGAAGCTGAAACACTTGTTGTTAAAGATGAAGTTAAAACAGAACGTGTGCTCGATAAAATTATTGAAGAAATGGACTTCTCAGTTCGTACTTACAATGGTTTGAAACGTGCAGGTATCAACACTGTTGCTGATATTGTTGAAATGAGCGAAGCTGACATGATTAAAGTCAAAAACCTCGGTCACAAATCAGTAGAAGAAGTCAAAGTTAAATTGACTGAATTGGGACTTTCCCTT
>rpoA_Lcl-244
ATGATTGAGTTTGAAAAACCAAAAATTACTAAATTTGACGAATCAGAAAATTACGGTAAATTCGTTGTTGAACCACTTGAACGTGGTTATGGTACAACTTTAGGTAACTCTCTGCGTCGCGTCCTTTTGTCATCACTTCCTGGTGCTGCTGTGACTTCAATTCAAATTGAAGGTGTTCAACACGAATTCGCAACAATCCCTGGCGTACGTGAAGATGTCATCCAAATCGTTCTTGCGGTTAAAGGAATTGCCATCAAATCATACGTAGAGTCTGAAAAACAAATCGAACTTGACGTAACTGGTCCTATGGATGTTACTGCTGGTGATATCTTAACTGATAGCGACATTGAAATTGTCAACAAAGACCATTACTTGTTCTCTATTGCTGAAGGTCACTCAATGCGTGCTGTAATGACTGTTAAAAAAGGATACGGCTATGTTCCGGCTGACGAAAATAAAGTCGATGGAGCGCCAATTGGCACAATTGCTGTAGACTCAATTTACACACCAGTAAGTAAAGTAAATTATCAAGTAGAACCTGCCCGTGTTGGTGGAGATTCTAGCTATGATAAATTAACACTTGAAATTACTACAAACGGTACTATCGTTTCTGACGAAGCTTTGTCACTCTCAGCTAAAATCTTGACAGACCACTTGAACTTGTTCGTTGATCTTTCAGAAGTTGCAGCTGAAGCCGAAACACTTGTTGTTAAAGATGAAGTTAAAACAGAACGTGTGCTCGATAAAATTATTGAAGAAATGGACTTCTCAGTTCGTGCTTACAATGGTTTGAAACGCGCAGGTATTAACACTGTTGCTGATATTGTTGAAATGAGCGAAGCTGACATGATTAAAGTCAAAAACCTCGGTCACAAATCAGTAGAAGAAGTCAAAGTTAAATTGACTGAATTGGGACTTTCCCTT
>rpoA_Lcl-245
ATGATTGAGTTTGAAAAACCAAAAATTACTAAATTTGACGAATCAGAAAATTACGGTAAATTCGTTGTTGAACCACTTGAACGTGGTTATGGTACAACTTTAGGTAACTCTCTGCGTCGCGTCCTTTTGTCATCACTTCCTGGTGCTGCTGTGACTTCAATTCAAATTGAAGGTGTTCAACACGAATTCGCAACAATCCCTGGCGTACGTGAAGATGTCATCCAAATCGTTCTTGCGGTTAAAGGAATTGCCATCAAATCATACGTAGAGTCTGAAAAACAAATCGAACTTGACGTAACTGGTCCTATGGATGTTACTGCTGGTGATATCTTAACTGATAGCGACATTGAAATTGTCAACAAAGACCATTACTTGTTCTCTATTGCTGAAGGTCACTCAATGCGTGCTGTAATGACTGTTAAAAAAGGATACGGCTATGTTCCGGCTGACGAAAATAAAGTCGATGGAGCGCCAATTGGCACAATTGCTGTAGACTCAATTTACACACCAGTAAGTAAAGTAAATTATCAAGTAGAACCTGCCCGTGTTGGTGGAGATTCTAGCTATGATAAATTAACACTTGAAATTACTACAAACGGTACTATCGTTTCTGACGAAGCTTTGTCACTCTCAGCTAAAATCTTGACAGACCACTTGAACTTGTTCGTTGATCTTTCAGAAGTTGCAGCTGAAGCCGAAACACTTGTTGTTAAAGATGAAGTTAAAACAGAACGTGTGCTCGATAAAATTATTGAAGAAATGGACTTCTCAGTTCGTGCTTACAATGGTTTGAAACGCGCAGGTATTAACACTGTTGCTGATATTGTTGAAATGAGCGAAGCTGACATGATTAAAGTCAAAAACCTCGGTCACAAATCAGTAGAAGAAGTCAAAGTTAAATTGACTGAATTGGGACTTTCCCTT
>rpoA_Lcl-246
ATGATTGAGTTTGAAAAACCAAAAATTACTAAATTTGACGAATCAGAAAATTACGGTAAATTCGTTGTTGAACCACTTGAACGTGGTTATGGTACAACTTTAGGTAACTCTCTGCGTCGCGTCCTTTTGTCATCACTTCCTGGTGCTGCTGTGACTTCAATTCAAATTGAAGGTGTTCAACACGAATTCGCAACAATCCCTGGCGTACGTGAAGATGTCATCCAAATCGTTCTTGCGGTTAAAGGAATTGCCATCAAATCATACGTTGAATCTGAAAAACAAATCGAACTTGACGTTACTGGTCCTATGAATGTTACTGCTGGTGATATCTTAACTGATAGCGACATTGAAATTGTCAACAAAGACCATTACTTGTTCTCTATTGCTGAAGGTCACTCAATGCGTGCTGTAATGACTGTTAAAAAAGGATACGGCTATGTTCCGGCTGACGAAAATAAAGTCGATGGAGCGCCAATTGGCACAATTGCTGTAGACTCAATTTACACACCAGTAAGTAAAGTAAATTATCAAGTTGAACCTGCCCGTGTTGGTGGAGATTCTAGCTACGATAAATTAACACTTGAAATTACTACAAACGGTACTATCGTTTCTGACGAAGCTTTGTCACTCTCAGCTAAAATCTTGACAGACCACTTGAACTTGTTCGTTGATCTTTCAGAAGTTGCAGCTGAAGCTGAAACACTTGTTGTTAAAGATGAAGTTAAAACAGAACGTGTGCTCGATAAAATTATTGAAGAAATGGACTTCTCAGTTCGTGCTTACAATGGTTTGAAACGTGCAGGTATCAACACTGTTGCTGATATTGTTGAAATGAGCGAAGCTGACATGATTAAAGTCAAAAACCTCGGTCACAAATCAGTAGAAGAAGTCAAAGTTAAATTGACTGAATTGGGACTTTCCCTT
>rpoA_Lcl-247
ATGATTGAGTTTGAAAAACCAAAAATTACTAAATTTGACGAATCAGAAAATTACGGTAAATTCGTTGTTGAACCACTTGAACGTGGTTATGGTACAACTTTAGGTAACTCTCTGCGTCGCGTCCTTTTGTCATCACTTCCTGGTGCTGCTGTGACTTCAATTCAAATTGAAGGTGTTCAACACGAATTCGCAACAATCCCTGGCGTACGTGAAGATGTCATCCAAATCGTTCTTGCGGTTAAAGGAATTGCCATCAAATCATACGTAGAGTCTGAAAAACAAATCGAACTTGACGTAACTGGTCCTATGGATGTTACTGCTGGTGATATCTTAACTGATAGCGACATTGAAATTGTCAACAAAGACCATTACTTGTTCTCTATTGCTGAAGGTCACTCAATGCGTGCTGTAATGACTGTTAAAAAAGGATACGGCTATGTTCCGGATGACGAAAATAAAGTCGATGGAGCGCCAATTGGCACAATTGCTGTAGACTCAATTTACACACCAGTAAGTAAAGTAAATTATCAAGTAGAACCTGCCCGTGTTGGTGGAGATTCTAGCTATGATAAATTAACACTTGAAATTACTACAAACGGTACTATCGTTTCTGACGAAGCTTTGTCACTCTCAGCTAAAATCTTGACAGACCACTTGAACTTGTTCGTTGATCTTTCAGAAGTTGCAGCTGAAGCCGAAACACTTGTTGTTAAAGATGAAGTTAAAACAGAACGTGTGCTCGATAAAATTATTGAAGAAATGGACTTCTCAGTTCGTGCTTACAATGGTTTGAAACGCGCAGGTATTAACACTGTTGCTGATATTGTTGAAATGAGCGAAGCTGACATGATTAAAGTCAAAAACCTCGGTCACAAATCAGTAGAAGAAGTCAAAGTTAAATTGACTGAATTGGGACTTTCCCTT
>rpoA_Lcl-248
ATGATTGAGTTTGAAAAACCAAAAATTACTAAATTTGACGAATCAGAAAATTACGGTAAATTCGTTGTTGAACCACTTGAACGTGGTTATGGTACAACTTTAGGTAACTCTCTGCGTCGCGTCCTTTTGTCATCACTTCCTGGTGCTGCTGTGACTTCAATTCAAATTGAAGGTGTTCAACACGAATTCGCAACAATCCCTGGCGTACGTGAAGATGTCATCCAAATCGTTCTTGCGGTTAAAGGAATTGCCATCAAATCATACGTTGAATCTGAAAAACAAATCGAACTTGACGTTACTGGTCCTATGGATGTTACTGCTGGTGATATCTTAACTGATAGCGACATTGAAATTGTCAACAAAGACCATTACTTGTTCTCTATTGCTGAAGGTCACTCAATGCGTGCTGTAATGACTGTTAAAAAAGGATACGGCTATGTTCCGGCTGACGAAAATAAAGTCGATGGAGCGCCAATTGGCACAATTGCTGTAGACTCAATTTACACACCAGTAAGTAAAGTAAATTATCAAGTTGAACCTGCCCGTGTTGGTGGAGATTCTAGCTACGATAAATTAACACTTGAAATTACTACAAACGGTACTATCGTTTCTGACGAAGCTTTGTCACTCTCAGCTAAAATCTTGACAGACCACTTGAACTTGTTCGTTGATCTTTCAGAAGTTGCAGCTGAAGCTGAAACACTTGTTGTTAAAGATGAAGTTAAAACAGAACGTGTGCTCGATAAAATTATTGAAGAAATGGACTTCTCAGTTCGTGCTTACAATGGTTTGAAACGTGCAGGTATCAACACTGTTGCTGATATTGTTGAAATGAGCGAAGCTGACATGATTAAAGTCAAAAACCTCGGTCACAAATCAGTAGAAGAAGTCAAAGTTAAATTGACTGAATTGGGACTTTCCCTT
>rpoA_Lcl-249
ATGATTGAGTTTGAAAAACCAAAAATTACTAAATTTGACGAATCAGAAAATTACGGTAAATTCGTTGTTGAACCACTTGAACGTGGTTATGGTACAACTTTAGGTAACTCTCTGCGTCGCGTCCTTTTGTCATCACTTCCTGGTGCTGCTGTGACTTCAATTCAAATTGAAGGTGTTCAACACGAATTCGCAACAATCCCTGGCGTACGTGAAGATGTCATCCAAATCGTTCTTGCGGTTAAAGGAATTGCCATCAAATCATACGTTGAATCTGAAAAACAAATCGAACTTGACGTTACTGGTCCTATGGATGTTACTGCTGGTGATATCTTAACTGATAGCGACATTGAAATTGTCAACAAAGACCATTACTTGTTCTCTATTGCTGAAGGTCACTCAATGCGTGCTGTAATGACTGTTAAAAAAGGATACGGCTATGTTCCGGCTGACGAAAATAAAGTCGATGGAGCGCCAATTGGCACAATTGCTGTAGACTCAATTTACACACCAGTAAGTAAAGTAAATTATCAAGTTGAACCTGCCCGTGTTGGTGGAGATTCTAGCTACGATAAATTAACACTTGAAATTACTACAAACGGTACTATCGTTTCTGACGAAGCTTTGTCACTCTCAGCTAAAATCTTGACAGACCACTTGAACTTGTTCGTTGATCTTTCAGAAGTTGCAGCTGAAGCTGAAACACTTGTTGTTAAAGATGAAGTTAAAACAGAACGTGTGCTCGATAAAATTATTGAAGAAATGGACTTCTCAGTTCGTGCTTACAATGGTTTGAAACGTGCAGGTATCAACACTGTTGCTGATATTGTTGAAATGAGCGAAGCTGACATGATTAAAGTCAAAAACCTCGGTCACAAATCAGTAGAAGAAGTCAAAGTTAAATTGACTGAATTGGGACTTTCCCTT
>rpoA_Lcl-250
ATGATTGAGTTTGAAAAACCAAAAATTACTAAATTTGACGAATCAGAAAATTACGGTAAATTCGTTGTTGAACCACTTGAACGTGGTTATGGTACAACTTTAGGTAACTCTCTGCGTCGCGTCCTTTTGTCATCACTTCCTGGTGCTGCTGTGACTTCAATTCAAATTGAAGGTGTTCAACACGAATTCGCAACAATCCCTGGCGTACGTGAAGATGTCATCCAAATCGTTCTTGCGGTTAAAGGAATTGCCATCAAATCATACGTAGAGTCTGAAAAACAAATCGAACTTGACGTAACTGGTCCTATGGATGTTACTGCTGGTGATATCTTAACTGATAGCGACATTGAAATTGTCAACAAAGACCATTACTTGTTCTCTATTGCTGAAGGTCACTCAATGCGTGCTGTAATGACTGTTAAAAAAGGATACGGCTATGTTCCGGCTGACGAAAATAAAGTCGATGGAGCGCCAATTGGCACAATTGCTGTAGACTCAATTTACACACCAGTAAGTAAAGTAAATTATCAAGTAGAACCTGCCCGTGTTGGTGGAGATTCTAGCTATGATAAATTAACACTTGAAATTACTACAAACGGTACTATCGTTTCTGACGAAGCTTTGTCACTCTCAGCTAAAATCTTGACAGACCACTTGAACTTGTTCGTTGATCTTTCAGAAGTTGCAGCTGAAGCCGAAACACTTGTTGTTAAAGATGAAGTTAAAACAGAACGTGTGCTCGATAAAATTATTGAAGAAATGGACTTCTCAGTTCGTGCTTACAATGGTTTGAAACGCGCAGGTATTAACACTGTTGCTGATATTGTTGAAATGAGCGAAGCTGACATGATTAAAGTCAAAAACCTCGGTCACAAATCAGTAGAAGAAGTCAAAGTTAAATTGACTGAATTGGGACTTTCCCTT
>rpoA_Lcl-251
ATGATTGAGTTTGAAAAACCAAAAATTACTAAATTTGACGAATCAGAAAATTACGGTAAATTCGTTGTTGAACCACTTGAACGTGGTTATGGTACAACTTTAGGTAACTCTCTGCGTCGCGTCCTTTTGTCATCACTTCCTGGTGCTGCTGTGACTTCAATTCAAATTGAAGGTGTTCAACACGAATTCGCAACAATCCCTGGCGTACGTGAAGATGTCATCCAAATCGTTCTTGCGGTTAAAGGAATTGCCATCAAATCATACGTTGAATCTGAAAAACAAATCGAACTTGACGTTACTGGTCCTATGGATGTTACTGCTGGTGATATCTTAACTGATAGCGACATTGAAATTGTCAACAAAGACCATTACTTGTTCTCTATTGCTGAAGGTCACTCAATGCGTGCTGTAATGACTGTTAAAAAAGGATACGGCTATGTTCCGGCTGACGAAAATAAAGTCGATGGAGCGCCAATTGGCACAATTGCTGTAGACTCAATTTACACACCAGTAAGTAAAGTAAATTATCAAGTTGAACCTGCCCGTGTTGGTGGAGATTCTAGCTACGATAAATTAACACTTGAAATTACTACAAACGGTACTATCGTTTCTGACGAAGCTTTGTCACTCTCAGCTAAAATCTTGACAGACCACTTGAACTTGTTCGTTGATCTTTCAGAAGTTGCAGCTGAAGCTGAAACACTTGTTGTTAAAGATGAAGTTAAAACAGAACGTGTGCTCGATAAAATTATTGAAGAAATGGACTTCTCAGTTCGTGCTTACAATGGTTTGAAACGTGCAGGTATCAACACTGTTGCTGATATTGTTGAAATGAGCGAAGCTGACATGATTAAAGTCAAAAACCTCGGTCACAAATCAGTAGAAGAAGTCAAAGTTAAATTGACTGAATTGGGACTTTCCCTT
>rpoA_Lcl-252
ATGATTGAGTTTGAAAAACCAAAAATTACTAAATTTGACGAATCAGAAAATTACGGTAAATTCGTTGTTGAACCACTTGAACGTGGTTATGGTACAACTTTAGGTAACTCTCTGCGTCGCGTCCTTTTGTCATCACTTCCTGGTGCTGCTGTGACTTCAATTCAAATTGAAGGTGTTCAACACGAATTCGCAACAATCCCTGGCGTACGTGAAGATGTCATCCAAATCGTTCTTGCGGTTAAAGGAATTGCCATCAAATCATACGTTGAATCTGAAAAACAAATCGAACTTGACGTTACTGGTCCTATGGATGTTACTGCTGGTGATATCTTAACTGATAGCGACATTGAAATTGTCAACAAAGACCATTACTTGTTCTCTATTGCTGAAGGTCACTCAATGCGTGCTGTAATGACTGTTAAAAAAGGATACGGCTATGTTCCGGCTGACGAAAATAAAGTCGATGGAGCGCCAATTGGCACAATTGCTGTAGACTCAATTTACACACCAGTAAGTAAAGTAAATTATCAAGTTGAACCTGCCCGTGTTGGTGGAGATTCTAGCTACGATAAATTAACACTTGAAATTACTACAAACGGTACTATCGTTTCTGACGAAGCTTTGTCACTCTCAGCTAAAATCTTGACAGACCACTTGAACTTGTTCGTTGATCTTTCAGAAGTTGCAGCTGAAGCTGAAACACTTGTTGTTAAAGATGAAGTTAAAACAGAACGTGTGCTCGATAAAATTATTGAAGAAATGGACTTCTCAGTTCGTGCTTACAATGGTTTGAAACGTGCAGGTATCAACACTGTTGCTGATATTGTTGAAATGAGCGAAGCTGACATGATTAAAGTCAAAAACCTCGGTCACAAATCAGTAGAAGAAGTCAAAGTTAAATTGACTGAATTGGGACTTTCCCTT
>rpoA_Lcl-253
ATGATTGAGTTTGAAAAACCAAAAATTACTAAATTTGACGAATCAGAAAATTACGGTAAATTCGTTGTTGAACCACTTGAACGTGGTTATGGTACAACTTTAGGTAACTCTCTGCGTCGCGTCCTTTTGTCATCACTTCCTGGTGCTGCTGTGACTTCAATTCAAATTGAAGGTGTTCAACACGAATTCGCAACAATCCCTGGCGTACGTGAAGATGTCATCCAAATCGTTCTTGCGGTTAAAGGAATTGCCATCAAATCATACGTTGAATCTGAAAAACAAATCGAACTTGACGTTACTGGTCCTATGGATGTTACTGCTGGTGATATCTTAACTGATAGCGACATTGAAATTGTCAACAAAGACCATTACTTGTTCTCTATTGCTGAAGGTCACTCAATGCGTGCTGTAATGACTGTTAAAAAAGGATACGGCTATGTTCCGGCTGACGAAAATAAAGTCGATGGAGCGCCAATTGGCACAATTGCTGTAGACTCAATTTACACACCAATAAGTAAAGTAAATTATCAAGTTGAACCTGCCCGTGTTGGTGGAGATTCTAGCTACGATAAATTAACACTTGAAATTACTACAAACGGTACTATCGTTTCTGACGAAGCTTTGTCACTCTCAGCTAAAATCTTGACAGACCACTTGAACTTGTTCGTTGATCTTTCAGAAGTTGCAGCTGAAGCTGAAACACTTGTTGTTAAAGATGAAGTTAAAACAGAACGTGTGCTCGATAAAATTATTGAAGAAATGGACTTCTCAGTTCGTGCTTACAATGGTTTGAAACGTGCAGGTATCAACACTGTTGCTGATATTGTTGAAATGAGCGAAGCTGACATGATTAAAGTCAAAAACCTCGGTCACAAATCAGTAGAAGAAGTCAAAGTTAAATTGACTGAATTGGGACTTTCCCTT
>rpoA_Lcl-254
ATGATTGAGTTTGAAAAACCAAAAATTACTAAATTTGACGAATCAGAAAATTACGGTAAATTCGTTGTTGAACCACTTGAACGTGGTTATGGTACAACTTTAGGTAACTCTCTGCGTCGCGTCCTTTTGTCATCACTTCCTGGTGCTGCTGTGACTTCAATTCAAATTGAAGGTGTTCAACACGAATTCGCAACAATCCCTGGCGTACGTGAAGATGTCATCCAAATCGTTCTTGCGGTTAAAGGAATTGCCATCAAATCATACGTTGAATCTGAAAAACAAATCGAACTTGACGTTACTGGTCCTATGGATGTTACTGCTGGTGATATCTTAACTGATAGCGACATTGAAATTGTCAACAAAGACCATTACTTGTTCTCTATTGCTGAAGGTCACTCAATGCGTGCTGTAATGACTGTTAAAAAAGGATACGGCTATGTTCCGGCTGACGAAAATAAAGTCGATGGAGCGCCAATTGGCACAATTGCTGTAGACTCAATTTACACACCAGTAAGTAAAGTAAATTATCAAGTTGAACCTGCCCGTGTTGGTGGAGATTCTAGCTACGATAAATTAACACTTGAAATTACTACAAACGGTACTATCGTTTCTGACGAAGCTTTGTCACTCTCAGCTAAAATCTTGACAGACCACTTGAACTTGTTCGTTGATCTTTCAGAAGTTGCAGCTGAAGCTGAAACACTTGTTGTTAAAGATGAAGTTAAAACAGAACGTGTGCTCGATAAAATTATTGAAGAAATGGACTTCTCAGTTCGTGCTTACAATGGTTTGAAACGTGCAGGTATCAACACTGTTGCTGATATTGTTGAAATGAGCGAAGCTGACATGATTAAAGTCAAAAACCTCGGTCACAAATCAGTAGAAGAAGTCAAAGTTAAATTGACTGAATTGGGACTTTCCCTT
>rpoA_Lcl-255
ATGATTGAGTTTGAAAAACCAAAAATTACTAAATTTGACGAATCAGAAAATTACGGTAAATTCGTTGTTGAACCACTTGAACGTGGTTATGGTACAACTTTAGGTAACTCTCTGCGTCGCGTCCTTTTGTCATCACTTCCTGGTGCTGCTGTGACTTCAATTCAAATTGAAGGTGTTCAACACGAATTCGCAACAATCCCTGGCGTACGTGAAGATGTCATCCAAATCGTTCTTGCGGTTAAAGGAATTGCCATCAAATCATACGTTGAATCTGAAAAACAAATCGAACTTGACGTTACTGGTCCTATGGATGTTACTGCTGGTGATATCTTAACTGATAGCGACATTGAAATTGTCAACAAAGACCATTACTTGTTCTCTATTGCTGAAGGTCACTCAATGCGTGCTGTAATGACTGTTAAAAAAGGATACGGCTATGTTCCGGCTGACGAAAATAAAGTCGATGGAGCGCCAATTGGCACAATTGCTGTAGACTCAATTTACACACCAGTAAGTAAAGTAAATTATCAAGTTGAACCTGCCCGTGTTGGTGGAGATTCTAGCTACGATAAATTAACACTTGAAATTACTACAAACGGTACTATCGTTTCTGACGAAGCTTTGTCACTCTCAGCTAAAATCTTGACAGACCACTTGAACTTGTTCGTTGATCTTTCAGAAGTTGCAGCTGAAGCTGAAACACTTGTTGTTAAAGATGAAGTTAAAACAGAACGTGTGCTCGATAAAATTATTGAAGAAATGGACTTCTCAGTTCGTGCTTACAATGGTTTGAAACGTGCAGGTATCAACACTGTTGCTGATATTGTTGAAATGAGCGAAGCTGACATGATTAAAGTCAAAAACCTCGGTCACAAATCAGTAGAAGAAGTCAAAGTTAAATTGACTGAATTGGGACTTTCCCTT
>rpoA_Lcl-256
ATGATTGAGTTTGAAAAACCAAAAATTACTAAATTTGACGAATCAGAAAATTACGGTAAATTCGTTGTTGAACCACTTGAACGTGGTTATGGTACAACTTTAGGTAACTCTCTGCGTCGCGTCCTTTTGTCATCACTTCCTGGTGCTGCTGTGACTTCAATTCAAATTGAAGGTGTTCAACACGAATTCGCAACAATCCCTGGCGTACGTGAAGATGTCATCCAAATCGTTCTTGCGGTTAAAGGAATTGCCATCAAATCATACGTAGAGTCTGAAAAACAAATCGAACTTGACGTAACTGGTCCTATGGATGTTACTGCTGGTGATATCTTAACTGATAGCGACATTGAAATTGTCAACAAAGACCATTACTTGTTCTCTATTGCTGAAGGTCACTCAATGCGTGCTGTAATGACTGTTAAAAAAGGATACGGCTATGTTCCGGATGACGAAAATAAAGTCGATGGAGCGCCAATTGGCACAATTGCTGTAGACTCAATTTACACACCAGTAAGTAAAGTAAATTATCAAGTAGAACCTGCCCGTGTTGGTGGAGATTCTAGCTATGATAAATTAACACTTGAAATTACTACAAACGGTACTATCGTTTCTGACGAAGCTTTGTCACTCTCAGCTAAAATCTTGACAGACCACTTGAACTTGTTCGTTGATCTTTCAGAAGTTGCAGCTGAAGCCGAAACACTTGTTGTTAAAGATGAAGTTAAAACAGAACGTGTGCTCGATAAAATTATTGAAGAAATGGACTTCTCAGTTCGTGCTTACAATGGTTTGAAACGCGCAGGTATTAACACTGTTGCTGATATTGTTGAAATGAGCGAAGCTGACATGATTAAAGTCAAAAACCTCGGTCACAAATCAGTAGAAGAAGTCAAAGTTAAATTGACTGAATTGGGACTTTCCCTT
>rpoA_Lcl-257
ATGATTGAGTTTGAAAAACCAAAAATTACTAAATTTGACGAATCAGAAAATTACGGTAAATTCGTTGTTGAACCACTTGAACGTGGTTATGGTACAACTTTAGGTAACTCTCTGCGTCGCGTCCTTTTGTCATCACTTCCTGGTGCTGCTGTGACTTCAATTCAAATTGAAGGTGTTCAACACGAATTCGCAACAATCCCTGGCGTACGTGAAGATGTCATCCAAATCGTTCTTGCGGTTAAAGGAATTGCCATCAAATCATACGTAGAGTCTGAAAAACAAATCGAACTTGACGTAACTGGTCCTATGGATGTTACTGCTGGTGATATCTTAACTGATAGCGACATTGAAATTGTCAACAAAGACCATTACTTGTTCTCTATTGCTGAAGGTCACTCAATGCGTGCTGTAATGACTGTTAAAAAAGGATACGGCTATGTTCCGGCTGACGAAAATAAAGTCGATGGAGCGCCAATTGGCACAATTGCTGTAGACTCAATTTACACACCAGTAAGTAAAGTAAATTATCAAGTAGAACCTGCCCGTGTTGGTGGAGATTCTAGCTATGATAAATTAACACTTGAAATTACTACAAACGGTACTATCGTTTCTGACGAAGCTTTGTCACTCTCAGCTAAAATCTTGACAGACCACTTGAACTTGTTCGTTGATCTTTCAGAAGTTGCAGCTGAAGCCGAAACACTTGTTGTTAAAGATGAAGTTAAAACAGAACGTGTGCTCGATAAAATTATTGAAGAAATGGACTTCTCAGTTCGTGCTTACAATGGTTTGAAACGCGCAGGTATTAACACTGTTGCTGATATTGTTGAAATGAGCGAAGCTGACATGATTAAAGTCAAAAACCTCGGTCACAAATCAGTAGAAGAAGTCAAAGTTAAATTGACTGAATTGGGACTTTCCCTT
>rpoA_Lcl-258
ATGATTGAGTTTGAAAAACCAAAAATTACTAAATTTGACGAATCAGAAAATTACGGTAAATTCGTTGTTGAACCACTTGAACGTGGTTATGGTACAACTTTAGGTAACTCTCTGCGTCGCGTCCTTTTGTCATCACTTCCTGGTGCTGCTGTGACTTCAATTCAAATTGAAGGTGTTCAACACGAATTCGCAACAATCCCTGGCGTACGTGAAGATGTCATCCAAATCGTTCTTGCGGTTAAAGGAATTGCCATCAAATCATACGTAGAGTCTGAAAAACAAATCGAACTTGACGTAACTGGTCCTATGGATGTTACTGCTGGTGATATCTTAACTGATAGCGACATTGAAATTGTCAACAAAGACCATTACTTGTTCTCTATTGCTGAAGGTCACTCAATGCGTGCTGTAATGACTGTTAAAAAAGGATACGGCTATGTTCCGGCTGACGAAAATAAAGTCGATGGAGCGCCAATTGGCACAATTGCTGTAGACTCAATTTACACACCAGTAAGTAAAGTAAATTATCAAGTAGAACCTGCCCGTGTTGGTGGAGATTCTAGCTATGATAAATTAACACTTGAAATTACTACAAACGGTACTATCGTTTCTGACGAAGCTTTGTCACTCTCAGCTAAAATCTTGACAGACCACTTGAACTTGTTCGTTGATCTTTCAGAAGTTGCAGCTGAAGCCGAAACACTTGTTGTTAAAGATGAAGTTAAAACAGAACGTGTGCTCGATAAAATTATTGAAGAAATGGACTTCTCAGTTCGTGCTTACAATGGTTTGAAACGCGCAGGTATTAACACTGTTGCTGATATTGTTGAAATGAGCGAAGCTGACATGATTAAAGTCAAAAACCTCGGTCACAAATCAGTAGAAGAAGTCAAAGTTAAATTGACTGAATTGGGACTTTCCCTT
>rpoA_Lcl-259
ATGATTGAGTTTGAAAAACCAAAAATTACTAAATTTGACGAATCAGAAAATTACGGTAAATTCGTTGTTGAACCACTTGAACGTGGTTATGGTACAACTTTAGGTAACTCTCTGCGTCGCGTCCTTTTGTCATCACTTCCTGGTGCTGCTGTGACTTCAATTCAAATTGAAGGTGTTCAACACGAATTCGCAACAATCCCTGGCGTACGTGAAGATGTCATCCAAATCGTTCTTGCGGTTAAAGGAATTGCCATCAAATCATACGTAGAGTCTGAAAAACAAATCGAACTTGACGTAACTGGTCCTATGGATGTTACTGCTGGTGATATCTTAACTGATAGCGACATTGAAATTGTCAACAAAGACCATTACTTGTTCTCTATTGCTGAAGGTCACTCAATGCGTGCTGTAATGACTGTTAAAAAAGGATACGGCTATGTTCCGGCTGACGAAAATAAAGTCGATGGAGCGCCAATTGGCACAATTGCTGTAGACTCAATTTACACACCAGTAAGTAAAGTAAATTATCAAGTAGAACCTGCCCGTGTTGGTGGAGATTCTAGCTATGATAAATTAACACTTGAAATTACTACAAACGGTACTATCGTTTCTGACGAAGCTTTGTCACTCTCAGCTAAAATCTTGACAGACCACTTGAACTTGTTCGTTGATCTTTCAGAAGTTGCAGCTGAAGCCGAAACACTTGTTGTTAAAGATGAAGTTAAAACAGAACGTGTGCTCGATAAAATTATTGAAGAAATGGACTTCTCAGTTCGTGCTTACAATGGTTTGAAACGCGCAGGTATTAACACTGTTGCTGATATTGTTGAAATGAGCGAAGCTGACATGATTAAAGTCAAAAACCTCGGTCACAAATCAGTAGAAGAAGTCAAAGTTAAATTGACTGAATTGGGACTTTCCCTT
>rpoA_Lcl-260
ATGATTGAGTTTGAAAAACCAAAAATTACTAAATTTGACGAATCAGAAAATTACGGTAAATTCGTTGTTGAACCACTTGAACGTGGTTATGGTACAACTTTAGGTAACTCTCTGCGTCGCGTCCTTTTGTCATCACTTCCTGGTGCTGCTGTGACTTCAATTCAAATTGAAGGTGTTCAACACGAATTCGCAACAATCCCTGGCGTACGTGAAGATGTCATCCAAATCGTTCTTGCGGTTAAAGGAATTGCCATCAAATCATACGTTGAATCTGAAAAACAAATCGAACTTGACGTTACTGGTCCTATGAATGTTACTGCTGGTGATATCTTAACAGATAGCGACATTGAAATTGTCAACAAAGACCATTACTTGTTCTCTATTGCTGAAGGTCACTCAATGCGTGCTGTAATGACTGTTAAAAAAGGATACGGCTATGTTCCGGCTGACGAAAATAAAGTCGATGGAGCGCCAATTGGCACAATTGCTGTAGACTCAATTTACACACCAGTAAGTAAAGTAAATTATCAAGTTGAACCTGCCCGTGTTGGTGGAGATTCTAGCTACGATAAATTAACACTTGAAATTACTACAAACGGTACTATCGTTTCTGACGAAGCTTTGTCACTCTCAGCTAAAATCTTGACAGACCACTTGAACTTGTTCGTTGATCTTTCAGAAGTTGCAGCTGAAGCTGAAACACTTGTTGTTAAAGATGAAGTTAAAACAGAACGTGTGCTCGATAAAATTATTGAAGAAATGGACTTCTCAGTTCGTGCTTACAATGGTTTGAAACGTGCAGGTATCAACACTGTTGCTGATATTGTTGAAATGAGCGAAGCTGACATGATTAAAGTCAAAAACCTCGGTCACAAATCAGTAGAAGAAGTCAAAGTTAAATTGACTGAATTGGGACTTTCCCTT
>rpoA_Lcl-261
ATGATTGAGTTTGAAAAACCAAAAATTACTAAATTTGACGAATCAGAAAATTACGGTAAATTCGTTGTTGAACCACTTGAACGTGGTTATGGTACAACTTTAGGTAACTCTCTGCGTCGCGTCCTTTTGTCATCACTTCCTGGTGCTGCTGTGACTTCAATTCAAATTGAAGGTGTTCAACACGAATTCGCAACAATCCCTGGCGTACGTGAAGATGTCATCCAAATCGTTCTTGCGGTTAAAGGAATTGCCATCAAATCATACGTTGAATCTGAAAAACAAATCGAACTTGACGTTACTGGTCCTATGAATGTTACTGCTGGTGATATCTTAACAGATAGCGACATTGAAATTGTCAACAAAGACCATTACTTGTTCTCTATTGCTGAAGGTCACTCAATGCGTGCTGTAATGACTGTTAAAAAAGGATACGGCTATGTTCCGGCTGACGAAAATAAAGTCGATGGAGCGCCAATTGGCACAATTGCTGTAGACTCAATTTACACACCAGTAAGTAAAGTAAATTATCAAGTTGAACCTGCCCGTGTTGGTGGAGATTCTAGCTACGATAAATTAACACTTGAAATTACTACAAACGGTACTATCGTTTCTGACGAAGCTTTGTCACTCTCAGCTAAAATCTTGACAGACCACTTGAACTTGTTCGTTGATCTTTCAGAAGTTGCAGCTGAAGCTGAAACACTTGTTGTTAAAGATGAAGTTAAAACAGAACGTGTGCTCGATAAAATTATTGAAGAAATGGACTTCTCAGTTCGTGCTTACAATGGTTTGAAACGTGCAGGTATCAACACTGTTGCTGATATTGTTGAAATGAGCGAAGCTGACATGATTAAAGTCAAAAACCTCGGTCACAAATCAGTAGAAGAAGTCAAAGTTAAATTGACTGAATTGGGACTTTCCCTT
>rpoA_Lcl-262
ATGATTGAGTTTGAAAAACCAAAAATTACTAAATTTGACGAATCAGAAAATTACGGTAAATTCGTTGTTGAACCACTTGAACGTGGTTATGGTACAACTTTAGGTAACTCTCTGCGTCGCGTCCTTTTGTCATCACTTCCTGGTGCTGCTGTGACTTCAATTCAAATTGAAGGTGTTCAACACGAATTCGCAACAATCCCTGGCGTACGTGAAGATGTCATCCAAATCGTTCTTGCGGTTAAAGGAATTGCCATCAAATCATACGTTGAATCTGAAAAACAAATCGAACTTGACGTTACTGGTCCTATGAATGTTACTGCTGGTGATATCTTAACTGATAGCGACATTGAAATTGTCAACAAAGACCATTACTTGTTCTCTATTGCTGAAGGTCACTCAATGCGTGCTGTAATGACTGTTAAAAAAGGATACGGCTATGTTCCGGCTGACGAAAATAAAGTCGATGGAGCGCCAATTGGCACAATTGCTGTAGACTCAATTTACACACCAGTAAGTAAAGTAAATTATCAAGTTGAACCTGCCCGTGTTGGTGGAGATTCTAGCTACGATAAATTAACACTTGAAATTACTACAAACGGTACTATCGTTTCTGACGAAGCTTTGTCACTCTCAGCTAAAATCTTGACAGACCACTTGAACTTGTTCGTTGATCTTTCAGAAGTTGTAGCTGAAGCTGAAACACTTGTTGTTAAAGATGAAGTTAAAACAGAACGTGTGCTCGATAAAATTATTGAAGAAATGGACTTCTCAGTTCGTGCTTACAATGGTTTGAAACGTGCAGGTATCAACACTGTTGCTGATATTGTTGAAATGAGCGAAGCTGACATGATTAAAGTCAAAAACCTCGGTCACAAATCAGTAGAAGAAGTCAAAGTTAAATTGACTGAATTGGGACTTTCCCTT
>rpoA_Lcl-263
ATGATTGAGTTTGAAAAACCAAAAATTACTAAATTTGACGAATCAGAAAATTACGGTAAATTCGTTGTTGAACCACTTGAACGTGGTTATGGTACAACTTTAGGTAACTCTCTGCGTCGCGTCCTTTTGTCATCACTTCCTGGTGCTGCTGTGACTTCAATTCAAATTGAAGGTGTTCAACACGAATTCGCAACAATCCCTGGCGTACGTGAAGATGTCATCCAAATCGTTCTTGCGGTTAAAGGAATTGCCATCAAATCATACGTTGAATCTGAAAAACAAATCGAACTTGACGTTACTGGTCCTATGAATGTTACTGCTGGTGATATCTTAACTGATAGCGACATTGAAATTGTCAACAAAGACCATTACTTGTTCTCTATTGCTGAAGGTCACTCAATGCGTGCTGTAATGACTGTTAAAAAAGGATACGGCTATGTTCCGGCTGACGAAAATAAAGTCGATGGAGCGCCAATTGGCACAATTGCTGTAGACTCAATTTACACACCAGTAAGTAAAGTAAATTATCAAGTTGAACCTGCCCGTGTTGGTGGAGATTCTAGCTACGATAAATTAACACTTGAAATTACTACAAACGGTACTATCGTTTCTGACGAAGCTTTGTCACTCTCAGCTAAAATCTTGACAGACCACTTGAACTTGTTCGTTGATCTTTCAGAAGTTGCAGCTGAAGCTGAAACACTTGTTGTTAAAGATGAAGTTAAAACAGAACGTGTGCTCGATAAAATTATTGAAGAAATGGACTTCTCAGTTCGTGCTTACAATGGTTTGAAACGTGCAGGTATCAACACTGTTGCTGATATTGTTGAAATGAGCGAAGCTGACATGATTAAAGTCAAAAACCTCGGTCACAAATCAGTAGAAGAAGTCAAAGTTAAATTGACTGAATTGGGACTTTCCCTT
>rpoA_Lcl-264
ATGATTGAGTTTGAAAAACCAAAAATTACTAAATTTGACGAATCAGAAAATTACGGTAAATTCGTTGTTGAACCACTTGAACGTGGTTATGGTACAACTTTAGGTAACTCTCTGCGTCGCGTCCTTTTGTCATCACTTCCTGGTGCTGCTGTGACTTCAATTCAAATTGAAGGTGTTCAACACGAATTCGCAACAATCCCTGGCGTACGTGAAGATGTCATCCAAATCGTTCTTGCGGTTAAAGGAATTGCCATCAAATCATACGTTGAATCTGAAAAACAAATCGAACTTGACGTTACTGGTCCTATGAATGTTACTGCTGGTGATATCTTAACTGATAGCGACATTGAAATTGTCAACAAAGACCATTACTTGTTCTCTATTGCTGAAGGTCACTCAATGCGTGCTGTAATGACTGTTAAAAAAGGATACGGCTATGTTCCGGCTGACGAAAATAAAGTCGATGGAGCGCCAATTGGCACAATTGCTGTAGACTCAATTTACACACCAGTAAGTAAAGTAAATTATCAAGTTGAACCTGCCCGTGTTGGTGGAGATTCTAGCTACGATAAATTAACACTTGAAATTACTACAAACGGTACTATCGTTTCTGACGAAGCTTTGTCACTCTCAGCTAAAATCTTGACAGACCACTTGAACTTGTTCGTTGATCTTTCAGAAGTTGCAGCTGAAGCTGAAACACTTGTTGTTAAAGATGAAGTTAAAACAGAACGTGTGCTCGATAAAATTATTGAAGAAATGGACTTCTCAGTTCGTGCTTACAATGGTTTGAAACGTGCAGGTATCAACACTGTTGCTGATATTGTTGAAATGAGCGAAGCTGACATGATTAAAGTCAAAAACCTCGGTCACAAATCAGTAGAAGAAGTCAAAGTTAAATTGACTGAATTGGGACTTTCCCTT
>rpoA_Lcl-265
ATGATTGAGTTTGAAAAACCAAAAATTACTAAATTTGACGAATCAGAAAATTACGGTAAATTCGTTGTTGAACCACTTGAACGTGGTTATGGTACAACTTTAGGTAACTCTCTGCGTCGCGTCCTTTTGTCATCACTTCCTGGTGCTGCTGTGACTTCAATTCAAATTGAAGGTGTTCAACACGAATTCGCAACAATCCCTGGCGTACGTGAAGATGTCATCCAAATCGTTCTTGCGGTTAAAGGAATTGCCATCAAATCATACGTTGAATCTGAAAAACAAATCGAACTTGACGTTACTGGTCCTATGAATGTTACTGCTGGTGATATCTTAACTGATAGCGACATTGAAATTGTCAACAAAGACCATTACTTGTTCTCTATTGCTGAAGGTCACTCAATGCGTGCTGTAATGACTGTTAAAAAAGGATACGGCTATGTTCCGGCTGACGAAAATAAAGTCGATGGAGCGCCAATTGGCACAATTGCTGTAGACTCAATTTACACACCAGTAAGTAAAGTAAATTATCAAGTTGAACCTGCCCGTGTTGGTGGAGATTCTAGCTACGATAAATTAACACTTGAAATTACTACAAACGGTACTATCGTTTCTGACGAAGCTTTGTCACTCTCAGCTAAAATCTTGACAGACCACTTGAACTTGTTCGTTGATCTTTCAGAAGTTGCAGCTGAAGCTGAAACACTTGTTGTTAAAGATGAAGTTAAAACAGAACGTGTGCTCGATAAAATTATTGAAGAAATGGACTTCTCAGTTCGTGCTTACAATGGTTTGAAACGTGCAGGTATCAACACTGTTGCTGATATTGTTGAAATGAGCGAAGCTGACATGATTAAAGTCAAAAACCTCGGTCACAAATCAGTAGAAGAAGTCAAAGTTAAATTGACTGAATTGGGACTTTCCCTT
>rpoA_Lcl-266
ATGATTGAGTTTGAAAAACCAAAAATTACTAAATTTGACGAATCAGAAAATTACGGTAAATTCGTTGTTGAACCACTTGAACGTGGTTATGGTACAACTTTAGGTAACTCTCTGCGTCGCGTCCTTTTGTCATCACTTCCTGGTGCTGCTGTGACTTCAATTCAAATTGAAGGTGTTCAACACGAATTCGCAACAATCCCTGGCGTACGTGAAGATGTCATCCAAATCGTTCTTGCGGTTAAAGGAATTGCCATCAAATCATACGTTGAATCTGAAAAACAAATCGAACTTGACGTTACTGGTCCTATGAATGTTACTGCTGGTGATATCTTAACTGATAGCGACATTGAAATTGTCAACAAAGACCATTACTTGTTCTCTATTGCTGAAGGTCACTCAATGCGTGCTGTAATGACTGTTAAAAAAGGATACGGCTATGTTCCGGCTGACGAAAATAAAGTCGATGGAGCGCCAATTGGCACAATTGCTGTAGACTCAATTTACACACCAGTAAGTAAAGTAAATTATCAAGTTGAACCTGCCCGTGTTGGTGGAGATTCTAGCTACGATAAATTAACACTTGAAATTACTACAAACGGTACTATCGTTTCTGACGAAGCTTTGTCACTCTCAGCTAAAATCTTGACAGACCACTTGAACTTGTTCGTTGATCTTTCAGAAGTTGCAGCTGAAGCTGAAACACTTGTTGTTAAAGATGAAGTTAAAACAGAACGTGTGCTCGATAAAATTATTGAAGAAATGGACTTCTCAGTTCGTGCTTACAATGGTTTGAAACGTGCAGGTATCAACACTGTTGCTGATATTGTTGAAATGAGCGAAGCTGACATGATTAAAGTCAAAAACCTCGGTCACAAATCAGTAGAAGAAGTCAAAGTTAAATTGACTGAATTGGGACTTTCCCTT
>rpoA_Lcl-267
ATGATTGAGTTTGAAAAACCAAAAATTACTAAATTTGACGAATCAGAAAATTACGGTAAATTCGTTGTTGAACCACTTGAACGTGGTTATGGTACAACTTTAGGTAACTCTCTGCGTCGCGTCCTTTTGTCATCACTTCCTGGTGCTGCTGTGACTTCAATTCAAATTGAAGGTGTTCAACACGAATTCGCAACAATCCCTGGCGTACGTGAAGATGTCATCCAAATCGTTCTTGCGGTTAAAGGAATTGCCATCAAATCATACGTTGAATCTGAAAAACAAATCGAACTTGACGTTACTGGTCCTATGAATGTTACTGCTGGTGATATCTTAACTGATAGCGACATTGAAATTGTCAACAAAGACCATTACTTGTTCTCTATTGCTGAAGGTCACTCAATGCGTGCTGTAATGACTGTTAAAAAAGGATACGGCTATGTTCCGGCTGACGAAAATAAAGTCGATGGAGCGCCAATTGGCACAATTGCTGTAGACTCAATTTACACACCAGTAAGTAAAGTAAATTATCAAGTTGAACCTGCCCGTGTTGGTGGAGATTCTAGCTACGATAAATTAACACTTGAAATTACTACAAACGGTACTATCGTTTCTGACGAAGCTTTGTCACTCTCAGCTAAAATCTTGACAGACCACTTGAACTTGTTCGTTGATCTTTCAGAAGTTGCAGCTGAAGCTGAAACACTTGTTGTTAAAGATGAAGTTAAAACAGAACGTGTGCTCGATAAAATTATTGAAGAAATGGACTTCTCAGTTCGTGCTTACAATGGTTTGAAACGTGCAGGTATCAACACTGTTGCTGATATTGTTGAAATGAGCGAAGCTGACATGATTAAAGTCAAAAACCTCGGTCACAAATCAGTAGAAGAAGTCAAAGTTAAATTGACTGAATTGGGACTTTCCCTT
>rpoA_Lcl-268
ATGATTGAGTTTGAAAAACCAAAAATTACTAAATTTGACGAATCAGAAAATTACGGTAAATTCGTTGTTGAACCACTTGAACGTGGTTATGGTACAACTTTAGGTAACTCTCTGCGTCGCGTCCTTTTGTCATCACTTCCTGGTGCTGCTGTGACTTCAATTCAAATTGAAGGTGTTCAACACGAATTCGCAACAATCCCTGGCGTACGTGAAGATGTCATCCAAATCGTTCTTGCGGTTAAAGGAATTGCCATCAAATCATACGTTGAATCTGAAAAACAAATCGAACTTGACGTTACTGGTCCTATGAATGTTACTGCTGGTGATATCTTAACTGATAGCGACATTGAAATTGTCAACAAAGACCATTACTTGTTCTCTATTGCTGAAGGTCACTCAATGCGTGCTGTAATGACTGTTAAAAAAGGATACGGCTATGTTCCGGCTGACGAAAATAAAGTCGATGGAGCGCCAATTGGCACAATTGCTGTAGACTCAATTTACACACCAGTAAGTAAAGTAAATTATCAAGTTGAACCTGCCCGTGTTGGTGGAGATTCTAGCTACGATAAATTAACACTTGAAATTACTACAAACGGTACTATCGTTTCTGACGAAGCTTTGTCACTCTCAGCTAAAATCTTGACAGACCACTTGAACTTGTTCGTTGATCTTTCAGAAGTTGCAGCTGAAGCTGAAACACTTGTTGTTAAAGATGAAGTTAAAACAGAACGTGTGCTCGATAAAATTATTGAAGAAATGGACTTCTCAGTTCGTGCTTACAATGGTTTGAAACGTGCAGGTATCAACACTGTTGCTGATATTGTTGAAATGAGCGAAGCTGACATGATTAAAGTCAAAAACCTCGGTCACAAATCAGTAGAAGAAGTCAAAGTTAAATTGACTGAATTGGGACTTTCCCTT
>rpoA_Lcl-269
ATGATTGAGTTTGAAAAACCAAAAATTACTAAATTTGACGAATCAGAAAATTACGGTAAATTCGTTGTTGAACCACTTGAACGTGGTTATGGTACAACTTTAGGTAACTCTCTGCGTCGCGTCCTTTTGTCATCACTTCCTGGTGCTGCTGTGACTTCAATTCAAATTGAAGGTGTTCAACACGAATTCGCAACAATCCCTGGCGTACGTGAAGATGTCATCCAAATCGTTCTTGCGGTTAAAGGAATTGCCATCAAATCATACGTTGAATCTGAAAAACAAATCGAACTTGACGTTACTGGTCCTATGAATGTTACTGCTGGTGATATCTTAACTGATAGCGACATTGAAATTGTCAACAAAGACCATTACTTGTTCTCTATTGCTGAAGGTCACTCAATGCGTGCTGTAATGACTGTTAAAAAAGGATACGGCTATGTTCCGGCTGACGAAAATAAAGTCGATGGAGCGCCAATTGGCACAATTGCTGTAGACTCAATTTACACACCAGTAAGTAAAGTAAATTATCAAGTTGAACCTGCCCGTGTTGGTGGAGATTCTAGCTACGATAAATTAACACTTGAAATTACTACAAACGGTACTATCGTTTCTGACGAAGCTTTGTCACTCTCAGCTAAAATCTTGACAGACCACTTGAACTTGTTCGTTGATCTTTCAGAAGTTGCAGCTGAAGCTGAAACACTTGTTGTTAAAGATGAAGTTAAAACAGAACGTGTGCTCGATAAAATTATTGAAGAAATGGACTTCTCAGTTCGTGCTTACAATGGTTTGAAACGTGCAGGTATCAACACTGTTGCTGATATTGTTGAAATGAGCGAAGCTGACATGATTAAAGTCAAAAACCTCGGTCACAAATCAGTAGAAGAAGTCAAAGTTAAATTGACTGAATTGGGACTTTCCCTT
>rpoA_Lcl-270
ATGATTGAGTTTGAAAAACCAAAAATTACTAAATTTGACGAATCAGAAAATTACGGTAAATTCGTTGTTGAACCACTTGAACGTGGTTATGGTACAACTTTAGGTAACTCTCTGCGTCGCGTCCTTTTGTCATCACTTCCTGGTGCTGCTGTGACTTCAATTCAAATTGAAGGTGTTCAACACGAATTCGCAACAATCCCTGGCGTACGTGAAGATGTCATCCAAATCGTTCTTGCGGTTAAAGGAATTGCCATCAAATCATACGTTGAATCTGAAAAACAAATCGAACTTGACGTTACTGGTCCTATGGATGTTACTGCTGGTGATATCTTAACTGATAGCGACATTGAAATTGTCAACAAAGACCATTACTTGTTCTCTATTGCTGAAGGTCACTCAATGCGTGCTGTAATGACTGTTAAAAAAGGATACGGCTATGTTCCGGCTGACGAAAATAAAGTCGATGGAGCGCCAATTGGCACAATTGCTGTAGACTCAATTTACACACCAGTAAGTAAAGTAAATTATCAAGTTGAACCTGCCCGTGTTGGTGGAGATTCTAGCTACGATAAATTAACACTTGAAATTACTACAAACGGTACTATCGTTTCTGACGAAGCTTTGTCACTCTCAGCTAAAATCTTGACAGACCACTTGAACTTGTTCGTTGATCTTTCAGAAGTTGCAGCTGAAGCTGAAACACTTGTTGTTAAAGATGAAGTTAAAACAGAACGTGTGCTCGATAAAATTATTGAAGAAATGGACTTCTCAGTTCGTGCTTACAATGGTTTGAAACGTGCAGGTATCAACACTGTTACTGATATTGTTGAAATGAGCGAAGCTGACATGATTAAAGTCAAAAACCTCGGTCACAAATCAGTAGAAGAAGTCAAAGTTAAATTGACTGAATTGGGACTTTCCCTT
>rpoA_Lcl-271
ATGATTGAGTTTGAAAAACCAAAAATTACTAAATTTGACGAATCAGAAAATTACGGTAAATTCGTTGTTGAACCACTTGAACGTGGTTATGGTACAACTTTAGGTAACTCTCTGCGTCGCGTCCTTTTGTCATCACTTCCTGGTGCTGCTGTGACTTCAATTCAAATTGAAGGTGTTCAACACGAATTCGCAACAATCCCTGGCGTACGTGAAGATGTCATCCAAATCGTTCTTGCGGTTAAAGGAATTGCCATCAAATCATACGTTGAATCTGAAAAACAAATCGAACTTGACGTTACTGGTCCTATGGATGTTACTGCTGGTGATATCTTAACTGATAGCGACATTGAAATTGTCAACAAAGACCATTACTTGTTCTCTATTGCTGAAGGTCACTCAATGCGTGCTGTAATGACTGTTAAAAAAGGATACGGCTATGTTCCGGCTGACGAAAATAAAGTCGATGGAGCGCCAATTGGCACAATTGCTGTAGACTCAATTTACACACCAGTAAGTAAAGTAAATTATCAAGTTGAACCTGCCCGTGTTGGTGGAGATTCTAGCTACGATAAATTAACACTTGAAATTACTACAAACGGTACTATCGTTTCTGACGAAGCTTTGTCACTCTCAGCTAAAATCTTGACAGACCACTTGAACTTGTTCGTTGATCTTTCAGAAGTTGCAGCTGAAGCTGAAACACTTGTTGTTAAAGATGAAGTTAAAACAGAACGTGTGCTCGATAAAATTATTGAAGAAATGGACTTCTCAGTTCGTGCTTACAATGGTTTGAAACGTGCAGGTATCAACACTGTTGCTGATATTGTTGAAATGAGCGAAGCTGACATGATTAAAGTCAAAAACCTCGGTCACAAATCAGTAGAAGAAGTCAAAGTTAAATTGACTGAATTGGGACTTTCCCTT
>rpoA_Lcl-272
ATGATTGAGTTTGAAAAACCAAAAATTACTAAATTTGACGAATCAGAAAATTACGGTAAATTCGTTGTTGAACCACTTGAACGTGGTTATGGTACAACTTTAGGTAACTCTCTGCGTCGCGTCCTTTTGTCATCACTTCCTGGTGCTGCTGTGACTTCAATTCAAATTGAAGGTGTTCAACACGAATTCGCAACAATCCCTGGCGTACGTGAAGATGTCATCCAAATCGTTCTTGCGGTTAAAGGAATTGCCATCAAATCATACGTTGAATCTGAAAAACAAATCGAACTTGACGTTACTGGTCCTATGGATGTTACTGCTGGTGATATCTTAACTGATAGCGACATTGAAATTGTCAACAAAGACCATTACTTGTTCTCTATTGCTGAAGGTCACTCAATGCGTGCTGTAATGACTGTTAAAAAAGGATACGGCTATGTTCCGGCTGACGAAAATAAAGTCGATGGAGCGCCAATTGGCACAATTGCTGTAGACTCAATTTACACACCAGTAAGTAAAGTAAATTATCAAGTTGAACCTGCCCGTGTTGGTGGAGATTCTAGCTACGATAAATTAACACTTGAAATTACTACAAACGGTACTATCGTTTCTGACGAAGCTTTGTCACTCTCAGCTAAAATCTTGACAGACCACTTGAACTTGTTCGTTGATCTTTCAGAAGTTGCAGCTGAAGCTGAAACACTTGTTGTTAAAGATGAAGTTAAAACAGAACGTGTGCTCGATAAAATTATTGAAGAAATGGACTTCTCAGTTCGTGCTTACAATGGTTTGAAACGTGCAGGTATCAACACTGTTGCTGATATTGTTGAAATGAGCGAAGCTGACATGATTAAAGTCAAAAACCTCGGTCACAAATCAGTAGAAGAAGTCAAAGTTAAATTGACTGAATTGGGACTTTCCCTT
>rpoA_Lcl-273
ATGATTGAGTTTGAAAAACCAAAAATTACTAAATTTGACGAATCAGAAAATTACGGTAAATTCGTTGTTGAACCACTTGAACGTGGTTATGGTACAACTTTAGGTAACTCTCTGCGTCGCGTCCTTTTGTCATCACTTCCTGGTGCTGCTGTGACTTCAATTCAAATTGAAGGTGTTCAACACGAATTCGCAACAATCCCTGGCGTACGTGAAGATGTCATCCAAATCGTTCTTGCGGTTAAAGGAATTGCCATCAAATCATACGTTGAATCTGAAAAACAAATCGAACTTGACGTTACTGGTCCTATGAATGTTACTGCTGGTGATATCTTAACAGATAGCGACATTGAAATTGTCAACAAAGACCATTACTTGTTCTCTATTGCTGAAGGTCACTCAATGCGTGCTGTAATGACTGTTAAAAAAGGATACGGCTATGTTCCGGCTGACGAAAATAAAGTCGATGGAGCGCCAATTGGCACAATTGCTGTAGACTCAATTTACACACCAGTAAGTAAAGTAAATTATCAAGTTGAACCTGCCCGTGTTGGTGGAGATTCTAGCTACGATAAATTAACACTTGAAATTACTACAAACGGTACTATCGTTTCTGACGAAGCTTTGTCACTCTCAGCTAAAATCTTGACAGACCACTTGAACTTGTTCGTTGATCTTTCAGAAGTTGCAGCTGAAGCTGAAACACTTGTTGTTAAAGATGAAGTTAAAACAGAACGTGTGCTCGATAAAATTATTGAAGAAATGGACTTCTCAGTTCGTGCTTACAATGGTTTGAAACGTGCAGGTATCAACACTGTTGCTGATATTGTTGAAATGAGCGAAGCTGACATGATTAAAGTCAAAAACCTCGGTCACAAATCAGTAGAAGAAGTCAAAGTTAAATTGACTGAATTGGGACTTTCCCTT
>rpoA_Lcl-274
ATGATTGAGTTTGAAAAACCAAAAATTACTAAATTTGACGAATCAGAAAATTACGGTAAATTCGTTGTTGAACCACTTGAACGTGGTTATGGTACAACTTTAGGTAACTCTCTGCGTCGCGTCCTTTTGTCATCACTTCCTGGTGCTGCTGTGACTTCAATTCAAATTGAAGGTGTTCAACACGAATTCGCAACAATCCCTGGCGTACGTGAAGATGTCATCCAAATCGTTCTTGCGGTTAAAGGAATTGCCATCAAATCATACGTTGAATCTGAAAAACAAATCGAACTTGACGTTACTGGTCCTATGAATGTTACTGCTGGTGATATCTTAACTGATAGCGACATTGAAATTGTCAACAAAGACCATTACTTGTTCTCTATTGCTGAAGGTCACTCAATGCGTGCTGTAATGACTGTTAAAAAAGGATACGGCTATGTTCCGGCTGACGAAAATAAAGTCGATGGAGCGCCAATTGGCACAATTGCTGTAGACTCAATTTACACACCAGTAAGTAAAGTAAATTATCAAGTTGAACCTGCCCGTGTTGGTGGAGATTCTAGCTACGATAAATTAACACTTGAAATTACTACAAACGGTACTATCGTTTCTGACGAAGCTTTGTCACTCTCAGCTAAAATCTTGACAGACCACTTGAACTTGTTCGTTGATCTTTCAGAAGTTGCAGCTGAAGCTGAAACACTTGTTGTTAAAGATGAAGTTAAAACAGAACGTGTGCTCGATAAAATTATTGAAGAAATGGACTTCTCAGTTCGTGCTTACAATGGTTTGAAACGTGCAGGTATCAACACTGTTGCTGATATTGTTGAAATGAGCGAAGCTGACATGATTAAAGTCAAAAACCTCGGTCACAAATCAGTAGAAGAAGTCAAAGTTAAATTGACTGAATTGGGACTTTCCCTT
>rpoA_Lcl-275
ATGATTGAGTTTGAAAAACCAAAAATTACTAAATTTGACGAATCAGAAAATTACGGTAAATTCGTTGTTGAACCACTTGAACGTGGTTATGGTACAACTTTAGGTAACTCTCTGCGTCGCGTCCTTTTGTCATCACTTCCTGGTGCTGCTGTGACTTCAATTCAAATTGAAGGTGTTCAACACGAATTCGCAACAATCCCTGGCGTACGTGAAGATGTCATCCAAATCGTTCTTGCGGTTAAAGGAATTGCCATCAAATCATACGTTGAATCTGAAAAACAAATCGAACTTGACGTTACTGGTCCTATGGATGTTACTGCTGGTGATATCTTAACTGATAGCGACATTGAAATTGTCAACAAAGACCATTACTTGTTCTCTATTGCTGAAGGTCACTCAATGCGTGCTGTAATGACTGTTAAAAAAGGATACGGCTATGTTCCGGCTGACGAAAATAAAGTCGATGGAGCGCCAATTGGCACAATTGCTGTAGACTCAATTTACACACCAGTAAGTAAAGTAAATTATCAAGTTGAACCTGCCCGTGTTGGTGGAGATTCTAGCTACGATAAATTAACACTTGAAATTACTACAAACGGTACTATCGTTTCTGACGAAGCTTTGTCACTCTCAGCTAAAATCTTGACAGACCACTTGAACTTGTTCGTTGATCTTTCAGAAGTTGCAGCTGAAGCTGAAACACTTGTTGTTAAAGATGAAGTTAAAACAGAACGTGTGCTCGATAAAATTATTGAAGAAATGGACTTCTCAGTTCGTGCTTACAATGGTTTGAAACGTGCAGGTATCAACACTGTTGCTGATATTGTTGAAATGAGCGAAGCTGACATGATTAAAGTCAAAAACCTCGGTCACAAATCAGTAGAAGAAGTCAAAGTTAAATTGACTGAATTGGGACTTTCCCTT
>rpoA_Lcl-276
ATGATTGAGTTTGAAAAACCAAAAATTACTAAATTTGACGAATCAGAAAATTACGGTAAATTCGTTGTTGAACCACTTGAACGTGGTTATGGTACAACTTTAGGTAACTCTCTGCGTCGCGTCCTTTTGTCATCACTTCCTGGTGCTGCTGTGACTTCAATTCAAATTGAAGGTGTTCAACACGAATTCGCAACAATCCCTGGCGTACGTGAAGATGTCATCCAAATCGTTCTTGCGGTTAAAGGAATTGCCATCAAATCATACGTTGAATCTGAAAAACAAATCGAACTTGACGTTACTGGTCCTATGGATGTTACTGCTGGTGATATCTTAACTGATAGCGACATTGAAATTGTCAACAAAGACCATTACTTGTTCTCTATTGCTGAAGGTCACTCAATGCGTGCTGTAATGACTGTTAAAAAAGGATACGGCTATGTTCCGGCTGACGAAAATAAAGTCGATGGAGCGCCAATTGGCACAATTGCTGTAGACTCAATTTACACACCAATAAGTAAAGTAAATTATCAAGTTGAACCTGCCCGTGTTGGTGGAGATTCTAGCTACGATAAATTAACACTTGAAATTACTACAAACGGTACTATCGTTTCTGACGAAGCTTTGTCACTCTCAGCTAAAATCTTGACAGACCACTTGAACTTGTTCGTTGATCTTTCAGAAGTTGCAGCTGAAGCTGAAACACTTGTTGTTAAAGATGAAGTTAAAACAGAACGTGTGCTTGATAAAATTATTGAAGAAATGGACTTCTCAGTTCGTGCTTACAATGGTTTGAAACGTGCAGGTATCAACACTGTTGCTGATATTGTTGAAATGAGCGAAGCTGACATGATTAAAGTCAAAAACCTCGGTCACAAATCAGTAGAAGAAGTCAAAGTTAAATTGACTGAATTGGGACTTTCCCTT
>rpoA_Lcl-277
ATGATTGAGTTTGAAAAACCAAAAATTACTAAATTTGACGAATCAGAAAATTACGGTAAATTCGTTGTTGAACCACTTGAACGTGGTTATGGTACAACTTTAGGTAACTCTCTGCGTCGCGTCCTTTTGTCATCACTTCCTGGTGCTGCTGTGACTTCAATTCAAATTGAAGGTGTTCAACACGAATTCGCAACAATCCCTGGCGTACGTGAAGATGTCATCCAAATCGTTCTTGCGGTTAAAGGAATTGCCATCAAATCATACGTTGAATCTGAAAAACAAATCGAACTTGACGTTACTGGTCCTATGGATGTTACTGCTGGTGATATCTTAACTGATAGCGACATTGAAATTGTCAACAAAGACCATTACTTGTTCTCTATTGCTGAAGGTCACTCAATGCGTGCTGTAATGACTGTTAAAAAAGGATACGGCTATGTTCCGGCTGACGAAAATAAAGTCGATGGAGCGCCAATTGGCACAATTGCTGTAGACTCAATTTACACACCAGTAAGTAAAGTAAATTATCAAGTTGAACCTGCCCGTGTTGGTGGAGATTCTAGCTACGATAAATTAACACTTGAAATTACTACAAACGGTACTATCGTTTCTGACGAAGCTTTGTCACTCTCAGCTAAAATCTTGACAGACCACTTGAACTTGTTCGTTGATCTTTCAGAAGTTGCAGCTGAAGCTGAAACACTTGTTGTTAAAGATGAAGTTAAAACAGAACGTGTGCTCGATAAAATTATTGAAGAAATGGACTTCTCAGTTCGTGCTTACAATGGTTTGAAACGTGCAGGTATCAACACTGTTGCTGATATTGTTGAAATGAGCGAAGCTGACATGATTAAAGTCAAAAACCTCGGTCACAAATCAGTAGAAGAAGTCAAAGTTAAATTGACTGAATTGGGACTTTCCCTT
>rpoA_Lcl-278
ATGATTGAGTTTGAAAAACCAAAAATTACTAAATTTGACGAATCAGAAAATTACGGTAAATTCGTTGTTGAACCACTTGAACGTGGTTATGGTACAACTTTAGGTAACTCTCTGCGTCGCGTCCTTTTGTCATCACTTCCTGGTGCTGCTGTGACTTCAATTCAAATTGAAGGTGTTCAACACGAATTCGCAACAATCCCTGGCGTACGTGAAGATGTCATCCAAATCGTTCTTGCGGTTAAAGGAATTGCCATCAAATCATACGTTGAATCTGAAAAACAAATCGAACTTGACGTTACTGGTCCTATGAATGTTACTGCTGGTGATATCTTAACAGATAGCGACATTGAAATTGTCAACAAAGACCATTACTTGTTCTCTATTGCTGAAGGTCACTCAATGCGTGCTGTAATGACTGTTAAAAAAGGATACGGCTATGTTCCGGCTGACGAAAATAAAGTCGATGGAGCGCCAATTGGCACAATTGCTGTAGACTCAATTTACACACCAGTAAGTAAAGTAAATTATCAAGTTGAACCTGCCCGTGTTGGTGGAGATTCTAGCTACGATAAATTAACACTTGAAATTACTACAAACGGTACTATCGTTTCTGACGAAGCTTTGTCACTCTCAGCTAAAATCTTGACAGACCACTTGAACTTGTTCGTTGATCTTTCAGAAGTTGCAGCTGAAGCTGAAACACTTGTTGTTAAAGATGAAGTTAAAACAGAACGTGTGCTCGATAAAATTATTGAAGAAATGGACTTCTCAGTTCGTGCTTACAATGGTTTGAAACGTGCAGGTATCAACACTGTTGCTGATATTGTTGAAATGAGCGAAGCTGACATGATTAAAGTCAAAAACCTCGGTCACAAATCAGTAGAAGAAGTCAAAGTTAAATTGACTGAATTGGGACTTTCCCTT
>rpoA_Lcl-279
ATGATTGAGTTTGAAAAACCAAAAATTACTAAATTTGACGAATCAGAAAATTACGGTAAATTCGTTGTTGAACCACTTGAACGTGGTTATGGTACAACTTTAGGTAACTCTCTGCGTCGCGTCCTTTTGTCATCACTTCCTGGTGCTGCTGTGACTTCAATTCAAATTGAAGGTGTTCAACACGAATTCGCAACAATCCCTGGCGTACGTGAAGATGTCATCCAAATCGTTCTTGCGGTTAAAGGAATTGCCATCAAATCATACGTTGAATCTGAAAAACAAATCGAACTTGACGTTACTGGTCCTATGGATGTTACTGCTGGTGATATCTTAACTGATAGCGACATTGAAATTGTCAACAAAGACCATTACTTGTTCTCTATTGCTGAAGGTCACTCAATGCGTGCTGTAATGACTGTTAAAAAAGGATACGGCTATGTTCCGGCTGACGAAAATAAAGTCGATGGAGCGCCAATTGGCACAATTGCTGTAGACTCAATTTACACACCAATAAGTAAAGTAAATTATCAAGTTGAACCTGCCCGTGTTGGTGGAGATTCTAGCTACGATAAATTAACACTTGAAATTACTACAAACGGTACTATCGTTTCTGACGAAGCTTTGTCACTCTCAGCTAAAATCTTGACAGACCACTTGAACTTGTTCGTTGATCTTTCAGAAGTTGCAGCTGAAGCTGAAACACTTGTTGTTAAAGATGAAGTTAAAACAGAACGTGTGCTTGATAAAATTATTGAAGAAATGGACTTCTCAGTTCGTGCTTACAATGGTTTGAAACGTGCAGGTATCAACACTGTTGCTGATATTGTTGAAATGAGCGAAGCTGACATGATTAAAGTCAAAAACCTCGGTCACAAATCAGTAGAAGAAGTCAAAGTTAAATTGACTGAATTGGGACTTTCCCTT
>rpoA_Lcl-280
ATGATTGAGTTTGAAAAACCAAAAATTACTAAATTTGACGAATCAGAAAATTACGGTAAATTCGTTGTTGAACCACTTGAACGTGGTTATGGTACAACTTTAGGTAACTCTCTGCGTCGCGTCCTTTTGTCATCACTTCCTGGTGCTGCTGTGACTTCAATTCAAATTGAAGGTGTTCAACACGAATTCGCAACAATCCCTGGCGTACGTGAAGATGTCATCCAAATCGTTCTTGCGGTTAAAGGAATTGCCATCAAATCATACGTTGAATCTGAAAAACAAATCGAACTTGACGTTACTGGTCCTATGGATGTTACTGCTGGTGATATCTTAACTGATAGCGACATTGAAATTGTCAACAAAGACCATTACTTGTTCTCTATTGCTGAAGGTCACTCAATGCGTGCTGTAATGACTGTTAAAAAAGGATACGGCTATGTTCCGGCTGACGAAAATAAAGTCGATGGAGCGCCAATTGGCACAATTGCTGTAGACTCAATTTACACACCAGTAAGTAAAGTAAATTATCAAGTTGAACCTGCCCGTGTTGGTGGAGATTCTAGCTACGATAAATTAACACTTGAAATTACTACAAACGGTACTATCGTTTCTGACGAAGCTTTGTCACTCTCAGCTAAAATCTTGACAGACCACTTGAACTTGTTCGTTGATCTTTCAGAAGTTGCAGCTGAAGCTGAAACACTTGTTGTTAAAGATGAAGTTAAAACAGAACGTGTGCTCGATAAAATTATTGAAGAAATGGACTTCTCAGTTCGTGCTTACAATGGTTTGAAACGTGCAGGTATCAACACTGTTGCTGATATTGTTGAAATGAGCGAAGCTGACATGATTAAAGTCAAAAACCTCGGTCACAAATCAGTAGAAGAAGTCAAAGTTAAATTGACTGAATTGGGACTTTCCCTT
>rpoA_Lcl-281
ATGATTGAGTTTGAAAAACCAAAAATTACTAAATTTGACGAATCAGAAAATTACGGTAAATTCGTTGTTGAACCACTTGAACGTGGTTATGGTACAACTTTAGGTAACTCTCTGCGTCGCGTCCTTTTGTCATCACTTCCTGGTGCTGCTGTGACTTCAATTCAAATTGAAGGTGTTCAACACGAATTCGCAACAATCCCTGGCGTACGTGAAGATGTCATCCAAATCGTTCTTGCGGTTAAAGGAATTGCCATCAAATCATACGTTGAATCTGAAAAACAAATCGAACTTGACGTTACTGGTCCTATGGATGTTACTGCTGGTGATATCTTAACTGATAGCGACATTGAAATTGTCAACAAAGACCATTACTTGTTCTCTATTGCTGAAGGTCACTCAATGCGTGCTGTAATGACTGTTAAAAAAGGATACGGCTATGTTCCGGCTGACGAAAATAAAGTCGATGGAGCGCCAATTGGCACAATTGCTGTAGACTCAATTTACACACCAGTAAGTAAAGTAAATTATCAAGTTGAACCTGCCCGTGTTGGTGGAGATTCTAGCTACGATAAATTAACACTTGAAATTACTACAAACGGTACTATCGTTTCTGACGAAGCTTTGTCACTCTCAGCTAAAATCTTGACAGACCACTTGAACTTGTTCGTTGATCTTTCAGAAGTTGCAGCTGAAGCTGAAACACTTGTTGTTAAAGATGAAGTTAAAACAGAACGTGTGCTCGATAAAATTATTGAAGAAATGGACTTCTCAGTTCGTGCTTACAATGGTTTGAAACGTGCAGGTATCAACACTGTTGCTGATATTGTTGAAATGAGCGAAGCTGACATGATTAAAGTCAAAAACCTCGGTCACAAATCAGTAGAAGAAGTCAAAGTTAAATTGACTGAATTGGGACTTTCCCTT
>rpoA_Lcl-282
ATGATTGAGTTTGAAAAACCAAAAATTACTAAATTTGACGAATCAGAAAATTACGGTAAATTCGTTGTTGAACCACTTGAACGTGGTTATGGTACAACTTTAGGTAACTCTCTGCGTCGCGTCCTTTTGTCATCACTTCCTGGTGCTGCTGTGACTTCAATTCAAATTGAAGGTGTTCAACACGAATTCGCAACAATCCCTGGCGTACGTGAAGATGTCATCCAAATCGTTCTTGCGGTTAAAGGAATTGCCATCAAATCATACGTAGAGTCTGAAAAACAAATCGAACTTGACGTAACTGGTCCTATGGATGTTACTGCTGGTGATATCTTAACTGATAGCGACATTGAAATTGTCAACAAAGACCATTACTTGTTCTCTATTGCTGAAGGTCACTCAATGCGTGCTGTAATGACTGTTAAAAAAGGATACGGCTATGTTCCGGCTGACGAAAATAAAGTCGATGGAGCGCCAATTGGCACAATTGCTGTAGACTCAATTTACACACCAGTAAGTAAAGTAAATTATCAAGTAGAACCTGCCCGTGTTGGTGGAGATTCTAGCTATGATAAATTAACACTTGAAATTACTACAAACGGTACTATCGTTTCTGACGAAGCTTTGTCACTCTCAGCTAAAATCTTGACAGACCACTTGAACTTGTTCGTTGATCTTTCAGAAGTTGCAGCTGAAGCCGAAACACTTGTTGTTAAAGATGAAGTTAAAACAGAACGTGTGCTCGATAAAATTATTGAAGAAATGGACTTCTCAGTTCGTGCTTACAATGGTTTGAAACGCGCAGGTATTAACACTGTTGCTGATATTGTTGAAATGAGCGAAGCTGACATGATTAAAGTCAAAAACCTCGGTCACAAATCAGTAGAAGAAGTCAAAGTTAAATTGACTGAATTGGGACTTTCCCTT
>rpoA_Lcl-283
ATGATTGAGTTTGAAAAACCAAAAATTACTAAATTTGACGAATCAGAAAATTACGGTAAATTCGTTGTTGAACCACTTGAACGTGGTTATGGTACAACTTTAGGTAACTCTCTGCGTCGCGTCCTTTTGTCATCACTTCCTGGTGCTGCTGTGACTTCAATTCAAATTGAAGGTGTTCAACACGAATTCGCAACAATCCCTGGCGTACGTGAAGATGTCATCCAAATCGTTCTTGCGGTTAAAGGAATTGCCATCAAATCATACGTTGAATCTGAAAAACAAATCGAACTTGACGTTACTGGTCCTATGGATGTTACTGCTGGTGATATCTTAACTGATAGCGACATTGAAATTGTCAACAAAGACCATTACTTGTTCTCTATTGCTGAAGGTCACTCAATGCGTGCTGTAATGACTGTTAAAAAAGGATACGGCTATGTTCCGGCTGACGAAAATAAAGTCGATGGAGCGCCAATTGGCACAATTGCTGTAGACTCAATTTACACACCAGTAAGTAAAGTAAATTATCAAGTTGAACCTGCCCGTGTTGGTGGAGATTCTAGCTACGATAAATTAACACTTGAAATTACTACAAACGGTACTATCGTTTCTGACGAAGCTTTGTCACTCTCAGCTAAAATCTTGACAGACCACTTGAACTTGTTCGTTGATCTTTCAGAAGTTGCAGCTGAAGCTGAAACACTTGTTGTTAAAGATGAAGTTAAAACAGAACGTGTGCTCGATAAAATTATTGAAGAAATGGACTTCTCAGTTCGTGCTTACAATGGTTTGAAACGTGCAGGTATCAACACTGTTGCTGATATTGTTGAAATGAGCGAAGCTGACATGATTAAAGTCAAAAACCTCGGTCACAAATCAGTAGAAGAAGTCAAAGTTAAATTGACTGAATTGGGACTTTCCCTT
>rpoA_Lcl-284
ATGATTGAGTTTGAAAAACCAAAAATTACTAAATTTGACGAATCAGAAAATTACGGTAAATTCGTTGTTGAACCACTTGAACGTGGTTATGGTACAACTTTAGGTAACTCTCTGCGTCGCGTCCTTTTGTCATCACTTCCTGGTTCTGCTGTGACTTCAATTCAAATTGAAGGTGTTCAACACGAATTCGCAACAATCCCTGGCGTACGTGAAGATGTCATCCAAATCGTTCTTGCGGTTAAAGGAATTGCCATCAAATCATACGTTGAATCTGAAAAACAAATCGAACTTGACGTTACTGGTCCTATGGATGTTACTGCTGGTGATATCTTAACTGATAGCGACATTGAAATTGTCAACAAAGACCATTACTTGTTCTCTATTGCTGAAGGTCACTCAATGCGTGCTGTAATGACTGTTAAAAAAGGATACGGCTATGTTCCGGCTGACGAAAATAAAGTCGATGGAGCGCCAATTGGCACAATTGCTGTAGACTCAATTTACACACCAGTAAGTAAAGTAAATTATCAAGTTGAACCTGCCCGTGTTGGTGGAGATTCTAGCTACGATAAATTAACACTTGAAATTACTACAAACGGTACTATCGTTTCTGACGAAGCTTTGTCACTCTCAGCTAAAATCTTGACAGACCACTTGAACTTGTTCGTTGATCTTTCAGAAGTTGCAGCTGAAGCTGAAACACTTGTTGTTAAAGATGAAGTTAAAACAGAACGTGTGCTCGATAAAATTATTGAAGAAATGGACTTCTCAGTTCGTGCTTACAATGGTTTGAAACGTGCAGGTATCAACACTGTTGCTGATATTGTTGAAATGAGCGAAGCTGACATGATTAAAGTCAAAAACCTCGGTCACAAATCAGTAGAAGAAGTCAAAGTTAAATTGACTGAATTGGGACTTTCCCTT
>rpoA_Lcl-285
ATGATTGAGTTTGAAAAACCAAAAATTACTAAATTTGACGAATCAGAAAATTACGGTAAATTCGTTGTTGAACCACTTGAACGTGGTTATGGTACAACTTTAGGTAACTCTCTGCGTCGCGTCCTTTTGTCATCACTTCCTGGTTCTGCTGTGACTTCAATTCAAATTGAAGGTGTTCAACACGAATTCGCAACAATCCCTGGCGTACGTGAAGATGTCATCCAAATCGTTCTTGCGGTTAAAGGAATTGCCATCAAATCATACGTTGAATCTGAAAAACAAATCGAACTTGACGTTACTGGTCCTATGGATGTTACTGCTGGTGATATCTTAACTGATAGCGACATTGAAATTGTCAACAAAGACCATTACTTGTTCTCTATTGCTGAAGGTCACTCAATGCGTGCTGTAATGACTGTTAAAAAAGGATACGGCTATGTTCCGGCTGACGAAAATAAAGTCGATGGAGCGCCAATTGGCACAATTGCTGTAGACTCAATTTACACACCAGTAAGTAAAGTAAATTATCAAGTTGAACCTGCCCGTGTTGGTGGAGATTCTAGCTACGATAAATTAACACTTGAAATTACTACAAACGGTACTATCGTTTCTGACGAAGCTTTGTCACTCTCAGCTAAAATCTTGACAGACCACTTGAACTTGTTCGTTGATCTTTCAGAAGTTGCAGCTGAAGCTGAAACACTTGTTGTTAAAGATGAAGTTAAAACAGAACGTGTGCTCGATAAAATTATTGAAGAAATGGACTTCTCAGTTCGTGCTTACAATGGTTTGAAACGTGCAGGTATCAACACTGTTGCTGATATTGTTGAAATGAGCGAAGCTGACATGATTAAAGTCAAAAACCTCGGTCACAAATCAGTAGAAGAAGTCAAAGTTAAATTGACTGAATTGGGACTTTCCCTT
>rpoA_Lcl-286
ATGATTGAGTTTGAAAAACCAAAAATTACTAAATTTGACGAATCAGAAAATTACGGTAAATTCGTTGTTGAACCACTTGAACGTGGTTATGGTACAACTTTAGGTAACTCTCTGCGTCGCGTCCTTTTGTCATCACTTCCTGGTGCTGCTGTGACTTCAATTCAAATTGAAGGTGTTCAACACGAATTCGCAACAATCCCTGGCGTACGTGAAGATGTCATCCAAATCGTTCTTGCGGTTAAAGGAATTGCCATCAAATCATACGTTGAATCTGAAAAACAAATCGAACTTGACGTTACTGGTCCTATGGATGTTACTGCTGGTGATATCTTAACTGATAGCGACATTGAAATTGTCAACAAAGACCATTACTTGTTCTCTATTGCTGAAGGTCACTCAATGCGTGCTGTAATGACTGTTAAAAAAGGATACGGCTATGTTCCGGCTGACGAAAATAAAGTCGATGGAGCGCCAATTGGCACAATTGCTGTAGACTCAATTTACACACCAGTAAGTAAAGTAAATTATCAAGTTGAACCTGCCCGTGTTGGTGGAGATTCTAGCTACGATAAATTAACACTTGAAATTACTACAAACGGTACTATCGTTTCTGACGAAGCTTTGTCACTCTCAGCTAAAATTTTGACAGACCACTTGAACTTGTTCGTTGATCTTTCAGAAGTTGCAGCTGAAGCTGAAACACTTGTTGTTAAAGATGAAGTTAAAACAGAACGTGTGCTCGATAAAATTATTGAAGAAATGGACTTCTCAGTTCGTACTTACAATGGTTTGAAACGTGCAGGTATCAACACTGTTGCTGATATTGTTGAAATGAGCGAAGCTGACATGATTAAAGTCAAAAACCTCGGTCACAAATCAGTAGAAGAAGTCAAAGTTAAATTGACTGAATTGGGACTTTCCCTT
>rpoA_Lcl-287
ATGATTGAGTTTGAAAAACCAAAAATTACTAAATTTGACGAATCAGAAAATTACGGTAAATTCGTTGTTGAACCACTTGAACGTGGTTATGGTACAACTTTAGGTAACTCTCTGCGTCGCGTCCTTTTGTCATCACTTCCTGGTGCTGCTGTGACTTCAATTCAAATTGAAGGTGTTCAACACGAATTCGCAACAATCCCTGGCGTACGTGAAGATGTCATCCAAATCGTTCTTGCGGTTAAAGGAATTGCCATCAAATCATACGTTGAATCTGAAAAACAAATCGAACTTGACGTTACTGGTCCTATGGATGTTACTGCTGGTGATATCTTAACTGATAGCGACATTGAAATTGTCAACAAAGACCATTACTTGTTCTCTATTGCTGAAGGTCACTCAATGCGTGCTGTAATGACTGTTAAAAAAGGATACGGCTATGTTCCGGCTGACGAAAATAAAGTCGATGGAGCGCCAATTGGCACAATTGCTGTAGACTCAATTTACACACCAGTAAGTAAAGTAAATTATCAAGTTGAACCTGCCCGTGTTGGTGGAGATTCTAGCTACGATAAATTAACACTTGAAATTACTACAAACGGTACTATCGTTTCTGACGAAGCTTTGTCACTCTCAGCTAAAATCTTGACAGACCACTTGAACTTGTTCGTTGATCTTTCAGAAGTTGCAGCTGAAGCTGAAACACTTGTTGTTAAAGATGAAGTTAAAACAGAACGTGTGCTCGATAAAATTATTGAAGAAATGGACTTCTCAGTTCGTGCTTACAATGGTTTGAAACGTGCAGGTATCAACACTGTTGCTGATATTGTTGAAATGAGCGAAGCTGACATGATTAAAGTCAAAAACCTCGGTCACAAATCAGTAGAAGAAGTCAAAGTTAAATTGACTGAATTGGGACTTTCCCTT
>rpoA_Lcl-288
ATGATTGAGTTTGAAAAACCAAAAATTACTAAATTTGACGAATCAGAAAATTACGGTAAATTCGTTGTTGAACCACTTGAACGTGGTTATGGTACAACTTTAGGTAACTCTCTGCGTCGCGTCCTTTTGTCATCACTTCCTGGTGCTGCTGTGACTTCAATTCAAATTGAAGGTGTTCAACACGAATTCGCAACAATCCCTGGCGTACGTGAAGATGTCATCCAAATCGTTCTTGCGGTTAAAGGAATTGCCATCAAATCATACGTTGAATCTGAAAAACAAATCGAACTTGACGTTACTGGTCCTATGGATGTTACTGCTGGTGATATCTTAACTGATAGCGACATTGAAATTGTCAACAAAGACCATTACTTGTTCTCTATTGCTGAAGGTCACTCAATGCGTGCTGTAATGACTGTTAAAAAAGGATACGGCTATGTTCCGGCTGACGAAAATAAAGTCGATGGAGCGCCAATTGGCACAATTGCTGTAGACTCAATTTACACACCAGTAAGTAAAGTAAATTATCAAGTTGAACCTGCCCGTGTTGGTGGAGATTCTAGCTACGATAAATTAACACTTGAAATTACTACAAACGGTACTATCGTTTCTGACGAAGCTTTGTCACTCTCAGCTAAAATCTTGACAGACCACTTGAACTTGTTCGTTGATCTTTCAGAAGTTGCAGCTGAAGCTGAAACACTTGTTGTTAAAGATGAAGTTAAAACAGAACGTGTGCTCGATAAAATTATTGAAGAAATGGACTTCTCAGTTCGTGCTTACAATGGTTTGAAACGTGCAGGTATCAACACTGTTGCTGATATTGTTGAAATGAGCGAAGCTGACATGATTAAAGTCAAAAACCTCGGTCACAAATCAGTAGAAGAAGTCAAAGTTAAATTGACTGAATTGGGACTTTCCCTT
>rpoA_Lcl-289
ATGATTGAGTTTGAAAAACCAAAAATTACTAAATTTGACGAATCAGAAAATTACGGTAAATTCGTTGTTGAACCACTTGAACGTGGTTATGGTACAACTTTAGGTAACTCTCTGCGTCGCGTCCTTTTGTCATCACTTCCTGGTGCTGCTGTGACTTCAATTCAAATTGAAGGTGTTCAACACGAATTCGCAACAATCCCTGGCGTACGTGAAGATGTCATCCAAATCGTTCTTGCGGTTAAAGGAATTGCCATCAAATCATACGTTGAATCTGAAAAACAAATCGAACTTGACGTTACTGGTCCTATGGATGTTACTGCTGGTGATATCTTAACTGATAGCGACATTGAAATTGTCAACAAAGACCATTACTTGTTCTCTATTGCTGAAGGTCACTCAATGCGTGCTGTAATGACTGTTAAAAAAGGATACGGCTATGTTCCGGCTGACGAAAATAAAGTCGATGGAGCGCCAATTGGCACAATTGCTGTAGACTCAATTTACACACCAGTAAGTAAAGTAAATTATCAAGTTGAACCTGCCCGTGTTGGTGGAGATTCTAGCTACGATAAATTAACACTTGAAATTACTACAAACGGTACTATCGTTTCTGACGAAGCTTTGTCACTCTCAGCTAAAATCTTGACAGACCACTTGAACTTGTTCGTTGATCTTTCAGAAGTTGCAGCTGAAGCTGAAACACTTGTTGTTAAAGATGAAGTTAAAACAGAACGTGTGCTCGATAAAATTATTGAAGAAATGGACTTCTCAGTTCGTGCTTACAATGGTTTGAAACGTGCAGGTATCAACACTGTTGCTGATATTGTTGAAATGAGCGAAGCTGACATGATTAAAGTCAAAAACCTCGGTCACAAATCAGTAGAAGAAGTCAAAGTTAAATTGACTGAATTGGGACTTTCCCTT
>rpoA_Lcl-290
ATGATTGAGTTTGAAAAACCAAAAATTACTAAATTTGACGAATCAGAAAATTACGGTAAATTCGTTGTTGAACCACTTGAACGTGGTTATGGTACAACTTTAGGTAACTCTATGCGTCGCGTCCTTTTGTCATCACTTCCTGGTGCTGCTGTGACTTCAATTCAAATTGAAGGTGTTCAACACGAATTCGCAACAATCCCTGGCGTACGTGAAGATGTCATCCAAATCGTTCTTGCGGTTAAAGGAATTGCCATCAAATCATACGTTGAATCTGAAAAACAAATCGAACTTGACGTTACTGGTCCTATGGATGTTACTGCTGGTGATATCTTAACTGATAGCGACATTGAAATTGTCAACAAAGACCATTACTTGTTCTCTATTGCTGAAGGTCACTCAATGCGTGCTGTAATGACTGTTAAAAAAGGATACGGCTATGTTCCGGCTGACGAAAATAAAGTCGATGGAGCGCCAATTGGCACAATTGCTGTAGACTCAATTTACACACCAGTAAGTAAAGTAAATTATCAAGTTGAACCTGCCCGTGTTGGTGGAGATTCTAGCTACGATAAATTAACACTTGAAATTACTACAAACGGTACTATCGTTTCTGACGAAGCTTTGTCACTCTCAGCTAAAATCTTGACAGACCACTTGAACTTGTTCGTTGATCTTTCAGAAGTTGCAGCTGAAGCTGAAACACTTGTTGTTAAAGATGAAGTTAAAACAGAACGTGTGCTCGATAAAATTATTGAAGAAATGGACTTCTCAGTTCGTGCTTACAATGGTTTGAAACGTGCAGGTATCAACACTGTTGCTGATATTGTTGAAATGAGCGAAGCTGACATGATTAAAGTCAAAAACCTCGGTCACAAATCAGTAGAAGAAGTCAAAGTTAAATTGACTGAATTGGGACTTTCCCTT
>rpoA_Lcl-291
ATGATTGAGTTTGAAAAACCAAAAATTACTAAATTTGACGAATCAGAAAATTACGGTAAATTCGTTGTTGAACCACTTGAACGTGGTTATGGTACAACTTTAGGTAACTCTCTGCGTCGCGTCCTTTTGTCATCACTTCCTGGTGCTGCTGTGACTTCAATTCAAATTGAAGGTGTTCAACACGAATTCGCAACAATCCCTGGCGTACGTGAAGATGTCATCCAAATCGTTCTTGCGGTTAAAGGAATTGCCATCAAATCATACGTTGAATCTGAAAAACAAATCGAACTTGACGTTACTGGTCCTATGGATGTTACTGCTGGTGATATCTTAACTGATAGCGACATTGAAATTGTCAACAAAGACCATTACTTGTTCTCTATTGCTGAAGGTCACTCAATGCGTGCTGTAATGACTGTTAAAAAAGGATACGGCTATGTTCCGGCTGACGAAAATAAAGTCGATGGAGCGCCAATTGGCACAATTGCTGTAGACTCAATTTACACACCAGTAAGTAAAGTAAATTATCAAGTTGAACCTGCCCGTGTTGGTGGAGATTCTAGCTACGATAAATTAACACTTGAAATTACTACAAACGGTACTATCGTTTCTGACGAAGCTTTGTCACTCTCAGCTAAAATCTTGACAGACCACTTGAACTTGTTCGTTGATCTTTCAGAAGTTGCAGCTGAAGCTGAAACACTTGTTGTTAAAGATGAAGTTAAAACAGAACGTGTGCTCGATAAAATTATTGAAGAAATGGACTTCTCAGTTCGTGCTTACAATGGTTTGAAACGTGCAGGTATCAACACTGTTGCTGATATTGTTGAAATGAGCGAAGCTGACATGATTAAAGTCAAAAACCTCGGTCACAAATCAGTAGAAGAAGTCAAAGTTAAATTGACTGAATTGGGACTTTCCCTT
>rpoA_Lcl-292
ATGATTGAGTTTGAAAAACCAAAAATTACTAAATTTGACGAATCAGAAAATTACGGTAAATTCGTTGTTGAACCACTTGAACGTGGTTATGGTACAACTTTAGGTAACTCTCTGCGTCGCGTCCTTTTGTCATCACTTCCTGGTTCTGCTGTGACTTCAATTCAAATTGAAGGTGTTCAACACGAATTCGCAACAATCCCTGGCGTACGTGAAGATGTCATCCAAATCGTTCTTGCGGTTAAAGGAATTGCCATCAAATCATACGTTGAATCTGAAAAACAAATCGAACTTGACGTTACTGGTCCTATGGATGTTACTGCTGGTGATATCTTAACTGATAGCGACATTGAAATTGTCAACAAAGACCATTACTTGTTCTCTATTGCTGAAGGTCACTCAATGCGTGCTGTAATGACTGTTAAAAAAGGATACGGCTATGTTCCGGCTGACGAAAATAAAGTCGATGGAGCGCCAATTGGCACAATTGCTGTAGACTCAATTTACACACCAGTAAGTAAAGTAAATTATCAAGTTGAACCTGCCCGTGTTGGTGGAGATTCTAGCTACGATAAATTAACACTTGAAATTACTACAAACGGTACTATCGTTTCTGACGAAGCTTTGTCACTCTCAGCTAAAATCTTGACAGACCACTTGAACTTGTTCGTTGATCTTTCAGAAGTTGCAGCTGAAGCTGAAACACTTGTTGTTAAAGATGAAGTTAAAACAGAACGTGTGCTCGATAAAATTATTGAAGAAATGGACTTCTCAGTTCGTGCTTACAATGGTTTGAAACGTGCAGGTATCAACACTGTTGCTGATATTGTTGAAATGAGCGAAGCTGACATGATTAAAGTCAAAAACCTCGGTCACAAATCAGTAGAAGAAGTCAAAGTTAAATTGACTGAATTGGGACTTTCCCTT
>rpoA_Lcl-293
ATGATTGAGTTTGAAAAACCAAAAATTACTAAATTTGACGAATCAGAAAATTACGGTAAATTCGTTGTTGAACCACTTGAACGTGGTTATGGTACAACTTTAGGTAACTCTCTGCGTCGCGTCCTTTTGTCATCACTTCCTGGTGCTGCTGTGACTTCAATTCAAATTGAAGGTGTTCAACACGAATTCGCAACAATCCCTGGCGTACGTGAAGATGTCATCCAAATCGTTCTTGCGGTTAAAGGAATTGCCATCAAATCATACGTAGAGTCTGAAAAACAAATCGAACTTGACGTAACTGGTCCTATGGATGTTACTGCTGGTGATATCTTAACTGATAGCGACATTGAAATTGTCAACAAAGACCATTACTTGTTCTCTATTGCTGAAGGTCACTCAATGCGTGCTGTAATGACTGTTAAAAAAGGATACGGCTATGTTCCGGCTGACGAAAATAAAGTCGATGGAGCGCCAATTGGCACAATTGCTGTAGACTCAATTTACACACCAGTAAGTAAAGTAAATTATCAAGTAGAACCTGCCCGTGTTGGTGGAGATTCTAGCTATGATAAATTAACACTTGAAATTACTACAAACGGTACTATCGTTTCTGACGAAGCTTTGTCACTCTCAGCTAAAATCTTGACAGACCACTTGAACTTGTTCGTTGATCTTTCAGAAGTTGCAGCTGAAGCCGAAACACTTGTTGTTAAAGATGAAGTTAAAACAGAACGTGTGCTCGATAAAATTATTGAAGAAATGGACTTCTCAGTTCGTGCTTACAATGGTTTGAAACGCGCAGGTATTAACACTGTTGCTGATATTGTTGAAATGAGCGAAGCTGACATGATTAAAGTCAAAAACCTCGGTCACAAATCAGTAGAAGAAGTCAAAGTTAAATTGACTGAATTGGGACTTTCCCTT
>rpoA_Lcl-294
ATGATTGAGTTTGAAAAACCAAAAATTACTAAATTTGACGAATCAGAAAATTACGGTAAATTCGTTGTTGAACCACTTGAACGTGGTTATGGTACAACTTTAGGTAACTCTCTGCGTCGCGTCCTTTTGTCATCACTTCCTGGTTCTGCTGTGACTTCAATTCAAATTGAAGGTGTTCAACACGAATTCGCAACAATCCCTGGCGTACGTGAAGATGTCATCCAAATCGTTCTTGCGGTTAAAGGAATTGCCATCAAATCATACGTTGAATCTGAAAAACAAATCGAACTTGACGTTACTGGTCCTATGGATGTTACTGCTGGTGATATCTTAACTGATAGCGACATTGAAATTGTCAACAAAGACCATTACTTGTTCTCTATTGCTGAAGGTCACTCAATGCGTGCTGTAATGACTGTTAAAAAAGGATACGGCTATGTTCCGGCTGACGAAAATAAAGTCGATGGAGCGCCAATTGGCACAATTGCTGTAGACTCAATTTACACACCAGTAAGTAAAGTAAATTATCAAGTTGAACCTGCCCGTGTTGGTGGAGATTCTAGCTACGATAAATTAACACTTGAAATTACTACAAACGGTACTATCGTTTCTGACGAAGCTTTGTCACTCTCAGCTAAAATTTTGACAGACCACTTGAACTTGTTCGTTGATCTTTCAGAAGTTGCAGCTGAAGCTGAAACACTTGTTGTTAAAGATGAAGTTAAAACAGAACGTGTGCTCGATAAAATTATTGAAGAAATGGACTTCTCAGTTCGTACTTACAATGGTTTGAAACGTGCAGGTATCAACACTGTTGCTGATATTGTTGAAATGAGCGAAGCTGACATGATTAAAGTCAAAAACCTCGGTCACAAATCAGTAGAAGAAGTCAAAGTTAAATTGACTGAATTGGGACTTTCCCTT
>rpoA_Lcl-295
ATGATTGAGTTTGAAAAACCAAAAATTACTAAATTTGACGAATCAGAAAATTACGGTAAATTCGTTGTTGAACCACTTGAACGTGGTTATGGTACAACTTTAGGTAACTCTCTGCGTCGCGTCCTTTTGTCATCACTTCCTGGTTCTGCTGTGACTTCAATTCAAATTGAAGGTGTTCAACACGAATTCGCAACAATCCCTGGCGTACGTGAAGATGTCATCCAAATCGTTCTTGCGGTTAAAGGAATTGCCATCAAATCATACGTTGAATCTGAAAAACAAATCGAACTTGACGTTACTGGTCCTATGGATGTTACTGCTGGTGATATCTTAACTGATAGCGACATTGAAATTGTCAACAAAGACCATTACTTGTTCTCTATTGCTGAAGGTCACTCAATGCGTGCTGTAATGACTGTTAAAAAAGGATACGGCTATGTTCCGGCTGACGAAAATAAAGTCGATGGAGCGCCAATTGGCACAATTGCTGTAGACTCAATTTACACACCAGTAAGTAAAGTAAATTATCAAGTTGAACCTGCCCGTGTTGGTGGAGATTCTAGCTACGATAAATTAACACTTGAAATTACTACAAACGGTACTATCGTTTCTGACGAAGCTTTGTCACTCTCAGCTAAAATTTTGACAGACCACTTGAACTTGTTCGTTGATCTTTCAGAAGTTGCAGCTGAAGCTGAAACACTTGTTGTTAAAGATGAAGTTAAAACAGAACGTGTGCTCGATAAAATTATTGAAGAAATGGACTTCTCAGTTCGTACTTACAATGGTTTGAAACGTGCAGGTATCAACACTGTTGCTGATATTGTTGAAATGAGCGAAGCTGACATGATTAAAGTCAAAAACCTCGGTCACAAATCAGTAGAAGAAGTCAAAGTTAAATTGACTGAATTGGGACTTTCCCTT
>rpoA_Lcl-296
ATGATTGAGTTTGAAAAACCAAAAATTACTAAATTTGACGAATCAGAAAATTACGGTAAATTCGTTGTTGAACCACTTGAACGTGGTTATGGTACAACTTTAGGTAACTCTCTGCGTCGCGTCCTTTTGTCATCACTTCCTGGTGCTGCTGTGACTTCAATTCAAATTGAAGGTGTTCAACACGAATTCGCAACAATCCCTGGCGTACGTGAAGATGTCATCCAAATCGTTCTTGCGGTTAAAGGAATTGCCATCAAATCATACGTTGAATCTGAAAAACAAATCGAACTTGACGTTACTGGTCCTATGAATGTTACTGCTGGTGATATCTTAACAGATAGCGACATTGAAATTGTCAACAAAGACCATTACTTGTTCTCTATTGCTGAAGGTCACTCAATGCGTGCTGTAATGACTGTTAAAAAAGGATACGGCTATGTTCCGGCTGACGAAAATAAAGTCGATGGAGCGCCAATTGGCACAATTGCTGTAGACTCAATTTACACACCAGTAAGTAAAGTAAATTATCAAGTTGAACCTGCCCGTGTTGGTGGAGATTCTAGCTACGATAAATTAACACTTGAAATTACTACAAACGGTACTATCGTTTCTGACGAAGCTTTGTCACTCTCAGCTAAAATCTTGACAGACCACTTGAACTTGTTCGTTGATCTTTCAGAAGTTGCAGCTGAAGCTGAAACACTTGTTGTTAAAGATGAAGTTAAAACAGAACGTGTGCTCGATAAAATTATTGAAGAAATGGACTTCTCAGTTCGTGCTTACAATGGTTTGAAACGTGCAGGTATCAACACTGTTGCTGATATTGTTGAAATGAGCGAAGCTGACATGATTAAAGTCAAAAACCTCGGTCACAAATCAGTAGAAGAAGTCAAAGTTAAATTGACTGAATTGGGACTTTCCCTT
>rpoA_Lcl-297
ATGATTGAGTTTGAAAAACCAAAAATTACTAAATTTGACGAATCAGAAAATTACGGTAAATTCGTTGTTGAACCACTTGAACGTGGTTATGGTACAACTTTAGGTAACTCTATGCGTCGCGTCCTTTTGTCATCACTTCCTGGTGCTGCTGTGACTTCAATTCAAATTGAAGGTGTTCAACACGAATTCGCAACAATCCCTGGCGTACGTGAAGATGTCATCCAAATCGTTCTTGCGGTTAAAGGAATTGCCATCAAATCATACGTTGAATCTGAAAAACAAATCGAACTTGACGTTACTGGTCCTATGGATGTTACTGCTGGTGATATCTTAACTGATAGCGACATTGAAATTGTCAACAAAGACCATTACTTGTTCTCTATTGCTGAAGGTCACTCAATGCGTGCTGTAATGACTGTTAAAAAAGGATACGGCTATGTTCCGGCTGACGAAAATAAAGTCGATGGAGCGCCAATTGGCACAATTGCTGTAGACTCAATTTACACACCAGTAAGTAAAGTAAATTATCAAGTTGAACCTGCCCGTGTTGGTGGAGATTCTAGCTACGATAAATTAACACTTGAAATTACTACAAACGGTACTATCGTTTCTGACGAAGCTTTGTCACTCTCAGCTAAAATCTTGACAGACCACTTGAACTTGTTCGTTGATCTTTCAGAAGTTGCAGCTGAAGCTGAAACACTTGTTGTTAAAGATGAAGTTAAAACAGAACGTGTGCTCGATAAAATTATTGAAGAAATGGACTTCTCAGTTCGTGCTTACAATGGTTTGAAACGTGCAGGTATCAACACTGTTGCTGATATTGTTGAAATGAGCGAAGCTGACATGATTAAAGTCAAAAACCTCGGTCACAAATCAGTAGAAGAAGTCAAAGTTAAATTGACTGAATTGGGACTTTCCCTT
>rpoA_Lcl-298
ATGATTGAGTTTGAAAAACCAAAAATTACTAAATTTGACGAATCAGAAAATTACGGTAAATTCGTTGTTGAACCACTTGAACGTGGTTATGGTACAACTTTAGGTAACTCTATGCGTCGCGTCCTTTTGTCATCACTTCCTGGTGCTGCTGTGACTTCAATTCAAATTGAAGGTGTTCAACACGAATTCGCAACAATCCCTGGCGTACGTGAAGATGTCATCCAAATCGTTCTTGCGGTTAAAGGAATTGCCATCAAATCATACGTTGAATCTGAAAAACAAATCGAACTTGACGTTACTGGTCCTATGGATGTTACTGCTGGTGATATCTTAACTGATAGCGACATTGAAATTGTCAACAAAGACCATTACTTGTTCTCTATTGCTGAAGGTCACTCAATGCGTGCTGTAATGACTGTTAAAAAAGGATACGGCTATGTTCCGGCTGACGAAAATAAAGTCGATGGAGCGCCAATTGGCACAATTGCTGTAGACTCAATTTACACACCAGTAAGTAAAGTAAATTATCAAGTTGAACCTGCCCGTGTTGGTGGAGATTCTAGCTACGATAAATTAACACTTGAAATTACTACAAACGGTACTATCGTTTCTGACGAAGCTTTGTCACTCTCAGCTAAAATCTTGACAGACCACTTGAACTTGTTCGTTGATCTTTCAGAAGTTGCAGCTGAAGCTGAAACACTTGTTGTTAAAGATGAAGTTAAAACAGAACGTGTGCTCGATAAAATTATTGAAGAAATGGACTTCTCAGTTCGTGCTTACAATGGTTTGAAACGTGCAGGTATCAACACTGTTGCTGATATTGTTGAAATGAGCGAAGCTGACATGATTAAAGTCAAAAACCTCGGTCACAAATCAGTAGAAGAAGTCAAAGTTAAATTGACTGAATTGGGACTTTCCCTT
>rpoA_Lcl-299
ATGATTGAGTTTGAAAAACCAAAAATTACTAAATTTGACGAATCAGAAAATTACGGTAAATTCGTTGTTGAACCACTTGAACGTGGTTATGGTACAACTTTAGGTAACTCTATGCGTCGCGTCCTTTTGTCATCACTTCCTGGTGCTGCTGTGACTTCAATTCAAATTGAAGGTGTTCAACACGAATTCGCAACAATCCCTGGCGTACGTGAAGATGTCATCCAAATCGTTCTTGCGGTTAAAGGAATTGCCATCAAATCATACGTTGAATCTGAAAAACAAATCGAACTTGACGTTACTGGTCCTATGGATGTTACTGCTGGTGATATCTTAACTGATAGCGACATTGAAATTGTCAACAAAGACCATTACTTGTTCTCTATTGCTGAAGGTCACTCAATGCGTGCTGTAATGACTGTTAAAAAAGGATACGGCTATGTTCCGGCTGACGAAAATAAAGTCGATGGAGCGCCAATTGGCACAATTGCTGTAGACTCAATTTACACACCAGTAAGTAAAGTAAATTATCAAGTTGAACCTGCCCGTGTTGGTGGAGATTCTAGCTACGATAAATTAACACTTGAAATTACTACAAACGGTACTATCGTTTCTGACGAAGCTTTGTCACTCTCAGCTAAAATCTTGACAGACCACTTGAACTTGTTCGTTGATCTTTCAGAAGTTGCAGCTGAAGCTGAAACACTTGTTGTTAAAGATGAAGTTAAAACAGAACGTGTGCTCGATAAAATTATTGAAGAAATGGACTTCTCAGTTCGTGCTTACAATGGTTTGAAACGTGCAGGTATCAACACTGTTGCTGATATTGTTGAAATGAGCGAAGCTGACATGATTAAAGTCAAAAACCTCGGTCACAAATCAGTAGAAGAAGTCAAAGTTAAATTGACTGAATTGGGACTTTCCCTT
>rpoA_Lcl-300
ATGATTGAGTTTGAAAAACCAAAAATTACTAAATTTGACGAATCAGAAAATTACGGTAAATTCGTTGTTGAACCACTTGAACGTGGTTATGGTACAACTTTAGGTAACTCTCTGCGTCGCGTCCTTTTGTCATCACTTCCTGGTGCTGCTGTGACTTCAATTCAAATTGAAGGTGTTCAACACGAATTCGCAACAATCCCTGGCGTACGTGAAGATGTCATCCAAATCGTTCTTGCGGTTAAAGGAATTGCCATCAAATCATACGTTGAATCTGAAAAACAAATCGAACTTGACGTTACTGGTCCTATGGATGTTACTGCTGGTGATATCTTAACTGATAGCGACATTGAAATTGTCAACAAAGACCATTACTTGTTCTCTATTGCTGAAGGTCACTCAATGCGTGCTGTAATGACTGTTAAAAAAGGATACGGCTATGTTCCGGCTGACGAAAATAAAGTCGATGGAGCGCCAATTGGCACAATTGCTGTAGACTCAATTTACACACCAGTAAGTAAAGTAAATTATCAAGTTGAACCTGCCCGTGTTGGTGGAGATTCTAGCTACGATAAATTAACACTTGAAATTACTACAAACGGTACTATCGTTTCTGACGAAGCTTTGTCACTCTCAGCTAAAATTTTGACAGACCACTTGAACTTGTTCGTTGATCTTTCAGAAGTTGCAGCTGAAGCTGAAACACTTGTTGTTAAAGATGAAGTTAAAACAGAACGTGTGCTCGATAAAATTATTGAAGAAATGGACTTCTCAGTTCGTACTTACAATGGTTTGAAACGTGCAGGTATCAACACTGTTGCTGATATTGTTGAAATGAGCGAAGCTGACATGATTAAAGTCAAAAACCTCGGTCACAAATCAGTAGAAGAAGTCAAAGTTAAATTGACTGAATTGGGACTTTCCCTT
>rpoA_Lcl-301
ATGATTGAGTTTGAAAAACCAAAAATTACTAAATTTGACGAATCAGAAAATTACGGTAAATTCGTTGTTGAACCACTTGAACGTGGTTATGGTACAACTTTAGGTAACTCTCTGCGTCGCGTCCTTTTGTCATCACTTCCTGGTGCTGCTGTGACTTCAATTCAAATTGAAGGTGTTCAACACGAATTCGCAACAATCCCTGGCGTACGTGAAGATGTCATCCAAATCGTTCTTGCGGTTAAAGGAATTGCCATCAAATCATACGTTGAATCTGAAAAACAAATCGAACTTGACGTTACTGGTCCTATGGATGTTACTGCTGGTGATATCTTAACTGATAGCGACATTGAAATTGTCAACAAAGACCATTACTTGTTCTCTATTGCTGAAGGTCACTCAATGCGTGCTGTAATGACTGTTAAAAAAGGATACGGCTATGTTCCGGCTGACGAAAATAAAGTCGATGGAGCGCCAATTGGCACAATTGCTGTAGACTCAATTTACACACCAGTAAGTAAAGTAAATTATCAAGTTGAACCTGCCCGTGTTGGTGGAGATTCTAGCTACGATAAATTAACACTTGAAATTACTACAAACGGTACTATCGTTTCTGACGAAGCTTTGTCACTCTCAGCTAAAATTTTGACAGACCACTTGAACTTGTTCGTTGATCTTTCAGAAGTTGCAGCTGAAGCTGAAACACTTGTTGTTAAAGATGAAGTTAAAACAGAACGTGTGCTCGATAAAATTATTGAAGAAATGGACTTCTCAGTTCGTACTTACAATGGTTTGAAACGTGCAGGTATCAACACTGTTGCTGATATTGTTGAAATGAGCGAAGCTGACATGATTAAAGTCAAAAACCTCGGTCACAAATCAGTAGAAGAAGTCAAAGTTAAATTGACTGAATTGGGACTTTCCCTT
>rpoA_Lcl-302
ATGATTGAGTTTGAAAAACCAAAAATTACTAAATTTGACGAATCAGAAAATTACGGTAAATTCGTTGTTGAACCACTTGAACGTGGTTATGGTACAACTTTAGGTAACTCTCTGCGTCGCGTCCTTTTGTCATCACTTCCTGGTGCTGCTGTGACTTCAATTCAAATTGAAGGTGTTCAACACGAATTCGCAACAATCCCTGGCGTACGTGAAGATGTCATCCAAATCGTTCTTGCGGTTAAAGGAATTGCCATCAAATCATACGTTGAATCTGAAAAACAAATCGAACTTGACGTTACTGGTCCTATGGATGTTACTGCTGGTGATATCTTAACTGATAGCGACATTGAAATTGTCAACAAAGACCATTACTTGTTCTCTATTGCTGAAGGTCACTCAATGCGTGCTGTAATGACTGTTAAAAAAGGATACGGCTATGTTCCGGCTGACGAAAATAAAGTCGATGGAGCGCCAATTGGCACAATTGCTGTAGACTCAATTTACACACCAGTAAGTAAAGTAAATTATCAAGTTGAACCTGCCCGTGTTGGTGGAGATTCTAGCTACGATAAATTAACACTTGAAATTACTACAAACGGTACTATCGTTTCTGACGAAGCTTTGTCACTCTCAGCTAAAATTTTGACAGACCACTTGAACTTGTTCGTTGATCTTTCAGAAGTTGCAGCTGAAGCTGAAACACTTGTTGTTAAAGATGAAGTTAAAACAGAACGTGTGCTCGATAAAATTATTGAAGAAATGGACTTCTCAGTTCGTACTTACAATGGTTTGAAACGTGCAGGTATCAACACTGTTGCTGATATTGTTGAAATGAGCGAAGCTGACATGATTAAAGTCAAAAACCTCGGTCACAAATCAGTAGAAGAAGTCAAAGTTAAATTGACTGAATTGGGACTTTCCCTT
>rpoA_Lcl-303
ATGATTGAGTTTGAAAAACCAAAAATTACTAAATTTGACGAATCAGAAAATTACGGTAAATTCGTTGTTGAACCACTTGAACGTGGTTATGGTACAACTTTAGGTAACTCTCTGCGTCGCGTCCTTTTGTCATCACTTCCTGGTGCTGCTGTGACTTCAATTCAAATTGAAGGTGTTCAACACGAATTCGCAACAATCCCTGGCGTACGTGAAGATGTCATCCAAATCGTTCTTGCGGTTAAAGGAATTGCCATCAAATCATACGTTGAATCTGAAAAACAAATCGAACTTGACGTTACTGGTCCTATGGATGTTACTGCTGGTGATATCTTAACTGATAGCGACATTGAAATTGTCAACAAAGACCATTACTTGTTCTCTATTGCTGAAGGTCACTCAATGCGTGCTGTAATGACTGTTAAAAAAGGATACGGCTATGTTCCGGCTGACGAAAATAAAGTCGATGGAGCGCCAATTGGCACAATTGCTGTAGACTCAATTTACACACCAGTAAGTAAAGTAAATTATCAAGTTGAACCTGCCCGTGTTGGTGGAGATTCTAGCTACGATAAATTAACACTTGAAATTACTACAAACGGTACTATCGTTTCTGACGAAGCTTTGTCACTCTCAGCTAAAATTTTGACAGACCACTTGAACTTGTTCGTTGATCTTTCAGAAGTTGCAGCTGAAGCTGAAACACTTGTTGTTAAAGATGAAGTTAAAACAGAACGTGTGCTCGATAAAATTATTGAAGAAATGGACTTCTCAGTTCGTACTTACAATGGTTTGAAACGTGCAGGTATCAACACTGTTGCTGATATTGTTGAAATGAGCGAAGCTGACATGATTAAAGTCAAAAACCTCGGTCACAAATCAGTAGAAGAAGTCAAAGTTAAATTGACTGAATTGGGACTTTCCCTT
>rpoA_Lcl-304
ATGATTGAGTTTGAAAAACCAAAAATTACTAAATTTGACGAATCAGAAAATTACGGTAAATTCGTTGTTGAACCACTTGAACGTGGTTATGGTACAACTTTAGGTAACTCTCTGCGTCGCGTCCTTTTGTCATCACTTCCTGGTGCTGCTGTGACTTCAATTCAAATTGAAGGTGTTCAACACGAATTCGCAACAATCCCTGGCGTACGTGAAGATGTCATCCAAATCGTTCTTGCGGTTAAAGGAATTGCCATCAAATCATACGTAGAGTCTGAAAAACAAATCGAACTTGACGTAACTGGTCCTATGGATGTTACTGCTGGTGATATCTTAACTGATAGCGACATTGAAATTGTCAACAAAGACCATTACTTGTTCTCTATTGCTGAAGGTCACTCAATGCGTGCTGTAATGACTGTTAAAAAAGGATACGGCTATGTTCCGGCTGACGAAAATAAAGTCGATGGAGCGCCAATTGGCACAATTGCTGTAGACTCAATTTACACACCAGTAAGTAAAGTAAATTATCAAGTAGAACCTGCCCGTGTTGGTGGAGATTCTAGCTATGATAAATTAACACTTGAAATTACTACAAACGGTACTATCGTTTCTGACGAAGCTTTGTCACTCTCAGCTAAAATCTTGACAGACCACTTGAACTTGTTCGTTGATCTTTCAGAAGTTGCAGCTGAAGCCGAAACACTTGTTGTTAAAGATGAAGTTAAAACAGAACGTGTGCTCGATAAAATTATTGAAGAAATGGACTTCTCAGTTCGTGCTTACAATGGTTTGAAACGCGCAGGTATTAACACTGTTGCTGATATTGTTGAAATGAGCGAAGCTGACATGATTAAAGTCAAAAACCTCGGTCACAAATCAGTAGAAGAAGTCAAAGTTAAATTGACTGAATTGGGACTTTCCCTT
>rpoA_Lcl-305
ATGATTGAGTTTGAAAAACCAAAAATTACTAAATTTGACGAATCAGAAAATTACGGTAAATTCGTTGTTGAACCACTTGAACGTGGTTATGGTACAACTTTAGGTAACTCTCTGCGTCGCGTCCTTTTGTCATCACTTCCTGGTGCTGCTGTGACTTCAATTCAAATTGAAGGTGTTCAACACGAATTCGCAACAATCCCTGGCGTACGTGAAGATGTCATCCAAATCGTTCTTGCGGTTAAAGGAATTGCCATCAAATCATACGTTGAATCTGAAAAACAAATCGAACTTGACGTTACTGGTCCTATGGATGTTACTGCTGGTGATATCTTAACTGATAGCGACATTGAAATTGTCAACAAAGACCATTACTTGTTCTCTATTGCTGAAGGTCACTCAATGCGTGCTGTAATGACTGTTAAAAAAGGATACGGCTATGTTCCGGCTGACGAAAATAAAGTCGATGGAGCGCCAATTGGCACAATTGCTGTAGACTCAATTTACACACCAGTAAGTAAAGTAAATTATCAAGTTGAACCTGCCCGTGTTGGTGGAGATTCTAGCTACGATAAATTAACACTTGAAATTACTACAAACGGTACTATCGTTTCTGACGAAGCTTTGTCACTCTCAGCTAAAATCTTGACAGACCACTTGAACTTGTTCGTTGATCTTTCAGAAGTTGCAGCTGAAGCTGAAACACTTGTTGTTAAAGATGAAGTTAAAACAGAACGTGTGCTCGATAAAATTATTGAAGAAATGGACTTCTCAGTTCGTGCTTACAATGGTTTGAAACGTGCAGGTATCAACACTGTTGCTGATATTGTTGAAATGAGCGAAGCTGACATGATTAAAGTCAAAAACCTCGGTCACAAATCAGTAGAAGAAGTCAAAGTTAAATTGACTGAATTGGGACTTTCCCTT
>rpoA_Lcl-306
ATGATTGAGTTTGAAAAACCAAAAATTACTAAATTTGACGAATCAGAAAATTACGGTAAATTCGTTGTTGAACCACTTGAACGTGGTTATGGTACAACTTTAGGTAACTCTCTGCGTCGCGTCCTTTTGTCATCACTTCCTGGTGCTGCTGTGACTTCAATTCAAATTGAAGGTGTTCAACACGAATTCGCAACAATCCCTGGCGTACGTGAAGATGTCATCCAAATCGTTCTTGCGGTTAAAGGAATTGCCATCAAATCATACGTTGAATCTGAAAAACAAATCGAACTTGACGTTACTGGTCCTATGGATGTTACTGCTGGTGATATCTTAACTGATAGCGACATTGAAATTGTCAACAAAGACCATTACTTGTTCTCTATTGCTGAAGGTCACTCAATGCGTGCTGTAATGACTGTTAAAAAAGGATACGGCTATGTTCCGGCTGACGAAAATAAAGTCGATGGAGCGCCAATTGGCACAATTGCTGTAGACTCAATTTACACACCAGTAAGTAAAGTAAATTATCAAGTTGAACCTGCCCGTGTTGGTGGAGATTCTAGCTACGATAAATTAACACTTGAAATTACTACAAACGGTACTATCGTTTCTGACGAAGCTTTGTCACTCTCAGCTAAAATCTTGACAGACCACTTGAACTTGTTCGTTGATCTTTCAGAAGTTGCAGCTGAAGCTGAAACACTTGTTGTTAAAGATGAAGTTAAAACAGAACGTGTGCTCGATAAAATTATTGAAGAAATGGACTTCTCAGTTCGTGCTTACAATGGTTTGAAACGTGCAGGTATCAACACTGTTGCTGATATTGTTGAAATGAGCGAAGCTGACATGATTAAAGTCAAAAACCTCGGTCACAAATCAGTAGAAGAAGTCAAAGTTAAATTGACTGAATTGGGACTTTCCCTT
>rpoA_Lcl-307
ATGATTGAGTTTGAAAAACCAAAAATTACTAAATTTGACGAATCAGAAAATTACGGTAAATTCGTTGTTGAACCACTTGAACGTGGTTATGGTACAACTTTAGGTAACTCTCTGCGTCGCGTCCTTTTGTCATCACTTCCTGGTGCTGCTGTGACTTCAATTCAAATTGAAGGTGTTCAACACGAATTCGCAACAATCCCTGGCGTACGTGAAGATGTCATCCAAATCGTTCTTGCGGTTAAAGGAATTGCCATCAAATCATACGTTGAATCTGAAAAACAAATCGAACTTGACGTTACTGGTCCTATGGATGTTACTGCTGGTGATATCTTAACTGATAGCGACATTGAAATTGTCAACAAAGACCATTACTTGTTCTCTATTGCTGAAGGTCACTCAATGCGTGCTGTAATGACTGTTAAAAAAGGATACGGCTATGTTCCGGCTGACGAAAATAAAGTCGATGGAGCGCCAATTGGCACAATTGCTGTAGACTCAATTTACACACCAGTAAGTAAAGTAAATTATCAAGTTGAACCTGCCCGTGTTGGTGGAGATTCTAGCTACGATAAATTAACACTTGAAATTACTACAAACGGTACTATCGTTTCTGACGAAGCTTTGTCACTCTCAGCTAAAATCTTGACAGACCACTTGAACTTGTTCGTTGATCTTTCAGAAGTTGCAGCTGAAGCTGAAACACTTGTTGTTAAAGATGAAGTTAAAACAGAACGTGTGCTCGATAAAATTATTGAAGAAATGGACTTCTCAGTTCGTGCTTACAATGGTTTGAAACGTGCAGGTATCAACACTGTTGCTGATATTGTTGAAATGAGCGAAGCTGACATGATTAAAGTCAAAAACCTCGGTCACAAATCAGTAGAAGAAGTCAAAGTTAAATTGACTGAATTGGGACTTTCCCTT
>rpoA_Lcl-308
ATGATTGAGTTTGAAAAACCAAAAATTACTAAATTTGACGAATCAGAAAATTACGGTAAATTCGTTGTTGAACCACTTGAACGTGGTTATGGTACAACTTTAGGTAACTCTCTGCGTCGCGTCCTTTTGTCATCACTTCCTGGTGCTGCTGTGACTTCAATTCAAATTGAAGGTGTTCAACACGAATTCGCAACAATCCCTGGCGTACGTGAAGATGTCATCCAAATCGTTCTTGCGGTTAAAGGAATTGCCATCAAATCATACGTTGAATCTGAAAAACAAATCGAACTTGACGTTACTGGTCCTATGGATGTTACTGCTGGTGATATCTTAACTGATAGCGACATTGAAATTGTCAACAAAGACCATTACTTGTTCTCTATTGCTGAAGGTCACTCAATGCGTGCTGTAATGACTGTTAAAAAAGGATACGGCTATGTTCCGGCTGACGAAAATAAAGTCGATGGAGCGCCAATTGGCACAATTGCTGTAGACTCAATTTACACACCAGTAAGTAAAGTAAATTATCAAGTTGAACCTGCCCGTGTTGGTGGAGATTCTAGCTACGATAAATTAACACTTGAAATTACTACAAACGGTACTATCGTTTCTGACGAAGCTTTGTCACTCTCAGCTAAAATCTTGACAGACCACTTGAACTTGTTCGTTGATCTTTCAGAAGTTGCAGCTGAAGCTGAAACACTTGTTGTTAAAGATGAAGTTAAAACAGAACGTGTGCTCGATAAAATTATTGAAGAAATGGACTTCTCAGTTCGTGCTTACAATGGTTTGAAACGTGCAGGTATCAACACTGTTGCTGATATTGTTGAAATGAGCGAAGCTGACATGATTAAAGTCAAAAACCTCGGTCACAAATCAGTAGAAGAAGTCAAAGTTAAATTGACTGAATTGGGACTTTCCCTT
>rpoA_Lcl-309
ATGATTGAGTTTGAAAAACCAAAAATTACTAAATTTGACGAATCAGAAAATTACGGTAAATTCGTTGTTGAACCACTTGAACGTGGTTATGGTACAACTTTAGGTAACTCTCTGCGTCGCGTCCTTTTGTCATCACTTCCTGGTGCTGCTGTGACTTCAATTCAAATTGAAGGTGTTCAACACGAATTCGCAACAATCCCTGGCGTACGTGAAGATGTCATCCAAATCGTTCTTGCGGTTAAAGGAATTGCCATCAAATCATACGTTGAATCTGAAAAACAAATCGAACTTGACGTTACTGGTCCTATGGATGTTACTGCTGGTGATATCTTAACTGATAGCGACATTGAAATTGTCAACAAAGACCATTACTTGTTCTCTATTGCTGAAGGTCACTCAATGCGTGCTGTAATGACTGTTAAAAAAGGATACGGCTATGTTCCGGCTGACGAAAATAAAGTCGATGGAGCGCCAATTGGCACAATTGCTGTAGACTCAATTTACACACCAGTAAGTAAAGTAAATTATCAAGTTGAACCTGCCCGTGTTGGTGGAGATTCTAGCTACGATAAATTAACACTTGAAATTACTACAAACGGTACTATCGTTTCTGACGAAGCTTTGTCACTCTCAGCTAAAATCTTGACAGACCACTTGAACTTGTTCGTTGATCTTTCAGAAGTTGCAGCTGAAGCTGAAACACTTGTTGTTAAAGATGAAGTTAAAACAGAACGTGTGCTCGATAAAATTATTGAAGAAATGGACTTCTCAGTTCGTGCTTACAATGGTTTGAAACGTGCAGGTATCAACACTGTTGCTGATATTGTTGAAATGAGCGAAGCTGACATGATTAAAGTCAAAAACCTCGGTCACAAATCAGTAGAAGAAGTCAAAGTTAAATTGACTGAATTGGGACTTTCCCTT
>rpoA_Lcl-310
ATGATTGAGTTTGAAAAACCAAAAATTACTAAATTTGACGAATCAGAAAATTACGGTAAATTCGTTGTTGAACCACTTGAACGTGGTTATGGTACAACTTTAGGTAACTCTCTGCGTCGCGTCCTTTTGTCATCACTTCCTGGTGCTGCTGTGACTTCAATTCAAATTGAAGGTGTTCAACACGAATTCGCAACAATCCCTGGCGTACGTGAAGATGTCATCCAAATCGTTCTTGCGGTTAAAGGAATTGCCATCAAATCATACGTTGAATCTGAAAAACAAATCGAACTTGACGTTACTGGTCCTATGGATGTTACTGCTGGTGATATCTTAACTGATAGCGACATTGAAATTGTCAACAAAGACCATTACTTGTTCTCTATTGCTGAAGGTCACTCAATGCGTGCTGTAATGACTGTTAAAAAAGGATACGGCTATGTTCCGGCTGACGAAAATAAAGTCGATGGAGCGCCAATTGGCACAATTGCTGTAGACTCAATTTACACACCAGTAAGTAAAGTAAATTATCAAGTTGAACCTGCCCGTGTTGGTGGAGATTCTAGCTACGATAAATTAACACTTGAAATTACTACAAACGGTACTATCGTTTCTGACGAAGCTTTGTCACTCTCAGCTAAAATCTTGACAGACCACTTGAACTTGTTCGTTGATCTTTCAGAAGTTGCAGCTGAAGCTGAAACACTTGTTGTTAAAGATGAAGTTAAAACAGAACGTGTGCTCGATAAAATTATTGAAGAAATGGACTTCTCAGTTCGTGCTTACAATGGTTTGAAACGTGCAGGTATCAACACTGTTGCTGATATTGTTGAAATGAGCGAAGCTGACATGATTAAAGTCAAAAACCTCGGTCACAAATCAGTAGAAGAAGTCAAAGTTAAATTGACTGAATTGGGACTTTCCCTT
>rpoA_Lcl-311
ATGATTGAGTTTGAAAAACCAAAAATTACTAAATTTGACGAATCAGAAAATTACGGTAAATTCGTTGTTGAACCACTTGAACGTGGTTATGGTACAACTTTAGGTAACTCTCTGCGTCGCGTCCTTTTGTCATCACTTCCTGGTGCTGCTGTGACTTCAATTCAAATTGAAGGTGTTCAACACGAATTCGCAACAATCCCTGGCGTACGTGAAGATGTCATCCAAATCGTTCTTGCGGTTAAAGGAATTGCCATCAAATCATACGTTGAATCTGAAAAACAAATCGAACTTGACGTTACTGGTCCTATGAATGTTACTGCTGGTGATATCTTAACTGATAGCGACATTGAAATTGTCAACAAAGACCATTACTTGTTCTCTATTGCTGAAGGTCACTCAATGCGTGCTGTAATGACTGTTAAAAAAGGATACGGCTATGTTCCGGCTGACGAAAATAAAGTCGATGGAGCGCCAATTGGCACAATTGCTGTAGACTCAATTTACACACCAGTAAGTAAAGTAAATTATCAAGTTGAACCTGCCCGTGTTGGTGGAGATTCTAGCTACGATAAATTAACACTTGAAATTACTACAAACGGTACTATCGTTTCTGACGAAGCTTTGTCACTCTCAGCTAAAATCTTGACAGACCACTTGAACTTGTTCGTTGATCTTTCAGAAGTTGCAGCTGAAGCTGAAACACTTGTTGTTAAAGATGAAGTTAAAACAGAACGTGTGCTCGATAAAATTATTGAAGAAATGGACTTCTCAGTTCGTGCTTACAATGGTTTGAAACGTGCAGGTATCAACACTGTTGCTGATATTGTTGAAATGAGCGAAGCTGACATGATTAAAGTCAAAAACCTCGGTCACAAATCAGTAGAAGAAGTCAAAGTTAAATTGACTGAATTGGGACTTTCCCTT
>rpoA_Lcl-312
ATGATTGAGTTTGAAAAACCAAAAATTACTAAATTTGACGAATCAGAAAATTACGGTAAATTCGTTGTTGAACCACTTGAACGTGGTTATGGTACAACTTTAGGTAACTCTCTGCGTCGCGTCCTTTTGTCATCACTTCCTGGTGCTGCTGTGACTTCAATTCAAATTGAAGGTGTTCAACACGAATTCGCAACAATCCCTGGCGTACGTGAAGATGTCATCCAAATCGTTCTTGCGGTTAAAGGAATTGCCATCAAATCATACGTTGAATCTGAAAAACAAATCGAACTTGACGTTACTGGTCCTATGGATGTTACTGCTGGTGATATCTTAACTGATAGCGACATTGAAATTGTCAACAAAGACCATTACTTGTTCTCTATTGCTGAAGGTCACTCAATGCGTGCTGTAATGACTGTTAAAAAAGGATACGGCTATGTTCCGGCTGACGAAAATAAAGTCGATGGAGCGCCAATTGGCACAATTGCTGTAGACTCAATTTACACACCAGTAAGTAAAGTAAATTATCAAGTTGAACCTGCCCGTGTTGGTGGAGATTCTAGCTACGATAAATTAACACTTGAAATTACTACAAACGGTACTATCGTTTCTGACGAAGCTTTGTCACTCTCAGCTAAAATTTTGACAGACCACTTGAACTTGTTCGTTGATCTTTCAGAAGTTGCAGCTGAAGCTGAAACACTTGTTGTTAAAGATGAAGTTAAAACAGAACGTGTGCTCGATAAAATTATTGAAGAAATGGACTTCTCAGTTCGTACTTACAATGGTTTGAAACGTGCAGGTATCAACACTGTTGCTGATATTGTTGAAATGAGCGAAGCTGACATGATTAAAGTCAAAAACCTCGGTCACAAATCAGTAGAAGAAGTCAAAGTTAAATTGACTGAATTGGGACTTTCCCTT
>rpoA_Lcl-313
ATGATTGAGTTTGAAAAACCAAAAATTACTAAATTTGACGAATCAGAAAATTACGGTAAATTCGTTGTTGAACCACTTGAACGTGGTTATGGTACAACTTTAGGTAACTCTCTGCGTCGCGTCCTTTTGTCATCACTTCCTGGTGCTGCTGTGACTTCAATTCAAATTGAAGGTGTTCAACACGAATTCGCAACAATCCCTGGCGTACGTGAAGATGTCATCCAAATCGTTCTTGCGGTTAAAGGAATTGCCATCAAATCATACGTTGAATCTGAAAAACAAATCGAACTTGACGTTACTGGTCCTATGGATGTTACTGCTGGTGATATCTTAACTGATAGCGACATTGAAATTGTCAACAAAGACCATTACTTGTTCTCTATTGCTGAAGGTCACTCAATGCGTGCTGTAATGACTGTTAAAAAAGGATACGGCTATGTTCCGGCTGACGAAAATAAAGTCGATGGAGCGCCAATTGGCACAATTGCTGTAGACTCAATTTACACACCAGTAAGTAAAGTAAATTATCAAGTTGAACCTGCCCGTGTTGGTGGAGATTCTAGCTACGATAAATTAACACTTGAAATTACTACAAACGGTACTATCGTTTCTGACGAAGCTTTGTCACTCTCAGCTAAAATTTTGACAGACCACTTGAACTTGTTCGTTGATCTTTCAGAAGTTGCAGCTGAAGCTGAAACACTTGTTGTTAAAGATGAAGTTAAAACAGAACGTGTGCTCGATAAAATTATTGAAGAAATGGACTTCTCAGTTCGTACTTACAATGGTTTGAAACGTGCAGGTATCAACACTGTTGCTGATATTGTTGAAATGAGCGAAGCTGACATGATTAAAGTCAAAAACCTCGGTCACAAATCAGTAGAAGAAGTCAAAGTTAAATTGACTGAATTGGGACTTTCCCTT
>rpoA_Lcl-314
ATGATTGAGTTTGAAAAACCAAAAATTACTAAATTTGACGAATCAGAAAATTACGGTAAATTCGTTGTTGAACCACTTGAACGTGGTTATGGTACAACTTTAGGTAACTCTCTGCGTCGCGTCCTTTTGTCATCACTTCCTGGTGCTGCTGTGACTTCAATTCAAATTGAAGGTGTTCAACACGAATTCGCAACAATCCCTGGCGTACGTGAAGATGTCATCCAAATCGTTCTTGCGGTTAAAGGAATTGCCATCAAATCATACGTTGAATCTGAAAAACAAATCGAACTTGACGTTACTGGTCCTATGGATGTTACTGCTGGTGATATCTTAACTGATAGCGACATTGAAATTGTCAACAAAGACCATTACTTGTTCTCTATTGCTGAAGGTCACTCAATGCGTGCTGTAATGACTGTTAAAAAAGGATACGGCTATGTTCCGGCTGACGAAAATAAAGTCGATGGAGCGCCAATTGGCACAATTGCTGTAGACTCAATTTACACACCAGTAAGTAAAGTAAATTATCAAGTTGAACCTGCCCGTGTTGGTGGAGATTCTAGCTACGATAAATTAACACTTGAAATTACTACAAACGGTACTATCGTTTCTGACGAAGCTTTGTCACTCTCAGCTAAAATTTTGACAGACCACTTGAACTTGTTCGTTGATCTTTCAGAAGTTGCAGCTGAAGCTGAAACACTTGTTGTTAAAGATGAAGTTAAAACAGAACGTGTGCTCGATAAAATTATTGAAGAAATGGACTTCTCAGTTCGTACTTACAATGGTTTGAAACGTGCAGGTATCAACACTGTTGCTGATATTGTTGAAATGAGCGAAGCTGACATGATTAAAGTCAAAAACCTCGGTCACAAATCAGTAGAAGAAGTCAAAGTTAAATTGACTGAATTGGGACTTTCCCTT
>rpoA_Lcl-315
ATGATTGAGTTTGAAAAACCAAAAATTACTAAATTTGACGAATCAGAAAATTACGGTAAATTCGTTGTTGAACCACTTGAACGTGGTTATGGTACAACTTTAGGTAACTCTCTGCGTCGCGTCCTTTTGTCATCACTTCCTGGTGCTGCTGTGACTTCAATTCAAATTGAAGGTGTTCAACACGAATTCGCAACAATCCCTGGCGTACGTGAAGATGTCATCCAAATCGTTCTTGCGGTTAAAGGAATTGCCATCAAATCATACGTTGAATCTGAAAAACAAATCGAACTTGACGTTACTGGTCCTATGGATGTTACTGCTGGTGATATCTTAACTGATAGCGACATTGAAATTGTCAACAAAGACCATTACTTGTTCTCTATTGCTGAAGGTCACTCAATGCGTGCTGTAATGACTGTTAAAAAAGGATACGGCTATGTTCCGGCTGACGAAAATAAAGTCGATGGAGCGCCAATTGGCACAATTGCTGTAGACTCAATTTACACACCAGTAAGTAAAGTAAATTATCAAGTTGAACCTGCCCGTGTTGGTGGAGATTCTAGCTACGATAAATTAACACTTGAAATTACTACAAATGGTACTATCGTTTCTGACGAAGCTTTGTCACTCTCAGCTAAAATCTTGACAGACCACTTGAACTTGTTCGTTGATCTTTCAGAAGTTGCAGCTGAAGCTGAAACACTTGTTGTTAAAGATGAAGTTAAAACAGAACGTGTGCTCGATAAAATTATTGAAGAAATGGACTTCTCAGTTCGTGCTTACAATGGTTTGAAACGTGCAGGTATCAACACTGTTGCTGATATTGTTGAAATGAGCGAAGCTGACATGATTAAAGTCAAAAACCTCGGTCACAAATCAGTAGAAGAAGTCAAAGTTAAATTGACTGAATTGGGACTTTCCCTT
>rpoA_Lcl-316
ATGATTGAGTTTGAAAAACCAAAAATTACTAAATTTGACGAATCAGAAAATTACGGTAAATTCGTTGTTGAACCACTTGAACGTGGTTATGGTACAACTTTAGGTAACTCTCTGCGTCGCGTCCTTTTGTCATCACTTCCTGGTGCTGCTGTGACTTCAATTCAAATTGAAGGTGTTCAACACGAATTCGCAACAATCCCTGGCGTACGTGAAGATGTCATCCAAATCGTTCTTGCGGTTAAAGGAATTGCCATCAAATCATACGTTGAATCTGAAAAACAAATCGAACTTGACGTTACTGGTCCTATGGATGTTACTGCTGGTGATATCTTAACTGATAGCGACATTGAAATTGTCAACAAAGACCATTACTTGTTCTCTATTGCTGAAGGTCACTCAATGCGTGCTGTAATGACTGTTAAAAAAGGATACGGCTATGTTCCGGCTGACGAAAATAAAGTCGATGGAGCGCCAATTGGCACAATTGCTGTAGACTCAATTTACACACCAGTAAGTAAAGTAAATTATCAAGTTGAACCTGCCCGTGTTGGTGGAGATTCTAGCTACGATAAATTAACACTTGAAATTACTACAAACGGTACTATCGTTTCTGACGAAGCTTTGTCACTCTCAGCTAAAATTTTGACAGACCACTTGAACTTGTTCGTTGATCTTTCAGAAGTTGCAGCTGAAGCTGAAACACTTGTTGTTAAAGATGAAGTTAAAACAGAACGTGTGCTCGATAAAATTATTGAAGAAATGGACTTCTCAGTTCGTACTTACAATGGTTTGAAACGTGCAGGTATCAACACTGTTGCTGATATTGTTGAAATGAGCGAAGCTGACATGATTAAAGTCAAAAACCTCGGTCACAAATCAGTAGAAGAAGTCAAAGTTAAATTGACTGAATTGGGACTTTCCCTT
>rpoA_Lcl-317
ATGATTGAGTTTGAAAAACCAAAAATTACTAAATTTGACGAATCAGAAAATTACGGTAAATTCGTTGTTGAACCACTTGAACGTGGTTATGGTACAACTTTAGGTAACTCTCTGCGTCGCGTCCTTTTGTCATCACTTCCTGGTGCTGCTGTGACTTCAATTCAAATTGAAGGTGTTCAACACGAATTCGCAACAATCCCTGGCGTACGTGAAGATGTCATCCAAATCGTTCTTGCGGTTAAAGGAATTGCCATCAAATCATACGTTGAATCTGAAAAACAAATCGAACTTGACGTTACTGGTCCTATGGATGTTACTGCTGGTGATATCTTAACTGATAGCGACATTGAAATTGTCAACAAAGACCATTACTTGTTCTCTATTGCTGAAGGTCACTCAATGCGTGCTGTAATGACTGTTAAAAAAGGATACGGCTATGTTCCGGCTGACGAAAATAAAGTCGATGGAGCGCCAATTGGCACAATTGCTGTAGACTCAATTTACACACCAGTAAGTAAAGTAAATTATCAAGTTGAACCTGCCCGTGTTGGTGGAGATTCTAGCTACGATAAATTAACACTTGAAATTACTACAAATGGTACTATCGTTTCTGACGAAGCTTTGTCACTCTCAGCTAAAATCTTGACAGACCACTTGAACTTGTTCGTTGATCTTTCAGAAGTTGCAGCTGAAGCTGAAACACTTGTTGTTAAAGATGAAGTTAAAACAGAACGTGTGCTCGATAAAATTATTGAAGAAATGGACTTCTCAGTTCGTGCTTACAATGGTTTGAAACGTGCAGGTATCAACACTGTTGCTGATATTGTTGAAATGAGCGAAGCTGACATGATTAAAGTCAAAAACCTCGGTCACAAATCAGTAGAAGAAGTCAAAGTTAAATTGACTGAATTGGGACTTTCCCTT
>rpoA_Lcl-318
ATGATTGAGTTTGAAAAACCAAAAATTACTAAATTTGACGAATCAGAAAATTACGGTAAATTCGTTGTTGAACCACTTGAACGTGGTTATGGTACAACTTTAGGTAACTCTCTGCGTCGCGTCCTTTTGTCATCACTTCCTGGTGCTGCTGTGACTTCAATTCAAATTGAAGGTGTTCAACACGAATTCGCAACAATCCCTGGCGTACGTGAAGATGTCATCCAAATCGTTCTTGCGGTTAAAGGAATTGCCATCAAATCATACGTTGAATCTGAAAAACAAATCGAACTTGACGTTACTGGTCCTATGGATGTTACTGCTGGTGATATCTTAACTGATAGCGACATTGAAATTGTCAACAAAGACCATTACTTGTTCTCTATTGCTGAAGGTCACTCAATGCGTGCTGTAATGACTGTTAAAAAAGGATACGGCTATGTTCCGGCTGACGAAAATAAAGTCGATGGAGCGCCAATTGGCACAATTGCTGTAGACTCAATTTACACACCAGTAAGTAAAGTAAATTATCAAGTTGAACCTGCCCGTGTTGGTGGAGATTCTAGCTACGATAAATTAACACTTGAAATTACTACAAACGGTACTATCGTTTCTGACGAAGCTTTGTCACTCTCAGCTAAAATCTTGACAGACCACTTGAACTTGTTCGTTGATCTTTCAGAAGTTGCAGCTGAAGCTGAAACACTTGTTGTTAAAGATGAAGTTAAAACAGAACGTGTGCTCGATAAAATTATTGAAGAAATGGACTTCTCAGTTCGTGCTTACAATGGTTTGAAACGTGCAGGTATCAACACTGTTACTGATATTGTTGAAATGAGCGAAGCTGACATGATTAAAGTCAAAAACCTCGGTCACAAATCAGTAGAAGAAGTCAAAGTTAAATTGACTGAATTGGGACTTTCCCTT
>rpoA_Lcl-319
ATGATTGAGTTTGAAAAACCAAAAATTACTAAATTTGACGAATCAGAAAATTACGGTAAATTCGTTGTTGAACCACTTGAACGTGGTTATGGTACAACTTTAGGTAACTCTCTGCGTCGCGTCCTTTTGTCATCACTTCCTGGTGCTGCTGTGACTTCAATTCAAATTGAAGGTGTTCAACACGAATTCGCAACAATCCCTGGCGTACGTGAAGATGTCATCCAAATCGTTCTTGCGGTTAAAGGAATTGCCATCAAATCATACGTTGAATCTGAAAAACAAATCGAACTTGACGTTACTGGTCCTATGGATGTTACTGCTGGTGATATCTTAACTGATAGCGACATTGAAATTGTCAACAAAGACCATTACTTGTTCTCTATTGCTGAAGGTCACTCAATGCGTGCTGTAATGACTGTTAAAAAAGGATACGGCTATGTTCCGGCTGACGAAAATAAAGTCGATGGAGCGCCAATTGGCACAATTGCTGTAGACTCAATTTACACACCAGTAAGTAAAGTAAATTATCAAGTTGAACCTGCCCGTGTTGGTGGAGATTCTAGCTACGATAAATTAACACTTGAAATTACTACAAACGGTACTATCGTTTCTGACGAAGCTTTGTCACTCTCAGCTAAAATTTTGACAGACCACTTGAACTTGTTCGTTGATCTTTCAGAAGTTGCAGCTGAAGCTGAAACACTTGTTGTTAAAGATGAAGTTAAAACAGAACGTGTGCTCGATAAAATTATTGAAGAAATGGACTTCTCAGTTCGTACTTACAATGGTTTGAAACGTGCAGGTATCAACACTGTTGCTGATATTGTTGAAATGAGCGAAGCTGACATGATTAAAGTCAAAAACCTCGGTCACAAATCAGTAGAAGAAGTCAAAGTTAAATTGACTGAATTGGGACTTTCCCTT
>rpoA_Lcl-320
ATGATTGAGTTTGAAAAACCAAAAATTACTAAATTTGACGAATCAGAAAATTACGGTAAATTCGTTGTTGAACCACTTGAACGTGGTTATGGTACAACTTTAGGTAACTCTCTGCGTCGCGTCCTTTTGTCATCACTTCCTGGTGCTGCTGTGACTTCAATTCAAATTGAAGGTGTTCAACACGAATTCGCAACAATCCCTGGCGTACGTGAAGATGTCATCCAAATCGTTCTTGCGGTTAAAGGAATTGCCATCAAATCATACGTTGAATCTGAAAAACAAATCGAACTTGACGTTACTGGTCCTATGGATGTTACTGCTGGTGATATCTTAACTGATAGCGACATTGAAATTGTCAACAAAGACCATTACTTGTTCTCTATTGCTGAAGGTCACTCAATGCGTGCTGTAATGACTGTTAAAAAAGGATACGGCTATGTTCCGGCTGACGAAAATAAAGTCGATGGAGCGCCAATTGGCACAATTGCTGTAGACTCAATTTACACACCAGTAAGTAAAGTAAATTATCAAGTTGAACCTGCCCGTGTTGGTGGAGATTCTAGCTACGATAAATTAACACTTGAAATTACTACAAACGGTACTATCGTTTCTGACGAAGCTTTGTCACTCTCAGCTAAAATTTTGACAGACCACTTGAACTTGTTCGTTGATCTTTCAGAAGTTGCAGCTGAAGCTGAAACACTTGTTGTTAAAGATGAAGTTAAAACAGAACGTGTGCTCGATAAAATTATTGAAGAAATGGACTTCTCAGTTCGTACTTACAATGGTTTGAAACGTGCAGGTATCAACACTGTTGCTGATATTGTTGAAATGAGCGAAGCTGACATGATTAAAGTCAAAAACCTCGGTCACAAATCAGTAGAAGAAGTCAAAGTTAAATTGACTGAATTGGGACTTTCCCTT
>rpoA_Lcl-321
ATGATTGAGTTTGAAAAACCAAAAATTACTAAATTTGACGAATCAGAAAATTACGGTAAATTCGTTGTTGAACCACTTGAACGTGGTTATGGTACAACTTTAGGTAACTCTATGCGTCGCGTCCTTTTGTCATCACTTCCTGGTGCTGCTGTGACTTCAATTCAAATTGAAGGTGTTCAACACGAATTCGCAACAATCCCTGGCGTACGTGAAGATGTCATCCAAATCGTTCTTGCGGTTAAAGGAATTGCCATCAAATCATACGTTGAATCTGAAAAACAAATCGAACTTGACGTTACTGGTCCTATGGATGTTACTGCTGGTGATATCTTAACTGATAGCGACATTGAAATTGTCAACAAAGACCATTACTTGTTCTCTATTGCTGAAGGTCACTCAATGCGTGCTGTAATGACTGTTAAAAAAGGATACGGCTATGTTCCGGCTGACGAAAATAAAGTCGATGGAGCGCCAATTGGCACAATTGCTGTAGACTCAATTTACACACCAGTAAGTAAAGTAAATTATCAAGTTGAACCTGCCCGTGTTGGTGGAGATTCTAGCTACGATAAATTAACACTTGAAATTACTACAAACGGTACTATCGTTTCTGACGAAGCTTTGTCACTCTCAGCTAAAATCTTGACAGACCACTTGAACTTGTTCGTTGATCTTTCAGAAGTTGCAGCTGAAGCTGAAACACTTGTTGTTAAAGATGAAGTTAAAACAGAACGTGTGCTCGATAAAATTATTGAAGAAATGGACTTCTCAGTTCGTGCTTACAATGGTTTGAAACGTGCAGGTATCAACACTGTTGCTGATATTGTTGAAATGAGCGAAGCTGACATGATTAAAGTCAAAAACCTCGGTCACAAATCAGTAGAAGAAGTCAAAGTTAAATTGACTGAATTGGGACTTTCCCTT
>rpoA_Lcl-322
ATGATTGAGTTTGAAAAACCAAAAATTACTAAATTTGACGAATCAGAAAATTACGGTAAATTCGTTGTTGAACCACTTGAACGTGGTTATGGTACAACTTTAGGTAACTCTCTGCGTCGCGTCCTTTTGTCATCACTTCCTGGTGCTGCTGTGACTTCAATTCAAATTGAAGGTGTTCAACACGAATTCGCAACAATCCCTGGCGTACGTGAAGATGTCATCCAAATCGTTCTTGCGGTTAAAGGAATTGCCATCAAATCATACGTAGAGTCTGAAAAACAAATCGAACTTGACGTAACTGGTCCTATGGATGTTACTGCTGGTGATATCTTAACTGATAGCGACATTGAAATTGTCAACAAAGACCATTACTTGTTCTCTATTGCTGAAGGTCACTCAATGCGTGCTGTAATGACTGTTAAAAAAGGATACGGCTATGTTCCGGCTGACGAAAATAAAGTCGATGGAGCGCCAATTGGCACAATTGCTGTAGACTCAATTTACACACCAGTAAGTAAAGTAAATTATCAAGTAGAACCTGCCCGTGTTGGTGGAGATTCTAGCTATGATAAATTAACACTTGAAATTACTACAAACGGTACTATCGTTTCTGACGAAGCTTTGTCACTCTCAGCTAAAATCTTGACAGACCACTTGAACTTGTTCGTTGATCTTTCAGAAGTTGCAGCTGAAGCCGAAACACTTGTTGTTAAAGATGAAGTTAAAACAGAACGTGTGCTCGATAAAATTATTGAAGAAATGGACTTCTCAGTTCGTGCTTACAATGGTTTGAAACGCGCAGGTATTAACACTGTTGCTGATATTGTTGAAATGAGCGAAGCTGACATGATTAAAGTCAAAAACCTCGGTCACAAATCAGTAGAAGAAGTCAAAGTTAAATTGACTGAATTGGGACTTTCCCTT
>rpoA_Lcl-323
ATGATTGAGTTTGAAAAACCAAAAATTACTAAATTTGACGAATCAGAAAATTACGGTAAATTCGTTGTTGAACCACTTGAACGTGGTTATGGTACAACTTTAGGTAACTCTCTGCGTCGCGTCCTTTTGTCATCACTTCCTGGTGCTGCTGTGACTTCAATTCAAATTGAAGGTGTTCAACACGAATTCGCAACAATCCCTGGCGTACGTGAAGATGTCATCCAAATCGTTCTTGCGGTTAAAGGAATTGCCATCAAATCATACGTTGAATCTGAAAAACAAATCGAACTTGACGTTACTGGTCCTATGGATGTTACTGCTGGTGATATCTTAACTGATAGCGACATTGAAATTGTCAACAAAGACCATTACTTGTTCTCTATTGCTGAAGGTCACTCAATGCGTGCTGTAATGACTGTTAAAAAAGGATACGGCTATGTTCCGGCTGACGAAAATAAAGTCGATGGAGCGCCAATTGGCACAATTGCTGTAGACTCAATTTACACACCAGTAAGTAAAGTAAATTATCAAGTTGAACCTGCCCGTGTTGGTGGAGATTCTAGCTACGATAAATTAACACTTGAAATTACTACAAACGGTACTATCGTTTCTGACGAAGCTTTGTCACTCTCAGCTAAAATCTTGACAGACCACTTGAACTTGTTCGTTGATCTTTCAGAAGTTGCAGCTGAAGCTGAAACACTTGTTGTTAAAGATGAAGTTAAAACAGAACGTGTGCTCGATAAAATTATTGAAGAAATGGACTTCTCAGTTCGTGCTTACAATGGTTTGAAACGTGCAGGTATCAACACTGTTGCTGATATTGTTGAAATGAGCGAAGCTGACATGATTAAAGTCAAAAACCTCGGTCACAAATCAGTAGAAGAAGTCAAAGTTAAATTGACTGAATTGGGACTTTCCCTT
>rpoA_Lcl-324
ATGATTGAGTTTGAAAAACCAAAAATTACTAAATTTGACGAATCAGAAAATTACGGTAAATTCGTTGTTGAACCACTTGAACGTGGTTATGGTACAACTTTAGGTAACTCTCTGCGTCGCGTCCTTTTGTCATCACTTCCTGGTGCTGCTGTGACTTCAATTCAAATTGAAGGTGTTCAACACGAATTCGCAACAATCCCTGGCGTACGTGAAGATGTCATCCAAATCGTTCTTGCGGTTAAAGGAATTGCCATCAAATCATACGTAGAGTCTGAAAAACAAATCGAACTTGACGTAACTGGTCCTATGGATGTTACTGCTGGTGATATCTTAACTGATAGCGACATTGAAATTGTCAACAAAGACCATTACTTGTTCTCTATTGCTGAAGGTCACTCAATGCGTGCTGTAATGACTGTTAAAAAAGGATACGGCTATGTTCCGGATGACGAAAATAAAGTCGATGGAGCGCCAATTGGCACAATTGCTGTAGACTCAATTTACACACCAGTAAGTAAAGTAAATTATCAAGTAGAACCTGCCCGTGTTGGTGGAGATTCTAGCTATGATAAATTAACACTTGAAATTACTACAAACGGTACTATCGTTTCTGACGAAGCTTTGTCACTCTCAGCTAAAATCTTGACAGACCACTTGAACTTGTTCGTTGATCTTTCAGAAGTTGCAGCTGAAGCCGAAACACTTGTTGTTAAAGATGAAGTTAAAACAGAACGTGTGCTCGATAAAATTATTGAAGAAATGGACTTCTCAGTTCGTGCTTACAATGGTTTGAAACGCGCAGGTATTAACACTGTTGCTGATATTGTTGAAATGAGCGAAGCTGACATGATTAAAGTCAAAAACCTCGGTCACAAATCAGTAGAAGAAGTCAAAGTTAAATTGACTGAATTGGGACTTTCCCTT
>rpoA_Lcl-325
ATGATTGAGTTTGAAAAACCAAAAATTACTAAATTTGACGAATCAGAAAATTACGGTAAATTCGTTGTTGAACCACTTGAACGTGGTTATGGTACAACTTTAGGTAACTCTCTGCGTCGCGTCCTTTTGTCATCACTTCCTGGTGCTGCTGTGACTTCAATTCAAATTGAAGGTGTTCAACACGAATTCGCAACAATCCCTGGCGTACGTGAAGATGTCATCCAAATCGTTCTTGCGGTTAAAGGAATTGCCATCAAATCATACGTAGAGTCTGAAAAACAAATCGAACTTGACGTAACTGGTCCTATGGATGTTACTGCTGGTGATATCTTAACTGATAGCGACATTGAAATTGTCAACAAAGACCATTACTTGTTCTCTATTGCTGAAGGTCACTCAATGCGTGCTGTAATGACTGTTAAAAAAGGATACGGCTATGTTCCGGATGACGAAAATAAAGTCGATGGAGCGCCAATTGGCACAATTGCTGTAGACTCAATTTACACACCAGTAAGTAAAGTAAATTATCAAGTAGAACCTGCCCGTGTTGGTGGAGATTCTAGCTATGATAAATTAACACTTGAAATTACTACAAACGGTACTATCGTTTCTGACGAAGCTTTGTCACTCTCAGCTAAAATCTTGACAGACCACTTGAACTTGTTCGTTGATCTTTCAGAAGTTGCAGCTGAAGCCGAAACACTTGTTGTTAAAGATGAAGTTAAAACAGAACGTGTGCTCGATAAAATTATTGAAGAAATGGACTTCTCAGTTCGTGCTTACAATGGTTTGAAACGCGCAGGTATTAACACTGTTGCTGATATTGTTGAAATGAGCGAAGCTGACATGATTAAAGTCAAAAACCTCGGTCACAAATCAGTAGAAGAAGTCAAAGTTAAATTGACTGAATTGGGACTTTCCCTT
>rpoA_Lcl-326
ATGATTGAGTTTGAAAAACCAAAAATTACTAAATTTGACGAATCAGAAAATTACGGTAAATTCGTTGTTGAACCACTTGAACGTGGTTATGGTACAACTTTAGGTAACTCTCTGCGTCGCGTCCTTTTGTCATCACTTCCTGGTGCTGCTGTGACTTCAATTCAAATTGAAGGTGTTCAACACGAATTCGCAACAATCCCTGGCGTACGTGAAGATGTCATCCAAATCGTTCTTGCGGTTAAAGGAATTGCCATCAAATCATACGTAGAGTCTGAAAAACAAATCGAACTTGACGTAACTGGTCCTATGGATGTTACTGCTGGTGATATCTTAACTGATAGCGACATTGAAATTGTCAACAAAGACCATTACTTGTTCTCTATTGCTGAAGGTCACTCAATGCGTGCTGTAATGACTGTTAAAAAAGGATACGGCTATGTTCCGGATGACGAAAATAAAGTCGATGGAGCGCCAATTGGCACAATTGCTGTAGACTCAATTTACACACCAGTAAGTAAAGTAAATTATCAAGTAGAACCTGCCCGTGTTGGTGGAGATTCTAGCTATGATAAATTAACACTTGAAATTACTACAAACGGTACTATCGTTTCTGACGAAGCTTTGTCACTCTCAGCTAAAATCTTGACAGACCACTTGAACTTGTTCGTTGATCTTTCAGAAGTTGCAGCTGAAGCCGAAACACTTGTTGTTAAAGATGAAGTTAAAACAGAACGTGTGCTCGATAAAATTATTGAAGAAATGGACTTCTCAGTTCGTGCTTACAATGGTTTGAAACGCGCAGGTATTAACACTGTTGCTGATATTGTTGAAATGAGCGAAGCTGACATGATTAAAGTCAAAAACCTCGGTCACAAATCAGTAGAAGAAGTCAAAGTTAAATTGACTGAATTGGGACTTTCCCTT
>rpoA_Lcl-327
ATGATTGAGTTTGAAAAACCAAAAATTACTAAATTTGACGAATCAGAAAATTACGGTAAATTCGTTGTTGAACCACTTGAACGTGGTTATGGTACAACTTTAGGTAACTCTCTGCGTCGCGTCCTTTTGTCATCACTTCCTGGTGCTGCTGTGACTTCAATTCAAATTGAAGGTGTTCAACACGAATTCGCAACAATCCCTGGCGTACGTGAAGATGTCATCCAAATCGTTCTTGCGGTTAAAGGAATTGCCATCAAATCATACGTAGAGTCTGAAAAACAAATCGAACTTGACGTAACTGGTCCTATGGATGTTACTGCTGGTGATATCTTAACTGATAGCGACATTGAAATTGTCAACAAAGACCATTACTTGTTCTCTATTGCTGAAGGTCACTCAATGCGTGCTGTAATGACTGTTAAAAAAGGATACGGCTATGTTCCGGATGACGAAAATAAAGTCGATGGAGCGCCAATTGGCACAATTGCTGTAGACTCAATTTACACACCAGTAAGTAAAGTAAATTATCAAGTAGAACCTGCCCGTGTTGGTGGAGATTCTAGCTATGATAAATTAACACTTGAAATTACTACAAACGGTACTATCGTTTCTGACGAAGCTTTGTCACTCTCAGCTAAAATCTTGACAGACCACTTGAACTTGTTCGTTGATCTTTCAGAAGTTGCAGCTGAAGCCGAAACACTTGTTGTTAAAGATGAAGTTAAAACAGAACGTGTGCTCGATAAAATTATTGAAGAAATGGACTTCTCAGTTCGTGCTTACAATGGTTTGAAACGCGCAGGTATTAACACTGTTGCTGATATTGTTGAAATGAGCGAAGCTGACATGATTAAAGTCAAAAACCTCGGTCACAAATCAGTAGAAGAAGTCAAAGTTAAATTGACTGAATTGGGACTTTCCCTT
>rpoA_Lcl-328
ATGATTGAGTTTGAAAAACCAAAAATTACTAAATTTGACGAATCAGAAAATTACGGTAAATTCGTTGTTGAACCACTTGAACGTGGTTATGGTACAACTTTAGGTAACTCTCTGCGTCGCGTCCTTTTGTCATCACTTCCTGGTGCTGCTGTGACTTCAATTCAAATTGAAGGTGTTCAACACGAATTCGCAACAATCCCTGGCGTACGTGAAGATGTCATCCAAATCGTTCTTGCGGTTAAAGGAATTGCCATCAAATCATACGTAGAGTCTGAAAAACAAATCGAACTTGACGTAACTGGTCCTATGGATGTTACTGCTGGTGATATCTTAACTGATAGCGACATTGAAATTGTCAACAAAGACCATTACTTGTTCTCTATTGCTGAAGGTCACTCAATGCGTGCTGTAATGACTGTTAAAAAAGGATACGGCTATGTTCCGGCTGACGAAAATAAAGTCGATGGAGCGCCAATTGGCACAATTGCTGTAGACTCAATTTACACACCAGTAAGTAAAGTAAATTATCAAGTAGAACCTGCCCGTGTTGGTGGAGATTCTAGCTATGATAAATTAACACTTGAAATTACTACAAACGGTACTATCGTTTCTGACGAAGCTTTGTCACTCTCAGCTAAAATCTTGACAGACCACTTGAACTTGTTCGTTGATCTTTCAGAAGTTGCAGCTGAAGCCGAAACACTTGTTGTTAAAGATGAAGTTAAAACAGAACGTGTGCTCGATAAAATTATTGAAGAAATGGACTTCTCAGTTCGTGCTTACAATGGTTTGAAACGCGCAGGTATTAACACTGTTGCTGATATTGTTGAAATGAGCGAAGCTGACATGATTAAAGTCAAAAACCTCGGTCACAAATCAGTAGAAGAAGTCAAAGTTAAATTGACTGAATTGGGACTTTCCCTT
>rpoA_Lcl-329
ATGATTGAGTTTGAAAAACCAAAAATTACTAAATTTGACGAATCAGAAAATTACGGTAAATTCGTTGTTGAACCACTTGAACGTGGTTATGGTACAACTTTAGGTAACTCTCTGCGTCGCGTCCTTTTGTCATCACTTCCTGGTGCTGCTGTGACTTCAATTCAAATTGAAGGTGTTCAACACGAATTCGCAACAATCCCTGGCGTACGTGAAGATGTCATCCAAATCGTTCTTGCGGTTAAAGGAATTGCCATCAAATCATACGTAGAGTCTGAAAAACAAATCGAACTTGACGTAACTGGTCCTATGGATGTTACTGCTGGTGATATCTTAACTGATAGCGACATTGAAATTGTCAACAAAGACCATTACTTGTTCTCTATTGCTGAAGGTCACTCAATGCGTGCTGTAATGACTGTTAAAAAAGGATACGGCTATGTTCCGGATGACGAAAATAAAGTCGATGGAGCGCCAATTGGCACAATTGCTGTAGACTCAATTTACACACCAGTAAGTAAAGTAAATTATCAAGTAGAACCTGCCCGTGTTGGTGGAGATTCTAGCTATGATAAATTAACACTTGAAATTACTACAAACGGTACTATCGTTTCTGACGAAGCTTTGTCACTCTCAGCTAAAATCTTGACAGACCACTTGAACTTGTTCGTTGATCTTTCAGAAGTTGCAGCTGAAGCCGAAACACTTGTTGTTAAAGATGAAGTTAAAACAGAACGTGTGCTCGATAAAATTATTGAAGAAATGGACTTCTCAGTTCGTGCTTACAATGGTTTGAAACGCGCAGGTATTAACACTGTTGTTGATATTGTTGAAATGAGCGAAGCTGACATGATTAAAGTCAAAAACCTCGGTCACAAATCAGTAGAAGAAGTCAAAGTTAAATTGACTGAATTGGGACTTTCCCTT
>rpoA_Lcl-330
ATGATTGAGTTTGAAAAACCAAAAATTACTAAATTTGACGAATCAGAAAATTACGGTAAATTCGTTGTTGAACCACTTGAACGTGGTTATGGTACAACTTTAGGTAACTCTCTGCGTCGCGTCCTTTTGTCATCACTTCCTGGTGCTGCTGTGACTTCAATTCAAATTGAAGGTGTTCAACACGAATTCGCAACAATCCCTGGCGTACGTGAAGATGTCATCCAAATCGTTCTTGCGGTTAAAGGAATTGCCATCAAATCATACGTAGAGTCTGAAAAACAAATCGAACTTGACGTAACTGGTCCTATGGATGTTACTGCTGGTGATATCTTAACTGATAGCGACATTGAAATTGTCAACAAAGACCATTACTTGTTCTCTATTGCTGAAGGTCACTCAATGCGTGCTGTAATGACTGTTAAAAAAGGATACGGCTATGTTCCGGATGACGAAAATAAAGTCGATGGAGCGCCAATTGGCACAATTGCTGTAGACTCAATTTACACACCAGTAAGTAAAGTAAATTATCAAGTAGAACCTGCCCGTGTTGGTGGAGATTCTAGCTATGATAAATTAACACTTGAAATTACTACAAACGGTACTATCGTTTCTGACGAAGCTTTGTCACTCTCAGCTAAAATCTTGACAGACCACTTGAACTTGTTCGTTGATCTTTCAGAAGTTGCAGCTGAAGCCGAAACACTTGTTGTTAAAGATGAAGTTAAAACAGAACGTGTGCTCGATAAAATTATTGAAGAAATGGACTTCTCAGTTCGTGCTTACAATGGTTTGAAACGCGCAGGTATTAACACTGTTGTTGATATTGTTGAAATGAGCGAAGCTGACATGATTAAAGTCAAAAACCTCGGTCACAAATCAGTAGAAGAAGTCAAAGTTAAATTGACTGAATTGGGACTTTCCCTT
>rpoA_Lcl-331
ATGATTGAGTTTGAAAAACCAAAAATTACTAAATTTGACGAATCAGAAAATTACGGTAAATTCGTTGTTGAACCACTTGAACGTGGTTATGGTACAACTTTAGGTAACTCTCTGCGTCGCGTCCTTTTGTCATCACTTCCTGGTGCTGCTGTGACTTCAATTCAAATTGAAGGTGTTCAACACGAATTCGCAACAATCCCTGGCGTACGTGAAGATGTCATCCAAATCGTTCTTGCGGTTAAAGGAATTGCCATCAAATCATACGTTGAATCTGAAAAACAAATCGAACTTGACGTTACTGGTCCTATGAATGTTACTGCTGGTGATATCTTAACAGATAGCGACATTGAAATTGTCAACAAAGACCATTACTTGTTCTCTATTGCTGAAGGTCACTCAATGCGTGCTGTAATGACTGTTAAAAAAGGATACGGCTATGTTCCGGCTGACGAAAATAAAGTCGATGGAGCGCCAATTGGCACAATTGCTGTAGACTCAATTTACACACCAGTAAGTAAAGTAAATTATCAAGTTGAACCTGCCCGTGTTGGTGGAGATTCTAGCTACGATAAATTAACACTTGAAATTACTACAAACGGTACTATCGTTTCTGACGAAGCTTTGTCACTCTCAGCTAAAATCTTGACAGACCACTTGAACTTGTTCGTTGATCTTTCAGAAGTTGCAGCTGAAGCTGAAACACTTGTTGTTAAAGATGAAGTTAAAACAGAACGTGTGCTCGATAAAATTATTGAAGAAATGGACTTCTCAGTTCGTGCTTACAATGGTTTGAAACGTGCAGGTATCAACACTGTTGCTGATATTGTTGAAATGAGCGAAGCTGACATGATTAAAGTCAAAAACCTCGGTCACAAATCAGTAGAAGAAGTCAAAGTTAAATTGACTGAATTGGGACTTTCCCTT
>rpoA_Lcl-332
ATGATTGAGTTTGAAAAACCAAAAATTACTAAATTTGACGAATCAGAAAATTACGGTAAATTCGTTGTTGAACCACTTGAACGTGGTTATGGTACAACTTTAGGTAACTCTCTGCGTCGCGTCCTTTTGTCATCACTTCCTGGTGCTGCTGTGACTTCAATTCAAATTGAAGGTGTTCAACACGAATTCGCAACAATCCCTGGCGTACGTGAAGATGTCATCCAAATCGTTCTTGCGGTTAAAGGAATTGCCATCAAATCATACGTTGAATCTGAAAAACAAATCGAACTTGACGTTACTGGTCCTATGGATGTTACTGCTGGTGATATCTTAACTGATAGCGACATTGAAATTGTCAACAAAGACCATTACTTGTTCTCTATTGCTGAAGGTCACTCAATGCGTGCTGTAATGACTGTTAAAAAAGGATACGGCTATGTTCCGGCTGACGAAAATAAAGTCGATGGAGCGCCAATTGGCACAATTGCTGTAGACTCAATTTACACACCAATAAGTAAAGTAAATTATCAAGTTGAACCTGCCCGTGTTGGTGGAGATTCTAGCTACGATAAATTAACACTTGAAATTACTACAAACGGTACTATCGTTTCTGACGAAGCTTTGTCACTCTCAGCTAAAATCTTGACAGACCACTTGAACTTGTTCGTTGATCTTTCAGAAGTTGCAGCTGAAGCTGAAACACTTGTTGTTAAAGATGAAGTTAAAACAGAACGTGTGCTCGATAAAATTATTGAAGAAATGGACTTCTCAGTTCGTGCTTACAATGGTTTGAAACGTGCAGGTATCAACACTGTTGCTGATATTGTTGAAATGAGCGAAGCTGACATGATTAAAGTCAAAAACCTCGGTCACAAATCAGTAGAAGAAGTCAAAGTTAAATTGACTGAATTGGGACTTTCCCTT
>rpoA_Lcl-333
ATGATTGAGTTTGAAAAACCAAAAATTACTAAATTTGACGAATCAGAAAATTACGGTAAATTCGTTGTTGAACCACTTGAACGTGGTTATGGTACAACTTTAGGTAACTCTCTGCGTCGCGTCCTTTTGTCATCACTTCCTGGTGCTGCTGTGACTTCAATTCAAATTGAAGGTGTTCAACACGAATTCGCAACAATCCCTGGCGTACGTGAAGATGTCATCCAAATCGTTCTTGCGGTTAAAGGAATTGCCATCAAATCATACGTAGAGTCTGAAAAACAAATCGAACTTGACGTAATTGGTCCTATGGATGTTACTGCTGGTGATATCTTAACTGATAGCGACATTGAAATTGTCAACAAAGACCATTACTTGTTCTCTATTGCTGAAGGTCACTCAATGCGTGCTGTAATGACTGTTAAAAAAGGATACGGCTATGTTCCGGCTGACGAAAATAAAGTCGATGGAGCGCCAATTGGCACAATTGCTGTAGACTCAATTTACACACCAGTAAGTAAAGTAAATTATCAAGTAGAACCTGCCCGTGTTGGTGGAGATTCTAGCTATGATAAATTAACACTTGAAATTACTACAAACGGTACTATCGTTTCTGACGAAGCTTTGTCACTCTCAGCTAAAATCTTGACAGACCACTTGAACTTGTTCGTTGATCTTTCAGAAGTTGCAGCTGAAGCCGAAACACTTGTTGTTAAAGATGAAGTTAAAACAGAACGTGTGCTCGATAAAATTATTGAAGAAATGGACTTCTCAGTTCGTGCTTACAATGGTTTGAAACGCGCAGGTATTAACACTGTTGCTGATATTGTTGAAATGAGCGAAGCTGACATGATTAAAGTCAAAAACCTCGGTCACAAATCAGTAGAAGAAGTCAAAGTTAAATTGACTGAATTGGGACTTTCCCTT
>rpoA_Lcl-334
ATGATTGAGTTTGAAAAACCAAAAATTACTAAATTTGACGAATCAGAAAATTACGGTAAATTCGTTGTTGAACCACTTGAACGTGGTTATGGTACAACTTTAGGTAACTCTATGCGTCGCGTCCTTTTGTCATCACTTCCTGGTGCTGCTGTGACTTCAATTCAAATTGAAGGTGTTCAACACGAATTCGCAACAATCCCTGGCGTACGTGAAGATGTCATCCAAATCGTTCTTGCGGTTAAAGGAATTGCCATCAAATCATACGTTGAATCTGAAAAACAAATCGAACTTGACGTTACTGGTCCTATGGATGTTACTGCTGGTGATATCTTAACTGATAGCGACATTGAAATTGTCAACAAAGACCATTACTTGTTCTCTATTGCTGAAGGTCACTCAATGCGTGCTGTAATGACTGTTAAAAAAGGATACGGCTATGTTCCGGCTGACGAAAATAAAGTCGATGGAGCGCCAATTGGCACAATTGCTGTAGACTCAATTTACACACCAGTAAGTAAAGTAAATTATCAAGTTGAACCTGCCCATGTTGGTGGAGATTCTAGCTACGATAAATTAACACTTGAAATTACTACAAACGGTACTATCGTTTCTGACGAAGCTTTGTCACTCTCAGCTAAAATCTTGACAGACCACTTGAACTTGTTCGTTGATCTTTCAGAAGTTGCAGCTGAAGCTGAAACACTTGTTGTTAAAGATGAAGTTAAAACAGAACGTGTGCTCGATAAAATTATTGAAGAAATGGACTTCTCAGTTCGTGCTTACAATGGTTTGAAACGTGCAGGTATCAACACTGTTGCTGATATTGTTGAAATGAGCGAAGCTGACATGATTAAAGTCAAAAACCTCGGTCACAAATCAGTAGAAGAAGTCAAAGTTAAATTGACTGAATTGGGACTTTCCCTT
>rpoA_Lcl-335
ATGATTGAGTTTGAAAAACCAAAAATTACTAAATTTGACGAATCAGAAAATTACGGTAAATTCGTTGTTGAACCACTTGAACGTGGTTATGGTACAACTTTAGGTAACTCTCTGCGTCGCGTCCTTTTGTCATCACTTCCTGGTGCTGCTGTGACTTCAATTCAAATTGAAGGTGTTCAACACGAATTCGCAACAATCCCTGGCGTACGTGAAGATGTCATCCAAATCGTTCTTGCGGTTAAAGGAATTGCCATCAAATCATACGTAGAGTCTGAAAAACAAATCGAACTTGACGTAACTGGTCCTATGGATGTTACTGCTGGTGATATCTTAACTGATAGCGACATTGAAATTGTCAACAAAGACCATTACTTGTTCTCTATTGCTGAAGGTCACTCAATGCGTGCTGTAATGACTGTTAAAAAAGGATACGGCTATGTTCCGGATGACGAAAATAAAGTCGATGGAGCGCCAATTGGCACAATTGCTGTAGACTCAATTTACACACCAGTAAGTAAAGTAAATTATCAAGTAGAACCTGCCCGTGTTGGTGGAGATTCTAGCTATGATAAATTAACACTTGAAATTACTACAAACGGTACTATCGTTTCTGACGAAGCTTTGTCACTCTCAGCTAAAATCTTGACAGACCACTTGAACTTGTTCGTTGATCTTTCAGAAGTTGCAGCTGAAGCCGAAACACTTGTTGTTAAAGATGAAGTTAAAACAGAACGTGTGCTCGATAAAATTATTGAAGAAATGGACTTCTCAGTTCGTGCTTACAATGGTTTGAAACGCGCAGGTATTAACACTGTTGCTGATATTGTTGAAATGAGCGAAGCTGACATGATTAAAGTCAAAAACCTCGGTCACAAATCAGTAGAAGAAGTCAAAGTTAAATTGACTGAATTGGGACTTTCCCTT
>rpoA_Lcl-336
ATGATTGAGTTTGAAAAACCAAAAATTACTAAATTTGACGAATCAGAAAATTACGGTAAATTCGTTGTTGAACCACTTGAACGTGGTTATGGTACAACTTTAGGTAACTCTCTGCGTCGCGTCCTTTTGTCATCACTTCCTGGTGCTGCTGTGACTTCAATTCAAATTGAAGGTGTTCAACACGAATTCGCAACAATCCCTGGCGTACGTGAAGATGTCATCCAAATCGTTCTTGCGGTTAAAGGAATTGCCATCAAATCATACGTAGAGTCTGAAAAACAAATCGAACTTGACGTAATTGGTCCTATGGATGTTACTGCTGGTGATATCTTAACTGATAGCGACATTGAAATTGTCAACAAAGACCATTACTTGTTCTCTATTGCTGAAGGTCACTCAATGCGTGCTGTAATGACTGTTAAAAAAGGATACGGCTATGTTCCGGCTGACGAAAATAAAGTCGATGGAGCGCCAATTGGCACAATTGCTGTAGACTCAATTTACACACCAGTAAGTAAAGTAAATTATCAAGTAGAACCTGCCCGTGTTGGTGGAGATTCTAGCTATGATAAATTAACACTTGAAATTACTACAAACGGTACTATCGTTTCTGACGAAGCTTTGTCACTCTCAGCTAAAATCTTGACAGACCACTTGAACTTGTTCGTTGATCTTTCAGAAGTTGCAGCTGAAGCCGAAACACTTGTTGTTAAAGATGAAGTTAAAACAGAACGTGTGCTCGATAAAATTATTGAAGAAATGGACTTCTCAGTTCGTGCTTACAATGGTTTGAAACGCGCAGGTATTAACACTGTTGCTGATATTGTTGAAATGAGCGAAGCTGACATGATTAAAGTCAAAAACCTCGGTCACAAATCAGTAGAAGAAGTCAAAGTTAAATTGACTGAATTGGGACTTTCCCTT
>rpoA_Lcl-337
ATGATTGAGTTTGAAAAACCAAAAATTACTAAATTTGACGAATCAGAAAATTACGGTAAATTCGTTGTTGAACCACTTGAACGTGGTTATGGTACAACTTTAGGTAACTCTCTGCGTCGCGTCCTTTTGTCATCACTTCCTGGTGCTGCTGTGACTTCAATTCAAATTGAAGGTGTTCAACACGAATTCGCAACAATCCCTGGCGTACGTGAAGATGTCATCCAAATCGTTCTTGCGGTTAAAGGAATTGCCATCAAATCATACGTTGAATCTGAAAAACAAATCGAACTTGACGTTACTGGTCCTATGGATGTTACTGCTGGTGATATCTTAACTGATAGCGACATTGAAATTGTCAACAAAGACCATTACTTGTTCTCTATTGCTGAAGGTCACTCAATGCGTGCTGTAATGACTGTTAAAAAAGGATACGGCTATGTTCCGGCTGACGAAAATAAAGTCGATGGAGCGCCAATTGGCACAATTGCTGTAGACTCAATTTACACACCAGTAAGTAAAGTAAATTATCAAGTTGAACCTGCCCGTGTTGGTGGAGATTCTAGCTACGATAAATTAACACTTGAAATTACTACAAACGGTACTATCGTTTCTGACGAAGCTTTGTCACTCTCAGCTAAAATCTTGACAGACCACTTGAACTTGTTCGTTGATCTTTCAGAAGTTGCAGCTGAAGCTGAAACACTTGTTGTTAAAGATGAAGTTAAAACAGAACGTGTGCTCGATAAAATTATTGAAGAAATGGACTTCTCAGTTCGTGCTTACAATGGTTTGAAACGTGCAGGTATCAACACTGTTGCTGATATTGTTGAAATGAGCGAAGCTGACATGATTAAAGTCAAAAACCTCGGTCACAAATCAGTAGAAGAAGTCAAAGTTAAATTGACTGAATTGGGACTTTCCCTT
>rpoA_Lcl-338
ATGATTGAGTTTGAAAAACCAAAAATTACTAAATTTGACGAATCAGAAAATTACGGTAAATTCGTTGTTGAACCACTTGAACGTGGTTATGGTACAACTTTAGGTAACTCTCTGCGTCGCGTCCTTTTGTCATCACTTCCTGGTGCTGCTGTGACTTCAATTCAAATTGAAGGTGTTCAACACGAATTCGCAACAATCCCTGGCGTACGTGAAGATGTCATCCAAATCGTTCTTGCGGTTAAAGGAATTGCCATCAAATCATACGTAGAGTCTGAAAAACAAATCGAACTTGACGTAACTGGTCCTATGGATGTTACTGCTGGTGATATCTTAACTGATAGCGACATTGAAATTGTCAACAAAGACCATTACTTGTTCTCTATTGCTGAAGGTCACTCAATGCGTGCTGTAATGACTGTTAAAAAAGGATACGGCTATGTTCCGGCTGACGAAAATAAAGTCGATGGAGCGCCAATTGGCACAATTGCTGTAGACTCAATTTACACACCAGTAAGTAAAGTAAATTATCAAGTAGAACCTGCCCGTGTTGGTGGAGATTCTAGCTACGATAAATTAACACTTGAAATTACTACAAACGGTACTATCGTTTCTGACGAAGCTTTGTCACTCTCAGCTAAAATCTTGACAGACCACTTGAACTTGTTCGTTGATCTTTCAGAAGTTGCAGCTGAAGCCGAAACACTTGTTGTTAAAGATGAAGTTAAAACAGAACGTGTGCTCGATAAAATTATTGAAGAAATGGACTTCTCAGTTCGTGCTTACAATGGTTTGAAACGCGCAGGTATCAACACTGTTGCTGATATTGTTGAAATGAGCGAAGCTGACATGATTAAAGTCAAAAACCTCGGTCACAAATCAGTAGAAGAAGTCAAAGTTAAATTGACTGAATTGGGACTTTCCCTT
>rpoA_Lcl-339
ATGATTGAGTTTGAAAAACCAAAAATTACTAAATTTGACGAATCAGAAAATTACGGTAAATTCGTTGTTGAACCACTTGAACGTGGTTATGGTACAACTTTAGGTAACTCTCTGCGTCGCGTCCTTTTGTCATCACTTCCTGGTGCTGCTGTGACTTCAATTCAAATTGAAGGTGTTCAACACGAATTCGCAACAATCCCTGGCGTACGTGAAGATGTCATCCAAATCGTTCTTGCGGTTAAAGGAATTGCCATCAAATCATACGTTGAATCTGAAAAACAAATCGAACTTGACGTTACTGGTCCTATAGATGTTACTGCTGGTGATATCTTAACTGATAGCGACATTGAAATTGTCAACAAAGACCATTACTTGTTCTCTATTGCTGAAGGTCACTCAATGCGTGCTGTAATGACTGTTAAAAAAGGATACGGCTATGTTCCGGCTGACGAAAATAAAGTCGATGGAGCGCCAATTGGCACAATTGCTGTAGACTCAATTTACACACCAGTAAGTAAAGTAAATTATCAAGTTGAACCTGCCCGTGTTGGTGGAGATTCTAGCTACGATAAATTAACACTTGAAATTACTACAAACGGTACTATCGTTTCTGACGAAGCTTTGTCACTCTCAGCTAAAATCTTGACAGACCACTTGAACTTGTTCGTTGATCTTTCAGAAGTTGCAGCTGAAGCTGAAACACTTGTTGTTAAAGATGAAGTTAAAACAGAACGTGTGCTCGATAAAATTATTGAAGAAATGGACTTCTCAGTTCGTGCTTACAATGGTTTGAAACGTGCAGGTATCAACACTGTTGCTGATATTGTTGAAATGAGCGAAGCTGACATGATTAAAGTCAAAAACCTCGGTCACAAATCAGTAGAAGAAGTCAAAGTTAAATTGACTGAATTGGGACTTTCCCTT
>rpoA_Lcl-340
ATGATTGAGTTTGAAAAACCAAAAATTACTAAATTTGACGAATCAGAAAATTACGGTAAATTCGTTGTTGAACCACTTGAACGTGGTTATGGTACAACTTTAGGTAACTCTCTGCGTCGCGTCCTTTTGTCATCACTTCCTGGTGCTGCTGTGACTTCAATTCAAATTGAAGGTGTTCAACACGAATTCGCAACAATCCCTGGCGTACGTGAAGATGTCATCCAAATCGTTCTTGCGGTTAAAGGAATTGCCATCAAATCATACGTTGAATCTGAAAAACAAATCGAACTTGACGTTACTGGTCCTATGGATGTTACTGCTGGTGATATCTTAACTGATAGCGACATTGAAATTGTCAACAAAGACCATTACTTGTTCTCTATTGCTGAAGGTCACTCAATGCGTGCTGTAATGACTGTTAAAAAAGGATACGGCTATGTTCCGGCTGACGAAAATAAAGTCGATGGAGCGCCAATTGGCACAATTGCTGTAGACTCAATTTACACACCAATAAGTAAAGTAAATTATCAAGTTGAACCTGCCCGTGTTGGTGGAGATTCTAGCTACGATAAATTAACACTTGAAATTACTACAAACGGTACTATCGTTTCTGACGAAGCTTTGTCACTCTCAGCTAAAATCTTGACAGACCACTTGAACTTGTTCGTTGATCTTTCAGAAGTTGCAGCTGAAGCTGAAACACTTGTTGTTAAAGATGAAGTTAAAACAGAACGTGTGCTCGATAAAATTATTGAAGAAATGGACTTCTCAGTTCGTGCTTACAATGGTTTGAAACGTGCAGGTATCAACACTGTTGCTGATATTGTTGAAATGAGCGAAGCTGACATGATTAAAGTCAAAAACCTCGGTCACAAATCAGTAGAAGAAGTCAAAGTTAAATTGACTGAATTGGGACTTTCCCTT
>rpoA_Lcl-341
ATGATTGAGTTTGAAAAACCAAAAATTACTAAATTTGACGAATCAGAAAATTACGGTAAATTCGTTGTTGAACCACTTGAACGTGGTTATGGTACAACTTTAGGTAACTCTCTGCGTCGCGTCCTTTTGTCATCACTTCCTGGTGCTGCTGTGACTTCAATTCAAATTGAAGGTGTTCAACACGAATTCGCAACAATCCCTGGCGTACGTGAAGATGTCATCCAAATCGTTCTTGCGGTTAAAGGAATTGCCATCAAATCATACGTAGAGTCTGAAAAACAAATCGAACTTGACGTAACTGGTCCTATGGATGTTACTGCTGGTGATATCTTAACTGATAGCGACATTGAAATTGTCAACAAAGACCATTACTTGTTCTCTATTGCTGAAGGTCACTCAATGCGTGCTGTAATGACTGTTAAAAAAGGATACGGCTATGTTCCGGATGACGAAAATAAAGTCGATGGAGCGCCAATTGGCACAATTGCTGTAGACTCAATTTACACACCAGTAAGTAAAGTAAATTATCAAGTAGAACCTGCCCGTGTTGGTGGAGATTCTAGCTATGATAAATTAACACTTGAAATTACTACAAACGGTACTATCGTTTCTGACGAAGCTTTGTCACTCTCAGCTAAAATCTTGACAGACCACTTGAACTTGTTCGTTGATCTTTCAGAAGTTGCAGCTGAAGCCGAAACACTTGTTGTTAAAGATGAAGTTAAAACAGAACGTGTGCTCGATAAAATTATTGAAGAAATGGACTTCTCAGTTCGTGCTTACAATGGTTTGAAACGCGCAGGTATTAACACTGTTGCTGATATTGTTGAAATGAGCGAAGCTGACATGATTAAAGTCAAAAACCTCGGTCACAAATCAGTAGAAGAAGTCAAAGTTAAATTGACTGAATTGGGACTTTCCCTT
>rpoA_Lcl-342
ATGATTGAGTTTGAAAAACCAAAAATTACTAAATTTGACGAATCAGAAAATTACGGTAAATTCGTTGTTGAACCACTTGAACGTGGTTATGGTACAACTTTAGGTAACTCTATGCGTCGCGTCCTTTTGTCATCACTTCCTGGTGCTGCTGTGACTTCAATTCAAATTGAAGGTGTTCAACACGAATTCGCAACAATCCCTGGCGTACGTGAAGATGTCATCCAAATCGTTCTTGCGGTTAAAGGAATTGCCATCAAATCATACGTTGAATCTGAAAAACAAATCGAACTTGACGTTACTGGTCCTATGGATGTTACTGCTGGTGATATCTTAACTGATAGCGACATTGAAATTGTCAACAAAGACCATTACTTGTTCTCTATTGCTGAAGGTCACTCAATGCGTGCTGTAATGACTGTTAAAAAAGGATACGGCTATGTTCCGGCTGACGAAAATAAAGTCGATGGAGCGCCAATTGGCACAATTGCTGTAGACTCAATTTACACACCAGTAAGTAAAGTAAATTATCAAGTTGAACCTGCCCGTGTTGGTGGAGATTCTAGCTACGATAAATTAACACTTGAAATTACTACAAACGGTACTATCGTTTCTGACGAAGCTTTGTCACTCTCAGCTAAAATCTTGACAGACCACTTGAACTTGTTCGTTGATCTTTCAGAAGTTGCAGCTGAAGCTGAAACACTTGTTGTTAAAGATGAAGTTAAAACAGAACGTGTGCTCGATAAAATTATTGAAGAAATGGACTTCTCAGTTCGTGCTTACAATGGTTTGAAACGTGCAGGTATCAACACTGTTGCTGATATTGTTGAAATGAGCGAAGCTGACATGATTAAAGTCAAAAACCTCGGTCACAAATCAGTAGAAGAAGTCAAAGTTAAATTGACTGAATTGGGACTTTCCCTT
>rpoA_Lcl-343
ATGATTGAGTTTGAAAAACCAAAAATTACTAAATTTGACGAATCAGAAAATTACGGTAAATTCGTTGTTGAACCACTTGAACGTGGTTATGGTACAACTTTAGGTAACTCTCTGCGTCGCGTCCTTTTGTCATCACTTCCTGGTGCTGCTGTGACTTCAATTCAAATTGAAGGTGTTCAACACGAATTCGCAACAATCCCTGGCGTACGTGAAGATGTCATCCAAATCGTTCTTGCGGTTAAAGGAATTGCCATCAAATCATACGTTGAATCTGAAAAACAAATCGAACTTGACGTTACTGGTCCTATGGATGTTACTGCTGGTGATATCTTAACTGATAGCGACATTGAAATTGTCAACAAAGACCATTACTTGTTCTCTATTGCTAAAGGTCACTCAATGCGTGCTGTAATGACTGTTAAAAAAGGATACGGCTATGTTCCGGCTGACGAAAATAAAGTCGATGGAGCGCCAATTGGCACAATTGCTGTAGACTCAATTTACACACCAGTAAGTAAAGTAAATTATCAAGTTGAACCTGCCCGTGTTGGTGGAGATTCTAGCTACGATAAATTAACACTTGAAATTACTACAAACGGTACTATCGTTTCTGACGAAGCTTTGTCACTCTCAGCTAAAATCTTGACAGACCACTTGAACTTGTTCGTTGATCTTTCAGAAGTTGCAGCTGAAGCTGAAACACTTGTTGTTAAAGATGAAGTTAAAACAGAACGTGTGCTCGATAAAATTATTGAAGAAATGGACTTCTCAGTTCGTGCTTACAATGGTTTGAAACGTGCAGGTATCAACACTGTTGCTGATATTGTTGAAATGAGCGAAGCTGACATGATTAAAGTCAAAAACCTCGGTCACAAATCAGTAGAAGAAGTCAAAGTTAAATTGACTGAATTGGGACTTTCCCTT
>rpoA_Lcl-344
ATGATTGAGTTTGAAAAACCAAAAATTACTAAATTTGACGAATCAGAAAATTACGGTAAATTCGTTGTTGAACCACTTGAACGTGGTTATGGTACAACTTTAGGTAACTCTCTGCGTCGCGTCCTTTTGTCATCACTTCCTGGTGCTGCTGTGACTTCAATTCAAATTGAAGGTGTTCAACACGAATTCGCAACAATCCCTGGCGTACGTGAAGATGTCATCCAAATCGTTCTTGCGGTTAAAGGAATTGCCATCAAATCATACGTAGAGTCTGAAAAACAAATCGAACTTGACGTAACTGGTCCTATGGATGTTACTGCTGGTGATATCTTAACTGATAGCGACATTGAAATTGTCAACAAAGACCATTACTTGTTCTCTATTGCTGAAGGTCACTCAATGCGTGCTGTAATGACTGTTAAAAAAGGATACGGCTATGTTCCGGATGACGAAAATAAAGTCGATGGAGCGCCAATTGGCACAATTGCTGTAGACTCAATTTACACACCAGTAAGTAAAGTAAATTATCAAGTAGAACCTGCCCGTGTTGGTGGAGATTCTAGCTATGATAAATTAACACTTGAAATTACTACAAACGGTACTATCGTTTCTGACGAAGCTTTGTCACTCTCAGCTAAAATCTTGACAGACCACTTGAACTTGTTCGTTGATCTTTCAGAAGTTGCAGCTGAAGCCGAAACACTTGTTGTTAAAGATGAAGTTAAAACAGAACGTGTGCTCGATAAAATTATTGAAGAAATGGACTTCTCAGTTCGTGCTTACAATGGTTTGAAACGCGCAGGTATTAACACTGTTGCTGATATTGTTGAAATGAGCGAAGCTGACATGATTAAAGTCAAAAACCTCGGTCACAAATCAGTAGAAGAAGTCAAAGTTAAATTGACTGAATTGGGACTTTCCCTT
>rpoA_Lcl-345
ATGATTGAGTTTGAAAAACCAAAAATTACTAAATTTGACGAATCAGAAAATTACGGTAAATTCGTTGTTGAACCACTTGAACGTGGTTATGGTACAACTTTAGGTAACTCTCTGCGTCGCGTCCTTTTGTCATCACTTCCTGGTGCTGCTGTGACTTCAATTCAAATTGAAGGTGTTCAACACGAATTCGCAACAATCCCTGGCGTACGTGAAGATGTCATCCAAATCGTTCTTGCGGTTAAAGGAATTGCCATCAAATCATACGTTGAATCTGAAAAACAAATCGAACTTGACGTTACTGGTCCTATGGATGTTACTGCTGGTGATATCTTAACTGATAGCGACATTGAAATTGTCAACAAAGACCATTACTTGTTCTCTATTGCTGAAGGTCACTCAATGCGTGCTGTAATGACTGTTAAAAAAGGATACGGCTATGTTCCGGCTGACGAAAATAAAGTCGATGGAGCGCCAATTGGCACAATTGCTGTAGACTCAATTTACACACCAGTAAGTAAAGTAAATTATCAAGTTGAACCTGCCCGTGTTGGTGGAGATTCTAGCTACGATAAATTAACACTTGAAATTACTACAAACGGTACTATCGTTTCTGACGAAGCTTTGTCACTCTCAGCTAAAATCTTGACAGACCACTTGAACTTGTTCGTTGATCTTTCAGAAGTTGCAGCTGAAGCTGAAACACTTGTTGTTAAAGATGAAGTTAAAACAGAACGTGTGCTCGATAAAATTATTGAAGAAATGGACTTCTCAGTTCGTGCTTACAATGGTTTGAAACGTGCAGGTATCAACACTGTTGCTGATATTGTTGAAATGAGCGAAGCTGACATGATTAAAGTCAAAAACCTCGGTCACAAATCAGTAGAAGAAGTCAAAGTTAAATTGACTGAATTGGGACTTTCCCTT
>rpoA_Lcl-346
ATGATTGAGTTTGAAAAACCAAAAATTACTAAATTTGACGAATCAGAAAATTACGGTAAATTCGTTGTTGAACCACTTGAACGTGGTTATGGTACAACTTTAGGTAACTCTCTGCGTCGCGTCCTTTTGTCATCACTTCCTGGTGCTGCTGTGACTTCAATTCAAATTGAAGGTGTTCAACACGAATTCGCAACAATCCCTGGCGTACGTGAAGATGTCATCCAAATCGTTCTTGCGGTTAAAGGAATTGCCATCAAATCATACGTTGAATCTGAAAAACAAATCGAACTTGACGTTACTGGTCCTATGAATGTTACTGCTGGTGATATCTTAACAGATAGCGACATTGAAATTGTCAACAAAGACCATTACTTGTTCTCTATTGCTGAAGGTCACTCAATGCGTGCTGTAATGACTGTTAAAAAAGGATACGGCTATGTTCCGGCTGACGAAAATAAAGTCGATGGAGCGCCAATTGGCACAATTGCTGTAGACTCAATTTACACACCAGTAAGTAAAGTAAATTATCAAGTTGAACCTGCCCGTGTTGGTGGAGATTCTAGCTACGATAAATTAACACTTGAAATTACTACAAACGGTACTATCGTTTCTGACGAAGCTTTGTCACTCTCAGCTAAAATCTTGACAGACCACTTGAACTTGTTCGTTGATCTTTCAGAAGTTGCAGCTGAAGCTGAAACACTTGTTGTTAAAGATGAAGTTAAAACAGAACGTGTGCTCGATAAAATTATTGAAGAAATGGACTTCTCAGTTCGTGCTTACAATGGTTTGAAACGTGCAGGTATCAACACTGTTGCTGATATTGTTGAAATGAGCGAAGCTGACATGATTAAAGTCAAAAACCTCGGTCACAAATCAGTAGAAGAAGTCAAAGTTAAATTGACTGAATTGGGACTTTCCCTT
>rpoA_Lcl-347
ATGATTGAGTTTGAAAAACCAAAAATTACTAAATTTGACGAATCAGAAAATTACGGTAAATTCGTTGTTGAACCACTTGAACGTGGTTATGGTACAACTTTAGGTAACTCTCTGCGTCGCGTCCTTTTGTCATCACTTCCTGGTGCTGCTGTGACTTCAATTCAAATTGAAGGTGTTCAACACGAATTCGCAACAATCCCTGGCGTACGTGAAGATGTCATCCAAATCGTTCTTGCGGTTAAAGGAATTGCCATCAAATCATACGTAGAGTCTGAAAAACAAATCGAACTTGACGTAATTGGTCCTATGGATGTTACTGCTGGTGATATCTTAACTGATAGCGACATTGAAATTGTCAACAAAGACCATTACTTGTTCTCTATTGCTGAAGGTCACTCAATGCGTGCTGTAATGACTGTTAAAAAAGGATACGGCTATGTTCCGGCTGACGAAAATAAAGTCGATGGAGCGCCAATTGGCACAATTGCTGTAGACTCAATTTACACACCAGTAAGTAAAGTAAATTATCAAGTAGAACCTGCCCGTGTTGGTGGAGATTCTAGCTATGATAAATTAACACTTGAAATTACTACAAACGGTACTATCGTTTCTGACGAAGCTTTGTCACTCTCAGCTAAAATCTTGACAGACCACTTGAACTTGTTCGTTGATCTTTCAGAAGTTGCAGCTGAAGCCGAAACACTTGTTGTTAAAGATGAAGTTAAAACAGAACGTGTGCTCGATAAAATTATTGAAGAAATGGACTTCTCAGTTCGTGCTTACAATGGTTTGAAACGCGCAGGTATTAACACTGTTGCTGATATTGTTGAAATGAGCGAAGCTGACATGATTAAAGTCAAAAACCTCGGTCACAAATCAGTAGAAGAAGTCAAAGTTAAATTGACTGAATTGGGACTTTCCCTT
>rpoA_Lcl-348
ATGATTGAGTTTGAAAAACCAAAAATTACTAAATTTGACGAATCAGAAAATTACGGTAAATTCGTTGTTGAACCACTTGAACGTGGTTATGGTACAACTTTAGGTAACTCTCTGCGTCGCGTCCTTTTGTCATCACTTCCTGGTGCTGCTGTGACTTCAATTCAAATTGAAGGTGTTCAACACGAATTCGCAACAATCCCTGGCGTACGTGAAGATGTCATCCAAATCGTTCTTGCGGTTAAAGGAATTGCCATCAAATCATACGTAGAGTCTGAAAAACAAATCGAACTTGACGTAACTGGTCCTATGGATGTTACTGCTGGTGATATCTTAACTGATAGCGACATTGAAATTGTCAACAAAGACCATTACTTGTTCTCTATTGCTGAAGGTCACTCAATGCGTGCTGTAATGACTGTTAAAAAAGGATACGGCTATGTTCCGGATGACGAAAATAAAGTCGATGGAGCGCCAATTGGCACAATTGCTGTAGACTCAATTTACACACCAGTAAGTAAAGTAAATTATCAAGTAGAACCTGCCCGTGTTGGTGGAGATTCTAGCTATGATAAATTAACACTTGAAATTACTACAAACGGTACTATCGTTTCTGACGAAGCTTTGTCACTCTCAGCTAAAATCTTGACAGACCACTTGAACTTGTTCGTTGATCTTTCAGAAGTTGCAGCTGAAGCCGAAACACTTGTTGTTAAAGATGAAGTTAAAACAGAACGTGTGCTCGATAAAATTATTGAAGAAATGGACTTCTCAGTTCGTGCTTACAATGGTTTGAAACGCGCAGGTATTAACACTGTTGCTGATATTGTTGAAATGAGCGAAGCTGACATGATTAAAGTCAAAAACCTCGGTCACAAATCAGTAGAAGAAGTCAAAGTTAAATTGACTGAATTGGGACTTTCCCTT
>rpoA_Lcl-349
ATGATTGAGTTTGAAAAACCAAAAATTACTAAATTTGACGAATCAGAAAATTACGGTAAATTCGTTGTTGAACCACTTGAACGTGGTTATGGTACAACTTTAGGTAACTCTCTGCGTCGCGTCCTTTTGTCATCACTTCCTGGTGCTGCTGTGACTTCAATTCAAATTGAAGGTGTTCAACACGAATTCGCAACAATCCCTGGCGTACGTGAAGATGTCATCCAAATCGTTCTTGCGGTTAAAGGAATTGCCATCAAATCATACGTAGAGTCTGAAAAACAAATCGAACTTGACGTAACTGGTCCTATGGATGTTACTGCTGGTGATATCTTAACTGATAGCGACATTGAAATTGTCAACAAAGACCATTACTTGTTCTCTATTGCTGAAGGTCACTCAATGCGTGCTGTAATGACTGTTAAAAAAGGATACGGCTATGTTCCGGATGACGAAAATAAAGTCGATGGAGCGCCAATTGGCACAATTGCTGTAGACTCAATTTACACACCAGTAAGTAAAGTAAATTATCAAGTAGAACCTGCCCGTGTTGGTGGAGATTCTAGCTATGATAAATTAACACTTGAAATTACTACAAACGGTACTATCGTTTCTGACGAAGCTTTGTCACTCTCAGCTAAAATCTTGACAGACCACTTGAACTTGTTCGTTGATCTTTCAGAAGTTGCAGCTGAAGCCGAAACACTTGTTGTTAAAGATGAAGTTAAAACAGAACGTGTGCTCGATAAAATTATTGAAGAAATGGACTTCTCAGTTCGTGCTTACAATGGTTTGAAACGCGCAGGTATTAACACTGTTGCTGATATTGTTGAAATGAGCGAAGCTGACATGATTAAAGTCAAAAACCTCGGTCACAAATCAGTAGAAGAAGTCAAAGTTAAATTGACTGAATTGGGACTTTCCCTT
>rpoA_Lcl-350
ATGATTGAGTTTGAAAAACCAAAAATTACTAAATTTGACGAATCAGAAAATTACGGTAAATTCGTTGTTGAACCACTTGAACGTGGTTATGGTACAACTTTAGGTAACTCTCTGCGTCGCGTCCTTTTGTCATCACTTCCTGGTGCTGCTGTGACTTCAATTCAAATTGAAGGTGTTCAACACGAATTCGCAACAATCCCTGGCGTACGTGAAGATGTCATCCAAATCGTTCTTGCGGTTAAAGGAATTGCCATCAAATCATACGTTGAATCTGAAAAACAAATCGAACTTGACGTTACTGGTCCTATGGATGTTACTGCTGGTGATATCTTAACTGATAGCGACATTGAAATTGTCAACAAAGACCATTACTTGTTCTCTATTGCTGAAGGTCACTCAATGCGTGCTGTAATGACTGTTAAAAAAGGATACGGCTATGTTCCGGCTGACGAAAATAAAGTCGATGGAGCGCCAATTGGCACAATTGCTGTAGACTCAATTTACACACCAGTAAGTAAAGTAAATTATCAAGTTGAACCTGCCCGTGTTGGTGGAGATTCTAGCTACGATAAATTAACACTTGAAATTACTACAAATGGTACTATCGTTTCTGACGAAGCTTTGTCACTCTCAGCTAAAATCTTGACAGACCACTTGAACTTGTTCGTTGATCTTTCAGAAGTTGCAGCTGAAGCTGAAACACTTGTTGTTAAAGATGAAGTTAAAACAGAACGTGTGCTCGATAAAATTATTGAAGAAATGGACTTCTCAGTTCGTGCTTACAATGGTTTGAAACGTGCAGGTATCAACACTGTTGCTGATATTGTTGAAATGAGCGAAGCTGACATGATTAAAGTCAAAAACCTCGGTCACAAATCAGTAGAAGAAGTCAAAGTTAAATTGACTGAATTGGGACTTTCCCTT
>rpoA_Lcl-351
ATGATTGAGTTTGAAAAACCAAAAATTACTAAATTTGACGAATCAGAAAATTACGGTAAATTCGTTGTTGAACCACTTGAACGTGGTTATGGTACAACTTTAGGTAACTCTCTGCGTCGCGTCCTTTTGTCATCACTTCCTGGTGCTGCTGTGACTTCAATTCAAATTGAAGGTGTTCAACACGAATTCGCAACAATCCCTGGCGTACGTGAAGATGTCATCCAAATCGTTCTTGCGGTTAAAGGAATTGCCATCAAATCATACGTAGAGTCTGAAAAACAAATCGAACTTGACGTAACTGGTCCTATGGATGTTACTGCTGGTGATATCTTAACTGATAGCGACATTGAAATTGTCAACAAAGACCATTACTTGTTCTCTATTGCTGAAGGTCACTCAATGCGTGCTGTAATGACTGTTAAAAAAGGATACGGCTATGTTCCGGATGACGAAAATAAAGTCGATGGAGCGCCAATTGGCACAATTGCTGTAGACTCAATTTACACACCAGTAAGTAAAGTAAATTATCAAGTAGAACCTGCCCGTGTTGGTGGAGATTCTAGCTATGATAAATTAACACTTGAAATTACTACAAACGGTACTATCGTTTCTGACGAAGCTTTGTCACTCTCAGCTAAAATCTTGACAGACCACTTGAACTTGTTCGTTGATCTTTCAGAAGTTGCAGCTGAAGCCGAAACACTTGTTGTTAAAGATGAAGTTAAAACAGAACGTGTGCTCGATAAAATTATTGAAGAAATGGACTTCTCAGTTCGTGCTTACAATGGTTTGAAACGCGCAGGTATTAACACTGTTGCTGATATTGTTGAAATGAGCGAAGCTGACATGATTAAAGTCAAAAACCTCGGTCACAAATCAGTAGAAGAAGTCAAAGTTAAATTGACTGAATTGGGACTTTCCCTT
>rpoA_Lcl-352
ATGATTGAGTTTAAAAAACCAAAAATTACTAAATTTGACGAATCAGAAAATTACGGTAAATTCGTTGTTGAACCACTTGAACGTGGTTATGGTACAACTTTAGGTAACTCTCTGCGTCGCGTCCTTTTGTCATCACTTCCTGGTGCTGCTGTGACTTCAATTCAAATTGAAGGTGTTCAACACGAATTCGCAACAATCCCTGGCGTACGTGAAGATGTCATCCAAATCGTTCTTGCGGTTAAAGGAATTGCCATCAAATCATACGTTGAATCTGAAAAACAAATCGAACTTGACGTTACTGGTCCTATGGATGTTACTGCTGGTGATATCTTAACTGATAGCGACATTGAAATTGTCAACAAAGACCATTACTTGTTCTCTATTGCTGAAGGTCACTCAATGCGTGCTGTAATGACTGTTAAAAAAGGATACGGCTATGTTCCGGCTGACGAAAATAAAGTCGATGGAGCGCCAATTGGTACAATTGCTGTAGACTCAATTTACACACCAGTAAGTAAAGTAAATTATCAAGTTGAACCTGCCCGTGTTGGTGGAGATTCTAGCTACGATAAATTAACACTTGAAATTACTACAAACGGTACTATCGTTTCTGACGAAGCTTTGTCACTCTCAGCTAAAATCTTGACAGACCACTTGAACTTGTTCGTTGATCTTTCAGAAGTTGCAGCTGAAGCTGAAACACTTGTTGTTAAAGATGAAGTTAAAACAGAACGTGTGCTCGATAAAATTATTGAAGAAATGGACTTCTCAGTTCGTGCTTACAATGGTTTGAAACGTGCAGGTATCAACAATGTTGCTGATATTGTTGAAATGAGCGAAGCTGACATGATTAAAGTCAAAAACCTCGGTCACAAATCAGTAGAAGAAGTCAAAGTTAAATTGACTGAATTGGGACTTTCCCTT
>rpoA_Lcl-353
ATGATTGAGTTTGAAAAACCAAAAATTACTAAATTTGACGAATCAGAAAATTACGGTAAATTCGTTGTTGAACCACTTGAACGTGGTTATGGTACAACTTTAGGTAACTCTCTGCGTCGCGTCCTTTTGTCATCACTTCCTGGTGCTGCTGTGACTTCAATTCAAATTGAAGGTGTTCAACACGAATTCGCAACAATCCCTGGCGTACGTGAAGATGTCATCCAAATCGTTCTTGCGGTTAAAGGAATTGCCATCAAATCATACGTAGAGTCTGAAAAACAAATCGAACTTGACGTAACTGGTCCTATGGATGTTACTGCTGGTGATATCTTAACTGATAGCGACATTGAAATTGTCAACAAAGACCATTACTTGTTCTCTATTGCTGAAGGTCACTCAATGCGTGCTGTAATGACTGTTAAAAAAGGATACGGCTATGTTCCGGATGACGAAAATAAAGTCGATGGAGCGCCAATTGGCACAATTGCTGTAGACTCAATTTACACACCAGTAAGTAAAGTAAATTATCAAGTAGAACCTGCCCGTGTTGGTGGAGATTCTAGCTATGATAAATTAACACTTGAAATTACTACAAACGGTACTATCGTTTCTGACGAAGCTTTGTCACTCTCAGCTAAAATCTTGACAGACCACTTGAACTTGTTCGTTGATCTTTCAGAAGTTGCAGCTGAAGCCGAAACACTTGTTGTTAAAGATGAAGTTAAAACAGAACGTGTGCTCGATAAAATTATTGAAGAAATGGACTTCTCAGTTCGTGCTTACAATGGTTTGAAACGCGCAGGTATTAACACTGTTGCTGATATTGTTGAAATGAGCGAAGCTGACATGATTAAAGTCAAAAACCTCGGTCACAAATCAGTAGAAGAAGTCAAAGTTAAATTGACTGAATTGGGACTTTCCCTT
>rpoA_Lcl-354
ATGATTGAGTTTGAAAAACCAAAAATTACTAAATTTGACGAATCAGAAAATTACGGTAAATTCGTTGTTGAACCACTTGAACGTGGTTATGGTACAACTTTAGGTAACTCTCTGCGTCGCGTCCTTTTGTCATCACTTCCTGGTGCTGCTGTGACTTCAATTCAAATTGAAGGTGTTCAACACGAATTCGCAACAATCCCTGGCGTACGTGAAGATGTCATCCAAATCGTTCTTGCGGTTAAAGGAATTGCCATCAAATCATACGTTGAATCTGAAAAACAAATCGAACTTGACGTTACTGGTCCTATGGATGTTACTGCTGGTGATATCTTAACTGATAGCGACATTGAAATTGTCAACAAAGACCATTACTTGTTCTCTATTGCTGAAGGTCACTCAATGCGTGCTGTAATGACTGTTAAAAAAGGATACGGCTATGTTCCGGCTGACGAAAATAAAGTCGATGGAGCGCCAATTGGCACAATTGCTGTAGACTCAATTTACACACCAATAAGTAAAGTAAATTATCAAGTTGAACCTGCCCGTGTTGGTGGAGATTCTAGCTACGATAAATTAACACTTGAAATTACTACAAACGGTACTATCGTTTCTGACGAAGCTTTGTCACTCTCAGCTAAAATCTTGACAGACCACTTGAACTTGTTCGTTGATCTTTCAGAAGTTGCAGCTGAAGCTGAAACACTTGTTGTTAAAGATGAAGTTAAAACAGAACGTGTGCTCGATAAAATTATTGAAGAAATGGACTTCTCAGTTCGTGCTTACAATGGTTTGAAACGTGCAGGTATCAACACTGTTGCTGATATTGTTGAAATGAGCGAAGCTGACATGATTAAAGTCAAAAACCTCGGTCACAAATCAGTAGAAGAAGTCAAAGTTAAATTGACTGAATTGGGACTTTCCCTT
>rpoA_Lcl-355
ATGATTGAGTTTGAAAAACCAAAAATTACTAAATTTGACGAATCAGAAAATTACGGTAAATTCGTTGTTGAACCACTTGAACGTGGTTATGGTACAACTTTAGGTAACTCTCTGCGTCGCGTCCTTTTGTCATCACTTCCTGGTGCTGCTGTGACTTCAATTCAAATTGAAGGTGTTCAACACGAATTCGCAACAATCCCTGGCGTACGTGAAGATGTCATCCAAATCGTTCTTGCGGTTAAAGGAATTGCCATCAAATCATACGTTGAATCTGAAAAACAAATCGAACTTGACGTTACTGGTCCTATGGATGTTACTGCTGGTGATATCTTAACTGATAGCGACATTGAAATTGTCAACAAAGACCATTACTTGTTCTCTATTGCTGAAGGTCACTCAATGCGTGCTGTAATGACTGTTAAAAAAGGATACGGCTATGTTCCGGCTGACGAAAATAAAGTCGATGGAGCGCCAATTGGCACAATTGCTGTAGACTCAATTTACACACCAGTAAGTAAAGTAAATTATCAAGTTGAACCTGCCCGTGTTGGTGGAGATTCTAGCTACGATAAATTAACACTTGAAATTACTACAAACGGTACTATCGTTTCTGACGAAGCTTTGTCACTCTCAGCTAAAATCTTGACAGACCACTTGAACTTGTTCGTTGATCTTTCAGAAGTTGCAGCTGAAGCTGAAACACTTGTTGTTAAAGATGAAGTTAAAACAGAACGTGTGCTCGATAAAATTATTGAAGAAATGGACTTCTCAGTTCGTGCTTACAATGGTTTGAAACGTGCAGGTATCAACACTGTTACTGATATTGTTGAAATGAGCGAAGCTGACATGATTAAAGTCAAAAACCTCGGTCACAAATCAGTAGAAGAAGTCAAAGTTAAATTGACTGAATTGGGACTTTCCCTT
>rpoA_Lcl-356
ATGATTGAGTTTGAAAAACCAAAAATTACTAAATTTGACGAATCAGAAAATTACGGTAAATTCGTTGTTGAACCACTTGAACGTGGTTATGGTACAACTTTAGGTAACTCTCTGCGTCGCGTCCTTTTGTCATCACTTCCTGGTGCTGCTGTGACTTCAATTCAAATTGAAGGTGTTCAACACGAATTCGCAACAATCCCTGGCGTACGTGAAGATGTCATCCAAATCGTTCTTGCGGTTAAAGGAATTGCCATCAAATCATACGTTGAATCTGAAAAACAAATCGAACTTGACGTTACTGGTCCTATAGATGTTACTGCTGGTGATATCTTAACTGATAGCGACATTGAAATTGTCAACAAAGACCATTACTTGTTCTCTATTGCTGAAGGTCACTCAATGCGTGCTGTAATGACTGTTAAAAAAGGATACGGCTATGTTCCGGCTGACGAAAATAAAGTCGATGGAGCGCCAATTGGCACAATTGCTGTAGACTCAATTTACACACCAGTAAGTAAAGTAAATTATCAAGTTGAACCTGCCCGTGTTGGTGGAGATTCTAGCTACGATAAATTAACACTTGAAATTACTACAAACGGTACTATCGTTTCTGACGAAGCTTTGTCACTCTCAGCTAAAATCTTGACAGACCACTTGAACTTGTTCGTTGATCTTTCAGAAGTTGCAGCTGAAGCTGAAACACTTGTTGTTAAAGATGAAGTTAAAACAGAACGTGTGCTCGATAAAATTATTGAAGAAATGGACTTCTCAGTTCGTGCTTACAATGGTTTGAAACGTGCAGGTATCAACACTGTTGCTGATATTGTTGAAATGAGCGAAGCTGACATGATTAAAGTCAAAAACCTCGGTCACAAATCAGTAGAAGAAGTCAAAGTTAAATTGACTGAATTGGGACTTTCCCTT
>rpoA_Lcl-357
ATGATTGAGTTTGAAAAACCAAAAATTACTAAATTTGACGAATCAGAAAATTACGGTAAATTCGTTGTTGAACCACTTGAACGTGGTTATGGTACAACTTTAGGTAACTCTCTGCGTCGCGTCCTTTTGTCATCACTTCCTGGTGCTGCTGTGACTTCAATTCAAATTGAAGGTGTTCAACACGAATTCGCAACAATCCCTGGCGTACGTGAAGATGTCATCCAAATCGTTCTTGCGGTTAAAGGAATTGCCATCAAATCATACGTTGAATCTGAAAAACAAATCGAACTTGACGTTACTGGTCCTATGAATGTTACTGCTGGTGATATCTTAACAGATAGCGACATTGAAATTGTCAACAAAGACCATTACTTGTTCTCTATTGCTGAAGGTCACTCAATGCGTGCTGTAATGACTGTTAAAAAAGGATACGGCTATGTTCCGGCTGACGAAAATAAAGTCGATGGAGCGCCAATTGGCACAATTGCTGTAGACTCAATTTACACACCAGTAAGTAAAGTAAATTATCAAGTTGAACCTGCCCGTGTTGGTGGAGATTCTAGCTACGATAAATTAACACTTGAAATTACTACAAACGGTACTATCGTTTCTGACGAAGCTTTGTCACTCTCAGCTAAAATCTTGACAGACCACTTGAACTTGTTCGTTGATCTTTCAGAAGTTGCAGCTGAAGCTGAAACACTTGTTGTTAAAGATGAAGTTAAAACAGAACGTGTGCTCGATAAAATTATTGAAGAAATGGACTTCTCAGTTCGTGCTTACAATGGTTTGAAACGTGCAGGTATCAACACTGTTGCTGATATTGTTGAAATGAGCGAAGCTGACATGATTAAAGTCAAAAACCTCGGTCACAAATCAGTAGAAGAAGTCAAAGTTAAATTGACTGAATTGGGACTTTCCCTT
>rpoA_Lcl-358
ATGATTGAGTTTGAAAAACCAAAAATTACTAAATTTGACGAATCAGAAAATTACGGTAAATTCGTTGTTGAACCACTTGAACGTGGTTATGGTACAACTTTAGGTAACTCTCTGCGTCGCGTCCTTTTGTCATCACTTCCTGGTGCTGCTGTGACTTCAATTCAAATTGAAGGTGTTCAACACGAATTCGCAACAATCCCTGGCGTACGTGAAGATGTCATCCAAATCGTTCTTGCGGTTAAAGGAATTGCCATCAAATCATACGTAGAGTCTGAAAAACAAATCGAACTTGACGTAACTGGTCCTATGGATGTTACTGCTGGTGATATCTTAACTGATAGCGACATTGAAATTGTCAACAAAGACCATTACTTGTTCTCTATTGCTGAAGGTCACTCAATGCGTGCTGTAATGACTGTTAAAAAAGGATACGGCTATGTTCCGGATGACGAAAATAAAGTCGATGGAGCGCCAATTGGCACAATTGCTGTAGACTCAATTTACACACCAGTAAGTAAAGTAAATTATCAAGTAGAACCTGCCCGTGTTGGTGGAGATTCTAGCTATGATAAATTAACACTTGAAATTACTACAAACGGTACTATCGTTTCTGACGAAGCTTTGTCACTCTCAGCTAAAATCTTGACAGACCACTTGAACTTGTTCGTTGATCTTTCAGAAGTTGCAGCTGAAGCCGAAACACTTGTTGTTAAAGATGAAGTTAAAACAGAACGTGTGCTCGATAAAATTATTGAAGAAATGGACTTCTCAGTTCGTGCTTACAATGGTTTGAAACGCGCAGGTATTAACACTGTTGCTGATATTGTTGAAATGAGCGAAGCTGACATGATTAAAGTCAAAAACCTCGGTCACAAATCAGTAGAAGAAGTCAAAGTTAAATTGACTGAATTGGGACTTTCCCTT
>rpoA_Lcl-359
ATGATTGAGTTTGAAAAACCAAAAATTACTAAATTTGACGAATCAGAAAATTACGGTAAATTCGTTGTTGAACCACTTGAACGTGGTTATGGTACAACTTTAGGTAACTCTCTGCGTCGCGTCCTTTTGTCATCACTTCCTGGTGCTGCTGTGACTTCAATTCAAATTGAAGGTGTTCAACACGAATTCGCAACAATCCCTGGCGTACGTGAAGATGTCATCCAAATCGTTCTTGCGGTTAAAGGAATTGCCATCAAATCATACGTTGAATCTGAAAAACAAATCGAACTTGACGTTACTGGTCCTATGAATGTTACTGCTGGTGATATCTTAACAGATAGCGACATTGAAATTGTCAACAAAGACCATTACTTGTTCTCTATTGCTGAAGGTCACTCAATGCGTGCTGTAATGACTGTTAAAAAAGGATACGGCTATGTTCCGGCTGACGAAAATAAAGTCGATGGAGCGCCAATTGGCACAATTGCTGTAGACTCAATTTACACACCAGTAAGTAAAGTAAATTATCAAGTTGAACCTGCCCGTGTTGGTGGAGATTCTAGCTACGATAAATTAACACTTGAAATTACTACAAACGGTACTATCGTTTCTGACGAAGCTTTGTCACTCTCAGCTAAAATCTTGACAGACCACTTGAACTTGTTCGTTGATCTTTCAGAAGTTGCAGCTGAAGCTGAAACACTTGTTGTTAAAGATGAAGTTAAAACAGAACGTGTGCTCGATAAAATTATTGAAGAAATGGACTTCTCAGTTCGTGCTTACAATGGTTTGAAACGTGCAGGTATCAACACTGTTGCTGATATTGTTGAAATGAGCGAAGCTGACATGATTAAAGTCAAAAACCTCGGTCACAAATCAGTAGAAGAAGTCAAAGTTAAATTGACTGAATTGGGACTTTCCCTT
>rpoA_Lcl-360
ATGATTGAGTTTGAAAAACCAAAAATTACTAAATTTGACGAATCAGAAAATTACGGTAAATTCGTTGTTGAACCACTTGAACGTGGTTATGGTACAACTTTAGGTAACTCTCTGCGTCGCGTCCTTTTGTCATCACTTCCTGGTGCTGCTGTGACTTCAATTCAAATTGAAGGTGTTCAACACGAATTCGCAACAATCCCTGGCGTACGTGAAGATGTCATCCAAATCGTTCTTGCGGTTAAAGGAATTGCCATCAAATCATACGTAGAGTCTGAAAAACAAATCGAACTTGACGTAACTGGTCCTATGGATGTTACTGCTGGTGATATCTTAACTGATAGCGACATTGAAATTGTCAACAAAGACCATTACTTGTTCTCTATTGCTGAAGGTCACTCAATGCGTGCTGTAATGACTGTTAAAAAAGGATACGGCTATGTTCCGGATGACGAAAATAAAGTCGATGGAGCGCCAATTGGCACAATTGCTGTAGACTCAATTTACACACCAGTAAGTAAAGTAAATTATCAAGTAGAACCTGCCCGTGTTGGTGGAGATTCTAGCTATGATAAATTAACACTTGAAATTACTACAAACGGTACTATCGTTTCTGACGAAGCTTTGTCACTCTCAGCTAAAATCTTGACAGACCACTTGAACTTGTTCGTTGATCTTTCAGAAGTTGCAGCTGAAGCCGAAACACTTGTTGTTAAAGATGAAGTTAAAACAGAACGTGTGCTCGATAAAATTATTGAAGAAATGGACTTCTCAGTTCGTGCTTACAATGGTTTGAAACGCGCAGGTATTAACACTGTTGCTGATATTGTTGAAATGAGCGAAGCTGACATGATTAAAGTCAAAAACCTCGGTCACAAATCAGTAGAAGAAGTCAAAGTTAAATTGACTGAATTGGGACTTTCCCTT
>rpoA_Lcl-361
ATGATTGAGTTTGAAAAACCAAAAATTACTAAATTTGACGAATCAGAAAATTACGGTAAATTCGTTGTTGAACCACTTGAACGTGGTTATGGTACAACTTTAGGTAACTCTCTGCGTCGCGTCCTTTTGTCATCACTTCCTGGTGCTGCTGTGACTTCAATTCAAATTGAAGGTGTTCAACACGAATTCGCAACAATCCCTGGCGTACGTGAAGATGTCATCCAAATCGTTCTTGCGGTTAAAGGAATTGCCATCAAATCATACGTTGAATCTGAAAAACAAATCGAACTTGACGTTACTGGTCCTATGGATGTTACTGCTGGTGATATCTTAACTGATAGCGACATTGAAATTGTCAACAAAGACCATTACTTGTTCTCTATTGCTGAAGGTCACTCAATGCGTGCTGTAATGACTGTTAAAAAAGGATACGGCTATGTTCCGGCTGACGAAAATAAAGTCGATGGAGCGCCAATTGGCACAATTGCTGTAGACTCAATTTACACACCAGTAAGTAAAGTAAATTATCAAGTTGAACCTGCCCGTGTTGGTGGAGATTCTAGCTACGATAAATTAACACTTGAAATTACTACAAACGGTACTATCGTTTCTGACGAAGCTTTGTCACTCTCAGCTAAAATCTTGACAGACCACTTGAACTTGTTCGTTGATCTTTCAGAAGTTGCAGCTGAAGCTGAAACACTTGTTGTTAAAGATGAAGTTAAAACAGAACGTGTGCTCGATAAAATTATTGAAGAAATGGACTTCTCAGTTCGTGCTTACAATGGTTTGAAACGTGCAGGTATCAACACTGTTGCTGATATTGTTGAAATGAGCGAAGCTGACATGATTAAAGTCAAAAACCTCGGTCACAAATCAGTAGAAGAAGTCAAAGTTAAATTGACTGAATTGGGACTTTCCCTT
>rpoA_Lcl-362
ATGATTGAGTTTGAAAAACCAAAAATTACTAAATTTGACGAATCAGAAAATTACGGTAAATTCGTTGTTGAACCACTTGAACGTGGTTATGGTACAACTTTAGGTAACTCTCTGCGTCGCGTCCTTTTGTCATCACTTCCTGGTGCTGCTGTGACTTCAATTCAAATTGAAGGTGTTCAACACGAATTCGCAACAATCCCTGGCGTACGTGAAGATGTCATCCAAATCGTTCTTGCGGTTAAAGGAATTGCCATCAAATCATACGTAGAGTCTGAAAAACAAATCGAACTTGACGTAATTGGTCCTATGGATGTTACTGCTGGTGATATCTTAACTGATAGCGACATTGAAATTGTCAACAAAGACCATTACTTGTTCTCTATTGCTGAAGGTCACTCAATGCGTGCTGTAATGACTGTTAAAAAAGGATACGGCTATGTTCCGGCTGACGAAAATAAAGTCGATGGAGCGCCAATTGGCACAATTGCTGTAGACTCAATTTACACACCAGTAAGTAAAGTAAATTATCAAGTAGAACCTGCCCGTGTTGGTGGAGATTCTAGCTATGATAAATTAACACTTGAAATTACTACAAACGGTACTATCGTTTCTGACGAAGCTTTGTCACTCTCAGCTAAAATCTTGACAGACCACTTGAACTTGTTCGTTGATCTTTCAGAAGTTGCAGCTGAAGCCGAAACACTTGTTGTTAAAGATGAAGTTAAAACAGAACGTGTGCTCGATAAAATTATTGAAGAAATGGACTTCTCAGTTCGTGCTTACAATGGTTTGAAACGCGCAGGTATTAACACTGTTGCTGATATTGTTGAAATGAGCGAAGCTGACATGATTAAAGTCAAAAACCTCGGTCACAAATCAGTAGAAGAAGTCAAAGTTAAATTGACTGAATTGGGACTTTCCCTT
>rpoA_Lcl-363
ATGATTGAGTTTGAAAAACCAAAAATTACTAAATTTGACGAATCAGAAAATTACGGTAAATTCGTTGTTGAACCACTTGAACGTGGTTATGGTACAACTTTAGGTAACTCTCTGCGTCGCGTCCTTTTGTCATCACTTCCTGGTGCTGCTGTGACTTCAATTCAAATTGAAGGTGTTCAACACGAATTCGCAACAATCCCTGGCGTACGTGAAGATGTCATCCAAATCGTTCTTGCGGTTAAAGGAATTGCCATCAAATCATACGTAGAGTCTGAAAAACAAATCGAACTTGACGTAATTGGTCCTATGGATGTTACTGCTGGTGATATCTTAACTGATAGCGACATTGAAATTGTCAACAAAGACCATTACTTGTTCTCTATTGCTGAAGGTCACTCAATGCGTGCTGTAATGACTGTTAAAAAAGGATACGGCTATGTTCCGGCTGACGAAAATAAAGTCGATGGAGCGCCAATTGGCACAATTGCTGTAGACTCAATTTACACACCAGTAAGTAAAGTAAATTATCAAGTAGAACCTGCCCGTGTTGGTGGAGATTCTAGCTATGATAAATTAACACTTGAAATTACTACAAACGGTACTATCGTTTCTGACGAAGCTTTGTCACTCTCAGCTAAAATCTTGACAGACCACTTGAACTTGTTCGTTGATCTTTCAGAAGTTGCAGCTGAAGCCGAAACACTTGTTGTTAAAGATGAAGTTAAAACAGAACGTGTGCTCGATAAAATTATTGAAGAAATGGACTTCTCAGTTCGTGCTTACAATGGTTTGAAACGCGCAGGTATTAACACTGTTGCTGATATTGTTGAAATGAGCGAAGCTGACATGATTAAAGTCAAAAACCTCGGTCACAAATCAGTAGAAGAAGTCAAAGTTAAATTGACTGAATTGGGACTTTCCCTT
>rpoA_Lcl-364
ATGATTGAGTTTGAAAAACCAAAAATTACTAAATTTGACGAATCAGAAAATTACGGTAAATTCGTTGTTGAACCACTTGAACGTGGTTATGGTACAACTTTAGGTAACTCTATGCGTCGCGTCCTTTTGTCATCACTTCCTGGTGCTGCTGTGACTTCAATTCAAATTGAAGGTGTTCAACACGAATTCGCAACAATCCCTGGCGTACGTGAAGATGTCATCCAAATCGTTCTTGCGGTTAAAGGAATTGCCATCAAATCATACGTTGAATCTGAAAAACAAATCGAACTTGACGTTACTGGTCCTATGGATGTTACTGCTGGTGATATCTTAACTGATAGCGACATTGAAATTGTCAACAAAGACCATTACTTGTTCTCTATTGCTGAAGGTCACTCAATGCGTGCTGTAATGACTGTTAAAAAAGGATACGGCTATGTTCCGGCTGACGAAAATAAAGTCGATGGAGCGCCAATTGGCACAATTGCTGTAGACTCAATTTACACACCAGTAAGTAAAGTAAATTATCAAGTTGAACCTGCCCGTGTTGGTGGAGATTCTAGCTACGATAAATTAACACTTGAAATTACTACAAACGGTACTATCGTTTCTGACGAAGCTTTGTCACTCTCAGCTAAAATCTTGACAGACCACTTGAACTTGTTCGTTGATCTTTCAGAAGTTGCAGCTGAAGCTGAAACACTTGTTGTTAAAGATGAAGTTAAAACAGAACGTGTGCTCGATAAAATTATTGAAGAAATGGACTTCTCAGTTCGTGCTTACAATGGTTTGAAACGTGCAGGTATCAACACTGTTGCTGATATTGTTGAAATGAGCGAAGCTGACATGATTAAAGTCAAAAACCTCGGTCACAAATCAGTAGAAGAAGTCAAAGTTAAATTGACTGAATTGGGACTTTCCCTT
>rpoA_Lcl-365
ATGATTGAGTTTGAAAAACCAAAAATTACTAAATTTGACGAATCAGAAAATTACGGTAAATTCGTTGTTGAACCACTTGAACGTGGTTATGGTACAACTTTAGGTAACTCTCTGCGTCGCGTCCTTTTGTCATCACTTCCTGGTGCTGCTGTGACTTCAATTCAAATTGAAGGTGTTCAACACGAATTCGCAACAATCCCTGGCGTACGTGAAGATGTCATCCAAATCGTTCTTGCGGTTAAAGGAATTGCCATCAAATCATACGTAGAGTCTGAAAAACAAATCGAACTTGACGTAACTGGTCCTATGGATGTTACTGCTGGTGATATCTTAACTGATAGCGACATTGAAATTGTCAACAAAGACCATTACTTGTTCTCTATTGCTGAAGGTCACTCAATGCGTGCTGTAATGACTGTTAAAAAAGGATACGGCTATGTTCCGGATGACGAAAATAAAGTCGATGGAGCGCCAATTGGCACAATTGCTGTAGACTCAATTTACACACCAGTAAGTAAAGTAAATTATCAAGTAGAACCTGCCCGTGTTGGTGGAGATTCTAGCTATGATAAATTAACACTTGAAATTACTACAAACGGTACTATCGTTTCTGACGAAGCTTTGTCACTCTCAGCTAAAATCTTGACAGACCACTTGAACTTGTTCGTTGATCTTTCAGAAGTTGCAGCTGAAGCCGAAACACTTGTTGTTAAAGATGAAGTTAAAACAGAACGTGTGCTCGATAAAATTATTGAAGAAATGGACTTCTCAGTTCGTGCTTACAATGGTTTGAAACGCGCAGGTATTAACACTGTTGCTGATATTGTTGAAATGAGCGAAGCTGACATGATTAAAGTCAAAAACCTCGGTCACAAATCAGTAGAAGAAGTCAAAGTTAAATTGACTGAATTGGGACTTTCCCTT
>rpoA_Lcl-366
ATGATTGAGTTTGAAAAACCAAAAATTACTAAATTTGACGAATCAGAAAATTACGGTAAATTCGTTGTTGAACCACTTGAACGTGGTTATGGTACAACTTTAGGTAACTCTCTGCGTCGCGTCCTTTTGTCATCACTTCCTGGTGCTGCTGTGACTTCAATTCAAATTGAAGGTGTTCAACACGAATTCGCAACAATCCCTGGCGTACGTGAAGATGTCATCCAAATCGTTCTTGCGGTTAAAGGAATTGCCATCAAATCATACGTTGAATCTGAAAAACAAATCGAACTTGACGTTACTGGTCCTATGGATGTTACTGCTGGTGATATCTTAACTGATAGCGACATTGAAATTGTCAACAAAGACCATTACTTGTTCTCTCTTGCTGAAGGTCACTCAATGCGTGCTGTAATGACTGTTAAAAAAGGATACGGCTATGTTCCGGCTGACGAAAATAAAGTCGATGGAGCGCCAATTGGCACAATTGCTGTAGACTCAATTTACACACCAGTAAGTAAAGTAAATTATCAAGTTGAACCTGCCCGTGTTGGTGGAGATTCTAGCTACGATAAATTAACACTTGAAATTACTACAAACGGTACTATCGTTTCTGACGAAGCTTTGTCACTCTCAGCTAAAATCTTGACAGACCACTTGAACTTGTTCGTTGATCTTTCAGAAGTTGCAGCTGAAGCTGAAACACTTGTTGTTAAAGATGAAGTTAAAACAGAACGTGTGCTCGATAAAATTATTGAAGAAATGGACTTCTCAGTTCGTGCTTACAATGGTTTGAAACGTGCAGGTATCAACACTGTTGCTGATATTGTTGAAATGAGCGAAGCTGACATGATTAAAGTCAAAAACCTCGGTCACAAATCAGTAGAAGAAGTCAAAGTTAAATTGACTGAATTGGGACTTTCCCTT
>rpoA_Lcl-367
ATGATTGAGTTTGAAAAACCAAAAATTACTAAATTTGACGAATCAGAAAATTACGGTAAATTCGTTGTTGAACCACTTGAACGTGGTTATGGTACAACTTTAGGTAACTCTCTGCGTCGCGTCCTTTTGTCATCACTTCCTGGTGCTGCTGTGACTTCAATTCAAATTGAAGGTGTTCAACACGAATTCGCAACAATCCCTGGCGTACGTGAAGATGTCATCCAAATCGTTCTTGCGGTTAAAGGAATTGCCATCAAATCATACGTTGAATCTGAAAAACAAATCGAACTTGACGTTACTGGTCCTATGGATGTTACTGCTGGTGATATCTTAACTGATAGCGACATTGAAATTGTCAACAAAGACCATTACTTGTTCTCTATTGCTGAAGGTCACTCAATGCGTGCTGTAATGACTGTTAAAAAAGGATACGGCTATGTTCCGGCTGACGAAAATAAAGTCGATGGAGCGCCAATTGGCACAATTGCTGTAGACTCAATTTACACACCAATAAGTAAAGTAAATTATCAAGTTGAACCTGCCCGTGTTGGTGGAGATTCTAGCTACGATAAATTAACACTTGAAATTACTACAAACGGTACTATCGTTTCTGACGAAGCTTTGTCACTCTCAGCTAAAATCTTGACAGACCACTTGAACTTGTTCGTTGATCTTTCAGAAGTTGCAGCTGAAGCTGAAACACTTGTTGTTAAAGATGAAGTTAAAACAGAACGTGTGCTCGATAAAATTATTGAAGAAATGGACTTCTCAGTTCGTGCTTACAATGGTTTGAAACGTGCAGGTATCAACACTGTTGCTGATATTGTTGAAATGAGCGAAGCTGACATGATTAAAGTCAAAAACCTCGGTCACAAATCAGTAGAAGAAGTCAAAGTTAAATTGACTGAATTGGGACTTTCCCTT
>rpoA_Lcl-368
ATGATTGAGTTTGAAAAACCAAAAATTACTAAATTTGACGAATCAGAAAATTACGGTAAATTCGTTGTTGAACCACTTGAACGTGGTTATGGTACAACTTTAGGTAACTCTCTGCGTCGCGTCCTTTTGTCATCACTTCCTGGTGCTGCTGTGACTTCAATTCAAATTGAAGGTGTTCAACACGAATTCGCAACAATCCCTGGCGTACGTGAAGATGTCATCCAAATCGTTCTTGCGGTTAAAGGAATTGCCATCAAATCATACGTAGAGTCTGAAAAACAAATCGAACTTGACGTAACTGGTCCTATGGATGTTACTGCTGGTGATATCTTAACTGATAGCGACATTGAAATTGTCAACAAAGACCATTACTTGTTCTCTATTGCTGAAGGTCACTCAATGCGTGCTGTAATGACTGTTAAAAAAGGATACGGCTATGTTCCGGATGACGAAAATAAAGTCGATGGAGCGCCAATTGGCACAATTGCTGTAGACTCAATTTACACACCAGTAAGTAAAGTAAATTATCAAGTAGAACCTGCCCGTGTTGGTGGAGATTCTAGCTATGATAAATTAACACTTGAAATTACTACAAACGGTACTATCGTTTCTGACGAAGCTTTGTCACTCTCAGCTAAAATCTTGACAGACCACTTGAACTTGTTCGTTGATCTTTCAGAAGTTGCAGCTGAAGCCGAAACACTTGTTGTTAAAGATGAAGTTAAAACAGAACGTGTGCTCGATAAAATTATTGAAGAAATGGACTTCTCAGTTCGTGCTTACAATGGTTTGAAACGCGCAGGTATTAACACTGTTGCTGATATTGTTGAAATGAGCGAAGCTGACATGATTAAAGTCAAAAACCTCGGTCACAAATCAGTAGAAGAAGTCAAAGTTAAATTGACTGAATTGGGACTTTCCCTT
>rpoA_Lcl-369
ATGATTGAGTTTGAAAAACCAAAAATTACTAAATTTGACGAATCAGAAAATTACGGTAAATTCGTTGTTGAACCACTTGAACGTGGTTATGGTACAACTTTAGGTAACTCTCTGCGTCGCGTCCTTTTGTCATCACTTCCTGGTGCTGCTGTGACTTCAATTCAAATTGAAGGTGTTCAACACGAATTCGCAACAATCCCTGGCGTACGTGAAGATGTCATCCAAATCGTTCTTGCGGTTAAAGGAATTGCCATCAAATCATACGTAGAGTCTGAAAAACAAATCGAACTTGACGTAATTGGTCCTATGGATGTTACTGCTGGTGATATCTTAACTGATAGCGACATTGAAATTGTCAACAAAGACCATTACTTGTTCTCTATTGCTGAAGGTCACTCAATGCGTGCTGTAATGACTGTTAAAAAAGGATACGGCTATGTTCCGGCTGACGAAAATAAAGTCGATGGAGCGCCAATTGGCACAATTGCTGTAGACTCAATTTACACACCAGTAAGTAAAGTAAATTATCAAGTAGAACCTGCCCGTGTTGGTGGAGATTCTAGCTATGATAAATTAACACTTGAAATTACTACAAACGGTACTATCGTTTCTGACGAAGCTTTGTCACTCTCAGCTAAAATCTTGACAGACCACTTGAACTTGTTCGTTGATCTTTCAGAAGTTGCAGCTGAAGCCGAAACACTTGTTGTTAAAGATGAAGTTAAAACAGAACGTGTGCTCGATAAAATTATTGAAGAAATGGACTTCTCAGTTCGTGCTTACAATGGTTTGAAACGCGCAGGTATTAACACTGTTGCTGATATTGTTGAAATGAGCGAAGCTGACATGATTAAAGTCAAAAACCTCGGTCACAAATCAGTAGAAGAAGTCAAAGTTAAATTGACTGAATTGGGACTTTCCCTT
>rpoA_Lcl-370
ATGATTGAGTTTGAAAAACCAAAAATTACTAAATTTGACGAATCAGAAAATTACGGTAAATTCGTTGTTGAACCACTTGAACGTGGTTATGGTACAACTTTAGGTAACTCTCTGCGTCGCGTCCTTTTGTCATCACTTCCTGGTGCTGCTGTGACTTCAATTCAAATTGAAGGTGTTCAACACGAATTCGCAACAATCCCTGGCGTACGTGAAGATGTCATCCAAATCGTTCTTGCGGTTAAAGGAATTGCCATCAAATCATACGTAGAGTCTGAAAAACAAATCGAACTTGACGTAATTGGTCCTATGGATGTTACTGCTGGTGATATCTTAACTGATAGCGACATTGAAATTGTCAACAAAGACCATTACTTGTTCTCTATTGCTGAAGGTCACTCAATGCGTGCTGTAATGACTGTTAAAAAAGGATACGGCTATGTTCCGGCTGACGAAAATAAAGTCGATGGAGCGCCAATTGGCACAATTGCTGTAGACTCAATTTACACACCAGTAAGTAAAGTAAATTATCAAGTAGAACCTGCCCGTGTTGGTGGAGATTCTAGCTATGATAAATTAACACTTGAAATTACTACAAACGGTACTATCGTTTCTGACGAAGCTTTGTCACTCTCAGCTAAAATCTTGACAGACCACTTGAACTTGTTCGTTGATCTTTCAGAAGTTGCAGCTGAAGCCGAAACACTTGTTGTTAAAGATGAAGTTAAAACAGAACGTGTGCTCGATAAAATTATTGAAGAAATGGACTTCTCAGTTCGTGCTTACAATGGTTTGAAACGCGCAGGTATTAACACTGTTGCTGATATTGTTGAAATGAGCGAAGCTGACATGATTAAAGTCAAAAACCTCGGTCACAAATCAGTAGAAGAAGTCAAAGTTAAATTGACTGAATTGGGACTTTCCCTT
>rpoA_Lcl-371
ATGATTGAGTTTGAAAAACCAAAAATTACTAAATTTGACGAATCAGAAAATTACGGTAAATTCGTTGTTGAACCACTTGAACGTGGTTATGGTACAACTTTAGGTAACTCTCTGCGTCGCGTCCTTTTGTCATCACTTCCTGGTGCTGCTGTGACTTCAATTCAAATTGAAGGTGTTCAACACGAATTCGCAACAATCCCTGGCGTACGTGAAGATGTCATCCAAATCGTTCTTGCGGTTAAAGGAATTGCCATCAAATCATACGTAGAGTCTGAAAAACAAATCGAACTTGACGTAACTGGTCCTATGGATGTTACTGCTGGTGATATCTTAACTGATAGCGACATTGAAATTGTCAACAAAGACCATTACTTGTTCTCTATTGCTGAAGGTCACTCAATGCGTGCTGTAATGACTGTTAAAAAAGGATACGGCTATGTTCCGGATGACGAAAATAAAGTCGATGGAGCGCCAATTGGCACAATTGCTGTAGACTCAATTTACACACCAGTAAGTAAAGTAAATTATCAAGTAGAACCTGCCCGTGTTGGTGGAGATTCTAGCTATGATAAATTAACACTTGAAATTACTACAAACGGTACTATCGTTTCTGACGAAGCTTTGTCACTCTCAGCTAAAATCTTGACAGACCACTTGAACTTGTTCGTTGATCTTTCAGAAGTTGCAGCTGAAGCCGAAACACTTGTTGTTAAAGATGAAGTTAAAACAGAACGTGTGCTCGATAAAATTATTGAAGAAATGGACTTCTCAGTTCGTGCTTACAATGGTTTGAAACGCGCAGGTATTAACACTGTTGCTGATATTGTTGAAATGAGCGAAGCTGACATGATTAAAGTCAAAAACCTCGGTCACAAATCAGTAGAAGAAGTCAAAGTTAAATTGACTGAATTGGGACTTTCCCTT
>rpoA_Lcl-372
ATGATTGAGTTTGAAAAACCAAAAATTACTAAATTTGACGAATCAGAAAATTACGGTAAATTCGTTGTTGAACCACTTGAACGTGGTTATGGTACAACTTTAGGTAACTCTCTGCGTCGCGTCCTTTTGTCATCACTTCCTGGTGCTGCTGTGACTTCAATTCAAATTGAAGGTGTTCAACACGAATTCGCAACAATCCCTGGCGTACGTGAAGATGTCATCCAAATCGTTCTTGCGGTTAAAGGAATTGCCATCAAATCATACGTAGAGTCTGAAAAACAAATCGAACTTGACGTAACTGGTCCTATGGATGTTACTGCTGGTGATATCTTAACTGATAGCGACATTGAAATTGTCAACAAAGACCATTACTTGTTCTCTATTGCTGAAGGTCACTCAATGCGTGCTGTAATGACTGTTAAAAAAGGATACGGCTATGTTCCGGATGACGAAAATAAAGTCGATGGAGCGCCAATTGGCACAATTGCTGTAGACTCAATTTACACACCAGTAAGTAAAGTAAATTATCAAGTAGAACCTGCCCGTGTTGGTGGAGATTCTAGCTATGATAAATTAACACTTGAAATTACTACAAACGGTACTATCGTTTCTGACGAAGCTTTGTCACTCTCAGCTAAAATCTTGACAGACCACTTGAACTTGTTCGTTGATCTTTCAGAAGTTGCAGCTGAAGCCGAAACACTTGTTGTTAAAGATGAAGTTAAAACAGAACGTGTGCTCGATAAAATTATTGAAGAAATGGACTTCTCAGTTCGTGCTTACAATGGTTTGAAACGCGCAGGTATTAACACTGTTGCTGATATTGTTGAAATGAGCGAAGCTGACATGATTAAAGTCAAAAACCTCGGTCACAAATCAGTAGAAGAAGTCAAAGTTAAATTGACTGAATTGGGACTTTCCCTT
>rpoA_Lcl-373
ATGATTGAGTTTGAAAAACCAAAAATTACTAAATTTGACGAATCAGAAAATTACGGTAAATTCGTTGTTGAACCACTTGAACGTGGTTATGGTACAACTTTAGGTAACTCTCTGCGTCGCGTCCTTTTGTCATCACTTCCTGGTGCTGCTGTGACTTCAATTCAAATTGAAGGTGTTCAACACGAATTCGCAACAATCCCTGGCGTACGTGAAGATGTCATCCAAATCGTTCTTGCGGTTAAAGGAATTGCCATCAAATCATACGTAGAGTCTGAAAAACAAATCGAACTTGACGTAACTGGTCCTATGGATGTTACTGCTGGTGATATCTTAACTGATAGCGACATTGAAATTGTCAACAAAGACCATTACTTGTTCTCTATTGCTGAAGGTCACTCAATGCGTGCTGTAATGACTGTTAAAAAAGGATACGGCTATGTTCCGGATGACGAAAATAAAGTCGATGGAGCGCCAATTGGCACAATTGCTGTAGACTCAATTTACACACCAGTAAGTAAAGTAAATTATCAAGTAGAACCTGCCCGTGTTGGTGGAGATTCTAGCTATGATAAATTAACACTTGAAATTACTACAAACGGTACTATCGTTTCTGACGAAGCTTTGTCACTCTCAGCTAAAATCTTGACAGACCACTTGAACTTGTTCGTTGATCTTTCAGAAGTTGCAGCTGAAGCCGAAACACTTGTTGTTAAAGATGAAGTTAAAACAGAACGTGTGCTCGATAAAATTATTGAAGAAATGGACTTCTCAGTTCGTGCTTACAATGGTTTGAAACGCGCAGGTATTAACACTGTTGCTGATATTGTTGAAATGAGCGAAGCTGACATGATTAAAGTCAAAAACCTCGGTCACAAATCAGTAGAAGAAGTCAAAGTTAAATTGACTGAATTGGGACTTTCCCTT
>rpoA_Lcl-374
ATGATTGAGTTTGAAAAACCAAAAATTACTAAATTTGACGAATCAGAAAATTACGGTAAATTCGTTGTTGAACCACTTGAACGTGGTTATGGTACAACTTTAGGTAACTCTCTGCGTCGCGTCCTTTTGTCATCACTTCCTGGTGCTGCTGTGACTTCAATTCAAATTGAAGGTGTTCAACACGAATTCGCAACAATCCCTGGCGTACGTGAAGATGTCATCCAAATCGTTCTTGCGGTTAAAGGAATTGCCATCAAATCATACGTAGAGTCTGAAAAACAAATCGAACTTGACGTAACTGGTCCTATGGATGTTACTGCTGGTGATATCTTAACTGATAGCGACATTGAAATTGTCAACAAAGACCATTACTTGTTCTCTATTGCTGAAGGTCACTCAATGCGTGCTGTAATGACTGTTAAAAAAGGATACGGCTATGTTCCGGATGACGAAAATAAAGTCGATGGAGCGCCAATTGGCACAATTGCTGTAGACTCAATTTACACACCAGTAAGTAAAGTAAATTATCAAGTAGAACCTGCCCGTGTTGGTGGAGATTCTAGCTATGATAAATTAACACTTGAAATTACTACAAACGGTACTATCGTTTCTGACGAAGCTTTGTCACTCTCAGCTAAAATCTTGACAGACCACTTGAACTTGTTCGTTGATCTTTCAGAAGTTGCAGCTGAAGCCGAAACACTTGTTGTTAAAGATGAAGTTAAAACAGAACGTGTGCTCGATAAAATTATTGAAGAAATGGACTTCTCAGTTCGTGCTTACAATGGTTTGAAACGCGCAGGTATTAACACTGTTGCTGATATTGTTGAAATGAGCGAAGCTGACATGATTAAAGTCAAAAACCTCGGTCACAAATCAGTAGAAGAAGTCAAAGTTAAATTGACTGAATTGGGACTTTCCCTT
>rpoA_Lcl-375
ATGATTGAGTTTGAAAAACCAAAAATTACTAAATTTGACGAATCAGAAAATTACGGTAAATTCGTTGTTGAACCACTTGAACGTGGTTATGGTACAACTTTAGGTAACTCTCTGCGTCGCGTCCTTTTGTCATCACTTCCTGGTGCTGCTGTGACTTCAATTCAAATTGAAGGTGTTCAACACGAATTCGCAACAATCCCTGGCGTACGTGAAGATGTCATCCAAATCGTTCTTGCGGTTAAAGGAATTGCCATCAAATCATACGTTGAATCTGAAAAACAAATCGAACTTGACGTTACTGGTCCTATAGATGTTACTGCTGGTGATATCTTAACTGATAGCGACATTGAAATTGTCAACAAAGACCATTACTTGTTCTCTATTGCTGAAGGTCACTCAATGCGTGCTGTAATGACTGTTAAAAAAGGATACGGCTATGTTCCGGCTGACGAAAATAAAGTCGATGGAGCGCCAATTGGCACAATTGCTGTAGACTCAATTTACACACCAGTAAGTAAAGTAAATTATCAAGTTGAACCTGCCCGTGTTGGTGGAGATTCTAGCTACGATAAATTAACACTTGAAATTACTACAAACGGTACTATCGTTTCTGACGAAGCTTTGTCACTCTCAGCTAAAATCTTGACAGACCACTTGAACTTGTTCGTTGATCTTTCAGAAGTTGCAGCTGAAGCTGAAACACTTGTTGTTAAAGATGAAGTTAAAACAGAACGTGTGCTCGATAAAATTATTGAAGAAATGGACTTCTCAGTTCGTGCTTACAATGGTTTGAAACGTGCAGGTATCAACACTGTTGCTGATATTGTTGAAATGAGCGAAGCTGACATGATTAAAGTCAAAAACCTCGGTCACAAATCAGTAGAAGAAGTCAAAGTTAAATTGACTGAATTGGGACTTTCCCTT
>rpoA_Lcl-376
ATGATTGAGTTTGAAAAACCAAAAATTACTAAATTTGACGAATCAGAAAATTACGGTAAATTCGTTGTTGAACCACTTGAACGTGGTTATGGTACAACTTTAGGTAACTCTCTGCGTCGCGTCCTTTTGTCATCACTTCCTGGTGCTGCTGTGACTTCAATTCAAATTGAAGGTGTTCAACACGAATTCGCAACAATCCCTGGCGTACGTGAAGATGTCATCCAAATCGTTCTTGCGGTTAAAGGAATTGCCATCAAATCATACGTAGAGTCTGAAAAACAAATCGAACTTGACGTAACTGGTCCTATGGATGTTACTGCTGGTGATATCTTAACTGATAGCGACATTGAAATTGTCAACAAAGACCATTACTTGTTCTCTATTGCTGAAGGTCACTCAATGCGTGCTGTAATGACTGTTAAAAAAGGATACGGCTATGTTCCGGATGACGAAAATAAAGTCGATGGAGCGCCAATTGGCACAATTGCTGTAGACTCAATTTACACACCAGTAAGTAAAGTAAATTATCAAGTAGAACCTGCCCGTGTTGGTGGAGATTCTAGCTATGATAAATTAACACTTGAAATTACTACAAACGGTACTATCGTTTCTGACGAAGCTTTGTCACTCTCAGCTAAAATCTTGACAGACCACTTGAACTTGTTCGTTGATCTTTCAGAAGTTGCAGCTGAAGCCGAAACACTTGTTGTTAAAGATGAAGTTAAAACAGAACGTGTGCTCGATAAAATTATTGAAGAAATGGACTTCTCAGTTCGTGCTTACAATGGTTTGAAACGCGCAGGTATTAACACTGTTGCTGATATTGTTGAAATGAGCGAAGCTGACATGATTAAAGTCAAAAACCTCGGTCACAAATCAGTAGAAGAAGTCAAAGTTAAATTGACTGAATTGGGACTTTCCCTT
>rpoA_Lcl-377
ATGATTGAGTTTGAAAAACCAAAAATTACTAAATTTGACGAATCAGAAAATTACGGTAAATTCGTTGTTGAACCACTTGAACGTGGTTATGGTACAACTTTAGGTAACTCTCTGCGTCGCGTCCTTTTGTCATCACTTCCTGGTGCTGCTGTGACTTCAATTCAAATTGAAGGTGTTCAACACGAATTCGCAACAATCCCTGGCGTACGTGAAGATGTCATCCAAATCGTTCTTGCGGTTAAAGGAATTGCCATCAAATCATACGTAGAGTCTGAAAAACAAATCGAACTTGACGTAACTGGTCCTATGGATGTTACTGCTGGTGATATCTTAACTGATAGCGACATTGAAATTGTCAACAAAGACCATTACTTGTTCTCTATTGCTGAAGGTCACTCAATGCGTGCTGTAATGACTGTTAAAAAAGGATACGGCTATGTTCCGGATGACGAAAATAAAGTCGATGGAGCGCCAATTGGCACAATTGCTGTAGACTCAATTTACACACCAGTAAGTAAAGTAAATTATCAAGTAGAACCTGCCCGTGTTGGTGGAGATTCTAGCTATGATAAATTAACACTTGAAATTACTACAAACGGTACTATCGTTTCTGACGAAGCTTTGTCACTCTCAGCTAAAATCTTGACAGACCACTTGAACTTGTTCGTTGATCTTTCAGAAGTTGCAGCTGAAGCCGAAACACTTGTTGTTAAAGATGAAGTTAAAACAGAACGTGTGCTCGATAAAATTATTGAAGAAATGGACTTCTCAGTTCGTGCTTACAATGGTTTGAAACGCGCAGGTATTAACACTGTTGCTGATATTGTTGAAATGAGCGAAGCTGACATGATTAAAGTCAAAAACCTCGGTCACAAATCAGTAGAAGAAGTCAAAGTTAAATTGACTGAATTGGGACTTTCCCTT
>rpoA_Lcl-378
ATGATTGAGTTTGAAAAACCAAAAATTACTAAATTTGACGAATCAGAAAATTACGGTAAATTCGTTGTTGAACCACTTGAACGTGGTTATGGTACAACTTTAGGTAACTCTCTGCGTCGCGTCCTTTTGTCATCACTTCCTGGTGCTGCTGTGACTTCAATTCAAATTGAAGGTGTTCAACACGAATTCGCAACAATCCCTGGCGTACGTGAAGATGTCATCCAAATCGTTCTTGCGGTTAAAGGAATTGCCATCAAATCATACGTAGAGTCTGAAAAACAAATCGAACTTGACGTAATTGGTCCTATGGATGTTACTGCTGGTGATATCTTAACTGATAGCGACATTGAAATTGTCAACAAAGACCATTACTTGTTCTCTATTGCTGAAGGTCACTCAATGCGTGCTGTAATGACTGTTAAAAAAGGATACGGCTATGTTCCGGCTGACGAAAATAAAGTCGATGGAGCGCCAATTGGCACAATTGCTGTAGACTCAATTTACACACCAGTAAGTAAAGTAAATTATCAAGTAGAACCTGCCCGTGTTGGTGGAGATTCTAGCTATGATAAATTAACACTTGAAATTACTACAAACGGTACTATCGTTTCTGACGAAGCTTTGTCACTCTCAGCTAAAATCTTGACAGACCACTTGAACTTGTTCGTTGATCTTTCAGAAGTTGCAGCTGAAGCCGAAACACTTGTTGTTAAAGATGAAGTTAAAACAGAACGTGTGCTCGATAAAATTATTGAAGAAATGGACTTCTCAGTTCGTGCTTACAATGGTTTGAAACGCGCAGGTATTAACACTGTTGCTGATATTGTTGAAATGAGCGAAGCTGACATGATTAAAGTCAAAAACCTCGGTCACAAATCAGTAGAAGAAGTCAAAGTTAAATTGACTGAATTGGGACTTTCCCTT
>rpoA_Lcl-379
ATGATTGAGTTTGAAAAACCAAAAATTACTAAATTTGACGAATCAGAAAATTACGGTAAATTCGTTGTTGAACCACTTGAACGTGGTTATGGTACAACTTTAGGTAACTCTCTGCGTCGCGTCCTTTTGTCATCACTTCCTGGTGCTGCTGTGACTTCAATTCAAATTGAAGGTGTTCAACACGAATTCGCAACAATCCCTGGCGTACGTGAAGATGTCATCCAAATCGTTCTTGCGGTTAAAGGAATTGCCATCAAATCATACGTAGAGTCTGAAAAACAAATCGAACTTGACGTAACTGGTCCTATGGATGTTACTGCTGGTGATATCTTAACTGATAGCGACATTGAAATTGTCAACAAAGACCATTACTTGTTCTCTATTGCTGAAGGTCACTCAATGCGTGCTGTAATGACTGTTAAAAAAGGATACGGCTATGTTCCGGATGACGAAAATAAAGTCGATGGAGCGCCAATTGGCACAATTGCTGTAGACTCAATTTACACACCAGTAAGTAAAGTAAATTATCAAGTAGAACCTGCCCGTGTTGGTGGAGATTCTAGCTATGATAAATTAACACTTGAAATTACTACAAACGGTACTATCGTTTCTGACGAAGCTTTGTCACTCTCAGCTAAAATCTTGACAGACCACTTGAACTTGTTCGTTGATCTTTCAGAAGTTGCAGCTGAAGCCGAAACACTTGTTGTTAAAGATGAAGTTAAAACAGAACGTGTGCTCGATAAAATTATTGAAGAAATGGACTTCTCAGTTCGTGCTTACAATGGTTTGAAACGCGCAGGTATTAACACTGTTGCTGATATTGTTGAAATGAGCGAAGCTGACATGATTAAAGTCAAAAACCTCGGTCACAAATCAGTAGAAGAAGTCAAAGTTAAATTGACTGAATTGGGACTTTCCCTT
>rpoA_Lcl-380
ATGATTGAGTTTGAAAAACCAAAAATTACTAAATTTGACGAATCAGAAAATTACGGTAAATTCGTTGTTGAACCACTTGAACGTGGTTATGGTACAACTTTAGGTAACTCTATGCGTCGCGTCCTTTTGTCATCACTTCCTGGTGCTGCTGTGACTTCAATTCAAATTGAAGGTGTTCAACACGAATTCGCAACAATCCCTGGCGTACGTGAAGATGTCATCCAAATCGTTCTTGCGGTTAAAGGAATTGCCATCAAATCATACGTTGAATCTGAAAAACAAATCGAACTTGACGTTACTGGTCCTATGGATGTTACTGCTGGTGATATCTTAACTGATAGCGACATTGAAATTGTCAACAAAGACCATTACTTGTTCTCTATTGCTGAAGGTCACTCAATGCGTGCTGTAATGACTGTTAAAAAAGGATACGGCTATGTTCCGGCTGACGAAAATAAAGTCGATGGAGCGCCAATTGGCACAATTGCTGTAGACTCAATTTACACACCAGTAAGTAAAGTAAATTATCAAGTTGAACCTGCCCGTGTTGGTGGAGATTCTAGCTACGATAAATTAACACTTGAAATTACTACAAACGGTACTATCGTTTCTGACGAAGCTTTGTCACTCTCAGCTAAAATCTTGACAGACCACTTGAACTTGTTCGTTGATCTTTCAGAAGTTGCAGCTGAAGCTGAAACACTTGTTGTTAAAGATGAAGTTAAAACAGAACGTGTGCTCGATAAAATTATTGAAGAAATGGACTTCTCAGTTCGTGCTTACAATGGTTTGAAACGTGCAGGTATCAACACTGTTGCTGATATTGTTGAAATGAGCGAAGCTGACATGATTAAAGTCAAAAACCTCGGTCACAAATCAGTAGAAGAAGTCAAAGTTAAATTGACTGAATTGGGACTTTCCCTT
>rpoA_Lcl-381
ATGATTGAGTTTGAAAAACCAAAAATTACTAAATTTGACGAATCAGAAAATTACGGTAAATTCGTTGTTGAACCACTTGAACGTGGTTATGGTACAACTTTAGGTAACTCTCTGCGTCGCGTCCTTTTGTCATCACTTCCTGGTGCTGCTGTGACTTCAATTCAAATTGAAGGTGTTCAACACGAATTCGCAACAATCCCTGGCGTACGTGAAGATGTCATCCAAATCGTTCTTGCGGTTAAAGGAATTGCCATCAAATCATACGTAGAGTCTGAAAAACAAATCGAACTTGACGTAATTGGTCCTATGGATGTTACTGCTGGTGATATCTTAACTGATAGCGACATTGAAATTGTCAACAAAGACCATTACTTGTTCTCTATTGCTGAAGGTCACTCAATGCGTGCTGTAATGACTGTTAAAAAAGGATACGGCTATGTTCCGGCTGACGAAAATAAAGTCGATGGAGCGCCAATTGGCACAATTGCTGTAGACTCAATTTACACACCAGTAAGTAAAGTAAATTATCAAGTAGAACCTGCCCGTGTTGGTGGAGATTCTAGCTATGATAAATTAACACTTGAAATTACTACAAACGGTACTATCGTTTCTGACGAAGCTTTGTCACTCTCAGCTAAAATCTTGACAGACCACTTGAACTTGTTCGTTGATCTTTCAGAAGTTGCAGCTGAAGCCGAAACACTTGTTGTTAAAGATGAAGTTAAAACAGAACGTGTGCTCGATAAAATTATTGAAGAAATGGACTTCTCAGTTCGTGCTTACAATGGTTTGAAACGCGCAGGTATTAACACTGTTGCTGATATTGTTGAAATGAGCGAAGCTGACATGATTAAAGTCAAAAACCTCGGTCACAAATCAGTAGAAGAAGTCAAAGTTAAATTGACTGAATTGGGACTTTCCCTT
>rpoA_Lcl-382
ATGATTGAGTTTGAAAAACCAAAAATTACTAAATTTGACGAATCAGAAAATTACGGTAAATTCGTTGTTGAACCACTTGAACGTGGTTATGGTACAACTTTAGGTAACTCTATGCGTCGCGTCCTTTTGTCATCACTTCCTGGTGCTGCTGTGACTTCAATTCAAATTGAAGGTGTTCAACACGAATTCGCAACAATCCCTGGCGTACGTGAAGATGTCATCCAAATCGTTCTTGCGGTTAAAGGAATTGCCATCAAATCATACGTTGAATCTGAAAAACAAATCGAACTTGACGTTACTGGTCCTATGGATGTTACTGCTGGTGATATCTTAACTGATAGCGACATTGAAATTGTCAACAAAGACCATTACTTGTTCTCTATTGCTGAAGGTCACTCAATGCGTGCTGTAATGACTGTTAAAAAAGGATACGGCTATGTTCCGGCTGACGAAAATAAAGTCGATGGAGCGCCAATTGGCACAATTGCTGTAGACTCAATTTACACACCAGTAAGTAAAGTAAATTATCAAGTTGAACCTGCCCGTGTTGGTGGAGATTCTAGCTACGATAAATTAACACTTGAAATTACTACAAACGGTACTATCGTTTCTGACGAAGCTTTGTCACTCTCAGCTAAAATCTTGACAGACCACTTGAACTTGTTCGTTGATCTTTCAGAAGTTGCAGCTGAAGCTGAAACACTTGTTGTTAAAGATGAAGTTAAAACAGAACGTGTGCTCGATAAAATTATTGAAGAAATGGACTTCTCAGTTCGTGCTTACAATGGTTTGAAACGTGCAGGTATCAACACTGTTGCTGATATTGTTGAAATGAGCGAAGCTGACATGATTAAAGTCAAAAACCTCGGTCACAAATCAGTAGAAGAAGTCAAAGTTAAATTGACTGAATTGGGACTTTCCCTT
>rpoA_Lcl-383
ATGATTGAGTTTGAAAAACCAAAAATTACTAAATTTGACGAATCAGAAAATTACGGTAAATTCGTTGTTGAACCACTTGAACGTGGTTATGGTACAACTTTAGGTAACTCTCTGCGTCGCGTCCTTTTGTCATCACTTCCTGGTGCTGCTGTGACTTCAATTCAAATTGAAGGTGTTCAACACGAATTCGCAACAATCCCTGGCGTACGTGAAGATGTCATCCAAATCGTTCTTGCGGTTAAAGGAATTGCCATCAAATCATACGTTGAATCTGAAAAACAAATCGAACTTGACGTTACTGGTCCTATGGATGTTACTGCTGGTGATATCTTAACTGATAGCGACATTGAAATTGTCAACAAAGACCATTACTTGTTCTCTATTGCTGAAGGTCACTCAATGCGTGCTGTAATGACTGTTAAAAAAGGATACGGCTATGTTCCGGCTGACGAAAATAAAGTCGATGGAGCGCCAATTGGCACAATTGCTGTAGACTCAATTTACACACCAATAAGTAAAGTAAATTATCAAGTTGAACCTGCCCGTGTTGGTGGAGATTCTAGCTACGATAAATTAACACTTGAAATTACTACAAACGGTACTATCGTTTCTGACGAAGCTTTGTCACTCTCAGCTAAAATCTTGACAGACCACTTGAACTTGTTCGTTGATCTTTCAGAAGTTGCAGCTGAAGCTGAAACACTTGTTGTTAAAGATGAAGTTAAAACAGAACGTGTGCTTGATAAAATTATTGAAGAAATGGACTTCTCAGTTCGTGCTTACAATGGTTTGAAACGTGCAGGTATCAACACTGTTGCTGATATTGTTGAAATGAGCGAAGCTGACATGATTAAAGTCAAAAACCTCGGTCACAAATCAGTAGAAGAAGTCAAAGTTAAATTGACTGAATTGGGACTTTCCCTT
>rpoA_Lcl-384
ATGATTGAGTTTGAAAAACCAAAAATTACTAAATTTGACGAATCAGAAAATTACGGTAAATTCGTTGTTGAACCACTTGAACGTGGTTATGGTACAACTTTAGGTAACTCTCTGCGTCGCGTCCTTTTGTCATCACTTCCTGGTGCTGCTGTGACTTCAATTCAAATTGAAGGTGTTCAACACGAATTCGCAACAATCCCTGGCGTACGTGAAGATGTCATCCAAATCGTTCTTGCGGTTAAAGGAATTGCCATCAAATCATACGTAGAGTCTGAAAAACAAATCGAACTTGACGTAATTGGTCCTATGGATGTTACTGCTGGTGATATCTTAACTGATAGCGACATTGAAATTGTCAACAAAGACCATTACTTGTTCTCTATTGCTGAAGGTCACTCAATGCGTGCTGTAATGACTGTTAAAAAAGGATACGGCTATGTTCCGGCTGACGAAAATAAAGTCGATGGAGCGCCAATTGGCACAATTGCTGTAGACTCAATTTACACACCAGTAAGTAAAGTAAATTATCAAGTAGAACCTGCCCGTGTTGGTGGAGATTCTAGCTATGATAAATTAACACTTGAAATTACTACAAACGGTACTATCGTTTCTGACGAAGCTTTGTCACTCTCAGCTAAAATCTTGACAGACCACTTGAACTTGTTCGTTGATCTTTCAGAAGTTGCAGCTGAAGCCGAAACACTTGTTGTTAAAGATGAAGTTAAAACAGAACGTGTGCTCGATAAAATTATTGAAGAAATGGACTTCTCAGTTCGTGCTTACAATGGTTTGAAACGCGCAGGTATTAACACTGTTGCTGATATTGTTGAAATGAGCGAAGCTGACATGATTAAAGTCAAAAACCTCGGTCACAAATCAGTAGAAGAAGTCAAAGTTAAATTGACTGAATTGGGACTTTCCCTT
>rpoA_Lcl-385
ATGATTGAGTTTGAAAAACCAAAAATTACTAAATTTGACGAATCAGAAAATTACGGTAAATTCGTTGTTGAACCACTTGAACGTGGTTATGGTACAACTTTAGGTAACTCTCTGCGTCGCGTCCTTTTGTCATCACTTCCTGGTGCTGCTGTGACTTCAATTCAAATTGAAGGTGTTCAACACGAATTCGCAACAATCCCTGGCGTACGTGAAGATGTCATCCAAATCGTTCTTGCGGTTAAAGGAATTGCCATCAAATCATACGTTGAATCTGAAAAACAAATCGAACTTGACGTTACTGGTCCTATAGATGTTACTGCTGGTGATATCTTAACTGATAGCGACATTGAAATTGTCAACAAAGACCATTACTTGTTCTCTATTGCTGAAGGTCACTCAATGCGTGCTGTAATGACTGTTAAAAAAGGATACGGCTATGTTCCGGCTGACGAAAATAAAGTCGATGGAGCGCCAATTGGCACAATTGCTGTAGACTCAATTTACACACCAGTAAGTAAAGTAAATTATCAAGTTGAACCTGCCCGTGTTGGTGGAGATTCTAGCTACGATAAATTAACACTTGAAATTACTACAAACGGTACTATCGTTTCTGACGAAGCTTTGTCACTCTCAGCTAAAATCTTGACAGACCACTTGAACTTGTTCGTTGATCTTTCAGAAGTTGCAGCTGAAGCTGAAACACTTGTTGTTAAAGATGAAGTTAAAACAGAACGTGTGCTCGATAAAATTATTGAAGAAATGGACTTCTCAGTTCGTGCTTACAATGGTTTGAAACGTGCAGGTATCAACACTGTTGCTGATATTGTTGAAATGAGCGAAGCTGACATGATTAAAGTCAAAAACCTCGGTCACAAATCAGTAGAAGAAGTCAAAGTTAAATTGACTGAATTGGGACTTTCCCTT
>rpoA_Lcl-386
ATGATTGAGTTTGAAAAACCAAAAATTACTAAATTTGACGAATCAGAAAATTACGGTAAATTCGTTGTTGAACCACTTGAACGTGGTTATGGTACAACTTTAGGTAACTCTCTGCGTCGCGTCCTTTTGTCATCACTTCCTGGTGCTGCTGTGACTTCAATTCAAATTGAAGGTGTTCAACACGAATTCGCAACAATCCCTGGCGTACGTGAAGATGTCATCCAAATCGTTCTTGCGGTTAAAGGAATTGCCATCAAATCATACGTAGAGTCTGAAAAACAAATCGAACTTGACGTAATTGGTCCTATGGATGTTACTGCTGGTGATATCTTAACTGATAGCGACATTGAAATTGTCAACAAAGACCATTACTTGTTCTCTATTGCTGAAGGTCACTCAATGCGTGCTGTAATGACTGTTAAAAAAGGATACGGCTATGTTCCGGCTGACGAAAATAAAGTCGATGGAGCGCCAATTGGCACAATTGCTGTAGACTCAATTTACACACCAGTAAGTAAAGTAAATTATCAAGTAGAACCTGCCCGTGTTGGTGGAGATTCTAGCTATGATAAATTAACACTTGAAATTACTACAAACGGTACTATCGTTTCTGACGAAGCTTTGTCACTCTCAGCTAAAATCTTGACAGACCACTTGAACTTGTTCGTTGATCTTTCAGAAGTTGCAGCTGAAGCCGAAACACTTGTTGTTAAAGATGAAGTTAAAACAGAACGTGTGCTCGATAAAATTATTGAAGAAATGGACTTCTCAGTTCGTGCTTACAATGGTTTGAAACGCGCAGGTATTAACACTGTTGCTGATATTGTTGAAATGAGCGAAGCTGACATGATTAAAGTCAAAAACCTCGGTCACAAATCAGTAGAAGAAGTCAAAGTTAAATTGACTGAATTGGGACTTTCCCTT
>rpoA_Lcl-387
ATGATTGAGTTTGAAAAACCAAAAATTACTAAATTTGACGAATCAGAAAATTACGGTAAATTCGTTGTTGAACCACTTGAACGTGGTTATGGTACAACTTTAGGTAACTCTCTGCGTCGCGTCCTTTTGTCATCACTTCCTGGTGCTGCTGTGACTTCAATTCAAATTGAAGGTGTTCAACACGAATTCGCAACAATCCCTGGCGTACGTGAAGATGTCATCCAAATCGTTCTTGCGGTTAAAGGAATTGCCATCAAATCATACGTAGAGTCTGAAAAACAAATCGAACTTGACGTAATTGGTCCTATGGATGTTACTGCTGGTGATATCTTAACTGATAGCGACATTGAAATTGTCAACAAAGACCATTACTTGTTCTCTATTGCTGAAGGTCACTCAATGCGTGCTGTAATGACTGTTAAAAAAGGATACGGCTATGTTCCGGCTGACGAAAATAAAGTCGATGGAGCGCCAATTGGCACAATTGCTGTAGACTCAATTTACACACCAGTAAGTAAAGTAAATTATCAAGTAGAACCTGCCCGTGTTGGTGGAGATTCTAGCTATGATAAATTAACACTTGAAATTACTACAAACGGTACTATCGTTTCTGACGAAGCTTTGTCACTCTCAGCTAAAATCTTGACAGACCACTTGAACTTGTTCGTTGATCTTTCAGAAGTTGCAGCTGAAGCCGAAACACTTGTTGTTAAAGATGAAGTTAAAACAGAACGTGTGCTCGATAAAATTATTGAAGAAATGGACTTCTCAGTTCGTGCTTACAATGGTTTGAAACGCGCAGGTATTAACACTGTTGCTGATATTGTTGAAATGAGCGAAGCTGACATGATTAAAGTCAAAAACCTCGGTCACAAATCAGTAGAAGAAGTCAAAGTTAAATTGACTGAATTGGGACTTTCCCTT
>rpoA_Lcl-388
ATGATTGAGTTTAAAAAACCAAAAATTACTAAATTTGACGAATCAGAAAATTACGGTAAATTCGTTGTTGAACCACTTGAACGTGGTTATGGTACAACTTTAGGTAACTCTCTGCGTCGCGTCCTTTTGTCATCACTTCCTGGTGCTGCTGTGACTTCAATTCAAATTGAAGGTGTTCAACACGAATTCGCAACAATCCCTGGCGTACGTGAAGATGTCCTCCAAATCGTTCTTGCGGTTAAAGGAATTGCCATCAAATCATACGTTGAATCTGAAAAACAAATCGAACTTGACGTTACTGGTCCTATGGATGTTACTGCTGGTGATATCTTAACTGATAGCGACATTGAAATTGTCAACAAAGACCATTACTTGTTCTCTATTGCTGAAGGTCACTCAATGCGTGCTGTAATGACTGTTAAAAAAGGATACGGCTATGTTCCGGCTGACGAAAATAAAGTCGATGGAGCGCCAATTGGTACAATTGCTGTAGACTCAATTTACACACCAGTAAGTAAAGTAAATTATCAAGTTGAACCTGCCCGTGTTGGTGGAGATTCTAGCTACGATAAATTAACACTTGAAATTACTACAAACGGTACTATCGTTTCTGACGAAGCTTTGTCACTCTCAGCTAAAATCTTGACAGACCACTTGAACTTGTTCGTTGATCTTTCAGAAGTTGCAGCTGAAGCTGAAACACTTGTTGTTAAAGATGAAGTTAAAACAGAACGTGTGCTCGATAAAATTATTGAAGAAATGGACTTCTCAGTTCGTGCTTACAATGGTTTGAAACGTGCAGGTATCAACAATGTTGCTGATATTGTTGAAATGAGCGAAGCTGACATGATTAAAGTCAAAAACCTCGGTCACAAATCAGTAGAAGAAGTCAAAGTTAAATTGACTGAATTGGGACTTTCCCTT
>rpoA_Lcl-389
ATGATTGAGTTTGAAAAACCAAAAATTACTAAATTTGACGAATCAGAAAATTACGGTAAATTCGTTGTTGAACCACTTGAACGTGGTTATGGTACAACTTTAGGTAACTCTCTGCGTCGCGTCCTTTTGTCATCACTTCCTGGTGCTGCTGTGACTTCAATTCAAATTGAAGGTGTTCAACACGAATTCGCAACAATCCCTGGCGTACGTGAAGATGTCATCCAAATCGTTCTTGCGGTTAAAGGAATTGCCATCAAATCATACGTTGAATCTGAAAAACAAATCGAACTTGACGTTACTGGTCCTATGGATGTTACTGCTGGTGATATCTTAACTGATAGCGACATTGAAATTGTCAACAAAGACCATTACTTGTTCTCTATTGCTGAAGGTCACTCAATGCGTGCTGTAATGACTGTTAAAAAAGGATACGGCTATGTTCCGGCTGACGAAAATAAAGTCGATGGAGCGCCAATTGGCACAATTGCTGTAGACTCAATTTACACACCAATAAGTAAAGTAAATTATCAAGTTGAACCTGCCCGTGTTGGTGGAGATTCTAGCTACGATAAATTAACACTTGAAATTACTACAAACGGTACTATCGTTTCTGACGAAGCTTTGTCACTCTCAGCTAAAATCTTGACAGACCACTTGAACTTGTTCGTTGATCTTTCAGAAGTTGCAGCTGAAGCTGAAACACTTGTTGTTAAAGATGAAGTTAAAACAGAACGTGTGCTCGATAAAATTATTGAAGAAATGGACTTCTCAGTTCGTGCTTACAATGGTTTGAAACGTGCAGGTATCAACACTGTTGCTGATATTGTTGAAATGAGCGAAGCTGACATGATTAAAGTCAAAAACCTCGGTCACAAATCAGTAGAAGAAGTCAAAGTTAAATTGACTGAATTGGGACTTTCCCTT
>rpoA_Lcl-390
ATGATTGAGTTTGAAAAACCAAAAATTACTAAATTTGACGAATCAGAAAATTACGGTAAATTCGTTGTTGAACCACTTGAACGTGGTTATGGTACAACTTTAGGTAACTCTATGCGTCGCGTCCTTTTGTCATCACTTCCTGGTGCTGCTGTGACTTCAATTCAAATTGAAGGTGTTCAACACGAATTCGCAACAATCCCTGGCGTACGTGAAGATGTCATCCAAATCGTTCTTGCGGTTAAAGGAATTGCCATCAAATCATACGTTGAATCTGAAAAACAAATCGAACTTGACGTTACTGGTCCTATGGATGTTACTGCTGGTGATATCTTAACTGATAGCGACATTGAAATTGTCAACAAAGACCATTACTTGTTCTCTATTGCTGAAGGTCACTCAATGCGTGCTGTAATGACTGTTAAAAAAGGATACGGCTATGTTCCGGCTGACGAAAATAAAGTCGATGGAGCGCCAATTGGCACAATTGCTGTAGACTCAATTTACACACCAGTAAGTAAAGTAAATTATCAAGTTGAACCTGCCCGTGTTGGTGGAGATTCTAGCTACGATAAATTAACACTTGAAATTACTACAAACGGTACTATCGTTTCTGACGAAGCTTTGTCACTCTCAGCTAAAATCTTGACAGACCACTTGAACTTGTTCGTTGATCTTTCAGAAGTTGCAGCTGAAGCTGAAACACTTGTTGTTAAAGATGAAGTTAAAACAGAACGTGTGCTCGATAAAATTATTGAAGAAATGGACTTCTCAGTTCGTGCTTACAATGGTTTGAAACGTGCAGGTATCAACACTGTTGCTGATATTGTTGAAATGAGCGAAGCTGACATGATTAAAGTCAAAAACCTCGGTCACAAATCAGTAGAAGAAGTCAAAGTTAAATTGACTGAATTGGGACTTTCCCTT
>rpoA_Lcl-391
ATGATTGAGTTTGAAAAACCAAAAATTACTAAATTTGACGAATCAGAAAATTACGGTAAATTCGTTGTTGAACCACTTGAACGTGGTTATGGTACAACTTTAGGTAACTCTATGCGTCGCGTCCTTTTGTCATCACTTCCTGGTGCTGCTGTGACTTCAATTCAAATTGAAGGTGTTCAACACGAATTCGCAACAATCCCTGGCGTACGTGAAGATGTCATCCAAATCGTTCTTGCGGTTAAAGGAATTGCCATCAAATCATACGTTGAATCTGAAAAACAAATCGAACTTGACGTTACTGGTCCTATGGATGTTACTGCTGGTGATATCTTAACTGATAGCGACATTGAAATTGTCAACAAAGACCATTACTTGTTCTCTATTGCTGAAGGTCACTCAATGCGTGCTGTAATGACTGTTAAAAAAGGATACGGCTATGTTCCGGCTGACGAAAATAAAGTCGATGGAGCGCCAATTGGCACAATTGCTGTAGACTCAATTTACACACCAGTAAGTAAAGTAAATTATCAAGTTGAACCTGCCCGTGTTGGTGGAGATTCTAGCTACGATAAATTAACACTTGAAATTACTACAAACGGTACTATCGTTTCTGACGAAGCTTTGTCACTCTCAGCTAAAATCTTGACAGACCACTTGAACTTGTTCGTTGATCTTTCAGAAGTTGCAGCTGAAGCTGAAACACTTGTTGTTAAAGATGAAGTTAAAACAGAACGTGTGCTCGATAAAATTATTGAAGAAATGGACTTCTCAGTTCGTGCTTACAATGGTTTGAAACGTGCAGGTATCAACACTGTTGCTGATATTGTTGAAATGAGCGAAGCTGACATGATTAAAGTCAAAAACCTCGGTCACAAATCAGTAGAAGAAGTCAAAGTTAAATTGACTGAATTGGGACTTTCCCTT
>rpoA_Lcl-392
ATGATTGAGTTTGAAAAACCAAAAATTACTAAATTTGACGAATCAGAAAATTACGGTAAATTCGTTGTTGAACCACTTGAACGTGGTTATGGTACAACTTTAGGTAACTCTCTGCGTCGCGTCCTTTTGTCATCACTTCCTGGTGCTGCTGTGACTTCAATTCAAATTGAAGGTGTTCAACACGAATTCGCAACAATCCCTGGCGTACGTGAAGATGTCATCCAAATCGTTCTTGCGGTTAAAGGAATTGCCATCAAATCATACGTTGAATCTGAAAAACAAATCGAACTTGACGTTACTGGTCCTATGAATGTTACTGCTGGTGATATCTTAACTGATAGCGACATTGAAATTGTCAACAAAGACCATTACTTGTTCTCTATTGCTGAAGGTCACTCAATGCGTGCTGTAATGACTGTTAAAAAAGGATACGGCTATGTTCCGGCTGACGAAAATAAAGTCGATGGAGCGCCAATTGGCACAATTGCTGTAGACTCAATTTACACACCAGTAAGTAAAGTAAATTATCAAGTTGAACCTGCCCGTGTTGGTGGAGATTCTAGCTACGATAAATTAACACTTGAAATTACTACAAACGGTACTATCGTTTCTGACGAAGCTTTGTCACTCTCAGCTAAAATCTTGACAGACCACTTGAACTTGTTCGTTGATCTTTCAGAAGTTGCAGCTGAAGCTGAAACACTTGTTGTTAAAGATGAAGTTAAAACAGAACGTGTGCTCGATAAAATTATTGAAGAAATGGACTTCTCAGTTCGTGCTTACAATGGTTTGAAACGTGCAGGTATCAACACTGTTGCTGATATTGTTGAAATGAGCGAAGCTGACATGATTAAAGTCAAAAACCTCGGTCACAAATCAGTAGAAGAAGTCAAAGTTAAATTGACTGAATTGGGACTTTCCCTT
>rpoA_Lcl-393
ATGATTGAGTTTGAAAAACCAAAAATTACTAAATTTGACGAATCAGAAAATTACGGTAAATTCGTTGTTGAACCACTTGAACGTGGTTATGGTACAACTTTAGGTAACTCTCTGCGTCGCGTCCTTTTGTCATCACTTCCTGGTGCTGCTGTGACTTCAATTCAAATTGAAGGTGTTCAACACGAATTCGCAACAATCCCTGGCGTACGTGAAGATGTCATCCAAATCGTTCTTGCGGTTAAAGGAATTGCCATCAAATCATACGTAGAGTCTGAAAAACAAATCGAACTTGACGTAATTGGTCCTATGGATGTTACTGCTGGTGATATCTTAACTGATAGCGACATTGAAATTGTCAACAAAGACCATTACTTGTTCTCTATTGCTGAAGGTCACTCAATGCGTGCTGTAATGACTGTTAAAAAAGGATACGGCTATGTTCCGGCTGACGAAAATAAAGTCGATGGAGCGCCAATTGGCACAATTGCTGTAGACTCAATTTACACACCAGTAAGTAAAGTAAATTATCAAGTAGAACCTGCCCGTGTTGGTGGAGATTCTAGCTATGATAAATTAACACTTGAAATTACTACAAACGGTACTATCGTTTCTGACGAAGCTTTGTCACTCTCAGCTAAAATCTTGACAGACCACTTGAACTTGTTCGTTGATCTTTCAGAAGTTGCAGCTGAAGCCGAAACACTTGTTGTTAAAGATGAAGTTAAAACAGAACGTGTGCTCGATAAAATTATTGAAGAAATGGACTTCTCAGTTCGTGCTTACAATGGTTTGAAACGCGCAGGTATTAACACTGTTGCTGATATTGTTGAAATGAGCGAAGCTGACATGATTAAAGTCAAAAACCTCGGTCACAAATCAGTAGAAGAAGTCAAAGTTAAATTGACTGAATTGGGACTTTCCCTT
>rpoA_Lcl-394
ATGATTGAGTTTGAAAAACCAAAAATTACTAAATTTGACGAATCAGAAAATTACGGTAAATTCGTTGTTGAACCACTTGAACGTGGTTATGGTACAACTTTAGGTAACTCTCTGCGTCGCGTCCTTTTGTCATCACTTCCTGGTGCTGCTGTGACTTCAATTCAAATTGAAGGTGTTCAACACGAATTCGCAACAATCCCTGGCGTACGTGAAGATGTCATCCAAATCGTTCTTGCGGTTAAAGGAATTGCCATCAAATCATACGTTGAATCTGAAAAACAAATCGAACTTGACGTTACTGGTCCTATGGATGTTACTGCTGGTGATATCTTAACTGATAGCGACATTGAAATTGTCAACAAAGACCATTACTTGTTCTCTATTGCTGAAGGTCACTCAATGCGTGCTGTAATGACTGTTAAAAAAGGATACGGCTATGTTCCGGCTGACGAAAATAAAGTCGATGGAGCGCCAATTGGCACAATTGCTGTAGACTCAATTTACACACCAGTAAGTAAAGTAAATTATCAAGTTGAACCTGCCCGTGTTGGTGGAGATTCTAGCTACGATAAATTAACACTTGAAATTACTACAAACGGTACTATCGTTTCTGACGAAGCTTTGTCACTCTCAGCTAAAATCTTGACAGACCACTTGAACTTGTTCGTTGATCTTTCAGAAGTTGCAGCTGAAGCTGAAACACTTGTTGTTAAAGATGAAGTTAAAACAGAACGTGTGCTCGATAAAATTATTGAAGAAATGGACTTCTCAGTTCGTGCTTACAATGGTTTGAAACGTGCAGGTATCAACACTGTTGCTGATATTGTTGAAATGAGCGAAGCTGACATGATTAAAGTCAAAAACCTCGGTCACAAATCAGTAGAAGAAGTCAAAGTTAAATTGACTGAATTGGGACTTTCCCTT
>rpoA_Lcl-395
ATGATTGAGTTTGAAAAACCAAAAATTACTAAATTTGACGAATCAGAAAATTACGGTAAATTCGTTGTTGAACCACTTGAACGTGGTTATGGTACAACTTTAGGTAACTCTCTGCGTCGCGTCCTTTTGTCATCACTTCCTGGTGCTGCTGTGACTTCAATTCAAATTGAAGGTGTTCAACACGAATTCGCAACAATCCCTGGCGTACGTGAAGATGTCATCCAAATCGTTCTTGCGGTTAAAGGAATTGCCATCAAATCATACGTAGAGTCTGAAAAACAAATCGAACTTGACGTAACTGGTCCTATGGATGTTACTGCTGGTGATATCTTAACTGATAGCGACATTGAAATTGTCAACAAAGACCATTACTTGTTCTCTATTGCTGAAGGTCACTCAATGCGTGCTGTAATGACTGTTAAAAAAGGATACGGCTATGTTCCGGATGACGAAAATAAAGTCGATGGAGCGCCAATTGGCACAATTGCTGTAGACTCAATTTACACACCAGTAAGTAAAGTAAATTATCAAGTAGAACCTGCCCGTGTTGGTGGAGATTCTAGCTATGATAAATTAACACTTGAAATTACTACAAACGGTACTATCGTTTCTGACGAAGCTTTGTCACTCTCAGCTAAAATCTTGACAGACCACTTGAACTTGTTCGTTGATCTTTCAGAAGTTGCAGCTGAAGCCGAAACACTTGTTGTTAAAGATGAAGTTAAAACAGAACGTGTGCTCGATAAAATTATTGAAGAAATGGACTTCTCAGTTCGTGCTTACAATGGTTTGAAACGCGCAGGTATTAACACTGTTGCTGATATTGTTGAAATGAGCGAAGCTGACATGATTAAAGTCAAAAACCTCGGTCACAAATCAGTAGAAGAAGTCAAAGTTAAATTGACTGAATTGGGACTTTCCCTT
>rpoA_Lcl-396
ATGATTGAGTTTGAAAAACCAAAAATTACTAAATTTGACGAATCAGAAAATTACGGTAAATTCGTTGTTGAACCACTTGAACGTGGTTATGGTACAACTTTAGGTAACTCTCTGCGTCGCGTCCTTTTGTCATCACTTCCTGGTGCTGCTGTGACTTCAATTCAAATTGAAGGTGTTCAACACGAATTCGCAACAATCCCTGGCGTACGTGAAGATGTCATCCAAATCGTTCTTGCGGTTAAAGGAATTGCCATCAAATCATACGTAGAGTCTGAAAAACAAATCGAACTTGACGTAACTGGTCCTATGGATGTTACTGCTGGTGATATCTTAACTGATAGCGACATTGAAATTGTCAACAAAGACCATTACTTGTTCTCTATTGCTGAAGGTCACTCAATGCGTGCTGTAATGACTGTTAAAAAAGGATACGGCTATGTTCCGGATGACGAAAATAAAGTCGATGGAGCGCCAATTGGCACAATTGCTGTAGACTCAATTTACACACCAGTAAGTAAAGTAAATTATCAAGTAGAACCTGCCCGTGTTGGTGGAGATTCTAGCTATGATAAATTAACACTTGAAATTACTACAAACGGTACTATCGTTTCTGACGAAGCTTTGTCACTCTCAGCTAAAATCTTGACAGACCACTTGAACTTGTTCGTTGATCTTTCAGAAGTTGCAGCTGAAGCCGAAACACTTGTTGTTAAAGATGAAGTTAAAACAGAACGTGTGCTCGATAAAATTATTGAAGAAATGGACTTCTCAGTTCGTGCTTACAATGGTTTGAAACGCGCAGGTATTAACACTGTTGCTGATATTGTTGAAATGAGCGAAGCTGACATGATTAAAGTCAAAAACCTCGGTCACAAATCAGTAGAAGAAGTCAAAGTTAAATTGACTGAATTGGGACTTTCCCTT
>rpoA_Lcl-397
ATGATTGAGTTTGAAAAACCAAAAATTACTAAATTTGACGAATCAGAAAATTACGGTAAATTCGTTGTTGAACCACTTGAACGTGGTTATGGTACAACTTTAGGTAACTCTCTGCGTCGCGTCCTTTTGTCATCACTTCCTGGTGCTGCTGTGACTTCAATTCAAATTGAAGGTGTTCAACACGAATTCGCAACAATCCCTGGCGTACGTGAAGATGTCATCCAAATCGTTCTTGCGGTTAAAGGAATTGCCATCAAATCATACGTTGAATCTGAAAAACAAATCGAACTTGACGTTACTGGTCCTATGGATGTTACTGCTGGTGATATCTTAACTGATAGCGACATTGAAATTGTCAACAAAGACCATTACTTGTTCTCTATTGCTGAAGGTCACTCAATGCGTGCTGTAATGACTGTTAAAAAAGGATACGGCTATGTTCCGGCTGACGAAAATAAAGTCGATGGAGCGCCAATTGGCACAATTGCTGTAGACTCAATTTACACACCAGTAAGTAAAGTAAATTATCAAGTTGAACCTGCCCGTGTTGGTGGAGATTCTAGCTACGATAAATTAACACTTGAAATTACTACAAACGGTACTATCGTTTCTGACGAAGCTTTGTCACTCTCAGCTAAAATCTTGACAGACCACTTGAACTTGTTCGTTGATCTTTCAGAAGTTGCAGCTGAAGCTGAAACACTTGTTGTTAAAGATGAAGTTAAAACAGAACGTGTGCTCGATAAAATTATTGAAGAAATGGACTTCTCAGTTCGTGCTTACAATGGTTTGAAACGTGCAGGTATCAACACTATTGCTGATATTGTTGAAATGAGCGAAGCTGACATGATTAAAGTCAAAAACCTCGGTCACAAATCAGTAGAAGAAGTCAAAGTTAAATTGACTGAATTGGGACTTTCCCTT
>rpoA_Lcl-398
ATGATTGAGTTTGAAAAACCAAAAATTACTAAATTTGACGAATCAGAAAATTACGGTAAATTCGTTGTTGAACCACTTGAACGTGGTTATGGTACAACTTTAGGTAACTCTCTGCGTCGCGTCCTTTTGTCATCACTTCCTGGTGCTGCTGTGACTTCAATTCAAATTGAAGGTGTTCAACACGAATTCGCAACAATCCCTGGCGTACGTGAAGATGTCATCCAAATCGTTCTTGCGGTTAAAGGAATTGCCATCAAATCATACGTAGAGTCTGAAAAACAAATCGAACTTGACGTAACTGGTCCTATGGATGTTACTGCTGGTGATATCTTAACTGATAGCGACATTGAAATTGTCAACAAAGACCATTACTTGTTCTCTATTGCTGAAGGTCACTCAATGCGTGCTGTAATGACTGTTAAAAAAGGATACGGCTATGTTCCGGATGACGAAAATAAAGTCGATGGAGCGCCAATTGGCACAATTGCTGTAGACTCAATTTACACACCAGTAAGTAAAGTAAATTATCAAGTAGAACCTGCCCGTGTTGGTGGAGATTCTAGCTATGATAAATTAACACTTGAAATTACTACAAACGGTACTATCGTTTCTGACGAAGCTTTGTCACTCTCAGCTAAAATCTTGACAGACCACTTGAACTTGTTCGTTGATCTTTCAGAAGTTGCAGCTGAAGCCGAAACACTTGTTGTTAAAGATGAAGTTAAAACAGAACGTGTGCTCGATAAAATTATTGAAGAAATGGACTTCTCAGTTCGTGCTTACAATGGTTTGAAACGCGCAGGTATTAACACTGTTGCTGATATTGTTGAAATGAGCGAAGCTGACATGATTAAAGTCAAAAACCTCGGTCACAAATCAGTAGAAGAAGTCAAAGTTAAATTGACTGAATTGGGACTTTCCCTT
>rpoA_Lcl-399
ATGATTGAGTTTGAAAAACCAAAAATTACTAAATTTGACGAATCAGAAAATTACGGTAAATTCGTTGTTGAACCACTTGAACGTGGTTATGGTACAACTTTAGGTAACTCTCTGCGTCGCGTCCTTTTGTCATCACTTCCTGGTGCTGCTGTGACTTCAATTCAAATTGAAGGTGTTCAACACGAATTCGCAACAATCCCTGGCGTACGTGAAGATGTCATCCAAATCGTTCTTGCGGTTAAAGGAATTGCCATCAAATCATACGTAGAGTCTGAAAAACAAATCGAACTTGACGTAACTGGTCCTATGGATGTTACTGCTGGTGATATCTTAACTGATAGCGACATTGAAATTGTCAACAAAGACCATTACTTGTTCTCTATTGCTGAAGGTCACTCAATGCGTGCTGTAATGACTGTTAAAAAAGGATACGGCTATGTTCCGGATGACGAAAATAAAGTCGATGGAGCGCCAATTGGCACAATTGCTGTAGACTCAATTTACACACCAGTAAGTAAAGTAAATTATCAAGTAGAACCTGCCCGTGTTGGTGGAGATTCTAGCTATGATAAATTAACACTTGAAATTACTACAAACGGTACTATCGTTTCTGACGAAGCTTTGTCACTCTCAGCTAAAATCTTGACAGACCACTTGAACTTGTTCGTTGATCTTTCAGAAGTTGCAGCTGAAGCCGAAACACTTGTTGTTAAAGATGAAGTTAAAACAGAACGTGTGCTCGATAAAATTATTGAAGAAATGGACTTCTCAGTTCGTGCTTACAATGGTTTGAAACGCGCAGGTATTAACACTGTTGCTGATATTGTTGAAATGAGCGAAGCTGACATGATTAAAGTCAAAAACCTCGGTCACAAATCAGTAGAAGAAGTCAAAGTTAAATTGACTGAATTGGGACTTTCCCTT
>rpoA_Lcl-400
ATGATTGAGTTTGAAAAACCAAAAATTACTAAATTTGACGAATCAGAAAATTACGGTAAATTCGTTGTTGAACCACTTGAACGTGGTTATGGTACAACTTTAGGTAACTCTCTGCGTCGCGTCCTTTTGTCATCACTTCCTGGTGCTGCTGTGACTTCAATTCAAATTGAAGGTGTTCAACACGAATTCGCAACAATCCCTGGCGTACGTGAAGATGTCATCCAAATCGTTCTTGCGGTTAAAGGAATTGCCATCAAATCATACGTAGAGTCTGAAAAACAAATCGAACTTGACGTAACTGGTCCTATGGATGTTACTGCTGGTGATATCTTAACTGATAGCGACATTGAAATTGTCAACAAAGACCATTACTTGTTCTCTATTGCTGAAGGTCACTCAATGCGTGCTGTAATGACTGTTAAAAAAGGATACGGCTATGTTCCGGATGACGAAAATAAAGTCGATGGAGCGCCAATTGGCACAATTGCTGTAGACTCAATTTACACACCAGTAAGTAAAGTAAATTATCAAGTAGAACCTGCCCGTGTTGGTGGAGATTCTAGCTATGATAAATTAACACTTGAAATTACTACAAACGGTACTATCGTTTCTGACGAAGCTTTGTCACTCTCAGCTAAAATCTTGACAGACCACTTGAACTTGTTCGTTGATCTTTCAGAAGTTGCAGCTGAAGCCGAAACACTTGTTGTTAAAGATGAAGTTAAAACAGAACGTGTGCTCGATAAAATTATTGAAGAAATGGACTTCTCAGTTCGTGCTTACAATGGTTTGAAACGCGCAGGTATTAACACTGTTGCTGATATTGTTGAAATGAGCGAAGCTGACATGATTAAAGTCAAAAACCTCGGTCACAAATCAGTAGAAGAAGTCAAAGTTAAATTGACTGAATTGGGACTTTCCCTT
>rpoA_Lcl-401
ATGATTGAGTTTGAAAAACCAAAAATTACTAAATTTGACGAATCAGAAAATTACGGTAAATTCGTTGTTGAACCACTTGAACGTGGTTATGGTACAACTTTAGGTAACTCTCTGCGTCGCGTCCTTTTGTCATCACTTCCTGGTGCTGCTGTGACTTCAATTCAAATTGAAGGTGTTCAACACGAATTCGCAACAATCCCTGGCGTACGTGAAGATGTCATCCAAATCGTTCTTGCGGTTAAAGGAATTGCCATCAAATCATACGTAGAGTCTGAAAAACAAATCGAACTTGACGTAACTGGTCCTATGGATGTTACTGCTGGTGATATCTTAACTGATAGCGACATTGAAATTGTCAACAAAGACCATTACTTGTTCTCTATTGCTGAAGGTCACTCAATGCGTGCTGTAATGACTGTTAAAAAAGGATACGGCTATGTTCCGGATGACGAAAATAAAGTCGATGGAGCGCCAATTGGCACAATTGCTGTAGACTCAATTTACACACCAGTAAGTAAAGTAAATTATCAAGTAGAACCTGCCCGTGTTGGTGGAGATTCTAGCTATGATAAATTAACACTTGAAATTACTACAAACGGTACTATCGTTTCTGACGAAGCTTTGTCACTCTCAGCTAAAATCTTGACAGACCACTTGAACTTGTTCGTTGATCTTTCAGAAGTTGCAGCTGAAGCCGAAACACTTGTTGTTAAAGATGAAGTTAAAACAGAACGTGTGCTCGATAAAATTATTGAAGAAATGGACTTCTCAGTTCGTGCTTACAATGGTTTGAAACGCGCAGGTATTAACACTGTTGCTGATATTGTTGAAATGAGCGAAGCTGACATGATTAAAGTCAAAAACCTCGGTCACAAATCAGTAGAAGAAGTCAAAGTTAAATTGACTGAATTGGGACTTTCCCTT
>rpoA_Lcl-402
ATGATTGAGTTTGAAAAACCAAAAATTACTAAATTTGACGAATCAGAAAATTACGGTAAATTCGTTGTTGAACCACTTGAACGTGGTTATGGTACAACTTTAGGTAACTCTCTGCGTCGCGTCCTTTTGTCATCACTTCCTGGTGCTGCTGTGACTTCAATTCAAATTGAAGGTGTTCAACACGAATTCGCAACAATCCCTGGCGTACGTGAAGATGTCATCCAAATCGTTCTTGCGGTTAAAGGAATTGCCATCAAATCATACGTTGAATCTGAAAAACAAATCGAACTTGACGTTACTGGTCCTATAGATGTTACTGCTGGTGATATCTTAACTGATAGCGACATTGAAATTGTCAACAAAGACCATTACTTGTTCTCTATTGCTGAAGGTCACTCAATGCGTGCTGTAATGACTGTTAAAAAAGGATACGGCTATGTTCCGGCTGACGAAAATAAAGTCGATGGAGCGCCAATTGGCACAATTGCTGTAGACTCAATTTACACACCAGTAAGTAAAGTAAATTATCAAGTTGAACCTGCCCGTGTTGGTGGAGATTCTAGCTACGATAAATTAACACTTGAAATTACTACAAACGGTACTATCGTTTCTGACGAAGCTTTGTCACTCTCAGCTAAAATCTTGACAGACCACTTGAACTTGTTCGTTGATCTTTCAGAAGTTGCAGCTGAAGCTGAAACACTTGTTGTTAAAGATGAAGTTAAAACAGAACGTGTGCTCGATAAAATTATTGAAGAAATGGACTTCTCAGTTCGTGCTTACAATGGTTTGAAACGTGCAGGTATCAACACTGTTGCTGATATTGTTGAAATGAGCGAAGCTGACATGATTAAAGTCAAAAACCTCGGTCACAAATCAGTAGAAGAAGTCAAAGTTAAATTGACTGAATTGGGACTTTCCCTT
>rpoA_Lcl-403
ATGATTGAGTTTGAAAAACCAAAAATTACTAAATTTGACGAATCAGAAAATTACGGTAAATTCGTTGTTGAACCACTTGAACGTGGTTATGGTACAACTTTAGGTAACTCTCTGCGTCGCGTCCTTTTGTCATCACTTCCTGGTGCTGCTGTGACTTCAATTCAAATTGAAGGTGTTCAACACGAATTCGCAACAATCCCTGGCGTACGTGAAGATGTCATCCAAATCGTTCTTGCGGTTAAAGGAATTGCCATCAAATCATACGTAGAGTCTGAAAAACAAATCGAACTTGACGTAACTGGTCCTATGGATGTTACTGCTGGTGATATCTTAACTGATAGCGACATTGAAATTGTCAACAAAGACCATTACTTGTTCTCTATTGCTGAAGGTCACTCAATGCGTGCTGTAATGACTGTTAAAAAAGGATACGGCTATGTTCCGGATGACGAAAATAAAGTCGATGGAGCGCCAATTGGCACAATTGCTGTAGACTCAATTTACACACCAGTAAGTAAAGTAAATTATCAAGTAGAACCTGCCCGTGTTGGTGGAGATTCTAGCTATGATAAATTAACACTTGAAATTACTACAAACGGTACTATCGTTTCTGACGAAGCTTTGTCACTCTCAGCTAAAATCTTGACAGACCACTTGAACTTGTTCGTTGATCTTTCAGAAGTTGCAGCTGAAGCCGAAACACTTGTTGTTAAAGATGAAGTTAAAACAGAACGTGTGCTCGATAAAATTATTGAAGAAATGGACTTCTCAGTTCGTGCTTACAATGGTTTGAAACGCGCAGGTATTAACACTGTTGCTGATATTGTTGAAATGAGCGAAGCTGACATGATTAAAGTCAAAAACCTCGGTCACAAATCAGTAGAAGAAGTCAAAGTTAAATTGACTGAATTGGGACTTTCCCTT
>rpoA_Lcl-404
ATGATTGAGTTTGAAAAACCAAAAATTACTAAATTTGACGAATCAGAAAATTACGGTAAATTCGTTGTTGAACCACTTGAACGTGGTTATGGTACAACTTTAGGTAACTCTCTGCGTCGCGTCCTTTTGTCATCACTTCCTGGTGCTGCTGTGACTTCAATTCAAATTGAAGGTGTTCAACACGAATTCGCAACAATCCCTGGCGTACGTGAAGATGTCATCCAAATCGTTCTTGCGGTTAAAGGAATTGCCATCAAATCATACGTAGAGTCTGAAAAACAAATCGAACTTGACGTAACTGGTCCTATGGATGTTACTGCTGGTGATATCTTAACTGATAGCGACATTGAAATTGTCAACAAAGACCATTACTTGTTCTCTATTGCTGAAGGTCACTCAATGCGTGCTGTAATGACTGTTAAAAAAGGATACGGCTATGTTCCGGATGACGAAAATAAAGTCGATGGAGCGCCAATTGGCACAATTGCTGTAGACTCAATTTACACACCAGTAAGTAAAGTAAATTATCAAGTAGAACCTGCCCGTGTTGGTGGAGATTCTAGCTATGATAAATTAACACTTGAAATTACTACAAACGGTACTATCGTTTCTGACGAAGCTTTGTCACTCTCAGCTAAAATCTTGACAGACCACTTGAACTTGTTCGTTGATCTTTCAGAAGTTGCAGCTGAAGCCGAAACACTTGTTGTTAAAGATGAAGTTAAAACAGAACGTGTGCTCGATAAAATTATTGAAGAAATGGACTTCTCAGTTCGTGCTTACAATGGTTTGAAACGCGCAGGTATTAACACTGTTGCTGATATTGTTGAAATGAGCGAAGCTGACATGATTAAAGTCAAAAACCTCGGTCACAAATCAGTAGAAGAAGTCAAAGTTAAATTGACTGAATTGGGACTTTCCCTT
>rpoA_Lcl-405
ATGATTGAGTTTGAAAAACCAAAAATTACTAAATTTGACGAATCAGAAAATTACGGTAAATTCGTTGTTGAACCACTTGAACGTGGTTATGGTACAACTTTAGGTAACTCTCTGCGTCGCGTCCTTTTGTCATCACTTCCTGGTGCTGCTGTGACTTCAATTCAAATTGAAGGTGTTCAACACGAATTCGCAACAATCCCTGGCGTACGTGAAGATGTCATCCAAATCGTTCTTGCGGTTAAAGGAATTGCCATCAAATCATACGTAGAGTCTGAAAAACAAATCGAACTTGACGTAACTGGTCCTATGGATGTTACTGCTGGTGATATCTTAACTGATAGCGACATTGAAATTGTCAACAAAGACCATTACTTGTTCTCTATTGCTGAAGGTCACTCAATGCGTGCTGTAATGACTGTTAAAAAAGGATACGGCTATGTTCCGGATGACGAAAATAAAGTCGATGGAGCGCCAATTGGCACAATTGCTGTAGACTCAATTTACACACCAGTAAGTAAAGTAAATTATCAAGTAGAACCTGCCCGTGTTGGTGGAGATTCTAGCTATGATAAATTAACACTTGAAATTACTACAAACGGTACTATCGTTTCTGACGAAGCTTTGTCACTCTCAGCTAAAATCTTGACAGACCACTTGAACTTGTTCGTTGATCTTTCAGAAGTTGCAGCTGAAGCCGAAACACTTGTTGTTAAAGATGAAGTTAAAACAGAACGTGTGCTCGATAAAATTATTGAAGAAATGGACTTCTCAGTTCGTGCTTACAATGGTTTGAAACGCGCAGGTATTAACACTGTTGCTGATATTGTTGAAATGAGCGAAGCTGACATGATTAAAGTCAAAAACCTCGGTCACAAATCAGTAGAAGAAGTCAAAGTTAAATTGACTGAATTGGGACTTTCCCTT
>rpoA_Lcl-406
ATGATTGAGTTTGAAAAACCAAAAATTACTAAATTTGACGAATCAGAAAATTACGGTAAATTCGTTGTTGAACCACTTGAACGTGGTTATGGTACAACTTTAGGTAACTCTCTGCGTCGCGTCCTTTTGTCATCACTTCCTGGTGCTGCTGTGACTTCAATTCAAATTGAAGGTGTTCAACACGAATTCGCAACAATCCCTGGCGTACGTGAAGATGTCATCCAAATCGTTCTTGCGGTTAAAGGAATTGCCATCAAATCATACGTAGAGTCTGAAAAACAAATCGAACTTGACGTAACTGGTCCTATGGATGTTACTGCTGGTGATATCTTAACTGATAGCGACATTGAAATTGTCAACAAAGACCATTACTTGTTCTCTATTGCTGAAGGTCACTCAATGCGTGCTGTAATGACTGTTAAAAAAGGATACGGCTATGTTCCGGCTGACGAAAATAAAGTCGATGGAGCGCCAATTGGCACAATTGCTGTAGACTCAATTTACACACCAGTAAGTAAAGTAAATTATCAAGTAGAACCTGCCCGTGTTGGTGGAGATTCTAGCTATGATAAATTAACACTTGAAATTACTACAAACGGTACTATCGTTTCTGACGAAGCTTTGTCACTCTCAGCTAAAATCTTGACAGACCACTTGAACTTGTTCGTTGATCTTTCAGAAGTTGCAGCTGAAGCCGAAACACTTGTTGTTAAAGATGAAGTTAAAACAGAACGTGTGCTCGATAAAATTATTGAAGAAATGGACTTCTCAGTTCGTGCTTACAATGGTTTGAAACGCGCAGGTATTAACACTGTTGCTGATATTGTTGAAATGAGCGAAGCTGACATGATTAAAGTCAAAAACCTCGGTCACAAATCAGTAGAAGAAGTCAAAGTTAAATTGACTGAATTGGGACTTTCCCTT
>rpoA_Lcl-407
ATGATTGAGTTTGAAAAACCAAAAATTACTAAATTTGACGAATCAGAAAATTACGGTAAATTCGTTGTTGAACCACTTGAACGTGGTTATGGTACAACTTTAGGTAACTCTCTGCGTCGCGTCCTTTTGTCATCACTTCCTGGTGCTGCTGTGACTTCAATTCAAATTGAAGGTGTTCAACACGAATTCGCAACAATCCCTGGCGTACGTGAAGATGTCATCCAAATCGTTCTTGCGGTTAAAGGAATTGCCATCAAATCATACGTAGAGTCTGAAAAACAAATCGAACTTGACGTAATTGGTCCTATGGATGTTACTGCTGGTGATATCTTAACTGATAGCGACATTGAAATTGTCAACAAAGACCATTACTTGTTCTCTATTGCTGAAGGTCACTCAATGCGTGCTGTAATGACTGTTAAAAAAGGATACGGCTATGTTCCGGCTGACGAAAATAAAGTCGATGGAGCGCCAATTGGCACAATTGCTGTAGACTCAATTTACACACCAGTAAGTAAAGTAAATTATCAAGTAGAACCTGCCCGTGTTGGTGGAGATTCTAGCTATGATAAATTAACACTTGAAATTACTACAAACGGTACTATCGTTTCTGACGAAGCTTTGTCACTCTCAGCTAAAATCTTGACAGACCACTTGAACTTGTTCGTTGATCTTTCAGAAGTTGCAGCTGAAGCCGAAACACTTGTTGTTAAAGATGAAGTTAAAACAGAACGTGTGCTCGATAAAATTATTGAAGAAATGGACTTCTCAGTTCGTGCTTACAATGGTTTGAAACGCGCAGGTATTAACACTGTTGCTGATATTGTTGAAATGAGCGAAGCTGACATGATTAAAGTCAAAAACCTCGGTCACAAATCAGTAGAAGAAGTCAAAGTTAAATTGACTGAATTGGGACTTTCCCTT
>rpoA_Lcl-408
ATGATTGAGTTTGAAAAACCAAAAATTACTAAATTTGACGAATCAGAAAATTACGGTAAATTCGTTGTTGAACCACTTGAACGTGGTTATGGTACAACTTTAGGTAACTCTCTGCGTCGCGTCCTTTTGTCATCACTTCCTGGTGCTGCTGTGACTTCAATTCAAATTGAAGGTGTTCAACACGAATTCGCAACAATCCCTGGCGTACGTGAAGATGTCATCCAAATCGTTCTTGCGGTTAAAGGAATTGCCATCAAATCATACGTAGAGTCTGAAAAACAAATCGAACTTGACGTAACTGGTCCTATGGATGTTACTGCTGGTGATATCTTAACTGATAGCGACATTGAAATTGTCAACAAAGACCATTACTTGTTCTCTATTGCTGAAGGTCACTCAATGCGTGCTGTAATGACTGTTAAAAAAGGATACGGCTATGTTCCGGATGACGAAAATAAAGTCGATGGAGCGCCAATTGGCACAATTGCTGTAGACTCAATTTACACACCAGTAAGTAAAGTAAATTATCAAGTAGAACCTGCCCGTGTTGGTGGAGATTCTAGCTATGATAAATTAACACTTGAAATTACTACAAACGGTACTATCGTTTCTGACGAAGCTTTGTCACTCTCAGCTAAAATCTTGACAGACCACTTGAACTTGTTCGTTGATCTTTCAGAAGTTGCAGCTGAAGCCGAAACACTTGTTGTTAAAGATGAAGTTAAAACAGAACGTGTGCTCGATAAAATTATTGAAGAAATGGACTTCTCAGTTCGTGCTTACAATGGTTTGAAACGCGCAGGTATTAACACTGTTGCTGATATTGTTGAAATGAGCGAAGCTGACATGATTAAAGTCAAAAACCTCGGTCACAAATCAGTAGAAGAAGTCAAAGTTAAATTGACTGAATTGGGACTTTCCCTT
>rpoA_Lcl-409
ATGATTGAGTTTGAAAAACCAAAAATTACTAAATTTGACGAATCAGAAAATTACGGTAAATTCGTTGTTGAACCACTTGAACGTGGTTATGGTACAACTTTAGGTAACTCTCTGCGTCGCGTCCTTTTGTCATCACTTCCTGGTGCTGCTGTGACTTCAATTCAAATTGAAGGTGTTCAACACGAATTCGCAACAATCCCTGGCGTACGTGAAGATGTCATCCAAATCGTTCTTGCGGTTAAAGGAATTGCCATCAAATCATACGTAGAGTCTGAAAAACAAATCGAACTTGACGTAACTGGTCCTATGGATGTTACTGCTGGTGATATCTTAACTGATAGCGACATTGAAATTGTCAACAAAGACCATTACTTGTTCTCTATTGCTGAAGGTCACTCAATGCGTGCTGTAATGACTGTTAAAAAAGGATACGGCTATGTTCCGGATGACGAAAATAAAGTCGATGGAGCGCCAATTGGCACAATTGCTGTAGACTCAATTTACACACCAGTAAGTAAAGTAAATTATCAAGTAGAACCTGCCCGTGTTGGTGGAGATTCTAGCTATGATAAATTAACACTTGAAATTACTACAAACGGTACTATCGTTTCTGACGAAGCTTTGTCACTCTCAGCTAAAATCTTGACAGACCACTTGAACTTGTTCGTTGATCTTTCAGAAGTTGCAGCTGAAGCCGAAACACTTGTTGTTAAAGATGAAGTTAAAACAGAACGTGTGCTCGATAAAATTATTGAAGAAATGGACTTCTCAGTTCGTGCTTACAATGGTTTGAAACGCGCAGGTATTAACACTGTTGCTGATATTGTTGAAATGAGCGAAGCTGACATGATTAAAGTCAAAAACCTCGGTCACAAATCAGTAGAAGAAGTCAAAGTTAAATTGACTGAATTGGGACTTTCCCTT
>rpoA_Lcl-410
ATGATTGAGTTTGAAAAACCAAAAATTACTAAATTTGACGAATCAGAAAATTACGGTAAATTCGTTGTTGAACCACTTGAACGTGGTTATGGTACAACTTTAGGTAACTCTCTGCGTCGCGTCCTTTTGTCATCACTTCCTGGTGCTGCTGTGACTTCAATTCAAATTGAAGGTGTTCAACACGAATTCGCAACAATCCCTGGCGTACGTGAAGATGTCATCCAAATCGTTCTTGCGGTTAAAGGAATTGCCATCAAATCATACGTAGAGTCTGAAAAACAAATCGAACTTGACGTAACTGGTCCTATGGATGTTACTGCTGGTGATATCTTAACTGATAGCGACATTGAAATTGTCAACAAAGACCATTACTTGTTCTCTATTGCTGAAGGTCACTCAATGCGTGCTGTAATGACTGTTAAAAAAGGATACGGCTATGTTCCGGATGACGAAAATAAAGTCGATGGAGCGCCAATTGGCACAATTGCTGTAGACTCAATTTACACACCAGTAAGTAAAGTAAATTATCAAGTAGAACCTGCCCGTGTTGGTGGAGATTCTAGCTATGATAAATTAACACTTGAAATTACTACAAACGGTACTATCGTTTCTGACGAAGCTTTGTCACTCTCAGCTAAAATCTTGACAGACCACTTGAACTTGTTCGTTGATCTTTCAGAAGTTGCAGCTGAAGCCGAAACACTTGTTGTTAAAGATGAAGTTAAAACAGAACGTGTGCTCGATAAAATTATTGAAGAAATGGACTTCTCAGTTCGTGCTTACAATGGTTTGAAACGCGCAGGTATTAACACTGTTGCTGATATTGTTGAAATGAGCGAAGCTGACATGATTAAAGTCAAAAACCTCGGTCACAAATCAGTAGAAGAAGTCAAAGTTAAATTGACTGAATTGGGACTTTCCCTT
>rpoA_Lcl-411
ATGATTGAGTTTGAAAAACCAAAAATTACTAAATTTGACGAATCAGAAAATTACGGTAAATTCGTTGTTGAACCACTTGAACGTGGTTATGGTACAACTTTAGGTAACTCTCTGCGTCGCGTCCTTTTGTCATCACTTCCTGGTGCTGCTGTGACTTCAATTCAAATTGAAGGTGTTCAACACGAATTCGCAACAATCCCTGGCGTACGTGAAGATGTCATCCAAATCGTTCTTGCGGTTAAAGGAATTGCCATCAAATCATACGTAGAGTCTGAAAAACAAATCGAACTTGACGTAACTGGTCCTATGGATGTTACTGCTGGTGATATCTTAACTGATAGCGACATTGAAATTGTCAACAAAGACCATTACTTGTTCTCTATTGCTGAAGGTCACTCAATGCGTGCTGTAATGACTGTTAAAAAAGGATACGGCTATGTTCCGGATGACGAAAATAAAGTCGATGGAGCGCCAATTGGCACAATTGCTGTAGACTCAATTTACACACCAGTAAGTAAAGTAAATTATCAAGTAGAACCTGCCCGTGTTGGTGGAGATTCTAGCTATGATAAATTAACACTTGAAATTACTACAAACGGTACTATCGTTTCTGACGAAGCTTTGTCACTCTCAGCTAAAATCTTGACAGACCACTTGAACTTGTTCGTTGATCTTTCAGAAGTTGCAGCTGAAGCCGAAACACTTGTTGTTAAAGATGAAGTTAAAACAGAACGTGTGCTCGATAAAATTATTGAAGAAATGGACTTCTCAGTTCGTGCTTACAATGGTTTGAAACGCGCAGGTATTAACACTGTTGCTGATATTGTTGAAATGAGCGAAGCTGACATGATTAAAGTCAAAAACCTCGGTCACAAATCAGTAGAAGAAGTCAAAGTTAAATTGACTGAATTGGGACTTTCCCTT
>rpoA_Lcl-412
ATGATTGAGTTTGAAAAACCAAAAATTACTAAATTTGACGAATCAGAAAATTACGGTAAATTCGTTGTTGAACCACTTGAACGTGGTTATGGTACAACTTTAGGTAACTCTCTGCGTCGCGTCCTTTTGTCATCACTTCCTGGTGCTGCTGTGACTTCAATTCAAATTGAAGGTGTTCAACACGAATTCGCAACAATCCCTGGCGTACGTGAAGATGTCATCCAAATCGTTCTTGCGGTTAAAGGAATTGCCATCAAATCATACGTAGAGTCTGAAAAACAAATCGAACTTGACGTAACTGGTCCTATGGATGTTACTGCTGGTGATATCTTAACTGATAGCGACATTGAAATTGTCAACAAAGACCATTACTTGTTCTCTATTGCTGAAGGTCACTCAATGCGTGCTGTAATGACTGTTAAAAAAGGATACGGCTATGTTCCGGCTGACGAAAATAAAGTCGATGGAGCGCCAATTGGCACAATTGCTGTAGACTCAATTTACACACCAGTAAGTAAAGTAAATTATCAAGTAGAACCTGCCCGTGTTGGTGGAGATTCTAGCTATGATAAATTAACACTTGAAATTACTACAAACGGTACTATCGTTTCTGACGAAGCTTTGTCACTCTCAGCTAAAATCTTGACAGACCACTTGAACTTGTTCGTTGATCTTTCAGAAGTTGCAGCTGAAGCCGAAACACTTGTTGTTAAAGATGAAGTTAAAACAGAACGTGTGCTCGATAAAATTATTGAAGAAATGGACTTCTCAGTTCGTGCTTACAATGGTTTGAAACGCGCAGGTATTAACACTGTTGCTGATATTGTTGAAATGAGCGAAGCTGACATGATTAAAGTCAAAAACCTCGGTCACAAATCAGTAGAAGAAGTCAAAGTTAAATTGACTGAATTGGGACTTTCCCTT
>rpoA_Lcl-413
ATGATTGAGTTTGAAAAACCAAAAATTACTAAATTTGACGAATCAGAAAATTACGGTAAATTCGTTGTTGAACCACTTGAACGTGGTTATGGTACAACTTTAGGTAACTCTCTGCGTCGCGTCCTTTTGTCATCACTTCCTGGTGCTGCTGTGACTTCAATTCAAATTGAAGGTGTTCAACACGAATTCGCAACAATCCCTGGCGTACGTGAAGATGTCATCCAAATCGTTCTTGCGGTTAAAGGAATTGCCATCAAATCATACGTTGAATCTGAAAAACAAATCGAACTTGACGTTACTGGTCCTATGGATGTTACTGCTGGTGATATCTTAACTGATAGCGACATTGAAATTGTCAACAAAGACCATTACTTGTTCTCTATTGCTGAAGGTCACTCAATGCGTGCTGTAATGACTGTTAAAAAAGGATACGGCTATGTTCCGGCTGACGAAAATAAAGTCGATGGAGCGCCAATTGGCACAATTGCTGTAGACTCAATTTACACACCAGTAAGTAAAGTAAATTATCAAGTTGAACCTGCCCGTGTTGGTGGAGATTCTAGCTACGATAAATTAACACTTGAAATTACTACAAACGGTACTATCGTTTCTGACGAAGCTTTGTCACTCTCAGCTAAAATCTTGACAGACCACTTGAACTTGTTCGTTGATCTTTCAGAAGTTGCAGCTGAAGCTGAAACACTTGTTGTTAAAGATGAAGTTAAAACAGAACGTGTGCTCGATAAAATTATTGAAGAAATGGACTTCTCAGTTCGTGCTTACAATGGTTTGAAACGTGCAGGTATCAACACTGTTGCTGATATTGTTGAAATGAGCGAAGCTGACATGATTAAAGTCAAAAACCTCGGTCACAAATCAGTAGAAGAAGTCAAAGTTAAATTGACTGAATTGGGACTTTCCCTT
>rpoA_Lcl-414
ATGATTGAGTTTGAAAAACCAAAAATTACTAAATTTGACGAATCAGAAAATTACGGTAAATTCGTTGTTGAACCACTTGAACGTGGTTATGGTACAACTTTAGGTAACTCTCTGCGTCGCGTCCTTTTGTCATCACTTCCTGGTGCTGCTGTGACTTCAATTCAAATTGAAGGTGTTCAACACGAATTCGCAACAATCCCTGGCGTACGTGAAGATGTCATCCAAATCGTTCTTGCGGTTAAAGGAATTGCCATCAAATCATACGTTGAATCTGAAAAACAAATCGAACTTGACGTTACTGGTCCTATGGATGTTACTGCTGGTGATATCTTAACTGATAGCGACATTGAAATTGTCAACAAAGACCATTACTTGTTCTCTATTGCTGAAGGTCACTCAATGCGTGCTGTAATGACTGTTAAAAAAGGATACGGCTATGTTCCGGCTGACGAAAATAAAGTCGATGGAGCGCCAATTGGCACAATTGCTGTAGACTCAATTTACACACCAGTAAGTAAAGTAAATTATCAAGTTGAACCTGCCCGTGTTGGTGGAGATTCTAGCTACGATAAATTAACACTTGAAATTACTACAAACGGTACTATCGTTTCTGACGAAGCTTTGTCACTCTCAGCTAAAATTTTGACAGACCACTTGAACTTGTTCGTTGATCTTTCAGAAGTTGCAGCTGAAGCTGAAACACTTGTTGTTAAAGATGAAGTTAAAACAGAACGTGTGCTCGATAAAATTATTGAAGAAATGGACTTCTCAGTTCGTACTTACAATGGTTTGAAACGTGCAGGTATCAACACTGTTGCTGATATTGTTGAAATGAGCGAAGCTGACATGATTAAAGTCAAAAACCTCGGTCACAAATCAGTAGAAGAAGTCAAAGTTAAATTGACTGAATTGGGACTTTCCCTT
>rpoA_Lcl-415
ATGATTGAGTTTGAAAAACCAAAAATTACTAAATTTGACGAATCAGAAAATTACGGTAAATTCGTTGTTGAACCACTTGAACGTGGTTATGGTACAACTTTAGGTAACTCTCTGCGTCGCGTCCTTTTGTCATCACTTCCTGGTGCTGCTGTGACTTCAATTCAAATTGAAGGTGTTCAACACGAATTCGCAACAATCCCTGGCGTACGTGAAGATGTCATCCAAATCGTTCTTGCGGTTAAAGGAATTGCCATCAAATCATACGTTGAATCTGAAAAACAAATCGAACTTGACGTTACTGGTCCTATGAATGTTACTGCTGGTGATATCTTAACTGATAGCGACATTGAAATTGTCAACAAAGACCATTACTTGTTCTCTATTGCTGAAGGTCACTCAATGCGTGCTGTAATGACTGTTAAAAAAGGATACGGCTATGTTCCGGCTGACGAAAATAAAGTCGATGGAGCGCCAATTGGCACAATTGCTGTAGACTCAATTTACACACCAGTAAGTAAAGTAAATTATCAAGTTGAACCTGCCCGTGTTGGTGGAGATTCTAGCTACGATAAATTAACACTTGAAATTACTACAAACGGTACTATCGTTTCTGACGAAGCTTTGTCACTCTCAGCTAAAATCTTGACAGACCACTTGAACTTGTTCGTTGATCTTTCAGAAGTTGCAGCTGAAGCTGAAACACTTGTTGTTAAAGATGAAGTTAAAACAGAACGTGTGCTCGATAAAATTATTGAAGAAATGGACTTCTCAGTTCGTGCTTACAATGGTTTGAAACGTGCAGGTATCAACACTGTTGCTGATATTGTTGAAATGAGCGAAGCTGACATGATTAAAGTCAAAAACCTCGGTCACAAATCAGTAGAAGAAGTCAAAGTTAAATTGACTGAATTGGGACTTTCCCTT
>rpoA_Lcl-416
ATGATTGAGTTTGAAAAACCAAAAATTACTAAATTTGACGAATCAGAAAATTACGGTAAATTCGTTGTTGAACCACTTGAACGTGGTTATGGTACAACTTTAGGTAACTCTCTGCGTCGCGTCCTTTTGTCATCACTTCCTGGTGCTGCTGTGACTTCAATTCAAATTGAAGGTGTTCAACACGAATTCGCAACAATCCCTGGCGTACGTGAAGATGTCATCCAAATCGTTCTTGCGGTTAAAGGAATTGCCATCAAATCATACGTTGAATCTGAAAAACAAATCGAACTTGACGTTACTGGTCCTATGGATGTTACTGCTGGTGATATCTTAACTGATAGCGACATTGAAATTGTCAACAAAGACCATTACTTGTTCTCTATTGCTGAAGGTCACTCAATGCGTGCTGTAATGACTGTTAAAAAAGGATACGGCTATGTTCCGGCTGACGAAAATAAAGTCGATGGAGCGCCAATTGGCACAATTGCTGTAGACTCAATTTACACACCAGTAAGTAAAGTAAATTATCAAGTTGAACCTGCCCGTGTTGGTGGAGATTCTAGCTACGATAAATTAACACTTGAAATTACTACAAACGGTACTATCGTTTCTGACGAAGCTTTGTCACTCTCAGCTAAAATCTTGACAGACCACTTGAACTTGTTCGTTGATCTTTCAGAAGTTGCAGCTGAAGCTGAAACACTTGTTGTTAAAGATGAAGTTAAAACAGAACGTGTGCTCGATAAAATTATTGAAGAAATGGACTTCTCAGTTCGTGCTTACAATGGTTTGAAACGTGCAGGTATCAACACTGTTGCTGATATTGTTGAAATGAGCGAAGCTGACATGATTAAAGTCAAAAACCTCGGTCACAAATCAGTAGAAGAAGTCAAAGTTAAATTGACTGAATTGGGACTTTCCCTT
>rpoA_Lcl-417
ATGATTGAGTTTGAAAAACCAAAAATTACTAAATTTGACGAATCAGAAAATTACGGTAAATTCGTTGTTGAACCACTTGAACGTGGTTATGGTACAACTTTAGGTAACTCTCTGCGTCGCGTCCTTTTGTCATCACTTCCTGGTGCTGCTGTGACTTCAATTCAAATTGAAGGTGTTCAACACGAATTCGCAACAATCCCTGGCGTACGTGAAGATGTCATCCAAATCGTTCTTGCGGTTAAAGGAATTGCCATCAAATCATACGTTGAATCTGAAAAACAAATCGAACTTGACGTTACTGGTCCTATGAATGTTACTGCTGGTGATATCTTAACTGATAGCGACATTGAAATTGTCAACAAAGACCATTACTTGTTCTCTATTGCTGAAGGTCACTCAATGCGTGCTGTAATGACTGTTAAAAAAGGATACGGCTATGTTCCGGCTGACGAAAATAAAGTCGATGGAGCGCCAATTGGCACAATTGCTGTAGACTCAATTTACACACCAGTAAGTAAAGTAAATTATCAAGTTGAACCTGCCCGTGTTGGTGGAGATTCTAGCTACGATAAATTAACACTTGAAATTACTACAAACGGTACTATCGTTTCTGACGAAGCTTTGTCACTCTCAGCTAAAATCTTGACAGACCACTTGAACTTGTTCGTTGATCTTTCAGAAGTTGCAGCTGAAGCTGAAACACTTGTTGTTAAAGATGAAGTTAAAACAGAACGTGTGCTCGATAAAATTATTGAAGAAATGGACTTCTCAGTTCGTGCTTACAATGGTTTGAAACGTGCAGGTATCAACACTGTTGCTGATATTGTTGAAATGAGCGAAGCTGACATGATTAAAGTCAAAAACCTCGGTCACAAATCAGTAGAAGAAGTCAAAGTTAAATTGACTGAATTGGGACTTTCCCTT
>rpoA_Lcl-418
ATGATTGAGTTTGAAAAACCAAAAATTACTAAATTTGACGAATCAGAAAATTACGGTAAATTCGTTGTTGAACCACTTGAACGTGGTTATGGTACAACTTTAGGTAACTCTCTGCGTCGCGTCCTTTTGTCATCACTTCCTGGTGCTGCTGTGACTTCAATTCAAATTGAAGGTGTTCAACACGAATTCGCAACAATCCCTGGCGTACGTGAAGATGTCATCCAAATCGTTCTTGCGGTTAAAGGAATTGCCATCAAATCATACGTTGAATCTGAAAAACAAATCGAACTTGACGTTACTGGTCCTATGGATGTTACTGCTGGTGATATCTTAACTGATAGCGACATTGAAATTGTCAACAAAGACCATTACTTGTTCTCTATTGCTGAAGGTCACTCAATGCGTGCTGTAATGACTGTTAAAAAAGGATACGGCTATGTTCCGGCTGACGAAAATAAAGTCGATGGAGCGCCAATTGGCACAATTGCTGTAGACTCAATTTACACACCAGTAAGTAAAGTAAATTATCAAGTTGAACCTGCCCGTGTTGGTGGAGATTCTAGCTACGATAAATTAACACTTGAAATTACTACAAACGGTACTATCGTTTCTGACGAAGCTTTGTCACTCTCAGCTAAAATCTTGACAGACCACTTGAACTTGTTCGTTGATCTTTCAGAAGTTGCAGCTGAAGCTGAAACACTTGTTGTTAAAGATGAAGTTAAAACAGAACGTGTGCTCGATAAAATTATTGAAGAAATGGACTTCTCAGTTCGTGCTTACAATGGTTTGAAACGTGCAGGTATCAACACTGTTGCTGATATTGTTGAAATGAGCGAAGCTGACATGATTAAAGTCAAAAACCTCGGTCACAAATCAGTAGAAGAAGTCAAAGTTAAATTGACTGAATTGGGACTTTCCCTT
>rpoA_Lcl-419
ATGATTGAGTTTGAAAAACCAAAAATTACTAAATTTGACGAATCAGAAAATTACGGTAAATTCGTTGTTGAACCACTTGAACGTGGTTATGGTACAACTTTAGGTAACTCTCTGCGTCGCGTCCTTTTGTCATCACTTCCTGGTGCTGCTGTGACTTCAATTCAAATTGAAGGTGTTCAACACGAATTCGCAACAATCCCTGGCGTACGTGAAGATGTCATCCAAATCGTTCTTGCGGTTAAAGGAATTGCCATCAAATCATACGTTGAATCTGAAAAACAAATCGAACTTGACGTTACTGGTCCTATGGATGTTACTGCTGGTGATATCTTAACTGATAGCGACATTGAAATTGTCAACAAAGACCATTACTTGTTCTCTATTGCTGAAGGTCACTCAATGCGTGCTGTAATGACTGTTAAAAAAGGATACGGCTATGTTCCGGCTGACGAAAATAAAGTCGATGGAGCGCCAATTGGCACAATTGCTGTAGACTCAATTTACACACCAATAAGTAAAGTAAATTATCAAGTTGAACCTGCCCGTGTTGGTGGAGATTCTAGCTACGATAAATTAACACTTGAAATTACTACAAACGGTACTATCGTTTCTGACGAAGCTTTGTCACTCTCAGCTAAAATCTTGACAGACCACTTGAACTTGTTCGTTGATCTTTCAGAAGTTGCAGCTGAAGCTGAAACACTTGTTGTTAAAGATGAAGTTAAAACAGAACGTGTGCTTGATAAAATTATTGAAGAAATGGACTTCTCAGTTCGTGCTTACAATGGTTTGAAACGTGCAGGTATCAACACTGTTGCTGATATTGTTGAAATGAGCGAAGCTGACATGATTAAAGTCAAAAACCTCGGTCACAAATCAGTAGAAGAAGTCAAAGTTAAATTGACTGAATTGGGACTTTCCCTT
>rpoA_Lcl-420
ATGATTGAGTTTGAAAAACCAAAAATTACTAAATTTGACGAATCAGAAAATTACGGTAAATTCGTTGTTGAACCACTTGAACGTGGTTATGGTACAACTTTAGGTAACTCTCTGCGTCGCGTCCTTTTGTCATCACTTCCTGGTGCTGCTGTGACTTCAATTCAAATTGAAGGTGTTCAACACGAATTCGCAACAATCCCTGGCGTACGTGAAGATGTCATCCAAATCGTTCTTGCGGTTAAAGGAATTGCCATCAAATCATACGTAGAGTCTGAAAAACAAATCGAACTTGACGTAACTGGTCCTATGGATGTTACTGCTGGTGATATCTTAACTGATAGCGACATTGAAATTGTCAACAAAGACCATTACTTGTTCTCTATTGCTGAAGGTCACTCAATGCGTGCTGTAATGACTGTTAAAAAAGGATACGGCTATGTTCCGGCTGACGAAAATAAAGTCGATGGAGCGCCAATTGGCACAATTGCTGTAGACTCAATTTACACACCAGTAAGTAAAGTAAATTATCAAGTAGAACCTGCCCGTGTTGGTGGAGATTCTAGCTATGATAAATTAACACTTGAAATTACTACAAACGGTACTATCGTTTCTGACGAAGCTTTGTCACTCTCAGCTAAAATCTTGACAGACCACTTGAACTTGTTCGTTGATCTTTCAGAAGTTGCAGCTGAAGCCGAAACACTTGTTGTTAAAGATGAAGTTAAAACAGAACGTGTGCTCGATAAAATTATTGAAGAAATGGACTTCTCAGTTCGTGCTTACAATGGTTTGAAACGCGCAGGTATCAACACTGTTGCTGATATTGTTGAAATGAGCGAAGCTGACATGATTAAAGTCAAAAACCTCGGTCACAAATCAGTAGAAGAAGTCAAAGTTAAATTGACTGAATTGGGACTTTCCCTT
>rpoA_Lcl-421
ATGATTGAGTTTGAAAAACCAAAAATTACTAAATTTGACGAATCAGAAAATTACGGTAAATTCGTTGTTGAACCACTTGAACGTGGTTATGGTACAACTTTAGGTAACTCTCTGCGTCGCGTCCTTTTGTCATCACTTCCTGGTGCTGCTGTGACTTCAATTCAAATTGAAGGTGTTCAACACGAATTCGCAACAATCCCTGGCGTACGTGAAGATGTCATCCAAATCGTTCTTGCGGTTAAAGGAATTGCCATCAAATCATACGTAGAGTCTGAAAAACAAATCGAACTTGACGTAACTGGTCCTATGGATGTTACTGCTGGTGATATCTTAACTGATAGCGACATTGAAATTGTCAACAAAGACCATTACTTGTTCTCTATTGCTGAAGGTCACTCAATGCGTGCTGTAATGACTGTTAAAAAAGGATACGGCTATGTTCCGGCTGACGAAAATAAAGTCGATGGAGCGCCAATTGGCACAATTGCTGTAGACTCAATTTACACACCAGTAAGTAAAGTAAATTATCAAGTAGAACCTGCCCGTGTTGGTGGAGATTCTAGCTATGATAAATTAACACTTGAAATTACTACAAACGGTACTATCGTTTCTGACGAAGCTTTGTCACTCTCAGCTAAAATCTTGACAGACCACTTGAACTTGTTCGTTGATCTTTCAGAAGTTGCAGCTGAAGCCGAAACACTTGTTGTTAAAGATGAAGTTAAAACAGAACGTGTGCTCGATAAAATTATTGAAGAAATGGACTTCTCAGTTCGTGCTTACAATGGTTTGAAACGCGCAGGTATCAACACTGTTGCTGATATTGTTGAAATGAGCGAAGCTGACATGATTAAAGTCAAAAACCTCGGTCACAAATCAGTAGAAGAAGTCAAAGTTAAATTGACTGAATTGGGACTTTCCCTT
>rpoA_Lcl-422
ATGATTGAGTTTGAAAAACCAAAAATTACTAAATTTGACGAATCAGAAAATTACGGTAAATTCGTTGTTGAACCACTTGAACGTGGTTATGGTACAACTTTAGGTAACTCTCTGCGTCGCGTCCTTTTGTCATCACTTCCTGGTGCTGCTGTGACTTCAATTCAAATTGAAGGTGTTCAACACGAATTCGCAACAATCCCTGGCGTACGTGAAGATGTCATCCAAATCGTTCTTGCGGTTAAAGGAATTGCCATCAAATCATACGTAGAGTCTGAAAAACAAATCGAACTTGACGTAACTGGTCCTATGGATGTTACTGCTGGTGATATCTTAACTGATAGCGACATTGAAATTGTCAACAAAGACCATTACTTGTTCTCTATTGCTGAAGGTCACTCAATGCGTGCTGTAATGACTGTTAAAAAAGGATACGGCTATGTTCCGGCTGACGAAAATAAAGTCGATGGAGCGCCAATTGGCACAATTGCTGTAGACTCAATTTACACACCAGTAAGTAAAGTAAATTATCAAGTAGAACCTGCCCGTGTTGGTGGAGATTCTAGCTATGATAAATTAACACTTGAAATTACTACAAACGGTACTATCGTTTCTGACGAAGCTTTGTCACTCTCAGCTAAAATCTTGACAGACCACTTGAACTTGTTCGTTGATCTTTCAGAAGTTGCAGCTGAAGCCGAAACACTTGTTGTTAAAGATGAAGTTAAAACAGAACGTGTGCTCGATAAAATTATTGAAGAAATGGACTTCTCAGTTCGTGCTTACAATGGTTTGAAACGCGCAGGTATTAACACTGTTGCTGATATTGTTGAAATGAGCGAAGCTGACATGATTAAAGTCAAAAACCTCGGTCACAAATCAGTAGAAGAAGTCAAAGTTAAATTGACTGAATTGGGACTTTCCCTT
>rpoA_Lcl-423
ATGATTGAGTTTGAAAAACCAAAAATTACTAAATTTGACGAATCAGAAAATTACGGTAAATTCGTTGTTGAACCACTTGAACGTGGTTATGGTACAACTTTAGGTAACTCTCTGCGTCGCGTCCTTTTGTCATCACTTCCTGGTGCTGCTGTGACTTCAATTCAAATTGAAGGTGTTCAACACGAATTCGCAACAATCCCTGGCGTACGTGAAGATGTCATCCAAATCGTTCTTGCGGTTAAAGGAATTGCCATCAAATCATACGTAGAGTCTGAAAAACAAATCGAACTTGACGTAACTGGTCCTATGGATGTTACTGCTGGTGATATCTTAACTGATAGCGACATTGAAATTGTCAACAAAGACCATTACTTGTTCTCTATTGCTGAAGGTCACTCAATGCGTGCTGTAATGACTGTTAAAAAAGGATACGGCTATGTTCCGGCTGACGAAAATAAAGTCGATGGAGCGCCAATTGGCACAATTGCTGTAGACTCAATTTACACACCAGTAAGTAAAGTAAATTATCAAGTAGAACCTGCCCGTGTTGGTGGAGATTCTAGCTATGATAAATTAACACTTGAAATTACTACAAACGGTACTATCGTTTCTGACGAAGCTTTGTCACTCTCAGCTAAAATCTTGACAGACCACTTGAACTTGTTCGTTGATCTTTCAGAAGTTGCAGCTGAAGCCGAAACACTTGTTGTTAAAGATGAAGTTAAAACAGAACGTGTGCTCGATAAAATTATTGAAGAAATGGACTTCTCAGTTCGTGCTTACAATGGTTTGAAACGCGCAGGTATTAACACTGTTGCTGATATTGTTGAAATGAGCGAAGCTGACATGATTAAAGTCAAAAACCTCGGTCACAAATCAGTAGAAGAAGTCAAAGTTAAATTGACTGAATTGGGACTTTCCCTT
>rpoA_Lcl-425
ATGATTGAGTTTGAAAAACCAAAAATTACTAAATTTGACGAATCAGAAAATTACGGTAAATTCGTTGTTGAACCACTTGAACGTGGTTATGGTACAACTTTAGGTAACTCTCTGCGTCGCGTCCTTTTGTCATCACTTCCTGGTGCTGCTGTGACTTCAATTCAAATTGAAGGTGTTCAACACGAATTCGCAACAATCCCTGGCGTACGTGAAGATGTCATCCAAATCGTTCTTGCGGTTAAAGGAATTGCCATCAAATCATACGTTGAATCTGAAAAACAAATCGAACTTGACGTTACTGGTCCTATGAATGTTACTGCTGGTGATATCTTAACAGATAGCGACATTGAAATTGTCAACAAAGACCATTACTTGTTCTCTATTGCTGAAGGTCACTCAATGCGTGCTGTAATGACTGTTAAAAAAGGATACGGCTATGTTCCGGCTGACGAAAATAAAGTCGATGGAGCGCCAATTGGCACAATTGCTGTAGACTCAATTTACACACCAGTAAGTAAAGTAAATTATCAAGTTGAACCTGCCCGTGTTGGTGGAGATTCTAGCTACGATAAATTAACACTTGAAATTACTACAAACGGTACTATCGTTTCTGACGAAGCTTTGTCACTCTCAGCTAAAATCTTGACAGACCACTTGAACTTGTTCGTTGATCTTTCAGAAGTTGCAGCTGAAGCTGAAACACTTGTTGTTAAAGATGAAGTTAAAACAGAACGTGTGCTCGATAAAATTATTGAAGAAATGGACTTCTCAGTTCGTGCTTACAATGGTTTGAAACGTGCAGGTATCAACACTGTTGCTGATATTGTTGAAATGAGCGAAGCTGACATGATTAAAGTCAAAAACCTCGGTCACAAATCAGTAGAAGAAGTCAAAGTTAAATTGACTGAATTGGGACTTTCCCTT
>rpoA_Lcl-426
ATGATTGAGTTTGAAAAACCAAAAATTACTAAATTTGACGAATCAGAAAATTACGGTAAATTCGTTGTTGAACCACTTGAACGTGGTTATGGTACAACTTTAGGTAACTCTCTGCGTCGCGTCCTTTTGTCATCACTTCCTGGTGCTGCTGTGACTTCAATTCAAATTGAAGGTGTTCAACACGAATTCGCAACAATCCCTGGCGTACGTGAAGATGTCATCCAAATCGTTCTTGCGGTTAAAGGAATTGCCATCAAATCATACGTTGAATCTGAAAAACAAATCGAACTTGACGTTACTGGTCCTATGAATGTTACTGCTGGTGATATCTTAACAGATAGCGACATTGAAATTGTCAACAAAGACCATTACTTGTTCTCTATTGCTGAAGGTCACTCAATGCGTGCTGTAATGACTGTTAAAAAAGGATACGGCTATGTTCCGGCTGACGAAAATAAAGTCGATGGAGCGCCAATTGGCACAATTGCTGTAGACTCAATTTACACACCAGTAAGTAAAGTAAATTATCAAGTTGAACCTGCCCGTGTTGGTGGAGATTCTAGCTACGATAAATTAACACTTGAAATTACTACAAACGGTACTATCGTTTCTGACGAAGCTTTGTCACTCTCAGCTAAAATCTTGACAGACCACTTGAACTTGTTCGTTGATCTTTCAGAAGTTGCAGCTGAAGCTGAAACACTTGTTGTTAAAGATGAAGTTAAAACAGAACGTGTGCTCGATAAAATTATTGAAGAAATGGACTTCTCAGTTCGTGCTTACAATGGTTTGAAACGTGCAGGTATCAACACTGTTGCTGATATTGTTGAAATGAGCGAAGCTGACATGATTAAAGTCAAAAACCTCGGTCACAAATCAGTAGAAGAAGTCAAAGTTAAATTGACTGAATTGGGACTTTCCCTT
>rpoA_Lcl-427
[truncated: 267,602 more chars]
