# Supplementary material for: Gene-Trait Matching and Prevalence of Nisin Tolerance Systems in Lactococus lactis
Source: Front Bioeng Biotechnol. 2021 Mar 3;9:622835. doi: 10.3389/fbioe.2021.622835 (PMC7965974; doi:10.3389/fbioe.2021.622835)
Supplement: Supplementary File 1 — Sequences of the 12 conserved genes (dnaK, fusA, groEL, gyrA, gyrB, ileS, lep, pheS, recA, rpoA, rpoB, and rpoC) for each of the 710 L. lactis strains, used for the MLST tree presented in Supplementary Figure 3. [file Data_Sheet_2.ZIP › MLST_sequences/rpoB.fa.txt]

>rpoB_Lcl-001	ACTTGGCAGGACATGACGTAAAATACGGTAAACACCGTACAAGACGCAGTTTTTCACGTATTAAAGAAGTAATCGGTTTGCCAAACCTCATCGAAGTTCAAACATTAAGTTATAAAAACTTCCTCGATGAAGGTCTTGCAAATGTCTTCAAAGAAATGTTTCCAATCGACAACTTTGCGGGTACAATGGAACTCGAATTTGTTGGTTATGAAATGAAAACCCCAAAATACACTGTTGAAGAAGCTCGCGCACATGACGCAAACTATTCAGCACCTATCTATGTAACCTTCCGTCTTGTAAATAAAGAAACTGGTGAATTAAAAACACAAGAAGTCTTCTTTGGTGACTTCCCACTCATGACTGAAATGGGGACATTTATCAATAACGGTTCAGAACGTT…
>rpoB_Lcl-002	ACTTGGCAGGACATGACGTAAAATACGGTAAACACCGTACAAGACGCAGTTTTTCACGTATTAAAGAAGTAATCGGTTTGCCAAACCTCATCGAAGTTCAAACATTAAGTTATAAAAACTTCCTCGATGAAGGTCTTGCAAATGTCTTCAAAGAAATGTTTCCAATCGACAACTTTGCGGGTACAATGGAACTCGAATTTGTTGGTTATGAAATGAAAACCCCAAAATACACTGTTGAAGAAGCTCGCGCACATGACGCAAACTATTCAGCACCTATCTATGTAACCTTCCGTCTTGTAAATAAAGAAACTGGTGAATTAAAAACACAAGAAGTCTTCTTTGGTGACTTCCCACTCATGACTGAAATGGGGACATTTATCAATAACGGTTCAGAACGTT…
>rpoB_Lcl-003	ACTTGGCAGGACATGACGTAAAATACGGTAAACACCGTACAAGACGCAGTTTTTCACGTATTAAAGAAGTAATCGGTTTGCCAAACCTCATCGAAGTTCAAACATTAAGTTATAAAAACTTCCTCGATGAAGGTCTTGCAAATGTCTTCAAAGAAATGTTTCCAATCGACAACTTTGCGGGTACAATGGAACTCGAATTTGTTGGTTATGAAATGAAAACCCCAAAATACACTGTTGAAGAAGCTCGCGCACATGACGCAAACTATTCAGCACCTATCTATGTAACCTTCCGTCTTGTAAATAAAGAAACTGGTGAATTAAAAACACAAGAAGTCTTCTTTGGTGACTTCCCACTCATGACTGAAATGGGGACATTTATCAATAACGGTTCAGAACGTT…
>rpoB_Lcl-004	ACTTGGCAGGACATGACATAAAATACGGTAAACACCGTACAAGACGCAGTTTTTCACGTATTAAAGAAGTAATCGGTTTGCCAAACCTCATCGAAGTTCAAACATTAAGTTATAAAAACTTCCTCGATGAAGGTCTTGCAAATGTCTTCAAAGAAATGTTTCCAATCGACAACTTTGCGGGTACAATGGAACTCGAATTTGTTGGTTATGAAATGAAAACCCCAAAATACACTGTTGAAGAAGCTCGCGCACATGACGCAAACTATTCAGCACCTATCTATGTAACCTTCCGTCTTGTAAATAAAGAAACTGGTGAATTAAAAACACAAGAAGTCTTCTTTGGTGACTTCCCACTCATGACTGAAATGGGGACATTTATCAATAATGGTTCAGAACGTT…
>rpoB_Lcl-005	ACTTGGCAGGACATGACGTAAAATACGGTAAACACCGTACAAGACGCAGTTTTTCACGTATTAAAGAAGTAATCGGTTTGCCAAACCTCATCGAAGTTCAAACATTAAGTTATAAAAACTTCCTCGATGAAGGTCTTGCAAATGTCTTCAAAGAAATGTTTCCAATCGACAACTTTGCGGGTACAATGGAACTCGAATTTGTTGGTTATGAAATGAAAACCCCAAAATACACTGTTGAAGAAGCTCGCGCACATGACGCAAACTATTCAGCACCTATCTATGTAACCTTCCGTCTTGTAAATAAAGAAACTGGTGAATTAAAAACACAAGAAGTCTTCTTTGGTGACTTCCCACTCATGACTGAAATGGGGACATTTATCAATAACGGTTCAGAACGTT…
>rpoB_Lcl-006	ACTTGGCAGGACATGACGTAAAATACGGTAAACACCGTACAAGACGCAGTTTTTCACGTATTAAAGAAGTAATCGGTTTGCCAAACCTCATCGAAGTTCAAACATTAAGTTATAAAAACTTCCTCGATGAAGGTCTTGCAAATGTCTTCAAAGAAATGTTTCCAATCGACAACTTTGCGGGTACAATGGAACTCGAATTTGTTGGTTATGAAATGAAAACCCCAAAATACACTGTTGAAGAAGCTCGCGCACATGACGCAAACTATTCAGCACCTATCTATGTAACCTTCCGTCTTGTAAATAAAGAAACTGGTGAATTAAAAACACAAGAAGTCTTCTTTGGTGACTTCCCACTCATGACTGAAATGGGGACATTTATCAATAACGGTTCAGAACGTT…
>rpoB_Lcl-007	ACTTGGCAGGACATGACGTAAAATACGGTAAACACCGTACAAGACGCAGTTTTTCACGTATTAAAGAAGTAATCGGTTTGCCAAACCTCATCGAAGTTCAAACATTAAGTTATAAAAACTTCCTCGATGAAGGTCTTGCAAATGTCTTCAAAGAAATGTTTCCAATCGACAACTTTGCGGGTACAATGGAACTCGAATTTGTTGGTTATGAAATGAAAACCCCAAAATACACTGTTGAAGAAGCTCGCGCACATGACGCAAACTATTCAGCACCTATCTATGTAACCTTCCGTCTTGTAAATAAAGAAACTGGTGAATTAAAAACACAAGAAGTCTTCTTTGGTGACTTCCCACTCATGACTGAAATGGGGACATTTATCAATAACGGTTCAGAACGTT…
>rpoB_Lcl-008	ACTTGGCAGGACATGACGTAAAATACGGTAAACACCGTACAAGACGCAGTTTTTCACGTATTAAAGAAGTAATCGGTTTGCCAAACCTCATCGAAGTTCAAACATTAAGTTATAAAAACTTCCTCGATGAAGGTCTTGCAAATGTCTTCAAAGAAATGTTTCCAATCGACAACTTTGCGGGTACAATGGAACTCGAATTTGTTGGTTATGAAATGAAAACCCCAAAATACACTGTTGAAGAAGCTCGCGCACATGACGCAAACTATTCAGCACCTATCTATGTAACCTTCCGTCTTGTAAATAAAGAAACTGGTGAATTAAAAACACAAGAAGTCTTCTTTGGTGACTTCCCACTCATGACTGAAATGGGGACATTTATCAATAACGGTTCAGAACGTT…
>rpoB_Lcl-009	ACTTGGCAGGACATGACGTAAAATACGGTAAACACCGTACAAGACGCAGTTTTTCACGTATTAAAGAAGTAATCGGTTTGCCAAACCTCATCGAAGTTCAAACATTAAGTTATAAAAACTTCCTCGATGAAGGTCTTGCAAATGTCTTCAAAGAAATGTTTCCAATCGACAACTTTGCGGGTACAATGGAACTCGAATTTGTTGGTTATGAAATGAAAACCCCAAAATACACTGTTGAAGAAGCTCGCGCACATGACGCAAACTATTCAGCACCTATCTATGTAACCTTCCGTCTTGTAAATAAAGAAACTGGTGAATTAAAAACACAAGAAGTCTTCTTTGGTGACTTCCCACTCATGACTGAAATGGGGACATTTATCAATAACGGTTCAGAACGTT…
>rpoB_Lcl-010	ACTTGGCAGGACATGACGTAAAATACGGTAAACACCGTACAAGACGCAGTTTTTCACGTATTAAAGAAGTAATCGGTTTGCCAAACCTCATCGAAGTTCAAACATTAAGTTATAAAAACTTCCTCGATGAAGGTCTTGCAAATGTCTTCAAAGAAATGTTTCCAATCGACAACTTTGCGGGTACAATGGAACTCGAATTTGTTGGTTATGAAATGAAAACCCCAAAATACACTGTTGAAGAAGCTCGCGCACATGACGCAAACTATTCAGCACCTATCTATGTAACCTTCCGTCTTGTAAATAAAGAAACTGGTGAATTAAAAACACAAGAAGTCTTCTTTGGTGACTTCCCACTCATGACTGAAATGGGGACATTTATCAATAACGGTTCAGAACGTT…
>rpoB_Lcl-011	ACTTGGCAGGACATGACATAAAATACGGTAAACACCGTACAAGACGGAGTTTTTCACGTATTAAAGAAGTAATCGGTTTGCCAAACCTCATCGAAGTTCAAACATTAAGTTATAAAAACTTCCTCGATGAAGGTCTTGCAAATGTCTTCAAAGAAATGTTTCCAATCGACAACTTTGCGGGTACAATGGAACTCGAATTTGTTGGTTATGAAATGAAAACCCCAAAATACACTGTTGAAGAAGCTCGCGCACATGACGCAAACTATTCAGCACCTATCTATGTAACCTTCCGTCTTGTAAATAAAGAAACTGGTGAATTAAAAACACAAGAAGTCTTCTTTGGTGACTTCCCACTCATGACTGAAATGGGGACATTTATCAATAATGGTTCAGAACGTT…
>rpoB_Lcl-012	ACTTGGCAGGACATGACATAAAATACGGTAAACACCGTACAAGACGGAGTTTTTCACGTATTAAAGAAGTAATCGGTTTGCCAAACCTCATCGAAGTTCAAACATTAAGTTATAAAAACTTCCTCGATGAAGGTCTTGCAAATGTCTTCAAAGAAATGTTTCCAATCGACAACTTTGCGGGTACAATGGAACTCGAATTTGTTGGTTATGAAATGAAAACCCCAAAATACACTGTTGAAGAAGCTCGCGCACATGACGCAAACTATTCAGCACCTATCTATGTAACCTTCCGTCTTGTAAATAAAGAAACTGGTGAATTAAAAACACAAGAAGTCTTCTTTGGTGACTTCCCACTCATGACTGAAATGGGGACATTTATCAATAATGGTTCAGAACGTT…
>rpoB_Lcl-013	ACTTGGCAGGACATGACGTAAAATACGGTAAACACCGTACAAGACGCAGTTTTTCACGTATTAAAGAAGTAATCGGTTTGCCAAACCTCATCGAAGTTCAAACATTAAGTTATAAAAACTTCCTCGATGAAGGTCTTGCAAATGTCTTCAAAGAAATGTTTCCAATCGACAACTTTGCGGGTACAATGGAACTCGAATTTGTTGGTTATGAAATGAAAACCCCAAAATACACTGTTGAAGAAGCTCGCGCACATGACGCAAACTATTCAGCACCTATCTATGTAACATTCCGTCTTGTAAATAAAGAAACTGGTGAATTAAAAACACAAGAAGTCTTCTTTGGTGACTTCCCACTCATGACTGAAATGGGGACATTTATCAATAATGGTTCAGAACGTT…
>rpoB_Lcl-014	ACTTGGCAGGACATGACATAAAATACGGTAAACACCGTACAAGACGCAGTTTTTCACGTATTAAAGAAGTAATCGGTTTGCCAAACCTCATCGAAGTTCAAACATTAAGTTATAAAAACTTCCTCGATGAAGGTCTTGCAAATGTCTTCAAAGAAATGTTTCCAATCGACAACTTTGCGGGTACAATGGAACTCGAATTTGTTGGTTATGAAATGAAAACCCCAAAATACACTGTTGAAGAAGCTCGCGCACATGACGCAAACTATTCAGCACCTATCTATGTAACCTTCCGTCTTGTAAATAAAGAAACTGGTGAATTAAAAACACAAGAAGTCTTCTTTGGTGACTTCCCACTCATGACTGAAATGGGGACATTTATCAATAATGGTTCAGAACGTT…
>rpoB_Lcl-015	ACTTGGCAGGACATGACGTAAAATACGGTAAACACCGTACAAGACGCAGTTTTTCACGTATTAAAGAAGTAATCGGTTTGCCAAACCTCATCGAAGTTCAAACATTAAGTTATAAAAACTTCCTCGATGAAGGTCTTGCAAATGTCTTCAAAGAAATGTTTCCAATCGACAACTTTGCGGGTACAATGGAACTCGAATTTGTTGGTTATGAAATGAAAACCCCAAAATACACTGTTGAAGAAGCTCGCGCACATGACGCAAACTATTCAGCACCTATCTATGTAACCTTCCGTCTTGTAAATAAAGAAACTGGTGAATTAAAAACACAAGAAGTCTTCTTTGGTGACTTCCCACTCATGACTGAAATGGGGACATTTATCAATAACGGTTCAGAACGTT…
>rpoB_Lcl-016	ACTTGGCAGGACATGACGTAAAATACGGTAAACACCGTACAAGACGCAGTTTTTCACGTATTAAAGAAGTAATCGGTTTGCCAAACCTCATCGAAGTTCAAACATTAAGTTATAAAAACTTCCTCGATGAAGGTCTTGCAAATGTCTTCAAAGAAATGTTTCCAATCGACAACTTTGCGGGTACAATGGAACTCGAATTTGTTGGTTATGAAATGAAAACCCCAAAATACACTGTTGAAGAAGCTCGCGCACATGACGCAAACTATTCAGCACCTATCTATGTAACCTTCCGTCTTGTAAATAAAGAAACTGGTGAATTAAAAACACAAGAAGTCTTCTTTGGTGACTTCCCACTCATGACTGAAATGGGGACATTTATCAATAACGGTTCAGAACGTT…
>rpoB_Lcl-017	ACTTGGCAGGACATGACATAAAATACGGTAAACACCGTACAAGACGCAGTTTTTCACGTATTAAAGAAGTAATCGGTTTGCCAAACCTCATCGAAGTTCAAACATTAAGTTATAAAAACTTCCTCGATGAAGGTCTTGCAAATGTCTTCAAAGAAATGTTTCCAATCGACAACTTTGCGGGTACAATGGAACTCGAATTTGTTGGTTATGAAATGAAAACCCCAAAATACACTGTTGAAGAAGCTCGCGCACATGACGCAAACTATTCAGCACCTATCTATGTAACCTTCCGTCTTGTAAATAAAGAAACTGGTGAATTAAAAACACAAGAAGTCTTCTTTGGTGACTTCCCACTCATGACTGAAATGGGGACATTTATCAATAATGGTTCAGAACGTT…
>rpoB_Lcl-018	ACTTGGCAGGACATGACGTAAAATACGGTAAACACCGTACAAGACGCAGTTTTTCACGTATTAAAGAAGTAATCGGTTTGCCAAACCTCATCGAAGTTCAAACATTAAGTTATAAAAACTTCCTCGATGAAGGTCTTGCAAATGTCTTCAAAGAAATGTTTCCAATCGACAACTTTGCGGGTACAATGGAACTCGAATTTGTTGGTTATGAAATGAAAACCCCAAAATACACTGTTGAAGAAGCTCGCGCACATGACGCAAACTATTCAGCACCTATCTATGTAACATTCCGTCTTGTAAATAAAGAAACTGGTGAATTAAAAACACAAGAAGTCTTCTTTGGTGACTTCCCACTCATGACTGAAATGGGGACATTTATCAATAATGGTTCAGAACGTT…
>rpoB_Lcl-019	ACTTGGCAGGACATGACATAAAATACGGTAAACACCGTACAAGACGCAGTTTTTCACGTATTAAAGAAGTAATCGGTTTGCCAAACCTCATCGAAGTTCAAACATTAAGTTATAAAAACTTCCTCGATGAAGGTCTTGCAAATGTCTTCAAAGAAATGTTTCCAATCGACAACTTTGCGGGTACAATGGAACTCGAATTTGTTGGTTATGAAATGAAAACCCCAAAATACACTGTTGAAGAAGCTCGCGCACATGACGCAAACTATTCAGCACCTATCTATGTAACCTTCCGTCTTGTAAATAAAGAAACTGGTGAATTAAAAACACAAGAAGTCTTCTTTGGTGACTTCCCACTCATGACTGAAATGGGGACATTTATCAATAATGGTTCAGAACGTT…
>rpoB_Lcl-020	ACTTGGCAGGACATGACGTAAAATACGGTAAACACCGTACAAGACGCAGTTTTTCACGTATTAAAGAAGTAATCGGTTTGCCAAACCTCATCGAAGTTCAAACATTAAGTTATAAAAACTTCCTCGATGAAGGTCTTGCAAATGTCTTCAAAGAAATGTTTCCAATCGACAACTTTGCGGGTACAATGGAACTCGAATTTGTTGGTTATGAAATGAAAACCCCAAAATACACTGTTGAAGAAGCTCGCGCACATGACGCAAACTATTCAGCACCTATCTATGTAACCTTCCGTCTTGTAAATAAAGAAACTGGTGAATTAAAAACACAAGAAGTCTTCTTTGGTGACTTCCCACTCATGACTGAAATGGGGACATTTATCAATAACGGTTCAGAACGTT…
>rpoB_Lcl-021	ACTTGGCAGGACATGACGTAAAATACGGTAAACACCGTACAAGACGCAGTTTTTCACGTATTAAAGAAGTAATCGGTTTGCCAAACCTCATCGAAGTTCAAACATTAAGTTATAAAAACTTCCTCGATGAAGGTCTTGCAAATGTCTTCAAAGAAATGTTTCCAATCGACAACTTTGCGGGTACAATGGAACTCGAATTTGTTGGTTATGAAATGAAAACCCCAAAATACACTGTTGAAGAAGCTCGCGCACATGACGCAAACTATTCAGCACCTATCTATGTAACCTTCCGTCTTGTAAATAAAGAAACTGGTGAATTAAAAACACAAGAAGTCTTCTTTGGTGACTTCCCACTCATGACTGAAATGGGGACATTTATCAATAACGGTTCAGAACGTT…
>rpoB_Lcl-022	ACTTGGCAGGACATGACATAAAATACGGTAAACACCGTACAAGACGCAGTTTTTCACGTATTAAAGAAGTAATCGGTTTGCCAAACCTCATCGAAGTTCAAACATTAAGTTATAAAAACTTCCTCGATGAAGGTCTTGCAAATGTCTTCAAAGAAATGTTTCCAATCGACAACTTTGCGGGTACAATGGAACTCGAATTTGTTGGTTATGAAATGAAAACCCCAAAATACACTGTTGAAGAAGCTCGCGCACATGACGCAAACTATTCAGCACCTATCTATGTAACCTTCCGTCTTGTAAATAAAGAAACTGGTGAATTAAAAACACAAGAAGTCTTCTTTGGTGACTTCCCACTCATGACTGAAATGGGGACATTTATCAATAATGGTTCAGAACGTT…
>rpoB_Lcl-023	ACTTGGCAGGACATGACATAAAATACGGTAAACACCGTACAAGACGCAGTTTTTCACGTATTAAAGAAGTAATCGGTTTGCCAAACCTCATCGAAGTTCAAACATTAAGTTATAAAAACTTCCTCGATGAAGGTCTTGCAAATGTCTTCAAAGAAATGTTTCCAATCGACAACTTTGCGGGTACAATGGAACTCAAATTTGTTGGTTATGAAATGAAAACCCCAAAATACACTGTTGAAGAAGCTCGCGCACATGACGCAAACTATTCAGCACCTATCTATGTAACCTTCCGTCTTGTAAATAAAGAAACTGGTGAATTAAAAACACAAGAAGTCTTCTTTGGTGACTTCCCACTCATGACTGAAATGGGGACATTTATCAATAATGGTTCAGAACGTT…
>rpoB_Lcl-024	ACTTGGCAGGACATGACGTAAAATACGGTAAACACCGTACAAGACGCAGTTTTTCACGTATTAAAGAAGTAATCGGTTTGCCAAACCTCATCGAAGTTCAAACATTAAGTTATAAAAACTTCCTCGATGAAGGTCTTGCAAATGTCTTCAAAGAAATGTTTCCAATCGACAACTTTGCGGGTACAATGGAACTCGAATTTGTTGGTTATGAAATGAAAACCCCAAAATACACTGTTGAAGAAGCTCGCGCACATGACGCAAACTATTCAGCACCTATCTATGTAACCTTCCGTCTTGTAAATAAAGAAACTGGTGAATTAAAAACACAAGAAGTCTTCTTTGGTGACTTCCCACTCATGACTGAAATGGGGACATTTATCAATAACGGTTCAGAACGTT…
>rpoB_Lcl-025	ACTTGGCAGGACATGACGTAAAATACGGTAAACACCGTACAAGACGCAGTTTTTCACGTATTAAAGAAGTAATCGGTTTGCCAAACCTCATCGAAGTTCAAACATTAAGTTATAAAAACTTCCTCGATGAAGGTCTTGCAAATGTCTTCAAAGAAATGTTTCCAATCGACAACTTTGCGGGTACAATGGAACTCGAATTTGTTGGTTATGAAATGAAAACCCCAAAATACACTGTTGAAGAAGCTCGCGCACATGACGCAAACTATTCAGCACCTATCTATGTAACCTTCCGTCTTGTAAATAAAGAAACTGGTGAATTAAAAACACAAGAAGTCTTCTTTGGTGACTTCCCACTCATGACTGAAATGGGGACATTTATCAATAACGGTTCAGAACGTT…
>rpoB_Lcl-026	ACTTGGCAGGACATGACGTAAAATACGGTAAACACCGTACAAGACGCAGTTTTTCACGTATTAAAGAAGTAATCGGTTTGCCAAACCTCATCGAAGTTCAAACATTAAGTTATAAAAACTTCCTCGATGAAGGTCTTGCAAATGTCTTCAAAGAAATGTTTCCAATCGACAACTTTGCGGGTACAATGGAACTCGAATTTGTTGGTTATGAAATGAAAACCCCAAAATACACTGTTGAAGAAGCTCGCGCACATGACGCAAACTATTCAGCACCTATCTATGTAACCTTCCGTCTTGTAAATAAAGAAACTGGTGAATTAAAAACACAAGAAGTCTTCTTTGGTGACTTCCCACTCATGACTGAAATGGGGACATTTATCAATAACGGTTCAGAACGTT…
>rpoB_Lcl-027	ACTTGGCAGGACATGACATAAAATACGGTAAACACCGTACAAGACGCAGTTTTTCACGTATTAAAGAAGTAATCGGTTTGCCAAACCTCATCGAAGTTCAAACATTAAGTTATAAAAACTTCCTCGATGAAGGTCTTGCAAATGTCTTCAAAGAAATGTTTCCAATCGACAACTTTGCGGGTACAATGGAACTCGAATTTGTTGGTTATGAAATGAAAACCCCAAAATACACTGTTGAAGAAGCTCGCGCACATGACGCAAACTATTCAGCACCTATCTATGTAACCTTCCGTCTTGTAAATAAAGAAACTGGTGAATTAAAAACACAAGAAGTCTTCTTTGGTGAATTCCCACTCATGACTGAAATGGGGACATTTATCAATAATGGTTCAGAACGTT…
>rpoB_Lcl-028	ACTTGGCAGGACATGACATAAAATACGGTAAACACCGTACAAGACGCAGTTTTTCACGTATTAAAGAAGTAATCGGTTTGCCAAACCTCATCGAAGTTCAAACATTAAGTTATAAAAACTTCCTCGATGAAGGTCTTGCAAATGTCTTCAAAGAAATGTTTCCAATCGACAACTTTGCGGGTACAATGGAACTCGAATTTGTTGGTTATGAAATGAAAACCCCAAAATACACTGTTGAAGAAGCTCGCGCACATGACGCAAACTATTCAGCACCTATCTATGTAACCTTCCGTCTTGTAAATAAAGAAACTGGTGAATTAAAAACACAAGAAGTCTTCTTTGGTGAATTCCCACTCATGACTGAAATGGGGACATTTATCAATAATGGTTCAGAACGTT…
>rpoB_Lcl-029	ACTTGGCAGGACATGACGTAAAATACGGTAAACACCGTACAAGACGCAGTTTTTCACGTATTAAAGAAGTAATCGGTTTGCCAAACCTCATCGAAGTTCAAACATTAAGTTATAAAAACTTCCTCGATGAAGGTCTTGCAAATGTCTTCAAAGAAATGTTTCCAATCGACAACTTTGCGGGTACAATGGAACTCGAATTTGTTGGTTATGAAATGAAAACCCCAAAATACACTGTTGAAGAAGCTCGCGCACATGACGCAAACTATTCAGCACCTATCTATGTAACCTTCCGTCTTGTAAATAAAGAAACTGGTGAATTAAAAACACAAGAAGTCTTCTTTGGTGACTTCCCACTCATGACTGAAATGGGGACATTTATCAATAACGGTTCAGAACGTT…
>rpoB_Lcl-030	ACTTGGCAGGACATGACGTAAAATACGGTAAACACCGTACAAGACGCAGTTTTTCACGTATTAAAGAAGTAATCGGTTTGCCAAACCTCATCGAAGTTCAAACATTAAGTTATAAAAACTTCCTCGATGAAGGTCTTGCAAATGTCTTCAAAGAAATGTTTCCAATCGACAACTTTGCGGGTACAATGGAACTCGAATTTGTTGGTTATGAAATGAAAACCCCAAAATACACTGTTGAAGAAGCTCGCGCACATGACGCAAACTATTCAGCACCTATCTATGTAACCTTCCGTCTTGTAAATAAAGAAACTGGTGAATTAAAAACACAAGAAGTCTTCTTTGGTGACTTCCCACTCATGACTGAAATGGGGACATTTATCAATAACGGTTCAGAACGTT…
>rpoB_Lcl-031	ACTTGGCAGGACATGACATAAAATACGGTAAACACCGTACAAGACGCAGTTTTTCACGTATTAAAGAAGTAATCGGTTTGCCAAACCTCATCGAAGTTCAAACATTAAGTTATAAAAACTTCCTCGATGAAGGTCTTGCAAATGTCTTCAAAGAAATGTTTCCAATCGACAACTTTGCGGGTACAATGGAACTCGAATTTGTTGGTTATGAAATGAAAACCCCAAAATACACTGTTGAAGAAGCTCGCGCACATGACGCAAACTATTCAGCACCTATCTATGTAACCTTCCGTCTTGTAAATAAAGAAACTGGTGAATTAAAAACACAAGAAGTCTTCTTTGGTGACTTCCCACTCATGACTGAAATGGGGACATTTATCAATAATGGTTCAGAACGTT…
>rpoB_Lcl-032	ACTTGGCAGGACATGACATAAAATACGGTAAACACCGTACAAGACGCAGTTTTTCACGTATTAAAGAAGTAATCGGTTTGCCAAACCTCATCGAAGTTCAAACATTAAGTTATAAAAACTTCCTCGATGAAGGTCTTGCAAATGTCTTCAAAGAAATGTTTCCAATCGACAACTTTGCGGGTACAATGGAACTCGAATTTGTTGGTTATGAAATGAAAACCCCAAAATACACTGTTGAAGAAGCTCGCGCACATGACGCAAACTATTCAGCACCTATCTATGTAACCTTCCGTCTTGTAAATAAAGAAACTGGTGAATTAAAAACACAAGAAGTCTTCTTTGGTGACTTCCCACTCATGACTGAAATGGGGACATTTATCAATAATGGTTCAGAACGTT…
>rpoB_Lcl-033	ACTTGGCAGGACATGACATAAAATACGGTAAACACCGTACAAGACGCAGTTTTTCACGTATTAAAGAAGTAATCGGTTTGCCAAACCTCATCGAAGTTCAAACATTAAGTTATAAAAACTTCCTCGATGAAGGTCTTGCAAATGTCTTCAAAGAAATGTTTCCAATCGACAACTTTGCGGGTACAATGGAACTCGAATTTGTTGGTTATGAAATGAAAACCCCAAAATACACTGTTGAAGAAGCTCGCGCACATGACGCAAACTATTCAGCACCTATCTATGTAACCTTCCGTCTTGTAAATAAAGAAACTGGTGAATTAAAAACACAAGAAGTCTTCTTTGGTGACTTCCCACTCATGACTGAAATGGGGACATTTATCAATAATGGTTCAGAACGTT…
>rpoB_Lcl-034	ACTTGGCAGGACATGACGTAAAATACGGTAAACACCGTACAAGACGCAGTTTTTCACGTATTAAAGAAGTAATCGGTTTGCCAAACCTCATCGAAGTTCAAACATTAAGTTATAAAAACTTCCTCGATGAAGGTCTTGCAAATGTCTTCAAAGAAATGTTTCCAATCGACAACTTTGCGGGTACAATGGAACTCGAATTTGTTGGTTATGAAATGAAAACCCCAAAATATACTGTTGAAGAAGCTCGCGCACATGACGCAAACTATTCAGCACCTATCTATGTAACCTTCCGTCTTGTAAATAAAGAAACTGGTGAATTAAAAACACAAGAAGTCTTTTTTGGTGACTTCCCACTCATGACTGAAATGGGGACATTTATCAATAACGGTTCAGAACGTT…
>rpoB_Lcl-035	ACTTGGCAGGACATGACATAAAATACGGTAAACACCGTACAAGACGGAGTTTTTCACGTATTAAAGAAGTAATCGGTTTGCCAAACCTCATCGAAGTTCAAACATTAAGTTATAAAAACTTCCTCGATGAAGGTCTTGCAAATGTCTTCAAAGAAATGTTTCCAATCGACAACTTTGCGGGTACAATGGAACTCGAATTTGTTGGTTATGAAATGAAAACCCCAAAATACACTGTTGAAGAAGCTCGCGCACATGACGCAAACTATTCAGCACCTATCTATGTAACCTTCCGTCTTGTAAATAAAGAAACTGGTGAATTAAAAACACAAGAAGTCTTCTTTGGTGACTTCCCACTCATGACTGAAATGGGGACATTTATCAATAATGGTTCAGAACGTT…
>rpoB_Lcl-036	ACTTGGCAGGACATGACATAAAATACGGTAAACACCGTACAAGACGCAGTTTTTCACGTATTAAAGAAGTAATCGGTTTGCCAAACCTCATCGAAGTTCAAACATTAAGTTATAAAAACTTCCTCGATGAAGGTCTTGCAAATGTCTTCAAAGAAATGTTTCCAATCGACAACTTTGCGGGTACAATGGAACTCGAATTTGTTGGTTATGAAATGAAAACCCCAAAATACACTGTTGAAGAAGCTCGCGCACATGACGCAAACTATTCAGCACCTATCTATGTAACCTTCCGTCTTGTAAATAAAGAAACTGGTGAATTAAAAACACAAGAAGTCTTCTTTGGTGACTTCCCACTCATGACTGAAATGGGGACATTTATCAATAATGGTTCAGAACGTT…
>rpoB_Lcl-037	ACTTGGCAGGACATGACGTAAAATACGGTAAACACCGTACAAGACGCAGTTTTTCACGTATTAAAGAAGTAATCGGTTTGCCAAACCTCATCGAAGTTCAAACATTAAGTTATAAAAACTTCCTCGATGAAGGTCTTGCAAATGTCTTCAAAGAAATGTTTCCAATCGACAACTTTGCGGGTACAATGGAACTCGAATTTGTTGGTTATGAAATGAAAACCCCAAAATACACTGTTGAAGAAGCTCGCGCACATGACGCAAACTATTCAGCACCTATCTATGTAACATTCCGTCTTGTAAATAAAGAAACTGGTGAATTAAAAACACAAGAAGTCTTCTTTGGTGACTTCCCACTCATGACTGAAATGGGGACATTTATCAATAATGGTTCAGAACGTT…
>rpoB_Lcl-038	ACTTGGCAGGACATGACGTAAAATACGGTAAACACCGTACAAGACGCAGTTTTTCACGTATTAAAGAAGTAATCGGTTTGCCAAACCTCATCGAAGTTCAAACATTAAGTTATAAAAACTTCCTCGATGAAGGTCTTGCAAATGTCTTCAAAGAAATGTTTCCAATCGACAACTTTGCGGGTACAATGGAACTCGAATTTGTTGGTTATGAAATGAAAACCCCAAAATACACTGTTGAAGAAGCTCGCGCACATGACGCAAACTATTCAGCACCTATCTATGTAACCTTCCGTCTTGTAAATAAAGAAACTGGTGAATTAAAAACACAAGAAGTCTTCTTTGGTGACTTCCCACTCATGACTGAAATGGGGACATTTATCAATAACGGTTCAGAACGTT…
>rpoB_Lcl-039	ACTTGGCAGGACATGACGTAAAATACGGTAAACACCGTACAAGACGCAGTTTTTCACGTATTAAAGAAGTAATCGGTTTGCCAAACCTCATCGAAGTTCAAACATTAAGTTATAAAAACTTCCTCGATGAAGGTCTTGCAAATGTCTTCAAAGAAATGTTTCCAATCGACAACTTTGCGGGTACAATGGAACTCGAATTTGTTGGTTATGAAATGAAAACCCCAAAATACACTGTTGAAGAAGCTCGCGCACATGACGCAAACTATTCAGCACCTATCTATGTAACATTCCGTCTTGTAAATAAAGAAACTGGTGAATTAAAAACACAAGAAGTCTTCTTTGGTGACTTCCCACTCATGACTGAAATGGGGACATTTATCAATAATGGTTCAGAACGTT…
>rpoB_Lcl-040	ACTTGGCAGGACATGACGTAAAATACGGTAAACACCGTACAAGACGCAGTTTTTCACGTATTAAAGAAGTAATCGGTTTGCCAAACCTCATCGAAGTTCAAACATTAAGTTATAAAAACTTCCTCGATGAAGGTCTTGCAAATGTCTTCAAAGAAATGTTTCCAATCGACAACTTTGCGGGTACAATGGAACTCGAATTTGTTGGTTATGAAATGAAAACCCCAAAATACACTGTTGAAGAAGCTCGCGCACATGACGCAAACTATTCAGCACCTATCTATGTAACCTTCCGTCTTGTAAATAAAGAAACTGGTGAATTAAAAACACAAGAAGTCTTCTTTGGTGACTTCCCACTCATGACTGAAATGGGGACATTTATCAATAACGGTTCAGAACGTT…
>rpoB_Lcl-041	ACTTGGCAGGACATGACATAAAATACGGTAAACACCGTACAAGACGGAGTTTTTCACGTATTAAAGAAGTAATCGGTTTGCCAAACCTCATCGAAGTTCAAACATTAAGTTATAAAAACTTCCTCGATGAAGGTCTTGCAAATGTCTTCAAAGAAATGTTTCCAATCGACAACTTTGCGGGTACAATGGAACTCGAATTTGTTGGTTATGAAATGAAAACCCCAAAATACACTGTTGAAGAAGCTCGCGCACATGACGCAAACTATTCAGCACCTATCTATGTAACCTTCCGTCTTGTAAATAAAGAAACTGGTGAATTAAAAACACAAGAAGTCTTCTTTGGTGACTTCCCACTCATGACTGAAATGGGGACATTTATCAATAATGGTTCAGAACGTT…
>rpoB_Lcl-042	ACTTGGCAGGACATGACATAAAATACGGTAAACACCGTACAAGACGCAGTTTTTCACGTATTAAAGAAGTAATCGGTTTGCCAAACCTCATCGAAGTTCAAACATTAAGTTATAAAAACTTCCTCGATGAAGGTCTTGCAAATGTCTTCAAAGAAATGTTTCCAATCGACAACTTTGCGGGTACAATGGAACTCGAATTTGTTGGTTATGAAATGAAAACCCCAAAATACACTGTTGAAGAAGCTCGCGCACATGACGCAAACTATTCAGCACCTATCTATGTAACCTTCCGTCTTGTAAATAAAGAAACTGGTGAATTAAAAACACAAGAAGTCTTCTTTGGTGACTTCCCACTCATGACTGAAATGGGGACATTTATCAATAATGGTTCAGAACGTT…
>rpoB_Lcl-043	ACTTGGCAGGACATGACGTAAAATACGGTAAACACCGTACAAGACGCAGTTTTTCACGTATTAAAGAAGTAATCGGTTTGCCAAACCTCATCGAAGTTCAAACATTAAGTTATAAAAACTTCCTCGATGAAGGTCTTGCAAATGTCTTCAAAGAAATGTTTCCAATCGACAACTTTGCGGGTACAATGGAACTCGAATTTGTTGGTTATGAAATGAAAACCCCAAAATACACTGTTGAAGAAGCTCGCGCACATGACGCAAACTATTCAGCACCTATCTATGTAACATTCCGTCTTGTAAATAAAGAAACTGGTGAATTAAAAACACAAGAAGTCTTCTTTGGTGACTTCCCACTCATGACTGAAATGGGGACATTTATCAATAATGGTTCAGAACGTT…
>rpoB_Lcl-044	ACTTGGCAGGACATGACGTAAAATACGGTAAACACCGTACAAGACGCAGTTTTTCACGTATTAAAGAAGTAATCGGTTTGCCAAACCTCATCGAAGTTCAAACATTAAGTTATAAAAACTTCCTCGATGAAGGTCTTGCAAATGTCTTCAAAGAAATGTTTCCAATCGACAACTTTGCGGGTACAATGGAACTCGAATTTGTTGGTTATGAAATGAAAACCCCAAAATACACTGTTGAAGAAGCTCGCGCACATGACGCAAACTATTCAGCACCTATCTATGTAACCTTCCGTCTTGTAAATAAAGAAACTGGTGAATTAAAAACACAAGAAGTCTTCTTTGGTGACTTCCCACTCATGACTGAAATGGGGACATTTATCAATAACGGTTCAGAACGTT…
>rpoB_Lcl-045	ACTTGGCAGGACATGACATAAAATACGGTAAACACCGTACAAGACGCAGTTTTTCACGTATTAAAGAAGTAATCGGTTTGCCAAACCTCATCGAAGTTCAAACATTAAGTTATAAAAACTTCCTCGATGAAGGTCTTGCAAATGTCTTCAAAGAAATGTTTCCAATCGACAACTTTGCGGGTACAATGGAACTCGAATTTGTTGGTTATGAAATGAAAACCCCAAAATACACTGTTGAAGAAGCTCGCGCACATGACGCAAACTATTCAGCACCTATCTATGTAACCTTCCGTCTTGTAAATAAAGAAACTGGTGAATTAAAAACACAAGAAGTCTTCTTTGGTGACTTCCCACTCATGACTGAAATGGGGACATTTATCAATAATGGTTCAGAACGTT…
>rpoB_Lcl-046	ACTTGGCAGGACATGACGTAAAATACGGTAAACACCGTACAAGACGCAGTTTTTCACGTATTAAAGAAGTAATCGGTTTGCCAAACCTCATCGAAGTTCAAACATTAAGTTATAAAAACTTCCTCGATGAAGGTCTTGCAAATGTCTTCAAAGAAATGTTTCCAATCGACAACTTTGCGGGTACAATGGAACTCGAATTTGTTGGTTATGAAATGAAAACCCCAAAATACACTGTTGAAGAAGCTCGCGCACATGACGCAAACTATTCAGCACCTATCTATGTAACATTCCGTCTTGTAAATAAAGAAACTGGTGAATTAAAAACACAAGAAGTCTTCTTTGGTGACTTCCCACTCATGACTGAAATGGGGACATTTATCAATAATGGTTCAGAACGTT…
>rpoB_Lcl-047	ACTTGGCAGGACATGACGTAAAATACGGTAAACACCGTACAAGACGCAGTTTTTCACGTATTAAAGAAGTAATCGGTTTGCCAAACCTCATCGAAGTTCAAACATTAAGTTATAAAAACTTCCTCGATGAAGGTCTTGCAAATGTCTTCAAAGAAATGTTTCCAATCGACAACTTTGCGGGTACAATGGAACTCGAATTTGTTGGTTATGAAATGAAAACCCCAAAATACACTGTTGAAGAAGCTCGCGCACATGACGCAAACTATTCAGCACCTATCTATGTAACCTTCCGTCTTGTAAATAAAGAAACTGGTGAATTAAAAACACAAGAAGTCTTCTTTGGTGACTTCCCACTCATGACTGAAATGGGGACATTTATCAATAACGGTTCAGAACGTT…
>rpoB_Lcl-048	ACTTGGCAGGACATGACGTAAAATACGGTAAACACCGTACAAGACGCAGTTTTTCACGTATTAAAGAAGTAATCGGTTTGCCAAACCTCATCGAAGTTCAAACATTAAGTTATAAAAACTTCCTCGATGAAGGTCTTGCAAATGTCTTCAAAGAAATGTTTCCAATCGACAACTTTGCGGGTACAATGGAACTCGAATTTGTTGGTTATGAAATGAAAACCCCAAAATACACTGTTGAAGAAGCTCGCGCACATGACGCAAACTATTCAGCACCTATCTATGTAACATTCCGTCTTGTAAATAAAGAAACTGGTGAATTAAAAACACAAGAAGTCTTCTTTGGTGACTTCCCACTCATGACTGAAATGGGGACATTTATCAATAATGGTTCAGAACGTT…
>rpoB_Lcl-049	ACTTGGCAGGACATGACGTAAAATACGGTAAACACCGTACAAGACGCAGTTTTTCACGTATTAAAGAAGTAATCGGTTTGCCAAACCTCATCGAAGTTCAAACATTAAGTTATAAAAACTTCCTCGATGAAGGTCTTGCAAATGTCTTCAAAGAAATGTTTCCAATCGACAACTTTGCGGGTACAATGGAACTCGAATTTGTTGGTTATGAAATGAAAACCCCAAAATACACTGTTGAAGAAGCTCGCGCACATGACGCAAACTATTCAGCACCTATCTATGTAACCTTCCGTCTTGTAAATAAAGAAACTGGTGAATTAAAAACACAAGAAGTCTTCTTTGGTGACTTCCCACTCATGACTGAAATGGGGACATTTATCAATAACGGTTCAGAACGTT…
>rpoB_Lcl-050	ACTTGGCAGGACATGACGTAAAATACGGTAAACACCGTACAAGACGCAGTTTTTCACGTATTAAAGAAGTAATCGGTTTGCCAAACCTCATCGAAGTTCAAACATTAAGTTATAAAAACTTCCTCGATGAAGGTCTTGCAAATGTCTTCAAAGAAATGTTTCCAATCGACAACTTTGCGGGTACAATGGAACTCGAATTTGTTGGTTATGAAATGAAAACCCCAAAATACACTGTTGAAGAAGCTCGCGCACATGACGCAAACTATTCAGCACCTATCTATGTAACCTTCCGTCTTGTAAATAAAGAAACTGGTGAATTAAAAACACAAGAAGTCTTCTTTGGTGACTTCCCACTCATGACTGAAATGGGGACATTTATCAATAACGGTTCAGAACGTT…
>rpoB_Lcl-051	ACTTGGCAGGACATGACATAAAATACGGTAAACACCGTACAAGACGGAGTTTTTCACGTATTAAAGAAGTAATCGGTTTGCCAAACCTCATCGAAGTTCAAACATTAAGTTATAAAAACTTCCTCGATGAAGGTCTTGCAAATGTCTTCAAAGAAATGTTTCCAATCGACAACTTTGCGGGTACAATGGAACTCGAATTTGTTGGTTATGAAATGAAAACCCCAAAATACACTGTTGAAGAAGCTCGCGCACATGACGCAAACTATTCAGCACCTATCTATGTAACCTTCCGTCTTGTAAATAAAGAAACTGGTGAATTAAAAACACAAGAAGTCTTCTTTGGTGACTTCCCACTCATGACTGAAATGGGGACATTTATCAATAATGGTTCAGAACGTT…
>rpoB_Lcl-052	ACTTGGCAGGACATGACGTAAAATACGGTAAACACCGTACAAGACGCAGTTTTTCACGTATTAAAGAAGTAATCGGTTTGCCAAACCTCATCGAAGTTCAAACATTAAGTTATAAAAACTTCCTCGATGAAGGTCTTGCAAATGTCTTCAAAGAAATGTTTCCAATCGACAACTTTGCGGGTACAATGGAACTCGAATTTGTTGGTTATGAAATGAAAACCCCAAAATACACTGTTGAAGAAGCTCGCGCACATGACGCAAACTATTCAGCACCTATCTATGTAACATTCCGTCTTGTAAATAAAGAAACTGGTGAATTAAAAACACAAGAAGTCTTCTTTGGTGACTTCCCACTCATGACTGAAATGGGGACATTTATCAATAATGGTTCAGAACGTT…
>rpoB_Lcl-053	ACTTGGCAGGACATGACGTAAAATACGGTAAACACCGTACAAGACGCAGTTTTTCACGTATTAAAGAAGTAATCGGTTTGCCAAACCTCATCGAAGTTCAAACATTAAGTTATAAAAACTTCCTCGATGAAGGTCTTGCAAATGTCTTCAAAGAAATGTTTCCAATCGACAACTTTGCGGGTACAATGGAACTCGAATTTGTTGGTTATGAAATGAAAACCCCAAAATATACTGTTGAAGAAGCTCGCGCACATGACGCAAACTATTCAGCACCTATCTATGTAACCTTCCGTCTTGTAAATAAAGAAACTGGTGAATTAAAAACACAAGAAGTCTTCTTTGGTGACTTCCCACTCATGACTGAAATGGGGACATTTATCAATAACGGTTCAGAACGTT…
>rpoB_Lcl-054	ACTTGGCAGGACATGACGTAAAATACGGTAAACACCGTACAAGACGCAGTTTTTCACGTATTAAAGAAGTAATCGGTTTGCCAAACCTCATCGAAGTTCAAACATTAAGTTATAAAAACTTCCTCGATGAAGGTCTTGCAAATGTCTTCAAAGAAATGTTTCCAATCGACAACTTTGCGGGTACAATGGAACTCGAATTTGTTGGTTATGAAATGAAAACCCCAAAATACACTGTTGAAGAAGCTCGCGCACATGACGCAAACTATTCAGCACCTATCTATGTAACATTCCGTCTTGTAAATAAAGAAACTGGTGAATTAAAAACACAAGAAGTCTTCTTTGGTGACTTCCCACTCATGACTGAAATGGGGACATTTATCAATAATGGTTCAGAACGTT…
>rpoB_Lcl-055	ACTTGGCAGGACATGACGTAAAATACGGTAAACACCGTACAAGACGCAGTTTTTCACGTATTAAAGAAGTAATCGGTTTGCCAAACCTCATCGAAGTTCAAACATTAAGTTATAAAAACTTCCTCGATGAAGGTCTTGCAAATGTCTTCAAAGAAATGTTTCCAATCGACAACTTTGCGGGTACAATGGAACTCGAATTTGTTGGTTATGAAATGAAAACCCCAAAATACACTGTTGAAGAAGCTCGCGCACATGACGCAAACTATTCAGCACCTATCTATGTAACCTTCCGTCTTGTAAATAAAGAAACTGGTGAATTAAAAACACAAGAAGTCTTCTTTGGTGACTTCCCACTCATGACTGAAATGGGGACATTTATCAATAACGGTTCAGAACGTT…
>rpoB_Lcl-056	ACTTGGCAGGACATGACGTAAAATACGGTAAACACCGTACAAGACGCAGTTTTTCACGTATTAAAGAAGTAATCGGTTTGCCAAACCTCATCGAAGTTCAAACATTAAGTTATAAAAACTTCCTCGATGAAGGTCTTGCAAATGTCTTCAAAGAAATGTTTCCAATCGACAACTTTGCGGGTACAATGGAACTCGAATTTGTTGGTTATGAAATGAAAACCCCAAAATACACTGTTGAAGAAGCTCGCGCACATGACGCAAACTATTCAGCACCTATCTATGTAACCTTCCGTCTTGTAAATAAAGAAACTGGTGAATTAAAAACACAAGAAGTCTTCTTTGGTGACTTCCCACTCATGACTGAAATGGGGACATTTATCAATAACGGTTCAGAACGTT…
>rpoB_Lcl-057	ACTTGGCAGGACATGACGTAAAATACGGTAAACACCGTACAAGACGCAGTTTTTCACGTATTAAAGAAGTAATCGGTTTGCCAAACCTCATCGAAGTTCAAACATTAAGTTATAAAAACTTCCTCGATGAAGGTCTTGCAAATGTCTTCAAAGAAATGTTTCCAATCGACAACTTTGCGGGTACAATGGAACTCGAATTTGTTGGTTATGAAATGAAAACCCCAAAATACACTGTTGAAGAAGCTCGCGCACATGACGCAAACTATTCAGCACCTATCTATGTAACCTTCCGTCTTGTAAATAAAGAAACTGGTGAATTAAAAACACAAGAAGTCTTCTTTGGTGACTTCCCACTCATGACTGAAATGGGGACATTTATCAATAACGGTTCAGAACGTT…
>rpoB_Lcl-058	ACTTGGCAGGACATGACGTAAAATACGGTAAACACCGTACAAGACGCAGTTTTTCACGTATTAAAGAAGTAATCGGTTTGCCAAACCTCATCGAAGTTCAAACATTAAGTTATAAAAACTTCCTCGATGAAGGTCTTGCAAATGTCTTCAAAGAAATGTTTCCAATCGACAACTTTGCGGGTACAATGGAACTCGAATTTGTTGGTTATGAAATGAAAACCCCAAAATACACTGTTGAAGAAGCTCGCGCACATGACGCAAACTATTCAGCACCTATCTATGTAACCTTCCGTCTTGTAAATAAAGAAACTGGTGAATTAAAAACACAAGAAGTCTTCTTTGGTGACTTCCCACTCATGACTGAAATGGGGACATTTATCAATAACGGTTCAGAACGTT…
>rpoB_Lcl-059	ACTTGGCAGGACATGACGTAAAATACGGTAAACACCGTACAAGACGCAGTTTTTCACGTATTAAAGAAGTAATCGGTTTGCCAAACCTCATCGAAGTTCAAACATTAAGTTATAAAAACTTCCTCGATGAAGGTCTTGCAAATGTCTTCAAAGAAATGTTTCCAATCGACAACTTTGCGGGTACAATGGAACTCGAATTTGTTGGTTATGAAATGAAAACCCCAAAATACACTGTTGAAGAAGCTCGCGCACATGACGCAAACTATTCAGCACCTATCTATGTAACCTTCCGTCTTGTAAATAAAGAAACTGGTGAATTAAAAACACAAGAAGTCTTCTTTGGTGACTTCCCACTCATGACTGAAATGGGGACATTTATCAATAACGGTTCAGAACGTT…
>rpoB_Lcl-060	ACTTGGCAGGACATGACATAAAATACGGTAAACACCGTACAAGACGGAGTTTTTCACGTATTAAAGAAGTAATCGGTTTGCCAAACCTCATCGAAGTTCAAACATTAAGTTATAAAAACTTCCTCGATGAAGGTCTTGCAAATGTCTTCAAAGAAATGTTTCCAATCGACAACTTTGCGGGTACAATGGAACTCGAATTTGTTGGTTATGAAATGAAAACCCCAAAATACACTGTTGAAGAAGCTCGCGCACATGACGCAAACTATTCAGCACCTATCTATGTAACCTTCCGTCTTGTAAATAAAGAAACTGGTGAATTAAAAACACAAGAAGTCTTCTTTGGTGACTTCCCACTCATGACTGAAATGGGGACATTTATCAATAATGGTTCAGAACGTT…
>rpoB_Lcl-061	ACTTGGCAGGACATGACGTAAAATACGGTAAACACCGTACAAGACGCAGTTTTTCACGTATTAAAGAAGTAATCGGTTTGCCAAACCTCATCGAAGTTCAAACATTAAGTTATAAAAACTTTCTCGATGAAGGTCTTGCAAATGTCTTCAAAGAAATGTTTCCAATCGACAACTTTGCGGGTACAATGGAACTCGAATTTGTTGGTTATGAAATGAAAACCCCAAAATACACTGTTGAAGAAGCTCGCGCACATGACGCAAACTATTCAGCACCTATCTATGTAACCTTCCGTCTTGTAAATAAAGAAACTGGTGAATTAAAAACACAAGAAGTCTTCTTTGGTGACTTCCCACTCATGACTGAAATGGGGACATTTATCAATAACGGTTCAGAACGTT…
>rpoB_Lcl-062	ACTTGGCAGGACATGACGTAAAATACGGTAAACACCGTACAAGACGCAGTTTTTCACGTATTAAAGAAGTAATCGGTTTGCCAAACCTCATCGAAGTTCAAACATTAAGTTATAAAAACTTCCTCGATGAAGGTCTTGCAAATGTCTTCAAAGAAATGTTTCCAATCGACAACTTTGCGGGTACAATGGAACTCGAATTTGTTGGTTATGAAATGAAAACCCCAAAATACACTGTTGAAGAAGCTCGCGCACATGACGCAAACTATTCAGCACCTATCTATGTAACCTTCCGTCTTGTAAATAAAGAAACTGGTGAATTAAAAACACAAGAAGTCTTCTTTGGTGACTTCCCACTCATGACTGAAATGGGGACATTTATCAATAACGGTTCAGAACGTT…
>rpoB_Lcl-063	ACTTGGCAGGACATGACGTAAAATACGGTAAACACCGTACAAGACGCAGTTTTTCACGTATTAAAGAAGTAATCGGTTTGCCAAACCTCATCGAAGTTCAAACATTAAGTTATAAAAACTTCCTCGATGAAGGTCTTGCAAATGTCTTCAAAGAAATGTTTCCAATCGACAACTTTGCGGGTACAATGGAACTCGAATTTGTTGGTTATGAAATGAAAACCCCAAAATACACTGTTGAAGAAGCTCGCGCACATGACGCAAACTATTCAGCACCTATCTATGTAACCTTCCGTCTTGTAAATAAAGAAACTGGTGAATTAAAAACACAAGAAGTCTTCTTTGGTGACTTCCCACTCATGACTGAAATGGGGACATTTATCAATAACGGTTCAGAACGTT…
>rpoB_Lcl-064	ACTTGGCAGGACATGACGTAAAATACGGTAAACACCGTACAAGACGCAGTTTTTCACGTATTAAAGAAGTAATCGGTTTGCCAAACCTCATCGAAGTTCAAACATTAAGTTATAAAAACTTCCTCGATGAAGGTCTTGCAAATGTCTTCAAAGAAATGTTTCCAATCGACAACTTTGCGGGTACAATGGAACTCGAATTTGTTGGTTATGAAATGAAAACCCCAAAATACACTGTTGAAGAAGCTCGCGCACATGACGCAAACTATTCAGCACCTATCTATGTAACCTTCCGTCTTGTAAATAAAGAAACTGGTGAATTAAAAACACAAGAAGTCTTCTTTGGTGACTTCCCACTCATGACTGAAATGGGGACATTTATCAATAACGGTTCAGAACGTT…
>rpoB_Lcl-065	ACTTGGCAGGACATGACGTAAAATACGGTAAACACCGTACAAGACGCAGTTTTTCACGTATTAAAGAAGTAATCGGTTTGCCAAACCTCATCGAAGTTCAAACATTAAGTTATAAAAACTTCCTCGATGAAGGTCTTGCAAATGTCTTCAAAGAAATGTTTCCAATCGACAACTTTGCGGGTACAATGGAACTCGAATTTGTTGGTTATGAAATGAAAACCCCAAAATACACTGTTGAAGAAGCTCGCGCACATGACGCAAACTATTCAGCACCTATCTATGTAACCTTCCGTCTTGTAAATAAAGAAACTGGTGAATTAAAAACACAAGAAGTCTTCTTTGGTGACTTCCCACTCATGACTGAAATGGGGACATTTATCAATAACGGTTCAGAACGTT…
>rpoB_Lcl-066	ACTTGGCAGGACATGACGTAAAATACGGTAAACACCGTACAAGACGCAGTTTTTCACGTATTAAAGAAGTAATCGGTTTGCCAAACCTCATCGAAGTTCAAACATTAAGTTATAAAAACTTCCTCGATGAAGGTCTTGCAAATGTCTTCAAAGAAATGTTTCCAATCGACAACTTTGCGGGTACAATGGAACTCGAATTTGTTGGTTATGAAATGAAAACCCCAAAATACACTGTTGAAGAAGCTCGCGCACATGACGCAAACTATTCAGCACCTATCTATGTAACCTTCCGTCTTGTAAATAAAGAAACTGGTGAATTAAAAACACAAGAAGTCTTCTTTGGTGACTTCCCACTCATGACTGAAATGGGGACATTTATCAATAACGGTTCAGAACGTT…
>rpoB_Lcl-067	ACTTGGCAGGACATGACGTAAAATACGGTAAACACCGTACAAGACGCAGTTTTTCACGTATTAAAGAAGTAATCGGTTTGCCAAACCTCATCGAAGTTCAAACATTAAGTTATAAAAACTTCCTCGATGAAGGTCTTGCAAATGTCTTCAAAGAAATGTTTCCAATCGACAACTTTGCGGGTACAATGGAACTCGAATTTGTTGGTTATGAAATGAAAACCCCAAAATACACTGTTGAAGAAGCTCGCGCACATGACGCAAACTATTCAGCACCTATCTATGTAACCTTCCGTCTTGTAAATAAAGAAACTGGTGAATTAAAAACACAAGAAGTCTTCTTTGGTGACTTCCCACTCATGACTGAAATGGGGACATTTATCAATAACGGTTCAGAACGTT…
>rpoB_Lcl-068	ACTTGGCAGGACATGACGTAAAATACGGTAAACACCGTACAAGACGCAGTTTTTCACGTATTAAAGAAGTAATCGGTTTGCCAAACCTCATCGAAGTTCAAACATTAAGTTATAAAAACTTCCTCGATGAAGGTCTTGCAAATGTCTTCAAAGAAATGTTTCCAATCGACAACTTTGCGGGTACAATGGAACTCGAATTTGTTGGTTATGAAATGAAAACCCCAAAATACACTGTTGAAGAAGCTCGCGCACATGACGCAAACTATTCAGCACCTATCTATGTAACCTTCCGTCTTGTAAATAAAGAAACTGGTGAATTAAAAACACAAGAAGTCTTCTTTGGTGACTTCCCACTCATGACTGAAATGGGGACATTTATCAATAATGGTTCAGAACGTT…
>rpoB_Lcl-069	ACTTGGCAGGACATGACGTAAAATACGGTAAACACCGTACAAGACGCAGTTTTTCACGTATTAAAGAAGTAATCGGTTTGCCAAACCTCATCGAAGTTCAAACATTAAGTTATAAAAACTTCCTCGATGAAGGTCTTGCAAATGTCTTCAAAGAAATGTTTCCAATCGACAACTTTGCGGGTACAATGGAACTCGAATTTGTTGGTTATGAAATGAAAACCCCAAAATACACTGTTGAAGAAGCTCGCGCACATGACGCAAACTATTCAGCACCTATCTATGTAACCTTCCGTCTTGTAAATAAAGAAACTGGTGAATTAAAAACACAAGAAGTCTTCTTTGGTGACTTCCCACTCATGACTGAAATGGGGACATTTATCAATAACGGTTCAGAACGTT…
>rpoB_Lcl-070	ACTTGGCAGGACATGACGTAAAATACGGTAAACACCGTACAAGACGCAGTTTTTCACGTATTAAAGAAGTAATCGGTTTGCCAAACCTCATCGAAGTTCAAACATTAAGTTATAAAAACTTCCTCGATGAAGGTCTTGCAAATGTCTTCAAAGAAATGTTTCCAATCGACAACTTTGCGGGTACAATGGAACTCGAATTTGTTGGTTATGAAATGAAAACCCCAAAATACACTGTTGAAGAAGCTCGCGCACATGACGCAAACTATTCAGCACCTATCTATGTAACCTTCCGTCTTGTAAATAAAGAAACTGGTGAATTAAAAACACAAGAAGTCTTCTTTGGTGACTTCCCACTCATGACTGAAATGGGGACATTTATCAATAACGGTTCAGAACGTT…
>rpoB_Lcl-071	ACTTGGCAGGACATGACGTAAAATACGGTAAACACCGTACAAGACGCAGTTTTTCACGTATTAAAGAAGTAATCGGTTTGCCAAACCTCATCGAAGTTCAAACATTAAGTTATAAAAACTTCCTCGATGAAGGTCTTGCAAATGTCTTCAAAGAAATGTTTCCAATCGACAACTTTGCGGGTACAATGGAACTCGAATTTGTTGGTTATGAAATGAAAACCCCAAAATACACTGTTGAAGAAGCTCGCGCACATGACGCAAACTATTCAGCACCTATCTATGTAACCTTCCGTCTTGTAAATAAAGAAACTGGTGAATTAAAAACACAAGAAGTCTTCTTTGGTGACTTCCCACTCATGACTGAAATGGGGACATTTATCAATAACGGTTCAGAACGTT…
>rpoB_Lcl-072	ACTTGGCAGGACATGACGTAAAATACGGTAAACACCGTACAAGACGCAGTTTTTCACGTATTAAAGAAGTAATCGGTTTGCCAAACCTCATCGAAGTTCAAACATTAAGTTATAAAAACTTCCTCGATGAAGGTCTTGCAAATGTCTTCAAAGAAATGTTTCCAATCGACAACTTTGCGGGTACAATGGAACTCGAATTTGTTGGTTATGAAATGAAAACCCCAAAATACACTGTTGAAGAAGCTCGCGCACATGACGCAAACTATTCAGCACCTATCTATGTAACCTTCCGTCTTGTAAATAAAGAAACTGGTGAATTAAAAACACAAGAAGTCTTCTTTGGTGACTTCCCACTCATGACTGAAATGGGGACATTTATCAATAACGGTTCAGAACGTT…
>rpoB_Lcl-073	ACTTGGCAGGACATGACGTAAAATACGGTAAACACCGTACAAGACGCAGTTTTTCACGTATTAAAGAAGTAATCGGTTTGCCAAACCTCATCGAAGTTCAAACATTAAGTTATAAAAACTTCCTCGATGAAGGTCTTGCAAATGTCTTCAAAGAAATGTTTCCAATCGACAACTTTGCGGGTACAATGGAACTCGAATTTGTTGGTTATGAAATGAAAACCCCAAAATACACTGTTGAAGAAGCTCGCGCACATGACGCAAACTATTCAGCACCTATCTATGTAACCTTCCGTCTTGTAAATAAAGAAACTGGTGAATTAAAAACACAAGAAGTCTTCTTTGGTGACTTCCCACTCATGACTGAAATGGGGACATTTATCAATAACGGTTCAGAACGTT…
>rpoB_Lcl-074	ACTTGGCAGGACATGACGTAAAATACGGTAAACACCGTACAAGACGCAGTTTTTCACGTATTAAAGAAGTAATCGGTTTGCCAAACCTCATCGAAGTTCAAACATTAAGTTATAAAAACTTCCTCGATGAAGGTCTTGCAAATGTCTTCAAAGAAATGTTTCCAATCGACAACTTTGCGGGTACAATGGAACTCGAATTTGTTGGTTATGAAATGAAAACCCCAAAATACACTGTTGAAGAAGCTCGCGCACATGACGCAAACTATTCAGCACCTATCTATGTAACCTTCCGTCTTGTAAATAAAGAAACTGGTGAATTAAAAACACAAGAAGTCTTCTTTGGTGACTTCCCACTCATGACTGAAATGGGGACATTTATCAATAACGGTTCAGAACGTT…
>rpoB_Lcl-075	ACTTGGCAGGACATGACGTAAAATACGGTAAACACCGTACAAGACGCAGTTTTTCACGTATTAAAGAAGTAATCGGTTTGCCAAACCTCATCGAAGTTCAAACATTAAGTTATAAAAACTTCCTCGATGAAGGTCTTGCAAATGTCTTCAAAGAAATGTTTCCAATCGACAACTTTGCGGGTACAATGGAACTCGAATTTGTTGGTTATGAAATGAAAACCCCAAAATACACTGTTGAAGAAGCTCGCGCACATGACGCAAACTATTCAGCACCTATCTATGTAACATTCCGTCTTGTAAATAAAGAAACTGGTGAATTAAAAACACAAGAAGTCTTCTTTGGTGACTTCCCACTCATGACTGAAATGGGGACATTTATCAATAATGGTTCAGAACGTT…
>rpoB_Lcl-076	ACTTGGCAGGACATGACGTAAAATACGGTAAACACCGTACAAGACGCAGTTTTTCACGTATTAAAGAAGTAATCGGTTTGCCAAACCTCATCGAAGTTCAAACATTAAGTTATAAAAACTTCCTCGATGAAGGTCTTGCAAATGTCTTCAAAGAAATGTTTCCAATCGACAACTTTGCGGGTACAATGGAACTCGAATTTGTTGGTTATGAAATGAAAACCCCAAAATACACTGTTGAAGAAGCTCGCGCACATGACGCAAACTATTCAGCACCTATCTATGTAACCTTCCGTCTTGTAAATAAAGAAACTGGTGAATTAAAAACACAAGAAGTCTTCTTTGGTGACTTCCCACTCATGACTGAAATGGGGACATTTATCAATAACGGTTCAGAACGTT…
>rpoB_Lcl-077	ACTTGGCAGGACATGACGTAAAATACGGTAAACACCGTACAAGACGCAGTTTTTCACGTATTAAAGAAGTAATCGGTTTGCCAAACCTCATCGAAGTTCAAACATTAAGTTATAAAAACTTCCTCGATGAAGGTCTTGCAAATGTCTTCAAAGAAATGTTTCCAATCGACAACTTTGCGGGTACAATGGAACTCGAATTTGTTGGTTATGAAATGAAAACCCCAAAATACACTGTTGAAGAAGCTCGCGCACATGACGCAAACTATTCAGCACCTATCTATGTAACCTTCCGTCTTGTAAATAAAGAAACTGGTGAATTAAAAACACAAGAAGTCTTCTTTGGTGACTTCCCACTCATGACTGAAATGGGGACATTTATCAATAACGGTTCAGAACGTT…
>rpoB_Lcl-078	ACTTGGCAGGACATGACGTAAAATACGGTAAACACCGTACAAGACGCAGTTTTTCATGTATTAAAGAAGTAATCGGTTTGCCAAACCTCATCGAAGTTCAAACATTAAGTTATAAAAACTTCCTCGATGAAGGTCTTGCAAATGTCTTCAAAGAAATGTTTCCAATCGACAACTTTGCGGGTACAATGGAACTCGAATTTGTTGGTTATGAAATGAAAACCCCAAAATATACTGTTGAAGAAGCTCGCGCACATGACGCAAACTATTCAGCACCTATCTATGTAACCTTCCGTCTTGTAAATAAAGAAACTGGTGAATTAAAAACACAAGAAGTCTTTTTTGGTGACTTCCCACTCATGACTGAAATGGGGACATTTATCAATAACGGTTCAGAACGTT…
>rpoB_Lcl-079	ACTTGGCAGGACATGACGTAAAATACGGTAAACACCGTACAAGACGCAGTTTTTCACGTATTAAAGAAGTAATCGGTTTGCCAAACCTCATCGAAGTTCAAACATTAAGTTATAAAAACTTCCTCGATGAAGGTCTTGCAAATGTCTTCAAAGAAATGTTTCCAATCGACAACTTTGCGGGTACAATGGAACTCGAATTTGTTGGTTATGAAATGAAAACCCCAAAATACACTGTTGAAGAAGCTCGCGCACATGACGCAAACTATTCAGCACCTATCTATGTAACCTTCCGTCTTGTAAATAAAGAAACTGGTGAATTAAAAACACAAGAAGTCTTCTTTGGTGACTTCCCACTCATGACTGAAATGGGGACATTTATCAATAACGGTTCAGAACGTT…
>rpoB_Lcl-080	ACTTGGCAGGACATGACGTAAAATACGGTAAACACCGTACAAGACGCAGTTTTTCACGTATTAAAGAAGTAATCGGTTTGCCAAACCTCATCGAAGTTCAAACATTAAGTTATAAAAACTTCCTCGATGAAGGTCTTGCAAATGTCTTCAAAGAAATGTTTCCAATCGACAACTTTGCGGGTACAATGGAACTCGAATTTGTTGGTTATGAAATGAAAACCCCAAAATACACTGTTGAAGAAGCTCGCGCACATGACGCAAACTATTCAGCACCTATCTATGTAACCTTCCGTCTTGTAAATAAAGAAACTGGTGAATTAAAAACACAAGAAGTCTTCTTTGGTGACTTCCCACTCATGACTGAAATGGGGACATTTATCAATAACGGTTCAGAACGTT…
>rpoB_Lcl-081	ACTTGGCAGGACATGACGTAAAATACGGTAAACACCGTACAAGACGCAGTTTTTCACGTATTAAAGAAGTAATCGGTTTGCCAAACCTCATCGAAGTTCAAACATTAAGTTATAAAAACTTCCTCGATGAAGGTCTTGCAAATGTCTTCAAAGAAATGTTTCCAATCGACAACTTTGCGGGTACAATGGAACTCGAATTTGTTGGTTATGAAATGAAAACCCCAAAATACACTGTTGAAGAAGCTCGCGCACATGACGCAAACTATTCAGCACCTATCTATGTAACCTTCCGTCTTGTAAATAAAGAAACTGGTGAATTAAAAACACAAGAAGTCTTCTTTGGTGACTTCCCACTCATGACTGAAATGGGGACATTTATCAATAACGGTTCAGAACGTT…
>rpoB_Lcl-082	ACTTGGCAGGACATGACGTAAAATACGGTAAACACCGTACAAGACGCAGTTTTTCACGTATTAAAGAAGTAATCGGTTTGCCAAACCTCATCGAAGTTCAAACATTAAGTTATAAAAACTTTCTCGATGAAGGTCTTGCAAATGTCTTCAAAGAAATGTTTCCAATCGACAACTTTGCGGGTACAATGGAACTCGAATTTGTTGGTTATGAAATGAAAACCCCAAAATACACTGTTGAAGAAGCTCGCGCACATGACGCAAACTATTCAGCACCTATCTATGTAACCTTCCGTCTTGTAAATAAAGAAACTGGTGAATTAAAAACACAAGAAGTCTTCTTTGGTGACTTCCCACTCATGACTGAAATGGGGACATTTATCAATAACGGTTCAGAACGTT…
>rpoB_Lcl-083	ACTTGGCAGGACATGACGTAAAATACGGTAAACACCGTACAAGACGCAGTTTTTCACGTATTAAAGAAGTAATCGGTTTGCCAAACCTCATCGAAGTTCAAACATTAAGTTATAAAAACTTTCTCGATGAAGGTCTTGCAAATGTCTTCAAAGAAATGTTTCCAATCGACAACTTTGCGGGTACAATGGAACTCGAATTTGTTGGTTATGAAATGAAAACCCCAAAATACACTGTTGAAGAAGCTCGCGCACATGACGCAAACTATTCAGCACCTATCTATGTAACCTTCCGTCTTGTAAATAAAGAAACTGGTGAATTAAAAACACAAGAAGTCTTCTTTGGTGACTTCCCACTCATGACTGAAATGGGGACATTTATCAATAACGGTTCAGAACGTT…
>rpoB_Lcl-084	ACTTGGCAGGACATGACGTAAAATACGGTAAACACCGTACAAGACGCAGTTTTTCACGTATTAAAGAAGTAATCGGTTTGCCAAACCTCATCGAAGTTCAAACATTAAGTTATAAAAACTTCCTCGATGAAGGTCTTGCAAATGTCTTCAAAGAAATGTTTCCAATCGACAACTTTGCGGGTACAATGGAACTCGAATTTGTTGGTTATGAAATGAAAACCCCAAAATACACTGTTGAAGAAGCTCGCGCACATGACGCAAACTATTCAGCACCTATCTATGTAACCTTCCGTCTTGTAAATAAAGAAACTGGTGAATTAAAAACACAAGAAGTCTTCTTTGGTGACTTCCCACTCATGACTGAAATGGGGACATTTATCAATAACGGTTCAGAACGTT…
>rpoB_Lcl-085	ACTTGGCAGGACATGACGTAAAATACGGTAAACACCGTACAAGACGCAGTTTTTCACGTATTAAAGAAGTAATCGGTTTGCCAAACCTCATCGAAGTTCAAACATTAAGTTATAAAAACTTCCTCGATGAAGGTCTTGCAAATGTCTTCAAAGAAATGTTTCCAATCGACAACTTTGCGGGTACAATGGAACTCGAATTTGTTGGTTATGAAATGAAAACCCCAAAATACACTGTTGAAGAAGCTCGCGCACATGACGCAAACTATTCAGCACCTATCTATGTAACCTTCCGTCTTGTAAATAAAGAAACTGGTGAATTAAAAACACAAGAAGTCTTCTTTGGTGACTTCCCACTCATGACTGAAATGGGGACATTTATCAATAACGGTTCAGAACGTT…
>rpoB_Lcl-086	ACTTGGCAGGACATGACGTAAAATACGGTAAACACCGTACAAGACGCAGTTTTTCATGTATTAAAGAAGTAATCGGTTTGCCAAACCTCATCGAAGTTCAAACATTAAGTTATAAAAACTTCCTCGATGAAGGTCTTGCAAATGTCTTCAAAGAAATGTTTCCAATCGACAACTTTGCGGGTACAATGGAACTCGAATTTGTTGGTTATGAAATGAAAACCCCAAAATATACTGTTGAAGAAGCTCGCGCACATGACGCAAACTATTCAGCACCTATCTATGTAACCTTCCGTCTTGTAAATAAAGAAACTGGTGAATTAAAAACACAAGAAGTCTTTTTTGGTGACTTCCCACTCATGACTGAAATGGGGACATTTATCAATAACGGTTCAGAACGTT…
>rpoB_Lcl-087	ACTTGGCAGGACATGACGTAAAATACGGTAAACACCGTACAAGACGCAGTTTTTCACGTATTAAAGAAGTAATCGGTTTGCCAAACCTCATCGAAGTTCAAACATTAAGTTATAAAAACTTCCTCGATGAAGGTCTTGCAAATGTCTTCAAAGAAATGTTTCCAATCGACAACTTTGCGGGTACAATGGAACTCGAATTTGTTGGTTATGAAATGAAAACCCCAAAATACACTGTTGAAGAAGCTCGCGCACATGACGCAAACTATTCAGCACCTATCTATGTAACCTTCCGTCTTGTAAATAAAGAAACTGGTGAATTAAAAACACAAGAAGTCTTCTTTGGTGACTTCCCACTCATGACTGAAATGGGGACATTTATCAATAACGGTTCAGAACGTT…
>rpoB_Lcl-088	ACTTGGCAGGACATGACGTAAAATACGGTAAACACCGTACAAGACGCAGTTTTTCACGTATTAAAGAAGTAATCGGTTTGCCAAACCTCATCGAAGTTCAAACATTAAGTTATAAAAACTTCCTCGATGAAGGTCTTGCAAATGTCTTCAAAGAAATGTTTCCAATCGACAACTTTGCGGGTACAATGGAACTCGAATTTGTTGGTTATGAAATGAAAACCCCAAAATACACTGTTGAAGAAGCTCGCGCACATGACGCAAACTATTCAGCACCTATCTATGTAACCTTCCGTCTTGTAAATAAAGAAACTGGTGAATTAAAAACACAAGAAGTCTTCTTTGGTGACTTCCCACTCATGACTGAAATGGGGACATTTATCAATAATGGTTCAGAACGTT…
>rpoB_Lcl-089	ACTTGGCAGGACATGACGTAAAATACGGTAAACACCGTACAAGACGCAGTTTTTCACGTATTAAAGAAGTAATCGGTTTGCCAAACCTCATCGAAGTTCAAACATTAAGTTATAAAAACTTCCTCGATGAAGGTCTTGCAAATGTCTTCAAAGAAATGTTTCCAATCGACAACTTTGCGGGTACAATGGAACTCGAATTTGTTGGTTATGAAATGAAAACCCCAAAATACACTGTTGAAGAAGCTCGCGCACATGACGCAAACTATTCAGCACCTATCTATGTAACCTTCCGTCTTGTAAATAAAGAAACTGGTGAATTAAAAACACAAGAAGTCTTCTTTGGTGACTTCCCACTCATGACTGAAATGGGGACATTTATCAATAATGGTTCAGAACGTT…
>rpoB_Lcl-090	ACTTGGCAGGACATGACATAAAATACGGTAAACACCGTACAAGACGCAGTTTTTCACGTATTAAAGAAGTAATCGGTTTGCCAAACCTCATCGAAGTTCAAACATTAAGTTATAAAAACTTCCTCGATGAAGGTCTTGCAAATGTCTTCAAAGAAATGTTTCCAATCGACAACTTTGCGGGTACAATGGAACTCGAATTTGTTGGTTATGAAATGAAAACCCCAAAATACACTGTTGAAGAAGCTCGCGCACATGACGCAAACTATTCAGCACCTATCTATGTAACCTTCCGTCTTGTAAATAAAGAAACTGGTGAATTAAAAACACAAGAAGTCTTCTTTGGTGACTTCCCACTCATGACTGAAATGGGGACATTTATCAATAATGGTTCAGAACGTT…
>rpoB_Lcl-091	ACTTGGCAGGACATGACATAAAATACGGTAAACACCGTACAAGACGCAGTTTTTCACGTATTAAAGAAGTAATCGGTTTGCCAAACCTCATCGAAGTTCAAACATTAAGTTATAAAAACTTCCTCGATGAAGGTCTTGCAAATGTCTTCAAAGAAATGTTTCCAATCGACAACTTTGCGGGTACAATGGAACTCGAATTTGTTGGTTATGAAATGAAAACCCCAAAATACACTGTTGAAGAAGCTCGCGCACATGACGCAAACTATTCAGCACCTATCTATGTAACCTTCCGTCTTGTAAATAAAGAAACTGGTGAATTAAAAACACAAGAAGTCTTCTTTGGTGACTTCCCACTCATGACTGAAATGGGGACATTTATCAATAATGGTTCAGAACGTT…
>rpoB_Lcl-092	ACTTGGCAGGACATGACATAAAGTACGGTAAACACCGTACAAGACGCAGTTTTTCACGTATTAAAGAAGTAATCGGTTTGCCAAACCTCATCGAAGTTCAAACATTAAGTTATAAAAACTTCCTCGATGAAGGTCTTGCAAATGTCTTCAAAGAAATGTTTCCAATCGACAACTTTGCGGGTACAATGGAACTCGAATTTGTTGGTTATGAAATGAAAACCCCAAAATACACTGTTGAAGAAGCTCGCGCACATGACGCAAACTATTCAGCACCTATCTATGTAACCTTCCGTCTTGTAAATAAAGAAACTGGTGAATTAAAAACACAAGAAGTCTTCTTTGGTGACTTCCCACTCATGACTGAAATGGGGACATTTATCAATAATGGTTCAGAACGTT…
>rpoB_Lcl-093	ACTTGGCAGGACATGACATAAAATACGGTAAACACCGTACAAGACGCAGTTTTTCACGTATTAAAGAAGTAATCGGTTTGCCAAACCTCATCGAAGTTCAAACATTAAGTTATAAAAACTTCCTCGATGAAGGTCTTGCAAATGTCTTCAAAGAAATGTTTCCAATCGACAACTTTGCGGGTACAATGGAACTCGAATTTGTTGGTTATGAAATGAAAACCCCAAAATACACTGTTGAAGAAGCTCGCGCACATGACGCAAACTATTCAGCACCTATCTATGTAACCTTCCGTCTTGTAAATAAAGAAACTGGTGAATTAAAAACACAAGAAGTCTTCTTTGGTGACTTCCCACTCATGACTGAAATGGGGACATTTATCAATAATGGTTCAGAACGTT…
>rpoB_Lcl-094	ACTTGGCAGGACATGACATAAAATACGGTAAACACCGTACAAGACGCAGTTTTTCACGTATTAAAGAAGTAATCGGTTTGCCAAACCTCATCGAAGTTCAAACATTAAGTTATAAAAACTTCCTCGATGAAGGTCTTGCAAATGTCTTCAAAGAAATGTTTCCAATCGACAACTTTGCGGGTACAATGGAACTCGAATTTGTTGGTTATGAAATGAAACCCCCAAAATACACTGTTGAAGAAGCTCGCGCACATGACGCAAACTATTCAGCACCTATCTATGTAACCTTCCGTCTTGTAAATAAAGAAACTGGTGAATTAAAAACACAAGAAGTCTTCTTTGGTGACTTCCCACTCATGACTGAAATGGGGACATTTATCAATAATGGTTCAGAACGTT…
>rpoB_Lcl-095	ACTTGGCAGGACATGACATAAAATACGGTAAACACCGTACAAGACGCAGTTTTTCACGTATTAAAGAAGTAATCGGTTTGCCAAACCTCATCGAAGTTCAAACATTAAGTTATAAAAACTTCCTCGATGAAGGTCTTGCAAATGTCTTCAAAGAAATGTTTCCAATCGACAACTTTGCGGGTACAATGGAACTCGAATTTGTTGGTTATGAAATGAAAACCCCAAAATACACTGTTGAAGAAGCTCGCGCACATGACGCAAACTATTCAGCACCTATCTATGTAACCTTCCGTCTTGTAAATAAAGAAACTGGTGAATTAAAAACACAAGAAGTCTTCTTTGGTGACTTCCCACTCATGACTGAAATGGGGACATTTATCAATAATGGTTCAGAACGTT…
>rpoB_Lcl-096	ACTTGGCAGGACATGACGTAAAATACGGTAAACACCGTACAAGACGCAGTTTTTCACGTATTAAAGAAGTAATCGGTTTGCCAAACCTCATCGAAGTTCAAACATTAAGTTATAAAAACTTCCTCGATGAAGGTCTTGCAAATGTCTTCAAAGAAATGTTTCCAATCGACAACTTTGCGGGTACAATGGAACTCGAATTTGTTGGTTATGAAATGAAAACCCCAAAATACACTGTTGAAGAAGCTCGCGCACATGACGCAAACTATTCAGCACCTATCTATGTAACCTTCCGTCTTGTAAATAAAGAAACTGGTGAATTAAAAACACAAGAAGTCTTCTTTGGTGACTTCCCACTCATGACTGAAATGGGGACATTTATCAATAACGGTTCAGAACGTT…
>rpoB_Lcl-097	ACTTGGCAGGACATGACATAAAATACGGTAAACACCGTACAAGACGCAGTTTTTCACGTATTAAAGAAGTAATCGGTTTGCCAAACCTCATCGAAGTTCAAACATTAAGTTATAAAAACTTCCTCGATGAAGGTCTTGCAAATGTCTTCAAAGAAATGTTTCCAATCGACAACTTTGCGGGTACAATGGAACTCGAATTTGTTGGTTATGAAATGAAAACCCCAAAATACACTGTTGAAGAAGCTCGCGCACATGACGCAAACTATTCAGCACCTATCTATGTAACCTTCCGTCTTGTAAATAAAGAAACTGGTGAATTAAAAACACAAGAAGTCTTCTTTGGTGACTTCCCACTCATGACTGAAATGGGGACATTTATCAATAATGGTTCAGAACGTT…
>rpoB_Lcl-098	ACTTGGCAGGACATGACATAAAATACGGTAAACACCGTACAAGACGCAGTTTTTCACGTATTAAAGAAGTAATCGGTTTGCCAAACCTCATCGAAGTTCAAACATTAAGTTATAAAAACTTCCTCGATGAAGGTCTTGCAAATGTCTTCAAAGAAATGTTTCCAATCGACAACTTTGCGGGTACAATGGAACTCGAATTTGTTGGTTATGAAATGAAAACCCCAAAATACACTGTTGAAGAAGCTCGCGCACATGACGCAAACTATTCAGCACCTATCTATGTAACCTTCCGTCTTGTAAATAAAGAAACTGGTGAATTAAAAACACAAGAAGTCTTCTTTGGTGACTTCCCACTCATGACTGAAATGGGGACATTTATCAATAATGGTTCAGAACGTT…
>rpoB_Lcl-099	ACTTGGCAGGACATGACGTAAAATACGGTAAACACCGTACAAGACGCAGTTTTTCACGTATTAAAGAAGTAATCGGTTTGCCAAACCTCATCGAAGTTCAAACATTAAGTTATAAAAACTTCCTCGATGAAGGTCTTGCAAATGTCTTCAAAGAAATGTTTCCAATCGACAACTTTGCGGGTACAATGGAACTCGAATTTGTTGGTTATGAAATGAAAACCCCAAAATACACTGTTGAAGAAGCTCGCGCACATGACGCAAACTATTCAGCACCTATCTATGTAACCTTCCGTCTTGTAAATAAAGAAACTGGTGAATTAAAAACACAAGAAGTCTTCTTTGGTGACTTCCCACTCATGACTGAAATGGGGACATTTATCAATAACGGTTCAGAACGTT…
>rpoB_Lcl-100	ACTTGGCAGGACATGACATAAAATACGGTAAACACCGTACAAGACGCAGTTTTTCACGTATTAAAGAAGTAATCGGTTTGCCAAACCTCATCGAAGTTCAAACATTAAGTTATAAAAACTTCCTCGATGAAGGTCTTGCAAATGTCTTCAAAGAAATGTTTCCAATCGACAACTTTGCGGGTACAATGGAACTCAAATTTGTTGGTTATGAAATGAAAACCCCAAAATACACTGTTGAAGAAGCTCGCGCACATGACGCAAACTATTCAGCACCTATCTATGTAACCTTCCGTCTTGTAAATAAAGAAACTGGTGAATTAAAAACACAAGAAGTCTTCTTTGGTGACTTCCCACTCATGACTGAAATGGGGACATTTATCAATAATGGTTCAGAACGTT…
>rpoB_Lcl-101	ACTTGGCAGGACATGACATAAAATACGGTAAACACCGTACAAGACGCAGTTTTTCACGTATTAAAGAAGTAATCGGTTTGCCAAACCTCATCGAAGTTCAAACATTAAGTTATAAAAACTTCCTCGATGAAGGTCTTGCAAATGTCTTCAAAGAAATGTTTCCAATCGACAACTTTGCGGGTACAATGGAACTCGAATTTGTTGGTTATGAAATGAAAACCCCAAAATACACTGTTGAAGAAGCTCGCGCACATGACGCAAACTATTCAGCACCTATCTATGTAACCTTCCGTCTTGTAAATAAAGAAACTGGTGAATTAAAAACACAAGAAGTCTTCTTTGGTGACTTCCCACTCATGACTGAAATGGGGACATTTATCAATAATGGTTCAGAACGTT…
>rpoB_Lcl-102	ACTTGGCAGGACATGACATAAAATACGGTAAACACCGTACAAGACGCAGTTTTTCACGTATTAAAGAAGTAATCGGTTTGCCAAACCTCATCGAAGTTCAAACATTAAGTTATAAAAACTTCCTCGATGAAGGTCTTGCAAATGTCTTCAAAGAAATGTTTCCAATCGACAACTTTGCGGGTACAATGGAACTCGAATTTGTTGGTTATGAAATGAAAACCCCAAAATACACTGTTGAAGAAGCTCGCGCACATGACGCAAACTATTCAGCACCTATCTATGTAACCTTCCGTCTTGTAAATAAAGAAACTGGTGAATTAAAAACACAAGAAGTCTTCTTTGGTGACTTCCCACTCATGACTGAAATGGGGACATTTATCAATAATGGTTCAGAACGTT…
>rpoB_Lcl-103	ACTTGGCAGGACATGACGTAAAATACGGTAAACACCGTACAAGACGCAGTTTTTCACGTATTAAAGAAGTAATCGGTTTGCCAAACCTCATCGAAGTTCAAACATTAAGTTATAAAAACTTCCTCGATGAAGGTCTTGCAAATGTCTTCAAAGAAATGTTTCCAATCGACAACTTTGCGGGTACAATGGAACTCGAATTTGTTGGTTATGAAATGAAAACCCCAAAATACACTGTTGAAGAAGCTCGCGCACATGACGCAAACTATTCAGCACCTATCTATGTAACCTTCCGTCTTGTAAATAAAGAAACTGGTGAATTAAAAACACAAGAAGTCTTCTTTGGTGACTTCCCACTCATGACTGAAATGGGGACATTTATCAATAACGGTTCAGAACGTT…
>rpoB_Lcl-104	ACTTGGCAGGACATGACGTAAAATACGGTAAACACCGTACAAGACGCAGTTTTTCACGTATTAAAGAAGTAATCGGTTTGCCAAACCTCATCGAAGTTCAAACATTAAGTTATAAAAACTTTCTCGATGAAGGTCTTGCAAATGTCTTCAAAGAAATGTTTCCAATCGACAACTTTGCGGGTACAATGGAACTCGAATTTGTTGGTTATGAAATGAAAACCCCAAAATACACTGTTGAAGAAGCTCGCGCACATGACGCAAACTATTCAGCACCTATCTATGTAACCTTCCGTCTTGTAAATAAAGAAACTGGTGAATTAAAAACACAAGAAGTCTTCTTTGGTGACTTCCCACTCATGACTGAAATGGGGACATTTATCAATAACGGTTCAGAACGTT…
>rpoB_Lcl-105	ACTTGGCAGGACATGACGTAAAATACGGTAAACACCGTACAAGACGCAGTTTTTCACGTATTAAAGAAGTAATCGGTTTGCCAAACCTCATCGAAGTTCAAACATTAAGTTATAAAAACTTCCTCGATGAAGGTCTTGCAAATGTCTTCAAAGAAATGTTTCCAATCGACAACTTTGCGGGTACAATGGAACTCGAATTTGTTGGTTATGAAATGAAAACCCCAAAATACACTGTTGAAGAAGCTCGCGCACATGACGCAAACTATTCAGCACCTATCTATGTAACCTTCCGTCTTGTAAATAAAGAAACTGGTGAATTAAAAACACAAGAAGTCTTCTTTGGTGACTTCCCACTCATGACTGAAATGGGGACATTTATCAATAACGGTTCAGAACGTT…
>rpoB_Lcl-106	ACTTGGCAGGACATGACGTAAAATACGGTAAACACCGTACAAGACGCAGTTTTTCACGTATTAAAGAAGTAATCGGTTTGCCAAACCTCATCGAAGTTCAAACATTAAGTTATAAAAACTTCCTCGATGAAGGTCTTGCAAATGTCTTCAAAGAAATGTTTCCAATCGACAACTTTGCGGGTACAATGGAACTCGAATTTGTTGGTTATGAAATGAAAACCCCAAAATATACTGTTGAAGAAGCTCGCGCACATGACGCAAACTATTCAGCACCTATCTATGTAACCTTCCGTCTTGTAAATAAAGAAACTGGTGAATTAAAAACACAAGAAGTCTTCTTTGGTGACTTCCCACTCATGACTGAAATGGGGACATTTATCAATAACGGTTCAGAACGTT…
>rpoB_Lcl-107	ACTTGGCAGGACATGACGTAAAATACGGTAAACACCGTACAAGACGCAGTTTTTCACGTATTAAAGAAGTAATCGGTTTGCCAAACCTCATCGAAGTTCAAACATTAAGTTATAAAAACTTCCTCGATGAAGGTCTTGCAAATGTCTTCAAAGAAATGTTTCCAATCGACAACTTTGCGGGTACAATGGAACTCGAATTTGTTGGTTATGAAATGAAAACCCCAAAATATACTGTTGAAGAAGCTCGCGCACATGACGCAAACTATTCAGCACCTATCTATGTAACCTTCCGTCTTGTAAATAAAGAAACTGGTGAATTAAAAACACAAGAAGTCTTCTTTGGTGACTTCCCACTCATGACTGAAATGGGGACATTTATCAATAACGGTTCAGAACGTT…
>rpoB_Lcl-108	ACTTGGCAGGACATGACGTAAAATACGGTAAACACCGTACAAGACGCAGTTTTTCACGTATTAAAGAAGTAATCGGTTTGCCAAACCTCATCGAAGTTCAAACATTAAGTTATAAAAACTTCCTCGATGAAGGTCTTGCAAATGTCTTCAAAGAAATGTTTCCAATCGACAACTTTGCGGGTACAATGGAACTCGAATTTGTTGGTTATGAAATGAAAACCCCAAAATACACTGTTGAAGAAGCTCGCGCACATGACGCAAACTATTCAGCACCTATCTATGTAACCTTCCGTCTTGTAAATAAAGAAACTGGTGAATTAAAAACACAAGAAGTCTTCTTTGGTGACTTCCCACTCATGACTGAAATGGGGACATTTATCAATAACGGTTCAGAACGTT…
>rpoB_Lcl-109	ACTTGGCAGGACATGACGTAAAATACGGTAAACACCGTACAAGACGCAGTTTTTCACGTATTAAAGAAGTAATCGGTTTGCCAAACCTCATCGAAGTTCAAACATTAAGTTATAAAAACTTCCTCGATGAAGGTCTTGCAAATGTCTTCAAAGAAATGTTTCCAATCGACAACTTTGCGGGTACAATGGAACTCGAATTTGTTGGTTATGAAATGAAAACCCCAAAATATACTGTTGAAGAAGCTCGCGCACATGACGCAAACTATTCAGCACCTATCTATGTAACCTTCCGTCTTGTAAATAAAGAAACTGGTGAATTAAAAACACAAGAAGTCTTCTTTGGTGACTTCCCACTCATGACTGAAATGGGGACATTTATCAATAACGGTTCAGAACGTT…
>rpoB_Lcl-110	ACTTGGCAGGACATGACGTAAAATACGGTAAACACCGTACAAGACGCAGTTTTTCACGTATTAAAGAAGTAATCGGTTTGCCAAACCTCATCGAAGTTCAAACATTAAGTTATAAAAACTTCCTCGATGAAGGTCTTGCAAATGTCTTCAAAGAAATGTTTCCAATCGACAACTTTGCGGGTACAATGGAACTCGAATTTGTTGGTTATGAAATGAAAACCCCAAAATATACTGTTGAAGAAGCTCGCGCACATGACGCAAACTATTCAGCACCTATCTATGTAACCTTCCGTCTTGTAAATAAAGAAACTGGTGAATTAAAAACACAAGAAGTCTTCTTTGGTGACTTCCCACTCATGACTGAAATGGGGACATTTATCAATAACGGTTCAGAACGTT…
>rpoB_Lcl-111	ACTTGGCAGGACATGACGTAAAATACGGTAAACACCGTACAAGACGCAGTTTTTCACGTATTAAAGAAGTAATCGGTTTGCCAAACCTCATCGAAGTTCAAACATTAAGTTATAAAAACTTCCTCGATGAAGGTCTTGCAAATGTCTTCAAAGAAATGTTTCCAATCGACAACTTTGCGGGTACAATGGAACTCGAATTTGTTGGTTATGAAATGAAAACCCCAAAATACACTGTTGAAGAAGCTCGCGCACATGACGCAAACTATTCAGCACCTATCTATGTAACCTTCCGTCTTGTAAATAAAGAAACTGGTGAATTAAAAACACAAGAAGTCTTCTTTGGTGACTTCCCACTCATGACTGAAATGGGGACATTTATCAATAACGGTTCAGAACGTT…
>rpoB_Lcl-112	ACTTGGCAGGACATGACGTAAAATACGGTAAACACCGTACAAGACGCAGTTTTTCACGTATTAAAGAAGTAATCGGTTTGCCAAACCTCATCGAAGTTCAAACATTAAGTTATAAAAACTTCCTCGATGAAGGTCTTGCAAATGTCTTCAAAGAAATGTTTCCAATCGACAACTTTGCGGGTACAATGGAACTCGAATTTGTTGGTTATGAAATGAAAACCCCAAAATATACTGTTGAAGAAGCTCGCGCACATGACGCAAACTATTCAGCACCTATCTATGTAACCTTCCGTCTTGTAAATAAAGAAACTGGTGAATTAAAAACACAAGAAGTCTTCTTTGGTGACTTCCCACTCATGACTGAAATGGGGACATTTATCAATAACGGTTCAGAACGTT…
>rpoB_Lcl-113	ACTTGGCAGGACATGACGTAAAATACGGTAAACACCGTACAAGACGCAGTTTTTCACGTATTAAAGAAGTAATCGGTTTGCCAAACCTCATCGAAGTTCAAACATTAAGTTATAAAAACTTCCTCGATGAAGGTCTTGCAAATGTCTTCAAAGAAATGTTTCCAATCGACAACTTTGCGGGTACAATGGAACTCGAATTTGTTGGTTATGAAATGAAAACCCCAAAATACACTGTTGAAGAAGCTCGCGCACATGACGCAAACTATTCAGCACCTATCTATGTAACCTTCCGTCTTGTAAATAAAGAAACTGGTGAATTAAAAACACAAGAAGTCTTCTTTGGTGACTTCCCACTCATGACTGAAATGGGGACATTTATCAATAACGGTTCAGAACGTT…
>rpoB_Lcl-114	ACTTGGCAGGACATGACGTAAAATACGGTAAACACCGTACAAGACGCAGTTTTTCACGTATTAAAGAAGTAATCGGTTTGCCAAACCTCATCGAAGTTCAAACATTAAGTTATAAAAACTTCCTCGATGAAGGTCTTGCAAATGTCTTCAAAGAAATGTTTCCAATCGACAACTTTGCGGGTACAATGGAACTCGAATTTGTTGGTTATGAAATGAAAACCCCAAAATACACTGTTGAAGAAGCTCGCGCACATGACGCAAACTATTCAGCACCTATCTATGTAACCTTCCGTCTTGTAAATAAAGAAACTGGTGAATTAAAAACACAAGAAGTCTTCTTTGGTGACTTCCCACTCATGACTGAAATGGGGACATTTATCAATAACGGTTCAGAACGTT…
>rpoB_Lcl-115	ACTTGGCAGGACATGACGTAAAATACGGTAAACACCGTACAAGACGCAGTTTTTCACGTATTAAAGAAGTAATCGGTTTGCCAAACCTCATCGAAGTTCAAACATTAAGTTATAAAAACTTCCTCGATGAAGGTCTTGCAAATGTCTTCAAAGAAATGTTTCCAATCGACAACTTTGCGGGTACAATGGAACTCGAATTTGTTGGTTATGAAATGAAAACCCCAAAATACACTGTTGAAGAAGCTCGCGCACATGACGCAAACTATTCAGCACCTATCTATGTAACCTTCCGTCTTGTAAATAAAGAAACTGGTGAATTAAAAACACAAGAAGTCTTCTTTGGTGACTTCCCACTCATGACTGAAATGGGGACATTTATCAATAACGGTTCAGAACGTT…
>rpoB_Lcl-116	ACTTGGCAGGACATGACGTAAAATACGGTAAACACCGTACAAGACGCAGTTTTTCACGTATTAAAGAAGTAATCGGTTTGCCAAACCTCATCGAAGTTCAAACATTAAGTTATAAAAACTTCCTCGATGAAGGTCTTGCAAATGTCTTCAAAGAAATGTTTCCAATCGACAACTTTGCGGGTACAATGGAACTCGAATTTGTTGGTTATGAAATGAAAACCCCAAAATACACTGTTGAAGAAGCTCGCGCACATGACGCAAACTATTCAGCACCTATCTATGTAACCTTCCGTCTTGTAAATAAAGAAACTGGTGAATTAAAAACACAAGAAGTCTTCTTTGGTGACTTCCCACTCATGACTGAAATGGGGACATTTATCAATAACGGTTCAGAACGTT…
>rpoB_Lcl-117	ACTTGGCAGGACATGACGTAAAATACGGTAAACACCGTACAAGACGCAGTTTTTCACGTATTAAAGAAGTAATCGGTTTGCCAAACCTCATCGAAGTTCAAACATTAAGTTATAAAAACTTCCTCGATGAAGGTCTTGCAAATGTCTTCAAAGAAATGTTTCCAATCGACAACTTTGCGGGTACAATGGAACTCGAATTTGTTGGTTATGAAATGAAAACCCCAAAATATACTGTTGAAGAAGCTCGCGCACATGACGCAAACTATTCAGCACCTATCTATGTAACCTTCCGTCTTGTAAATAAAGAAACTGGTGAATTAAAAACACAAGAAGTCTTCTTTGGTGACTTCCCACTCATGACTGAAATGGGGACATTTATCAATAACGGTTCAGAACGTT…
>rpoB_Lcl-118	ACTTGGCAGGACATGACGTAAAATACGGTAAACACCGTACAAGACGCAGTTTTTCACGTATTAAAGAAGTAATCGGTTTGCCAAACCTCATCGAAGTTCAAACATTAAGTTATAAAAACTTCCTCGATGAAGGTCTTGCAAATGTCTTCAAAGAAATGTTTCCAATCGACAACTTTGCGGGTACAATGGAACTCGAATTTGTTGGTTATGAAATGAAAACCCCAAAATACACTGTTGAAGAAGCTCGCGCACATGACGCAAACTATTCAGCACCTATCTATGTAACCTTCCGTCTTGTAAATAAAGAAACTGGTGAATTAAAAACACAAGAAGTCTTCTTTGGTGACTTCCCACTCATGACTGAAATGGGGACATTTATCAATAACGGTTCAGAACGTT…
>rpoB_Lcl-119	ACTTGGCAGGACATGACGTAAAATACGGTAAACACCGTACAAGACGCAGTTTTTCACGTATTAAAGAAGTAATCGGTTTGCCAAACCTCATCGAAGTTCAAACATTAAGTTATAAAAACTTCCTCGATGAAGGTCTTGCAAATGTCTTCAAAGAAATGTTTCCAATCGACAACTTTGCGGGTACAATGGAACTCGAATTTGTTGGTTATGAAATGAAAACCCCAAAATACACTGTTGAAGAAGCTCGCGCACATGACGCAAACTATTCAGCACCTATCTATGTAACCTTCCGTCTTGTAAATAAAGAAACTGGTGAATTAAAAACACAAGAAGTCTTCTTTGGTGACTTCCCACTCATGACTGAAATGGGGACATTTATCAATAACGGTTCAGAACGTT…
>rpoB_Lcl-120	ACTTGGCAGGACATGACGTAAAATACGGTAAACACCGTACAAGACGCAGTTTTTCACGTATTAAAGAAGTAATCGGTTTGCCAAACCTCATCGAAGTTCAAACATTAAGTTATAAAAACTTTCTCGATGAAGGTCTTGCAAATGTCTTCAAAGAAATGTTTCCAATCGACAACTTTGCGGGTACAATGGAACTCGAATTTGTTGGTTATGAAATGAAAACCCCAAAATACACTGTTGAAGAAGCTCGCGCACATGACGCAAACTATTCAGCACCTATCTATGTAACCTTCCGTCTTGTAAATAAAGAAACTGGTGAATTAAAAACACAAGAAGTCTTCTTTGGTGACTTCCCACTCATGACTGAAATGGGGACATTTATCAATAACGGTTCAGAACGTT…
>rpoB_Lcl-121	ACTTGGCAGGACATGACGTAAAATACGGTAAACACCGTACAAGACGCAGTTTTTCACGTATTAAAGAAGTAATCGGTTTGCCAAACCTCATCGAAGTTCAAACATTAAGTTATAAAAACTTCCTCGATGAAGGTCTTGCAAATGTCTTCAAAGAAATGTTTCCAATCGACAACTTTGCGGGTACAATGGAACTCGAATTTGTTGGTTATGAAATGAAAACCCCAAAATACACTGTTGAAGAAGCTCGCGCACATGACGCAAACTATTCAGCACCTATCTATGTAACCTTCCGTCTTGTAAATAAAGAAACTGGTGAATTAAAAACACAAGAAGTCTTCTTTGGTGACTTCCCACTCATGACTGAAATGGGGACATTTATCAATAACGGTTCAGAACGTT…
>rpoB_Lcl-122	ACTTGGCAGGACATGACGTAAAATACGGTAAACACCGTACAAGACGCAGTTTTTCACGTATTAAAGAAGTAATCGGTTTGCCAAACCTCATCGAAGTTCAAACATTAAGTTATAAAAACTTCCTCGATGAAGGTCTTGCAAATGTCTTCAAAGAAATGTTTCCAATCGACAACTTTGCGGGTACAATGGAACTCGAATTTGTTGGTTATGAAATGAAAACCCCAAAATACACTGTTGAAGAAGCTCGCGCACATGACGCAAACTATTCAGCACCTATCTATGTAACCTTCCGTCTTGTAAATAAAGAAACTGGTGAATTAAAAACACAAGAAGTCTTCTTTGGTGACTTCCCACTCATGACTGAAATGGGGACATTTATCAATAACGGTTCAGAACGTT…
>rpoB_Lcl-123	ACTTGGCAGGACATGACGTAAAATACGGTAAACACCGTACAAGACGCAGTTTTTCACGTATTAAAGAAGTAATCGGTTTGCCAAACCTCATCGAAGTTCAAACATTAAGTTATAAAAACTTCCTCGATGAAGGTCTTGCAAATGTCTTCAAAGAAATGTTTCCAATCGACAACTTTGCGGGTACAATGGAACTCGAATTTGTTGGTTATGAAATGAAAACCCCAAAATACACTGTTGAAGAAGCTCGCGCACATGACGCAAACTATTCAGCACCTATCTATGTAACCTTCCGTCTTGTAAATAAAGAAACTGGTGAATTAAAAACACAAGAAGTCTTCTTTGGTGACTTCCCACTCATGACTGAAATGGGGACATTTATCAATAACGGTTCAGAACGTT…
>rpoB_Lcl-124	ACTTGGCAGGACATGACGTAAAATACGGTAAACACCGTACAAGACGCAGTTTTTCACGTATTAAAGAAGTAATCGGTTTGCCAAACCTCATCGAAGTTCAAACATTAAGTTATAAAAACTTCCTCGATGAAGGTCTTGCAAATGTCTTCAAAGAAATGTTTCCAATCGACAACTTTGCGGGTACAATGGAACTCGAATTTGTTGGTTATGAAATGAAAACCCCAAAATACACTGTTGAAGAAGCTCGCGCACATGACGCAAACTATTCAGCACCTATCTATGTAACCTTCCGTCTTGTAAATAAAGAAACTGGTGAATTAAAAACACAAGAAGTCTTCTTTGGTGACTTCCCACTCATGACTGAAATGGGGACATTTATCAATAACGGTTCAGAACGTT…
>rpoB_Lcl-125	ACTTGGCAGGACATGACGTAAAATACGGTAAACACCGTACAAGACGCAGTTTTTCACGTATTAAAGAAGTAATCGGTTTGCCAAACCTCATCGAAGTTCAAACATTAAGTTATAAAAACTTCCTCGATGAAGGTCTTGCAAATGTCTTCAAAGAAATGTTTCCAATCGACAACTTTGCGGGTACAATGGAACTCGAATTTGTTGGTTATGAAATGAAAACCCCAAAATACACTGTTGAAGAAGCTCGCGCACATGACGCAAACTATTCAGCACCTATCTATGTAACCTTCCGTCTTGTAAATAAAGAAACTGGTGAATTAAAAACACAAGAAGTCTTCTTTGGTGACTTCCCACTCATGACTGAAATGGGGACATTTATCAATAACGGTTCAGAACGTT…
>rpoB_Lcl-126	ACTTGGCAGGACATGACGTAAAATACGGTAAACACCGTACAAGACGCAGTTTTTCACGTATTAAAGAAGTAATCGGTTTGCCAAACCTCATCGAAGTTCAAACATTAAGTTATAAAAACTTCCTCGATGAAGGTCTTGCAAATGTCTTCAAAGAAATGTTTCCAATCGACAACTTTGCGGGTACAATGGAACTCGAATTTGTTGGTTATGAAATGAAAACCCCAAAATACACTGTTGAAGAAGCTCGCGCACATGACGCAAACTATTCAGCACCTATCTATGTAACCTTCCGTCTTGTAAATAAAGAAACTGGTGAATTAAAAACACAAGAAGTCTTCTTTGGTGACTTCCCACTCATGACTGAAATGGGGACATTTATCAATAACGGTTCAGAACGTT…
>rpoB_Lcl-127	ACTTGGCAGGACATGACATAAAATACGGTAAACACCGTACAAGACGCAGTTTTTCACGTATTAAAGAAGTAATCGGTTTGCCAAACCTCATCGAAGTTCAAACATTAAGTTATAAAAACTTCCTCGATGAAGGTCTTGCAAATGTCTTCAAAGAAATGTTTCCAATCGACAACTTTGCGGGTACAATGGAACTCGAATTTGTTGGTTATGAAATGAAACCCCCAAAATACACTGTTGAAGAAGCTCGCGCACATGACGCAAACTATTCAGCACCTATCTATGTAACCTTCCGTCTTGTAAATAAAGAAACTGGTGAATTAAAAACACAAGAAGTCTTCTTTGGTGACTTCCCACTCATGACTGAAATGGGGACATTTATCAATAATGGTTCAGAACGTT…
>rpoB_Lcl-128	ACTTGGCAGGACATGACATAAAGTACGGTAAACACCGTACAAGACGCAGTTTTTCACGTATTAAAGAAGTAATCGGTTTGCCAAACCTCATCGAAGTTCAAACATTAAGTTATAAAAACTTCCTCGATGAAGGTCTTGCAAATGTCTTCAAAGAAATGTTTCCAATCGACAACTTTGCGGGTACAATGGAACTCGAATTTGTTGGTTATGAAATGAAAACCCCAAAATACACTGTTGAAGAAGCTCGCGCACATGACGCAAACTATTCAGCACCTATCTATGTAACCTTCCGTCTTGTAAATAAAGAAACTGGTGAATTAAAAACACAAGAAGTCTTCTTTGGTGACTTCCCACTCATGACTGAAATGGGGACATTTATCAATAATGGTTCAGAACGTT…
>rpoB_Lcl-129	ACTTGGCAGGACATGACGTAAAATACGGTAAACACCGTACAAGACGCAGTTTTTCACGTATTAAAGAAGTAATCGGTTTGCCAAACCTCATCGAAGTTCAAACATTAAGTTATAAAAACTTCCTCGATGAAGGTCTTGCAAATGTCTTCAAAGAAATGTTTCCAATCGACAACTTTGCGGGTACAATGGAACTCGAATTTGTTGGTTATGAAATGAAAACCCCAAAATACACTGTTGAAGAAGCTCGCGCACATGACGCAAACTATTCAGCACCTATCTATGTAACATTCCGTCTTGTAAATAAAGAAACTGGTGAATTAAAAACACAAGAAGTCTTCTTTGGTGACTTCCCACTCATGACTGAAATGGGGACATTTATCAATAATGGTTCAGAACGTT…
>rpoB_Lcl-130	ACTTGGCAGGACATGACATAAAATACGGTAAACACCGTACAAGACGCAGTTTTTCACGTATTAAAGAAGTAATCGGTTTGCCAAACCTCATCGAAGTTCAAACATTAAGTTATAAAAACTTCCTCGATGAAGGTCTTGCAAATGTCTTCAAAGAAATGTTTCCAATCGACAACTTTGCGGGTACAATGGAACTCGAATTTGTTGGTTATGAAATGAAAACCCCAAAATACACTGTTGAAGAAGCTCGCGCACATGACGCAAACTATTCAGCACCTATCTATGTAACCTTCCGTCTTGTAAATAAAGAAACTGGTGAATTAAAAACACAAGAAGTCTTCTTTGGTGACTTCCCACTCATGACTGAAATGGGGACATTTATCAATAATGGTTCAGAACGTT…
>rpoB_Lcl-131	ACTTGGCAGGACATGACATAAAATACGGTAAACACCGTACAAGACGCAGTTTTTCACGTATTAAAGAAGTAATCGGTTTGCCAAACCTCATCGAAGTTCAAACATTAAGTTATAAAAACTTCCTCGATGAAGGTCTTGCAAATGTCTTCAAAGAAATGTTTCCAATCGACAACTTTGCGGGTACAATGGAACTCGAATTTGTTGGTTATGAAATGAAAACCCCAAAATACACTGTTGAAGAAGCTCGCGCACATGACGCAAACTATTCAGCACCTATCTATGTAACCTTCCGTCTTGTAAATAAAGAAACTGGTGAATTAAAAACACAAGAAGTCTTCTTTGGTGACTTCCCACTCATGACTGAAATGGGGACATTTATCAATAATGGTTCAGAACGTT…
>rpoB_Lcl-132	ACTTGGCAGGACATGACATAAAATACGGTAAACACCGTACAAGACGCAGTTTTTCACGTATTAAAGAAGTAATCGGTTTGCCAAACCTCATCGAAGTTCAAACATTAAGTTATAAAAACTTCCTCGATGAAGGTCTTGCAAATGTCTTCAAAGAAATGTTTCCAATCGACAACTTTGCGGGTACAATGGAACTCGAATTTGTTGGTTATGAAATGAAAACCCCAAAATACACTGTTGAAGAAGCTCGCGCACATGACGCAAACTATTCAGCACCTATCTATGTAACCTTCCGTCTTGTAAATAAAGAAACTGGTGAATTAAAAACACAAGAAGTCTTCTTTGGTGACTTCCCACTCATGACTGAAATGGGGACATTTATCAATAATGGTTCAGAACGTT…
>rpoB_Lcl-133	ACTTGGCAGGACATGACATAAAATACGGTAAACACCGTACAAGACGCAGTTTTTCACGTATTAAAGAAGTAATCGGTTTGCCAAACCTCATCGAAGTTCAAACATTAAGTTATAAAAACTTCCTCGATGAAGGTCTTGCAAATGTCTTCAAAGAAATGTTTCCAATCGACAACTTTGCGGGTACAATGGAACTCGAATTTGTTGGTTATGAAATGAAAACCCCAAAATACACTGTTGAAGAAGCTCGCGCACATGACGCAAACTATTCAGCACCTATCTATGTAACCTTCCGTCTTGTAAATAAAGAAACTGGTGAATTAAAAACACAAGAAGTCTTCTTTGGTGACTTCCCACTCATGACTGAAATGGGGACATTTATCAATAATGGTTCAGAACGTT…
>rpoB_Lcl-134	ACTTGGCAGGACATGACATAAAATACGGTAAACACCGTACAAGACGCAGTTTTTCACGTATTAAAGAAGTAATCGGTTTGCCAAACCTCATCGAAGTTCAAACATTAAGTTATAAAAACTTCCTCGATGAAGGTCTTGCAAATGTCTTCAAAGAAATGTTTCCAATCGACAACTTTGCGGGTACAATGGAACTCGAATTTGTTGGTTATGAAATGAAACCCCCAAAATACACTGTTGAAGAAGCTCGCGCACATGACGCAAACTATTCAGCACCTATCTATGTAACCTTCCGTCTTGTAAATAAAGAAACTGGTGAATTAAAAACACAAGAAGTCTTCTTTGGTGACTTCCCACTCATGACTGAAATGGGGACATTTATCAATAATGGTTCAGAACGTT…
>rpoB_Lcl-135	ACTTGGCAGGACATGACATAAAATACGGTAAACACCGTACAAGACGCAGTTTTTCACGTATTAAAGAAGTAATCGGTTTGCCAAACCTCATCGAAGTTCAAACATTAAGTTATAAAAACTTCCTCGATGAAGGTCTTGCAAATGTCTTCAAAGAAATGTTTCCAATCGACAACTTTGCGGGTACAATGGAACTCGAATTTGTTGGTTATGAAATGAAAACCCCAAAATACACTGTTGAAGAAGCTCGCGCACATGACGCAAACTATTCAGCACCTATCTATGTAACCTTCCGTCTTGTAAATAAAGAAACTGGTGAATTAAAAACACAAGAAGTCTTCTTTGGTGACTTCCCACTCATGACTGAAATGGGGACATTTATCAATAATGGTTCAGAACGTT…
>rpoB_Lcl-136	ACTTGGCAGGACATGACATAAAATACGGTAAACACCGTACAAGACGCAGTTTTTCACGTATTAAAGAAGTAATCGGTTTGCCAAACCTCATCGAAGTTCAAACATTAAGTTATAAAAACTTCCTCGATGAAGGTCTTGCAAATGTCTTCAAAGAAATGTTTCCAATCGACAACTTTGCGGGTACAATGGAACTCGAATTTGTTGGTTATGAAATGAAAACCCCAAAATACACTGTTGAAGAAGCTCGCGCACATGACGCAAACTATTCAGCACCTATCTATGTAACCTTCCGTCTTGTAAATAAAGAAACTGGTGAATTAAAAACACAAGAAGTCTTCTTTGGTGACTTCCCACTCATGACTGAAATGGGGACATTTATCAATAATGGTTCAGAACGTT…
>rpoB_Lcl-137	ACTTGGCAGGACATGACATAAAATACGGTAAACACCGTACAAGACGCAGTTTTTCACGTATTAAAGAAGTAATCGGTTTGCCAAACCTCATCGAAGTTCAAACATTAAGTTATAAAAACTTCCTCGATGAAGGTCTTGCAAATGTCTTCAAAGAAATGTTTCCAATCGACAACTTTGCGGGTACAATGGAACTCGAATTTGTTGGTTATGAAATGAAAACCCCAAAATACACTGTTGAAGAAGCTCGCGCACATGACGCAAACTATTCAGCACCTATCTATGTAACCTTCCGTCTTGTAAATAAAGAAACTGGTGAATTAAAAACACAAGAAGTCTTCTTTGGTGACTTCCCACTCATGACTGAAATGGGGACATTTATCAATAATGGTTCAGAACGTT…
>rpoB_Lcl-138	ACTTGGCAGGACATGACATAAAATACGGTAAACACCGTACAAGACGCAGTTTTTCACGTATTAAAGAAGTAATCGGTTTGCCAAACCTCATCGAAGTTCAAACATTAAGTTATAAAAACTTCCTCGATGAAGGTCTTGCAAATGTCTTCAAAGAAATGTTTCCAATCGACAACTTTGCGGGTACAATGGAACTCGAATTTGTTGGTTATGAAATGAAAACCCCAAAATACACTGTTGAAGAAGCTCGCGCACATGACGCAAACTATTCAGCACCTATCTATGTAACCTTCCGTCTTGTAAATAAAGAAACTGGTGAATTAAAAACACAAGAAGTCTTCTTTGGTGACTTCCCACTCATGACTGAAATGGGGACATTTATCAATAATGGTTCAGAACGTT…
>rpoB_Lcl-139	ACTTGGCAGGACATGACATAAAATACGGTAAACACCGTACAAGACGCAGTTTTTCACGTATTAAAGAAGTAATCGGTTTGCCAAACCTCATCGAAGTTCAAACATTAAGTTATAAAAACTTCCTCGATGAAGGTCTTGCAAATGTCTTCAAAGAAATGTTTCCAATCGACAACTTTGCGGGTACAATGGAACTCGAATTTGTTGGTTATGAAATGAAAACCCCAAAATACACTGTTGAAGAAGCTCGCGCACATGACGCAAACTATTCAGCACCTATCTATGTAACCTTCCGTCTTGTAAATAAAGAAACTGGTGAATTAAAAACACAAGAAGTCTTCTTTGGTGACTTCCCACTCATGACTGAAATGGGGACATTTATCAATAATGGTTCAGAACGTT…
>rpoB_Lcl-140	ACTTGGCAGGACATGACATAAAATACGGTAAACACCGTACAAGACGCAGTTTTTCACGTATTAAAGAAGTAATCGGTTTGCCAAACCTCATCGAAGTTCAAACATTAAGTTATAAAAACTTCCTCGATGAAGGTCTTGCAAATGTCTTCAAAGAAATGTTTCCAATCGACAACTTTGCGGGTACAATGGAACTCGAATTTGTTGGTTATGAAATGAAAACCTCAAAATACACTGTTGAAGAAGCTCGCGCACATGATGCAAACTATTCAGCACCTATCTATGTAACCTTCCGTCTTGTAAATAAAGAAACTGGTGAATTAAAAACACAAGAAGTCTTCTTTGGTGACTTCCCACTCATGACTGAAATGGGGACATTTATCAATAATGGTTCAGAACGTT…
>rpoB_Lcl-141	ACTTGGCAGGACATGACGTAAAATACGGTAAACACCGTACAAGACGCAGTTTTTCACGTATTAAAGAAGTAATCGGTTTGCCAAACCTCATCGAAGTTCAAACATTAAGTTATAAAAACTTCCTCGATGAAGGTCTTGCAAATGTCTTCAAAGAAATGTTTCCAATCGACAACTTTGCGGGTACAATGGAACTCGAATTTGTTGGTTATGAAATGAAAACCCCAAAATACACTGTTGAAGAAGCTCGCGCACATGACGCAAACTATTCAGCACCTATCTATGTAACCTTCCGTCTTGTAAATAAAGAAACTGGTGAATTAAAAACACAAGAAGTCTTCTTTGGTGACTTCCCACTCATGACTGAAATGGGGACATTTATCAATAACGGTTCAGAACGTT…
>rpoB_Lcl-142	ACTTGGCAGGACATGACGTAAAATACGGTAAACACCGTACAAGACGCAGTTTTTCACGTATTAAAGAAGTAATCGGTTTGCCAAACCTCATCGAAGTTCAAACATTAAGTTATAAAAACTTCCTCGATGAAGGTCTTGCAAATGTCTTCAAAGAAATGTTTCCAATCGACAACTTTGCGGGTACAATGGAACTCGAATTTGTTGGTTATGAAATGAAAACCCCAAAATATACTGTTGAAGAAGCTCGCGCACATGACGCAAACTATTCAGCACCTATCTATGTAACCTTCCGTCTTGTAAATAAAGAAACTGGTGAATTAAAAACACAAGAAGTCTTTTTTGGTGACTTCCCACTCATGACTGAAATGGGGACATTTATCAATAACGGTTCAGAACGTT…
>rpoB_Lcl-143	ACTTGGCAGGACATGACGTAAAATACGGTAAACACCGTACAAGACGCAGTTTTTCACGTATTAAAGAAGTAATCGGTTTGCCAAACCTCATCGAAGTTCAAACATTAAGTTATAAAAACTTCCTCGATGAAGGTCTTGCAAATGTCTTCAAAGAAATGTTTCCAATCGACAACTTTGCGGGTACAATGGAACTCGAATTTGTTGGTTATGAAATGAAAACCCCAAAATATACTGTTGAAGAAGCTCGCGCACATGACGCAAACTATTCAGCACCTATCTATGTAACCTTCCGTCTTGTAAATAAAGAAACTGGTGAATTAAAAACACAAGAAGTCTTTTTTGGTGACTTCCCACTCATGACTGAAATGGGGACATTTATCAATAACGGTTCAGAACGTT…
>rpoB_Lcl-144	ACTTGGCAGGACATGACGTAAAATACGGTAAACACCGTACAAGACGCAGTTTTTCACGTATTAAAGAAGTAATCGGTTTGCCAAACCTCATCGAAGTTCAAACATTAAGTTATAAAAACTTCCTCGATGAAGGTCTTGCAAATGTCTTCAAAGAAATGTTTCCAATCGACAACTTTGCGGGTACAATGGAACTCGAATTTGTTGGTTATGAAATGAAAACCCCAAAATATACTGTTGAAGAAGCTCGCGCACATGACGCAAACTATTCAGCACCTATCTATGTAACCTTCCGTCTTGTAAATAAAGAAACTGGTGAATTAAAAACACAAGAAGTCTTTTTTGGTGACTTCCCACTCATGACTGAAATGGGGACATTTATCAATAACGGTTCAGAACGTT…
>rpoB_Lcl-145	ACTTGGCAGGACATGACGTAAAATACGGTAAACACCGTACAAGACGCAGTTTTTCACGTATTAAAGAAGTAATCGGTTTGCCAAACCTCATCGAAGTTCAAACATTAAGTTATAAAAACTTCCTCGATGAAGGTCTTGCAAATGTCTTCAAAGAAATGTTTCCAATCGACAACTTTGCGGGTACAATGGAACTCGAATTTGTTGGTTATGAAATGAAAACCCCAAAATACACTGTTGAAGAAGCTCGCGCACATGACGCAAACTATTCAGCACCTATCTATGTAACCTTCCGTCTTGTAAATAAAGAAACTGGTGAATTAAAAACACAAGAAGTCTTCTTTGGTGACTTCCCACTCATGACTGAAATGGGGACATTTATCAATAACGGTTCAGAACGTT…
>rpoB_Lcl-146	ACTTGGCAGGACATGACGTAAAATACGGTAAACACCGTACAAGACGCAGTTTTTCACGTATTAAAGAAGTAATCGGTTTGCCAAACCTCATCGAAGTTCAAACATTAAGTTATAAAAACTTCCTCGATGAAGGTCTTGCAAATGTCTTCAAAGAAATGTTTCCAATCGACAACTTTGCGGGTACAATGGAACTCGAATTTGTTGGTTATGAAATGAAAACCCCAAAATATACTGTTGAAGAAGCTCGCGCACATGACGCAAACTATTCAGCACCTATCTATGTAACCTTCCGTCTTGTAAATAAAGAAACTGGTGAATTAAAAACACAAGAAGTCTTTTTTGGTGACTTCCCACTCATGACTGAAATGGGGACATTTATCAATAACGGTTCAGAACGTT…
>rpoB_Lcl-147	ACTTGGCAGGACATGACGTAAAATACGGTAAACACCGTACAAGACGCAGTTTTTCACGTATTAAAGAAGTAATCGGTTTGCCAAACCTCATCGAAGTTCAAACATTAAGTTATAAAAACTTCCTCGATGAAGGTCTTGCAAATGTCTTCAAAGAAATGTTTCCAATCGACAACTTTGCGGGTACAATGGAACTCGAATTTGTTGGTTATGAAATGAAAACCCCAAAATACACTGTTGAAGAAGCTCGCGCACATGACGCAAACTATTCAGCACCTATCTATGTAACCTTCCGTCTTGTAAATAAAGAAACTGGTGAATTAAAAACACAAGAAGTCTTCTTTGGTGACTTCCCACTCATGACTGAAATGGGGACATTTATCAATAACGGTTCAGAACGTT…
>rpoB_Lcl-148	ACTTGGCAGGACATGACGTAAAATACGGTAAACACCGTACAAGACGCAGTTTTTCACGTATTAAAGAAGTAATCGGTTTGCCAAACCTCATCGAAGTTCAAACATTAAGTTATAAAAACTTCCTCGATGAAGGTCTTGCAAATGTCTTCAAAGAAATGTTTCCAATCGACAACTTTGCGGGTACAATGGAACTCGAATTTGTTGGTTATGAAATGAAAACCCCAAAATACACTGTTGAAGAAGCTCGCGCACATGACGCAAACTATTCAGCACCTATCTATGTAACCTTCCGTCTTGTAAATAAAGAAACTGGTGAATTAAAAACACAAGAAGTCTTCTTTGGTGACTTCCCACTCATGACTGAAATGGGGACATTTATCAATAACGGTTCAGAACGTT…
>rpoB_Lcl-149	ACTTGGCAGGACATGACGTAAAATACGGTAAACACCGTACAAGACGCAGTTTTTCACGTATTAAAGAAGTAATCGGTTTGCCAAACCTCATCGAAGTTCAAACATTAAGTTATAAAAACTTCCTCGATGAAGGTCTTGCAAATGTCTTCAAAGAAATGTTTCCAATCGACAACTTTGCGGGTACAATGGAACTCGAATTTGTTGGTTATGAAATGAAAACCCCAAAATACACTGTTGAAGAAGCTCGCGCACATGACGCAAACTATTCAGCACCTATCTATGTAACCTTCCGTCTTGTAAATAAAGAAACTGGTGAATTAAAAACACAAGAAGTCTTCTTTGGTGACTTCCCACTCATGACTGAAATGGGGACATTTATCAATAACGGTTCAGAACGTT…
>rpoB_Lcl-150	ACTTGGCAGGACATGACGTAAAATACGGTAAACACCGTACAAGACGCAGTTTTTCACGTATTAAAGAAGTAATCGGTTTGCCAAACCTCATCGAAGTTCAAACATTAAGTTATAAAAACTTCCTCGATGAAGGTCTTGCAAATGTCTTCAAAGAAATGTTTCCAATCGACAACTTTGCGGGTACAATGGAACTCGAATTTGTTGGTTATGAAATGAAAACCCCAAAATACACTGTTGAAGAAGCTCGCGCACATGACGCAAACTATTCAGCACCTATCTATGTAACCTTCCGTCTTGTAAATAAAGAAACTGGTGAATTAAAAACACAAGAAGTCTTCTTTGGTGACTTCCCACTCATGACTGAAATGGGGACATTTATCAATAACGGTTCAGAACGTT…
>rpoB_Lcl-151	ACTTGGCAGGACATGACGTAAAATACGGTAAACACCGTACAAGACGCAGTTTTTCACGTATTAAAGAAGTAATCGGTTTGCCAAACCTCATCGAAGTTCAAACATTAAGTTATAAAAACTTCCTCGATGAAGGTCTTGCAAATGTCTTCAAAGAAATGTTTCCAATCGACAACTTTGCGGGTACAATGGAACTCGAATTTGTTGGTTATGAAATGAAAACCCCAAAATACACTGTTGAAGAAGCTCGCGCACATGACGCAAACTATTCAGCACCTATCTATGTAACCTTCCGTCTTGTAAATAAAGAAACTGGTGAATTAAAAACACAAGAAGTCTTCTTTGGTGACTTCCCACTCATGACTGAAATGGGGACATTTATCAATAACGGTTCAGAACGTT…
>rpoB_Lcl-152	ACTTGGCAGGACATGACGTAAAATACGGTAAACACCGTACAAGACGCAGTTTTTCACGTATTAAAGAAGTAATCGGTTTGCCAAACCTCATCGAAGTTCAAACATTAAGTTATAAAAACTTCCTCGATGAAGGTCTTGCAAATGTCTTCAAAGAAATGTTTCCAATCGACAACTTTGCGGGTACAATGGAACTCGAATTTGTTGGTTATGAAATGAAAACCCCAAAATACACTGTTGAAGAAGCTCGCGCACATGACGCAAACTATTCAGCACCTATCTATGTAACCTTCCGTCTTGTAAATAAAGAAACTGGTGAATTAAAAACACAAGAAGTCTTCTTTGGTGACTTCCCACTCATGACTGAAATGGGGACATTTATCAATAACGGTTCAGAACGTT…
>rpoB_Lcl-153	ACTTGGCAGGACATGACGTAAAATACGGTAAACACCGTACAAGACGCAGTTTTTCACGTATTAAAGAAGTAATCGGTTTGCCAAACCTCATCGAAGTTCAAACATTAAGTTATAAAAACTTCCTCGATGAAGGTCTTGCAAATGTCTTCAAAGAAATGTTTCCAATCGACAACTTTGCGGGTACAATGGAACTCGAATTTGTTGGTTATGAAATGAAAACCCCAAAATACACTGTTGAAGAAGCTCGCGCACATGACGCAAACTATTCAGCACCTATCTATGTAACCTTCCGTCTTGTAAATAAAGAAACTGGTGAATTAAAAACACAAGAAGTCTTCTTTGGTGACTTCCCACTCATGACTGAAATGGGGACATTTATCAATAACGGTTCAGAACGTT…
>rpoB_Lcl-154	ACTTGGCAGGACATGACGTAAAATACGGTAAACACCGTACAAGACGCAGTTTTTCACGTATTAAAGAAGTAATCGGTTTGCCAAACCTCATCGAAGTTCAAACATTAAGTTATAAAAACTTCCTCGATGAAGGTCTTGCAAATGTCTTCAAAGAAATGTTTCCAATCGACAACTTTGCGGGTACAATGGAACTCGAATTTGTTGGTTATGAAATGAAAACCCCAAAATACACTGTTGAAGAAGCTCGCGCACATGACGCAAACTATTCAGCACCTATCTATGTAACCTTCCGTCTTGTAAATAAAGAAACTGGTGAATTAAAAACACAAGAAGTCTTCTTTGGTGACTTCCCACTCATGACTGAAATGGGGACATTTATCAATAACGGTTCAGAACGTT…
>rpoB_Lcl-155	ACTTGGCAGGACATGACGTAAAATACGGTAAACACCGTACAAGACGCAGTTTTTCACGTATTAAAGAAGTAATCGGTTTGCCAAACCTCATCGAAGTTCAAACATTAAGTTATAAAAACTTCCTCGATGAAGGTCTTGCAAATGTCTTCAAAGAAATGTTTCCAATCGACAACTTTGCGGGTACAATGGAACTCGAATTTGTTGGTTATGAAATGAAAACCCCAAAATACACTGTTGAAGAAGCTCGCGCACATGACGCAAACTATTCAGCACCTATCTATGTAACATTCCGTCTTGTAAATAAAGAAACTGGTGAATTAAAAACACAAGAAGTCTTCTTTGGTGACTTCCCACTCATGACTGAAATGGGGACATTTATCAATAATGGTTCAGAACGTT…
>rpoB_Lcl-156	ACTTGGCAGGACATGACATAAAGTACGGTAAACACCGTACAAGACGCAGTTTTTCACGTATTAAAGAAGTAATCGGTTTGCCAAACCTCATCGAAGTTCAAACATTAAGTTATAAAAACTTCCTCGATGAAGGTCTTGCAAATGTCTTCAAAGAAATGTTTCCAATCGACAACTTTGCGGGTACAATGGAACTCGAATTTGTTGGTTATGAAATGAAAACCCCAAAATACACTGTTGAAGAAGCTCGCGCACATGACGCAAACTATTCAGCACCTATCTATGTAACCTTCCGTCTTGTAAATAAAGAAACTGGTGAATTAAAAACACAAGAAGTCTTCTTTGGTGACTTCCCACTCATGACTGAAATGGGGACATTTATCAATAATGGTTCAGAACGTT…
>rpoB_Lcl-157	ACTTGGCAGGACATGACGTAAAATACGGTAAACACCGTACAAGACGCAGTTTTTCACGTATTAAAGAAGTAATCGGTTTGCCAAACCTCATCGAAGTTCAAACATTAAGTTATAAAAACTTCCTCGATGAAGGTCTTGCAAATGTCTTCAAAGAAATGTTTCCAATCGACAACTTTGCGGGTACAATGGAACTCGAATTTGTTGGTTATGAAATGAAAACCCCAAAATACACTGTTGAAGAAGCTCGCGCACATGACGCAAACTATTCAGCACCTATCTATGTAACCTTCCGTCTTGTAAATAAAGAAACTGGTGAATTAAAAACACAAGAAGTCTTCTTTGGTGACTTCCCACTCATGACTGAAATGGGGACATTTATCAATAACGGTTCAGAACGTT…
>rpoB_Lcl-158	ACTTGGCAGGACATGACGTAAAATACGGTAAACACCGTACAAGACGCAGTTTTTCACGTATTAAAGAAGTAATCGGTTTGCCAAACCTCATCGAAGTTCAAACATTAAGTTATAAAAACTTCCTCGATGAAGGTCTTGCAAATGTCTTCAAAGAAATGTTTCCAATCGACAACTTTGCGGGTACAATGGAACTCGAATTTGTTGGTTATGAAATGAAAACCCCAAAATACACTGTTGAAGAAGCTCGCGCACATGACGCAAACTATTCAGCACCTATCTATGTAACCTTCCGTCTTGTAAATAAAGAAACTGGTGAATTAAAAACACAAGAAGTCTTCTTTGGTGACTTCCCACTCATGACTGAAATGGGGACATTTATCAATAACGGTTCAGAACGTT…
>rpoB_Lcl-159	ACTTGGCAGGACATGACGTAAAATACGGTAAACACCGTACAAGACGCAGTTTTTCACGTATTAAAGAAGTAATCGGTTTGCCAAACCTCATCGAAGTTCAAACATTAAGTTATAAAAACTTCCTCGATGAAGGTCTTGCAAATGTCTTCAAAGAAATGTTTCCAATCGACAACTTTGCGGGTACAATGGAACTCGAATTTGTTGGTTATGAAATGAAAACCCCAAAATACACTGTTGAAGAAGCTCGCGCACATGACGCAAACTATTCAGCACCTATCTATGTAACCTTCCGTCTTGTAAATAAAGAAACTGGTGAATTAAAAACACAAGAAGTCTTCTTTGGTGACTTCCCACTCATGACTGAAATGGGGACATTTATCAATAACGGTTCAGAACGTT…
>rpoB_Lcl-160	ACTTGGCAGGACATGACGTAAAATACGGTAAACACCGTACAAGACGCAGTTTTTCACGTATTAAAGAAGTAATCGGTTTGCCAAACCTCATCGAAGTTCAAACATTAAGTTATAAAAACTTCCTCGATGAAGGTCTTGCAAATGTCTTCAAAGAAATGTTTCCAATCGACAACTTTGCGGGTACAATGGAACTCGAATTTGTTGGTTATGAAATGAAAACCCCAAAATACACTGTTGAAGAAGCTCGCGCACATGACGCAAACTATTCAGCACCTATCTATGTAACCTTCCGTCTTGTAAATAAAGAAACTGGTGAATTAAAAACACAAGAAGTCTTCTTTGGTGACTTCCCACTCATGACTGAAATGGGGACATTTATCAATAACGGTTCAGAACGTT…
>rpoB_Lcl-161	ACTTGGCAGGACATGACATAAAATACGGTAAACACCGTACAAGACGCAGTTTTTCACGTATTAAAGAAGTAATCGGTTTGCCAAACCTCATCGAAGTTCAAACATTAAGTTATAAAAACTTCCTCGATGAAGGTCTTGCAAATGTCTTCAAAGAAATGTTTCCAATCGACAACTTTGCGGGTACAATGGAACTCGAATTTGTTGGTTATGAAATGAAAACCCCAAAATACACTGTTGAAGAAGCTCGCGCACATGACGCAAACTATTCAGCACCTATCTATGTAACCTTCCGTCTTGTAAATAAAGAAACTGGTGAATTAAAAACACAAGAAGTCTTCTTTGGTGACTTCCCACTCATGACTGAAATGGGGACATTTATCAATAATGGTTCAGAACGTT…
>rpoB_Lcl-162	ACTTGGCAGGACATGACGTAAAATACGGTAAACACCGTACAAGACGCAGTTTTTCACGTATTAAAGAAGTAATCGGTTTGCCAAACCTCATCGAAGTTCAAACATTAAGTTATAAAAACTTCCTCGATGAAGGTCTTGCAAATGTCTTCAAAGAAATGTTTCCAATCGACAACTTTGCGGGTACAATGGAACTCGAATTTGTTGGTTATGAAATGAAAACCCCAAAATACACTGTTGAAGAAGCTCGCGCACATGACGCAAACTATTCAGCACCTATCTATGTAACCTTCCGTCTTGTAAATAAAGAAACTGGTGAATTAAAAACACAAGAAGTCTTCTTTGGTGACTTCCCACTCATGACTGAAATGGGGACATTTATCAATAACGGTTCAGAACGTT…
>rpoB_Lcl-163	ACTTGGCAGGACATGACGTAAAATACGGTAAACACCGTACAAGACGCAGTTTTTCACGTATTAAAGAAGTAATCGGTTTGCCAAACCTCATCGAAGTTCAAACATTAAGTTATAAAAACTTCCTCGATGAAGGTCTTGCAAATGTCTTCAAAGAAATGTTTCCAATCGACAACTTTGCGGGTACAATGGAACTCGAATTTGTTGGTTATGAAATGAAAACCCCAAAATATACTGTTGAAGAAGCTCGCGCACATGACGCAAACTATTCAGCACCTATCTATGTAACCTTCCGTCTTGTAAATAAAGAAACTGGTGAATTAAAAACACAAGAAGTCTTTTTTGGTGACTTCCCACTCATGACTGAAATGGGGACATTTATCAATAACGGTTCAGAACGTT…
>rpoB_Lcl-164	ACTTGGCAGGACATGACGTAAAATACGGTAAACACCGTACAAGACGCAGTTTTTCACGTATTAAAGAAGTAATCGGTTTGCCAAACCTCATCGAAGTTCAAACATTAAGTTATAAAAACTTCCTCGATGAAGGTCTTGCAAATGTCTTCAAAGAAATGTTTCCAATCGACAACTTTGCGGGTACAATGGAACTCGAATTTGTTGGTTATGAAATGAAAACCCCAAAATATACTGTTGAAGAAGCTCGCGCACATGACGCAAACTATTCAGCACCTATCTATGTAACCTTCCGTCTTGTAAATAAAGAAACTGGTGAATTAAAAACACAAGAAGTCTTTTTTGGTGACTTCCCACTCATGACTGAAATGGGGACATTTATCAATAACGGTTCAGAACGTT…
>rpoB_Lcl-165	ACTTGGCAGGACATGACGTAAAATACGGTAAACACCGTACAAGACGCAGTTTTTCACGTATTAAAGAAGTAATCGGTTTGCCAAACCTCATCGAAGTTCAAACATTAAGTTATAAAAACTTCCTCGATGAAGGTCTTGCAAATGTCTTCAAAGAAATGTTTCCAATCGACAACTTTGCGGGTACAATGGAACTCGAATTTGTTGGTTATGAAATGAAAACCCCAAAATACACTGTTGAAGAAGCTCGCGCACATGACGCAAACTATTCAGCACCTATCTATGTAACCTTCCGTCTTGTAAATAAAGAAACTGGTGAATTAAAAACACAAGAAGTCTTCTTTGGTGACTTCCCACTCATGACTGAAATGGGGACATTTATCAATAACGGTTCAGAACGTT…
>rpoB_Lcl-166	ACTTGGCAGGACATGACGTAAAATACGGTAAACACCGTACAAGACGCAGTTTTTCACGTATTAAAGAAGTAATCGGTTTGCCAAACCTCATCGAAGTTCAAACATTAAGTTATAAAAACTTCCTCGATGAAGGTCTTGCAAATGTCTTCAAAGAAATGTTTCCAATCGACAACTTTGCGGGTACAATGGAACTCGAATTTGTTGGTTATGAAATGAAAACCCCAAAATACACTGTTGAAGAAGCTCGCGCACATGACGCAAACTATTCAGCACCTATCTATGTAACCTTCCGTCTTGTAAATAAAGAAACTGGTGAATTAAAAACACAAGAAGTCTTCTTTGGTGACTTCCCACTCATGACTGAAATGGGGACATTTATCAATAACGGTTCAGAACGTT…
>rpoB_Lcl-167	ACTTGGCAGGACATGACGTAAAATACGGTAAACACCGTACAAGACGCAGTTTTTCACGTATTAAAGAAGTAATCGGTTTGCCAAACCTCATCGAAGTTCAAACATTAAGTTATAAAAACTTCCTCGATGAAGGTCTTGCAAATGTCTTCAAAGAAATGTTTCCAATCGACAACTTTGCGGGTACAATGGAACTCGAATTTGTTGGTTATGAAATGAAAACCCCAAAATACACTGTTGAAGAAGCTCGCGCACATGACGCAAACTATTCAGCACCTATCTATGTAACCTTCCGTCTTGTAAATAAAGAAACTGGTGAATTAAAAACACAAGAAGTCTTCTTTGGTGACTTCCCACTCATGACTGAAATGGGGACATTTATCAATAACGGTTCAGAACGTT…
>rpoB_Lcl-168	ACTTGGCAGGACATGACGTAAAATACGGTAAACACCGTACAAGACGCAGTTTTTCACGTATTAAAGAAGTAATCGGTTTGCCAAACCTCATCGAAGTTCAAACATTAAGTTATAAAAACTTCCTCGATGAAGGTCTTGCAAATGTCTTCAAAGAAATGTTTCCAATCGACAACTTTGCGGGTACAATGGAACTCGAATTTGTTGGTTATGAAATGAAAACCCCAAAATACACTGTTGAAGAAGCTCGCGCACATGACGCAAACTATTCAGCACCTATCTATGTAACCTTCCGTCTTGTAAATAAAGAAACTGGTGAATTAAAAACACAAGAAGTCTTCTTTGGTGACTTCCCACTCATGACTGAAATGGGGACATTTATCAATAACGGTTCAGAACGTT…
>rpoB_Lcl-169	ACTTGGCAGGACATGACGTAAAATACGGTAAACACCGTACAAGACGCAGTTTTTCACGTATTAAAGAAGTAATCGGTTTGCCAAACCTCATCGAAGTTCAAACATTAAGTTATAAAAACTTCCTCGATGAAGGTCTTGCAAATGTCTTCAAAGAAATGTTTCCAATCGACAACTTTGCGGGTACAATGGAACTCGAATTTGTTGGTTATGAAATGAAAACCCCAAAATACACTGTTGAAGAAGCTCGCGCACATGACGCAAACTATTCAGCACCTATCTATGTAACCTTCCGTCTTGTAAATAAAGAAACTGGTGAATTAAAAACACAAGAAGTCTTCTTTGGTGACTTCCCACTCATGACTGAAATGGGGACATTTATCAATAACGGTTCAGAACGTT…
>rpoB_Lcl-170	ACTTGGCAGGACATGACGTAAAATACGGTAAACACCGTACAAGACGCAGTTTTTCACGTATTAAAGAAGTAATCGGTTTGCCAAACCTCATCGAAGTTCAAACATTAAGTTATAAAAACTTCCTCGATGAAGGTCTTGCAAATGTCTTCAAAGAAATGTTTCCAATCGACAACTTTGCGGGTACAATGGAACTCGAATTTGTTGGTTATGAAATGAAAACCCCAAAATACACTGTTGAAGAAGCTCGCGCACATGACGCAAACTATTCAGCACCTATCTATGTAACCTTCCGTCTTGTAAATAAAGAAACTGGTGAATTAAAAACACAAGAAGTCTTCTTTGGTGACTTCCCACTCATGACTGAAATGGGGACATTTATCAATAACGGTTCAGAACGTT…
>rpoB_Lcl-171	ACTTGGCAGGACATGACGTAAAATACGGTAAACACCGTACAAGACGCAGTTTTTCACGTATTAAAGAAGTAATCGGTTTGCCAAACCTCATCGAAGTTCAAACATTAAGTTATAAAAACTTCCTCGATGAAGGTCTTGCAAATGTCTTCAAAGAAATGTTTCCAATCGACAACTTTGCGGGTACAATGGAACTCGAATTTGTTGGTTATGAAATGAAAACCCCAAAATACACTGTTGAAGAAGCTCGCGCACATGACGCAAACTATTCAGCACCTATCTATGTAACCTTCCGTCTTGTAAATAAAGAAACTGGTGAATTAAAAACACAAGAAGTCTTCTTTGGTGACTTCCCACTCATGACTGAAATGGGGACATTTATCAATAACGGTTCAGAACGTT…
>rpoB_Lcl-172	ACTTGGCAGGACATGACGTAAAATACGGTAAACACCGTACAAGACGCAGTTTTTCACGTATTAAAGAAGTAATCGGTTTGCCAAACCTCATCGAAGTTCAAACATTAAGTTATAAAAACTTCCTCGATGAAGGTCTTGCAAATGTCTTCAAAGAAATGTTTCCAATCGACAACTTTGCGGGTACAATGGAACTCGAATTTGTTGGTTATGAAATGAAAACCCCAAAATACACTGTTGAAGAAGCTCGCGCACATGACGCAAACTATTCAGCACCTATCTATGTAACCTTCCGTCTTGTAAATAAAGAAACTGGTGAATTAAAAACACAAGAAGTCTTCTTTGGTGACTTCCCACTCATGACTGAAATGGGGACATTTATCAATAACGGTTCAGAACGTT…
>rpoB_Lcl-173	ACTTGGCAGGACATGACGTAAAATACGGTAAACACCGTACAAGACGCAGTTTTTCACGTATTAAAGAAGTAATCGGTTTGCCAAACCTCATCGAAGTTCAAACATTAAGTTATAAAAACTTCCTCGATGAAGGTCTTGCAAATGTCTTCAAAGAAATGTTTCCAATCGACAACTTTGCGGGTACAATGGAACTCGAATTTGTTGGTTATGAAATGAAAACCCCAAAATACACTGTTGAAGAAGCTCGCGCACATGACGCAAACTATTCAGCACCTATCTATGTAACATTCCGTCTTGTAAATAAAGAAACTGGTGAATTAAAAACACAAGAAGTCTTCTTTGGTGACTTCCCACTCATGACTGAAATGGGGACATTTATCAATAATGGTTCAGAACGTT…
>rpoB_Lcl-174	ACTTGGCAGGACATGACGTAAAATACGGTAAACACCGTACAAGACGCAGTTTTTCACGTATTAAAGAAGTAATCGGTTTGCCAAACCTCATCGAAGTTCAAACATTAAGTTATAAAAACTTCCTCGATGAAGGTCTTGCAAATGTCTTCAAAGAAATGTTTCCAATCGACAACTTTGCGGGTACAATGGAACTCGAATTTGTTGGTTATGAAATGAAAACCCCAAAATACACTGTTGAAGAAGCTCGCGCACATGACGCAAACTATTCAGCACCTATCTATGTAACATTCCGTCTTGTAAATAAAGAAACTGGTGAATTAAAAACACAAGAAGTCTTCTTTGGTGACTTCCCACTCATGACTGAAATGGGGACATTTATCAATAATGGTTCAGAACGTT…
>rpoB_Lcl-175	ACTTGGCAGGACATGACGTAAAATACGGTAAACACCGTACAAGACGCAGTTTTTCACGTATTAAAGAAGTAATCGGTTTGCCAAACCTCATCGAAGTTCAAACATTAAGTTATAAAAACTTCCTCGATGAAGGTCTTGCAAATGTCTTCAAAGAAATGTTTCCAATCGACAACTTTGCGGGTACAATGGAACTCGAATTTGTTGGTTATGAAATGAAAACCCCAAAATACACTGTTGAAGAAGCTCGCGCACATGACGCAAACTATTCAGCACCTATCTATGTAACATTCCGTCTTGTAAATAAAGAAACTGGTGAATTAAAAACACAAGAAGTCTTCTTTGGTGACTTCCCACTCATGACTGAAATGGGGACATTTATCAATAATGGTTCAGAACGTT…
>rpoB_Lcl-176	ACTTGGCAGGACATGACGTAAAATACGGTAAACACCGTACAAGACGCAGTTTTTCACGTATTAAAGAAGTAATCGGTTTGCCAAACCTCATCGAAGTTCAAACATTAAGTTATAAAAACTTCCTCGATGAAGGTCTTGCAAATGTCTTCAAAGAAATGTTTCCAATCGACAACTTTGCGGGTACAATGGAACTCGAATTTGTTGGTTATGAAATGAAAACCCCAAAATACACTGTTGAAGAAGCTCGCGCACATGACGCAAACTATTCAGCACCTATCTATGTAACATTCCGTCTTGTAAATAAAGAAACTGGTGAATTAAAAACACAAGAAGTCTTCTTTGGTGACTTCCCACTCATGACTGAAATGGGGACATTTATCAATAATGGTTCAGAACGTT…
>rpoB_Lcl-177	ACTTGGCAGGACATGACGTAAAATACGGTAAACACCGTACAAGACGCAGTTTTTCACGTATTAAAGAAGTAATCGGTTTGCCAAACCTCATCGAAGTTCAAACATTAAGTTATAAAAACTTCCTCGATGAAGGTCTTGCAAATGTCTTCAAAGAAATGTTTCCAATCGACAACTTTGCGGGTACAATGGAACTCGAATTTGTTGGTTATGAAATGAAAACCCCAAAATACACTGTTGAAGAAGCTCGCGCACATGACGCAAACTATTCAGCACCTATCTATGTAACATTCCGTCTTGTAAATAAAGAAACTGGTGAATTAAAAACACAAGAAGTCTTCTTTGGTGACTTCCCACTCATGACTGAAATGGGGACATTTATCAATAATGGTTCAGAACGTT…
>rpoB_Lcl-178	ACTTGGCAGGACATGACGTAAAATACGGTAAACACCGTACAAGACGCAGTTTTTCACGTATTAAAGAAGTAATCGGTTTGCCAAACCTCATCGAAGTTCAAACATTAAGTTATAAAAACTTCCTCGATGAAGGTCTTGCAAATGTCTTCAAAGAAATGTTTCCAATCGACAACTTTGCGGGTACAATGGAACTCGAATTTGTTGGTTATGAAATGAAAACCCCAAAATACACTGTTGAAGAAGCTCGCGCACATGACGCAAACTATTCAGCACCTATCTATGTAACCTTCCGTCTTGTAAATAAAGAAACTGGTGAATTAAAAACACAAGAAGTCTTCTTTGGTGACTTCCCACTCATGACTGAAATGGGGACATTTATCAATAACGGTTCAGAACGTT…
>rpoB_Lcl-179	ACTTGGCAGGACATGACATAAAATACGGTAAACACCGTACAAGACGGAGTTTTTCACGTATTAAAGAAGTAATCGGTTTGCCAAACCTCATCGAAGTTCAAACATTAAGTTATAAAAACTTCCTCGATGAAGGTCTTGCAAATGTCTTCAAAGAAATGTTTCCAATCGACAACTTTGCGGGTACAATGGAACTCGAATTTGTTGGTTATGAAATGAAAACCCCAAAATACACTGTTGAAGAAGCTCGCGCACATGACGCAAACTATTCAGCACCTATCTATGTAACCTTCCGTCTTGTAAATAAAGAAACTGGTGAATTAAAAACACAAGAAGTCTTCTTTGGTGACTTCCCACTCATGACTGAAATGGGGACATTTATCAATAATGGTTCAGAACGTT…
>rpoB_Lcl-180	ACTTGGCAGGACATGACGTAAAATACGGTAAACACCGTACAAGACGCAGTTTTTCACGTATTAAAGAAGTAATCGGTTTGCCAAACCTCATCGAAGTTCAAACATTAAGTTATAAAAACTTTCTCGATGAAGGTCTTGCAAATGTCTTCAAAGAAATGTTTCCAATCGACAACTTTGCGGGTACAATGGAACTCGAATTTGTTGGTTATGAAATGAAAACCCCAAAATACACTGTTGAAGAAGCTCGCGCACATGACGCAAACTATTCAGCACCTATCTATGTAACCTTCCGTCTTGTAAATAAAGAAACTGGTGAATTAAAAACACAAGAAGTCTTCTTTGGTGACTTCCCACTCATGACTGAAATGGGGACATTTATCAATAACGGTTCAGAACGTT…
>rpoB_Lcl-181	ACTTGGCAGGACATGACGTAAAATACGGTAAACACCGTACAAGACGCAGTTTTTCACGTATTAAAGAAGTAATCGGTTTGCCAAACCTCATCGAAGTTCAAACATTAAGTTATAAAAACTTCCTCGATGAAGGTCTTGCAAATGTCTTCAAAGAAATGTTTCCAATCGACAACTTTGCGGGTACAATGGAACTCGAATTTGTTGGTTATGAAATGAAAACCCCAAAATACACTGTTGAAGAAGCTCGCGCACATGACGCAAACTATTCAGCACCTATCTATGTAACCTTCCGTCTTGTAAATAAAGAAACTGGTGAATTAAAAACACAAGAAGTCTTCTTTGGTGACTTCCCACTCATGACTGAAATGGGGACATTTATCAATAACGGTTCAGAACGTT…
>rpoB_Lcl-182	ACTTGGCAGGACATGACATAAAATACGGTAAACACCGTACAAGACGCAGTTTTTCACGTATTAAAGAAGTAATCGGTTTGCCAAACCTCATCGAAGTTCAAACATTAAGTTATAAAAACTTCCTCGATGAAGGTCTTGCAAATGTCTTCAAAGAAATGTTTCCAATCGACAACTTTGCGGGTACAATGGAACTCGAATTTGTTGGTTATGAAATGAAAACCCCAAAATACACTGTTGAAGAAGCTCGCGCACATGACGCAAACTATTCAGCACCTATCTATGTAACCTTCCGTCTTGTAAATAAAGAAACTGGTGAATTAAAAACACAAGAAGTCTTCTTTGGTGAATTCCCACTCATGACTGAAATGGGGACATTTATCAATAATGGTTCAGAACGTT…
>rpoB_Lcl-183	ACTTGGCAGGACATGACGTAAAATACGGTAAACACCGTACAAGACGCAGTTTTTCACGTATTAAAGAAGTAATCGGTTTGCCAAACCTCATCGAAGTTCAAACATTAAGTTATAAAAACTTCCTCGATGAAGGTCTTGCAAATGTCTTCAAAGAAATGTTTCCAATCGACAACTTTGCGGGTACAATGGAACTCGAATTTGTTGGTTATGAAATGAAAACCCCAAAATACACTGTTGAAGAAGCTCGCGCACATGACGCAAACTATTCAGCACCTATCTATGTAACCTTCCGTCTTGTAAATAAAGAAACTGGTGAATTAAAAACACAAGAAGTCTTCTTTGGTGACTTCCCACTCATGACTGAAATGGGGACATTTATCAATAACGGTTCAGAACGTT…
>rpoB_Lcl-184	ACTTGGCAGGACATGACGTAAAATACGGTAAACACCGTACAAGACGCAGTTTTTCACGTATTAAAGAAGTAATCGGTTTGCCAAACCTCATCGAAGTTCAAACATTAAGTTATAAAAACTTCCTCGATGAAGGTCTTGCAAATGTCTTCAAAGAAATGTTTCCAATCGACAACTTTGCGGGTACAATGGAACTCGAATTTGTTGGTTATGAAATGAAAACCCCAAAATACACTGTTGAAGAAGCTCGCGCACATGACGCAAACTATTCAGCACCTATCTATGTAACATTCCGTCTTGTAAATAAAGAAACTGGTGAATTAAAAACACAAGAAGTCTTCTTTGGTGACTTCCCACTCATGACTGAAATGGGGACATTTATCAATAATGGTTCAGAACGTT…
>rpoB_Lcl-185	ACTTGGCAGGACATGACGTAAAATACGGTAAACACCGTACAAGACGCAGTTTTTCACGTATTAAAGAAGTAATCGGTTTGCCAAACCTCATCGAAGTTCAAACATTAAGTTATAAAAACTTCCTCGATGAAGGTCTTGCAAATGTCTTCAAAGAAATGTTTCCAATCGACAACTTTGCGGGTACAATGGAACTCGAATTTGTTGGTTATGAAATGAAAACCCCAAAATACACTGTTGAAGAAGCTCGCGCACATGACGCAAACTATTCAGCACCTATCTATGTAACCTTCCGTCTTGTAAATAAAGAAACTGGTGAATTAAAAACACAAGAAGTCTTCTTTGGTGACTTCCCACTCATGACTGAAATGGGGACATTTATCAATAACGGTTCAGAACGTT…
>rpoB_Lcl-186	ACTTGGCAGGACATGACGTAAAATACGGTAAACACCGTACAAGACGCAGTTTTTCACGTATTAAAGAAGTAATCGGTTTGCCAAACCTCATCGAAGTTCAAACATTAAGTTATAAAAACTTCCTCGATGAAGGTCTTGCAAATGTCTTCAAAGAAATGTTTCCAATCGACAACTTTGCGGGTACAATGGAACTCGAATTTGTTGGTTATGAAATGAAAACCCCAAAATACACTGTTGAAGAAGCTCGCGCACATGACGCAAACTATTCAGCACCTATCTATGTAACATTCCGTCTTGTAAATAAAGAAACTGGTGAATTAAAAACACAAGAAGTCTTCTTTGGTGACTTCCCACTCATGACTGAAATGGGGACATTTATCAATAATGGTTCAGAACGTT…
>rpoB_Lcl-187	ACTTGGCAGGACATGACGTAAAATACGGTAAACACCGTACAAGACGCAGTTTTTCACGTATTAAAGAAGTAATCGGTTTGCCAAACCTCATCGAAGTTCAAACATTAAGTTATAAAAACTTTCTCGATGAAGGTCTTGCAAATGTCTTCAAAGAAATGTTTCCAATCGACAACTTTGCGGGTACAATGGAACTCGAATTTGTTGGTTATGAAATGAAAACCCCAAAATACACTGTTGAAGAAGCTCGCGCACATGACGCAAACTATTCAGCACCTATCTATGTAACCTTCCGTCTTGTAAATAAAGAAACTGGTGAATTAAAAACACAAGAAGTCTTCTTTGGTGACTTCCCACTCATGACTGAAATGGGGACATTTATCAATAACGGTTCAGAACGTT…
>rpoB_Lcl-188	ACTTGGCAGGACATGACGTAAAATACGGTAAACACCGTACAAGACGCAGTTTTTCACGTATTAAAGAAGTAATCGGTTTGCCAAACCTCATCGAAGTTCAAACATTAAGTTATAAAAACTTTCTCGATGAAGGTCTTGCAAATGTCTTCAAAGAAATGTTTCCAATCGACAACTTTGCGGGTACAATGGAACTCGAATTTGTTGGTTATGAAATGAAAACCCCAAAATACACTGTTGAAGAAGCTCGCGCACATGACGCAAACTATTCAGCACCTATCTATGTAACCTTCCGTCTTGTAAATAAAGAAACTGGTGAATTAAAAACACAAGAAGTCTTCTTTGGTGACTTCCCACTCATGACTGAAATGGGGACATTTATCAATAACGGTTCAGAACGTT…
>rpoB_Lcl-189	ACTTGGCAGGACATGACGTAAAATACGGTAAACACCGTACAAGACGCAGTTTTTCACGTATTAAAGAAGTAATCGGTTTGCCAAACCTCATCGAAGTTCAAACATTAAGTTATAAAAACTTCCTCGATGAAGGTCTTGCAAATGTCTTCAAAGAAATGTTTCCAATCGACAACTTTGCGGGTACAATGGAACTCGAATTTGTTGGTTATGAAATGAAAACCCCAAAATACACTGTTGAAGAAGCTCGCGCACATGACGCAAACTATTCAGCACCTATCTATGTAACATTCCGTCTTGTAAATAAAGAAACTGGTGAATTAAAAACACAAGAAGTCTTCTTTGGTGACTTCCCACTCATGACTGAAATGGGGACATTTATCAATAATGGTTCAGAACGTT…
>rpoB_Lcl-190	ACTTGGCAGGACATGACGTAAAATACGGTAAACACCGTACAAGACGCAGTTTTTCACGTATTAAAGAAGTAATCGGTTTGCCAAACCTCATCGAAGTTCAAACATTAAGTTATAAAAACTTCCTCGATGAAGGTCTTGCAAATGTCTTCAAAGAAATGTTTCCAATCGACAACTTTGCGGGTACAATGGAACTCGAATTTGTTGGTTATGAAATGAAAACCCCAAAATACACTGTTGAAGAAGCTCGCGCACATGACGCAAACTATTCAGCACCTATCTATGTAACATTCCGTCTTGTAAATAAAGAAACTGGTGAATTAAAAACACAAGAAGTCTTCTTTGGTGACTTCCCACTCATGACTGAAATGGGGACATTTATCAATAATGGTTCAGAACGTT…
>rpoB_Lcl-191	ACTTGGCAGGACATGACGTAAAATACGGTAAACACCGTACAAGACGCAGTTTTTCACGTATTAAAGAAGTAATCGGTTTGCCAAACCTCATCGAAGTTCAAACATTAAGTTATAAAAACTTCCTCGATGAAGGTCTTGCAAATGTCTTCAAAGAAATGTTTCCAATCGACAACTTTGCGGGTACAATGGAACTCGAATTTGTTGGTTATGAAATGAAAACCCCAAAATACACTGTTGAAGAAGCTCGCGCACATGACGCAAACTATTCAGCACCTATCTATGTAACATTCCGTCTTGTAAATAAAGAAACTGGTGAATTAAAAACACAAGAAGTCTTCTTTGGTGACTTCCCACTCATGACTGAAATGGGGACATTTATCAATAATGGTTCAGAACGTT…
>rpoB_Lcl-192	ACTTGGCAGGACATGACGTAAAATACGGTAAACACCGTACAAGACGCAGTTTTTCACGTATTAAAGAAGTAATCGGTTTGCCAAACCTCATCGAAGTTCAAACATTAAGTTATAAAAACTTCCTCGATGAAGGTCTTGCAAATGTCTTCAAAGAAATGTTTCCAATCGACAACTTTGCGGGTACAATGGAACTCGAATTTGTTGGTTATGAAATGAAAACCCCAAAATACACTGTTGAAGAAGCTCGCGCACATGACGCAAACTATTCAGCACCTATCTATGTAACCTTCCGTCTTGTAAATAAAGAAACTGGTGAATTAAAAACACAAGAAGTCTTCTTTGGTGACTTCCCACTCATGACTGAAATGGGGACATTTATCAATAACGGTTCAGAACGTT…
>rpoB_Lcl-193	ACTTGGCAGGACATGACGTAAAATACGGTAAACACCGTACAAGACGCAGTTTTTCACGTATTAAAGAAGTAATCGGTTTGCCAAACCTCATCGAAGTTCAAACATTAAGTTATAAAAACTTCCTCGATGAAGGTCTTGCAAATGTCTTCAAAGAAATGTTTCCAATCGACAACTTTGCGGGTACAATGGAACTCGAATTTGTTGGTTATGAAATGAAAACCCCAAAATACACTGTTGAAGAAGCTCGCGCACATGACGCAAACTATTCAGCACCTATCTATGTAACCTTCCGTCTTGTAAATAAAGAAACTGGTGAATTAAAAACACAAGAAGTCTTCTTTGGTGACTTCCCACTCATGACTGAAATGGGGACATTTATCAATAACGGTTCAGAACGTT…
>rpoB_Lcl-194	ACTTGGCAGGACATGACATAAAATACGGTAAACACCGTACAAGACGGAGTTTTTCACGTATTAAAGAAGTAATCGGTTTGCCAAACCTCATCGAAGTTCAAACATTAAGTTATAAAAACTTCCTCGATGAAGGTCTTGCAAATGTCTTCAAAGAAATGTTTCCAATCGACAACTTTGCGGGTACAATGGAACTCGAATTTGTTGGTTATGAAATGAAAACCCCAAAATACACTGTTGAAGAAGCTCGCGCACATGACGCAAACTATTCAGCACCTATCTATGTAACCTTCCGTCTTGTAAATAAAGAAACTGGTGAATTAAAAACACAAGAAGTCTTCTTTGGTGACTTCCCACTCATGACTGAAATGGGGACATTTATCAATAATGGTTCAGAACGTT…
>rpoB_Lcl-195	ACTTGGCAGGACATGACATAAAATACGGTAAACACCGTACAAGACGGAGTTTTTCACGTATTAAAGAAGTAATCGGTTTGCCAAACCTCATCGAAGTTCAAACATTAAGTTATAAAAACTTCCTCGATGAAGGTCTTGCAAATGTCTTCAAAGAAATGTTTCCAATCGACAACTTTGCGGGTACAATGGAACTCGAATTTGTTGGTTATGAAATGAAAACCCCAAAATACACTGTTGAAGAAGCTCGCGCACATGACGCAAACTATTCAGCACCTATCTATGTAACCTTCCGTCTTGTAAATAAAGAAACTGGTGAATTAAAAACACAAGAAGTCTTCTTTGGTGACTTCCCACTCATGACTGAAATGGGGACATTTATCAATAATGGTTCAGAACGTT…
>rpoB_Lcl-196	ACTTGGCAGGACATGACGTAAAATACGGTAAACACCGTACAAGACGCAGTTTTTCACGTATTAAAGAAGTAATCGGTTTGCCAAACCTCATCGAAGTTCAAACATTAAGTTATAAAAACTTCCTCGATGAAGGTCTTGCAAATGTCTTCAAAGAAATGTTTCCAATCGACAACTTTGCGGGTACAATGGAACTCGAATTTGTTGGTTATGAAATGAAAACCCCAAAATACACTGTTGAAGAAGCTCGCGCACATGACGCAAACTATTCAGCACCTATCTATGTAACCTTCCGTCTTGTAAATAAAGAAACTGGTGAATTAAAAACACAAGAAGTCTTCTTTGGTGACTTCCCACTCATGACTGAAATGGGGACATTTATCAATAACGGTTCAGAACGTT…
>rpoB_Lcl-197	ACTTGGCAGGACATGACGTAAAATACGGTAAACACCGTACAAGACGCAGTTTTTCACGTATTAAAGAAGTAATCGGTTTGCCAAACCTCATCGAAGTTCAAACATTAAGTTATAAAAACTTCCTCGATGAAGGTCTTGCAAATGTCTTCAAAGAAATGTTTCCAATCGACAACTTTGCGGGTACAATGGAACTCGAATTTGTTGGTTATGAAATGAAAACCCCAAAATACACTGTTGAAGAAGCTCGCGCACATGACGCAAACTATTCAGCACCTATCTATGTAACCTTCCGTCTTGTAAATAAAGAAACTGGTGAATTAAAAACACAAGAAGTCTTCTTTGGTGACTTCCCACTCATGACTGAAATGGGGACATTTATCAATAACGGTTCAGAACGTT…
>rpoB_Lcl-198	ACTTGGCAGGACATGACATAAAATACGGTAAACACCGTACAAGACGCAGTTTTTCACGTATTAAAGAAGTAATCGGTTTGCCAAACCTCATCGAAGTTCAAACATTAAGTTATAAAAACTTCCTCGATGAAGGTCTTGCAAATGTCTTCAAAGAAATGTTTCCAATCGACAACTTTGCGGGTACAATGGAACTCGAATTTGTTGGTTATGAAATGAAAACCCCAAAATACACTGTTGAAGAAGCTCGCGCACATGACGCAAACTATTCAGCACCTATCTATGTAACCTTCCGTCTTGTAAATAAAGAAACTGGTGAATTAAAAACACAAGAAGTCTTCTTTGGTGACTTCCCACTCATGACTGAAATGGGGACATTTATCAATAATGGTTCAGAACGTT…
>rpoB_Lcl-199	ACTTGGCAGGACATGACATAAAATACGGTAAACACCGTACAAGACGCAGTTTTTCACGTATTAAAGAAGTAATCGGTTTGCCAAACCTCATCGAAGTTCAAACATTAAGTTATAAAAACTTCCTCGATGAAGGTCTTGCAAATGTCTTCAAAGAAATGTTTCCAATCGACAACTTTGCGGGTACAATGGAACTCGAATTTGTTGGTTATGAAATGAAACCCCCAAAATACACTGTTGAAGAAGCTCGCGCACATGACGCAAACTATTCAGCACCTATCTATGTAACCTTCCGTCTTGTAAATAAAGAAACTGGTGAATTAAAAACACAAGAAGTCTTCTTTGGTGACTTCCCACTCATGACTGAAATGGGGACATTTATCAATAATGGTTCAGAACGTT…
>rpoB_Lcl-200	ACTTGGCAGGACATGACATAAAATACGGTAAACACCGTACAAGACGCAGTTTTTCACGTATTAAAGAAGTAATCGGTTTGCCAAACCTCATCGAAGTTCAAACATTAAGTTATAAAAACTTCCTCGATGAAGGTCTTGCAAATGTCTTCAAAGAAATGTTTCCAATCGACAACTTTGCGGGTACAATGGAACTCGAATTTGTTGGTTATGAAATGAAACCCCCAAAATACACTGTTGAAGAAGCTCGCGCACATGACGCAAACTATTCAGCACCTATCTATGTAACCTTCCGTCTTGTAAATAAAGAAACTGGTGAATTAAAAACACAAGAAGTCTTCTTTGGTGACTTCCCACTCATGACTGAAATGGGGACATTTATCAATAATGGTTCAGAACGTT…
>rpoB_Lcl-201	ACTTGGCAGGACATGACATAAAATACGGTAAACACCGTACAAGACGGAGTTTTTCACGTATTAAAGAAGTAATCGGTTTGCCAAACCTCATCGAAGTTCAAACATTAAGTTATAAAAACTTCCTCGATGAAGGTCTTGCAAATGTCTTCAAAGAAATGTTTCCAATCGACAACTTTGCGGGTACAATGGAACTCGAATTTGTTGGTTATGAAATGAAAACCCCAAAATACACTGTTGAAGAAGCTCGCGCACATGACGCAAACTATTCAGCACCTATCTATGTAACCTTCCGTCTTGTAAATAAAGAAACTGGTGAATTAAAAACACAAGAAGTCTTCTTTGGTGACTTCCCACTCATGACTGAAATGGGGACATTTATCAATAATGGTTCAGAACGTT…
>rpoB_Lcl-202	ACTTGGCAGGACATGACATAAAATACGGTAAACACCGTACAAGACGCAGTTTTTCACGTATTAAAGAAGTAATCGGTTTGCCAAACCTCATCGAAGTTCAAACATTAAGTTATAAAAACTTCCTCGATGAAGGTCTTGCAAATGTCTTCAAAGAAATGTTTCCAATCGACAACTTTGCGGGTACAATGGAACTCGAATTTGTTGGTTATGAAATGAAAACCCCAAAATACACTGTTGAAGAAGCTCGCGCACATGACGCAAACTATTCAGCACCTATCTATGTAACCTTCCGTCTTGTAAATAAAGAAACTGGTGAATTAAAAACACAAGAAGTCTTCTTTGGTGACTTCCCACTCATGACTGAAATGGGGACATTTATCAATAATGGTTCAGAACGTT…
>rpoB_Lcl-203	ACTTGGCAGGACATGACATAAAATACGGTAAACACCGTACAAGACGGAGTTTTTCACGTATTAAAGAAGTAATCGGTTTGCCAAACCTCATCGAAGTTCAAACATTAAGTTATAAAAACTTCCTCGATGAAGGTCTTGCAAATGTCTTCAAAGAAATGTTTCCAATCGACAACTTTGCGGGTACAATGGAACTCGAATTTGTTGGTTATGAAATGAAAACCCCAAAATACACTGTTGAAGAAGCTCGCGCACATGACGCAAACTATTCAGCACCTATCTATGTAACCTTCCGTCTTGTAAATAAAGAAACTGGTGAATTAAAAACACAAGAAGTCTTCTTTGGTGACTTCCCACTCATGACTGAAATGGGGACATTTATCAATAATGGTTCAGAACGTT…
>rpoB_Lcl-204	ACTTGGCAGGACATGACGTAAAATACGGTAAACACCGTACAAGACGCAGTTTTTCACGTATTAAAGAAGTAATCGGTTTGCCAAACCTCATCGAAGTTCAAACATTAAGTTATAAAAACTTCCTCGATGAAGGTCTTGCAAATGTCTTCAAAGAAATGTTTCCAATCGACAACTTTGCGGGTACAATGGAACTCGAATTTGTTGGTTATGAAATGAAAACCCCAAAATACACTGTTGAAGAAGCTCGCGCACATGACGCAAACTATTCAGCACCTATCTATGTAACATTCCGTCTTGTAAATAAAGAAACTGGTGAATTAAAAACACAAGAAGTCTTCTTTGGTGACTTCCCACTCATGACTGAAATGGGGACATTTATCAATAATGGTTCAGAACGTT…
>rpoB_Lcl-205	ACTTGGCAGGACATGACGTAAAATACGGTAAACACCGTACAAGACGCAGTTTTTCACGTATTAAAGAAGTAATCGGTTTGCCAAACCTCATCGAAGTTCAAACATTAAGTTATAAAAACTTCCTCGATGAAGGTCTTGCAAATGTCTTCAAAGAAATGTTTCCAATCGACAACTTTGCGGGTACAATGGAACTCGAATTTGTTGGTTATGAAATGAAAACCCCAAAATACACTGTTGAAGAAGCTCGCGCACATGACGCAAACTATTCAGCACCTATCTATGTAACCTTCCGTCTTGTAAATAAAGAAACTGGTGAATTAAAAACACAAGAAGTCTTCTTTGGTGACTTCCCACTCATGACTGAAATGGGGACATTTATCAATAACGGTTCAGAACGTT…
>rpoB_Lcl-206	ACTTGGCAGGACATGACGTAAAATACGGTAAACACCGTACAAGACGCAGTTTTTCACGTATTAAAGAAGTAATCGGTTTGCCAAACCTCATCGAAGTTCAAACATTAAGTTATAAAAACTTCCTCGATGAAGGTCTTGCAAATGTCTTCAAAGAAATGTTTCCAATCGACAACTTTGCGGGTACAATGGAACTCGAATTTGTTGGTTATGAAATGAAAACCCCAAAATACACTGTTGAAGAAGCTCGCGCACATGACGCAAACTATTCAGCACCTATCTATGTAACCTTCCGTCTTGTAAATAAAGAAACTGGTGAATTAAAAACACAAGAAGTCTTCTTTGGTGACTTCCCACTCATGACTGAAATGGGGACATTTATCAATAACGGTTCAGAACGTT…
>rpoB_Lcl-207	ACTTGGCAGGACATGACATAAAATACGGTAAACACCGTACAAGACGCAGTTTTTCACGTATTAAAGAAGTAATCGGTTTGCCAAACCTCATCGAAGTTCAAACATTAAGTTATAAAAACTTCCTCGATGAAGGTCTTGCAAATGTCTTCAAAGAAATGTTTCCAATCGACAACTTTGCGGGTACAATGGAACTCGAATTTGTTGGTTATGAAATGAAAACCCCAAAATACACTGTTGAAGAAGCTCGCGCACATGACGCAAACTATTCAGCACCTATCTATGTAACCTTCCGTCTTGTAAATAAAGAAACTGGTGAATTAAAAACACAAGAAGTCTTCTTTGGTGACTTCCCACTCATGACTGAAATGGGGACATTTATCAATAATGGTTCAGAACGTT…
>rpoB_Lcl-208	ACTTGGCAGGACATGACATAAAATACGGTAAACACCGTACAAGACGCAGTTTTTCACGTATTAAAGAAGTAATCGGTTTGCCAAACCTCATCGAAGTTCAAACATTAAGTTATAAAAACTTCCTCGATGAAGGTCTTGCAAATGTCTTCAAAGAAATGTTTCCAATCGACAACTTTGCGGGTACAATGGAACTCGAATTTGTTGGTTATGAAATGAAACCCCCAAAATACACTGTTGAAGAAGCTCGCGCACATGACGCAAACTATTCAGCACCTATCTATGTAACCTTCCGTCTTGTAAATAAAGAAACTGGTGAATTAAAAACACAAGAAGTCTTCTTTGGTGACTTCCCACTCATGACTGAAATGGGGACATTTATCAATAATGGTTCAGAACGTT…
>rpoB_Lcl-209	ACTTGGCAGGACATGACATAAAATACGGTAAACACCGTACAAGACGCAGTTTTTCACGTATTAAAGAAGTAATCGGTTTGCCAAACCTCATCGAAGTTCAAACATTAAGTTATAAAAACTTCCTCGATGAAGGTCTTGCAAATGTCTTCAAAGAAATGTTTCCAATCGACAACTTTGCGGGTACAATGGAACTCGAATTTGTTGGTTATGAAATGAAAACCCCAAAATACACTGTTGAAGAAGCTCGCGCACATGACGCAAACTATTCAGCACCTATCTATGTAACCTTCCGTCTTGTAAATAAAGAAACTGGTGAATTAAAAACACAAGAAGTCTTCTTTGGTGACTTCCCACTCATGACTGAAATGGGGACATTTATCAATAATGGTTCAGAACGTT…
>rpoB_Lcl-210	ACTTGGCAGGACATGACGTAAAATACGGTAAACACCGTACAAGACGCAGTTTTTCACGTATTAAAGAAGTAATCGGTTTGCCAAACCTCATCGAAGTTCAAACATTAAGTTATAAAAACTTCCTCGATGAAGGTCTTGCAAATGTCTTCAAAGAAATGTTTCCAATCGACAACTTTGCGGGTACAATGGAACTCGAATTTGTTGGTTATGAAATGAAAACCCCAAAATACACTGTTGAAGAAGCTCGCGCACATGACGCAAACTATTCAGCACCTATCTATGTAACATTCCGTCTTGTAAATAAAGAAACTGGTGAATTAAAAACACAAGAAGTCTTCTTTGGTGACTTCCCACTCATGACTGAAATGGGGACATTTATCAATAATGGTTCAGAACGTT…
>rpoB_Lcl-211	ACTTGGCAGGACATGACATAAAATACGGTAAACACCGTACAAGACGCAGTTTTTCACGTATTAAAGAAGTAATCGGTTTGCCAAACCTCATCGAAGTTCAAACATTAAGTTATAAAAACTTCCTCGATGAAGGTCTTGCAAATGTCTTCAAAGAAATGTTTCCAATCGACAACTTTGCGGGTACAATGGAACTCGAATTTGTTGGTTATGAAATGAAAACCCCAAAATACACTGTTGAAGAAGCTCGCGCACATGACGCAAACTATTCAGCACCTATCTATGTAACCTTCCGTCTTGTAAATAAAGAAACTGGTGAATTAAAAACACAAGAAGTCTTCTTTGGTGACTTCCCACTCATGACTGAAATGGGGACATTTATCAATAATGGTTCAGAACGTT…
>rpoB_Lcl-212	ACTTGGCAGGACATGACATAAAATACGGTAAACACCGTACAAGACGCAGTTTTTCACGTATTAAAGAAGTAATCGGTTTGCCAAACCTCATCGAAGTTCAAACATTAAGTTATAAAAACTTCCTCGATGAAGGTCTTGCAAATGTCTTCAAAGAAATGTTTCCAATCGACAACTTTGCGGGTACAATGGAACTCGAATTTGTTGGTTATGAAATGAAAACCCCAAAATACACTGTTGAAGAAGCTCGCGCACATGACGCAAACTATTCAGCACCTATCTATGTAACCTTCCGTCTTGTAAATAAAGAAACTGGTGAATTAAAAACACAAGAAGTCTTCTTTGGTGACTTCCCACTCATGACTGAAATGGGGACATTTATCAATAATGGTTCAGAACGTT…
>rpoB_Lcl-213	ACTTGGCAGGACATGACATAAAATACGGTAAACACCGTACAAGACGCAGTTTTTCACGTATTAAAGAAGTAATCGGTTTGCCAAACCTCATCGAAGTTCAAACATTAAGTTATAAAAACTTCCTCGATGAAGGTCTTGCAAATGTCTTCAAAGAAATGTTTCCAATCGACAACTTTGCGGGTACAATGGAACTCGAATTTGTTGGTTATGAAATGAAAACCCCAAAATACACTGTTGAAGAAGCTCGCGCACATGACGCAAACTATTCAGCACCTATCTATGTAACCTTCCGTCTTGTAAATAAAGAAACTGGTGAATTAAAAACACAAGAAGTCTTCTTTGGTGACTTCCCACTCATGACTGAAATGGGGACATTTATCAATAATGGTTCAGAACGTT…
>rpoB_Lcl-214	ACTTGGCAGGACATGACATAAAATACGGTAAACACCGTACAAGACGCAGTTTTTCACGTATTAAAGAAGTAATCGGTTTGCCAAACCTCATCGAAGTTCAAACATTAAGTTATAAAAACTTCCTCGATGAAGGTCTTGCAAATGTCTTCAAAGAAATGTTTCCAATCGACAACTTTGCGGGTACAATGGAACTCGAATTTGTTGGTTATGAAATGAAACCCCCAAAATACACTGTTGAAGAAGCTCGCGCACATGACGCAAACTATTCAGCACCTATCTATGTAACCTTCCGTCTTGTAAATAAAGAAACTGGTGAATTAAAAACACAAGAAGTCTTCTTTGGTGACTTCCCACTCATGACTGAAATGGGGACATTTATCAATAATGGTTCAGAACGTT…
>rpoB_Lcl-215	ACTTGGCAGGACATGACATAAAATACGGTAAACACCGTACAAGACGCAGTTTTTCACGTATTAAAGAAGTAATCGGTTTGCCAAACCTCATCGAAGTTCAAACATTAAGTTATAAAAACTTCCTCGATGAAGGTCTTGCAAATGTCTTCAAAGAAATGTTTCCAATCGACAACTTTGCGGGTACAATGGAACTCGAATTTGTTGGTTATGAAATGAAACCCCCAAAATACACTGTTGAAGAAGCTCGCGCACATGACGCAAACTATTCAGCACCTATCTATGTAACCTTCCGTCTTGTAAATAAAGAAACTGGTGAATTAAAAACACAAGAAGTCTTCTTTGGTGACTTCCCACTCATGACTGAAATGGGGACATTTATCAATAATGGTTCAGAACGTT…
>rpoB_Lcl-216	ACTTGGCAGGACATGACATAAAATACGGTAAACACCGTACAAGACGCAGTTTTTCACGTATTAAAGAAGTAATCGGTTTGCCAAACCTCATCGAAGTTCAAACATTAAGTTATAAAAACTTCCTCGATGAAGGTCTTGCAAATGTCTTCAAAGAAATGTTTCCAATCGACAACTTTGCGGGTACAATGGAACTCGAATTTGTTGGTTATGAAATGAAACCCCCAAAATACACTGTTGAAGAAGCTCGCGCACATGACGCAAACTATTCAGCACCTATCTATGTAACCTTCCGTCTTGTAAATAAAGAAACTGGTGAATTAAAAACACAAGAAGTCTTCTTTGGTGACTTCCCACTCATGACTGAAATGGGGACATTTATCAATAATGGTTCAGAACGTT…
>rpoB_Lcl-217	ACTTGGCAGGACATGACATAAAATACGGTAAACACCGTACAAGACGCAGTTTTTCACGTATTAAAGAAGTAATCGGTTTGCCAAACCTCATCGAAGTTCAAACATTAAGTTATAAAAACTTCCTCGATGAAGGTCTTGCAAATGTCTTCAAAGAAATGTTTCCAATCGACAACTTTGCGGGTACAATGGAACTCGAATTTGTTGGTTATGAAATGAAAACCCCAAAATACACTGTTGAAGAAGCTCGCGCACATGACGCAAACTATTCAGCACCTATCTATGTAACCTTCCGTCTTGTAAATAAAGAAACTGGTGAATTAAAAACACAAGAAGTCTTCTTTGGTGACTTCCCACTCATGACTGAAATGGGGACATTTATCAATAATGGTTCAGAACGTT…
>rpoB_Lcl-218	ACTTGGCAGGACATGACGTAAAATACGGTAAACACCGTACAAGACGCAGTTTTTCACGTATTAAAGAAGTAATCGGTTTGCCAAACCTCATCGAAGTTCAAACATTAAGTTATAAAAACTTCCTCGATGAAGGTCTTGCAAATGTCTTCAAAGAAATGTTTCCAATCGACAACTTTGCGGGTACAATGGAACTCGAATTTGTTGGTTATGAAATGAAAACCCCAAAATACACTGTTGAAGAAGCTCGCGCACATGACGCAAACTATTCAGCACCTATCTATGTAACATTCCGTCTTGTAAATAAAGAAACTGGTGAATTAAAAACACAAGAAGTCTTCTTTGGTGACTTCCCACTCATGACTGAAATGGGGACATTTATCAATAATGGTTCAGAACGTT…
>rpoB_Lcl-219	ACTTGGCAGGACATGACATAAAATACGGTAAACACCGTACAAGACGCAGTTTTTCACGTATTAAAGAAGTAATCGGTTTGCCAAACCTCATCGAAGTTCAAACATTAAGTTATAAAAACTTCCTCGATGAAGGTCTTGCAAATGTCTTCAAAGAAATGTTTCCAATCGACAACTTTGCGGGTACAATGGAACTCGAATTTGTTGGTTATGAAATGAAAACCCCAAAATACACTGTTGAAGAAGCTCGCGCACATGACGCAAACTATTCAGCACCTATCTATGTAACCTTCCGTCTTGTAAATAAAGAAACTGGTGAATTAAAAACACAAGAAGTCTTCTTTGGTGACTTCCCACTCATGACTGAAATGGGGACATTTATCAATAATGGTTCAGAACGTT…
>rpoB_Lcl-220	ACTTGGCAGGACATGACATAAAATACGGTAAACACCGTACAAGACGCAGTTTTTCACGTATTAAAGAAGTAATCGGTTTGCCAAACCTCATCGAAGTTCAAACATTAAGTTATAAAAACTTCCTCGATGAAGGTCTTGCAAATGTCTTCAAAGAAATGTTTCCAATCGACAACTTTGCGGGTACAATGGAACTCGAATTTGTTGGTTATGAAATGAAAACCCCAAAATACACTGTTGAAGAAGCTCGCGCACATGACGCAAACTATTCAGCACCTATCTATGTAACCTTCCGTCTTGTAAATAAAGAAACTGGTGAATTAAAAACACAAGAAGTCTTCTTTGGTGAATTCCCACTCATGACTGAAATGGGGACATTTATCAATAATGGTTCAGAACGTT…
>rpoB_Lcl-221	ACTTGGCAGGACATGACATAAAATACGGTAAACACCGTACAAGACGCAGTTTTTCACGTATTAAAGAAGTAATCGGTTTGCCAAACCTCATCGAAGTTCAAACATTAAGTTATAAAAACTTCCTCGATGAAGGTCTTGCAAATGTCTTCAAAGAAATGTTTCCAATCGACAACTTTGCGGGTACAATGGAACTCGAATTTGTTGGTTATGAAATGAAAACCCCAAAATACACTGTTGAAGAAGCTCGCGCACATGACGCAAACTATTCAGCACCTATCTATGTAACCTTCCGTCTTGTAAATAAAGAAACTGGTGAATTAAAAACACAAGAAGTCTTCTTTGGTGAATTCCCACTCATGACTGAAATGGGGACATTTATCAATAATGGTTCAGAACGTT…
>rpoB_Lcl-222	ACTTGGCAGGACATGACATAAAATACGGTAAACACCGTACAAGACGCAGTTTTTCACGTATTAAAGAAGTAATCGGTTTGCCAAACCTCATCGAAGTTCAAACATTAAGTTATAAAAACTTCCTCGATGAAGGTCTTGCAAATGTCTTCAAAGAAATGTTTCCAATCGACAACTTTGCGGGTACAATGGAACTCGAATTTGTTGGTTATGAAATGAAAACCCCAAAATACACTGTTGAAGAAGCTCGCGCACATGACGCAAACTATTCAGCACCTATCTATGTAACCTTCCGTCTTGTAAATAAAGAAACTGGTGAATTAAAAACACAAGAAGTCTTCTTTGGTGACTTCCCACTCATGACTGAAATGGGGACATTTATCAATAATGGTTCAGAACGTT…
>rpoB_Lcl-223	ACTTGGCAGGACATGACATAAAATACGGTAAACACCGTACAAGACGCAGTTTTTCACGTATTAAAGAAGTAATCGGTTTGCCAAACCTCATCGAAGTTCAAACATTAAGTTATAAAAACTTCCTCGATGAAGGTCTTGCAAATGTCTTCAAAGAAATGTTTCCAATCGACAACTTTGCGGGTACAATGGAACTCGAATTTGTTGGTTATGAAATGAAAACCCCAAAATACACTGTTGAAGAAGCTCGCGCACATGACGCAAACTATTCAGCACCTATCTATGTAACCTTCCGTCTTGTAAATAAAGAAACTGGTGAATTAAAAACACAAGAAGTCTTCTTTGGTGACTTCCCACTCATGACTGAAATGGGGACATTTATCAATAATGGTTCAGAACGTT…
>rpoB_Lcl-224	ACTTGGCAGGACATGACGTAAAATACGGTAAACACCGTACAAGACGCAGTTTTTCACGTATTAAAGAAGTAATCGGTTTGCCAAACCTCATCGAAGTTCAAACATTAAGTTATAAAAACTTCCTCGATGAAGGTCTTGCAAATGTCTTCAAAGAAATGTTTCCAATCGACAACTTTGCGGGTACAATGGAACTCGAATTTGTTGGTTATGAAATGAAAACCCCAAAATACACTGTTGAAGAAGCTCGCGCACATGACGCAAACTATTCAGCACCTATCTATGTAACCTTCCGTCTTGTAAATAAAGAAACTGGTGAATTAAAAACACAAGAAGTCTTCTTTGGTGACTTCCCACTCATGACTGAAATGGGGACATTTATCAATAACGGTTCAGAACGTT…
>rpoB_Lcl-225	ACTTGGCAGGACATGACATAAAATACGGTAAACACCGTACAAGACGCAGTTTTTCACGTATTAAAGAAGTAATCGGTTTGCCAAACCTCATCGAAGTTCAAACATTAAGTTATAAAAACTTCCTCGATGAAGGTCTTGCAAATGTCTTCAAAGAAATGTTTCCAATCGACAACTTTGCGGGTACAATGGAACTCGAATTTGTTGGTTATGAAATGAAAACCCCAAAATACACTGTTGAAGAAGCTCGCGCACATGACGCAAACTATTCAGCACCTATCTATGTAACCTTCCGTCTTGTAAATAAAGAAACTGGTGAATTAAAAACACAAGAAGTCTTCTTTGGTGACTTCCCACTCATGACTGAAATGGGGACATTTATCAATAATGGTTCAGAACGTT…
>rpoB_Lcl-226	ACTTGGCAGGACATGACATAAAATACGGTAAACACCGTACAAGACGCAGTTTTTCACGTATTAAAGAAGTAATCGGTTTGCCAAACCTCATCGAAGTTCAAACATTAAGTTATAAAAACTTCCTCGATGAAGGTCTTGCAAATGTCTTCAAAGAAATGTTTCCAATCGACAACTTTGCGGGTACAATGGAACTCGAATTTGTTGGTTATGAAATGAAAACCCCAAAATACACTGTTGAAGAAGCTCGCGCACATGACGCAAACTATTCAGCACCTATCTATGTAACCTTCCGTCTTGTAAATAAAGAAACTGGTGAATTAAAAACACAAGAAGTCTTCTTTGGTGACTTCCCACTCATGACTGAAATGGGGACATTTATCAATAATGGTTCAGAACGTT…
>rpoB_Lcl-227	ACTTGGCAGGACATGACGTAAAATACGGTAAACACCGTACAAGACGCAGTTTTTCACGTATTAAAGAAGTAATCGGTTTGCCAAACCTCATCGAAGTTCAAACATTAAGTTATAAAAACTTCCTCGATGAAGGTCTTGCAAATGTCTTCAAAGAAATGTTTCCAATCGACAACTTTGCGGGTACAATGGAACTCGAATTTGTTGGTTATGAAATGAAAACCCCAAAATACACTGTTGAAGAAGCTCGCGCACATGACGCAAACTATTCAGCACCTATCTATGTAACATTCCGTCTTGTAAATAAAGAAACTGGTGAATTAAAAACACAAGAAGTCTTCTTTGGTGACTTCCCACTCATGACTGAAATGGGGACATTTATCAATAATGGTTCAGAACGTT…
>rpoB_Lcl-228	ACTTGGCAGGACATGACGTAAAATACGGTAAACACCGTACAAGACGCAGTTTTTCACGTATTAAAGAAGTAATCGGTTTGCCAAACCTCATCGAAGTTCAAACATTAAGTTATAAAAACTTCCTCGATGAAGGTCTTGCAAATGTCTTCAAAGAAATGTTTCCAATCGACAACTTTGCGGGTACAATGGAACTCGAATTTGTTGGTTATGAAATGAAAACCCCAAAATACACTGTTGAAGAAGCTCGCGCACATGACGCAAACTATTCAGCACCTATCTATGTAACATTCCGTCTTGTAAATAAAGAAACTGGTGAATTAAAAACACAAGAAGTCTTCTTTGGTGACTTCCCACTCATGACTGAAATGGGGACATTTATCAATAATGGTTCAGAACGTT…
>rpoB_Lcl-229	ACTTGGCAGGACATGACATAAAATACGGTAAACACCGTACAAGACGGAGTTTTTCACGTATTAAAGAAGTAATCGGTTTGCCAAACCTCATCGAAGTTCAAACATTAAGTTATAAAAACTTCCTCGATGAAGGTCTTGCAAATGTCTTCAAAGAAATGTTTCCAATCGACAACTTTGCGGGTACAATGGAACTCGAATTTGTTGGTTATGAAATGAAAACCCCAAAATACACTGTTGAAGAAGCTCGCGCACATGACGCAAACTATTCAGCACCTATCTATGTAACCTTCCGTCTTGTAAATAAAGAAACTGGTGAATTAAAAACACAAGAAGTCTTCTTTGGTGACTTCCCACTCATGACTGAAATGGGGACATTTATCAATAATGGTTCAGAACGTT…
>rpoB_Lcl-230	ACTTGGCAGGACATGACATAAAATACGGTAAACACCGTACAAGACGCAGTTTTTCACGTATTAAAGAAGTAATCGGTTTGCCAAACCTCATCGAAGTTCAAACATTAAGTTATAAAAACTTCCTCGATGAAGGTCTTGCAAATGTCTTCAAAGAAATGTTTCCAATCGACAACTTTGCGGGTACAATGGAACTCGAATTTGTTGGTTATGAAATGAAACCCCCAAAATACACTGTTGAAGAAGCTCGCGCACATGACGCAAACTATTCAGCACCTATCTATGTAACCTTCCGTCTTGTAAATAAAGAAACTGGTGAATTAAAAACACAAGAAGTCTTCTTTGGTGACTTCCCACTCATGACTGAAATGGGGACATTTATCAATAATGGTTCAGAACGTT…
>rpoB_Lcl-231	ACTTGGCAGGACATGACGTAAAATACGGTAAACACCGTACAAGACGCAGTTTTTCACGTATTAAAGAAGTAATCGGTTTGCCAAACCTCATCGAAGTTCAAACATTAAGTTATAAAAACTTCCTCGATGAAGGTCTTGCAAATGTCTTCAAAGAAATGTTTCCAATCGACAACTTTGCGGGTACAATGGAACTCGAATTTGTTGGTTATGAAATGAAAACCCCAAAATACACTGTTGAAGAAGCTCGCGCACATGACGCAAACTATTCAGCACCTATCTATGTAACATTCCGTCTTGTAAATAAAGAAACTGGTGAATTAAAAACACAAGAAGTCTTCTTTGGTGACTTCCCACTCATGACTGAAATGGGGACATTTATCAATAATGGTTCAGAACGTT…
>rpoB_Lcl-232	ACTTGGCAGGACATGACATAAAATACGGTAAACACCGTACAAGACGGAGTTTTTCACGTATTAAAGAAGTAATCGGTTTGCCAAACCTCATCGAAGTTCAAACATTAAGTTATAAAAACTTCCTCGATGAAGGTCTTGCAAATGTCTTCAAAGAAATGTTTCCAATCGACAACTTTGCGGGTACAATGGAACTCGAATTTGTTGGTTATGAAATGAAAACCCCAAAATACACTGTTGAAGAAGCTCGCGCACATGACGCAAACTATTCAGCACCTATCTATGTAACCTTCCGTCTTGTAAATAAAGAAACTGGTGAATTAAAAACACAAGAAGTCTTCTTTGGTGACTTCCCACTCATGACTGAAATGGGGACATTTATCAATAATGGTTCAGAACGTT…
>rpoB_Lcl-233	ACTTGGCAGGACATGACATAAAATACGGTAAACACCGTACAAGACGCAGTTTTTCACGTATTAAAGAAGTAATCGGTTTGCCAAACCTCATCGAAGTTCAAACATTAAGTTATAAAAACTTCCTCGATGAAGGTCTTGCAAATGTCTTCAAAGAAATGTTTCCAATCGACAACTTTGCGGGTACAATGGAACTCGAATTTGTTGGTTATGAAATGAAAACCCCAAAATACACTGTTGAAGAAGCTCGCGCACATGACGCAAACTATTCAGCACCTATCTATGTAACCTTCCGTCTTGTAAATAAAGAAACTGGTGAATTAAAAACACAAGAAGTCTTCTTTGGTGACTTCCCACTCATGACTGAAATGGGGACATTTATCAATAATGGTTCAGAACGTT…
>rpoB_Lcl-234	ACTTGGCAGGACATGACATAAAATACGGTAAACACCGTACAAGACGCAGTTTTTCACGTATTAAAGAAGTAATCGGTTTGCCAAACCTCATCGAAGTTCAAACATTAAGTTATAAAAACTTCCTCGATGAAGGTCTTGCAAATGTCTTCAAAGAAATGTTTCCAATCGACAACTTTGCGGGTACAATGGAACTCGAATTTGTTGGTTATGAAATGAAAACCCCAAAATACACTGTTGAAGAAGCTCGCGCACATGACGCAAACTATTCAGCACCTATCTATGTAACCTTCCGTCTTGTAAATAAAGAAACTGGTGAATTAAAAACACAAGAAGTCTTCTTTGGTGACTTCCCACTCATGACTGAAATGGGGACATTTATCAATAATGGTTCAGAACGTT…
>rpoB_Lcl-235	ACTTGGCAGGACATGACGTAAAATACGGTAAACACCGTACAAGACGCAGTTTTTCACGTATTAAAGAAGTAATCGGTTTGCCAAACCTCATCGAAGTTCAAACATTAAGTTATAAAAACTTCCTCGATGAAGGTCTTGCAAATGTCTTCAAAGAAATGTTTCCAATCGACAACTTTGCGGGTACAATGGAACTCGAATTTGTTGGTTATGAAATGAAAACCCCAAAATACACTGTTGAAGAAGCTCGCGCACATGACGCAAACTATTCAGCACCTATCTATGTAACATTCCGTCTTGTAAATAAAGAAACTGGTGAATTAAAAACACAAGAAGTCTTCTTTGGTGACTTCCCACTCATGACTGAAATGGGGACATTTATCAATAATGGTTCAGAACGTT…
>rpoB_Lcl-236	ACTTGGCAGGACATGACATAAAATACGGTAAACACCGTACAAGACGCAGTTTTTCACGTATTAAAGAAGTAATCGGTTTGCCAAACCTCATCGAAGTTCAAACATTAAGTTATAAAAACTTCCTCGATGAAGGTCTTGCAAATGTCTTCAAAGAAATGTTTCCAATCGACAACTTTGCGGGTACAATGGAACTCGAATTTGTTGGTTATGAAATGAAAACCCCAAAATACACTGTTGAAGAAGCTCGCGCACATGACGCAAACTATTCAGCACCTATCTATGTAACCTTCCGTCTTGTAAATAAAGAAACTGGTGAATTAAAAACACAAGAAGTCTTCTTTGGTGACTTCCCACTCATGACTGAAATGGGGACATTTATCAATAATGGTTCAGAACGTT…
>rpoB_Lcl-237	ACTTGGCAGGACATGACGTAAAATACGGTAAACACCGTACAAGACGCAGTTTTTCACGTATTAAAGAAGTAATCGGTTTGCCAAACCTCATCGAAGTTCAAACATTAAGTTATAAAAACTTCCTCGATGAAGGTCTTGCAAATGTCTTCAAAGAAATGTTTCCAATCGACAACTTTGCGGGTACAATGGAACTCGAATTTGTTGGTTATGAAATGAAAACCCCAAAATACACTGTTGAAGAAGCTCGCGCACATGACGCAAACTATTCAGCACCTATCTATGTAACCTTCCGTCTTGTAAATAAAGAAACTGGTGAATTAAAAACACAAGAAGTCTTCTTTGGTGACTTCCCACTCATGACTGAAATGGGGACATTTATCAATAACGGTTCAGAACGTT…
>rpoB_Lcl-238	ACTTGGCAGGACATGACGTAAAATACGGTAAACACCGTACAAGACGCAGTTTTTCACGTATTAAAGAAGTAATCGGTTTGCCAAACCTCATCGAAGTTCAAACATTAAGTTATAAAAACTTCCTCGATGAAGGTCTTGCAAATGTCTTCAAAGAAATGTTTCCAATCGACAACTTTGCGGGTACAATGGAACTCGAATTTGTTGGTTATGAAATGAAAACCCCAAAATACACTGTTGAAGAAGCTCGCGCACATGACGCAAACTATTCAGCACCTATCTATGTAACCTTCCGTCTTGTAAATAAAGAAACTGGTGAATTAAAAACACAAGAAGTCTTCTTTGGTGACTTCCCACTCATGACTGAAATGGGGACATTTATCAATAACGGTTCAGAACGTT…
>rpoB_Lcl-239	ACTTGGCAGGACATGACGTAAAATACGGTAAACACCGTACAAGACGCAGTTTTTCACGTATTAAAGAAGTAATCGGTTTGCCAAACCTCATCGAAGTTCAAACATTAAGTTATAAAAACTTCCTCGATGAAGGTCTTGCAAATGTCTTCAAAGAAATGTTTCCAATCGACAACTTTGCGGGTACAATGGAACTCGAATTTGTTGGTTATGAAATGAAAACCCCAAAATACACTGTTGAAGAAGCTCGCGCACATGACGCAAACTATTCAGCACCTATCTATGTAACCTTCCGTCTTGTAAATAAAGAAACTGGTGAATTAAAAACACAAGAAGTCTTCTTTGGTGACTTCCCACTCATGACTGAAATGGGGACATTTATCAATAACGGTTCAGAACGTT…
>rpoB_Lcl-240	ACTTGGCAGGACATGACATAAAATACGGTAAACACCGTACAAGACGGAGTTTTTCACGTATTAAAGAAGTAATCGGTTTGCCAAACCTCATCGAAGTTCAAACATTAAGTTATAAAAACTTCCTCGATGAAGGTCTTGCAAATGTCTTCAAAGAAATGTTTCCAATCGACAACTTTGCGGGTACAATGGAACTCGAATTTGTTGGTTATGAAATGAAAACCCCAAAATACACTGTTGAAGAAGCTCGCGCACATGACGCAAACTATTCAGCACCTATCTATGTAACCTTCCGTCTTGTAAATAAAGAAACTGGTGAATTAAAAACACAAGAAGTCTTCTTTGGTGACTTCCCACTCATGACTGAAATGGGGACATTTATCAATAATGGTTCAGAACGTT…
>rpoB_Lcl-241	ACTTGGCAGGACATGACGTAAAATACGGTAAACACCGTACAAGACGCAGTTTTTCACGTATTAAAGAAGTAATCGGTTTGCCAAACCTCATCGAAGTTCAAACATTAAGTTATAAAAACTTCCTCGATGAAGGTCTTGCAAATGTCTTCAAAGAAATGTTTCCAATCGACAACTTTGCGGGTACAATGGAACTCGAATTTGTTGGTTATGAAATGAAAACCCCAAAATACACTGTTGAAGAAGCTCGCGCACATGACGCAAACTATTCAGCACCTATCTATGTAACCTTCCGTCTTGTAAATAAAGAAACTGGTGAATTAAAAACACAAGAAGTTTTCTTTGGTGACTTCCCACTCATGACTGAAATGGGGACATTTATCAATAACGGTTCAGAACGTT…
>rpoB_Lcl-242	ACTTGGCAGGACATGACGTAAAATACGGTAAACACCGTACAAGACGCAGTTTTTCACGTATTAAAGAAGTAATCGGTTTGCCAAACCTCATCGAAGTTCAAACATTAAGTTATAAAAACTTCCTCGATGAAGGTCTTGCAAATGTCTTCAAAGAAATGTTTCCAATCGACAACTTTGCGGGTACAATGGAACTCGAATTTGTTGGTTATGAAATGAAAACCCCAAAATACACTGTTGAAGAAGCTCGCGCACATGACGCAAACTATTCAGCACCTATCTATGTAACCTTCCGTCTTGTAAATAAAGAAACTGGTGAATTAAAAACACAAGAAGTTTTCTTTGGTGACTTCCCACTCATGACTGAAATGGGGACATTTATCAATAACGGTTCAGAACGTT…
>rpoB_Lcl-243	ACTTGGCAGGACATGACGTAAAATACGGTAAACACCGTACAAGACGCAGTTTTTCACGTATTAAAGAAGTAATCGGTTTGCCAAACCTCATCGAAGTTCAAACATTAAGTTATAAAAACTTCCTCGATGAAGGTCTTGCAAATGTCTTCAAAGAAATGTTTCCAATCGACAACTTTGCGGGTACAATGGAACTCGAATTTGTTGGTTATGAAATGAAAACCCCAAAATACACTGTTGAAGAAGCTCGCGCACATGACGCAAACTATTCAGCACCTATCTATGTAACATTCCGTCTTGTAAATAAAGAAACTGGTGAATTAAAAACACAAGAAGTCTTCTTTGGTGACTTCCCACTCATGACTGAAATGGGGACATTTATCAATAATGGTTCAGAACGTT…
>rpoB_Lcl-244	ACTTGGCAGGACATGACGTAAAATACGGTAAACACCGTACAAGACGCAGTTTTTCACGTATTAAAGAAGTAATCGGTTTGCCAAACCTCATCGAAGTTCAAACATTAAGTTATAAAAACTTCCTCGATGAAGGTCTTGCAAATGTCTTCAAAGAAATGTTTCCAATCGACAACTTTGCGGGTACAATGGAACTCGAATTTGTTGGTTATGAAATGAAAACCCCAAAATACACTGTTGAAGAAGCTCGCGCACATGACGCAAACTATTCAGCACCTATCTATGTAACCTTCCGTCTTGTAAATAAAGAAACTGGTGAATTAAAAACACAAGAAGTCTTCTTTGGTGACTTCCCACTCATGACTGAAATGGGGACATTTATCAATAACGGTTCAGAACGTT…
>rpoB_Lcl-245	ACTTGGCAGGACATGACGTAAAATACGGTAAACACCGTACAAGACGCAGTTTTTCACGTATTAAAGAAGTAATCGGTTTGCCAAACCTCATCGAAGTTCAAACATTAAGTTATAAAAACTTCCTCGATGAAGGTCTTGCAAATGTCTTCAAAGAAATGTTTCCAATCGACAACTTTGCGGGTACAATGGAACTCGAATTTGTTGGTTATGAAATGAAAACCCCAAAATACACTGTTGAAGAAGCTCGCGCACATGACGCAAACTATTCAGCACCTATCTATGTAACCTTCCGTCTTGTAAATAAAGAAACTGGTGAATTAAAAACACAAGAAGTCTTCTTTGGTGACTTCCCACTCATGACTGAAATGGGGACATTTATCAATAACGGTTCAGAACGTT…
>rpoB_Lcl-246	ACTTGGCAGGACATGACATAAAATACGGTAAACACCGTACAAGACGCAGTTTTTCACGTATTAAAGAAGTAATCGGTTTGCCAAACCTCATCGAAGTTCAAACATTAAGTTATAAAAACTTCCTCGATGAAGGTCTTGCAAATGTCTTCAAAGAAATGTTTCCAATCGACAACTTTGCGGGTACAATGGAACTCGAATTTGTTGGTTATGAAATGAAAACCCCAAAATACACTGTTGAAGAAGCTCGCGCACATGACGCAAACTATTCAGCACCTATCTATGTAACCTTCCGTCTTGTAAATAAAGAAACTGGTGAATTAAAAACACAAGAAGTCTTCTTTGGTGACTTCCCACTCATGACTGAAATGGGGACATTTATCAATAATGGTTCAGAACGTT…
>rpoB_Lcl-247	ACTTGGCAGGACATGACGTAAAATACGGTAAACACCGTACAAGACGCAGTTTTTCACGTATTAAAGAAGTAATCGGTTTGCCAAACCTCATCGAAGTTCAAACATTAAGTTATAAAAACTTCCTCGATGAAGGTCTTGCAAATGTCTTCAAAGAAATGTTTCCAATCGACAACTTTGCGGGTACAATGGAACTCGAATTTGTTGGTTATGAAATGAAAACCCCAAAATACACTGTTGAAGAAGCTCGCGCACATGACGCAAACTATTCAGCACCTATCTATGTAACCTTCCGTCTTGTAAATAAAGAAACTGGTGAATTAAAAACACAAGAAGTCTTCTTTGGTGACTTCCCACTCATGACTGAAATGGGGACATTTATCAATAACGGTTCAGAACGTT…
>rpoB_Lcl-248	ACTTGGCAGGACATGACATAAAATACGGTAAACACCGTACAAGACGCAGTTTTTCACGTATTAAAGAAGTAATCGGTTTGCCAAACCTCATCGAAGTTCAAACATTAAGTTATAAAAACTTCCTCGATGAAGGTCTTGCAAATGTCTTCAAAGAAATGTTTCCAATCGACAACTTTGCGGGTACAATGGAACTCGAATTTGTTGGTTATGAAATGAAAACCCCAAAATACACTGTTGAAGAAGCTCGCGCACATGACGCAAACTATTCAGCACCTATCTATGTAACCTTCCGTCTTGTAAATAAAGAAACTGGTGAATTAAAAACACAAGAAGTCTTCTTTGGTGAATTCCCACTCATGACTGAAATGGGGACATTTATCAATAATGGTTCAGAACGTT…
>rpoB_Lcl-249	ACTTGGCAGGACATGACATAAAATACGGTAAACACCGTACAAGACGCAGTTTTTCACGTATTAAAGAAGTAATCGGTTTGCCAAACCTCATCGAAGTTCAAACATTAAGTTATAAAAACTTCCTCGATGAAGGTCTTGCAAATGTCTTCAAAGAAATGTTTCCAATCGACAACTTTGCGGGTACAATGGAACTCGAATTTGTTGGTTATGAAATGAAAACCCCAAAATACACTGTTGAAGAAGCTCGCGCACATGACGCAAACTATTCAGCACCTATCTATGTAACCTTCCGTCTTGTAAATAAAGAAACTGGTGAATTAAAAACACAAGAAGTCTTCTTTGGTGACTTCCCACTCATGACTGAAATGGGGACATTTATCAATAATGGTTCAGAACGTT…
>rpoB_Lcl-250	ACTTGGCAGGACATGACGTAAAATACGGTAAACACCGTACAAGACGCAGTTTTTCACGTATTAAAGAAGTAATCGGTTTGCCAAACCTCATCGAAGTTCAAACATTAAGTTATAAAAACTTCCTCGATGAAGGTCTTGCAAATGTCTTCAAAGAAATGTTTCCAATCGACAACTTTGCGGGTACAATGGAACTCGAATTTGTTGGTTATGAAATGAAAACCCCAAAATACACTGTTGAAGAAGCTCGCGCACATGACGCAAACTATTCAGCACCTATCTATGTAACCTTCCGTCTTGTAAATAAAGAAACTGGTGAATTAAAAACACAAGAAGTCTTCTTTGGTGACTTCCCACTCATGACTGAAATGGGGACATTTATCAATAACGGTTCAGAACGTT…
>rpoB_Lcl-251	ACTTGGCAGGACATGACATAAAATACGGTAAACACCGTACAAGACGCAGTTTTTCACGTATTAAAGAAGTAATCGGTTTGCCAAACCTCATCGAAGTTCAAACATTAAGTTATAAAAACTTCCTCGATGAAGGTCTTGCAAATGTCTTCAAAGAAATGTTTCCAATCGACAACTTTGCGGGTACAATGGAACTCGAATTTGTTGGTTATGAAATGAAAACCCCAAAATACACTGTTGAAGAAGCTCGCGCACATGACGCAAACTATTCAGCACCTATCTATGTAACCTTCCGTCTTGTAAATAAAGAAACTGGTGAATTAAAAACACAAGAAGTCTTCTTTGGTGAATTCCCACTCATGACTGAAATGGGGACATTTATCAATAATGGTTCAGAACGTT…
>rpoB_Lcl-252	ACTTGGCAGGACATGACATAAAATACGGTAAACACCGTACAAGACGCAGTTTTTCACGTATTAAAGAAGTAATCGGTTTGCCAAACCTCATCGAAGTTCAAACATTAAGTTATAAAAACTTCCTCGATGAAGGTCTTGCAAATGTCTTCAAAGAAATGTTTCCAATCGACAACTTTGCGGGTACAATGGAACTCGAATTTGTTGGTTATGAAATGAAAACCCCAAAATACACTGTTGAAGAAGCTCGCGCACATGACGCAAACTATTCAGCACCTATCTATGTAACCTTCCGTCTTGTAAATAAAGAAACTGGTGAATTAAAAACACAAGAAGTCTTCTTTGGTGAATTCCCACTCATGACTGAAATGGGGACATTTATCAATAATGGTTCAGAACGTT…
>rpoB_Lcl-253	ACTTGGCAGGACATGACATAAAATACGGTAAACACCGTACAAGACGGAGTTTTTCACGTATTAAAGAAGTAATCGGTTTGCCAAACCTCATCGAAGTTCAAACATTAAGTTATAAAAACTTCCTCGATGAAGGTCTTGCAAATGTCTTCAAAGAAATGTTTCCAATCGACAACTTTGCGGGTACAATGGAACTCGAATTTGTTGGTTATGAAATGAAAACCCCAAAATACACTGTTGAAGAAGCTCGCGCACATGACGCAAACTATTCAGCACCTATCTATGTAACCTTCCGTCTTGTAAATAAAGAAACTGGTGAATTAAAAACACAAGAAGTCTTCTTTGGTGACTTCCCACTCATGACTGAAATGGGGACATTTATCAATAATGGTTCAGAACGTT…
>rpoB_Lcl-254	ACTTGGCAGGACATGACATAAAATACGGTAAACACCGTACAAGACGCAGTTTTTCACGTATTAAAGAAGTAATCGGTTTGCCAAACCTCATCGAAGTTCAAACATTAAGTTATAAAAACTTCCTCGATGAAGGTCTTGCAAATGTCTTCAAAGAAATGTTTCCAATCGACAACTTTGCGGGTACAATGGAACTCGAATTTGTTGGTTATGAAATGAAAACCCCAAAATACACTGTTGAAGAAGCTCGCGCACATGACGCAAACTATTCAGCACCTATCTATGTAACCTTCCGTCTTGTAAATAAAGAAACTGGTGAATTAAAAACACAAGAAGTCTTCTTTGGTGAATTCCCACTCATGACTGAAATGGGGACATTTATCAATAATGGTTCAGAACGTT…
>rpoB_Lcl-255	ACTTGGCAGGACATGACATAAAATACGGTAAACACCGTACAAGACGCAGTTTTTCACGTATTAAAGAAGTAATCGGTTTGCCAAACCTCATCGAAGTTCAAACATTAAGTTATAAAAACTTCCTCGATGAAGGTCTTGCAAATGTCTTCAAAGAAATGTTTCCAATCGACAACTTTGCGGGTACAATGGAACTCGAATTTGTTGGTTATGAAATGAAAACCCCAAAATACACTGTTGAAGAAGCTCGCGCACATGACGCAAACTATTCAGCACCTATCTATGTAACCTTCCGTCTTGTAAATAAAGAAACTGGTGAATTAAAAACACAAGAAGTCTTCTTTGGTGAATTCCCACTCATGACTGAAATGGGGACATTTATCAATAATGGTTCAGAACGTT…
>rpoB_Lcl-256	ACTTGGCAGGACATGACGTAAAATACGGTAAACACCGTACAAGACGCAGTTTTTCACGTATTAAAGAAGTAATCGGTTTGCCAAACCTCATCGAAGTTCAAACATTAAGTTATAAAAACTTCCTCGATGAAGGTCTTGCAAATGTCTTCAAAGAAATGTTTCCAATCGACAACTTTGCGGGTACAATGGAACTCGAATTTGTTGGTTATGAAATGAAAACCCCAAAATACACTGTTGAAGAAGCTCGCGCACATGACGCAAACTATTCAGCACCTATCTATGTAACCTTCCGTCTTGTAAATAAAGAAACTGGTGAATTAAAAACACAAGAAGTCTTCTTTGGTGACTTCCCACTCATGACTGAAATGGGGACATTTATCAATAACGGTTCAGAACGTT…
>rpoB_Lcl-257	ACTTGGCAGGACATGACGTAAAATACGGTAAACACCGTACAAGACGCAGTTTTTCACGTATTAAAGAAGTAATCGGTTTGCCAAACCTCATCGAAGTTCAAACATTAAGTTATAAAAACTTCCTCGATGAAGGTCTTGCAAATGTCTTCAAAGAAATGTTTCCAATCGACAACTTTGCGGGTACAATGGAACTCGAATTTGTTGGTTATGAAATGAAAACCCCAAAATACACTGTTGAAGAAGCTCGCGCACATGACGCAAACTATTCAGCACCTATCTATGTAACCTTCCGTCTTGTAAATAAAGAAACTGGTGAATTAAAAACACAAGAAGTCTTCTTTGGTGACTTCCCACTCATGACTGAAATGGGGACATTTATCAATAACGGTTCAGAACGTT…
>rpoB_Lcl-258	ACTTGGCAGGACATGACGTAAAATACGGTAAACACCGTACAAGACGCAGTTTTTCACGTATTAAAGAAGTAATCGGTTTGCCAAACCTCATCGAAGTTCAAACATTAAGTTATAAAAACTTCCTCGATGAAGGTCTTGCAAATGTCTTCAAAGAAATGTTTCCAATCGACAACTTTGCGGGTACAATGGAACTCGAATTTGTTGGTTATGAAATGAAAACCCCAAAATACACTGTTGAAGAAGCTCGCGCACATGACGCAAACTATTCAGCACCTATCTATGTAACCTTCCGTCTTGTAAATAAAGAAACTGGTGAATTAAAAACACAAGAAGTCTTCTTTGGTGACTTCCCACTCATGACTGAAATGGGGACATTTATCAATAACGGTTCAGAACGTT…
>rpoB_Lcl-259	ACTTGGCAGGACATGACGTAAAATACGGTAAACACCGTACAAGACGCAGTTTTTCACGTATTAAAGAAGTAATCGGTTTGCCAAACCTCATCGAAGTTCAAACATTAAGTTATAAAAACTTCCTCGATGAAGGTCTTGCAAATGTCTTCAAAGAAATGTTTCCAATCGACAACTTTGCGGGTACAATGGAACTCGAATTTGTTGGTTATGAAATGAAAACCCCAAAATACACTGTTGAAGAAGCTCGCGCACATGACGCAAACTATTCAGCACCTATCTATGTAACCTTCCGTCTTGTAAATAAAGAAACTGGTGAATTAAAAACACAAGAAGTCTTCTTTGGTGACTTCCCACTCATGACTGAAATGGGGACATTTATCAATAACGGTTCAGAACGTT…
>rpoB_Lcl-260	ACTTGGCAGGACATGACATAAAATACGGTAAACACCGTACAAGACGCAGTTTTTCACGTATTAAAGAAGTAATCGGTTTGCCAAACCTCATCGAAGTTCAAACATTAAGTTATAAAAACTTCCTCGATGAAGGTCTTGCAAATGTCTTCAAAGAAATGTTTCCAATCGACAACTTTGCGGGTACAATGGAACTCGAATTTGTTGGTTATGAAATGAAAACCCCAAAATACACTGTTGAAGAAGCTCGCGCACATGACGCAAACTATTCAGCACCTATCTATGTAACCTTCCGTCTTGTAAATAAAGAAACTGGTGAATTAAAAACACAAGAAGTCTTCTTTGGTGACTTCCCACTCATGACTGAAATGGGGACATTTATCAATAATGGTTCAGAACGTT…
>rpoB_Lcl-261	ACTTGGCAGGACATGACATAAAATACGGTAAACACCGTACAAGACGCAGTTTTTCACGTATTAAAGAAGTAATCGGTTTGCCAAACCTCATCGAAGTTCAAACATTAAGTTATAAAAACTTCCTCGATGAAGGTCTTGCAAATGTCTTCAAAGAAATGTTTCCAATCGACAACTTTGCGGGTACAATGGAACTCGAATTTGTTGGTTATGAAATGAAAACCCCAAAATACACTGTTGAAGAAGCTCGCGCACATGACGCAAACTATTCAGCACCTATCTATGTAACCTTCCGTCTTGTAAATAAAGAAACTGGTGAATTAAAAACACAAGAAGTCTTCTTTGGTGACTTCCCACTCATGACTGAAATGGGGACATTTATCAATAATGGTTCAGAACGTT…
>rpoB_Lcl-262	ACTTGGCAGGACATGACATAAAATACGGTAAACACCGTACAAGACGCAGTTTTTCACGTATTAAAGAAGTAATCGGTTTGCCAAACCTCATCGAAGTTCAAACATTAAGTTATAAAAACTTCCTCGATGAAGGTCTTGCAAATGTCTTCAAAGAAATGTTTCCAATCGACAACTTTGCGGGTACAATGGAACTCGAATTTGTTGGTTATGAAATGAAAACCCCAAAATACACTGTTGAAGAAGCTCGCGCACATGACGCAAACTATTCAGCACCTATCTATGTAACCTTCCGTCTTGTAAATAAAGAAACTGGTGAATTAAAAACACAAGAAGTCTTCTTTGGTGACTTCCCACTCATGACTGAAATGGGGACATTTATCAATAATGGTTCAGAACGTT…
>rpoB_Lcl-263	ACTTGGCAGGACATGACATAAAATACGGTAAACACCGTACAAGACGCAGTTTTTCACGTATTAAAGAAGTAATCGGTTTGCCAAACCTCATCGAAGTTCAAACATTAAGTTATAAAAACTTCCTCGATGAAGGTCTTGCAAATGTCTTCAAAGAAATGTTTCCAATCGACAACTTTGCGGGTACAATGGAACTCGAATTTGTTGGTTATGAAATGAAACCCCCAAAATACACTGTTGAAGAAGCTCGCGCACATGACGCAAACTATTCAGCACCTATCTATGTAACCTTCCGTCTTGTAAATAAAGAAACTGGTGAATTAAAAACACAAGAAGTCTTCTTTGGTGACTTCCCACTCATGACTGAAATGGGGACATTTATCAATAATGGTTCAGAACGTT…
>rpoB_Lcl-264	ACTTGGCAGGACATGACATAAAATACGGTAAACACCGTACAAGACGCAGTTTTTCACGTATTAAAGAAGTAATCGGTTTGCCAAACCTCATCGAAGTTCAAACATTAAGTTATAAAAACTTCCTCGATGAAGGTCTTGCAAATGTCTTCAAAGAAATGTTTCCAATCGACAACTTTGCGGGTACAATGGAACTCGAATTTGTTGGTTATGAAATGAAACCCCCAAAATACACTGTTGAAGAAGCTCGCGCACATGACGCAAACTATTCAGCACCTATCTATGTAACCTTCCGTCTTGTAAATAAAGAAACTGGTGAATTAAAAACACAAGAAGTCTTCTTTGGTGACTTCCCACTCATGACTGAAATGGGGACATTTATCAATAATGGTTCAGAACGTT…
>rpoB_Lcl-265	ACTTGGCAGGACATGACATAAAATACGGTAAACACCGTACAAGACGCAGTTTTTCACGTATTAAAGAAGTAATCGGTTTGCCAAACCTCATCGAAGTTCAAACATTAAGTTATAAAAACTTCCTCGATGAAGGTCTTGCAAATGTCTTCAAAGAAATGTTTCCAATCGACAACTTTGCGGGTACAATGGAACTCGAATTTGTTGGTTATGAAATGAAACCCCCAAAATACACTGTTGAAGAAGCTCGCGCACATGACGCAAACTATTCAGCACCTATCTATGTAACCTTCCGTCTTGTAAATAAAGAAACTGGTGAATTAAAAACACAAGAAGTCTTCTTTGGTGACTTCCCACTCATGACTGAAATGGGGACATTTATCAATAATGGTTCAGAACGTT…
>rpoB_Lcl-266	ACTTGGCAGGACATGACATAAAATACGGTAAACACCGTACAAGACGCAGTTTTTCACGTATTAAAGAAGTAATCGGTTTGCCAAACCTCATCGAAGTTCAAACATTAAGTTATAAAAACTTCCTCGATGAAGGTCTTGCAAATGTCTTCAAAGAAATGTTTCCAATCGACAACTTTGCGGGTACAATGGAACTCGAATTTGTTGGTTATGAAATGAAAACCCCAAAATACACTGTTGAAGAAGCTCGCGCACATGACGCAAACTATTCAGCACCTATCTATGTAACCTTCCGTCTTGTAAATAAAGAAACTGGTGAATTAAAAACACAAGAAGTCTTCTTTGGTGACTTCCCACTCATGACTGAAATGGGGACATTTATCAATAATGGTTCAGAACGTT…
>rpoB_Lcl-267	ACTTGGCAGGACATGACATAAAATACGGTAAACACCGTACAAGACGCAGTTTTTCACGTATTAAAGAAGTAATCGGTTTGCCAAACCTCATCGAAGTTCAAACATTAAGTTATAAAAACTTCCTCGATGAAGGTCTTGCAAATGTCTTCAAAGAAATGTTTCCAATCGACAACTTTGCGGGTACAATGGAACTCGAATTTGTTGGTTATGAAATGAAAACCCCAAAATACACTGTTGAAGAAGCTCGCGCACATGACGCAAACTATTCAGCACCTATCTATGTAACCTTCCGTCTTGTAAATAAAGAAACTGGTGAATTAAAAACACAAGAAGTCTTCTTTGGTGACTTCCCACTCATGACTGAAATGGGGACATTTATCAATAATGGTTCAGAACGTT…
>rpoB_Lcl-268	ACTTGGCAGGACATGACATAAAATACGGTAAACACCGTACAAGACGCAGTTTTTCACGTATTAAAGAAGTAATCGGTTTGCCAAACCTCATCGAAGTTCAAACATTAAGTTATAAAAACTTCCTCGATGAAGGTCTTGCAAATGTCTTCAAAGAAATGTTTCCAATCGACAACTTTGCGGGTACAATGGAACTCGAATTTGTTGGTTATGAAATGAAAACCCCAAAATACACTGTTGAAGAAGCTCGCGCACATGACGCAAACTATTCAGCACCTATCTATGTAACCTTCCGTCTTGTAAATAAAGAAACTGGTGAATTAAAAACACAAGAAGTCTTCTTTGGTGACTTCCCACTCATGACTGAAATGGGGACATTTATCAATAATGGTTCAGAACGTT…
>rpoB_Lcl-269	ACTTGGCAGGACATGACATAAAATACGGTAAACACCGTACAAGACGCAGTTTTTCACGTATTAAAGAAGTAATCGGTTTGCCAAACCTCATCGAAGTTCAAACATTAAGTTATAAAAACTTCCTCGATGAAGGTCTTGCAAATGTCTTCAAAGAAATGTTTCCAATCGACAACTTTGCGGGTACAATGGAACTCGAATTTGTTGGTTATGAAATGAAAACCCCAAAATACACTGTTGAAGAAGCTCGCGCACATGACGCAAACTATTCAGCACCTATCTATGTAACCTTCCGTCTTGTAAATAAAGAAACTGGTGAATTAAAAACACAAGAAGTCTTCTTTGGTGACTTCCCACTCATGACTGAAATGGGGACATTTATCAATAATGGTTCAGAACGTT…
>rpoB_Lcl-270	ACTTGGCAGGACATGACATAAAATACGGTAAACACCGTACAAGACGCAGTTTTTCACGTATTAAAGAAGTAATCGGTTTGCCAAACCTCATCGAAGTTCAAACATTAAGTTATAAAAACTTCCTCGATGAAGGTCTTGCAAATGTCTTCAAAGAAATGTTTCCAATCGACAACTTTGCGGGTACAATGGAACTCGAATTTGTTGGTTATGAAATGAAAACCCCAAAATACACTGTTGAAGAAGCTCGCGCACATGACGCAAACTATTCAGCACCTATCTATGTAACCTTCCGTCTTGTAAATAAAGAAACTGGTGAATTAAAAACACAAGAAGTCTTCTTTGGTGACTTCCCACTCATGACTGAAATGGGGACATTTATCAATAATGGTTCAGAACGTT…
>rpoB_Lcl-271	ACTTGGCAGGACATGACATAAAATACGGTAAACACCGTACAAGACGCAGTTTTTCACGTATTAAAGAAGTAATCGGTTTGCCAAACCTCATCGAAGTTCAAACATTAAGTTATAAAAACTTCCTCGATGAAGGTCTTGCAAATGTCTTCAAAGAAATGTTTCCAATCGACAACTTTGCGGGTACAATGGAACTCGAATTTGTTGGTTATGAAATGAAAACCCCAAAATACACTGTTGAAGAAGCTCGCGCACATGACGCAAACTATTCAGCACCTATCTATGTAACCTTCCGTCTTGTAAATAAAGAAACTGGTGAATTAAAAACACAAGAAGTCTTCTTTGGTGAATTCCCACTCATGACTGAAATGGGGACATTTATCAATAATGGTTCAGAACGTT…
>rpoB_Lcl-272	ACTTGGCAGGACATGACATAAAATACGGTAAACACCGTACAAGACGCAGTTTTTCACGTATTAAAGAAGTAATCGGTTTGCCAAACCTCATCGAAGTTCAAACATTAAGTTATAAAAACTTCCTCGATGAAGGTCTTGCAAATGTCTTCAAAGAAATGTTTCCAATCGACAACTTTGCGGGTACAATGGAACTCGAATTTGTTGGTTATGAAATGAAAACCCCAAAATACACTGTTGAAGAAGCTCGCGCACATGACGCAAACTATTCAGCACCTATCTATGTAACCTTCCGTCTTGTAAATAAAGAAACTGGTGAATTAAAAACACAAGAAGTCTTCTTTGGTGAATTCCCACTCATGACTGAAATGGGGACATTTATCAATAATGGTTCAGAACGTT…
>rpoB_Lcl-273	ACTTGGCAGGACATGACATAAAATACGGTAAACACCGTACAAGACGCAGTTTTTCACGTATTAAAGAAGTAATCGGTTTGCCAAACCTCATCGAAGTTCAAACATTAAGTTATAAAAACTTCCTCGATGAAGGTCTTGCAAATGTCTTCAAAGAAATGTTTCCAATCGACAACTTTGCGGGTACAATGGAACTCGAATTTGTTGGTTATGAAATGAAAACCCCAAAATACACTGTTGAAGAAGCTCGCGCACATGACGCAAACTATTCAGCACCTATCTATGTAACCTTCCGTCTTGTAAATAAAGAAACTGGTGAATTAAAAACACAAGAAGTCTTCTTTGGTGACTTCCCACTCATGACTGAAATGGGGACATTTATCAATAATGGTTCAGAACGTT…
>rpoB_Lcl-274	ACTTGGCAGGACATGACATAAAATACGGTAAACACCGTACAAGACGCAGTTTTTCACGTATTAAAGAAGTAATCGGTTTGCCAAACCTCATCGAAGTTCAAACATTAAGTTATAAAAACTTCCTCGATGAAGGTCTTGCAAATGTCTTCAAAGAAATGTTTCCAATCGACAACTTTGCGGGTACAATGGAACTCGAATTTGTTGGTTATGAAATGAAACCCCCAAAATACACTGTTGAAGAAGCTCGCGCACATGACGCAAACTATTCAGCACCTATCTATGTAACCTTCCGTCTTGTAAATAAAGAAACTGGTGAATTAAAAACACAAGAAGTCTTCTTTGGTGACTTCCCACTCATGACTGAAATGGGGACATTTATCAATAATGGTTCAGAACGTT…
>rpoB_Lcl-275	ACTTGGCAGGACATGACATAAAATACGGTAAACACCGTACAAGACGCAGTTTTTCACGTATTAAAGAAGTAATCGGTTTGCCAAACCTCATCGAAGTTCAAACATTAAGTTATAAAAACTTCCTCGATGAAGGTCTTGCAAATGTCTTCAAAGAAATGTTTCCAATCGACAACTTTGCGGGTACAATGGAACTCGAATTTGTTGGTTATGAAATGAAAACCCCAAAATACACTGTTGAAGAAGCTCGCGCACATGACGCAAACTATTCAGCACCTATCTATGTAACCTTCCGTCTTGTAAATAAAGAAACTGGTGAATTAAAAACACAAGAAGTCTTCTTTGGTGACTTCCCACTCATGACTGAAATGGGGACATTTATCAATAATGGTTCAGAACGTT…
>rpoB_Lcl-276	ACTTGGCAGGACATGACATAAAATACGGTAAACACCGTACAAGACGGAGTTTTTCACGTATTAAAGAAGTAATCGGTTTGCCAAACCTCATCGAAGTTCAAACATTAAGTTATAAAAACTTCCTCGATGAAGGTCTTGCAAATGTCTTCAAAGAAATGTTTCCAATCGACAACTTTGCGGGTACAATGGAACTCGAATTTGTTGGTTATGAAATGAAAACCCCAAAATACACTGTTGAAGAAGCTCGCGCACATGACGCAAACTATTCAGCACCTATCTATGTAACCTTCCGTCTTGTAAATAAAGAAACTGGTGAATTAAAAACACAAGAAGTCTTCTTTGGTGACTTCCCACTCATGACTGAAATGGGGACATTTATCAATAATGGTTCAGAACGTT…
>rpoB_Lcl-277	ACTTGGCAGGACATGACATAAAATACGGTAAACACCGTACAAGACGCAGTTTTTCACGTATTAAAGAAGTAATCGGTTTGCCAAACCTCATCGAAGTTCAAACATTAAGTTATAAAAACTTCCTCGATGAAGGTCTTGCAAATGTCTTCAAAGAAATGTTTCCAATCGACAACTTTGCGGGTACAATGGAACTCGAATTTGTTGGTTATGAAATGAAAACCCCAAAATACACTGTTGAAGAAGCTCGCGCACATGACGCAAACTATTCAGCACCTATCTATGTAACCTTCCGTCTTGTAAATAAAGAAACTGGTGAATTAAAAACACAAGAAGTCTTCTTTGGTGAATTCCCACTCATGACTGAAATGGGGACATTTATCAATAATGGTTCAGAACGTT…
>rpoB_Lcl-278	ACTTGGCAGGACATGACATAAAATACGGTAAACACCGTACAAGACGCAGTTTTTCACGTATTAAAGAAGTAATCGGTTTGCCAAACCTCATCGAAGTTCAAACATTAAGTTATAAAAACTTCCTCGATGAAGGTCTTGCAAATGTCTTCAAAGAAATGTTTCCAATCGACAACTTTGCGGGTACAATGGAACTCGAATTTGTTGGTTATGAAATGAAAACCCCAAAATACACTGTTGAAGAAGCTCGCGCACATGACGCAAACTATTCAGCACCTATCTATGTAACCTTCCGTCTTGTAAATAAAGAAACTGGTGAATTAAAAACACAAGAAGTCTTCTTTGGTGACTTCCCACTCATGACTGAAATGGGGACATTTATCAATAATGGTTCAGAACGTT…
>rpoB_Lcl-279	ACTTGGCAGGACATGACATAAAATACGGTAAACACCGTACAAGACGGAGTTTTTCACGTATTAAAGAAGTAATCGGTTTGCCAAACCTCATCGAAGTTCAAACATTAAGTTATAAAAACTTCCTCGATGAAGGTCTTGCAAATGTCTTCAAAGAAATGTTTCCAATCGACAACTTTGCGGGTACAATGGAACTCGAATTTGTTGGTTATGAAATGAAAACCCCAAAATACACTGTTGAAGAAGCTCGCGCACATGACGCAAACTATTCAGCACCTATCTATGTAACCTTCCGTCTTGTAAATAAAGAAACTGGTGAATTAAAAACACAAGAAGTCTTCTTTGGTGACTTCCCACTCATGACTGAAATGGGGACATTTATCAATAATGGTTCAGAACGTT…
>rpoB_Lcl-280	ACTTGGCAGGACATGACATAAAATACGGTAAACACCGTACAAGACGCAGTTTTTCACGTATTAAAGAAGTAATCGGTTTGCCAAACCTCATCGAAGTTCAAACATTAAGTTATAAAAACTTCCTCGATGAAGGTCTTGCAAATGTCTTCAAAGAAATGTTTCCAATCGACAACTTTGCGGGTACAATGGAACTCGAATTTGTTGGTTATGAAATGAAAACCCCAAAATACACTGTTGAAGAAGCTCGCGCACATGACGCAAACTATTCAGCACCTATCTATGTAACCTTCCGTCTTGTAAATAAAGAAACTGGTGAATTAAAAACACAAGAAGTCTTCTTTGGTGAATTCCCACTCATGACTGAAATGGGGACATTTATCAATAATGGTTCAGAACGTT…
>rpoB_Lcl-281	ACTTGGCAGGACATGACATAAAATACGGTAAACACCGTACAAGACGCAGTTTTTCACGTATTAAAGAAGTAATCGGTTTGCCAAACCTCATCGAAGTTCAAACATTAAGTTATAAAAACTTCCTCGATGAAGGTCTTGCAAATGTCTTCAAAGAAATGTTTCCAATCGACAACTTTGCGGGTACAATGGAACTCGAATTTGTTGGTTATGAAATGAAAACCCCAAAATACACTGTTGAAGAAGCTCGCGCACATGACGCAAACTATTCAGCACCTATCTATGTAACCTTCCGTCTTGTAAATAAAGAAACTGGTGAATTAAAAACACAAGAAGTCTTCTTTGGTGACTTCCCACTCATGACTGAAATGGGGACATTTATCAATAATGGTTCAGAACGTT…
>rpoB_Lcl-282	ACTTGGCAGGACATGACGTAAAATACGGTAAACACCGTACAAGACGCAGTTTTTCACGTATTAAAGAAGTAATCGGTTTGCCAAACCTCATCGAAGTTCAAACATTAAGTTATAAAAACTTCCTCGATGAAGGTCTTGCAAATGTCTTCAAAGAAATGTTTCCAATCGACAACTTTGCGGGTACAATGGAACTCGAATTTGTTGGTTATGAAATGAAAACCCCAAAATACACTGTTGAAGAAGCTCGCGCACATGACGCAAACTATTCAGCACCTATCTATGTAACCTTCCGTCTTGTAAATAAAGAAACTGGTGAATTAAAAACACAAGAAGTCTTCTTTGGTGACTTCCCACTCATGACTGAAATGGGGACATTTATCAATAACGGTTCAGAACGTT…
>rpoB_Lcl-283	ACTTGGCAGGACATGACATAAAATACGGTAAACACCGTACAAGACGCAGTTTTTCACGTATTAAAGAAGTAATCGGTTTGCCAAACCTCATCGAAGTTCAAACATTAAGTTATAAAAACTTCCTCGATGAAGGTCTTGCAAATGTCTTCAAAGAAATGTTTCCAATCGACAACTTTGCGGGTACAATGGAACTCGAATTTGTTGGTTATGAAATGAAAACCCCAAAATACACTGTTGAAGAAGCTCGCGCACATGACGCAAACTATTCAGCACCTATCTATGTAACCTTCCGTCTTGTAAATAAAGAAACTGGTGAATTAAAAACACAAGAAGTCTTCTTTGGTGACTTCCCACTCATGACTGAAATGGGGACATTTATCAATAATGGTTCAGAACGTT…
>rpoB_Lcl-284	ACTTGGCAGGACATGACATAAAGTACGGTAAACACCGTACAAGACGCAGTTTTTCACGTATTAAAGAAGTAATCGGTTTGCCAAACCTCATCGAAGTTCAAACATTAAGTTATAAAAACTTCCTCGATGAAGGTCTTGCAAATGTCTTCAAAGAAATGTTTCCAATCGACAACTTTGCGGGTACAATGGAACTCGAATTTGTTGGTTATGAAATGAAAACCCCAAAATACACTGTTGAAGAAGCTCGCGCACATGACGCAAACTATTCAGCACCTATCTATGTAACCTTCCGTCTTGTAAATAAAGAAACTGGTGAATTAAAAACACAAGAAGTCTTCTTTGGTGACTTCCCACTCATGACTGAAATGGGGACATTTATCAATAATGGTTCAGAACGTT…
>rpoB_Lcl-285	ACTTGGCAGGACATGACATAAAGTACGGTAAACACCGTACAAGACGCAGTTTTTCACGTATTAAAGAAGTAATCGGTTTGCCAAACCTCATCGAAGTTCAAACATTAAGTTATAAAAACTTCCTCGATGAAGGTCTTGCAAATGTCTTCAAAGAAATGTTTCCAATCGACAACTTTGCGGGTACAATGGAACTCGAATTTGTTGGTTATGAAATGAAAACCCCAAAATACACTGTTGAAGAAGCTCGCGCACATGACGCAAACTATTCAGCACCTATCTATGTAACCTTCCGTCTTGTAAATAAAGAAACTGGTGAATTAAAAACACAAGAAGTCTTCTTTGGTGACTTCCCACTCATGACTGAAATGGGGACATTTATCAATAATGGTTCAGAACGTT…
>rpoB_Lcl-286	ACTTGGCAGGACATGACGTAAAATACGGTAAACACCGTACAAGACGCAGTTTTTCACGTATTAAAGAAGTAATCGGTTTGCCAAACCTCATCGAAGTTCAAACATTAAGTTATAAAAACTTCCTCGATGAAGGTCTTGCAAATGTCTTCAAAGAAATGTTTCCAATCGACAACTTTGCGGGTACAATGGAACTCGAATTTGTTGGTTATGAAATGAAAACCCCAAAATACACTGTTGAAGAAGCTCGCGCACATGACGCAAACTATTCAGCACCTATCTATGTAACATTCCGTCTTGTAAATAAAGAAACTGGTGAATTAAAAACACAAGAAGTCTTCTTTGGTGACTTCCCACTCATGACTGAAATGGGGACATTTATCAATAATGGTTCAGAACGTT…
>rpoB_Lcl-287	ACTTGGCAGGACATGACATAAAATACGGTAAACACCGTACAAGACGCAGTTTTTCACGTATTAAAGAAGTAATCGGTTTGCCAAACCTCATCGAAGTTCAAACATTAAGTTATAAAAACTTCCTCGATGAAGGTCTTGCAAATGTCTTCAAAGAAATGTTTCCAATCGACAACTTTGCGGGTACAATGGAACTCGAATTTGTTGGTTATGAAATGAAAACCCCAAAATACACTGTTGAAGAAGCTCGCGCACATGACGCAAACTATTCAGCACCTATCTATGTAACCTTCCGTCTTGTAAATAAAGAAACTGGTGAATTAAAAACACAAGAAGTCTTCTTTGGTGACTTCCCACTCATGACTGAAATGGGGACATTTATCAATAATGGTTCAGAACGTT…
>rpoB_Lcl-288	ACTTGGCAGGACATGACATAAAATACGGTAAACACCGTACAAGACGCAGTTTTTCACGTATTAAAGAAGTAATCGGTTTGCCAAACCTCATCGAAGTTCAAACATTAAGTTATAAAAACTTCCTCGATGAAGGTCTTGCAAATGTCTTCAAAGAAATGTTTCCAATCGACAACTTTGCGGGTACAATGGAACTCGAATTTGTTGGTTATGAAATGAAAACCCCAAAATACACTGTTGAAGAAGCTCGCGCACATGACGCAAACTATTCAGCACCTATCTATGTAACCTTCCGTCTTGTAAATAAAGAAACTGGTGAATTAAAAACACAAGAAGTCTTCTTTGGTGACTTCCCACTCATGACTGAAATGGGGACATTTATCAATAATGGTTCAGAACGTT…
>rpoB_Lcl-289	ACTTGGCAGGACATGACATAAAATACGGTAAACACCGTACAAGACGCAGTTTTTCACGTATTAAAGAAGTAATCGGTTTGCCAAACCTCATCGAAGTTCAAACATTAAGTTATAAAAACTTCCTCGATGAAGGTCTTGCAAATGTCTTCAAAGAAATGTTTCCAATCGACAACTTTGCGGGTACAATGGAACTCGAATTTGTTGGTTATGAAATGAAAACCCCAAAATACACTGTTGAAGAAGCTCGCGCACATGACGCAAACTATTCAGCACCTATCTATGTAACCTTCCGTCTTGTAAATAAAGAAACTGGTGAATTAAAAACACAAGAAGTCTTCTTTGGTGACTTCCCACTCATGACTGAAATGGGGACATTTATCAATAATGGTTCAGAACGTT…
>rpoB_Lcl-290	ACTTGGCAGGACATGACATAAAATACGGTAAACACCGTACAAGACGCAGTTTTTCACGTATTAAAGAAGTAATCGGTTTGCCAAACCTCATCGAAGTTCAAACATTAAGTTATAAAAACTTCCTCGATGAAGGTCTTGCAAATGTCTTCAAAGAAATGTTTCCAATCGACAACTTTGCGGGTACAATGGAACTCGAATTTGTTGGTTATGAAATGAAAACCCCAAAATACACTGTTGAAGAAGCTCGCGCACATGACGCAAACTATTCAGCACCTATCTATGTAACCTTCCGTCTTGTAAATAAAGAAACTGGTGAATTAAAAACACAAGAAGTCTTCTTTGGTGACTTCCCACTCATGACTGAAATGGGGACATTTATCAATAATGGTTCAGAACGTT…
>rpoB_Lcl-291	ACTTGGCAGGACATGACATAAAATACGGTAAACACCGTACAAGACGCAGTTTTTCACGTATTAAAGAAGTAATCGGTTTGCCAAACCTCATCGAAGTTCAAACATTAAGTTATAAAAACTTCCTCGATGAAGGTCTTGCAAATGTCTTCAAAGAAATGTTTCCAATCGACAACTTTGCGGGTACAATGGAACTCGAATTTGTTGGTTATGAAATGAAAACCCCAAAATACACTGTTGAAGAAGCTCGCGCACATGACGCAAACTATTCAGCACCTATCTATGTAACCTTCCGTCTTGTAAATAAAGAAACTGGTGAATTAAAAACACAAGAAGTCTTCTTTGGTGAATTCCCACTCATGACTGAAATGGGGACATTTATCAATAATGGTTCAGAACGTT…
>rpoB_Lcl-292	ACTTGGCAGGACATGACATAAAGTACGGTAAACACCGTACAAGACGCAGTTTTTCACGTATTAAAGAAGTAATCGGTTTGCCAAACCTCATCGAAGTTCAAACATTAAGTTATAAAAACTTCCTCGATGAAGGTCTTGCAAATGTCTTCAAAGAAATGTTTCCAATCGACAACTTTGCGGGTACAATGGAACTCGAATTTGTTGGTTATGAAATGAAAACCCCAAAATACACTGTTGAAGAAGCTCGCGCACATGACGCAAACTATTCAGCACCTATCTATGTAACCTTCCGTCTTGTAAATAAAGAAACTGGTGAATTAAAAACACAAGAAGTCTTCTTTGGTGACTTCCCACTCATGACTGAAATGGGGACATTTATCAATAATGGTTCAGAACGTT…
>rpoB_Lcl-293	ACTTGGCAGGACATGACGTAAAATACGGTAAACACCGTACAAGACGCAGTTTTTCACGTATTAAAGAAGTAATCGGTTTGCCAAACCTCATCGAAGTTCAAACATTAAGTTATAAAAACTTCCTCGATGAAGGTCTTGCAAATGTCTTCAAAGAAATGTTTCCAATCGACAACTTTGCGGGTACAATGGAACTCGAATTTGTTGGTTATGAAATGAAAACCCCAAAATACACTGTTGAAGAAGCTCGCGCACATGACGCAAACTATTCAGCACCTATCTATGTAACCTTCCGTCTTGTAAATAAAGAAACTGGTGAATTAAAAACACAAGAAGTCTTCTTTGGTGACTTCCCACTCATGACTGAAATGGGGACATTTATCAATAACGGTTCAGAACGTT…
>rpoB_Lcl-294	ACTTGGCAGGACATGACGTAAAATACGGTAAACACCGTACAAGACGCAGTTTTTCACGTATTAAAGAAGTAATCGGTTTGCCAAACCTCATCGAAGTTCAAACATTAAGTTATAAAAACTTCCTCGATGAAGGTCTTGCAAATGTCTTCAAAGAAATGTTTCCAATCGACAACTTTGCGGGTACAATGGAACTCGAATTTGTTGGTTATGAAATGAAAACCCCAAAATACACTGTTGAAGAAGCTCGCGCACATGACGCAAACTATTCAGCACCTATCTATGTAACATTCCGTCTTGTAAATAAAGAAACTGGTGAATTAAAAACACAAGAAGTCTTCTTTGGTGACTTCCCACTCATGACTGAAATGGGGACATTTATCAATAATGGTTCAGAACGTT…
>rpoB_Lcl-295	ACTTGGCAGGACATGACGTAAAATACGGTAAACACCGTACAAGACGCAGTTTTTCACGTATTAAAGAAGTAATCGGTTTGCCAAACCTCATCGAAGTTCAAACATTAAGTTATAAAAACTTCCTCGATGAAGGTCTTGCAAATGTCTTCAAAGAAATGTTTCCAATCGACAACTTTGCGGGTACAATGGAACTCGAATTTGTTGGTTATGAAATGAAAACCCCAAAATACACTGTTGAAGAAGCTCGCGCACATGACGCAAACTATTCAGCACCTATCTATGTAACATTCCGTCTTGTAAATAAAGAAACTGGTGAATTAAAAACACAAGAAGTCTTCTTTGGTGACTTCCCACTCATGACTGAAATGGGGACATTTATCAATAATGGTTCAGAACGTT…
>rpoB_Lcl-296	ACTTGGCAGGACATGACATAAAATACGGTAAACACCGTACAAGACGCAGTTTTTCACGTATTAAAGAAGTAATCGGTTTGCCAAACCTCATCGAAGTTCAAACATTAAGTTATAAAAACTTCCTCGATGAAGGTCTTGCAAATGTCTTCAAAGAAATGTTTCCAATCGACAACTTTGCGGGTACAATGGAACTCGAATTTGTTGGTTATGAAATGAAAACCCCAAAATACACTGTTGAAGAAGCTCGCGCACATGACGCAAACTATTCAGCACCTATCTATGTAACCTTCCGTCTTGTAAATAAAGAAACTGGTGAATTAAAAACACAAGAAGTCTTCTTTGGTGACTTCCCACTCATGACTGAAATGGGGACATTTATCAATAATGGTTCAGAACGTT…
>rpoB_Lcl-297	ACTTGGCAGGACATGACATAAAATACGGTAAACACCGTACAAGACGCAGTTTTTCACGTATTAAAGAAGTAATCGGTTTGCCAAACCTCATCGAAGTTCAAACATTAAGTTATAAAAACTTCCTCGATGAAGGTCTTGCAAATGTCTTCAAAGAAATGTTTCCAATCGACAACTTTGCGGGTACAATGGAACTCGAATTTGTTGGTTATGAAATGAAAACCCCAAAATACACTGTTGAAGAAGCTCGCGCACATGACGCAAACTATTCAGCACCTATCTATGTAACCTTCCGTCTTGTAAATAAAGAAACTGGTGAATTAAAAACACAAGAAGTCTTCTTTGGTGACTTCCCACTCATGACTGAAATGGGGACATTTATCAATAATGGTTCAGAACGTT…
>rpoB_Lcl-298	ACTTGGCAGGACATGACATAAAATACGGTAAACACCGTACAAGACGCAGTTTTTCACGTATTAAAGAAGTAATCGGTTTGCCAAACCTCATCGAAGTTCAAACATTAAGTTATAAAAACTTCCTCGATGAAGGTCTTGCAAATGTCTTCAAAGAAATGTTTCCAATCGACAACTTTGCGGGTACAATGGAACTCGAATTTGTTGGTTATGAAATGAAAACCCCAAAATACACTGTTGAAGAAGCTCGCGCACATGACGCAAACTATTCAGCACCTATCTATGTAACCTTCCGTCTTGTAAATAAAGAAACTGGTGAATTAAAAACACAAGAAGTCTTCTTTGGTGACTTCCCACTCATGACTGAAATGGGGACATTTATCAATAATGGTTCAGAACGTT…
>rpoB_Lcl-299	ACTTGGCAGGACATGACATAAAATACGGTAAACACCGTACAAGACGCAGTTTTTCACGTATTAAAGAAGTAATCGGTTTGCCAAACCTCATCGAAGTTCAAACATTAAGTTATAAAAACTTCCTCGATGAAGGTCTTGCAAATGTCTTCAAAGAAATGTTTCCAATCGACAACTTTGCGGGTACAATGGAACTCGAATTTGTTGGTTATGAAATGAAAACCCCAAAATACACTGTTGAAGAAGCTCGCGCACATGACGCAAACTATTCAGCACCTATCTATGTAACCTTCCGTCTTGTAAATAAAGAAACTGGTGAATTAAAAACACAAGAAGTCTTCTTTGGTGACTTCCCACTCATGACTGAAATGGGGACATTTATCAATAATGGTTCAGAACGTT…
>rpoB_Lcl-300	ACTTGGCAGGACATGACGTAAAATACGGTAAACACCGTACAAGACGCAGTTTTTCACGTATTAAAGAAGTAATCGGTTTGCCAAACCTCATCGAAGTTCAAACATTAAGTTATAAAAACTTCCTCGATGAAGGTCTTGCAAATGTCTTCAAAGAAATGTTTCCAATCGACAACTTTGCGGGTACAATGGAACTCGAATTTGTTGGTTATGAAATGAAAACCCCAAAATACACTGTTGAAGAAGCTCGCGCACATGACGCAAACTATTCAGCACCTATCTATGTAACATTCCGTCTTGTAAATAAAGAAACTGGTGAATTAAAAACACAAGAAGTCTTCTTTGGTGACTTCCCACTCATGACTGAAATGGGGACATTTATCAATAATGGTTCAGAACGTT…
>rpoB_Lcl-301	ACTTGGCAGGACATGACGTAAAATACGGTAAACACCGTACAAGACGCAGTTTTTCACGTATTAAAGAAGTAATCGGTTTGCCAAACCTCATCGAAGTTCAAACATTAAGTTATAAAAACTTCCTCGATGAAGGTCTTGCAAATGTCTTCAAAGAAATGTTTCCAATCGACAACTTTGCGGGTACAATGGAACTCGAATTTGTTGGTTATGAAATGAAAACCCCAAAATACACTGTTGAAGAAGCTCGCGCACATGACGCAAACTATTCAGCACCTATCTATGTAACATTCCGTCTTGTAAATAAAGAAACTGGTGAATTAAAAACACAAGAAGTCTTCTTTGGTGACTTCCCACTCATGACTGAAATGGGGACATTTATCAATAATGGTTCAGAACGTT…
>rpoB_Lcl-302	ACTTGGCAGGACATGACGTAAAATACGGTAAACACCGTACAAGACGCAGTTTTTCACGTATTAAAGAAGTAATCGGTTTGCCAAACCTCATCGAAGTTCAAACATTAAGTTATAAAAACTTCCTCGATGAAGGTCTTGCAAATGTCTTCAAAGAAATGTTTCCAATCGACAACTTTGCGGGTACAATGGAACTCGAATTTGTTGGTTATGAAATGAAAACCCCAAAATACACTGTTGAAGAAGCTCGCGCACATGACGCAAACTATTCAGCACCTATCTATGTAACATTCCGTCTTGTAAATAAAGAAACTGGTGAATTAAAAACACAAGAAGTCTTCTTTGGTGACTTCCCACTCATGACTGAAATGGGGACATTTATCAATAATGGTTCAGAACGTT…
>rpoB_Lcl-303	ACTTGGCAGGACATGACGTAAAATACGGTAAACACCGTACAAGACGCAGTTTTTCACGTATTAAAGAAGTAATCGGTTTGCCAAACCTCATCGAAGTTCAAACATTAAGTTATAAAAACTTCCTCGATGAAGGTCTTGCAAATGTCTTCAAAGAAATGTTTCCAATCGACAACTTTGCGGGTACAATGGAACTCGAATTTGTTGGTTATGAAATGAAAACCCCAAAATACACTGTTGAAGAAGCTCGCGCACATGACGCAAACTATTCAGCACCTATCTATGTAACATTCCGTCTTGTAAATAAAGAAACTGGTGAATTAAAAACACAAGAAGTCTTCTTTGGTGACTTCCCACTCATGACTGAAATGGGGACATTTATCAATAATGGTTCAGAACGTT…
>rpoB_Lcl-304	ACTTGGCAGGACATGACGTAAAATACGGTAAACACCGTACAAGACGCAGTTTTTCACGTATTAAAGAAGTAATCGGTTTGCCAAACCTCATCGAAGTTCAAACATTAAGTTATAAAAACTTCCTCGATGAAGGTCTTGCAAATGTCTTCAAAGAAATGTTTCCAATCGACAACTTTGCGGGTACAATGGAACTCGAATTTGTTGGTTATGAAATGAAAACCCCAAAATACACTGTTGAAGAAGCTCGCGCACATGACGCAAACTATTCAGCACCTATCTATGTAACCTTCCGTCTTGTAAATAAAGAAACTGGTGAATTAAAAACACAAGAAGTCTTCTTTGGTGACTTCCCACTCATGACTGAAATGGGGACATTTATCAATAACGGTTCAGAACGTT…
>rpoB_Lcl-305	ACTTGGCAGGACATGACATAAAATACGGTAAACACCGTACAAGACGCAGTTTTTCACGTATTAAAGAAGTAATCGGTTTGCCAAACCTCATCGAAGTTCAAACATTAAGTTATAAAAACTTCCTCGATGAAGGTCTTGCAAATGTCTTCAAAGAAATGTTTCCAATCGACAACTTTGCGGGTACAATGGAACTCGAATTTGTTGGTTATGAAATGAAAACCCCAAAATACACTGTTGAAGAAGCTCGCGCACATGACGCAAACTATTCAGCACCTATCTATGTAACCTTCCGTCTTGTAAATAAAGAAACTGGTGAATTAAAAACACAAGAAGTCTTCTTTGGTGACTTCCCACTCATGACTGAAATGGGGACATTTATCAATAATGGTTCAGAACGTT…
>rpoB_Lcl-306	ACTTGGCAGGACATGACATAAAATACGGTAAACACCGTACAAGACGCAGTTTTTCACGTATTAAAGAAGTAATCGGTTTGCCAAACCTCATCGAAGTTCAAACATTAAGTTATAAAAACTTCCTCGATGAAGGTCTTGCAAATGTCTTCAAAGAAATGTTTCCAATCGACAACTTTGCGGGTACAATGGAACTCGAATTTGTTGGTTATGAAATGAAAACCCCAAAATACACTGTTGAAGAAGCTCGCGCACATGACGCAAACTATTCAGCACCTATCTATGTAACCTTCCGTCTTGTAAATAAAGAAACTGGTGAATTAAAAACACAAGAAGTCTTCTTTGGTGACTTCCCACTCATGACTGAAATGGGGACATTTATCAATAATGGTTCAGAACGTT…
>rpoB_Lcl-307	ACTTGGCAGGACATGACATAAAATACGGTAAACACCGTACAAGACGCAGTTTTTCACGTATTAAAGAAGTAATCGGTTTGCCAAACCTCATCGAAGTTCAAACATTAAGTTATAAAAACTTCCTCGATGAAGGTCTTGCAAATGTCTTCAAAGAAATGTTTCCAATCGACAACTTTGCGGGTACAATGGAACTCGAATTTGTTGGTTATGAAATGAAAACCCCAAAATACACTGTTGAAGAAGCTCGCGCACATGACGCAAACTATTCAGCACCTATCTATGTAACCTTCCGTCTTGTAAATAAAGAAACTGGTGAATTAAAAACACAAGAAGTCTTCTTTGGTGACTTCCCACTCATGACTGAAATGGGGACATTTATCAATAATGGTTCAGAACGTT…
>rpoB_Lcl-308	ACTTGGCAGGACATGACATAAAATACGGTAAACACCGTACAAGACGCAGTTTTTCACGTATTAAAGAAGTAATCGGTTTGCCAAACCTCATCGAAGTTCAAACATTAAGTTATAAAAACTTCCTCGATGAAGGTCTTGCAAATGTCTTCAAAGAAATGTTTCCAATCGACAACTTTGCGGGTACAATGGAACTCGAATTTGTTGGTTATGAAATGAAAACCCCAAAATACACTGTTGAAGAAGCTCGCGCACATGACGCAAACTATTCAGCACCTATCTATGTAACCTTCCGTCTTGTAAATAAAGAAACTGGTGAATTAAAAACACAAGAAGTCTTCTTTGGTGACTTCCCACTCATGACTGAAATGGGGACATTTATCAATAATGGTTCAGAACGTT…
>rpoB_Lcl-309	ACTTGGCAGGACATGACATAAAATACGGTAAACACCGTACAAGACGCAGTTTTTCACGTATTAAAGAAGTAATCGGTTTGCCAAACCTCATCGAAGTTCAAACATTAAGTTATAAAAACTTCCTCGATGAAGGTCTTGCAAATGTCTTCAAAGAAATGTTTCCAATCGACAACTTTGCGGGTACAATGGAACTCGAATTTGTTGGTTATGAAATGAAAACCCCAAAATACACTGTTGAAGAAGCTCGCGCACATGACGCAAACTATTCAGCACCTATCTATGTAACCTTCCGTCTTGTAAATAAAGAAACTGGTGAATTAAAAACACAAGAAGTCTTCTTTGGTGACTTCCCACTCATGACTGAAATGGGGACATTTATCAATAATGGTTCAGAACGTT…
>rpoB_Lcl-310	ACTTGGCAGGACATGACATAAAATACGGTAAACACCGTACAAGACGCAGTTTTTCACGTATTAAAGAAGTAATCGGTTTGCCAAACCTCATCGAAGTTCAAACATTAAGTTATAAAAACTTCCTCGATGAAGGTCTTGCAAATGTCTTCAAAGAAATGTTTCCAATCGACAACTTTGCGGGTACAATGGAACTCGAATTTGTTGGTTATGAAATGAAAACCCCAAAATACACTGTTGAAGAAGCTCGCGCACATGACGCAAACTATTCAGCACCTATCTATGTAACCTTCCGTCTTGTAAATAAAGAAACTGGTGAATTAAAAACACAAGAAGTCTTCTTTGGTGACTTCCCACTCATGACTGAAATGGGGACATTTATCAATAATGGTTCAGAACGTT…
>rpoB_Lcl-311	ACTTGGCAGGACATGACATAAAATACGGTAAACACCGTACAAGACGCAGTTTTTCACGTATTAAAGAAGTAATCGGTTTGCCAAACCTCATCGAAGTTCAAACATTAAGTTATAAAAACTTCCTCGATGAAGGTCTTGCAAATGTCTTCAAAGAAATGTTTCCAATCGACAACTTTGCGGGTACAATGGAACTCGAATTTGTTGGTTATGAAATGAAAACCCCAAAATACACTGTTGAAGAAGCTCGCGCACATGACGCAAACTATTCAGCACCTATCTATGTAACCTTCCGTCTTGTAAATAAAGAAACTGGTGAATTAAAAACACAAGAAGTCTTCTTTGGTGACTTCCCACTCATGACTGAAATGGGGACATTTATCAATAATGGTTCAGAACGTT…
>rpoB_Lcl-312	ACTTGGCAGGACATGACGTAAAATACGGTAAACACCGTACAAGACGCAGTTTTTCACGTATTAAAGAAGTAATCGGTTTGCCAAACCTCATCGAAGTTCAAACATTAAGTTATAAAAACTTCCTCGATGAAGGTCTTGCAAATGTCTTCAAAGAAATGTTTCCAATCGACAACTTTGCGGGTACAATGGAACTCGAATTTGTTGGTTATGAAATGAAAACCCCAAAATACACTGTTGAAGAAGCTCGCGCACATGACGCAAACTATTCAGCACCTATCTATGTAACATTCCGTCTTGTAAATAAAGAAACTGGTGAATTAAAAACACAAGAAGTCTTCTTTGGTGACTTCCCACTCATGACTGAAATGGGGACATTTATCAATAATGGTTCAGAACGTT…
>rpoB_Lcl-313	ACTTGGCAGGACATGACGTAAAATACGGTAAACACCGTACAAGACGCAGTTTTTCACGTATTAAAGAAGTAATCGGTTTGCCAAACCTCATCGAAGTTCAAACATTAAGTTATAAAAACTTCCTCGATGAAGGTCTTGCAAATGTCTTCAAAGAAATGTTTCCAATCGACAACTTTGCGGGTACAATGGAACTCGAATTTGTTGGTTATGAAATGAAAACCCCAAAATACACTGTTGAAGAAGCTCGCGCACATGACGCAAACTATTCAGCACCTATCTATGTAACATTCCGTCTTGTAAATAAAGAAACTGGTGAATTAAAAACACAAGAAGTCTTCTTTGGTGACTTCCCACTCATGACTGAAATGGGGACATTTATCAATAATGGTTCAGAACGTT…
>rpoB_Lcl-314	ACTTGGCAGGACATGACGTAAAATACGGTAAACACCGTACAAGACGCAGTTTTTCACGTATTAAAGAAGTAATCGGTTTGCCAAACCTCATCGAAGTTCAAACATTAAGTTATAAAAACTTCCTCGATGAAGGTCTTGCAAATGTCTTCAAAGAAATGTTTCCAATCGACAACTTTGCGGGTACAATGGAACTCGAATTTGTTGGTTATGAAATGAAAACCCCAAAATACACTGTTGAAGAAGCTCGCGCACATGACGCAAACTATTCAGCACCTATCTATGTAACATTCCGTCTTGTAAATAAAGAAACTGGTGAATTAAAAACACAAGAAGTCTTCTTTGGTGACTTCCCACTCATGACTGAAATGGGGACATTTATCAATAATGGTTCAGAACGTT…
>rpoB_Lcl-315	ACTTGGCAGGACATGACATAAAATACGGTAAACACCGTACAAGACGCAGTTTTTCACGTATTAAAGAAGTAATCGGTTTGCCAAACCTCATCGAAGTTCAAACATTAAGTTATAAAAACTTCCTCGATGAAGGTCTTGCAAATGTCTTCAAAGAAATGTTTCCAATCGACAACTTTGCGGGTACAATGGAACTCGAATTTGTTGGTTATGAAATGAAAACCCCAAAATACACTGTTGAAGAAGCTCGCGCACATGACGCAAACTATTCAGCACCTATCTATGTAACCTTCCGTCTTGTAAATAAAGAAACTGGTGAATTAAAAACACAAGAAGTCTTCTTTGGTGACTTCCCACTCATGACTGAAATGGGGACATTTATCAATAATGGTTCAGAACGTT…
>rpoB_Lcl-316	ACTTGGCAGGACATGACGTAAAATACGGTAAACACCGTACAAGACGCAGTTTTTCACGTATTAAAGAAGTAATCGGTTTGCCAAACCTCATCGAAGTTCAAACATTAAGTTATAAAAACTTCCTCGATGAAGGTCTTGCAAATGTCTTCAAAGAAATGTTTCCAATCGACAACTTTGCGGGTACAATGGAACTCGAATTTGTTGGTTATGAAATGAAAACCCCAAAATACACTGTTGAAGAAGCTCGCGCACATGACGCAAACTATTCAGCACCTATCTATGTAACATTCCGTCTTGTAAATAAAGAAACTGGTGAATTAAAAACACAAGAAGTCTTCTTTGGTGACTTCCCACTCATGACTGAAATGGGGACATTTATCAATAATGGTTCAGAACGTT…
>rpoB_Lcl-317	ACTTGGCAGGACATGACATAAAATACGGTAAACACCGTACAAGACGCAGTTTTTCACGTATTAAAGAAGTAATCGGTTTGCCAAACCTCATCGAAGTTCAAACATTAAGTTATAAAAACTTCCTCGATGAAGGTCTTGCAAATGTCTTCAAAGAAATGTTTCCAATCGACAACTTTGCGGGTACAATGGAACTCGAATTTGTTGGTTATGAAATGAAAACCCCAAAATACACTGTTGAAGAAGCTCGCGCACATGACGCAAACTATTCAGCACCTATCTATGTAACCTTCCGTCTTGTAAATAAAGAAACTGGTGAATTAAAAACACAAGAAGTCTTCTTTGGTGACTTCCCACTCATGACTGAAATGGGGACATTTATCAATAATGGTTCAGAACGTT…
>rpoB_Lcl-318	ACTTGGCAGGACATGACATAAAATACGGTAAACACCGTACAAGACGCAGTTTTTCACGTATTAAAGAAGTAATCGGTTTGCCAAACCTCATCGAAGTTCAAACATTAAGTTATAAAAACTTCCTCGATGAAGGTCTTGCAAATGTCTTCAAAGAAATGTTTCCAATCGACAACTTTGCGGGTACAATGGAACTCGAATTTGTTGGTTATGAAATGAAAACCCCAAAATACACTGTTGAAGAAGCTCGCGCACATGACGCAAACTATTCAGCACCTATCTATGTAACCTTCCGTCTTGTAAATAAAGAAACTGGTGAATTAAAAACACAAGAAGTCTTCTTTGGTGACTTCCCACTCATGACTGAAATGGGGACATTTATCAATAATGGTTCAGAACGTT…
>rpoB_Lcl-319	ACTTGGCAGGACATGACGTAAAATACGGTAAACACCGTACAAGACGCAGTTTTTCACGTATTAAAGAAGTAATCGGTTTGCCAAACCTCATCGAAGTTCAAACATTAAGTTATAAAAACTTCCTCGATGAAGGTCTTGCAAATGTCTTCAAAGAAATGTTTCCAATCGACAACTTTGCGGGTACAATGGAACTCGAATTTGTTGGTTATGAAATGAAAACCCCAAAATACACTGTTGAAGAAGCTCGCGCACATGACGCAAACTATTCAGCACCTATCTATGTAACATTCCGTCTTGTAAATAAAGAAACTGGTGAATTAAAAACACAAGAAGTCTTCTTTGGTGACTTCCCACTCATGACTGAAATGGGGACATTTATCAATAATGGTTCAGAACGTT…
>rpoB_Lcl-320	ACTTGGCAGGACATGACGTAAAATACGGTAAACACCGTACAAGACGCAGTTTTTCACGTATTAAAGAAGTAATCGGTTTGCCAAACCTCATCGAAGTTCAAACATTAAGTTATAAAAACTTCCTCGATGAAGGTCTTGCAAATGTCTTCAAAGAAATGTTTCCAATCGACAACTTTGCGGGTACAATGGAACTCGAATTTGTTGGTTATGAAATGAAAACCCCAAAATACACTGTTGAAGAAGCTCGCGCACATGACGCAAACTATTCAGCACCTATCTATGTAACATTCCGTCTTGTAAATAAAGAAACTGGTGAATTAAAAACACAAGAAGTCTTCTTTGGTGACTTCCCACTCATGACTGAAATGGGGACATTTATCAATAATGGTTCAGAACGTT…
>rpoB_Lcl-321	ACTTGGCAGGACATGACATAAAATACGGTAAACACCGTACAAGACGCAGTTTTTCACGTATTAAAGAAGTAATCGGTTTGCCAAACCTCATCGAAGTTCAAACATTAAGTTATAAAAACTTCCTCGATGAAGGTCTTGCAAATGTCTTCAAAGAAATGTTTCCAATCGACAACTTTGCGGGTACAATGGAACTCGAATTTGTTGGTTATGAAATGAAAACCCCAAAATACACTGTTGAAGAAGCTCGCGCACATGACGCAAACTATTCAGCACCTATCTATGTAACCTTCCGTCTTGTAAATAAAGAAACTGGTGAATTAAAAACACAAGAAGTCTTCTTTGGTGACTTCCCACTCATGACTGAAATGGGGACATTTATCAATAATGGTTCAGAACGTT…
>rpoB_Lcl-322	ACTTGGCAGGACATGACGTAAAATACGGTAAACACCGTACAAGACGCAGTTTTTCACGTATTAAAGAAGTAATCGGTTTGCCAAACCTCATCGAAGTTCAAACATTAAGTTATAAAAACTTCCTCGATGAAGGTCTTGCAAATGTCTTCAAAGAAATGTTTCCAATCGACAACTTTGCGGGTACAATGGAACTCGAATTTGTTGGTTATGAAATGAAAACCCCAAAATACACTGTTGAAGAAGCTCGCGCACATGACGCAAACTATTCAGCACCTATCTATGTAACCTTCCGTCTTGTAAATAAAGAAACTGGTGAATTAAAAACACAAGAAGTCTTCTTTGGTGACTTCCCACTCATGACTGAAATGGGGACATTTATCAATAACGGTTCAGAACGTT…
>rpoB_Lcl-323	ACTTGGCAGGACATGACATAAAATACGGTAAACACCGTACAAGACGCAGTTTTTCACGTATTAAAGAAGTAATCGGTTTGCCAAACCTCATCGAAGTTCAAACATTAAGTTATAAAAACTTCCTCGATGAAGGTCTTGCAAATGTCTTCAAAGAAATGTTTCCAATCGACAACTTTGCGGGTACAATGGAACTCGAATTTGTTGGTTATGAAATGAAAACCCCAAAATACACTGTTGAAGAAGCTCGCGCACATGACGCAAACTATTCAGCACCTATCTATGTAACCTTCCGTCTTGTAAATAAAGAAACTGGTGAATTAAAAACACAAGAAGTCTTCTTTGGTGACTTCCCACTCATGACTGAAATGGGGACATTTATCAATAATGGTTCAGAACGTT…
>rpoB_Lcl-324	ACTTGGCAGGACATGACGTAAAATACGGTAAACACCGTACAAGACGCAGTTTTTCACGTATTAAAGAAGTAATCGGTTTGCCAAACCTCATCGAAGTTCAAACATTAAGTTATAAAAACTTCCTCGATGAAGGTCTTGCAAATGTCTTCAAAGAAATGTTTCCAATCGACAACTTTGCGGGTACAATGGAACTCGAATTTGTTGGTTATGAAATGAAAACCCCAAAATACACTGTTGAAGAAGCTCGCGCACATGACGCAAACTATTCAGCACCTATCTATGTAACCTTCCGTCTTGTAAATAAAGAAACTGGTGAATTAAAAACACAAGAAGTCTTCTTTGGTGACTTCCCACTCATGACTGAAATGGGGACATTTATCAATAACGGTTCAGAACGTT…
>rpoB_Lcl-325	ACTTGGCAGGACATGACGTAAAATACGGTAAACACCGTACAAGACGCAGTTTTTCACGTATTAAAGAAGTAATCGGTTTGCCAAACCTCATCGAAGTTCAAACATTAAGTTATAAAAACTTCCTCGATGAAGGTCTTGCAAATGTCTTCAAAGAAATGTTTCCAATCGACAACTTTGCGGGTACAATGGAACTCGAATTTGTTGGTTATGAAATGAAAACCCCAAAATACACTGTTGAAGAAGCTCGCGCACATGACGCAAACTATTCAGCACCTATCTATGTAACCTTCCGTCTTGTAAATAAAGAAACTGGTGAATTAAAAACACAAGAAGTCTTCTTTGGTGACTTCCCACTCATGACTGAAATGGGGACATTTATCAATAACGGTTCAGAACGTT…
>rpoB_Lcl-326	ACTTGGCAGGACATGACGTAAAATACGGTAAACACCGTACAAGACGCAGTTTTTCACGTATTAAAGAAGTAATCGGTTTGCCAAACCTCATCGAAGTTCAAACATTAAGTTATAAAAACTTCCTCGATGAAGGTCTTGCAAATGTCTTCAAAGAAATGTTTCCAATCGACAACTTTGCGGGTACAATGGAACTCGAATTTGTTGGTTATGAAATGAAAACCCCAAAATACACTGTTGAAGAAGCTCGCGCACATGACGCAAACTATTCAGCACCTATCTATGTAACCTTCCGTCTTGTAAATAAAGAAACTGGTGAATTAAAAACACAAGAAGTCTTCTTTGGTGACTTCCCACTCATGACTGAAATGGGGACATTTATCAATAACGGTTCAGAACGTT…
>rpoB_Lcl-327	ACTTGGCAGGACATGACGTAAAATACGGTAAACACCGTACAAGACGCAGTTTTTCACGTATTAAAGAAGTAATCGGTTTGCCAAACCTCATCGAAGTTCAAACATTAAGTTATAAAAACTTCCTCGATGAAGGTCTTGCAAATGTCTTCAAAGAAATGTTTCCAATCGACAACTTTGCGGGTACAATGGAACTCGAATTTGTTGGTTATGAAATGAAAACCCCAAAATACACTGTTGAAGAAGCTCGCGCACATGACGCAAACTATTCAGCACCTATCTATGTAACCTTCCGTCTTGTAAATAAAGAAACTGGTGAATTAAAAACACAAGAAGTCTTCTTTGGTGACTTCCCACTCATGACTGAAATGGGGACATTTATCAATAACGGTTCAGAACGTT…
>rpoB_Lcl-328	ACTTGGCAGGACATGACGTAAAATACGGTAAACACCGTACAAGACGCAGTTTTTCACGTATTAAAGAAGTAATCGGTTTGCCAAACCTCATCGAAGTTCAAACATTAAGTTATAAAAACTTCCTCGATGAAGGTCTTGCAAATGTCTTCAAAGAAATGTTTCCAATCGACAACTTTGCGGGTACAATGGAACTCGAATTTGTTGGTTATGAAATGAAAACCCCAAAATACACTGTTGAAGAAGCTCGCGCACATGACGCAAACTATTCAGCACCTATCTATGTAACCTTCCGTCTTGTAAATAAAGAAACTGGTGAATTAAAAACACAAGAAGTCTTCTTTGGTGACTTCCCACTCATGACTGAAATGGGGACATTTATCAATAACGGTTCAGAACGTT…
>rpoB_Lcl-329	ACTTGGCAGGACATGACGTAAAATACGGTAAACACCGTACAAGACGCAGTTTTTCACGTATTAAAGAAGTAATCGGTTTGCCAAACCTCATCGAAGTTCAAACATTAAGTTATAAAAACTTCCTCGATGAAGGTCTTGCAAATGTCTTCAAAGAAATGTTTCCAATCGACAACTTTGCGGGTACAATGGAACTCGAATTTGTTGGTTATGAAATGAAAACCCCAAAATACACTGTTGAAGAAGCTCGCGCACATGACGCAAACTATTCAGCACCTATCTATGTAACCTTCCGTCTTGTAAATAAAGAAACTGGTGAATTAAAAACACAAGAAGTCTTCTTTGGTGACTTCCCACTCATGACTGAAATGGGGACATTTATCAATAACGGTTCAGAACGTT…
>rpoB_Lcl-330	ACTTGGCAGGACATGACGTAAAATACGGTAAACACCGTACAAGACGCAGTTTTTCACGTATTAAAGAAGTAATCGGTTTGCCAAACCTCATCGAAGTTCAAACATTAAGTTATAAAAACTTCCTCGATGAAGGTCTTGCAAATGTCTTCAAAGAAATGTTTCCAATCGACAACTTTGCGGGTACAATGGAACTCGAATTTGTTGGTTATGAAATGAAAACCCCAAAATACACTGTTGAAGAAGCTCGCGCACATGACGCAAACTATTCAGCACCTATCTATGTAACCTTCCGTCTTGTAAATAAAGAAACTGGTGAATTAAAAACACAAGAAGTCTTCTTTGGTGACTTCCCACTCATGACTGAAATGGGGACATTTATCAATAACGGTTCAGAACGTT…
>rpoB_Lcl-331	ACTTGGCAGGACATGACATAAAATACGGTAAACACCGTACAAGACGCAGTTTTTCACGTATTAAAGAAGTAATCGGTTTGCCAAACCTCATCGAAGTTCAAACATTAAGTTATAAAAACTTCCTCGATGAAGGTCTTGCAAATGTCTTCAAAGAAATGTTTCCAATCGACAACTTTGCGGGTACAATGGAACTCGAATTTGTTGGTTATGAAATGAAAACCCCAAAATACACTGTTGAAGAAGCTCGCGCACATGACGCAAACTATTCAGCACCTATCTATGTAACCTTCCGTCTTGTAAATAAAGAAACTGGTGAATTAAAAACACAAGAAGTCTTCTTTGGTGACTTCCCACTCATGACTGAAATGGGGACATTTATCAATAATGGTTCAGAACGTT…
>rpoB_Lcl-332	ACTTGGCAGGACATGACATAAAATACGGTAAACACCGTACAAGACGGAGTTTTTCACGTATTAAAGAAGTAATCGGTTTGCCAAACCTCATCGAAGTTCAAACATTAAGTTATAAAAACTTCCTCGATGAAGGTCTTGCAAATGTCTTCAAAGAAATGTTTCCAATCGACAACTTTGCGGGTACAATGGAACTCGAATTTGTTGGTTATGAAATGAAAACCCCAAAATACACTGTTGAAGAAGCTCGCGCACATGACGCAAACTATTCAGCACCTATCTATGTAACCTTCCGTCTTGTAAATAAAGAAACTGGTGAATTAAAAACACAAGAAGTCTTCTTTGGTGACTTCCCACTCATGACTGAAATGGGGACATTTATCAATAATGGTTCAGAACGTT…
>rpoB_Lcl-333	ACTTGGCAGGACATGACGTAAAATACGGTAAACACCGTACAAGACGCAGTTTTTCACGTATTAAAGAAGTAATCGGTTTGCCAAACCTCATCGAAGTTCAAACATTAAGTTATAAAAACTTCCTCGATGAAGGTCTTGCAAATGTCTTCAAAGAAATGTTTCCAATCGACAACTTTGCGGGTACAATGGAACTCGAATTTGTTGGTTATGAAATGAAAACCCCAAAATACACTGTTGAAGAAGCTCGCGCACATGACGCAAACTATTCAGCACCTATCTATGTAACCTTCCGTCTTGTAAATAAAGAAACTGGTGAATTAAAAACACAAGAAGTCTTCTTTGGTGACTTCCCACTCATGACTGAAATGGGGACATTTATCAATAACGGTTCAGAACGTT…
>rpoB_Lcl-334	ACTTGGCAGGACATGACATAAAATACGGTAAACACCGTACAAGACGCAGTTTTTCACGTATTAAAGAAGTAATCGGTTTGCCAAACCTCATCGAAGTTCAAACATTAAGTTATAAAAACTTCCTCGATGAAGGTCTTGCAAATGTCTTCAAAGAAATGTTTCCAATCGACAACTTTGCGGGTACAATGGAACTCGAATTTGTTGGTTATGAAATGAAAACCCCAAAATACACTGTTGAAGAAGCTCGCGCACATGACGCAAACTATTCAGCACCTATCTATGTAACCTTCCGTCTTGTAAATAAAGAAACTGGTGAATTAAAAACACAAGAAGTCTTCTTTGGTGACTTCCCACTCATGACTGAAATGGGGACATTTATCAATAATGGTTCAGAACGTT…
>rpoB_Lcl-335	ACTTGGCAGGACATGACGTAAAATACGGTAAACACCGTACAAGACGCAGTTTTTCACGTATTAAAGAAGTAATCGGTTTGCCAAACCTCATCGAAGTTCAAACATTAAGTTATAAAAACTTCCTCGATGAAGGTCTTGCAAATGTCTTCAAAGAAATGTTTCCAATCGACAACTTTGCGGGTACAATGGAACTCGAATTTGTTGGTTATGAAATGAAAACCCCAAAATACACTGTTGAAGAAGCTCGCGCACATGACGCAAACTATTCAGCACCTATCTATGTAACCTTCCGTCTTGTAAATAAAGAAACTGGTGAATTAAAAACACAAGAAGTCTTCTTTGGTGACTTCCCACTCATGACTGAAATGGGGACATTTATCAATAACGGTTCAGAACGTT…
>rpoB_Lcl-336	ACTTGGCAGGACATGACGTAAAATACGGTAAACACCGTACAAGACGCAGTTTTTCACGTATTAAAGAAGTAATCGGTTTGCCAAACCTCATCGAAGTTCAAACATTAAGTTATAAAAACTTCCTCGATGAAGGTCTTGCAAATGTCTTCAAAGAAATGTTTCCAATCGACAACTTTGCGGGTACAATGGAACTCGAATTTGTTGGTTATGAAATGAAAACCCCAAAATACACTGTTGAAGAAGCTCGCGCACATGACGCAAACTATTCAGCACCTATCTATGTAACCTTCCGTCTTGTAAATAAAGAAACTGGTGAATTAAAAACACAAGAAGTCTTCTTTGGTGACTTCCCACTCATGACTGAAATGGGGACATTTATCAATAACGGTTCAGAACGTT…
>rpoB_Lcl-337	ACTTGGCAGGACATGACATAAAATACGGTAAACACCGTACAAGATGCAGTTTTTCACGTATTAAAGAAGTAATCGGTTTGCCAAACCTCATCGAAGTTCAAACATTAAGTTATAAAAACTTCCTCGATGAAGGTCTTGCAAATGTCTTCAAAGAAATGTTTCCAATCGACAACTTTGCGGGTACAATGGAACTCGAATTTGTTGGTTATGAAATGAAAACCCCAAAATACACTGTTGAAGAAGCTCGCGCACATGACGCAAACTATTCAGCACCTATCTATGTAACCTTCCGTCTTGTAAATAAAGAAACTGGTGAATTAAAAACACAAGAAGTCTTCTTTGGTGACTTCCCACTCATGACTGAAATGGGGACATTTATCAATAATGGTTCAGAACGTT…
>rpoB_Lcl-338	ACTTGGCAGGACATGACGTAAAATACGGTAAACACCGTACAAGACGCAGTTTTTCACGTATTAAAGAAGTAATCGGTTTGCCAAACCTCATCGAAGTTCAAACATTAAGTTATAAAAACTTCCTCGATGAAGGTCTTGCAAATGTCTTCAAAGAAATGTTTCCAATCGACAACTTTGCGGGTACAATGGAACTCGAATTTGTTGGTTATGAAATGAAAACCCCAAAATACACTGTTGAAGAAGCTCGCGCACATGACGCAAACTATTCAGCACCTATCTATGTAACCTTCCGTCTTGTAAATAAAGAAACTGGTGAATTAAAAACACAAGAAGTCTTCTTTGGTGACTTCCCACTCATGACTGAAATGGGGACATTTATCAATAACGGTTCAGAACGTT…
>rpoB_Lcl-339	ACTTGGCAGGACATGACATAAAATACGGTAAACACCGTACAAGACGCAGTTTTTCACGTATTAAAGAAGTAATCGGTTTGCCAAACCTCATCGAAGTTCAAACATTAAGTTATAAAAACTTCCTCGATGAAGGTCTTGCAAATGTCTTCAAAGAAATGTTTCCAATCGACAACTTTGCGGGTACAATGGAACTCGAATTTGTTGGTTATGAAATGAAAACCCCAAAATACACTGTTGAAGAAGCTCGCGCACATGACGCAAACTATTCAGCACCTATCTATGTAACCTTCCGTCTTGTAAATAAAGAAACTGGTGAATTAAAAACACAAGAAGTCTTCTTTGGTGACTTCCCACTCATGACTGAAATGGGGACATTTATCAATAATGGTTCAGAACGTT…
>rpoB_Lcl-340	ACTTGGCAGGACATGACATAAAATACGGTAAACACCGTACAAGACGGAGTTTTTCACGTATTAAAGAAGTAATCGGTTTGCCAAACCTCATCGAAGTTCAAACATTAAGTTATAAAAACTTCCTCGATGAAGGTCTTGCAAATGTCTTCAAAGAAATGTTTCCAATCGACAACTTTGCGGGTACAATGGAACTCGAATTTGTTGGTTATGAAATGAAAACCCCAAAATACACTGTTGAAGAAGCTCGCGCACATGACGCAAACTATTCAGCACCTATCTATGTAACCTTCCGTCTTGTAAATAAAGAAACTGGTGAATTAAAAACACAAGAAGTCTTCTTTGGTGACTTCCCACTCATGACTGAAATGGGGACATTTATCAATAATGGTTCAGAACGTT…
>rpoB_Lcl-341	ACTTGGCAGGACATGACGTAAAATACGGTAAACACCGTACAAGACGCAGTTTTTCACGTATTAAAGAAGTAATCGGTTTGCCAAACCTCATCGAAGTTCAAACATTAAGTTATAAAAACTTCCTCGATGAAGGTCTTGCAAATGTCTTCAAAGAAATGTTTCCAATCGACAACTTTGCGGGTACAATGGAACTCGAATTTGTTGGTTATGAAATGAAAACCCCAAAATACACTGTTGAAGAAGCTCGCGCACATGACGCAAACTATTCAGCACCTATCTATGTAACCTTCCGTCTTGTAAATAAAGAAACTGGTGAATTAAAAACACAAGAAGTCTTCTTTGGTGACTTCCCACTCATGACTGAAATGGGGACATTTATCAATAACGGTTCAGAACGTT…
>rpoB_Lcl-342	ACTTGGCAGGACATGACATAAAATACGGTAAACACCGTACAAGACGCAGTTTTTCACGTATTAAAGAAGTAATCGGTTTGCCAAACCTCATCGAAGTTCAAACATTAAGTTATAAAAACTTCCTCGATGAAGGTCTTGCAAATGTCTTCAAAGAAATGTTTCCAATCGACAACTTTGCGGGTACAATGGAACTCGAATTTGTTGGTTATGAAATGAAAACCCCAAAATACACTGTTGAAGAAGCTCGCGCACATGACGCAAACTATTCAGCACCTATCTATGTAACCTTCCGTCTTGTAAATAAAGAAACTGGTGAATTAAAAACACAAGAAGTCTTCTTTGGTGACTTCCCACTCATGACTGAAATGGGGACATTTATCAATAATGGTTCAGAACGTT…
>rpoB_Lcl-343	ACTTGGCAGGACATGACATAAAATACGGTAAACACCGTACAAGACGCAGTTTTTCACGTATTAAAGAAGTAATCGGTTTGCCAAACCTCATCGAAGTTCAAACATTAAGTTATAAAAACTTCCTCGATGAAGGTCTTGCAAATGTCTTCAAAGAAATGTTTCCAATCGACAACTTTGCGGGTACAATGGAACTCGAATTTGTTGGTTATGAAATGAAAACCCCAAAATACACTGTTGAAGAAGCTCGCGCACATGACGCAAACTATTCAGCACCTATCTATGTAACCTTCCGTCTTGTAAATAAAGAAACTGGTGAATTAAAAACACAAGAAGTCTTCTTTGGTGACTTCCCACTCATGACTGAAATGGGGACATTTATCAATAATGGTTCAGAACGTT…
>rpoB_Lcl-344	ACTTGGCAGGACATGACGTAAAATACGGTAAACACCGTACAAGACGCAGTTTTTCACGTATTAAAGAAGTAATCGGTTTGCCAAACCTCATCGAAGTTCAAACATTAAGTTATAAAAACTTCCTCGATGAAGGTCTTGCAAATGTCTTCAAAGAAATGTTTCCAATCGACAACTTTGCGGGTACAATGGAACTCGAATTTGTTGGTTATGAAATGAAAACCCCAAAATACACTGTTGAAGAAGCTCGCGCACATGACGCAAACTATTCAGCACCTATCTATGTAACCTTCCGTCTTGTAAATAAAGAAACTGGTGAATTAAAAACACAAGAAGTCTTCTTTGGTGACTTCCCACTCATGACTGAAATGGGGACATTTATCAATAACGGTTCAGAACGTT…
>rpoB_Lcl-345	ACTTGGCAGGACATGACATAAAATACGGTAAACACCGTACAAGACGCAGTTTTTCACGTATTAAAGAAGTAATCGGTTTGCCAAACCTCATCGAAGTTCAAACATTAAGTTATAAAAACTTCCTCGATGAAGGTCTTGCAAATGTCTTCAAAGAAATGTTTCCAATCGACAACTTTGCGGGTACAATGGAACTCGAATTTGTTGGTTATGAAATGAAAACCCCAAAATACACTGTTGAAGAAGCTCGCGCACATGACGCAAACTATTCAGCACCTATCTATGTAACCTTCCGTCTTGTAAATAAAGAAACTGGTGAATTAAAAACACAAGAAGTCTTCTTTGGTGACTTCCCACTCATGACTGAAATGGGGACATTTATCAATAATGGTTCAGAACGTT…
>rpoB_Lcl-346	ACTTGGCAGGACATGACATAAAATACGGTAAACACCGTACAAGACGCAGTTTTTCACGTATTAAAGAAGTAATCGGTTTGCCAAACCTCATCGAAGTTCAAACATTAAGTTATAAAAACTTCCTCGATGAAGGTCTTGCAAATGTCTTCAAAGAAATGTTTCCAATCGACAACTTTGCGGGTACAATGGAACTCGAATTTGTTGGTTATGAAATGAAAACCCCAAAATACACTGTTGAAGAAGCTCGCGCACATGACGCAAACTATTCAGCACCTATCTATGTAACCTTCCGTCTTGTAAATAAAGAAACTGGTGAATTAAAAACACAAGAAGTCTTCTTTGGTGACTTCCCACTCATGACTGAAATGGGGACATTTATCAATAATGGTTCAGAACGTT…
>rpoB_Lcl-347	ACTTGGCAGGACATGACGTAAAATACGGTAAACACCGTACAAGACGCAGTTTTTCACGTATTAAAGAAGTAATCGGTTTGCCAAACCTCATCGAAGTTCAAACATTAAGTTATAAAAACTTCCTCGATGAAGGTCTTGCAAATGTCTTCAAAGAAATGTTTCCAATCGACAACTTTGCGGGTACAATGGAACTCGAATTTGTTGGTTATGAAATGAAAACCCCAAAATACACTGTTGAAGAAGCTCGCGCACATGACGCAAACTATTCAGCACCTATCTATGTAACCTTCCGTCTTGTAAATAAAGAAACTGGTGAATTAAAAACACAAGAAGTCTTCTTTGGTGACTTCCCACTCATGACTGAAATGGGGACATTTATCAATAACGGTTCAGAACGTT…
>rpoB_Lcl-348	ACTTGGCAGGACATGACGTAAAATACGGTAAACACCGTACAAGACGCAGTTTTTCACGTATTAAAGAAGTAATCGGTTTGCCAAACCTCATCGAAGTTCAAACATTAAGTTATAAAAACTTCCTCGATGAAGGTCTTGCAAATGTCTTCAAAGAAATGTTTCCAATCGACAACTTTGCGGGTACAATGGAACTCGAATTTGTTGGTTATGAAATGAAAACCCCAAAATACACTGTTGAAGAAGCTCGCGCACATGACGCAAACTATTCAGCACCTATCTATGTAACCTTCCGTCTTGTAAATAAAGAAACTGGTGAATTAAAAACACAAGAAGTCTTCTTTGGTGACTTCCCACTCATGACTGAAATGGGGACATTTATCAATAACGGTTCAGAACGTT…
>rpoB_Lcl-349	ACTTGGCAGGACATGACGTAAAATACGGTAAACACCGTACAAGACGCAGTTTTTCACGTATTAAAGAAGTAATCGGTTTGCCAAACCTCATCGAAGTTCAAACATTAAGTTATAAAAACTTCCTCGATGAAGGTCTTGCAAATGTCTTCAAAGAAATGTTTCCAATCGACAACTTTGCGGGTACAATGGAACTCGAATTTGTTGGTTATGAAATGAAAACCCCAAAATACACTGTTGAAGAAGCTCGCGCACATGACGCAAACTATTCAGCACCTATCTATGTAACCTTCCGTCTTGTAAATAAAGAAACTGGTGAATTAAAAACACAAGAAGTCTTCTTTGGTGACTTCCCACTCATGACTGAAATGGGGACATTTATCAATAACGGTTCAGAACGTT…
>rpoB_Lcl-350	ACTTGGCAGGACATGACATAAAATACGGTAAACACCGTACAAGACGCAGTTTTTCACGTATTAAAGAAGTAATCGGTTTGCCAAACCTCATCGAAGTTCAAACATTAAGTTATAAAAACTTCCTCGATGAAGGTCTTGCAAATGTCTTCAAAGAAATGTTTCCAATCGACAACTTTGCGGGTACAATGGAACTCGAATTTGTTGGTTATGAAATGAAAACCCCAAAATACACTGTTGAAGAAGCTCGCGCACATGACGCAAACTATTCAGCACCTATCTATGTAACCTTCCGTCTTGTAAATAAAGAAACTGGTGAATTAAAAACACAAGAAGTCTTCTTTGGTGACTTCCCACTCATGACTGAAATGGGGACATTTATCAATAATGGTTCAGAACGTT…
>rpoB_Lcl-351	ACTTGGCAGGACATGACGTAAAATACGGTAAACACCGTACAAGACGCAGTTTTTCACGTATTAAAGAAGTAATCGGTTTGCCAAACCTCATCGAAGTTCAAACATTAAGTTATAAAAACTTCCTCGATGAAGGTCTTGCAAATGTCTTCAAAGAAATGTTTCCAATCGACAACTTTGCGGGTACAATGGAACTCGAATTTGTTGGTTATGAAATGAAAACCCCAAAATACACTGTTGAAGAAGCTCGCGCACATGACGCAAACTATTCAGCACCTATCTATGTAACCTTCCGTCTTGTAAATAAAGAAACTGGTGAATTAAAAACACAAGAAGTCTTCTTTGGTGACTTCCCACTCATGACTGAAATGGGGACATTTATCAATAACGGTTCAGAACGTT…
>rpoB_Lcl-352	ACTTGGCAGGACATGACATAAAATACGGTAAACACCGTACAAGACGCAGTTTTTCACGTATTAAAGAAGTAATCGGTTTGCCAAACCTCATCGAAGTTCAAACATTAAGTTATAAAAACTTCCTCGATGAAGGTCTTGCAAATGTCTTCAAAGAAATGTTTCCAATCGACAACTTTGCGGGTACAATGGAACTCGAATTTGTTGGTTATGAAATGAAAACCCCAAAATACACTGTTGAAGAAGCTCGCGCACATGACGCAAACTATTCAGCACCTATCTATGTAACCTTCCGTCTTGTAAATAAAGAAACTGGTGAATTAAAAACACAAGAAGTCTTCTTTGGTGACTTCCCACTCATGAGTGAAATGGGGACATTTATCAATAATGGTTCAGAACGTT…
>rpoB_Lcl-353	ACTTGGCAGGACATGACGTAAAATACGGTAAACACCGTACAAGACGCAGTTTTTCACGTATTAAAGAAGTAATCGGTTTGCCAAACCTCATCGAAGTTCAAACATTAAGTTATAAAAACTTCCTCGATGAAGGTCTTGCAAATGTCTTCAAAGAAATGTTTCCAATCGACAACTTTGCGGGTACAATGGAACTCGAATTTGTTGGTTATGAAATGAAAACCCCAAAATACACTGTTGAAGAAGCTCGCGCACATGACGCAAACTATTCAGCACCTATCTATGTAACCTTCCGTCTTGTAAATAAAGAAACTGGTGAATTAAAAACACAAGAAGTCTTCTTTGGTGACTTCCCACTCATGACTGAAATGGGGACATTTATCAATAACGGTTCAGAACGTT…
>rpoB_Lcl-354	ACTTGGCAGGACATGACATAAAATACGGTAAACACCGTACAAGACGGAGTTTTTCACGTATTAAAGAAGTAATCGGTTTGCCAAACCTCATCGAAGTTCAAACATTAAGTTATAAAAACTTCCTCGATGAAGGTCTTGCAAATGTCTTCAAAGAAATGTTTCCAATCGACAACTTTGCGGGTACAATGGAACTCGAATTTGTTGGTTATGAAATGAAAACCCCAAAATACACTGTTGAAGAAGCTCGCGCACATGACGCAAACTATTCAGCACCTATCTATGTAACCTTCCGTCTTGTAAATAAAGAAACTGGTGAATTAAAAACACAAGAAGTCTTCTTTGGTGACTTCCCACTCATGACTGAAATGGGGACATTTATCAATAATGGTTCAGAACGTT…
>rpoB_Lcl-355	ACTTGGCAGGACATGACATAAAATACGGTAAACACCGTACAAGACGCAGTTTTTCACGTATTAAAGAAGTAATCGGTTTGCCAAACCTCATCGAAGTTCAAACATTAAGTTATAAAAACTTCCTCGATGAAGGTCTTGCAAATGTCTTCAAAGAAATGTTTCCAATCGACAACTTTGCGGGTACAATGGAACTCGAATTTGTTGGTTATGAAATGAAAACCCCAAAATACACTGTTGAAGAAGCTCGCGCACATGACGCAAACTATTCAGCACCTATCTATGTAACCTTCCGTCTTGTAAATAAAGAAACTGGTGAATTAAAAACACAAGAAGTCTTCTTTGGTGACTTCCCACTCATGACTGAAATGGGGACATTTATCAATAATGGTTCAGAACGTT…
>rpoB_Lcl-356	ACTTGGCAGGACATGACATAAAATACGGTAAACACCGTACAAGACGCAGTTTTTCACGTATTAAAGAAGTAATCGGTTTGCCAAACCTCATCGAAGTTCAAACATTAAGTTATAAAAACTTCCTCGATGAAGGTCTTGCAAATGTCTTCAAAGAAATGTTTCCAATCGACAACTTTGCGGGTACAATGGAACTCGAATTTGTTGGTTATGAAATGAAAACCCCAAAATACACTGTTGAAGAAGCTCGCGCACATGACGCAAACTATTCAGCACCTATCTATGTAACCTTCCGTCTTGTAAATAAAGAAACTGGTGAATTAAAAACACAAGAAGTCTTCTTTGGTGACTTCCCACTCATGACTGAAATGGGGACATTTATCAATAATGGTTCAGAACGTT…
>rpoB_Lcl-357	ACTTGGCAGGACATGACATAAAATACGGTAAACACCGTACAAGACGCAGTTTTTCACGTATTAAAGAAGTAATCGGTTTGCCAAACCTCATCGAAGTTCAAACATTAAGTTATAAAAACTTCCTCGATGAAGGTCTTGCAAATGTCTTCAAAGAAATGTTTCCAATCGACAACTTTGCGGGTACAATGGAACTCGAATTTGTTGGTTATGAAATGAAAACCCCAAAATACACTGTTGAAGAAGCTCGCGCACATGACGCAAACTATTCAGCACCTATCTATGTAACCTTCCGTCTTGTAAATAAAGAAACTGGTGAATTAAAAACACAAGAAGTCTTCTTTGGTGACTTCCCACTCATGACTGAAATGGGGACATTTATCAATAATGGTTCAGAACGTT…
>rpoB_Lcl-358	ACTTGGCAGGACATGACGTAAAATACGGTAAACACCGTACAAGACGCAGTTTTTCACGTATTAAAGAAGTAATCGGTTTGCCAAACCTCATCGAAGTTCAAACATTAAGTTATAAAAACTTCCTCGATGAAGGTCTTGCAAATGTCTTCAAAGAAATGTTTCCAATCGACAACTTTGCGGGTACAATGGAACTCGAATTTGTTGGTTATGAAATGAAAACCCCAAAATACACTGTTGAAGAAGCTCGCGCACATGACGCAAACTATTCAGCACCTATCTATGTAACCTTCCGTCTTGTAAATAAAGAAACTGGTGAATTAAAAACACAAGAAGTCTTCTTTGGTGACTTCCCACTCATGACTGAAATGGGGACATTTATCAATAACGGTTCAGAACGTT…
>rpoB_Lcl-359	ACTTGGCAGGACATGACATAAAATACGGTAAACACCGTACAAGACGCAGTTTTTCACGTATTAAAGAAGTAATCGGTTTGCCAAACCTCATCGAAGTTCAAACATTAAGTTATAAAAACTTCCTCGATGAAGGTCTTGCAAATGTCTTCAAAGAAATGTTTCCAATCGACAACTTTGCGGGTACAATGGAACTCGAATTTGTTGGTTATGAAATGAAAACCCCAAAATACACTGTTGAAGAAGCTCGCGCACATGACGCAAACTATTCAGCACCTATCTATGTAACCTTCCGTCTTGTAAATAAAGAAACTGGTGAATTAAAAACACAAGAAGTCTTCTTTGGTGACTTCCCACTCATGACTGAAATGGGGACATTTATCAATAATGGTTCAGAACGTT…
>rpoB_Lcl-360	ACTTGGCAGGACATGACGTAAAATACGGTAAACACCGTACAAGACGCAGTTTTTCACGTATTAAAGAAGTAATCGGTTTGCCAAACCTCATCGAAGTTCAAACATTAAGTTATAAAAACTTCCTCGATGAAGGTCTTGCAAATGTCTTCAAAGAAATGTTTCCAATCGACAACTTTGCGGGTACAATGGAACTCGAATTTGTTGGTTATGAAATGAAAACCCCAAAATACACTGTTGAAGAAGCTCGCGCACATGACGCAAACTATTCAGCACCTATCTATGTAACCTTCCGTCTTGTAAATAAAGAAACTGGTGAATTAAAAACACAAGAAGTCTTCTTTGGTGACTTCCCACTCATGACTGAAATGGGGACATTTATCAATAACGGTTCAGAACGTT…
>rpoB_Lcl-361	ACTTGGCAGGACATGACATAAAATACGGTAAACACCGTACAAGACGCAGTTTTTCACGTATTAAAGAAGTAATCGGTTTGCCAAACCTCATCGAAGTTCAAACATTAAGTTATAAAAACTTCCTCGATGAAGGTCTTGCAAATGTCTTCAAAGAAATGTTTCCAATCGACAACTTTGCGGGTACAATGGAACTCGAATTTGTTGGTTATGAAATGAAAACCCCAAAATACACTGTTGAAGAAGCTCGCGCACATGACGCAAACTATTCAGCACCTATCTATGTAACCTTCCGTCTTGTAAATAAAGAAACTGGTGAATTAAAAACACAAGAAGTCTTCTTTGGTGACTTCCCACTCATGACTGAAATGGGGACATTTATCAATAATGGTTCAGAACGTT…
>rpoB_Lcl-362	ACTTGGCAGGACATGACGTAAAATACGGTAAACACCGTACAAGACGCAGTTTTTCACGTATTAAAGAAGTAATCGGTTTGCCAAACCTCATCGAAGTTCAAACATTAAGTTATAAAAACTTCCTCGATGAAGGTCTTGCAAATGTCTTCAAAGAAATGTTTCCAATCGACAACTTTGCGGGTACAATGGAACTCGAATTTGTTGGTTATGAAATGAAAACCCCAAAATACACTGTTGAAGAAGCTCGCGCACATGACGCAAACTATTCAGCACCTATCTATGTAACCTTCCGTCTTGTAAATAAAGAAACTGGTGAATTAAAAACACAAGAAGTCTTCTTTGGTGACTTCCCACTCATGACTGAAATGGGGACATTTATCAATAACGGTTCAGAACGTT…
>rpoB_Lcl-363	ACTTGGCAGGACATGACGTAAAATACGGTAAACACCGTACAAGACGCAGTTTTTCACGTATTAAAGAAGTAATCGGTTTGCCAAACCTCATCGAAGTTCAAACATTAAGTTATAAAAACTTCCTCGATGAAGGTCTTGCAAATGTCTTCAAAGAAATGTTTCCAATCGACAACTTTGCGGGTACAATGGAACTCGAATTTGTTGGTTATGAAATGAAAACCCCAAAATACACTGTTGAAGAAGCTCGCGCACATGACGCAAACTATTCAGCACCTATCTATGTAACCTTCCGTCTTGTAAATAAAGAAACTGGTGAATTAAAAACACAAGAAGTCTTCTTTGGTGACTTCCCACTCATGACTGAAATGGGGACATTTATCAATAACGGTTCAGAACGTT…
>rpoB_Lcl-364	ACTTGGCAGGACATGACATAAAATACGGTAAACACCGTACAAGACGCAGTTTTTCACGTATTAAAGAAGTAATCGGTTTGCCAAACCTCATCGAAGTTCAAACATTAAGTTATAAAAACTTCCTCGATGAAGGTCTTGCAAATGTCTTCAAAGAAATGTTTCCAATCGACAACTTTGCGGGTACAATGGAACTCGAATTTGTTGGTTATGAAATGAAAACCCCAAAATACACTGTTGAAGAAGCTCGCGCACATGACGCAAACTATTCAGCACCTATCTATGTAACCTTCCGTCTTGTAAATAAAGAAACTGGTGAATTAAAAACACAAGAAGTCTTCTTTGGTGACTTCCCACTCATGACTGAAATGGGGACATTTATCAATAATGGTTCAGAACGTT…
>rpoB_Lcl-365	ACTTGGCAGGACATGACGTAAAATACGGTAAACACCGTACAAGACGCAGTTTTTCACGTATTAAAGAAGTAATCGGTTTGCCAAACCTCATCGAAGTTCAAACATTAAGTTATAAAAACTTCCTCGATGAAGGTCTTGCAAATGTCTTCAAAGAAATGTTTCCAATCGACAACTTTGCGGGTACAATGGAACTCGAATTTGTTGGTTATGAAATGAAAACCCCAAAATACACTGTTGAAGAAGCTCGCGCACATGACGCAAACTATTCAGCACCTATCTATGTAACCTTCCGTCTTGTAAATAAAGAAACTGGTGAATTAAAAACACAAGAAGTCTTCTTTGGTGACTTCCCACTCATGACTGAAATGGGGACATTTATCAATAACGGTTCAGAACGTT…
>rpoB_Lcl-366	ACTTGGCAGGACATGACATAAAATACGGTAAACACCGTACAAGACGCAGTTTTTCACGTATTAAAGAAGTAATCGGTTTGCCAAACCTCATCGAAGTTCAAACATTAAGTTATAAAAACTTCCTCGATGAAGGTCTTGCAAATGTCTTCAAAGAAATGTTTCCAATCGACAACTTTGCGGGTACAATGGAACTCGAATTTGTTGGTTATGAAATGAAAACCCCAAAATACACTGTTGAAGAAGCTCGCGCACATGACGCAAACTATTCAGCACCTATCTATGTAACCTTCCGTCTTGTAAATAAAGAAACTGGTGAATTAAAAACACAAGAAGTCTTCTTTGGTGACTTCCCACTCATGACTGAAATGGGGACATTTATCAATAATGGTTCAGAACGTT…
>rpoB_Lcl-367	ACTTGGCAGGACATGACATAAAATACGGTAAACACCGTACAAGACGGAGTTTTTCACGTATTAAAGAAGTAATCGGTTTGCCAAACCTCATCGAAGTTCAAACATTAAGTTATAAAAACTTCCTCGATGAAGGTCTTGCAAATGTCTTCAAAGAAATGTTTCCAATCGACAACTTTGCGGGTACAATGGAACTCGAATTTGTTGGTTATGAAATGAAAACCCCAAAATACACTGTTGAAGAAGCTCGCGCACATGACGCAAACTATTCAGCACCTATCTATGTAACCTTCCGTCTTGTAAATAAAGAAACTGGTGAATTAAAAACACAAGAAGTCTTCTTTGGTGACTTCCCACTCATGACTGAAATGGGGACATTTATCAATAATGGTTCAGAACGTT…
>rpoB_Lcl-368	ACTTGGCAGGACATGACGTAAAATACGGTAAACACCGTACAAGACGCAGTTTTTCACGTATTAAAGAAGTAATCGGTTTGCCAAACCTCATCGAAGTTCAAACATTAAGTTATAAAAACTTCCTCGATGAAGGTCTTGCAAATGTCTTCAAAGAAATGTTTCCAATCGACAACTTTGCGGGTACAATGGAACTCGAATTTGTTGGTTATGAAATGAAAACCCCAAAATACACTGTTGAAGAAGCTCGCGCACATGACGCAAACTATTCAGCACCTATCTATGTAACCTTCCGTCTTGTAAATAAAGAAACTGGTGAATTAAAAACACAAGAAGTCTTCTTTGGTGACTTCCCACTCATGACTGAAATGGGGACATTTATCAATAACGGTTCAGAACGTT…
>rpoB_Lcl-369	ACTTGGCAGGACATGACGTAAAATACGGTAAACACCGTACAAGACGCAGTTTTTCACGTATTAAAGAAGTAATCGGTTTGCCAAACCTCATCGAAGTTCAAACATTAAGTTATAAAAACTTCCTCGATGAAGGTCTTGCAAATGTCTTCAAAGAAATGTTTCCAATCGACAACTTTGCGGGTACAATGGAACTCGAATTTGTTGGTTATGAAATGAAAACCCCAAAATACACTGTTGAAGAAGCTCGCGCACATGACGCAAACTATTCAGCACCTATCTATGTAACCTTCCGTCTTGTAAATAAAGAAACTGGTGAATTAAAAACACAAGAAGTCTTCTTTGGTGACTTCCCACTCATGACTGAAATGGGGACATTTATCAATAACGGTTCAGAACGTT…
>rpoB_Lcl-370	ACTTGGCAGGACATGACGTAAAATACGGTAAACACCGTACAAGACGCAGTTTTTCACGTATTAAAGAAGTAATCGGTTTGCCAAACCTCATCGAAGTTCAAACATTAAGTTATAAAAACTTCCTCGATGAAGGTCTTGCAAATGTCTTCAAAGAAATGTTTCCAATCGACAACTTTGCGGGTACAATGGAACTCGAATTTGTTGGTTATGAAATGAAAACCCCAAAATACACTGTTGAAGAAGCTCGCGCACATGACGCAAACTATTCAGCACCTATCTATGTAACCTTCCGTCTTGTAAATAAAGAAACTGGTGAATTAAAAACACAAGAAGTCTTCTTTGGTGACTTCCCACTCATGACTGAAATGGGGACATTTATCAATAACGGTTCAGAACGTT…
>rpoB_Lcl-371	ACTTGGCAGGACATGACGTAAAATACGGTAAACACCGTACAAGACGCAGTTTTTCACGTATTAAAGAAGTAATCGGTTTGCCAAACCTCATCGAAGTTCAAACATTAAGTTATAAAAACTTCCTCGATGAAGGTCTTGCAAATGTCTTCAAAGAAATGTTTCCAATCGACAACTTTGCGGGTACAATGGAACTCGAATTTGTTGGTTATGAAATGAAAACCCCAAAATACACTGTTGAAGAAGCTCGCGCACATGACGCAAACTATTCAGCACCTATCTATGTAACCTTCCGTCTTGTAAATAAAGAAACTGGTGAATTAAAAACACAAGAAGTCTTCTTTGGTGACTTCCCACTCATGACTGAAATGGGGACATTTATCAATAACGGTTCAGAACGTT…
>rpoB_Lcl-372	ACTTGGCAGGACATGACGTAAAATACGGTAAACACCGTACAAGACGCAGTTTTTCACGTATTAAAGAAGTAATCGGTTTGCCAAACCTCATCGAAGTTCAAACATTAAGTTATAAAAACTTCCTCGATGAAGGTCTTGCAAATGTCTTCAAAGAAATGTTTCCAATCGACAACTTTGCGGGTACAATGGAACTCGAATTTGTTGGTTATGAAATGAAAACCCCAAAATACACTGTTGAAGAAGCTCGCGCACATGACGCAAACTATTCAGCACCTATCTATGTAACCTTCCGTCTTGTAAATAAAGAAACTGGTGAATTAAAAACACAAGAAGTCTTCTTTGGTGACTTCCCACTCATGACTGAAATGGGGACATTTATCAATAACGGTTCAGAACGTT…
>rpoB_Lcl-373	ACTTGGCAGGACATGACGTAAAATACGGTAAACACCGTACAAGACGCAGTTTTTCACGTATTAAAGAAGTAATCGGTTTGCCAAACCTCATCGAAGTTCAAACATTAAGTTATAAAAACTTCCTCGATGAAGGTCTTGCAAATGTCTTCAAAGAAATGTTTCCAATCGACAACTTTGCGGGTACAATGGAACTCGAATTTGTTGGTTATGAAATGAAAACCCCAAAATACACTGTTGAAGAAGCTCGCGCACATGACGCAAACTATTCAGCACCTATCTATGTAACCTTCCGTCTTGTAAATAAAGAAACTGGTGAATTAAAAACACAAGAAGTCTTCTTTGGTGACTTCCCACTCATGACTGAAATGGGGACATTTATCAATAACGGTTCAGAACGTT…
>rpoB_Lcl-374	ACTTGGCAGGACATGACGTAAAATACGGTAAACACCGTACAAGACGCAGTTTTTCACGTATTAAAGAAGTAATCGGTTTGCCAAACCTCATCGAAGTTCAAACATTAAGTTATAAAAACTTCCTCGATGAAGGTCTTGCAAATGTCTTCAAAGAAATGTTTCCAATCGACAACTTTGCGGGTACAATGGAACTCGAATTTGTTGGTTATGAAATGAAAACCCCAAAATACACTGTTGAAGAAGCTCGCGCACATGACGCAAACTATTCAGCACCTATCTATGTAACCTTCCGTCTTGTAAATAAAGAAACTGGTGAATTAAAAACACAAGAAGTCTTCTTTGGTGACTTCCCACTCATGACTGAAATGGGGACATTTATCAATAACGGTTCAGAACGTT…
>rpoB_Lcl-375	ACTTGGCAGGACATGACATAAAATACGGTAAACACCGTACAAGACGCAGTTTTTCACGTATTAAAGAAGTAATCGGTTTGCCAAACCTCATCGAAGTTCAAACATTAAGTTATAAAAACTTCCTCGATGAAGGTCTTGCAAATGTCTTCAAAGAAATGTTTCCAATCGACAACTTTGCGGGTACAATGGAACTCGAATTTGTTGGTTATGAAATGAAAACCCCAAAATACACTGTTGAAGAAGCTCGCGCACATGACGCAAACTATTCAGCACCTATCTATGTAACCTTCCGTCTTGTAAATAAAGAAACTGGTGAATTAAAAACACAAGAAGTCTTCTTTGGTGACTTCCCACTCATGACTGAAATGGGGACATTTATCAATAATGGTTCAGAACGTT…
>rpoB_Lcl-376	ACTTGGCAGGACATGACGTAAAATACGGTAAACACCGTACAAGACGCAGTTTTTCACGTATTAAAGAAGTAATCGGTTTGCCAAACCTCATCGAAGTTCAAACATTAAGTTATAAAAACTTCCTCGATGAAGGTCTTGCAAATGTCTTCAAAGAAATGTTTCCAATCGACAACTTTGCGGGTACAATGGAACTCGAATTTGTTGGTTATGAAATGAAAACCCCAAAATACACTGTTGAAGAAGCTCGCGCACATGACGCAAACTATTCAGCACCTATCTATGTAACCTTCCGTCTTGTAAATAAAGAAACTGGTGAATTAAAAACACAAGAAGTCTTCTTTGGTGACTTCCCACTCATGACTGAAATGGGGACATTTATCAATAACGGTTCAGAACGTT…
>rpoB_Lcl-377	ACTTGGCAGGACATGACGTAAAATACGGTAAACACCGTACAAGACGCAGTTTTTCACGTATTAAAGAAGTAATCGGTTTGCCAAACCTCATCGAAGTTCAAACATTAAGTTATAAAAACTTCCTCGATGAAGGTCTTGCAAATGTCTTCAAAGAAATGTTTCCAATCGACAACTTTGCGGGTACAATGGAACTCGAATTTGTTGGTTATGAAATGAAAACCCCAAAATACACTGTTGAAGAAGCTCGCGCACATGACGCAAACTATTCAGCACCTATCTATGTAACCTTCCGTCTTGTAAATAAAGAAACTGGTGAATTAAAAACACAAGAAGTCTTCTTTGGTGACTTCCCACTCATGACTGAAATGGGGACATTTATCAATAACGGTTCAGAACGTT…
>rpoB_Lcl-378	ACTTGGCAGGACATGACGTAAAATACGGTAAACACCGTACAAGACGCAGTTTTTCACGTATTAAAGAAGTAATCGGTTTGCCAAACCTCATCGAAGTTCAAACATTAAGTTATAAAAACTTCCTCGATGAAGGTCTTGCAAATGTCTTCAAAGAAATGTTTCCAATCGACAACTTTGCGGGTACAATGGAACTCGAATTTGTTGGTTATGAAATGAAAACCCCAAAATACACTGTTGAAGAAGCTCGCGCACATGACGCAAACTATTCAGCACCTATCTATGTAACCTTCCGTCTTGTAAATAAAGAAACTGGTGAATTAAAAACACAAGAAGTCTTCTTTGGTGACTTCCCACTCATGACTGAAATGGGGACATTTATCAATAACGGTTCAGAACGTT…
>rpoB_Lcl-379	ACTTGGCAGGACATGACGTAAAATACGGTAAACACCGTACAAGACGCAGTTTTTCACGTATTAAAGAAGTAATCGGTTTGCCAAACCTCATCGAAGTTCAAACATTAAGTTATAAAAACTTCCTCGATGAAGGTCTTGCAAATGTCTTCAAAGAAATGTTTCCAATCGACAACTTTGCGGGTACAATGGAACTCGAATTTGTTGGTTATGAAATGAAAACCCCAAAATACACTGTTGAAGAAGCTCGCGCACATGACGCAAACTATTCAGCACCTATCTATGTAACCTTCCGTCTTGTAAATAAAGAAACTGGTGAATTAAAAACACAAGAAGTCTTCTTTGGTGACTTCCCACTCATGACTGAAATGGGGACATTTATCAATAACGGTTCAGAACGTT…
>rpoB_Lcl-380	ACTTGGCAGGACATGACATAAAATACGGTAAACACCGTACAAGACGCAGTTTTTCACGTATTAAAGAAGTAATCGGTTTGCCAAACCTCATCGAAGTTCAAACATTAAGTTATAAAAACTTCCTCGATGAAGGTCTTGCAAATGTCTTCAAAGAAATGTTTCCAATCGACAACTTTGCGGGTACAATGGAACTCGAATTTGTTGGTTATGAAATGAAAACCCCAAAATACACTGTTGAAGAAGCTCGCGCACATGACGCAAACTATTCAGCACCTATCTATGTAACCTTCCGTCTTGTAAATAAAGAAACTGGTGAATTAAAAACACAAGAAGTCTTCTTTGGTGACTTCCCACTCATGACTGAAATGGGGACATTTATCAATAATGGTTCAGAACGTT…
>rpoB_Lcl-381	ACTTGGCAGGACATGACGTAAAATACGGTAAACACCGTACAAGACGCAGTTTTTCACGTATTAAAGAAGTAATCGGTTTGCCAAACCTCATCGAAGTTCAAACATTAAGTTATAAAAACTTCCTCGATGAAGGTCTTGCAAATGTCTTCAAAGAAATGTTTCCAATCGACAACTTTGCGGGTACAATGGAACTCGAATTTGTTGGTTATGAAATGAAAACCCCAAAATACACTGTTGAAGAAGCTCGCGCACATGACGCAAACTATTCAGCACCTATCTATGTAACCTTCCGTCTTGTAAATAAAGAAACTGGTGAATTAAAAACACAAGAAGTCTTCTTTGGTGACTTCCCACTCATGACTGAAATGGGGACATTTATCAATAACGGTTCAGAACGTT…
>rpoB_Lcl-382	ACTTGGCAGGACATGACATAAAATACGGTAAACACCGTACAAGACGCAGTTTTTCACGTATTAAAGAAGTAATCGGTTTGCCAAACCTCATCGAAGTTCAAACATTAAGTTATAAAAACTTCCTCGATGAAGGTCTTGCAAATGTCTTCAAAGAAATGTTTCCAATCGACAACTTTGCGGGTACAATGGAACTCGAATTTGTTGGTTATGAAATGAAAACCCCAAAATACACTGTTGAAGAAGCTCGCGCACATGACGCAAACTATTCAGCACCTATCTATGTAACCTTCCGTCTTGTAAATAAAGAAACTGGTGAATTAAAAACACAAGAAGTCTTCTTTGGTGACTTCCCACTCATGACTGAAATGGGGACATTTATCAATAATGGTTCAGAACGTT…
>rpoB_Lcl-383	ACTTGGCAGGACATGACATAAAATACGGTAAACACCGTACAAGACGGAGTTTTTCACGTATTAAAGAAGTAATCGGTTTGCCAAACCTCATCGAAGTTCAAACATTAAGTTATAAAAACTTCCTCGATGAAGGTCTTGCAAATGTCTTCAAAGAAATGTTTCCAATCGACAACTTTGCGGGTACAATGGAACTCGAATTTGTTGGTTATGAAATGAAAACCCCAAAATACACTGTTGAAGAAGCTCGCGCACATGACGCAAACTATTCAGCACCTATCTATGTAACCTTCCGTCTTGTAAATAAAGAAACTGGTGAATTAAAAACACAAGAAGTCTTCTTTGGTGACTTCCCACTCATGACTGAAATGGGGACATTTATCAATAATGGTTCAGAACGTT…
>rpoB_Lcl-384	ACTTGGCAGGACATGACGTAAAATACGGTAAACACCGTACAAGACGCAGTTTTTCACGTATTAAAGAAGTAATCGGTTTGCCAAACCTCATCGAAGTTCAAACATTAAGTTATAAAAACTTCCTCGATGAAGGTCTTGCAAATGTCTTCAAAGAAATGTTTCCAATCGACAACTTTGCGGGTACAATGGAACTCGAATTTGTTGGTTATGAAATGAAAACCCCAAAATACACTGTTGAAGAAGCTCGCGCACATGACGCAAACTATTCAGCACCTATCTATGTAACCTTCCGTCTTGTAAATAAAGAAACTGGTGAATTAAAAACACAAGAAGTCTTCTTTGGTGACTTCCCACTCATGACTGAAATGGGGACATTTATCAATAACGGTTCAGAACGTT…
>rpoB_Lcl-385	ACTTGGCAGGACATGACATAAAATACGGTAAACACCGTACAAGACGCAGTTTTTCACGTATTAAAGAAGTAATCGGTTTGCCAAACCTCATCGAAGTTCAAACATTAAGTTATAAAAACTTCCTCGATGAAGGTCTTGCAAATGTCTTCAAAGAAATGTTTCCAATCGACAACTTTGCGGGTACAATGGAACTCGAATTTGTTGGTTATGAAATGAAAACCCCAAAATACACTGTTGAAGAAGCTCGCGCACATGACGCAAACTATTCAGCACCTATCTATGTAACCTTCCGTCTTGTAAATAAAGAAACTGGTGAATTAAAAACACAAGAAGTCTTCTTTGGTGACTTCCCACTCATGACTGAAATGGGGACATTTATCAATAATGGTTCAGAACGTT…
>rpoB_Lcl-386	ACTTGGCAGGACATGACGTAAAATACGGTAAACACCGTACAAGACGCAGTTTTTCACGTATTAAAGAAGTAATCGGTTTGCCAAACCTCATCGAAGTTCAAACATTAAGTTATAAAAACTTCCTCGATGAAGGTCTTGCAAATGTCTTCAAAGAAATGTTTCCAATCGACAACTTTGCGGGTACAATGGAACTCGAATTTGTTGGTTATGAAATGAAAACCCCAAAATACACTGTTGAAGAAGCTCGCGCACATGACGCAAACTATTCAGCACCTATCTATGTAACCTTCCGTCTTGTAAATAAAGAAACTGGTGAATTAAAAACACAAGAAGTCTTCTTTGGTGACTTCCCACTCATGACTGAAATGGGGACATTTATCAATAACGGTTCAGAACGTT…
>rpoB_Lcl-387	ACTTGGCAGGACATGACGTAAAATACGGTAAACACCGTACAAGACGCAGTTTTTCACGTATTAAAGAAGTAATCGGTTTGCCAAACCTCATCGAAGTTCAAACATTAAGTTATAAAAACTTCCTCGATGAAGGTCTTGCAAATGTCTTCAAAGAAATGTTTCCAATCGACAACTTTGCGGGTACAATGGAACTCGAATTTGTTGGTTATGAAATGAAAACCCCAAAATACACTGTTGAAGAAGCTCGCGCACATGACGCAAACTATTCAGCACCTATCTATGTAACCTTCCGTCTTGTAAATAAAGAAACTGGTGAATTAAAAACACAAGAAGTCTTCTTTGGTGACTTCCCACTCATGACTGAAATGGGGACATTTATCAATAACGGTTCAGAACGTT…
>rpoB_Lcl-388	ACTTGGCAGGACATGACATAAAATACGGTAAACACCGTACAAGACGCAGTTTTTCACGTATTAAAGAAGTAATCGGTTTGCCAAACCTCATCGAAGTTCAAACATTAAGTTATAAAAACTTCCTCGATGAAGGTCTTGCAAATGTCTTCAAAGAAATGTTTCCAATCGACAACTTTGCGGGTACAATGGAACTCGAATTTGTTGGTTATGAAATGAAAACCCCAAAATACACTGTTGAAGAAGCTCGCGCACATGACGCAAACTATTCAGCACCTATCTATGTAACCTTCCGTCTTGTAAATAAAGAAACTGGTGAATTAAAAACACAAGAAGTCTTCTTTGGTGACTTCCCACTCATGAGTGAAATGGGGACATTTATCAATAATGGTTCAGAACGTT…
>rpoB_Lcl-389	ACTTGGCAGGACATGACATAAAATACGGTAAACACCGTACAAGACGGAGTTTTTCACGTATTAAAGAAGTAATCGGTTTGCCAAACCTCATCGAAGTTCAAACATTAAGTTATAAAAACTTCCTCGATGAAGGTCTTGCAAATGTCTTCAAAGAAATGTTTCCAATCGACAACTTTGCGGGTACAATGGAACTCGAATTTGTTGGTTATGAAATGAAAACCCCAAAATACACTGTTGAAGAAGCTCGCGCACATGACGCAAACTATTCAGCACCTATCTATGTAACCTTCCGTCTTGTAAATAAAGAAACTGGTGAATTAAAAACACAAGAAGTCTTCTTTGGTGACTTCCCACTCATGACTGAAATGGGGACATTTATCAATAATGGTTCAGAACGTT…
>rpoB_Lcl-390	ACTTGGCAGGACATGACATAAAATACGGTAAACACCGTACAAGACGCAGTTTTTCACGTATTAAAGAAGTAATCGGTTTGCCAAACCTCATCGAAGTTCAAACATTAAGTTATAAAAACTTCCTCGATGAAGGTCTTGCAAATGTCTTCAAAGAAATGTTTCCAATCGACAACTTTGCGGGTACAATGGAACTCGAATTTGTTGGTTATGAAATGAAAACCCCAAAATACACTGTTGAAGAAGCTCGCGCACATGACGCAAACTATTCAGCACCTATCTATGTAACCTTCCGTCTTGTAAATAAAGAAACTGGTGAATTAAAAACACAAGAAGTCTTCTTTGGTGACTTCCCACTCATGACTGAAATGGGGACATTTATCAATAATGGTTCAGAACGTT…
>rpoB_Lcl-391	ACTTGGCAGGACATGACATAAAATACGGTAAACACCGTACAAGACGCAGTTTTTCACGTATTAAAGAAGTAATCGGTTTGCCAAACCTCATCGAAGTTCAAACATTAAGTTATAAAAACTTCCTCGATGAAGGTCTTGCAAATGTCTTCAAAGAAATGTTTCCAATCGACAACTTTGCGGGTACAATGGAACTCGAATTTGTTGGTTATGAAATGAAAACCCCAAAATACACTGTTGAAGAAGCTCGCGCACATGACGCAAACTATTCAGCACCTATCTATGTAACCTTCCGTCTTGTAAATAAAGAAACTGGTGAATTAAAAACACAAGAAGTCTTCTTTGGTGACTTCCCACTCATGACTGAAATGGGGACATTTATCAATAATGGTTCAGAACGTT…
>rpoB_Lcl-392	ACTTGGCAGGACATGACATAAAATACGGTAAACACCGTACAAGACGCAGTTTTTCACGTATTAAAGAAGTAATCGGTTTGCCAAACCTCATCGAAGTTCAAACATTAAGTTATAAAAACTTCCTCGATGAAGGTCTTGCAAATGTCTTCAAAGAAATGTTTCCAATCGACAACTTTGCGGGTACAATGGAACTCGAATTTGTTGGTTATGAAATGAAAACCCCAAAATACACTGTTGAAGAAGCTCGCGCACATGACGCAAACTATTCAGCACCTATCTATGTAACCTTCCGTCTTGTAAATAAAGAAACTGGTGAATTAAAAACACAAGAAGTCTTCTTTGGTGACTTCCCACTCATGACTGAAATGGGGACATTTATCAATAATGGTTCAGAACGTT…
>rpoB_Lcl-393	ACTTGGCAGGACATGACGTAAAATACGGTAAACACCGTACAAGACGCAGTTTTTCACGTATTAAAGAAGTAATCGGTTTGCCAAACCTCATCGAAGTTCAAACATTAAGTTATAAAAACTTCCTCGATGAAGGTCTTGCAAATGTCTTCAAAGAAATGTTTCCAATCGACAACTTTGCGGGTACAATGGAACTCGAATTTGTTGGTTATGAAATGAAAACCCCAAAATACACTGTTGAAGAAGCTCGCGCACATGACGCAAACTATTCAGCACCTATCTATGTAACCTTCCGTCTTGTAAATAAAGAAACTGGTGAATTAAAAACACAAGAAGTCTTCTTTGGTGACTTCCCACTCATGACTGAAATGGGGACATTTATCAATAACGGTTCAGAACGTT…
>rpoB_Lcl-394	ACTTGGCAGGACATGACATAAAATACGGTAAACACCGTACAAGACGCAGTTTTTCACGTATTAAAGAAGTAATCGGTTTGCCAAACCTCATCGAAGTTCAAACATTAAGTTATAAAAACTTCCTCGATGAAGGTCTTGCAAATGTCTTCAAAGAAATGTTTCCAATCGACAACTTTGCGGGTACAATGGAACTCGAATTTGTTGGTTATGAAATGAAAACCCCAAAATACACTGTTGAAGAAGCTCGCGCACATGACGCAAACTATTCAGCACCTATCTATGTAACCTTCCGTCTTGTAAATAAAGAAACTGGTGAATTAAAAACACAAGAAGTCTTCTTTGGTGACTTCCCACTCATGACTGAAATGGGGACATTTATCAATAATGGTTCAGAACGTT…
>rpoB_Lcl-395	ACTTGGCAGGACATGACGTAAAATACGGTAAACACCGTACAAGACGCAGTTTTTCACGTATTAAAGAAGTAATCGGTTTGCCAAACCTCATCGAAGTTCAAACATTAAGTTATAAAAACTTCCTCGATGAAGGTCTTGCAAATGTCTTCAAAGAAATGTTTCCAATCGACAACTTTGCGGGTACAATGGAACTCGAATTTGTTGGTTATGAAATGAAAACCCCAAAATACACTGTTGAAGAAGCTCGCGCACATGACGCAAACTATTCAGCACCTATCTATGTAACCTTCCGTCTTGTAAATAAAGAAACTGGTGAATTAAAAACACAAGAAGTCTTCTTTGGTGACTTCCCACTCATGACTGAAATGGGGACATTTATCAATAACGGTTCAGAACGTT…
>rpoB_Lcl-396	ACTTGGCAGGACATGACGTAAAATACGGTAAACACCGTACAAGACGCAGTTTTTCACGTATTAAAGAAGTAATCGGTTTGCCAAACCTCATCGAAGTTCAAACATTAAGTTATAAAAACTTCCTCGATGAAGGTCTTGCAAATGTCTTCAAAGAAATGTTTCCAATCGACAACTTTGCGGGTACAATGGAACTCGAATTTGTTGGTTATGAAATGAAAACCCCAAAATACACTGTTGAAGAAGCTCGCGCACATGACGCAAACTATTCAGCACCTATCTATGTAACCTTCCGTCTTGTAAATAAAGAAACTGGTGAATTAAAAACACAAGAAGTCTTCTTTGGTGACTTCCCACTCATGACTGAAATGGGGACATTTATCAATAACGGTTCAGAACGTT…
>rpoB_Lcl-397	ACTTGGCAGGACATGACATAAAATACGGTAAACACCGTACAAGACGCAGTTTTTCACGTATTAAAGAAGTAATCGGTTTGCCAAACCTCATCGAAGTTCAAACATTAAGTTATAAAAACTTCCTCGATGAAGGTCTTGCAAATGTCTTCAAAGAAATGTTTCCAATCGACAACTTTGCGGGTACAATGGAACTCGAATTTGTTGGTTATGAAATGAAAACCCCAAAATACACTGTTGAAGAAGCTCGCGCACATGACGCAAACTATTCAGCACCTATCTATGTAACCTTCCGTCTTGTAAATAAAGAAACTGGTGAATTAAAAACACAAGAAGTCTTCTTTGGTGACTTCCCACTCATGACTGAAATGGGGACATTTATCAATAATGGTTCAGAACGTT…
>rpoB_Lcl-398	ACTTGGCAGGACATGACGTAAAATACGGTAAACACCGTACAAGACGCAGTTTTTCACGTATTAAAGAAGTAATCGGTTTGCCAAACCTCATCGAAGTTCAAACATTAAGTTATAAAAACTTCCTCGATGAAGGTCTTGCAAATGTCTTCAAAGAAATGTTTCCAATCGACAACTTTGCGGGTACAATGGAACTCGAATTTGTTGGTTATGAAATGAAAACCCCAAAATACACTGTTGAAGAAGCTCGCGCACATGACGCAAACTATTCAGCACCTATCTATGTAACCTTCCGTCTTGTAAATAAAGAAACTGGTGAATTAAAAACACAAGAAGTCTTCTTTGGTGACTTCCCACTCATGACTGAAATGGGGACATTTATCAATAACGGTTCAGAACGTT…
>rpoB_Lcl-399	ACTTGGCAGGACATGACGTAAAATACGGTAAACACCGTACAAGACGCAGTTTTTCACGTATTAAAGAAGTAATCGGTTTGCCAAACCTCATCGAAGTTCAAACATTAAGTTATAAAAACTTCCTCGATGAAGGTCTTGCAAATGTCTTCAAAGAAATGTTTCCAATCGACAACTTTGCGGGTACAATGGAACTCGAATTTGTTGGTTATGAAATGAAAACCCCAAAATACACTGTTGAAGAAGCTCGCGCACATGACGCAAACTATTCAGCACCTATCTATGTAACCTTCCGTCTTGTAAATAAAGAAACTGGTGAATTAAAAACACAAGAAGTCTTCTTTGGTGACTTCCCACTCATGACTGAAATGGGGACATTTATCAATAACGGTTCAGAACGTT…
>rpoB_Lcl-400	ACTTGGCAGGACATGACGTAAAATACGGTAAACACCGTACAAGACGCAGTTTTTCACGTATTAAAGAAGTAATCGGTTTGCCAAACCTCATCGAAGTTCAAACATTAAGTTATAAAAACTTCCTCGATGAAGGTCTTGCAAATGTCTTCAAAGAAATGTTTCCAATCGACAACTTTGCGGGTACAATGGAACTCGAATTTGTTGGTTATGAAATGAAAACCCCAAAATACACTGTTGAAGAAGCTCGCGCACATGACGCAAACTATTCAGCACCTATCTATGTAACCTTCCGTCTTGTAAATAAAGAAACTGGTGAATTAAAAACACAAGAAGTCTTCTTTGGTGACTTCCCACTCATGACTGAAATGGGGACATTTATCAATAACGGTTCAGAACGTT…
>rpoB_Lcl-401	ACTTGGCAGGACATGACGTAAAATACGGTAAACACCGTACAAGACGCAGTTTTTCACGTATTAAAGAAGTAATCGGTTTGCCAAACCTCATCGAAGTTCAAACATTAAGTTATAAAAACTTCCTCGATGAAGGTCTTGCAAATGTCTTCAAAGAAATGTTTCCAATCGACAACTTTGCGGGTACAATGGAACTCGAATTTGTTGGTTATGAAATGAAAACCCCAAAATACACTGTTGAAGAAGCTCGCGCACATGACGCAAACTATTCAGCACCTATCTATGTAACCTTCCGTCTTGTAAATAAAGAAACTGGTGAATTAAAAACACAAGAAGTCTTCTTTGGTGACTTCCCACTCATGACTGAAATGGGGACATTTATCAATAACGGTTCAGAACGTT…
>rpoB_Lcl-402	ACTTGGCAGGACATGACATAAAATACGGTAAACACCGTACAAGACGCAGTTTTTCACGTATTAAAGAAGTAATCGGTTTGCCAAACCTCATCGAAGTTCAAACATTAAGTTATAAAAACTTCCTCGATGAAGGTCTTGCAAATGTCTTCAAAGAAATGTTTCCAATCGACAACTTTGCGGGTACAATGGAACTCGAATTTGTTGGTTATGAAATGAAAACCCCAAAATACACTGTTGAAGAAGCTCGCGCACATGACGCAAACTATTCAGCACCTATCTATGTAACCTTCCGTCTTGTAAATAAAGAAACTGGTGAATTAAAAACACAAGAAGTCTTCTTTGGTGACTTCCCACTCATGACTGAAATGGGGACATTTATCAATAATGGTTCAGAACGTT…
>rpoB_Lcl-403	ACTTGGCAGGACATGACGTAAAATACGGTAAACACCGTACAAGACGCAGTTTTTCACGTATTAAAGAAGTAATCGGTTTGCCAAACCTCATCGAAGTTCAAACATTAAGTTATAAAAACTTCCTCGATGAAGGTCTTGCAAATGTCTTCAAAGAAATGTTTCCAATCGACAACTTTGCGGGTACAATGGAACTCGAATTTGTTGGTTATGAAATGAAAACCCCAAAATACACTGTTGAAGAAGCTCGCGCACATGACGCAAACTATTCAGCACCTATCTATGTAACCTTCCGTCTTGTAAATAAAGAAACTGGTGAATTAAAAACACAAGAAGTCTTCTTTGGTGACTTCCCACTCATGACTGAAATGGGGACATTTATCAATAACGGTTCAGAACGTT…
>rpoB_Lcl-404	ACTTGGCAGGACATGACGTAAAATACGGTAAACACCGTACAAGACGCAGTTTTTCACGTATTAAAGAAGTAATCGGTTTGCCAAACCTCATCGAAGTTCAAACATTAAGTTATAAAAACTTCCTCGATGAAGGTCTTGCAAATGTCTTCAAAGAAATGTTTCCAATCGACAACTTTGCGGGTACAATGGAACTCGAATTTGTTGGTTATGAAATGAAAACCCCAAAATACACTGTTGAAGAAGCTCGCGCACATGACGCAAACTATTCAGCACCTATCTATGTAACCTTCCGTCTTGTAAATAAAGAAACTGGTGAATTAAAAACACAAGAAGTCTTCTTTGGTGACTTCCCACTCATGACTGAAATGGGGACATTTATCAATAACGGTTCAGAACGTT…
>rpoB_Lcl-405	ACTTGGCAGGACATGACGTAAAATACGGTAAACACCGTACAAGACGCAGTTTTTCACGTATTAAAGAAGTAATCGGTTTGCCAAACCTCATCGAAGTTCAAACATTAAGTTATAAAAACTTCCTCGATGAAGGTCTTGCAAATGTCTTCAAAGAAATGTTTCCAATCGACAACTTTGCGGGTACAATGGAACTCGAATTTGTTGGTTATGAAATGAAAACCCCAAAATACACTGTTGAAGAAGCTCGCGCACATGACGCAAACTATTCAGCACCTATCTATGTAACCTTCCGTCTTGTAAATAAAGAAACTGGTGAATTAAAAACACAAGAAGTCTTCTTTGGTGACTTCCCACTCATGACTGAAATGGGGACATTTATCAATAACGGTTCAGAACGTT…
>rpoB_Lcl-406	ACTTGGCAGGACATGACGTAAAATACGGTAAACACCGTACAAGACGCAGTTTTTCACGTATTAAAGAAGTAATCGGTTTGCCAAACCTCATCGAAGTTCAAACATTAAGTTATAAAAACTTCCTCGATGAAGGTCTTGCAAATGTCTTCAAAGAAATGTTTCCAATCGACAACTTTGCGGGTACAATGGAACTCGAATTTGTTGGTTATGAAATGAAAACCCCAAAATACACTGTTGAAGAAGCTCGCGCACATGACGCAAACTATTCAGCACCTATCTATGTAACCTTCCGTCTTGTAAATAAAGAAACTGGTGAATTAAAAACACAAGAAGTCTTCTTTGGTGACTTCCCACTCATGACTGAAATGGGGACATTTATCAATAACGGTTCAGAACGTT…
>rpoB_Lcl-407	ACTTGGCAGGACATGACGTAAAATACGGTAAACACCGTACAAGACGCAGTTTTTCACGTATTAAAGAAGTAATCGGTTTGCCAAACCTCATCGAAGTTCAAACATTAAGTTATAAAAACTTCCTCGATGAAGGTCTTGCAAATGTCTTCAAAGAAATGTTTCCAATCGACAACTTTGCGGGTACAATGGAACTCGAATTTGTTGGTTATGAAATGAAAACCCCAAAATACACTGTTGAAGAAGCTCGCGCACATGACGCAAACTATTCAGCACCTATCTATGTAACCTTCCGTCTTGTAAATAAAGAAACTGGTGAATTAAAAACACAAGAAGTCTTCTTTGGTGACTTCCCACTCATGACTGAAATGGGGACATTTATCAATAACGGTTCAGAACGTT…
>rpoB_Lcl-408	ACTTGGCAGGACATGACGTAAAATACGGTAAACACCGTACAAGACGCAGTTTTTCACGTATTAAAGAAGTAATCGGTTTGCCAAACCTCATCGAAGTTCAAACATTAAGTTATAAAAACTTCCTCGATGAAGGTCTTGCAAATGTCTTCAAAGAAATGTTTCCAATCGACAACTTTGCGGGTACAATGGAACTCGAATTTGTTGGTTATGAAATGAAAACCCCAAAATACACTGTTGAAGAAGCTCGCGCACATGACGCAAACTATTCAGCACCTATCTATGTAACCTTCCGTCTTGTAAATAAAGAAACTGGTGAATTAAAAACACAAGAAGTCTTCTTTGGTGACTTCCCACTCATGACTGAAATGGGGACATTTATCAATAACGGTTCAGAACGTT…
>rpoB_Lcl-409	ACTTGGCAGGACATGACGTAAAATACGGTAAACACCGTACAAGACGCAGTTTTTCACGTATTAAAGAAGTAATCGGTTTGCCAAACCTCATCGAAGTTCAAACATTAAGTTATAAAAACTTCCTCGATGAAGGTCTTGCAAATGTCTTCAAAGAAATGTTTCCAATCGACAACTTTGCGGGTACAATGGAACTCGAATTTGTTGGTTATGAAATGAAAACCCCAAAATACACTGTTGAAGAAGCTCGCGCACATGACGCAAACTATTCAGCACCTATCTATGTAACCTTCCGTCTTGTAAATAAAGAAACTGGTGAATTAAAAACACAAGAAGTCTTCTTTGGTGACTTCCCACTCATGACTGAAATGGGGACATTTATCAATAACGGTTCAGAACGTT…
>rpoB_Lcl-410	ACTTGGCAGGACATGACGTAAAATACGGTAAACACCGTACAAGACGCAGTTTTTCACGTATTAAAGAAGTAATCGGTTTGCCAAACCTCATCGAAGTTCAAACATTAAGTTATAAAAACTTCCTCGATGAAGGTCTTGCAAATGTCTTCAAAGAAATGTTTCCAATCGACAACTTTGCGGGTACAATGGAACTCGAATTTGTTGGTTATGAAATGAAAACCCCAAAATACACTGTTGAAGAAGCTCGCGCACATGACGCAAACTATTCAGCACCTATCTATGTAACCTTCCGTCTTGTAAATAAAGAAACTGGTGAATTAAAAACACAAGAAGTCTTCTTTGGTGACTTCCCACTCATGACTGAAATGGGGACATTTATCAATAACGGTTCAGAACGTT…
>rpoB_Lcl-411	ACTTGGCAGGACATGACGTAAAATACGGTAAACACCGTACAAGACGCAGTTTTTCACGTATTAAAGAAGTAATCGGTTTGCCAAACCTCATCGAAGTTCAAACATTAAGTTATAAAAACTTCCTCGATGAAGGTCTTGCAAATGTCTTCAAAGAAATGTTTCCAATCGACAACTTTGCGGGTACAATGGAACTCGAATTTGTTGGTTATGAAATGAAAACCCCAAAATACACTGTTGAAGAAGCTCGCGCACATGACGCAAACTATTCAGCACCTATCTATGTAACCTTCCGTCTTGTAAATAAAGAAACTGGTGAATTAAAAACACAAGAAGTCTTCTTTGGTGACTTCCCACTCATGACTGAAATGGGGACATTTATCAATAACGGTTCAGAACGTT…
>rpoB_Lcl-412	ACTTGGCAGGACATGACGTAAAATACGGTAAACACCGTACAAGACGCAGTTTTTCACGTATTAAAGAAGTAATCGGTTTGCCAAACCTCATCGAAGTTCAAACATTAAGTTATAAAAACTTCCTCGATGAAGGTCTTGCAAATGTCTTCAAAGAAATGTTTCCAATCGACAACTTTGCGGGTACAATGGAACTCGAATTTGTTGGTTATGAAATGAAAACCCCAAAATACACTGTTGAAGAAGCTCGCGCACATGACGCAAACTATTCAGCACCTATCTATGTAACCTTCCGTCTTGTAAATAAAGAAACTGGTGAATTAAAAACACAAGAAGTCTTCTTTGGTGACTTCCCACTCATGACTGAAATGGGGACATTTATCAATAACGGTTCAGAACGTT…
>rpoB_Lcl-413	ACTTGGCAGGACATGACATAAAATACGGTAAACACCGTACAAGACGCAGTTTTTCACGTATTAAAGAAGTAATCGGTTTGCCAAACCTCATCGAAGTTCAAACATTAAGTTATAAAAACTTCCTCGATGAAGGTCTTGCAAATGTCTTCAAAGAAATGTTTCCAATCGACAACTTTGCGGGTACAATGGAACTCGAATTTGTTGGTTATGAAATGAAAACCCCAAAATACACTGTTGAAGAAGCTCGCGCACATGACGCAAACTATTCAGCACCTATCTATGTAACCTTCCGTCTTGTAAATAAAGAAACTGGTGAATTAAAAACACAAGAAGTCTTCTTTGGTGACTTCCCACTCATGACTGAAATGGGGACATTTATCAATAATGGTTCAGAACGTT…
>rpoB_Lcl-414	ACTTGGCAGGACATGACGTAAAATACGGTAAACACCGTACAAGACGCAGTTTTTCACGTATTAAAGAAGTAATCGGTTTGCCAAACCTCATCGAAGTTCAAACATTAAGTTATAAAAACTTCCTCGATGAAGGTCTTGCAAATGTCTTCAAAGAAATGTTTCCAATCGACAACTTTGCGGGTACAATGGAACTCGAATTTGTTGGTTATGAAATGAAAACCCCAAAATACACTGTTGAAGAAGCTCGCGCACATGACGCAAACTATTCAGCACCTATCTATGTAACATTCCGTCTTGTAAATAAAGAAACTGGTGAATTAAAAACACAAGAAGTCTTCTTTGGTGACTTCCCACTCATGACTGAAATGGGGACATTTATCAATAATGGTTCAGAACGTT…
>rpoB_Lcl-415	ACTTGGCAGGACATGACATAAAATACGGTAAACACCGTACAAGACGCAGTTTTTCACGTATTAAAGAAGTAATCGGTTTGCCAAACCTCATCGAAGTTCAAACATTAAGTTATAAAAACTTCCTCGATGAAGGTCTTGCAAATGTCTTCAAAGAAATGTTTCCAATCGACAACTTTGCGGGTACAATGGAACTCGAATTTGTTGGTTATGAAATGAAACCCCCAAAATACACTGTTGAAGAAGCTCGCGCACATGACGCAAACTATTCAGCACCTATCTATGTAACCTTCCGTCTTGTAAATAAAGAAACTGGTGAATTAAAAACACAAGAAGTCTTCTTTGGTGACTTCCCACTCATGACTGAAATGGGGACATTTATCAATAATGGTTCAGAACGTT…
>rpoB_Lcl-416	ACTTGGCAGGACATGACATAAAATACGGTAAACACCGTACAAGACGCAGTTTTTCACGTATTAAAGAAGTAATCGGTTTGCCAAACCTCATCGAAGTTCAAACATTAAGTTATAAAAACTTCCTCGATGAAGGTCTTGCAAATGTCTTCAAAGAAATGTTTCCAATCGACAACTTTGCGGGTACAATGGAACTCGAATTTGTTGGTTATGAAATGAAAACCCCAAAATACACTGTTGAAGAAGCTCGCGCACATGACGCAAACTATTCAGCACCTATCTATGTAACCTTCCGTCTTGTAAATAAAGAAACTGGTGAATTAAAAACACAAGAAGTCTTCTTTGGTGACTTCCCACTCATGACTGAAATGGGGACATTTATCAATAATGGTTCAGAACGTT…
>rpoB_Lcl-417	ACTTGGCAGGACATGACATAAAATACGGTAAACACCGTACAAGACGCAGTTTTTCACGTATTAAAGAAGTAATCGGTTTGCCAAACCTCATCGAAGTTCAAACATTAAGTTATAAAAACTTCCTCGATGAAGGTCTTGCAAATGTCTTCAAAGAAATGTTTCCAATCGACAACTTTGCGGGTACAATGGAACTCGAATTTGTTGGTTATGAAATGAAACCCCCAAAATACACTGTTGAAGAAGCTCGCGCACATGACGCAAACTATTCAGCACCTATCTATGTAACCTTCCGTCTTGTAAATAAAGAAACTGGTGAATTAAAAACACAAGAAGTCTTCTTTGGTGACTTCCCACTCATGACTGAAATGGGGACATTTATCAATAATGGTTCAGAACGTT…
>rpoB_Lcl-418	ACTTGGCAGGACATGACATAAAATACGGTAAACACCGTACAAGACGCAGTTTTTCACGTATTAAAGAAGTAATCGGTTTGCCAAACCTCATCGAAGTTCAAACATTAAGTTATAAAAACTTCCTCGATGAAGGTCTTGCAAATGTCTTCAAAGAAATGTTTCCAATCGACAACTTTGCGGGTACAATGGAACTCGAATTTGTTGGTTATGAAATGAAAACCCCAAAATACACTGTTGAAGAAGCTCGCGCACATGACGCAAACTATTCAGCACCTATCTATGTAACCTTCCGTCTTGTAAATAAAGAAACTGGTGAATTAAAAACACAAGAAGTCTTCTTTGGTGAATTCCCACTCATGACTGAAATGGGGACATTTATCAATAATGGTTCAGAACGTT…
>rpoB_Lcl-419	ACTTGGCAGGACATGACATAAAATACGGTAAACACCGTACAAGACGGAGTTTTTCACGTATTAAAGAAGTAATCGGTTTGCCAAACCTCATCGAAGTTCAAACATTAAGTTATAAAAACTTCCTCGATGAAGGTCTTGCAAATGTCTTCAAAGAAATGTTTCCAATCGACAACTTTGCGGGTACAATGGAACTCGAATTTGTTGGTTATGAAATGAAAACCCCAAAATACACTGTTGAAGAAGCTCGCGCACATGACGCAAACTATTCAGCACCTATCTATGTAACCTTCCGTCTTGTAAATAAAGAAACTGGTGAATTAAAAACACAAGAAGTCTTCTTTGGTGACTTCCCACTCATGACTGAAATGGGGACATTTATCAATAATGGTTCAGAACGTT…
>rpoB_Lcl-420	ACTTGGCAGGACATGACGTAAAATACGGTAAACACCGTACAAGACGCAGTTTTTCACGTATTAAAGAAGTAATCGGTTTGCCAAACCTCATCGAAGTTCAAACATTAAGTTATAAAAACTTCCTCGATGAAGGTCTTGCAAATGTCTTCAAAGAAATGTTTCCAATCGACAACTTTGCGGGTACAATGGAACTCGAATTTGTTGGTTATGAAATGAAAACCCCAAAATACACTGTTGAAGAAGCTCGCGCACATGACGCAAACTATTCAGCACCTATCTATGTAACCTTCCGTCTTGTAAATAAAGAAACTGGTGAATTAAAAACACAAGAAGTCTTCTTTGGTGACTTCCCACTCATGACTGAAATGGGGACATTTATCAATAACGGTTCAGAACGTT…
>rpoB_Lcl-421	ACTTGGCAGGACATGACGTAAAATACGGTAAACACCGTACAAGACGCAGTTTTTCACGTATTAAAGAAGTAATCGGTTTGCCAAACCTCATCGAAGTTCAAACATTAAGTTATAAAAACTTCCTCGATGAAGGTCTTGCAAATGTCTTCAAAGAAATGTTTCCAATCGACAACTTTGCGGGTACAATGGAACTCGAATTTGTTGGTTATGAAATGAAAACCCCAAAATACACTGTTGAAGAAGCTCGCGCACATGACGCAAACTATTCAGCACCTATCTATGTAACCTTCCGTCTTGTAAATAAAGAAACTGGTGAATTAAAAACACAAGAAGTCTTCTTTGGTGACTTCCCACTCATGACTGAAATGGGGACATTTATCAATAACGGTTCAGAACGTT…
>rpoB_Lcl-422	ACTTGGCAGGACATGACGTAAAATACGGTAAACACCGTACAAGACGCAGTTTTTCACGTATTAAAGAAGTAATCGGTTTGCCAAACCTCATCGAAGTTCAAACATTAAGTTATAAAAACTTCCTCGATGAAGGTCTTGCAAATGTCTTCAAAGAAATGTTTCCAATCGACAACTTTGCGGGTACAATGGAACTCGAATTTGTTGGTTATGAAATGAAAACCCCAAAATACACTGTTGAAGAAGCTCGCGCACATGACGCAAACTATTCAGCACCTATCTATGTAACCTTCCGTCTTGTAAATAAAGAAACTGGTGAATTAAAAACACAAGAAGTCTTCTTTGGTGACTTCCCACTCATGACTGAAATGGGGACATTTATCAATAACGGTTCAGAACGTT…
>rpoB_Lcl-423	ACTTGGCAGGACATGACGTAAAATACGGTAAACACCGTACAAGACGCAGTTTTTCACGTATTAAAGAAGTAATCGGTTTGCCAAACCTCATCGAAGTTCAAACATTAAGTTATAAAAACTTCCTCGATGAAGGTCTTGCAAATGTCTTCAAAGAAATGTTTCCAATCGACAACTTTGCGGGTACAATGGAACTCGAATTTGTTGGTTATGAAATGAAAACCCCAAAATACACTGTTGAAGAAGCTCGCGCACATGACGCAAACTATTCAGCACCTATCTATGTAACCTTCCGTCTTGTAAATAAAGAAACTGGTGAATTAAAAACACAAGAAGTCTTCTTTGGTGACTTCCCACTCATGACTGAAATGGGGACATTTATCAATAACGGTTCAGAACGTT…
>rpoB_Lcl-425	ACTTGGCAGGACATGACATAAAATACGGTAAACACCGTACAAGACGCAGTTTTTCACGTATTAAAGAAGTAATCGGTTTGCCAAACCTCATCGAAGTTCAAACATTAAGTTATAAAAACTTCCTCGATGAAGGTCTTGCAAATGTCTTCAAAGAAATGTTTCCAATCGACAACTTTGCGGGTACAATGGAACTCGAATTTGTTGGTTATGAAATGAAAACCCCAAAATACACTGTTGAAGAAGCTCGCGCACATGACGCAAACTATTCAGCACCTATCTATGTAACCTTCCGTCTTGTAAATAAAGAAACTGGTGAATTAAAAACACAAGAAGTCTTCTTTGGTGACTTCCCACTCATGACTGAAATGGGGACATTTATCAATAATGGTTCAGAACGTT…
>rpoB_Lcl-426	ACTTGGCAGGACATGACATAAAATACGGTAAACACCGTACAAGACGCAGTTTTTCACGTATTAAAGAAGTAATCGGTTTGCCAAACCTCATCGAAGTTCAAACATTAAGTTATAAAAACTTCCTCGATGAAGGTCTTGCAAATGTCTTCAAAGAAATGTTTCCAATCGACAACTTTGCGGGTACAATGGAACTCGAATTTGTTGGTTATGAAATGAAAACCCCAAAATACACTGTTGAAGAAGCTCGCGCACATGACGCAAACTATTCAGCACCTATCTATGTAACCTTCCGTCTTGTAAATAAAGAAACTGGTGAATTAAAAACACAAGAAGTCTTCTTTGGTGACTTCCCACTCATGACTGAAATGGGGACATTTATCAATAATGGTTCAGAACGTT…
>rpoB_Lcl-427	ACTTGGCAGGACATGACGTAAAATACGGTAAACACCGTACAAGACGCAGTTTTTCACGTATTAAAGAAGTAATCGGTTTGCCAAACCTCATCGAAGTTCAAACATTAAGTTATAAAAACTTCCTCGATGAAGGTCTTGCAAATGTCTTCAAAGAAATGTTTCCAATCGACAACTTTGCGGGTACAATGGAACTCGAATTTGTTGGTTATGAAATGAAAACCCCAAAATATACTGTTGAAGAAGCTCGCGCACATGACGCAAACTATTCAGCACCTATCTATGTAACCTTCCGTCTTGTAAATAAAGAAACTGGTGAATTAAAAACACAAGAAGTCTTCTTTGGTGACTTCCCACTCATGACTGAAATGGGGACATTTATCAATAACGGTTCAGAACGTT…
>rpoB_Lcl-428	ACTTGGCAGGACATGACGTAAAATACGGTAAACACCGTACAAGACGCAGTTTTTCACGTATTAAAGAAGTAATCGGTTTGCCAAACCTCATCGAAGTTCAAACATTAAGTTATAAAAACTTCCTCGATGAAGGTCTTGCAAATGTCTTCAAAGAAATGTTTCCAATCGACAACTTTGCGGGTACAATGGAACTCGAATTTGTTGGTTATGAAATGAAAACCCCAAAATACACTGTTGAAGAAGCTCGCGCACATGACGCAAACTATTCAGCACCTATCTATGTAACCTTCCGTCTTGTAAATAAAGAAACTGGTGAATTAAAAACACAAGAAGTCTTCTTTGGTGACTTCCCACTCATGACTGAAATGGGGACATTTATCAATAACGGTTCAGAACGTT…
>rpoB_Lcl-429	ACTTGGCAGGACATGACGTAAAATACGGTAAACACCGTACAAGACGCAGTTTTTCACGTATTAAAGAAGTAATCGGTTTGCCAAACCTCATCGAAGTTCAAACATTAAGTTATAAAAACTTCCTCGATGAAGGTCTTGCAAATGTCTTCAAAGAAATGTTTCCAATCGACAACTTTGCGGGTACAATGGAACTCGAATTTGTTGGTTATGAAATGAAAACCCCAAAATATACTGTTGAAGAAGCTCGCGCACATGACGCAAACTATTCAGCACCTATCTATGTAACCTTCCGTCTTGTAAATAAAGAAACTGGTGAATTAAAAACACAAGAAGTCTTCTTTGGTGACTTCCCACTCATGACTGAAATGGGGACATTTATCAATAACGGTTCAGAACGTT…
>rpoB_Lcl-430	ACTTGGCAGGACATGACGTAAAATACGGTAAACACCGTACAAGACGCAGTTTTTCACGTATTAAAGAAGTAATCGGTTTGCCAAACCTCATCGAAGTTCAAACATTAAGTTATAAAAACTTCCTCGATGAAGGTCTTGCAAATGTCTTCAAAGAAATGTTTCCAATCGACAACTTTGCGGGTACAATGGAACTCGAATTTGTTGGTTATGAAATGAAAACCCCAAAATACACTGTTGAAGAAGCTCGCGCACATGACGCAAACTATTCAGCACCTATCTATGTAACATTCCGTCTTGTAAATAAAGAAACTGGTGAATTAAAAACACAAGAAGTCTTCTTTGGTGACTTCCCACTCATGACTGAAATGGGGACATTTATCAATAATGGTTCAGAACGTT…
>rpoB_Lcl-431	ACTTGGCAGGACATGACGTAAAATACGGTAAACACCGTACAAGACGCAGTTTTTCACGTATTAAAGAAGTAATCGGTTTGCCAAACCTCATCGAAGTTCAAACATTAAGTTATAAAAACTTCCTCGATGAAGGTCTTGCAAATGTCTTCAAAGAAATGTTTCCAATCGACAACTTTGCGGGTACAATGGAACTCGAATTTGTTGGTTATGAAATGAAAACCCCAAAATACACTGTTGAAGAAGCTCGCGCACATGACGCAAACTATTCAGCACCTATCTATGTAACATTCCGTCTTGTAAATAAAGAAACTGGTGAATTAAAAACACAAGAAGTCTTCTTTGGTGACTTCCCACTCATGACTGAAATGGGGACATTTATCAATAATGGTTCAGAACGTT…
>rpoB_Lcl-432	ACTTGGCAGGACATGACGTAAAATACGGTAAACACCGTACAAGACGCAGTTTTTCACGTATTAAAGAAGTAATCGGTTTGCCAAACCTCATCGAAGTTCAAACATTAAGTTATAAAAACTTCCTCGATGAAGGTCTTGCAAATGTCTTCAAAGAAATGTTTCCAATCGACAACTTTGCGGGTACAATGGAACTCGAATTTGTTGGTTATGAAATGAAAACCCCAAAATACACTGTTGAAGAAGCTCGCGCACATGACGCAAACTATTCAGCACCTATCTATGTAACATTCCGTCTTGTAAATAAAGAAACTGGTGAATTAAAAACACAAGAAGTCTTCTTTGGTGACTTCCCACTCATGACTGAAATGGGGACATTTATCAATAATGGTTCAGAACGTT…
>rpoB_Lcl-433	ACTTGGCAGGACATGACGTAAAATACGGTAAACACCGTACAAGACGCAGTTTTTCACGTATTAAAGAAGTAATCGGTTTGCCAAACCTCATCGAAGTTCAAACATTAAGTTATAAAAACTTCCTCGATGAAGGTCTTGCAAATGTCTTCAAAGAAATGTTTCCAATCGACAACTTTGCGGGTACAATGGAACTCGAATTTGTTGGTTATGAAATGAAAACCCCAAAATACACTGTTGAAGAAGCTCGCGCACATGACGCAAACTATTCAGCACCTATCTATGTAACATTCCGTCTTGTAAATAAAGAAACTGGTGAATTAAAAACACAAGAAGTCTTCTTTGGTGACTTCCCACTCATGACTGAAATGGGGACATTTATCAATAATGGTTCAGAACGTT…
>rpoB_Lcl-434	ACTTGGCAGGACATGACATAAAATACGGTAAACACCGTACAAGACGGAGTTTTTCACGTATTAAAGAAGTAATCGGTTTGCCAAACCTCATCGAAGTTCAAACATTAAGTTATAAAAACTTCCTCGATGAAGGTCTTGCAAATGTCTTCAAAGAAATGTTTCCAATCGACAACTTTGCGGGTACAATGGAACTCGAATTTGTTGGTTATGAAATGAAAACCCCAAAATACACTGTTGAAGAAGCTCGCGCACATGACGCAAACTATTCAGCACCTATCTATGTAACCTTCCGTCTTGTAAATAAAGAAACTGGTGAATTAAAAACACAAGAAGTCTTCTTTGGTGACTTCCCACTCATGACTGAAATGGGGACATTTATCAATAATGGTTCAGAACGTT…
>rpoB_Lcl-435	ACTTGGCAGGACATGACATAAAATACGGTAAACACCGTACAAGACGCAGTTTTTCACGTATTAAAGAAGTAATCGGTTTGCCAAACCTCATCGAAGTTCAAACATTAAGTTATAAAAACTTCCTCGATGAAGGTCTTGCAAATGTCTTCAAAGAAATGTTTCCAATCGACAACTTTGCGGGTACAATGGAACTCGAATTTGTTGGTTATGAAATGAAACCCCCAAAATACACTGTTGAAGAAGCTCGCGCACATGACGCAAACTATTCAGCACCTATCTATGTAACCTTCCGTCTTGTAAATAAAGAAACTGGTGAATTAAAAACACAAGAAGTCTTCTTTGGTGACTTCCCACTCATGACTGAAATGGGGACATTTATCAATAATGGTTCAGAACGTT…
>rpoB_Lcl-436	ACTTGGCAGGACATGACATAAAATACGGTAAACACCGTACAAGACGCAGTTTTTCACGTATTAAAGAAGTAATCGGTTTGCCAAACCTCATCGAAGTTCAAACATTAAGTTATAAAAACTTCCTCGATGAAGGTCTTGCAAATGTCTTCAAAGAAATGTTTCCAATCGACAACTTTGCGGGTACAATGGAACTCGAATTTGTTGGTTATGAAATGAAACCCCCAAAATACACTGTTGAAGAAGCTCGCGCACATGACGCAAACTATTCAGCACCTATCTATGTAACCTTCCGTCTTGTAAATAAAGAAACTGGTGAATTAAAAACACAAGAAGTCTTCTTTGGTGACTTCCCACTCATGACTGAAATGGGGACATTTATCAATAATGGTTCAGAACGTT…
>rpoB_Lcl-437	ACTTGGCAGGACATGACATAAAATACGGTAAACACCGTACAAGACGCAGTTTTTCACGTATTAAAGAAGTAATCGGTTTGCCAAACCTCATCGAAGTTCAAACATTAAGTTATAAAAACTTCCTCGATGAAGGTCTTGCAAATGTCTTCAAAGAAATGTTTCCAATCGACAACTTTGCGGGTACAATGGAACTCGAATTTGTTGGTTATGAAATGAAACCCCCAAAATACACTGTTGAAGAAGCTCGCGCACATGACGCAAACTATTCAGCACCTATCTATGTAACCTTCCGTCTTGTAAATAAAGAAACTGGTGAATTAAAAACACAAGAAGTCTTCTTTGGTGACTTCCCACTCATGACTGAAATGGGGACATTTATCAATAATGGTTCAGAACGTT…
>rpoB_Lcl-438	ACTTGGCAGGACATGACATAAAATACGGTAAACACCGTACAAGACGCAGTTTTTCACGTATTAAAGAAGTAATCGGTTTGCCAAACCTCATCGAAGTTCAAACATTAAGTTATAAAAACTTCCTCGATGAAGGTCTTGCAAATGTCTTCAAAGAAATGTTTCCAATCGACAACTTTGCGGGTACAATGGAACTCGAATTTGTTGGTTATGAAATGAAACCCCCAAAATACACTGTTGAAGAAGCTCGCGCACATGACGCAAACTATTCAGCACCTATCTATGTAACCTTCCGTCTTGTAAATAAAGAAACTGGTGAATTAAAAACACAAGAAGTCTTCTTTGGTGACTTCCCACTCATGACTGAAATGGGGACATTTATCAATAATGGTTCAGAACGTT…
>rpoB_Lcl-439	ACTTGGCAGGACATGACATAAAATACGGTAAACACCGTACAAGACGCAGTTTTTCACGTATTAAAGAAGTAATCGGTTTGCCAAACCTCATCGAAGTTCAAACATTAAGTTATAAAAACTTCCTCGATGAAGGTCTTGCAAATGTCTTCAAAGAAATGTTTCCAATCGACAACTTTGCGGGTACAATGGAACTCGAATTTGTTGGTTATGAAATGAAACCCCCAAAATACACTGTTGAAGAAGCTCGCGCACATGACGCAAACTATTCAGCACCTATCTATGTAACCTTCCGTCTTGTAAATAAAGAAACTGGTGAATTAAAAACACAAGAAGTCTTCTTTGGTGACTTCCCACTCATGACTGAAATGGGGACATTTATCAATAATGGTTCAGAACGTT…
>rpoB_Lcl-440	ACTTGGCAGGACATGACGTAAAATACGGTAAACACCGTACAAGACGCAGTTTTTCACGTATTAAAGAAGTAATCGGTTTGCCAAACCTCATCGAAGTTCAAACATTAAGTTATAAAAACTTCCTCGATGAAGGTCTTGCAAATGTCTTCAAAGAAATGTTTCCAATCGACAACTTTGCGGGTACAATGGAACTCGAATTTGTTGGTTATGAAATGAAAACCCCAAAATACACTGTTGAAGAAGCTCGCGCACATGACGCAAACTATTCAGCACCTATCTATGTAACATTCCGTCTTGTAAATAAAGAAACTGGTGAATTAAAAACACAAGAAGTCTTCTTTGGTGACTTCCCACTCATGACTGAAATGGGGACATTTATCAATAATGGTTCAGAACGTT…
>rpoB_Lcl-441	ACTTGGCAGGACATGACGTAAAATACGGTAAACACCGTACAAGACGCAGTTTTTCACGTATTAAAGAAGTAATCGGTTTGCCAAACCTCATCGAAGTTCAAACATTAAGTTATAAAAACTTCCTCGATGAAGGTCTTGCAAATGTCTTCAAAGAAATGTTTCCAATCGACAACTTTGCGGGTACAATGGAACTCGAATTTGTTGGTTATGAAATGAAAACCCCAAAATACACTGTTGAAGAAGCTCGCGCACATGACGCAAACTATTCAGCACCTATCTATGTAACATTCCGTCTTGTAAATAAAGAAACTGGTGAATTAAAAACACAAGAAGTCTTCTTTGGTGACTTCCCACTCATGACTGAAATGGGGACATTTATCAATAATGGTTCAGAACGTT…
>rpoB_Lcl-442	ACTTGGCAGGACATGACGTAAAATACGGTAAACACCGTACAAGACGCAGTTTTTCACGTATTAAAGAAGTAATCGGTTTGCCAAACCTCATCGAAGTTCAAACATTAAGTTATAAAAACTTCCTCGATGAAGGTCTTGCAAATGTCTTCAAAGAAATGTTTCCAATCGACAACTTTGCGGGTACAATGGAACTCGAATTTGTTGGTTATGAAATGAAAACCCCAAAATACACTGTTGAAGAAGCTCGCGCACATGACGCAAACTATTCAGCACCTATCTATGTAACCTTCCGTCTTGTAAATAAAGAAACTGGTGAATTAAAAACACAAGAAGTTTTCTTTGGTGACTTCCCACTCATGACTGAAATGGGGACATTTATCAATAACGGTTCAGAACGTT…
>rpoB_Lcl-443	ACTTGGCAGGACATGACGTAAAATACGGTAAACACCGTACAAGACGCAGTTTTTCACGTATTAAAGAAGTAATCGGTTTGCCAAACCTCATCGAAGTTCAAACATTAAGTTATAAAAACTTCCTCGATGAAGGTCTTGCAAATGTCTTCAAAGAAATGTTTCCAATCGACAACTTTGCGGGTACAATGGAACTCGAATTTGTTGGTTATGAAATGAAAACCCCAAAATACACTGTTGAAGAAGCTCGCGCACATGACGCAAACTATTCAGCACCTATCTATGTAACCTTCCGTCTTGTAAATAAAGAAACTGGTGAATTAAAAACACAAGAAGTCTTCTTTGGTGACTTCCCACTCATGACTGAAATGGGGACATTTATCAATAACGGTTCAGAACGTT…
>rpoB_Lcl-444	ACTTGGCAGGACATGACGTAAAATACGGTAAACACCGTACAAGACGCAGTTTTTCACGTATTAAAGAAGTAATCGGTTTGCCAAACCTCATCGAAGTTCAAACATTAAGTTATAAAAACTTCCTCGATGAAGGTCTTGCAAATGTCTTCAAAGAAATGTTTCCAATCGACAACTTTGCGGGTACAATGGAACTCGAATTTGTTGGTTATGAAATGAAAACCCCAAAATACACTGTTGAAGAAGCTCGCGCACATGACGCAAACTATTCAGCACCTATCTATGTAACCTTCCGTCTTGTAAATAAAGAAACTGGTGAATTAAAAACACAAGAAGTCTTCTTTGGTGACTTCCCACTCATGACTGAAATGGGGACATTTATCAATAACGGTTCAGAACGTT…
>rpoB_Lcl-445	ACTTGGCAGGACATGACGTAAAATACGGTAAACACCGTACAAGACGCAGTTTTTCACGTATTAAAGAAGTAATCGGTTTGCCAAACCTCATCGAAGTTCAAACATTAAGTTATAAAAACTTCCTCGATGAAGGTCTTGCAAATGTCTTCAAAGAAATGTTTCCAATCGACAACTTTGCGGGTACAATGGAACTCGAATTTGTTGGTTATGAAATGAAAACCCCAAAATACACTGTTGAAGAAGCTCGCGCACATGACGCAAACTATTCAGCACCTATCTATGTAACCTTCCGTCTTGTAAATAAAGAAACTGGTGAATTAAAAACACAAGAAGTCTTCTTTGGTGACTTCCCACTCATGACTGAAATGGGGACATTTATCAATAACGGTTCAGAACGTT…
>rpoB_Lcl-446	ACTTGGCAGGACATGACGTAAAATACGGTAAACACCGTACAAGACGCAGTTTTTCACGTATTAAAGAAGTAATCGGTTTGCCAAACCTCATCGAAGTTCAAACATTAAGTTATAAAAACTTCCTCGATGAAGGTCTTGCAAATGTCTTCAAAGAAATGTTTCCAATCGACAACTTTGCGGGTACAATGGAACTCGAATTTGTTGGTTATGAAATGAAAACCCCAAAATACACTGTTGAAGAAGCTCGCGCACATGACGCAAACTATTCAGCACCTATCTATGTAACCTTCCGTCTTGTAAATAAAGAAACTGGTGAATTAAAAACACAAGAAGTCTTCTTTGGTGACTTCCCACTCATGACTGAAATGGGGACATTTATCAATAACGGTTCAGAACGTT…
>rpoB_Lcl-447	ACTTGGCAGGACATGACGTAAAATACGGTAAACACCGTACAAGACGCAGTTTTTCACGTATTAAAGAAGTAATCGGTTTGCCAAACCTCATCGAAGTTCAAACATTAAGTTATAAAAACTTCCTCGATGAAGGTCTTGCAAATGTCTTCAAAGAAATGTTTCCAATCGACAACTTTGCGGGTACAATGGAACTCGAATTTGTTGGTTATGAAATGAAAACCCCAAAATACACTGTTGAAGAAGCTCGCGCACATGACGCAAACTATTCAGCACCTATCTATGTAACATTCCGTCTTGTAAATAAAGAAACTGGTGAATTAAAAACACAAGAAGTCTTCTTTGGTGACTTCCCACTCATGACTGAAATGGGGACATTTATCAATAATGGTTCAGAACGTT…
>rpoB_Lcl-449	ACTTGGCAGGACATGACGTAAAATACGGTAAACACCGTACAAGACGCAGTTTTTCACGTATTAAAGAAGTAATCGGTTTGCCAAACCTCATCGAAGTTCAAACATTAAGTTATAAAAACTTCCTCGATGAAGGTCTTGCAAATGTCTTCAAAGAAATGTTTCCAATCGACAACTTTGCGGGTACAATGGAACTCGAATTTGTTGGTTATGAAATGAAAACCCCAAAATACACTGTTGAAGAAGCTCGCGCACATGACGCAAACTATTCAGCACCTATCTATGTAACCTTCCGTCTTGTAAATAAAGAAACTGGTGAATTAAAAACACAAGAAGTCTTCTTTGGTGACTTCCCACTCATGACTGAAATGGGGACATTTATCAATAACGGTTCAGAACGTT…
>rpoB_Lcl-450	ACTTGGCAGGACATGACGTAAAATACGGTAAACACCGTACAAGACGCAGTTTTTCACGTATTAAAGAAGTAATCGGTTTGCCAAACCTCATCGAAGTTCAAACATTAAGTTATAAAAACTTCCTCGATGAAGGTCTTGCAAATGTCTTCAAAGAAATGTTTCCAATCGACAACTTTGCGGGTACAATGGAACTCGAATTTGTTGGTTATGAAATGAAAACCCCAAAATACACTGTTGAAGAAGCTCGCGCACATGACGCAAACTATTCAGCACCTATCTATGTAACATTCCGTCTTGTAAATAAAGAAACTGGTGAATTAAAAACACAAGAAGTCTTCTTTGGTGACTTCCCACTCATGACTGAAATGGGGACATTTATCAATAATGGTTCAGAACGTT…
>rpoB_Lcl-451	ACTTGGCAGGACATGACGTAAAATACGGTAAACACCGTACAAGACGCAGTTTTTCACGTATTAAAGAAGTAATCGGTTTGCCAAACCTCATCGAAGTTCAAACATTAAGTTATAAAAACTTCCTCGATGAAGGTCTTGCAAATGTCTTCAAAGAAATGTTTCCAATCGACAACTTTGCGGGTACAATGGAACTCGAATTTGTTGGTTATGAAATGAAAACCCCAAAATACACTGTTGAAGAAGCTCGCGCACATGACGCAAACTATTCAGCACCTATCTATGTAACATTCCGTCTTGTAAATAAAGAAACTGGTGAATTAAAAACACAAGAAGTCTTCTTTGGTGACTTCCCACTCATGACTGAAATGGGGACATTTATCAATAATGGTTCAGAACGTT…
>rpoB_Lcl-452	ACTTGGCAGGACATGACATAAAATACGGTAAACACCGTACAAGACGCAGTTTTTCACGTATTAAAGAAGTAATCGGTTTGCCAAACCTCATCGAAGTTCAAACATTAAGTTATAAAAACTTCCTCGATGAAGGTCTTGCAAATGTCTTCAAAGAAATGTTTCCAATCGACAACTTTGCGGGTACAATGGAACTCGAATTTGTTGGTTATGAAATGAAACCCCCAAAATACACTGTTGAAGAAGCTCGCGCACATGACGCAAACTATTCAGCACCTATCTATGTAACCTTCCGTCTTGTAAATAAAGAAACTGGTGAATTAAAAACACAAGAAGTCTTCTTTGGTGACTTCCCACTCATGACTGAAATGGGGACATTTATCAATAATGGTTCAGAACGTT…
>rpoB_Lcl-453	ACTTGGCAGGACATGACATAAAATACGGTAAACACCGTACAAGACGCAGTTTTTCACGTATTAAAGAAGTAATCGGTTTGCCAAACCTCATCGAAGTTCAAACATTAAGTTATAAAAACTTCCTCGATGAAGGTCTTGCAAATGTCTTCAAAGAAATGTTTCCAATCGACAACTTTGCGGGTACAATGGAACTCGAATTTGTTGGTTATGAAATGAAACCCCCAAAATACACTGTTGAAGAAGCTCGCGCACATGACGCAAACTATTCAGCACCTATCTATGTAACCTTCCGTCTTGTAAATAAAGAAACTGGTGAATTAAAAACACAAGAAGTCTTCTTTGGTGACTTCCCACTCATGACTGAAATGGGGACATTTATCAATAATGGTTCAGAACGTT…
>rpoB_Lcl-454	ACTTGGCAGGACATGACGTAAAATACGGTAAACACCGTACAAGACGCAGTTTTTCACGTATTAAAGAAGTAATCGGTTTGCCAAACCTCATCGAAGTTCAAACATTAAGTTATAAAAACTTCCTCGATGAAGGTCTTGCAAATGTCTTCAAAGAAATGTTTCCAATCGACAACTTTGCGGGTACAATGGAACTCGAATTTGTTGGTTATGAAATGAAAACCCCAAAATACACTGTTGAAGAAGCTCGCGCACATGACGCAAACTATTCAGCACCTATCTATGTAACCTTCCGTCTTGTAAATAAAGAAACTGGTGAATTAAAAACACAAGAAGTCTTCTTTGGTGACTTCCCACTCATGACTGAAATGGGGACATTTATCAATAACGGTTCAGAACGTT…
>rpoB_Lcl-455	ACTTGGCAGGACATGACGTAAAATACGGTAAACACCGTACAAGACGCAGTTTTTCACGTATTAAAGAAGTAATCGGTTTGCCAAACCTCATCGAAGTTCAAACATTAAGTTATAAAAACTTCCTCGATGAAGGTCTTGCAAATGTCTTCAAAGAAATGTTTCCAATCGACAACTTTGCGGGTACAATGGAACTCGAATTTGTTGGTTATGAAATGAAAACCCCAAAATACACTGTTGAAGAAGCTCGCGCACATGACGCAAACTATTCAGCACCTATCTATGTAACCTTCCGTCTTGTAAATAAAGAAACTGGTGAATTAAAAACACAAGAAGTCTTCTTTGGTGACTTCCCACTCATGACTGAAATGGGGACATTTATCAATAACGGTTCAGAACGTT…
>rpoB_Lcl-456	ACTTGGCAGGACATGACGTAAAATACGGTAAACACCGTACAAGACGCAGTTTTTCACGTATTAAAGAAGTAATCGGTTTGCCAAACCTCATCGAAGTTCAAACATTAAGTTATAAAAACTTCCTCGATGAAGGTCTTGCAAATGTCTTCAAAGAAATGTTTCCAATCGACAACTTTGCGGGTACAATGGAACTCGAATTTGTTGGTTATGAAATGAAAACCCCAAAATACACTGTTGAAGAAGCTCGCGCACATGACGCAAACTATTCAGCACCTATCTATGTAACCTTCCGTCTTGTAAATAAAGAAACTGGTGAATTAAAAACACAAGAAGTCTTCTTTGGTGACTTCCCACTCATGACTGAAATGGGGACATTTATCAATAACGGTTCAGAACGTT…
>rpoB_Lcl-457	ACTTGGCAGGACATGACGTAAAATACGGTAAACACCGTACAAGACGCAGTTTTTCACGTATTAAAGAAGTAATCGGTTTGCCAAACCTCATCGAAGTTCAAACATTAAGTTATAAAAACTTCCTCGATGAAGGTCTTGCAAATGTCTTCAAAGAAATGTTTCCAATCGACAACTTTGCGGGTACAATGGAACTCGAATTTGTTGGTTATGAAATGAAAACCCCAAAATACACTGTTGAAGAAGCTCGCGCACATGACGCAAACTATTCAGCACCTATCTATGTAACCTTCCGTCTTGTAAATAAAGAAACTGGTGAATTAAAAACACAAGAAGTCTTCTTTGGTGACTTCCCACTCATGACTGAAATGGGGACATTTATCAATAACGGTTCAGAACGTT…
>rpoB_Lcl-458	ACTTGGCAGGACATGACGTAAAATACGGTAAACACCGTACAAGACGCAGTTTTTCACGTATTAAAGAAGTAATCGGTTTGCCAAACCTCATCGAAGTTCAAACATTAAGTTATAAAAACTTCCTCGATGAAGGTCTTGCAAATGTCTTCAAAGAAATGTTTCCAATCGACAACTTTGCGGGTACAATGGAACTCGAATTTGTTGGTTATGAAATGAAAACCCCAAAATACACTGTTGAAGAAGCTCGCGCACATGACGCAAACTATTCAGCACCTATCTATGTAACCTTCCGTCTTGTAAATAAAGAAACTGGTGAATTAAAAACACAAGAAGTCTTCTTTGGTGACTTCCCACTCATGACTGAAATGGGGACATTTATCAATAACGGTTCAGAACGTT…
>rpoB_Lcl-459	ACTTGGCAGGACATGACATAAAATACGGTAAACACCGTACAAGACGCAGTTTTTCACGTATTAAAGAAGTAATCGGTTTGCCAAACCTCATCGAAGTTCAAACATTAAGTTATAAAAACTTCCTCGATGAAGGTCTTGCAAATGTCTTCAAAGAAATGTTTCCAATCGACAACTTTGCGGGTACAATGGAACTCGAATTTGTTGGTTATGAAATGAAACCCCCAAAATACACTGTTGAAGAAGCTCGCGCACATGACGCAAACTATTCAGCACCTATCTATGTAACCTTCCGTCTTGTAAATAAAGAAACTGGTGAATTAAAAACACAAGAAGTCTTCTTTGGTGACTTCCCACTCATGACTGAAATGGGGACATTTATCAATAATGGTTCAGAACGTT…
>rpoB_Lcl-460	ACTTGGCAGGACATGACATAAAATACGGTAAACACCGTACAAGACGCAGTTTTTCACGTATTAAAGAAGTAATCGGTTTGCCAAACCTCATCGAAGTTCAAACATTAAGTTATAAAAACTTCCTCGATGAAGGTCTTGCAAATGTCTTCAAAGAAATGTTTCCAATCGACAACTTTGCGGGTACAATGGAACTCGAATTTGTTGGTTATGAAATGAAACCCCCAAAATACACTGTTGAAGAAGCTCGCGCACATGACGCAAACTATTCAGCACCTATCTATGTAACCTTCCGTCTTGTAAATAAAGAAACTGGTGAATTAAAAACACAAGAAGTCTTCTTTGGTGACTTCCCACTCATGACTGAAATGGGGACATTTATCAATAATGGTTCAGAACGTT…
>rpoB_Lcl-461	ACTTGGCAGGACATGACGTAAAATACGGTAAACACCGTACAAGACGCAGTTTTTCACGTATTAAAGAAGTAATCGGTTTGCCAAACCTCATCGAAGTTCAAACATTAAGTTATAAAAACTTCCTCGATGAAGGTCTTGCAAATGTCTTCAAAGAAATGTTTCCAATCGACAACTTTGCGGGTACAATGGAACTCGAATTTGTTGGTTATGAAATGAAAACCCCAAAATACACTGTTGAAGAAGCTCGCGCACATGACGCAAACTATTCAGCACCTATCTATGTAACCTTCCGTCTTGTAAATAAAGAAACTGGTGAATTAAAAACACAAGAAGTCTTCTTTGGTGACTTCCCACTCATGACTGAAATGGGGACATTTATCAATAACGGTTCAGAACGTT…
>rpoB_Lcl-462	ACTTGGCAGGACATGACGTAAAATACGGTAAACACCGTACAAGACGCAGTTTTTCACGTATTAAAGAAGTAATCGGTTTGCCAAACCTCATCGAAGTTCAAACATTAAGTTATAAAAACTTCCTCGATGAAGGTCTTGCAAATGTCTTCAAAGAAATGTTTCCAATCGACAACTTTGCGGGTACAATGGAACTCGAATTTGTTGGTTATGAAATGAAAACCCCAAAATACACTGTTGAAGAAGCTCGCGCACATGACGCAAACTATTCAGCACCTATCTATGTAACATTCCGTCTTGTAAATAAAGAAACTGGTGAATTAAAAACACAAGAAGTCTTCTTTGGTGACTTCCCACTCATGACTGAAATGGGGACATTTATCAATAATGGTTCAGAACGTT…
>rpoB_Lcl-463	ACTTGGCAGGACATGACGTAAAATACGGTAAACACCGTACAAGACGCAGTTTTTCACGTATTAAAGAAGTAATCGGTTTGCCAAACCTCATCGAAGTTCAAACATTAAGTTATAAAAACTTCCTCGATGAAGGTCTTGCAAATGTCTTCAAAGAAATGTTTCCAATCGACAACTTTGCGGGTACAATGGAACTCGAATTTGTTGGTTATGAAATGAAAACCCCAAAATACACTGTTGAAGAAGCTCGCGCACATGACGCAAACTATTCAGCACCTATCTATGTAACATTCCGTCTTGTAAATAAAGAAACTGGTGAATTAAAAACACAAGAAGTCTTCTTTGGTGACTTCCCACTCATGACTGAAATGGGGACATTTATCAATAATGGTTCAGAACGTT…
>rpoB_Lcl-464	ACTTGGCAGGACATGACGTAAAATACGGTAAACACCGTACAAGACGCAGTTTTTCACGTATTAAAGAAGTAATCGGTTTGCCAAACCTCATCGAAGTTCAAACATTAAGTTATAAAAACTTCCTCGATGAAGGTCTTGCAAATGTCTTCAAAGAAATGTTTCCAATCGACAACTTTGCGGGTACAATGGAACTCGAATTTGTTGGTTATGAAATGAAAACCCCAAAATACACTGTTGAAGAAGCTCGCGCACATGACGCAAACTATTCAGCACCTATCTATGTAACATTCCGTCTTGTAAATAAAGAAACTGGTGAATTAAAAACACAAGAAGTCTTCTTTGGTGACTTCCCACTCATGACTGAAATGGGGACATTTATCAATAATGGTTCAGAACGTT…
>rpoB_Lcl-465	ACTTGGCAGGACATGACATAAAATACGGTAAACACCGTACAAGACGCAGTTTTTCACGTATTAAAGAAGTAATCGGTTTGCCAAACCTCATCGAAGTTCAAACATTAAGTTATAAAAACTTCCTCGATGAAGGTCTTGCAAATGTCTTCAAAGAAATGTTTCCAATCGACAACTTTGCGGGTACAATGGAACTCGAATTTGTTGGTTATGAAATGAAAACCCCAAAATACACTGTTGAAGAAGCTCGCGCACATGACGCAAACTATTCAGCACCTATCTATGTAACCTTCCGTCTTGTAAATAAAGAAACTGGTGAATTAAAAACACAAGAAGTCTTCTTTGGTGACTTCCCACTCATGACTGAAATGGGGACATTTATCAATAATGGTTCAGAACGTT…
>rpoB_Lcl-466	ACTTGGCAGGACATGACGTAAAATACGGTAAACACCGTACAAGACGCAGTTTTTCACGTATTAAAGAAGTAATCGGTTTGCCAAACCTCATCGAAGTTCAAACATTAAGTTATAAAAACTTCCTCGATGAAGGTCTTGCAAATGTCTTCAAAGAAATGTTTCCAATCGACAACTTTGCGGGTACAATGGAACTCGAATTTGTTGGTTATGAAATGAAAACCCCAAAATACACTGTTGAAGAAGCTCGCGCACATGACGCAAACTATTCAGCACCTATCTATGTAACCTTCCGTCTTGTAAATAAAGAAACTGGTGAATTAAAAACACAAGAAGTCTTCTTTGGTGACTTCCCACTCATGACTGAAATGGGGACATTTATCAATAACGGTTCAGAACGTT…
>rpoB_Lcl-467	ACTTGGCAGGACATGACGTAAAATACGGTAAACACCGTACAAGACGCAGTTTTTCACGTATTAAAGAAGTAATCGGTTTGCCAAACCTCATCGAAGTTCAAACATTAAGTTATAAAAACTTCCTCGATGAAGGTCTTGCAAATGTCTTCAAAGAAATGTTTCCAATCGACAACTTTGCGGGTACAATGGAACTCGAATTTGTTGGTTATGAAATGAAAACCCCAAAATACACTGTTGAAGAAGCTCGCGCACATGACGCAAACTATTCAGCACCTATCTATGTAACCTTCCGTCTTGTAAATAAAGAAACTGGTGAATTAAAAACACAAGAAGTCTTCTTTGGTGACTTCCCACTCATGACTGAAATGGGGACATTTATCAATAACGGTTCAGAACGTT…
>rpoB_Lcl-468	ACTTGGCAGGACATGACGTAAAATACGGTAAACACCGTACAAGACGCAGTTTTTCACGTATTAAAGAAGTAATCGGTTTGCCAAACCTCATCGAAGTTCAAACATTAAGTTATAAAAACTTCCTCGATGAAGGTCTTGCAAATGTCTTCAAAGAAATGTTTCCAATCGACAACTTTGCGGGTACAATGGAACTCGAATTTGTTGGTTATGAAATGAAAACCCCAAAATACACTGTTGAAGAAGCTCGCGCACATGACGCAAACTATTCAGCACCTATCTATGTAACCTTCCGTCTTGTAAATAAAGAAACTGGTGAATTAAAAACACAAGAAGTCTTCTTTGGTGACTTCCCACTCATGACTGAAATGGGGACATTTATCAATAACGGTTCAGAACGTT…
>rpoB_Lcl-469	ACTTGGCAGGACATGACGTAAAATACGGTAAACACCGTACAAGACGCAGTTTTTCACGTATTAAAGAAGTAATCGGTTTGCCAAACCTCATCGAAGTTCAAACATTAAGTTATAAAAACTTCCTCGATGAAGGTCTTGCAAATGTCTTCAAAGAAATGTTTCCAATCGACAACTTTGCGGGTACAATGGAACTCGAATTTGTTGGTTATGAAATGAAAACCCCAAAATACACTGTTGAAGAAGCTCGCGCACATGACGCAAACTATTCAGCACCTATCTATGTAACCTTCCGTCTTGTAAATAAAGAAACTGGTGAATTAAAAACACAAGAAGTCTTCTTTGGTGACTTCCCACTCATGACTGAAATGGGGACATTTATCAATAACGGTTCAGAACGTT…
>rpoB_Lcl-470	ACTTGGCAGGACATGACGTAAAATACGGTAAACACCGTACAAGACGCAGTTTTTCACGTATTAAAGAAGTAATCGGTTTGCCAAACCTCATCGAAGTTCAAACATTAAGTTATAAAAACTTCCTCGATGAAGGTCTTGCAAATGTCTTCAAAGAAATGTTTCCAATCGACAACTTTGCGGGTACAATGGAACTCGAATTTGTTGGTTATGAAATGAAAACCCCAAAATACACTGTTGAAGAAGCTCGCGCACATGACGCAAACTATTCAGCACCTATCTATGTAACCTTCCGTCTTGTAAATAAAGAAACTGGTGAATTAAAAACACAAGAAGTCTTCTTTGGTGACTTCCCACTCATGACTGAAATGGGGACATTTATCAATAACGGTTCAGAACGTT…
>rpoB_Lcl-471	ACTTGGCAGGACATGACGTAAAATACGGTAAACACCGTACAAGACGCAGTTTTTCACGTATTAAAGAAGTAATCGGTTTGCCAAACCTCATCGAAGTTCAAACATTAAGTTATAAAAACTTCCTCGATGAAGGTCTTGCAAATGTCTTCAAAGAAATGTTTCCAATCGACAACTTTGCGGGTACAATGGAACTCGAATTTGTTGGTTATGAAATGAAAACCCCAAAATACACTGTTGAAGAAGCTCGCGCACATGACGCAAACTATTCAGCACCTATCTATGTAACCTTCCGTCTTGTAAATAAAGAAACTGGTGAATTAAAAACACAAGAAGTCTTCTTTGGTGACTTCCCACTCATGACTGAAATGGGGACATTTATCAATAACGGTTCAGAACGTT…
>rpoB_Lcl-472	ACTTGGCAGGACATGACGTAAAATACGGTAAACACCGTACAAGACGCAGTTTTTCACGTATTAAAGAAGTAATCGGTTTGCCAAACCTCATCGAAGTTCAAACATTAAGTTATAAAAACTTCCTCGATGAAGGTCTTGCAAATGTCTTCAAAGAAATGTTTCCAATCGACAACTTTGCGGGTACAATGGAACTCGAATTTGTTGGTTATGAAATGAAAACCCCAAAATACACTGTTGAAGAAGCTCGCGCACATGACGCAAACTATTCAGCACCTATCTATGTAACCTTCCGTCTTGTAAATAAAGAAACTGGTGAATTAAAAACACAAGAAGTCTTCTTTGGTGACTTCCCACTCATGACTGAAATGGGGACATTTATCAATAACGGTTCAGAACGTT…
>rpoB_Lcl-473	ACTTGGCAGGACATGACGTAAAATACGGTAAACACCGTACAAGACGCAGTTTTTCACGTATTAAAGAAGTAATCGGTTTGCCAAACCTCATCGAAGTTCAAACATTAAGTTATAAAAACTTCCTCGATGAAGGTCTTGCAAATGTCTTCAAAGAAATGTTTCCAATCGACAACTTTGCGGGTACAATGGAACTCGAATTTGTTGGTTATGAAATGAAAACCCCAAAATACACTGTTGAAGAAGCTCGCGCACATGACGCAAACTATTCAGCACCTATCTATGTAACATTCCGTCTTGTAAATAAAGAAACTGGTGAATTAAAAACACAAGAAGTCTTCTTTGGTGACTTCCCACTCATGACTGAAATGGGGACATTTATCAATAATGGTTCAGAACGTT…
>rpoB_Lcl-474	ACTTGGCAGGACATGACGTAAAATACGGTAAACACCGTACAAGACGCAGTTTTTCACGTATTAAAGAAGTAATCGGTTTGCCAAACCTCATCGAAGTTCAAACATTAAGTTATAAAAACTTCCTCGATGAAGGTCTTGCAAATGTCTTCAAAGAAATGTTTCCAATCGACAACTTTGCGGGTACAATGGAACTCGAATTTGTTGGTTATGAAATGAAAACCCCAAAATACACTGTTGAAGAAGCTCGCGCACATGACGCAAACTATTCAGCACCTATCTATGTAACCTTCCGTCTTGTAAATAAAGAAACTGGTGAATTAAAAACACAAGAAGTTTTCTTTGGTGACTTCCCACTCATGACTGAAATGGGGACATTTATCAATAACGGTTCAGAACGTT…
>rpoB_Lcl-475	ACTTGGCAGGACATGACGTAAAATACGGTAAACACCGTACAAGACGCAGTTTTTCACGTATTAAAGAAGTAATCGGTTTGCCAAACCTCATCGAAGTTCAAACATTAAGTTATAAAAACTTTCTCGATGAAGGTCTTGCAAATGTCTTCAAAGAAATGTTTCCAATCGACAACTTTGCGGGTACAATGGAACTCGAATTTGTTGGTTATGAAATGAAAACCCCAAAATACACTGTTGAAGAAGCTCGCGCACATGACGCAAACTATTCAGCACCTATCTATGTAACCTTCCGTCTTGTAAATAAAGAAACTGGTGAATTAAAAACACAAGAAGTCTTCTTTGGTGACTTCCCACTCATGACTGAAATGGGGACATTTATCAATAACGGTTCAGAACGTT…
>rpoB_Lcl-476	ACTTGGCAGGACATGACGTAAAATACGGTAAACACCGTACAAGACGCAGTTTTTCACGTATTAAAGAAGTAATCGGTTTGCCAAACCTCATCGAAGTTCAAACATTAAGTTATAAAAACTTCCTCGATGAAGGTCTTGCAAATGTCTTCAAAGAAATGTTTCCAATCGACAACTTTGCGGGTACAATGGAACTCGAATTTGTTGGTTATGAAATGAAAACCCCAAAATATACTGTTGAAGAAGCTCGCGCACATGACGCAAACTATTCAGCACCTATCTATGTAACCTTCCGTCTTGTAAATAAAGAAACTGGTGAATTAAAAACACAAGAAGTCTTCTTTGGTGACTTCCCACTCATGACTGAAATGGGGACATTTATCAATAACGGTTCAGAACGTT…
>rpoB_Lcl-477	ACTTGGCAGGACATGACGTAAAATACGGTAAACACCGTACAAGACGCAGTTTTTCACGTATTAAAGAAGTAATCGGTTTGCCAAACCTCATCGAAGTTCAAACATTAAGTTATAAAAACTTCCTCGATGAAGGTCTTGCAAATGTCTTCAAAGAAATGTTTCCAATCGACAACTTTGCGGGTACAATGGAACTCGAATTTGTTGGTTATGAAATGAAAACCCCAAAATACACTGTTGAAGAAGCTCGCGCACATGACGCAAACTATTCAGCACCTATCTATGTAACCTTCCGTCTTGTAAATAAAGAAACTGGTGAATTAAAAACACAAGAAGTCTTCTTTGGTGACTTCCCACTCATGACTGAAATGGGGACATTTATCAATAATGGTTCAGAACGTT…
>rpoB_Lcl-478	ACTTGGCAGGACATGACGTAAAATACGGTAAACACCGTACAAGACGCAGTTTTTCACGTATTAAAGAAGTAATCGGTTTGCCAAACCTCATCGAAGTTCAAACATTAAGTTATAAAAACTTCCTCGATGAAGGTCTTGCAAATGTCTTCAAAGAAATGTTTCCAATCGACAACTTTGCGGGTACAATGGAACTCGAATTTGTTGGTTATGAAATGAAAACCCCAAAATACACTGTTGAAGAAGCTCGCGCACATGACGCAAACTATTCAGCACCTATCTATGTAACCTTCCGTCTTGTAAATAAAGAAACTGGTGAATTAAAAACACAAGAAGTCTTCTTTGGTGACTTCCCACTCATGACTGAAATGGGGACATTTATCAATAACGGTTCAGAACGTT…
>rpoB_Lcl-479	ACTTGGCAGGACATGACGTAAAATACGGTAAACACCGTACAAGACGCAGTTTTTCACGTATTAAAGAAGTAATCGGTTTGCCAAACCTCATCGAAGTTCAAACATTAAGTTATAAAAACTTTCTCGATGAAGGTCTTGCAAATGTCTTCAAAGAAATGTTTCCAATCGACAACTTTGCGGGTACAATGGAACTCGAATTTGTTGGTTATGAAATGAAAACCCCAAAATACACTGTTGAAGAAGCTCGCGCACATGACGCAAACTATTCAGCACCTATCTATGTAACCTTCCGTCTTGTAAATAAAGAAACTGGTGAATTAAAAACACAAGAAGTCTTCTTTGGTGACTTCCCACTCATGACTGAAATGGGGACATTTATCAATAACGGTTCAGAACGTT…
>rpoB_Lcl-480	ACTTGGCAGGACATGACGTAAAATACGGTAAACACCGTACAAGACGCAGTTTTTCACGTATTAAAGAAGTAATCGGTTTGCCAAACCTCATCGAAGTTCAAACATTAAGTTATAAAAACTTTCTCGATGAAGGTCTTGCAAATGTCTTCAAAGAAATGTTTCCAATCGACAACTTTGCGGGTACAATGGAACTCGAATTTGTTGGTTATGAAATGAAAACCCCAAAATACACTGTTGAAGAAGCTCGCGCACATGACGCAAACTATTCAGCACCTATCTATGTAACCTTCCGTCTTGTAAATAAAGAAACTGGTGAATTAAAAACACAAGAAGTCTTCTTTGGTGACTTCCCACTCATGACTGAAATGGGGACATTTATCAATAACGGTTCAGAACGTT…
>rpoB_Lcl-481	ACTTGGCAGGACATGACGTAAAATACGGTAAACACCGTACAAGACGCAGTTTTTCACGTATTAAAGAAGTAATCGGTTTGCCAAACCTCATCGAAGTTCAAACATTAAGTTATAAAAACTTTCTCGATGAAGGTCTTGCAAATGTCTTCAAAGAAATGTTTCCAATCGACAACTTTGCGGGTACAATGGAACTCGAATTTGTTGGTTATGAAATGAAAACCCCAAAATACACTGTTGAAGAAGCTCGCGCACATGACGCAAACTATTCAGCACCTATCTATGTAACCTTCCGTCTTGTAAATAAAGAAACTGGTGAATTAAAAACACAAGAAGTCTTCTTTGGTGACTTCCCACTCATGACTGAAATGGGGACATTTATCAATAACGGTTCAGAACGTT…
>rpoB_Lcl-482	ACTTGGCAGGACATGACGTAAAATACGGTAAACACCGTACAAGACGCAGTTTTTCACGTATTAAAGAAGTAATCGGTTTGCCAAACCTCATCGAAGTTCAAACATTAAGTTATAAAAACTTCCTCGATGAAGGTCTTGCAAATGTCTTCAAAGAAATGTTTCCAATCGACAACTTTGCGGGTACAATGGAACTCGAATTTGTTGGTTATGAAATGAAAACCCCAAAATACACTGTTGAAGAAGCTCGCGCACATGACGCAAACTATTCAGCACCTATCTATGTAACCTTCCGTCTTGTAAATAAAGAAACTGGTGAATTAAAAACACAAGAAGTCTTCTTTGGTGACTTCCCACTCATGACTGAAATGGGGACATTTATCAATAACGGTTCAGAACGTT…
>rpoB_Lcl-483	ACTTGGCAGGACATGACGTAAAATACGGTAAACACCGTACAAGACGCAGTTTTTCACGTATTAAAGAAGTAATCGGTTTGCCAAACCTCATCGAAGTTCAAACATTAAGTTATAAAAACTTCCTCGATGAAGGTCTTGCAAATGTCTTCAAAGAAATGTTTCCAATCGACAACTTTGCGGGTACAATGGAACTCGAATTTGTTGGTTATGAAATGAAAACCCCAAAATACACTGTTGAAGAAGCTCGCGCACATGACGCAAACTATTCAGCACCTATCTATGTAACCTTCCGTCTTGTAAATAAAGAAACTGGTGAATTAAAAACACAAGAAGTCTTCTTTGGTGACTTCCCACTCATGACTGAAATGGGGACATTTATCAATAACGGTTCAGAACGTT…
>rpoB_Lcl-484	ACTTGGCAGGACATGACGTAAAATACGGTAAACACCGTACAAGACGCAGTTTTTCACGTATTAAAGAAGTAATCGGTTTGCCAAACCTCATCGAAGTTCAAACATTAAGTTATAAAAACTTCCTCGATGAAGGTCTTGCAAATGTCTTCAAAGAAATGTTTCCAATCGACAACTTTGCGGGTACAATGGAACTCGAATTTGTTGGTTATGAAATGAAAACCCCAAAATACACTGTTGAAGAAGCTCGCGCACATGACGCAAACTATTCAGCACCTATCTATGTAACCTTCCGTCTTGTAAATAAAGAAACTGGTGAATTAAAAACACAAGAAGTCTTCTTTGGTGACTTCCCACTCATGACTGAAATGGGGACATTTATCAATAACGGTTCAGAACGTT…
>rpoB_Lcl-485	ACTTGGCAGGACATGACGTAAAATACGGTAAACACCGTACAAGACGCAGTTTTTCACGTATTAAAGAAGTAATCGGTTTGCCAAACCTCATCGAAGTTCAAACATTAAGTTATAAAAACTTCCTCGATGAAGGTCTTGCAAATGTCTTCAAAGAAATGTTTCCAATCGACAACTTTGCGGGTACAATGGAACTCGAATTTGTTGGTTATGAAATGAAAACCCCAAAATACACTGTTGAAGAAGCTCGCGCACATGACGCAAACTATTCAGCACCTATCTATGTAACCTTCCGTCTTGTAAATAAAGAAACTGGTGAATTAAAAACACAAGAAGTCTTCTTTGGTGACTTCCCACTCATGACTGAAATGGGGACATTTATCAATAACGGTTCAGAACGTT…
>rpoB_Lcl-486	ACTTGGCAGGACATGACGTAAAATACGGTAAACACCGTACAAGACGCAGTTTTTCACGTATTAAAGAAGTAATCGGTTTGCCAAACCTCATCGAAGTTCAAACATTAAGTTATAAAAACTTCCTCGATGAAGGTCTTGCAAATGTCTTCAAAGAAATGTTTCCAATCGACAACTTTGCGGGTACAATGGAACTCGAATTTGTTGGTTATGAAATGAAAACCCCAAAATACACTGTTGAAGAAGCTCGCGCACATGACGCAAACTATTCAGCACCTATCTATGTAACCTTCCGTCTTGTAAATAAAGAAACTGGTGAATTAAAAACACAAGAAGTCTTCTTTGGTGACTTCCCACTCATGACTGAAATGGGGACATTTATCAATAACGGTTCAGAACGTT…
>rpoB_Lcl-487	ACTTGGCAGGACATGACGTAAAATACGGTAAACACCGTACAAGACGCAGTTTTTCACGTATTAAAGAAGTAATCGGTTTGCCAAACCTCATCGAAGTTCAAACATTAAGTTATAAAAACTTCCTCGATGAAGGTCTTGCAAATGTCTTCAAAGAAATGTTTCCAATCGACAACTTTGCGGGTACAATGGAACTCGAATTTGTTGGTTATGAAATGAAAACCCCAAAATATACTGTTGAAGAAGCTCGCGCACATGACGCAAACTATTCAGCACCTATCTATGTAACCTTCCGTCTTGTAAATAAAGAAACTGGTGAATTAAAAACACAAGAAGTCTTCTTTGGTGACTTCCCACTCATGACTGAAATGGGGACATTTATCAATAACGGTTCAGAACGTT…
>rpoB_Lcl-488	ACTTGGCAGGACATGACGTAAAATACGGTAAACACCGTACAAGACGCAGTTTTTCACGTATTAAAGAAGTAATCGGTTTGCCAAACCTCATCGAAGTTCAAACATTAAGTTATAAAAACTTCCTCGATGAAGGTCTTGCAAATGTCTTCAAAGAAATGTTTCCAATCGACAACTTTGCGGGTACAATGGAACTCGAATTTGTTGGTTATGAAATGAAAACCCCAAAATATACTGTTGAAGAAGCTCGCGCACATGACGCAAACTATTCAGCACCTATCTATGTAACCTTCCGTCTTGTAAATAAAGAAACTGGTGAATTAAAAACACAAGAAGTCTTCTTTGGTGACTTCCCACTCATGACTGAAATGGGGACATTTATCAATAACGGTTCAGAACGTT…
>rpoB_Lcl-489	ACTTGGCAGGACATGACGTAAAATACGGTAAACACCGTACAAGACGCAGTTTTTCACGTATTAAAGAAGTAATCGGTTTGCCAAACCTCATCGAAGTTCAAACATTAAGTTATAAAAACTTCCTCGATGAAGGTCTTGCAAATGTCTTCAAAGAAATGTTTCCAATCGACAACTTTGCGGGTACAATGGAACTCGAATTTGTTGGTTATGAAATGAAAACCCCAAAATACACTGTTGAAGAAGCTCGCGCACATGACGCAAACTATTCAGCACCTATCTATGTAACCTTCCGTCTTGTAAATAAAGAAACTGGTGAATTAAAAACACAAGAAGTCTTCTTTGGTGACTTCCCACTCATGACTGAAATGGGGACATTTATCAATAACGGTTCAGAACGTT…
>rpoB_Lcl-490	ACTTGGCAGGACATGACGTAAAATACGGTAAACACCGTACAAGACGCAGTTTTTCACGTATTAAAGAAGTAATCGGTTTGCCAAACCTCATCGAAGTTCAAACATTAAGTTATAAAAACTTCCTCGATGAAGGTCTTGCAAATGTCTTCAAAGAAATGTTTCCAATCGACAACTTTGCGGGTACAATGGAACTCGAATTTGTTGGTTATGAAATGAAAACCCCAAAATACACTGTTGAAGAAGCTCGCGCACATGACGCAAACTATTCAGCACCTATCTATGTAACCTTCCGTCTTGTAAATAAAGAAACTGGTGAATTAAAAACACAAGAAGTCTTCTTTGGTGACTTCCCACTCATGACTGAAATGGGGACATTTATCAATAACGGTTCAGAACGTT…
>rpoB_Lcl-491	ACTTGGCAGGACATGACGTAAAATACGGTAAACACCGTACAAGACGCAGTTTTTCACGTATTAAAGAAGTAATCGGTTTGCCAAACCTCATCGAAGTTCAAACATTAAGTTATAAAAACTTCCTCGATGAAGGTCTTGCAAATGTCTTCAAAGAAATGTTTCCAATCGACAACTTTGCGGGTACAATGGAACTCGAATTTGTTGGTTATGAAATGAAAACCCCAAAATACACTGTTGAAGAAGCTCGCGCACATGACGCAAACTATTCAGCACCTATCTATGTAACCTTCCGTCTTGTAAATAAAGAAACTGGTGAATTAAAAACACAAGAAGTCTTCTTTGGTGACTTCCCACTCATGACTGAAATGGGGACATTTATCAATAACGGTTCAGAACGTT…
>rpoB_Lcl-492	ACTTGGCAGGACATGACGTAAAATACGGTAAACACCGTACAAGACGCAGTTTTTCACGTATTAAAGAAGTAATCGGTTTGCCAAACCTCATCGAAGTTCAAACATTAAGTTATAAAAACTTCCTCGATGAAGGTCTTGCAAATGTCTTCAAAGAAATGTTTCCAATCGACAACTTTGCGGGTACAATGGAACTCGAATTTGTTGGTTATGAAATGAAAACCCCAAAATACACTGTTGAAGAAGCTCGCGCACATGACGCAAACTATTCAGCACCTATCTATGTAACCTTCCGTCTTGTAAATAAAGAAACTGGTGAATTAAAAACACAAGAAGTCTTCTTTGGTGACTTCCCACTCATGACTGAAATGGGGACATTTATCAATAACGGTTCAGAACGTT…
>rpoB_Lcl-493	ACTTGGCAGGACATGACGTAAAATACGGTAAACACCGTACAAGACGCAGTTTTTCACGTATTAAAGAAGTAATCGGTTTGCCAAACCTCATCGAAGTTCAAACATTAAGTTATAAAAACTTCCTCGATGAAGGTCTTGCAAATGTCTTCAAAGAAATGTTTCCAATCGACAACTTTGCGGGTACAATGGAACTCGAATTTGTTGGTTATGAAATGAAAACCCCAAAATACACTGTTGAAGAAGCTCGCGCACATGACGCAAACTATTCAGCACCTATCTATGTAACCTTCCGTCTTGTAAATAAAGAAACTGGTGAATTAAAAACACAAGAAGTCTTCTTTGGTGACTTCCCACTCATGACTGAAATGGGGACATTTATCAATAACGGTTCAGAACGTT…
>rpoB_Lcl-494	ACTTGGCAGGACATGACGTAAAATACGGTAAACACCGTACAAGACGCAGTTTTTCACGTATTAAAGAAGTAATCGGTTTGCCAAACCTCATCGAAGTTCAAACATTAAGTTATAAAAACTTCCTCGATGAAGGTCTTGCAAATGTCTTCAAAGAAATGTTTCCAATCGACAACTTTGCGGGTACAATGGAACTCGAATTTGTTGGTTATGAAATGAAAACCCCAAAATACACTGTTGAAGAAGCTCGCGCACATGACGCAAACTATTCAGCACCTATCTATGTAACCTTCCGTCTTGTAAATAAAGAAACTGGTGAATTAAAAACACAAGAAGTCTTCTTTGGTGACTTCCCACTCATGACTGAAATGGGGACATTTATCAATAACGGTTCAGAACGTT…
>rpoB_Lcl-495	ACTTGGCAGGACATGACGTAAAATACGGTAAACACCGTACAAGACGCAGTTTTTCACGTATTAAAGAAGTAATCGGTTTGCCAAACCTCATCGAAGTTCAAACATTAAGTTATAAAAACTTCCTCGATGAAGGTCTTGCAAATGTCTTCAAAGAAATGTTTCCAATCGACAACTTTGCGGGTACAATGGAACTCGAATTTGTTGGTTATGAAATGAAAACCCCAAAATACACTGTTGAAGAAGCTCGCGCACATGACGCAAACTATTCAGCACCTATCTATGTAACCTTCCGTCTTGTAAATAAAGAAACTGGTGAATTAAAAACACAAGAAGTCTTCTTTGGTGACTTCCCACTCATGACTGAAATGGGGACATTTATCAATAACGGTTCAGAACGTT…
>rpoB_Lcl-496	ACTTGGCAGGACATGACGTAAAATACGGTAAACACCGTACAAGACGCAGTTTTTCACGTATTAAAGAAGTAATCGGTTTGCCAAACCTCATCGAAGTTCAAACATTAAGTTATAAAAACTTCCTCGATGAAGGTCTTGCAAATGTCTTCAAAGAAATGTTTCCAATCGACAACTTTGCGGGTACAATGGAACTCGAATTTGTTGGTTATGAAATGAAAACCCCAAAATATACTGTTGAAGAAGCTCGCGCACATGACGCAAACTATTCAGCACCTATCTATGTAACCTTCCGTCTTGTAAATAAAGAAACTGGTGAATTAAAAACACAAGAAGTCTTCTTTGGTGACTTCCCACTCATGACTGAAATGGGGACATTTATCAATAACGGTTCAGAACGTT…
>rpoB_Lcl-497	ACTTGGCAGGACATGACGTAAAATACGGTAAACACCGTACAAGACGCAGTTTTTCACGTATTAAAGAAGTAATCGGTTTGCCAAACCTCATCGAAGTTCAAACATTAAGTTATAAAAACTTCCTCGATGAAGGTCTTGCAAATGTCTTCAAAGAAATGTTTCCAATCGACAACTTTGCGGGTACAATGGAACTCGAATTTGTTGGTTATGAAATGAAAACCCCAAAATACACTGTTGAAGAAGCTCGCGCACATGACGCAAACTATTCAGCACCTATCTATGTAACCTTCCGTCTTGTAAATAAAGAAACTGGTGAATTAAAAACACAAGAAGTCTTCTTTGGTGACTTCCCACTCATGACTGAAATGGGGACATTTATCAATAACGGTTCAGAACGTT…
>rpoB_Lcl-498	ACTTGGCAGGACATGACGTAAAATACGGTAAACACCGTACAAGACGCAGTTTTTCACGTATTAAAGAAGTAATCGGTTTGCCAAACCTCATCGAAGTTCAAACATTAAGTTATAAAAACTTTCTCGATGAAGGTCTTGCAAATGTCTTCAAAGAAATGTTTCCAATCGACAACTTTGCGGGTACAATGGAACTCGAATTTGTTGGTTATGAAATGAAAACCCCAAAATACACTGTTGAAGAAGCTCGCGCACATGACGCAAACTATTCAGCACCTATCTATGTAACCTTCCGTCTTGTAAATAAAGAAACTGGTGAATTAAAAACACAAGAAGTCTTCTTTGGTGACTTCCCACTCATGACTGAAATGGGGACATTTATCAATAACGGTTCAGAACGTT…
>rpoB_Lcl-499	ACTTGGCAGGACATGACGTAAAATACGGTAAACACCGTACAAGACGCAGTTTTTCACGTATTAAAGAAGTAATCGGTTTGCCAAACCTCATCGAAGTTCAAACATTAAGTTATAAAAACTTTCTCGATGAAGGTCTTGCAAATGTCTTCAAAGAAATGTTTCCAATCGACAACTTTGCGGGTACAATGGAACTCGAATTTGTTGGTTATGAAATGAAAACCCCAAAATACACTGTTGAAGAAGCTCGCGCACATGACGCAAACTATTCAGCACCTATCTATGTAACCTTCCGTCTTGTAAATAAAGAAACTGGTGAATTAAAAACACAAGAAGTCTTCTTTGGTGACTTCCCACTCATGACTGAAATGGGGACATTTATCAATAACGGTTCAGAACGTT…
>rpoB_Lcl-500	ACTTGGCAGGACATGACGTAAAATACGGTAAACACCGTACAAGACGCAGTTTTTCACGTATTAAAGAAGTAATCGGTTTGCCAAACCTCATCGAAGTTCAAACATTAAGTTATAAAAACTTCCTCGATGAAGGTCTTGCAAATGTCTTCAAAGAAATGTTTCCAATCGACAACTTTGCGGGTACAATGGAACTCGAATTTGTTGGTTATGAAATGAAAACCCCAAAATACACTGTTGAAGAAGCTCGCGCACATGACGCAAACTATTCAGCACCTATCTATGTAACCTTCCGTCTTGTAAATAAAGAAACTGGTGAATTAAAAACACAAGAAGTCTTCTTTGGTGACTTCCCACTCATGACTGAAATGGGGACATTTATCAATAACGGTTCAGAACGTT…
>rpoB_Lcl-501	ACTTGGCAGGACATGACGTAAAATACGGTAAACACCGTACAAGACGCAGTTTTTCACGTATTAAAGAAGTAATCGGTTTGCCAAACCTCATCGAAGTTCAAACATTAAGTTATAAAAACTTCCTCGATGAAGGTCTTGCAAATGTCTTCAAAGAAATGTTTCCAATCGACAACTTTGCGGGTACAATGGAACTCGAATTTGTTGGTTATGAAATGAAAACCCCAAAATACACTGTTGAAGAAGCTCGCGCACATGACGCAAACTATTCAGCACCTATCTATGTAACCTTCCGTCTTGTAAATAAAGAAACTGGTGAATTAAAAACACAAGAAGTCTTCTTTGGTGACTTCCCACTCATGACTGAAATGGGGACATTTATCAATAACGGTTCAGAACGTT…
>rpoB_Lcl-502	ACTTGGCAGGACATGACGTAAAATACGGTAAACACCGTACAAGACGCAGTTTTTCACGTATTAAAGAAGTAATCGGTTTGCCAAACCTCATCGAAGTTCAAACATTAAGTTATAAAAACTTCCTCGATGAAGGTCTTGCAAATGTCTTCAAAGAAATGTTTCCAATCGACAACTTTGCGGGTACAATGGAACTCGAATTTGTTGGTTATGAAATGAAAACCCCAAAATACACTGTTGAAGAAGCTCGCGCACATGACGCAAACTATTCAGCACCTATCTATGTAACCTTCCGTCTTGTAAATAAAGAAACTGGTGAATTAAAAACACAAGAAGTCTTCTTTGGTGACTTCCCACTCATGACTGAAATGGGGACATTTATCAATAACGGTTCAGAACGTT…
>rpoB_Lcl-503	ACTTGGCAGGACATGACGTAAAATACGGTAAACACCGTACAAGACGCAGTTTTTCACGTATTAAAGAAGTAATCGGTTTGCCAAACCTCATCGAAGTTCAAACATTAAGTTATAAAAACTTCCTCGATGAAGGTCTTGCAAATGTCTTCAAAGAAATGTTTCCAATCGACAACTTTGCGGGTACAATGGAACTCGAATTTGTTGGTTATGAAATGAAAACCCCAAAATACACTGTTGAAGAAGCTCGCGCACATGACGCAAACTATTCAGCACCTATCTATGTAACCTTCCGTCTTGTAAATAAAGAAACTGGTGAATTAAAAACACAAGAAGTCTTCTTTGGTGACTTCCCACTCATGACTGAAATGGGGACATTTATCAATAACGGTTCAGAACGTT…
>rpoB_Lcl-504	ACTTGGCAGGACATGACGTAAAATACGGTAAACACCGTACAAGACGCAGTTTTTCACGTATTAAAGAAGTAATCGGTTTGCCAAACCTCATCGAAGTTCAAACATTAAGTTATAAAAACTTCCTCGATGAAGGTCTTGCAAATGTCTTCAAAGAAATGTTTCCAATCGACAACTTTGCGGGTACAATGGAACTCGAATTTGTTGGTTATGAAATGAAAACCCCAAAATACACTGTTGAAGAAGCTCGCGCACATGACGCAAACTATTCAGCACCTATCTATGTAACCTTCCGTCTTGTAAATAAAGAAACTGGTGAATTAAAAACACAAGAAGTCTTCTTTGGTGACTTCCCACTCATGACTGAAATGGGGACATTTATCAATAACGGTTCAGAACGTT…
>rpoB_Lcl-505	ACTTGGCAGGACATGACGTAAAATACGGTAAACACCGTACAAGACGCAGTTTTTCACGTATTAAAGAAGTAATCGGTTTGCCAAACCTCATCGAAGTTCAAACATTAAGTTATAAAAACTTCCTCGATGAAGGTCTTGCAAATGTCTTCAAAGAAATGTTTCCAATCGACAACTTTGCGGGTACAATGGAACTCGAATTTGTTGGTTATGAAATGAAAACCCCAAAATACACTGTTGAAGAAGCTCGCGCACATGACGCAAACTATTCAGCACCTATCTATGTAACCTTCCGTCTTGTAAATAAAGAAACTGGTGAATTAAAAACACAAGAAGTCTTCTTTGGTGACTTCCCACTCATGACTGAAATGGGGACATTTATCAATAACGGTTCAGAACGTT…
>rpoB_Lcl-506	ACTTGGCAGGACATGACGTAAAATACGGTAAACACCGTACAAGACGCAGTTTTTCACGTATTAAAGAAGTAATCGGTTTGCCAAACCTCATCGAAGTTCAAACATTAAGTTATAAAAACTTCCTCGATGAAGGTCTTGCAAATGTCTTCAAAGAAATGTTTCCAATCGACAACTTTGCGGGTACAATGGAACTCGAATTTGTTGGTTATGAAATGAAAACCCCAAAATACACTGTTGAAGAAGCTCGCGCACATGACGCAAACTATTCAGCACCTATCTATGTAACCTTCCGTCTTGTAAATAAAGAAACTGGTGAATTAAAAACACAAGAAGTCTTCTTTGGTGACTTCCCACTCATGACTGAAATGGGGACATTTATCAATAACGGTTCAGAACGTT…
>rpoB_Lcl-507	ACTTGGCAGGACATGACGTAAAATACGGTAAACACCGTACAAGACGCAGTTTTTCACGTATTAAAGAAGTAATCGGTTTGCCAAACCTCATCGAAGTTCAAACATTAAGTTATAAAAACTTCCTCGATGAAGGTCTTGCAAATGTCTTCAAAGAAATGTTTCCAATCGACAACTTTGCGGGTACAATGGAACTCGAATTTGTTGGTTATGAAATGAAAACCCCAAAATACACTGTTGAAGAAGCTCGCGCACATGACGCAAACTATTCAGCACCTATCTATGTAACCTTCCGTCTTGTAAATAAAGAAACTGGTGAATTAAAAACACAAGAAGTCTTCTTTGGTGACTTCCCACTCATGACTGAAATGGGGACATTTATCAATAACGGTTCAGAACGTT…
>rpoB_Lcl-508	ACTTGGCAGGACATGACGTAAAATACGGTAAACACCGTACAAGACGCAGTTTTTCACGTATTAAAGAAGTAATCGGTTTGCCAAACCTCATCGAAGTTCAAACATTAAGTTATAAAAACTTCCTCGATGAAGGTCTTGCAAATGTCTTCAAAGAAATGTTTCCAATCGACAACTTTGCGGGTACAATGGAACTCGAATTTGTTGGTTATGAAATGAAAACCCCAAAATATACTGTTGAAGAAGCTCGCGCACATGACGCAAACTATTCAGCACCTATCTATGTAACCTTCCGTCTTGTAAATAAAGAAACTGGTGAATTAAAAACACAAGAAGTCTTCTTTGGTGACTTCCCACTCATGACTGAAATGGGGACATTTATCAATAACGGTTCAGAACGTT…
>rpoB_Lcl-509	ACTTGGCAGGACATGACGTAAAATACGGTAAACACCGTACAAGACGCAGTTTTTCACGTATTAAAGAAGTAATCGGTTTGCCAAACCTCATCGAAGTTCAAACATTAAGTTATAAAAACTTTCTCGATGAAGGTCTTGCAAATGTCTTCAAAGAAATGTTTCCAATCGACAACTTTGCGGGTACAATGGAACTCGAATTTGTTGGTTATGAAATGAAAACCCCAAAATACACTGTTGAAGAAGCTCGCGCACATGACGCAAACTATTCAGCACCTATCTATGTAACCTTCCGTCTTGTAAATAAAGAAACTGGTGAATTAAAAACACAAGAAGTCTTCTTTGGTGACTTCCCACTCATGACTGAAATGGGGACATTTATCAATAACGGTTCAGAACGTT…
>rpoB_Lcl-510	ACTTGGCAGGACATGACGTAAAATACGGTAAACACCGTACAAGACGCAGTTTTTCACGTATTAAAGAAGTAATCGGTTTGCCAAACCTCATCGAAGTTCAAACATTAAGTTATAAAAACTTTCTCGATGAAGGTCTTGCAAATGTCTTCAAAGAAATGTTTCCAATCGACAACTTTGCGGGTACAATGGAACTCGAATTTGTTGGTTATGAAATGAAAACCCCAAAATACACTGTTGAAGAAGCTCGCGCACATGACGCAAACTATTCAGCACCTATCTATGTAACCTTCCGTCTTGTAAATAAAGAAACTGGTGAATTAAAAACACAAGAAGTCTTCTTTGGTGACTTCCCACTCATGACTGAAATGGGGACATTTATCAATAACGGTTCAGAACGTT…
>rpoB_Lcl-511	ACTTGGCAGGACATGACGTAAAATACGGTAAACACCGTACAAGACGCAGTTTTTCACGTATTAAAGAAGTAATCGGTTTGCCAAACCTCATCGAAGTTCAAACATTAAGTTATAAAAACTTTCTCGATGAAGGTCTTGCAAATGTCTTCAAAGAAATGTTTCCAATCGACAACTTTGCGGGTACAATGGAACTCGAATTTGTTGGTTATGAAATGAAAACCCCAAAATACACTGTTGAAGAAGCTCGCGCACATGACGCAAACTATTCAGCACCTATCTATGTAACCTTCCGTCTTGTAAATAAAGAAACTGGTGAATTAAAAACACAAGAAGTCTTCTTTGGTGACTTCCCACTCATGACTGAAATGGGGACATTTATCAATAACGGTTCAGAACGTT…
>rpoB_Lcl-512	ACTTGGCAGGACATGACGTAAAATACGGTAAACACCGTACAAGACGCAGTTTTTCACGTATTAAAGAAGTAATCGGTTTGCCAAACCTCATCGAAGTTCAAACATTAAGTTATAAAAACTTCCTCGATGAAGGTCTTGCAAATGTCTTCAAAGAAATGTTTCCAATCGACAACTTTGCGGGTACAATGGAACTCGAATTTGTTGGTTATGAAATGAAAACCCCAAAATACACTGTTGAAGAAGCTCGCGCACATGACGCAAACTATTCAGCACCTATCTATGTAACCTTCCGTCTTGTAAATAAAGAAACTGGTGAATTAAAAACACAAGAAGTCTTCTTTGGTGACTTCCCACTCATGACTGAAATGGGGACATTTATCAATAACGGTTCAGAACGTT…
>rpoB_Lcl-513	ACTTGGCAGGACATGACGTAAAATACGGTAAACACCGTACAAGACGCAGTTTTTCACGTATTAAAGAAGTAATCGGTTTGCCAAACCTCATCGAAGTTCAAACATTAAGTTATAAAAACTTCCTCGATGAAGGTCTTGCAAATGTCTTCAAAGAAATGTTTCCAATCGACAACTTTGCGGGTACAATGGAACTCGAATTTGTTGGTTATGAAATGAAAACCCCAAAATACACTGTTGAAGAAGCTCGCGCACATGACGCAAACTATTCAGCACCTATCTATGTAACCTTCCGTCTTGTAAATAAAGAAACTGGTGAATTAAAAACACAAGAAGTCTTCTTTGGTGACTTCCCACTCATGACTGAAATGGGGACATTTATCAATAACGGTTCAGAACGTT…
>rpoB_Lcl-514	ACTTGGCAGGACATGACGTAAAATACGGTAAACACCGTACAAGACGCAGTTTTTCACGTATTAAAGAAGTAATCGGTTTGCCAAACCTCATCGAAGTTCAAACATTAAGTTATAAAAACTTCCTCGATGAAGGTCTTGCAAATGTCTTCAAAGAAATGTTTCCAATCGACAACTTTGCGGGTACAATGGAACTCGAATTTGTTGGTTATGAAATGAAAACCCCAAAATACACTGTTGAAGAAGCTCGCGCACATGACGCAAACTATTCAGCACCTATCTATGTAACCTTCCGTCTTGTAAATAAAGAAACTGGTGAATTAAAAACACAAGAAGTCTTCTTTGGTGACTTCCCACTCATGACTGAAATGGGGACATTTATCAATAACGGTTCAGAACGTT…
>rpoB_Lcl-515	ACTTGGCAGGACATGACGTAAAATACGGTAAACACCGTACAAGACGCAGTTTTTCACGTATTAAAGAAGTAATCGGTTTGCCAAACCTCATCGAAGTTCAAACATTAAGTTATAAAAACTTCCTCGATGAAGGTCTTGCAAATGTCTTCAAAGAAATGTTTCCAATCGACAACTTTGCGGGTACAATGGAACTCGAATTTGTTGGTTATGAAATGAAAACCCCAAAATACACTGTTGAAGAAGCTCGCGCACATGACGCAAACTATTCAGCACCTATCTATGTAACCTTCCGTCTTGTAAATAAAGAAACTGGTGAATTAAAAACACAAGAAGTCTTCTTTGGTGACTTCCCACTCATGACTGAAATGGGGACATTTATCAATAACGGTTCAGAACGTT…
>rpoB_Lcl-516	ACTTGGCAGGACATGACGTAAAATACGGTAAACACCGTACAAGACGCAGTTTTTCACGTATTAAAGAAGTAATCGGTTTGCCAAACCTCATCGAAGTTCAAACATTAAGTTATAAAAACTTCCTCGATGAAGGTCTTGCAAATGTCTTCAAAGAAATGTTTCCAATCGACAACTTTGCGGGTACAATGGAACTCGAATTTGTTGGTTATGAAATGAAAACCCCAAAATACACTGTTGAAGAAGCTCGCGCACATGACGCAAACTATTCAGCACCTATCTATGTAACCTTCCGTCTTGTAAATAAAGAAACTGGTGAATTAAAAACACAAGAAGTCTTCTTTGGTGACTTCCCACTCATGACTGAAATGGGGACATTTATCAATAACGGTTCAGAACGTT…
>rpoB_Lcl-517	ACTTGGCAGGACATGACGTAAAATACGGTAAACACCGTACAAGACGCAGTTTTTCACGTATTAAAGAAGTAATCGGTTTGCCAAACCTCATCGAAGTTCAAACATTAAGTTATAAAAACTTCCTCGATGAAGGTCTTGCAAATGTCTTCAAAGAAATGTTTCCAATCGACAACTTTGCGGGTACAATGGAACTCGAATTTGTTGGTTATGAAATGAAAACCCCAAAATACACTGTTGAAGAAGCTCGCGCACATGACGCAAACTATTCAGCACCTATCTATGTAACCTTCCGTCTTGTAAATAAAGAAACTGGTGAATTAAAAACACAAGAAGTCTTCTTTGGTGACTTCCCACTCATGACTGAAATGGGGACATTTATCAATAACGGTTCAGAACGTT…
>rpoB_Lcl-518	ACTTGGCAGGACATGACGTAAAATACGGTAAACACCGTACAAGACGCAGTTTTTCACGTATTAAAGAAGTAATCGGTTTGCCAAACCTCATCGAAGTTCAAACATTAAGTTATAAAAACTTCCTCGATGAAGGTCTTGCAAATGTCTTCAAAGAAATGTTTCCAATCGACAACTTTGCGGGTACAATGGAACTCGAATTTGTTGGTTATGAAATGAAAACCCCAAAATACACTGTTGAAGAAGCTCGCGCACATGACGCAAACTATTCAGCACCTATCTATGTAACCTTCCGTCTTGTAAATAAAGAAACTGGTGAATTAAAAACACAAGAAGTCTTCTTTGGTGACTTCCCACTCATGACTGAAATGGGGACATTTATCAATAACGGTTCAGAACGTT…
>rpoB_Lcl-519	ACTTGGCAGGACATGACGTAAAATACGGTAAACACCGTACAAGACGCAGTTTTTCACGTATTAAAGAAGTAATCGGTTTGCCAAACCTCATCGAAGTTCAAACATTAAGTTATAAAAACTTCCTCGATGAAGGTCTTGCAAATGTCTTCAAAGAAATGTTTCCAATCGACAACTTTGCGGGTACAATGGAACTCGAATTTGTTGGTTATGAAATGAAAACCCCAAAATACACTGTTGAAGAAGCTCGCGCACATGACGCAAACTATTCAGCACCTATCTATGTAACCTTCCGTCTTGTAAATAAAGAAACTGGTGAATTAAAAACACAAGAAGTCTTCTTTGGTGACTTCCCACTCATGACTGAAATGGGGACATTTATCAATAACGGTTCAGAACGTT…
>rpoB_Lcl-520	ACTTGGCAGGACATGACGTAAAATACGGTAAACACCGTACAAGACGCAGTTTTTCACGTATTAAAGAAGTAATCGGTTTGCCAAACCTCATCGAAGTTCAAACATTAAGTTATAAAAACTTCCTCGATGAAGGTCTTGCAAATGTCTTCAAAGAAATGTTTCCAATCGACAACTTTGCGGGTACAATGGAACTCGAATTTGTTGGTTATGAAATGAAAACCCCAAAATACACTGTTGAAGAAGCTCGCGCACATGACGCAAACTATTCAGCACCTATCTATGTAACCTTCCGTCTTGTAAATAAAGAAACTGGTGAATTAAAAACACAAGAAGTCTTCTTTGGTGACTTCCCACTCATGACTGAAATGGGGACATTTATCAATAACGGTTCAGAACGTT…
>rpoB_Lcl-521	ACTTGGCAGGACATGACGTAAAATACGGTAAACACCGTACAAGACGCAGTTTTTCACGTATTAAAGAAGTAATCGGTTTGCCAAACCTCATCGAAGTTCAAACATTAAGTTATAAAAACTTCCTCGATGAAGGTCTTGCAAATGTCTTCAAAGAAATGTTTCCAATCGACAACTTTGCGGGTACAATGGAACTCGAATTTGTTGGTTATGAAATGAAAACCCCAAAATACACTGTTGAAGAAGCTCGCGCACATGACGCAAACTATTCAGCACCTATCTATGTAACCTTCCGTCTTGTAAATAAAGAAACTGGTGAATTAAAAACACAAGAAGTCTTCTTTGGTGACTTCCCACTCATGACTGAAATGGGGACATTTATCAATAACGGTTCAGAACGTT…
>rpoB_Lcl-522	ACTTGGCAGGACATGACGTAAAATACGGTAAACACCGTACAAGACGCAGTTTTTCACGTATTAAAGAAGTAATCGGTTTGCCAAACCTCATCGAAGTTCAAACATTAAGTTATAAAAACTTCCTCGATGAAGGTCTTGCAAATGTCTTCAAAGAAATGTTTCCAATCGACAACTTTGCGGGTACAATGGAACTCGAATTTGTTGGTTATGAAATGAAAACCCCAAAATACACTGTTGAAGAAGCTCGCGCACATGACGCAAACTATTCAGCACCTATCTATGTAACCTTCCGTCTTGTAAATAAAGAAACTGGTGAATTAAAAACACAAGAAGTCTTCTTTGGTGACTTCCCACTCATGACTGAAATGGGGACATTTATCAATAACGGTTCAGAACGTT…
>rpoB_Lcl-523	ACTTGGCAGGACATGACGTAAAATACGGTAAACACCGTACAAGACGCAGTTTTTCACGTATTAAAGAAGTAATCGGTTTGCCAAACCTCATCGAAGTTCAAACATTAAGTTATAAAAACTTCCTCGATGAAGGTCTTGCAAATGTCTTCAAAGAAATGTTTCCAATCGACAACTTTGCGGGTACAATGGAACTCGAATTTGTTGGTTATGAAATGAAAACCCCAAAATACACTGTTGAAGAAGCTCGCGCACATGACGCAAACTATTCAGCACCTATCTATGTAACCTTCCGTCTTGTAAATAAAGAAACTGGTGAATTAAAAACACAAGAAGTCTTCTTTGGTGACTTCCCACTCATGACTGAAATGGGGACATTTATCAATAACGGTTCAGAACGTT…
>rpoB_Lcl-524	ACTTGGCAGGACATGACGTAAAATACGGTAAACACCGTACAAGACGCAGTTTTTCACGTATTAAAGAAGTAATCGGTTTGCCAAACCTCATCGAAGTTCAAACATTAAGTTATAAAAACTTCCTCGATGAAGGTCTTGCAAATGTCTTCAAAGAAATGTTTCCAATCGACAACTTTGCGGGTACAATGGAACTCGAATTTGTTGGTTATGAAATGAAAACCCCAAAATATACTGTTGAAGAAGCTCGCGCACATGACGCAAACTATTCAGCACCTATCTATGTAACCTTCCGTCTTGTAAATAAAGAAACTGGTGAATTAAAAACACAAGAAGTCTTCTTTGGTGACTTCCCACTCATGACTGAAATGGGGACATTTATCAATAACGGTTCAGAACGTT…
>rpoB_Lcl-525	ACTTGGCAGGACATGACGTAAAATACGGTAAACACCGTACAAGACGCAGTTTTTCACGTATTAAAGAAGTAATCGGTTTGCCAAACCTCATCGAAGTTCAAACATTAAGTTATAAAAACTTCCTCGATGAAGGTCTTGCAAATGTCTTCAAAGAAATGTTTCCAATCGACAACTTTGCGGGTACAATGGAACTCGAATTTGTTGGTTATGAAATGAAAACCCCAAAATACACTGTTGAAGAAGCTCGCGCACATGACGCAAACTATTCAGCACCTATCTATGTAACCTTCCGTCTTGTAAATAAAGAAACTGGTGAATTAAAAACACAAGAAGTCTTCTTTGGTGACTTCCCACTCATGACTGAAATGGGGACATTTATCAATAACGGTTCAGAACGTT…
>rpoB_Lcl-526	ACTTGGCAGGACATGACGTAAAATACGGTAAACACCGTACAAGACGCAGTTTTTCACGTATTAAAGAAGTAATCGGTTTGCCAAACCTCATCGAAGTTCAAACATTAAGTTATAAAAACTTCCTCGATGAAGGTCTTGCAAATGTCTTCAAAGAAATGTTTCCAATCGACAACTTTGCGGGTACAATGGAACTCGAATTTGTTGGTTATGAAATGAAAACCCCAAAATACACTGTTGAAGAAGCTCGCGCACATGACGCAAACTATTCAGCACCTATCTATGTAACATTCCGTCTTGTAAATAAAGAAACTGGTGAATTAAAAACACAAGAAGTCTTCTTTGGTGACTTCCCACTCATGACTGAAATGGGGACATTTATCAATAATGGTTCAGAACGTT…
>rpoB_Lcl-527	ACTTGGCAGGACATGACGTAAAATACGGTAAACACCGTACAAGACGCAGTTTTTCACGTATTAAAGAAGTAATCGGTTTGCCAAACCTCATCGAAGTTCAAACATTAAGTTATAAAAACTTCCTCGATGAAGGTCTTGCAAATGTCTTCAAAGAAATGTTTCCAATCGACAACTTTGCGGGTACAATGGAACTCGAATTTGTTGGTTATGAAATGAAAACCCCAAAATACACTGTTGAAGAAGCTCGCGCACATGACGCAAACTATTCAGCACCTATCTATGTAACCTTCCGTCTTGTAAATAAAGAAACTGGTGAATTAAAAACACAAGAAGTTTTCTTTGGTGACTTCCCACTCATGACTGAAATGGGGACATTTATCAATAACGGTTCAGAACGTT…
>rpoB_Lcl-528	ACTTGGCAGGACATGACGTAAAATACGGTAAACACCGTACAAGACGCAGTTTTTCACGTATTAAAGAAGTAATCGGTTTGCCAAACCTCATCGAAGTTCAAACATTAAGTTATAAAAACTTCCTCGATGAAGGTCTTGCAAATGTCTTCAAAGAAATGTTTCCAATCGACAACTTTGCGGGTACAATGGAACTCGAATTTGTTGGTTATGAAATGAAAACCCCAAAATACACTGTTGAAGAAGCTCGCGCACATGACGCAAACTATTCAGCACCTATCTATGTAACCTTCCGTCTTGTAAATAAAGAAACTGGTGAATTAAAAACACAAGAAGTCTTCTTTGGTGACTTCCCACTCATGACTGAAATGGGGACATTTATCAATAACGGTTCAGAACGTT…
>rpoB_Lcl-529	ACTTGGCAGGACATGACGTAAAATACGGTAAACACCGTACAAGACGCAGTTTTTCACGTATTAAAGAAGTAATCGGTTTGCCAAACCTCATCGAAGTTCAAACATTAAGTTATAAAAACTTCCTCGATGAAGGTCTTGCAAATGTCTTCAAAGAAATGTTTCCAATCGACAACTTTGCGGGTACAATGGAACTCGAATTTGTTGGTTATGAAATGAAAACCCCAAAATACACTGTTGAAGAAGCTCGCGCACATGACGCAAACTATTCAGCACCTATCTATGTAACCTTCCGTCTTGTAAATAAAGAAACTGGTGAATTAAAAACACAAGAAGTCTTCTTTGGTGACTTCCCACTCATGACTGAAATGGGGACATTTATCAATAACGGTTCAGAACGTT…
>rpoB_Lcl-530	ACTTGGCAGGACATGACGTAAAATACGGTAAACACCGTACAAGACGCAGTTTTTCACGTATTAAAGAAGTAATCGGTTTGCCAAACCTCATCGAAGTTCAAACATTAAGTTATAAAAACTTCCTCGATGAAGGTCTTGCAAATGTCTTCAAAGAAATGTTTCCAATCGACAACTTTGCGGGTACAATGGAACTCGAATTTGTTGGTTATGAAATGAAAACCCCAAAATACACTGTTGAAGAAGCTCGCGCACATGACGCAAACTATTCAGCACCTATCTATGTAACCTTCCGTCTTGTAAATAAAGAAACTGGTGAATTAAAAACACAAGAAGTCTTCTTTGGTGACTTCCCACTCATGACTGAAATGGGGACATTTATCAATAACGGTTCAGAACGTT…
>rpoB_Lcl-531	ACTTGGCAGGACATGACGTAAAATACGGTAAACACCGTACAAGACGCAGTTTTTCACGTATTAAAGAAGTAATCGGTTTGCCAAACCTCATCGAAGTTCAAACATTAAGTTATAAAAACTTCCTCGATGAAGGTCTTGCAAATGTCTTCAAAGAAATGTTTCCAATCGACAACTTTGCGGGTACAATGGAACTCGAATTTGTTGGTTATGAAATGAAAACCCCAAAATACACTGTTGAAGAAGCTCGCGCACATGACGCAAACTATTCAGCACCTATCTATGTAACCTTCCGTCTTGTAAATAAAGAAACTGGTGAATTAAAAACACAAGAAGTCTTCTTTGGTGACTTCCCACTCATGACTGAAATGGGGACATTTATCAATAACGGTTCAGAACGTT…
>rpoB_Lcl-532	ACTTGGCAGGACATGACGTAAAATACGGTAAACACCGTACAAGACGCAGTTTTTCACGTATTAAAGAAGTAATCGGTTTGCCAAACCTCATCGAAGTTCAAACATTAAGTTATAAAAACTTCCTCGATGAAGGTCTTGCAAATGTCTTCAAAGAAATGTTTCCAATCGACAACTTTGCGGGTACAATGGAACTCGAATTTGTTGGTTATGAAATGAAAACCCCAAAATACACTGTTGAAGAAGCTCGCGCACATGACGCAAACTATTCAGCACCTATCTATGTAACCTTCCGTCTTGTAAATAAAGAAACTGGTGAATTAAAAACACAAGAAGTCTTCTTTGGTGACTTCCCACTCATGACTGAAATGGGGACATTTATCAATAACGGTTCAGAACGTT…
>rpoB_Lcl-533	ACTTGGCAGGACATGACGTAAAATACGGTAAACACCGTACAAGACGCAGTTTTTCACGTATTAAAGAAGTAATCGGTTTGCCAAACCTCATCGAAGTTCAAACATTAAGTTATAAAAACTTCCTCGATGAAGGTCTTGCAAATGTCTTCAAAGAAATGTTTCCAATCGACAACTTTGCGGGTACAATGGAACTCGAATTTGTTGGTTATGAAATGAAAACCCCAAAATACACTGTTGAAGAAGCTCGCGCACATGACGCAAACTATTCAGCACCTATCTATGTAACCTTCCGTCTTGTAAATAAAGAAACTGGTGAATTAAAAACACAAGAAGTCTTCTTTGGTGACTTCCCACTCATGACTGAAATGGGGACATTTATCAATAACGGTTCAGAACGTT…
>rpoB_Lcl-534	ACTTGGCAGGACATGACGTAAAATACGGTAAACACCGTACAAGACGCAGTTTTTCACGTATTAAAGAAGTAATCGGTTTGCCAAACCTCATCGAAGTTCAAACATTAAGTTATAAAAACTTCCTCGATGAAGGTCTTGCAAATGTCTTCAAAGAAATGTTTCCAATCGACAACTTTGCGGGTACAATGGAACTCGAATTTGTTGGTTATGAAATGAAAACCCCAAAATATACTGTTGAAGAAGCTCGCGCACATGACGCAAACTATTCAGCACCTATCTATGTAACCTTCCGTCTTGTAAATAAAGAAACTGGTGAATTAAAAACACAAGAAGTCTTCTTTGGTGACTTCCCACTCATGACTGAAATGGGGACATTTATCAATAACGGTTCAGAACGTT…
>rpoB_Lcl-535	ACTTGGCAGGACATGACGTAAAATACGGTAAACACCGTACAAGACGCAGTTTTTCACGTATTAAAGAAGTAATCGGTTTGCCAAACCTCATCGAAGTTCAAACATTAAGTTATAAAAACTTCCTCGATGAAGGTCTTGCAAATGTCTTCAAAGAAATGTTTCCAATCGACAACTTTGCGGGTACAATGGAACTCGAATTTGTTGGTTATGAAATGAAAACCCCAAAATACACTGTTGAAGAAGCTCGCGCACATGACGCAAACTATTCAGCACCTATCTATGTAACCTTCCGTCTTGTAAATAAAGAAACTGGTGAATTAAAAACACAAGAAGTCTTCTTTGGTGACTTCCCACTCATGACTGAAATGGGGACATTTATCAATAACGGTTCAGAACGTT…
>rpoB_Lcl-536	ACTTGGCAGGACATGACGTAAAATACGGTAAACACCGTACAAGACGCAGTTTTTCACGTATTAAAGAAGTAATCGGTTTGCCAAACCTCATCGAAGTTCAAACATTAAGTTATAAAAACTTCCTCGATGAAGGTCTTGCAAATGTCTTCAAAGAAATGTTTCCAATCGACAACTTTGCGGGTACAATGGAACTCGAATTTGTTGGTTATGAAATGAAAACCCCAAAATACACTGTTGAAGAAGCTCGCGCACATGACGCAAACTATTCAGCACCTATCTATGTAACCTTCCGTCTTGTAAATAAAGAAACTGGTGAATTAAAAACACAAGAAGTCTTCTTTGGTGACTTCCCACTCATGACTGAAATGGGGACATTTATCAATAACGGTTCAGAACGTT…
>rpoB_Lcl-537	ACTTGGCAGGACATGACGTAAAATACGGTAAACACCGTACAAGACGCAGTTTTTCACGTATTAAAGAAGTAATCGGTTTGCCAAACCTCATCGAAGTTCAAACATTAAGTTATAAAAACTTCCTCGATGAAGGTCTTGCAAATGTCTTCAAAGAAATGTTTCCAATCGACAACTTTGCGGGTACAATGGAACTCGAATTTGTTGGTTATGAAATGAAAACCCCAAAATACACTGTTGAAGAAGCTCGCGCACATGACGCAAACTATTCAGCACCTATCTATGTAACCTTCCGTCTTGTAAATAAAGAAACTGGTGAATTAAAAACACAAGAAGTCTTCTTTGGTGACTTCCCACTCATGACTGAAATGGGGACATTTATCAATAACGGTTCAGAACGTT…
>rpoB_Lcl-538	ACTTGGCAGGACATGACGTAAAATACGGTAAACACCGTACAAGACGCAGTTTTTCACGTATTAAAGAAGTAATCGGTTTGCCAAACCTCATCGAAGTTCAAACATTAAGTTATAAAAACTTCCTCGATGAAGGTCTTGCAAATGTCTTCAAAGAAATGTTTCCAATCGACAACTTTGCGGGTACAATGGAACTCGAATTTGTTGGTTATGAAATGAAAACCCCAAAATACACTGTTGAAGAAGCTCGCGCACATGACGCAAACTATTCAGCACCTATCTATGTAACCTTCCGTCTTGTAAATAAAGAAACTGGTGAATTAAAAACACAAGAAGTCTTCTTTGGTGACTTCCCACTCATGACTGAAATGGGGACATTTATCAATAACGGTTCAGAACGTT…
>rpoB_Lcl-539	ACTTGGCAGGACATGACGTAAAATACGGTAAACACCGTACAAGACGCAGTTTTTCACGTATTAAAGAAGTAATCGGTTTGCCAAACCTCATCGAAGTTCAAACATTAAGTTATAAAAACTTCCTCGATGAAGGTCTTGCAAATGTCTTCAAAGAAATGTTTCCAATCGACAACTTTGCGGGTACAATGGAACTCGAATTTGTTGGTTATGAAATGAAAACCCCAAAATACACTGTTGAAGAAGCTCGCGCACATGACGCAAACTATTCAGCACCTATCTATGTAACCTTCCGTCTTGTAAATAAAGAAACTGGTGAATTAAAAACACAAGAAGTCTTCTTTGGTGACTTCCCACTCATGACTGAAATGGGGACATTTATCAATAACGGTTCAGAACGTT…
>rpoB_Lcl-540	ACTTGGCAGGACATGACGTAAAATACGGTAAACACCGTACAAGACGCAGTTTTTCACGTATTAAAGAAGTAATCGGTTTGCCAAACCTCATCGAAGTTCAAACATTAAGTTATAAAAACTTCCTCGATGAAGGTCTTGCAAATGTCTTCAAAGAAATGTTTCCAATCGACAACTTTGCGGGTACAATGGAACTCGAATTTGTTGGTTATGAAATGAAAACCCCAAAATACACTGTTGAAGAAGCTCGCGCACATGACGCAAACTATTCAGCACCTATCTATGTAACCTTCCGTCTTGTAAATAAAGAAACTGGTGAATTAAAAACACAAGAAGTCTTCTTTGGTGACTTCCCACTCATGACTGAAATGGGGACATTTATCAATAACGGTTCAGAACGTT…
>rpoB_Lcl-541	ACTTGGCAGGACATGACGTAAAATACGGTAAACACCGTACAAGACGCAGTTTTTCACGTATTAAAGAAGTAATCGGTTTGCCAAACCTCATCGAAGTTCAAACATTAAGTTATAAAAACTTCCTCGATGAAGGTCTTGCAAATGTCTTCAAAGAAATGTTTCCAATCGACAACTTTGCGGGTACAATGGAACTCGAATTTGTTGGTTATGAAATGAAAACCCCAAAATACACTGTTGAAGAAGCTCGCGCACATGACGCAAACTATTCAGCACCTATCTATGTAACCTTCCGTCTTGTAAATAAAGAAACTGGTGAATTAAAAACACAAGAAGTCTTCTTTGGTGACTTCCCACTCATGACTGAAATGGGGACATTTATCAATAACGGTTCAGAACGTT…
>rpoB_Lcl-542	ACTTGGCAGGACATGACGTAAAATACGGTAAACACCGTACAAGACGCAGTTTTTCACGTATTAAAGAAGTAATCGGTTTGCCAAACCTCATCGAAGTTCAAACATTAAGTTATAAAAACTTCCTCGATGAAGGTCTTGCAAATGTCTTCAAAGAAATGTTTCCAATCGACAACTTTGCGGGTACAATGGAACTCGAATTTGTTGGTTATGAAATGAAAACCCCAAAATACACTGTTGAAGAAGCTCGCGCACATGACGCAAACTATTCAGCACCTATCTATGTAACCTTCCGTCTTGTAAATAAAGAAACTGGTGAATTAAAAACACAAGAAGTCTTCTTTGGTGACTTCCCACTCATGACTGAAATGGGGACATTTATCAATAACGGTTCAGAACGTT…
>rpoB_Lcl-543	ACTTGGCAGGACATGACGTAAAATACGGTAAACACCGTACAAGACGCAGTTTTTCACGTATTAAAGAAGTAATCGGTTTGCCAAACCTCATCGAAGTTCAAACATTAAGTTATAAAAACTTCCTCGATGAAGGTCTTGCAAATGTCTTCAAAGAAATGTTTCCAATCGACAACTTTGCGGGTACAATGGAACTCGAATTTGTTGGTTATGAAATGAAAACCCCAAAATACACTGTTGAAGAAGCTCGCGCACATGACGCAAACTATTCAGCACCTATCTATGTAACCTTCCGTCTTGTAAATAAAGAAACTGGTGAATTAAAAACACAAGAAGTCTTCTTTGGTGACTTCCCACTCATGACTGAAATGGGGACATTTATCAATAACGGTTCAGAACGTT…
>rpoB_Lcl-544	ACTTGGCAGGACATGACGTAAAATACGGTAAACACCGTACAAGACGCAGTTTTTCACGTATTAAAGAAGTAATCGGTTTGCCAAACCTCATCGAAGTTCAAACATTAAGTTATAAAAACTTCCTCGATGAAGGTCTTGCAAATGTCTTCAAAGAAATGTTTCCAATCGACAACTTTGCGGGTACAATGGAACTCGAATTTGTTGGTTATGAAATGAAAACCCCAAAATACACTGTTGAAGAAGCTCGCGCACATGACGCAAACTATTCAGCACCTATCTATGTAACCTTCCGTCTTGTAAATAAAGAAACTGGTGAATTAAAAACACAAGAAGTCTTCTTTGGTGACTTCCCACTCATGACTGAAATGGGGACATTTATCAATAACGGTTCAGAACGTT…
>rpoB_Lcl-545	ACTTGGCAGGACATGACGTAAAATACGGTAAACACCGTACAAGACGCAGTTTTTCACGTATTAAAGAAGTAATCGGTTTGCCAAACCTCATCGAAGTTCAAACATTAAGTTATAAAAACTTTCTCGATGAAGGTCTTGCAAATGTCTTCAAAGAAATGTTTCCAATCGACAACTTTGCGGGTACAATGGAACTCGAATTTGTTGGTTATGAAATGAAAACCCCAAAATACACTGTTGAAGAAGCTCGCGCACATGACGCAAACTATTCAGCACCTATCTATGTAACCTTCCGTCTTGTAAATAAAGAAACTGGTGAATTAAAAACACAAGAAGTCTTCTTTGGTGACTTCCCACTCATGACTGAAATGGGGACATTTATCAATAACGGTTCAGAACGTT…
>rpoB_Lcl-546	ACTTGGCAGGACATGACGTAAAATACGGTAAACACCGTACAAGACGCAGTTTTTCACGTATTAAAGAAGTAATCGGTTTGCCAAACCTCATCGAAGTTCAAACATTAAGTTATAAAAACTTCCTCGATGAAGGTCTTGCAAATGTCTTCAAAGAAATGTTTCCAATCGACAACTTTGCGGGTACAATGGAACTCGAATTTGTTGGTTATGAAATGAAAACCCCAAAATACACTGTTGAAGAAGCTCGCGCACATGACGCAAACTATTCAGCACCTATCTATGTAACCTTCCGTCTTGTAAATAAAGAAACTGGTGAATTAAAAACACAAGAAGTCTTCTTTGGTGACTTCCCACTCATGACTGAAATGGGGACATTTATCAATAACGGTTCAGAACGTT…
>rpoB_Lcl-547	ACTTGGCAGGACATGACGTAAAATACGGTAAACACCGTACAAGACGCAGTTTTTCACGTATTAAAGAAGTAATCGGTTTGCCAAACCTCATCGAAGTTCAAACATTAAGTTATAAAAACTTCCTCGATGAAGGTCTTGCAAATGTCTTCAAAGAAATGTTTCCAATCGACAACTTTGCGGGTACAATGGAACTCGAATTTGTTGGTTATGAAATGAAAACCCCAAAATACACTGTTGAAGAAGCTCGCGCACATGACGCAAACTATTCAGCACCTATCTATGTAACATTCCGTCTTGTAAATAAAGAAACTGGTGAATTAAAAACACAAGAAGTCTTCTTTGGTGACTTCCCACTCATGACTGAAATGGGGACATTTATCAATAATGGTTCAGAACGTT…
>rpoB_Lcl-549	ACTTGGCAGGACATGACGTAAAATACGGTAAACACCGTACAAGACGCAGTTTTTCACGTATTAAAGAAGTAATCGGTTTGCCAAACCTCATCGAAGTTCAAACATTAAGTTATAAAAACTTTCTCGATGAAGGTCTTGCAAATGTCTTCAAAGAAATGTTTCCAATCGACAACTTTGCGGGTACAATGGAACTCGAATTTGTTGGTTATGAAATGAAAACCCCAAAATACACTGTTGAAGAAGCTCGCGCACATGACGCAAACTATTCAGCACCTATCTATGTAACCTTCCGTCTTGTAAATAAAGAAACTGGTGAATTAAAAACACAAGAAGTCTTCTTTGGTGACTTCCCACTCATGACTGAAATGGGGACATTTATCAATAACGGTTCAGAACGTT…
>rpoB_Lcl-550	ACTTGGCAGGACATGACGTAAAATACGGTAAACACCGTACAAGACGCAGTTTTTCACGTATTAAAGAAGTAATCGGTTTGCCAAACCTCATCGAAGTTCAAACATTAAGTTATAAAAACTTTCTCGATGAAGGTCTTGCAAATGTCTTCAAAGAAATGTTTCCAATCGACAACTTTGCGGGTACAATGGAACTCGAATTTGTTGGTTATGAAATGAAAACCCCAAAATACACTGTTGAAGAAGCTCGCGCACATGACGCAAACTATTCAGCACCTATCTATGTAACCTTCCGTCTTGTAAATAAAGAAACTGGTGAATTAAAAACACAAGAAGTCTTCTTTGGTGACTTCCCACTCATGACTGAAATGGGGACATTTATCAATAACGGTTCAGAACGTT…
>rpoB_Lcl-551	ACTTGGCAGGACATGACGTAAAATACGGTAAACACCGTACAAGACGCAGTTTTTCACGTATTAAAGAAGTAATCGGTTTGCCAAACCTCATCGAAGTTCAAACATTAAGTTATAAAAACTTCCTCGATGAAGGTCTTGCAAATGTCTTCAAAGAAATGTTTCCAATCGACAACTTTGCGGGTACAATGGAACTCGAATTTGTTGGTTATGAAATGAAAACCCCAAAATACACTGTTGAAGAAGCTCGCGCACATGACGCAAACTATTCAGCACCTATCTATGTAACCTTCCGTCTTGTAAATAAAGAAACTGGTGAATTAAAAACACAAGAAGTCTTCTTTGGTGACTTCCCACTCATGACTGAAATGGGGACATTTATCAATAACGGTTCAGAACGTT…
>rpoB_Lcl-552	ACTTGGCAGGACATGACGTAAAATACGGTAAACACCGTACAAGACGCAGTTTTTCACGTATTAAAGAAGTAATCGGTTTGCCAAACCTCATCGAAGTTCAAACATTAAGTTATAAAAACTTTCTCGATGAAGGTCTTGCAAATGTCTTCAAAGAAATGTTTCCAATCGACAACTTTGCGGGTACAATGGAACTCGAATTTGTTGGTTATGAAATGAAAACCCCAAAATACACTGTTGAAGAAGCTCGCGCACATGACGCAAACTATTCAGCACCTATCTATGTAACCTTCCGTCTTGTAAATAAAGAAACTGGTGAATTAAAAACACAAGAAGTCTTCTTTGGTGACTTCCCACTCATGACTGAAATGGGGACATTTATCAATAACGGTTCAGAACGTT…
>rpoB_Lcl-553	ACTTGGCAGGACATGACGTAAAATACGGTAAACACCGTACAAGACGCAGTTTTTCACGTATTAAAGAAGTAATCGGTTTGCCAAACCTCATCGAAGTTCAAACATTAAGTTATAAAAACTTTCTCGATGAAGGTCTTGCAAATGTCTTCAAAGAAATGTTTCCAATCGACAACTTTGCGGGTACAATGGAACTCGAATTTGTTGGTTATGAAATGAAAACCCCAAAATACACTGTTGAAGAAGCTCGCGCACATGACGCAAACTATTCAGCACCTATCTATGTAACCTTCCGTCTTGTAAATAAAGAAACTGGTGAATTAAAAACACAAGAAGTCTTCTTTGGTGACTTCCCACTCATGACTGAAATGGGGACATTTATCAATAACGGTTCAGAACGTT…
>rpoB_Lcl-554	ACTTGGCAGGACATGACGTAAAATACGGTAAACACCGTACAAGACGCAGTTTTTCACGTATTAAAGAAGTAATCGGTTTGCCAAACCTCATCGAAGTTCAAACATTAAGTTATAAAAACTTCCTCGATGAAGGTCTTGCAAATGTCTTCAAAGAAATGTTTCCAATCGACAACTTTGCGGGTACAATGGAACTCGAATTTGTTGGTTATGAAATGAAAACCCCAAAATACACTGTTGAAGAAGCTCGCGCACATGACGCAAACTATTCAGCACCTATCTATGTAACCTTCCGTCTTGTAAATAAAGAAACTGGTGAATTAAAAACACAAGAAGTCTTCTTTGGTGACTTCCCACTCATGACTGAAATGGGGACATTTATCAATAACGGTTCAGAACGTT…
>rpoB_Lcl-555	ACTTGGCAGGACATGACGTAAAATACGGTAAACACCGTACAAGACGCAGTTTTTCACGTATTAAAGAAGTAATCGGTTTGCCAAACCTCATCGAAGTTCAAACATTAAGTTATAAAAACTTCCTCGATGAAGGTCTTGCAAATGTCTTCAAAGAAATGTTTCCAATCGACAACTTTGCGGGTACAATGGAACTCGAATTTGTTGGTTATGAAATGAAAACCCCAAAATATACTGTTGAAGAAGCTCGCGCACATGACGCAAACTATTCAGCACCTATCTATGTAACCTTCCGTCTTGTAAATAAAGAAACTGGTGAATTAAAAACACAAGAAGTCTTCTTTGGTGACTTCCCACTCATGACTGAAATGGGGACATTTATCAATAACGGTTCAGAACGTT…
>rpoB_Lcl-556	ACTTGGCAGGACATGACGTAAAATACGGTAAACACCGTACAAGACGCAGTTTTTCACGTATTAAAGAAGTAATCGGTTTGCCAAACCTCATCGAAGTTCAAACATTAAGTTATAAAAACTTCCTCGATGAAGGTCTTGCAAATGTCTTCAAAGAAATGTTTCCAATCGACAACTTTGCGGGTACAATGGAACTCGAATTTGTTGGTTATGAAATGAAAACCCCAAAATACACTGTTGAAGAAGCTCGCGCACATGACGCAAACTATTCAGCACCTATCTATGTAACCTTCCGTCTTGTAAATAAAGAAACTGGTGAATTAAAAACACAAGAAGTCTTCTTTGGTGACTTCCCACTCATGACTGAAATGGGGACATTTATCAATAACGGTTCAGAACGTT…
>rpoB_Lcl-557	ACTTGGCAGGACATGACGTAAAATACGGTAAACACCGTACAAGACGCAGTTTTTCACGTATTAAAGAAGTAATCGGTTTGCCAAACCTCATCGAAGTTCAAACATTAAGTTATAAAAACTTTCTCGATGAAGGTCTTGCAAATGTCTTCAAAGAAATGTTTCCAATCGACAACTTTGCGGGTACAATGGAACTCGAATTTGTTGGTTATGAAATGAAAACCCCAAAATACACTGTTGAAGAAGCTCGCGCACATGACGCAAACTATTCAGCACCTATCTATGTAACCTTCCGTCTTGTAAATAAAGAAACTGGTGAATTAAAAACACAAGAAGTCTTCTTTGGTGACTTCCCACTCATGACTGAAATGGGGACATTTATCAATAACGGTTCAGAACGTT…
>rpoB_Lcl-558	ACTTGGCAGGACATGACGTAAAATACGGTAAACACCGTACAAGACGCAGTTTTTCACGTATTAAAGAAGTAATCGGTTTGCCAAACCTCATCGAAGTTCAAACATTAAGTTATAAAAACTTCCTCGATGAAGGTCTTGCAAATGTCTTCAAAGAAATGTTTCCAATCGACAACTTTGCGGGTACAATGGAACTCGAATTTGTTGGTTATGAAATGAAAACCCCAAAATACACTGTTGAAGAAGCTCGCGCACATGACGCAAACTATTCAGCACCTATCTATGTAACCTTCCGTCTTGTAAATAAAGAAACTGGTGAATTAAAAACACAAGAAGTCTTCTTTGGTGACTTCCCACTCATGACTGAAATGGGGACATTTATCAATAACGGTTCAGAACGTT…
>rpoB_Lcl-559	ACTTGGCAGGACATGACGTAAAATACGGTAAACACCGTACAAGACGCAGTTTTTCACGTATTAAAGAAGTAATCGGTTTGCCAAACCTCATCGAAGTTCAAACATTAAGTTATAAAAACTTCCTCGATGAAGGTCTTGCAAATGTCTTCAAAGAAATGTTTCCAATCGACAACTTTGCGGGTACAATGGAACTCGAATTTGTTGGTTATGAAATGAAAACCCCAAAATACACTGTTGAAGAAGCTCGCGCACATGACGCAAACTATTCAGCACCTATCTATGTAACCTTCCGTCTTGTAAATAAAGAAACTGGTGAATTAAAAACACAAGAAGTCTTCTTTGGTGACTTCCCACTCATGACTGAAATGGGGACATTTATCAATAACGGTTCAGAACGTT…
>rpoB_Lcl-560	ACTTGGCAGGACATGACGTAAAATACGGTAAACACCGTACAAGACGCAGTTTTTCACGTATTAAAGAAGTAATCGGTTTGCCAAACCTCATCGAAGTTCAAACATTAAGTTATAAAAACTTCCTCGATGAAGGTCTTGCAAATGTCTTCAAAGAAATGTTTCCAATCGACAACTTTGCGGGTACAATGGAACTCGAATTTGTTGGTTATGAAATGAAAACCCCAAAATACACTGTTGAAGAAGCTCGCGCACATGACGCAAACTATTCAGCACCTATCTATGTAACCTTCCGTCTTGTAAATAAAGAAACTGGTGAATTAAAAACACAAGAAGTCTTCTTTGGTGACTTCCCACTCATGACTGAAATGGGGACATTTATCAATAACGGTTCAGAACGTT…
>rpoB_Lcl-561	ACTTGGCAGGACATGACGTAAAATACGGTAAACACCGTACAAGACGCAGTTTTTCACGTATTAAAGAAGTAATCGGTTTGCCAAACCTCATCGAAGTTCAAACATTAAGTTATAAAAACTTCCTCGATGAAGGTCTTGCAAATGTCTTCAAAGAAATGTTTCCAATCGACAACTTTGCGGGTACAATGGAACTCGAATTTGTTGGTTATGAAATGAAAACCCCAAAATACACTGTTGAAGAAGCTCGCGCACATGACGCAAACTATTCAGCACCTATCTATGTAACCTTCCGTCTTGTAAATAAAGAAACTGGTGAATTAAAAACACAAGAAGTCTTCTTTGGTGACTTCCCACTCATGACTGAAATGGGGACATTTATCAATAACGGTTCAGAACGTT…
>rpoB_Lcl-562	ACTTGGCAGGACATGACGTAAAATACGGTAAACACCGTACAAGACGCAGTTTTTCACGTATTAAAGAAGTAATCGGTTTGCCAAACCTCATCGAAGTTCAAACATTAAGTTATAAAAACTTTCTCGATGAAGGTCTTGCAAATGTCTTCAAAGAAATGTTTCCAATCGACAACTTTGCGGGTACAATGGAACTCGAATTTGTTGGTTATGAAATGAAAACCCCAAAATACACTGTTGAAGAAGCTCGCGCACATGACGCAAACTATTCAGCACCTATCTATGTAACCTTCCGTCTTGTAAATAAAGAAACTGGTGAATTAAAAACACAAGAAGTCTTCTTTGGTGACTTCCCACTCATGACTGAAATGGGGACATTTATCAATAACGGTTCAGAACGTT…
>rpoB_Lcl-563	ACTTGGCAGGACATGACGTAAAATACGGTAAACACCGTACAAGACGCAGTTTTTCACGTATTAAAGAAGTAATCGGTTTGCCAAACCTCATCGAAGTTCAAACATTAAGTTATAAAAACTTTCTCGATGAAGGTCTTGCAAATGTCTTCAAAGAAATGTTTCCAATCGACAACTTTGCGGGTACAATGGAACTCGAATTTGTTGGTTATGAAATGAAAACCCCAAAATACACTGTTGAAGAAGCTCGCGCACATGACGCAAACTATTCAGCACCTATCTATGTAACCTTCCGTCTTGTAAATAAAGAAACTGGTGAATTAAAAACACAAGAAGTCTTCTTTGGTGACTTCCCACTCATGACTGAAATGGGGACATTTATCAATAACGGTTCAGAACGTT…
>rpoB_Lcl-564	ACTTGGCAGGACATGACGTAAAATACGGTAAACACCGTACAAGACGCAGTTTTTCACGTATTAAAGAAGTAATCGGTTTGCCAAACCTCATCGAAGTTCAAACATTAAGTTATAAAAACTTCCTCGATGAAGGTCTTGCAAATGTCTTCAAAGAAATGTTTCCAATCGACAACTTTGCGGGTACAATGGAACTCGAATTTGTTGGTTATGAAATGAAAACCCCAAAATACACTGTTGAAGAAGCTCGCGCACATGACGCAAACTATTCAGCACCTATCTATGTAACCTTCCGTCTTGTAAATAAAGAAACTGGTGAATTAAAAACACAAGAAGTCTTCTTTGGTGACTTCCCACTCATGACTGAAATGGGGACATTTATCAATAACGGTTCAGAACGTT…
>rpoB_Lcl-565	ACTTGGCAGGACATGACGTAAAATACGGTAAACACCGTACAAGACGCAGTTTTTCACGTATTAAAGAAGTAATCGGTTTGCCAAACCTCATCGAAGTTCAAACATTAAGTTATAAAAACTTCCTCGATGAAGGTCTTGCAAATGTCTTCAAAGAAATGTTTCCAATCGACAACTTTGCGGGTACAATGGAACTCGAATTTGTTGGTTATGAAATGAAAACCCCAAAATACACTGTTGAAGAAGCTCGCGCACATGACGCAAACTATTCAGCACCTATCTATGTAACCTTCCGTCTTGTAAATAAAGAAACTGGTGAATTAAAAACACAAGAAGTCTTCTTTGGTGACTTCCCACTCATGACTGAAATGGGGACATTTATCAATAACGGTTCAGAACGTT…
>rpoB_Lcl-566	ACTTGGCAGGACATGACGTAAAATACGGTAAACACCGTACAAGACGCAGTTTTTCACGTATTAAAGAAGTAATCGGTTTGCCAAACCTCATCGAAGTTCAAACATTAAGTTATAAAAACTTTCTCGATGAAGGTCTTGCAAATGTCTTCAAAGAAATGTTTCCAATCGACAACTTTGCGGGTACAATGGAACTCGAATTTGTTGGTTATGAAATGAAAACCCCAAAATACACTGTTGAAGAAGCTCGCGCACATGACGCAAACTATTCAGCACCTATCTATGTAACCTTCCGTCTTGTAAATAAAGAAACTGGTGAATTAAAAACACAAGAAGTCTTCTTTGGTGACTTCCCACTCATGACTGAAATGGGGACATTTATCAATAACGGTTCAGAACGTT…
>rpoB_Lcl-567	ACTTGGCAGGACATGACGTAAAATACGGTAAACACCGTACAAGACGCAGTTTTTCACGTATTAAAGAAGTAATCGGTTTGCCAAACCTCATCGAAGTTCAAACATTAAGTTATAAAAACTTCCTCGATGAAGGTCTTGCAAATGTCTTCAAAGAAATGTTTCCAATCGACAACTTTGCGGGTACAATGGAACTCGAATTTGTTGGTTATGAAATGAAAACCCCAAAATACACTGTTGAAGAAGCTCGCGCACATGACGCAAACTATTCAGCACCTATCTATGTAACCTTCCGTCTTGTAAATAAAGAAACTGGTGAATTAAAAACACAAGAAGTCTTCTTTGGTGACTTCCCACTCATGACTGAAATGGGGACATTTATCAATAACGGTTCAGAACGTT…
>rpoB_Lcl-568	ACTTGGCAGGACATGACGTAAAATACGGTAAACACCGTACAAGACGCAGTTTTTCACGTATTAAAGAAGTAATCGGTTTGCCAAACCTCATCGAAGTTCAAACATTAAGTTATAAAAACTTCCTCGATGAAGGTCTTGCAAATGTCTTCAAAGAAATGTTTCCAATCGACAACTTTGCGGGTACAATGGAACTCGAATTTGTTGGTTATGAAATGAAAACCCCAAAATATACTGTTGAAGAAGCTCGCGCACATGACGCAAACTATTCAGCACCTATCTATGTAACCTTCCGTCTTGTAAATAAAGAAACTGGTGAATTAAAAACACAAGAAGTCTTTTTTGGTGACTTCCCACTCATGACTGAAATGGGGACATTTATCAATAACGGTTCAGAACGTT…
>rpoB_Lcl-569	ACTTGGCAGGACATGACGTAAAATACGGTAAACACCGTACAAGACGCAGTTTTTCACGTATTAAAGAAGTAATCGGTTTGCCAAACCTCATCGAAGTTCAAACATTAAGTTATAAAAACTTCCTCGATGAAGGTCTTGCAAATGTCTTCAAAGAAATGTTTCCAATCGACAACTTTGCGGGTACAATGGAACTCGAATTTGTTGGTTATGAAATGAAAACCCCAAAATACACTGTTGAAGAAGCTCGCGCACATGACGCAAACTATTCAGCACCTATCTATGTAACCTTCCGTCTTGTAAATAAAGAAACTGGTGAATTAAAAACACAAGAAGTCTTCTTTGGTGACTTCCCACTCATGACTGAAATGGGGACATTTATCAATAACGGTTCAGAACGTT…
>rpoB_Lcl-570	ACTTGGCAGGACATGACGTAAAATACGGTAAACACCGTACAAGACGCAGTTTTTCACGTATTAAAGAAGTAATCGGTTTGCCAAACCTCATCGAAGTTCAAACATTAAGTTATAAAAACTTCCTCGATGAAGGTCTTGCAAATGTCTTCAAAGAAATGTTTCCAATCGACAACTTTGCGGGTACAATGGAACTCGAATTTGTTGGTTATGAAATGAAAACCCCAAAATACACTGTTGAAGAAGCTCGCGCACATGACGCAAACTATTCAGCACCTATCTATGTAACCTTCCGTCTTGTAAATAAAGAAACTGGTGAATTAAAAACACAAGAAGTCTTCTTTGGTGACTTCCCACTCATGACTGAAATGGGGACATTTATCAATAACGGTTCAGAACGTT…
>rpoB_Lcl-571	ACTTGGCAGGACATGACGTAAAATACGGTAAACACCGTACAAGACGCAGTTTTTCACGTATTAAAGAAGTAATCGGTTTGCCAAACCTCATCGAAGTTCAAACATTAAGTTATAAAAACTTCCTCGATGAAGGTCTTGCAAATGTCTTCAAAGAAATGTTTCCAATCGACAACTTTGCGGGTACAATGGAACTCGAATTTGTTGGTTATGAAATGAAAACCCCAAAATACACTGTTGAAGAAGCTCGCGCACATGACGCAAACTATTCAGCACCTATCTATGTAACCTTCCGTCTTGTAAATAAAGAAACTGGTGAATTAAAAACACAAGAAGTCTTCTTTGGTGACTTCCCACTCATGACTGAAATGGGGACATTTATCAATAACGGTTCAGAACGTT…
>rpoB_Lcl-572	ACTTGGCAGGACATGACGTAAAATACGGTAAACACCGTACAAGACGCAGTTTTTCACGTATTAAAGAAGTAATCGGTTTGCCAAACCTCATCGAAGTTCAAACATTAAGTTATAAAAACTTTCTCGATGAAGGTCTTGCAAATGTCTTCAAAGAAATGTTTCCAATCGACAACTTTGCGGGTACAATGGAACTCGAATTTGTTGGTTATGAAATGAAAACCCCAAAATACACTGTTGAAGAAGCTCGCGCACATGACGCAAACTATTCAGCACCTATCTATGTAACCTTCCGTCTTGTAAATAAAGAAACTGGTGAATTAAAAACACAAGAAGTCTTCTTTGGTGACTTCCCACTCATGACTGAAATGGGGACATTTATCAATAACGGTTCAGAACGTT…
>rpoB_Lcl-573	ACTTGGCAGGACATGACGTAAAATACGGTAAACACCGTACAAGACGCAGTTTTTCACGTATTAAAGAAGTAATCGGTTTGCCAAACCTCATCGAAGTTCAAACATTAAGTTATAAAAACTTCCTCGATGAAGGTCTTGCAAATGTCTTCAAAGAAATGTTTCCAATCGACAACTTTGCGGGTACAATGGAACTCGAATTTGTTGGTTATGAAATGAAAACCCCAAAATACACTGTTGAAGAAGCTCGCGCACATGACGCAAACTATTCAGCACCTATCTATGTAACCTTCCGTCTTGTAAATAAAGAAACTGGTGAATTAAAAACACAAGAAGTCTTCTTTGGTGACTTCCCACTCATGACTGAAATGGGGACATTTATCAATAACGGTTCAGAACGTT…
>rpoB_Lcl-574	ACTTGGCAGGACATGACGTAAAATACGGTAAACACCGTACAAGACGCAGTTTTTCACGTATTAAAGAAGTAATCGGTTTGCCAAACCTCATCGAAGTTCAAACATTAAGTTATAAAAACTTCCTCGATGAAGGTCTTGCAAATGTCTTCAAAGAAATGTTTCCAATCGACAACTTTGCGGGTACAATGGAACTCGAATTTGTTGGTTATGAAATGAAAACCCCAAAATACACTGTTGAAGAAGCTCGCGCACATGACGCAAACTATTCAGCACCTATCTATGTAACCTTCCGTCTTGTAAATAAAGAAACTGGTGAATTAAAAACACAAGAAGTCTTCTTTGGTGACTTCCCACTCATGACTGAAATGGGGACATTTATCAATAACGGTTCAGAACGTT…
>rpoB_Lcl-575	ACTTGGCAGGACATGACGTAAAATACGGTAAACACCGTACAAGACGCAGTTTTTCACGTATTAAAGAAGTAATCGGTTTGCCAAACCTCATCGAAGTTCAAACATTAAGTTATAAAAACTTCCTCGATGAAGGTCTTGCAAATGTCTTCAAAGAAATGTTTCCAATCGACAACTTTGCGGGTACAATGGAACTCGAATTTGTTGGTTATGAAATGAAAACCCCAAAATACACTGTTGAAGAAGCTCGCGCACATGACGCAAACTATTCAGCACCTATCTATGTAACCTTCCGTCTTGTAAATAAAGAAACTGGTGAATTAAAAACACAAGAAGTCTTCTTTGGTGACTTCCCACTCATGACTGAAATGGGGACATTTATCAATAACGGTTCAGAACGTT…
>rpoB_Lcl-576	ACTTGGCAGGACATGACGTAAAATACGGTAAACACCGTACAAGACGCAGTTTTTCACGTATTAAAGAAGTAATCGGTTTGCCAAACCTCATCGAAGTTCAAACATTAAGTTATAAAAACTTCCTCGATGAAGGTCTTGCAAATGTCTTCAAAGAAATGTTTCCAATCGACAACTTTGCGGGTACAATGGAACTCGAATTTGTTGGTTATGAAATGAAAACCCCAAAATACACTGTTGAAGAAGCTCGCGCACATGACGCAAACTATTCAGCACCTATCTATGTAACCTTCCGTCTTGTAAATAAAGAAACTGGTGAATTAAAAACACAAGAAGTCTTCTTTGGTGACTTCCCACTCATGACTGAAATGGGGACATTTATCAATAACGGTTCAGAACGTT…
>rpoB_Lcl-577	ACTTGGCAGGACATGACGTAAAATACGGTAAACACCGTACAAGACGCAGTTTTTCACGTATTAAAGAAGTAATCGGTTTGCCAAACCTCATCGAAGTTCAAACATTAAGTTATAAAAACTTCCTCGATGAAGGTCTTGCAAATGTCTTCAAAGAAATGTTTCCAATCGACAACTTTGCGGGTACAATGGAACTCGAATTTGTTGGTTATGAAATGAAAACCCCAAAATACACTGTTGAAGAAGCTCGCGCACATGACGCAAACTATTCAGCACCTATCTATGTAACCTTCCGTCTTGTAAATAAAGAAACTGGTGAATTAAAAACACAAGAAGTCTTCTTTGGTGACTTCCCACTCATGACTGAAATGGGGACATTTATCAATAACGGTTCAGAACGTT…
>rpoB_Lcl-578	ACTTGGCAGGACATGACGTAAAATACGGTAAACACCGTACAAGACGCAGTTTTTCACGTATTAAAGAAGTAATCGGTTTGCCAAACCTCATCGAAGTTCAAACATTAAGTTATAAAAACTTTCTCGATGAAGGTCTTGCAAATGTCTTCAAAGAAATGTTTCCAATCGACAACTTTGCGGGTACAATGGAACTCGAATTTGTTGGTTATGAAATGAAAACCCCAAAATACACTGTTGAAGAAGCTCGCGCACATGACGCAAACTATTCAGCACCTATCTATGTAACCTTCCGTCTTGTAAATAAAGAAACTGGTGAATTAAAAACACAAGAAGTCTTCTTTGGTGACTTCCCACTCATGACTGAAATGGGGACATTTATCAATAACGGTTCAGAACGTT…
>rpoB_Lcl-579	ACTTGGCAGGACATGACGTAAAATACGGTAAACACCGTACAAGACGCAGTTTTTCACGTATTAAAGAAGTAATCGGTTTGCCAAACCTCATCGAAGTTCAAACATTAAGTTATAAAAACTTTCTCGATGAAGGTCTTGCAAATGTCTTCAAAGAAATGTTTCCAATCGACAACTTTGCGGGTACAATGGAACTCGAATTTGTTGGTTATGAAATGAAAACCCCAAAATACACTGTTGAAGAAGCTCGCGCACATGACGCAAACTATTCAGCACCTATCTATGTAACCTTCCGTCTTGTAAATAAAGAAACTGGTGAATTAAAAACACAAGAAGTCTTCTTTGGTGACTTCCCACTCATGACTGAAATGGGGACATTTATCAATAACGGTTCAGAACGTT…
>rpoB_Lcl-580	ACTTGGCAGGACATGACGTAAAATACGGTAAACACCGTACAAGACGCAGTTTTTCACGTATTAAAGAAGTAATCGGTTTGCCAAACCTCATCGAAGTTCAAACATTAAGTTATAAAAACTTCCTCGATGAAGGTCTTGCAAATGTCTTCAAAGAAATGTTTCCAATCGACAACTTTGCGGGTACAATGGAACTCGAATTTGTTGGTTATGAAATGAAAACCCCAAAATACACTGTTGAAGAAGCTCGCGCACATGACGCAAACTATTCAGCACCTATCTATGTAACCTTCCGTCTTGTAAATAAAGAAACTGGTGAATTAAAAACACAAGAAGTCTTCTTTGGTGACTTCCCACTCATGACTGAAATGGGGACATTTATCAATAACGGTTCAGAACGTT…
>rpoB_Lcl-581	ACTTGGCAGGACATGACGTAAAATACGGTAAACACCGTACAAGACGCAGTTTTTCACGTATTAAAGAAGTAATCGGTTTGCCAAACCTCATCGAAGTTCAAACATTAAGTTATAAAAACTTTCTCGATGAAGGTCTTGCAAATGTCTTCAAAGAAATGTTTCCAATCGACAACTTTGCGGGTACAATGGAACTCGAATTTGTTGGTTATGAAATGAAAACCCCAAAATACACTGTTGAAGAAGCTCGCGCACATGACGCAAACTATTCAGCACCTATCTATGTAACCTTCCGTCTTGTAAATAAAGAAACTGGTGAATTAAAAACACAAGAAGTCTTCTTTGGTGACTTCCCACTCATGACTGAAATGGGGACATTTATCAATAACGGTTCAGAACGTT…
>rpoB_Lcl-582	ACTTGGCAGGACATGACGTAAAATACGGTAAACACCGTACAAGACGCAGTTTTTCACGTATTAAAGAAGTAATCGGTTTGCCAAACCTCATCGAAGTTCAAACATTAAGTTATAAAAACTTCCTCGATGAAGGTCTTGCAAATGTCTTCAAAGAAATGTTTCCAATCGACAACTTTGCGGGTACAATGGAACTCGAATTTGTTGGTTATGAAATGAAAACCCCAAAATATACTGTTGAAGAAGCTCGCGCACATGACGCAAACTATTCAGCACCTATCTATGTAACCTTCCGTCTTGTAAATAAAGAAACTGGTGAATTAAAAACACAAGAAGTCTTCTTTGGTGACTTCCCACTCATGACTGAAATGGGGACATTTATCAATAACGGTTCAGAACGTT…
>rpoB_Lcl-583	ACTTGGCAGGACATGACGTAAAATACGGTAAACACCGTACAAGACGCAGTTTTTCACGTATTAAAGAAGTAATCGGTTTGCCAAACCTCATCGAAGTTCAAACATTAAGTTATAAAAACTTCCTCGATGAAGGTCTTGCAAATGTCTTCAAAGAAATGTTTCCAATCGACAACTTTGCGGGTACAATGGAACTCGAATTTGTTGGTTATGAAATGAAAACCCCAAAATACACTGTTGAAGAAGCTCGCGCACATGACGCAAACTATTCAGCACCTATCTATGTAACCTTCCGTCTTGTAAATAAAGAAACTGGTGAATTAAAAACACAAGAAGTCTTCTTTGGTGACTTCCCACTCATGACTGAAATGGGGACATTTATCAATAACGGTTCAGAACGTT…
>rpoB_Lcl-584	ACTTGGCAGGACATGACGTAAAATACGGTAAACACCGTACAAGACGCAGTTTTTCACGTATTAAAGAAGTAATCGGTTTGCCAAACCTCATCGAAGTTCAAACATTAAGTTATAAAAACTTTCTCGATGAAGGTCTTGCAAATGTCTTCAAAGAAATGTTTCCAATCGACAACTTTGCGGGTACAATGGAACTCGAATTTGTTGGTTATGAAATGAAAACCCCAAAATACACTGTTGAAGAAGCTCGCGCACATGACGCAAACTATTCAGCACCTATCTATGTAACCTTCCGTCTTGTAAATAAAGAAACTGGTGAATTAAAAACACAAGAAGTCTTCTTTGGTGACTTCCCACTCATGACTGAAATGGGGACATTTATCAATAACGGTTCAGAACGTT…
>rpoB_Lcl-585	ACTTGGCAGGACATGACGTAAAATACGGTAAACACCGTACAAGACGCAGTTTTTCACGTATTAAAGAAGTAATCGGTTTGCCAAACCTCATCGAAGTTCAAACATTAAGTTATAAAAACTTTCTCGATGAAGGTCTTGCAAATGTCTTCAAAGAAATGTTTCCAATCGACAACTTTGCGGGTACAATGGAACTCGAATTTGTTGGTTATGAAATGAAAACCCCAAAATACACTGTTGAAGAAGCTCGCGCACATGACGCAAACTATTCAGCACCTATCTATGTAACCTTCCGTCTTGTAAATAAAGAAACTGGTGAATTAAAAACACAAGAAGTCTTCTTTGGTGACTTCCCACTCATGACTGAAATGGGGACATTTATCAATAACGGTTCAGAACGTT…
>rpoB_Lcl-586	ACTTGGCAGGACATGACGTAAAATACGGTAAACACCGTACAAGACGCAGTTTTTCACGTATTAAAGAAGTAATCGGTTTGCCAAACCTCATCGAAGTTCAAACATTAAGTTATAAAAACTTCCTCGATGAAGGTCTTGCAAATGTCTTCAAAGAAATGTTTCCAATCGACAACTTTGCGGGTACAATGGAACTCGAATTTGTTGGTTATGAAATGAAAACCCCAAAATATACTGTTGAAGAAGCTCGCGCACATGACGCAAACTATTCAGCACCTATCTATGTAACCTTCCGTCTTGTAAATAAAGAAACTGGTGAATTAAAAACACAAGAAGTCTTTTTTGGTGACTTCCCACTCATGACTGAAATGGGGACATTTATCAATAACGGTTCAGAACGTT…
>rpoB_Lcl-587	ACTTGGCAGGACATGACGTAAAATACGGTAAACACCGTACAAGACGCAGTTTTTCACGTATTAAAGAAGTAATCGGTTTGCCAAACCTCATCGAAGTTCAAACATTAAGTTATAAAAACTTTCTCGATGAAGGTCTTGCAAATGTCTTCAAAGAAATGTTTCCAATCGACAACTTTGCGGGTACAATGGAACTCGAATTTGTTGGTTATGAAATGAAAACCCCAAAATACACTGTTGAAGAAGCTCGCGCACATGACGCAAACTATTCAGCACCTATCTATGTAACCTTCCGTCTTGTAAATAAAGAAACTGGTGAATTAAAAACACAAGAAGTCTTCTTTGGTGACTTCCCACTCATGACTGAAATGGGGACATTTATCAATAACGGTTCAGAACGTT…
>rpoB_Lcl-588	ACTTGGCAGGACATGACGTAAAATACGGTAAACACCGTACAAGACGCAGTTTTTCACGTATTAAAGAAGTAATCGGTTTGCCAAACCTCATCGAAGTTCAAACATTAAGTTATAAAAACTTTCTCGATGAAGGTCTTGCAAATGTCTTCAAAGAAATGTTTCCAATCGACAACTTTGCGGGTACAATGGAACTCGAATTTGTTGGTTATGAAATGAAAACCCCAAAATACACTGTTGAAGAAGCTCGCGCACATGACGCAAACTATTCAGCACCTATCTATGTAACCTTCCGTCTTGTAAATAAAGAAACTGGTGAATTAAAAACACAAGAAGTCTTCTTTGGTGACTTCCCACTCATGACTGAAATGGGGACATTTATCAATAACGGTTCAGAACGTT…
>rpoB_Lcl-589	ACTTGGCAGGACATGACGTAAAATACGGTAAACACCGTACAAGACGCAGTTTTTCACGTATTAAAGAAGTAATCGGTTTGCCAAACCTCATCGAAGTTCAAACATTAAGTTATAAAAACTTCCTCGATGAAGGTCTTGCAAATGTCTTCAAAGAAATGTTTCCAATCGACAACTTTGCGGGTACAATGGAACTCGAATTTGTTGGTTATGAAATGAAAACCCCAAAATATACTGTTGAAGAAGCTCGCGCACATGACGCAAACTATTCAGCACCTATCTATGTAACCTTCCGTCTTGTAAATAAAGAAACTGGTGAATTAAAAACACAAGAAGTCTTCTTTGGTGACTTCCCACTCATGACTGAAATGGGGACATTTATCAATAACGGTTCAGAACGTT…
>rpoB_Lcl-590	ACTTGGCAGGACATGACGTAAAATACGGTAAACACCGTACAAGACGCAGTTTTTCACGTATTAAAGAAGTAATCGGTTTGCCAAACCTCATCGAAGTTCAAACATTAAGTTATAAAAACTTCCTCGATGAAGGTCTTGCAAATGTCTTCAAAGAAATGTTTCCAATCGACAACTTTGCGGGTACAATGGAACTCGAATTTGTTGGTTATGAAATGAAAACCCCAAAATATACTGTTGAAGAAGCTCGCGCACATGACGCAAACTATTCAGCACCTATCTATGTAACCTTCCGTCTTGTAAATAAAGAAACTGGTGAATTAAAAACACAAGAAGTCTTCTTTGGTGACTTCCCACTCATGACTGAAATGGGGACATTTATCAATAACGGTTCAGAACGTT…
>rpoB_Lcl-591	ACTTGGCAGGACATGACGTAAAATACGGTAAACACCGTACAAGACGCAGTTTTTCACGTATTAAAGAAGTAATCGGTTTGCCAAACCTCATCGAAGTTCAAACATTAAGTTATAAAAACTTTCTCGATGAAGGTCTTGCAAATGTCTTCAAAGAAATGTTTCCAATCGACAACTTTGCGGGTACAATGGAACTCGAATTTGTTGGTTATGAAATGAAAACCCCAAAATACACTGTTGAAGAAGCTCGCGCACATGACGCAAACTATTCAGCACCTATCTATGTAACCTTCCGTCTTGTAAATAAAGAAACTGGTGAATTAAAAACACAAGAAGTCTTCTTTGGTGACTTCCCACTCATGACTGAAATGGGGACATTTATCAATAACGGTTCAGAACGTT…
>rpoB_Lcl-592	ACTTGGCAGGACATGACGTAAAATACGGTAAACACCGTACAAGACGCAGTTTTTCACGTATTAAAGAAGTAATCGGTTTGCCAAACCTCATCGAAGTTCAAACATTAAGTTATAAAAACTTCCTCGATGAAGGTCTTGCAAATGTCTTCAAAGAAATGTTTCCAATCGACAACTTTGCGGGTACAATGGAACTCGAATTTGTTGGTTATGAAATGAAAACCCCAAAATACACTGTTGAAGAAGCTCGCGCACATGACGCAAACTATTCAGCACCTATCTATGTAACCTTCCGTCTTGTAAATAAAGAAACTGGTGAATTAAAAACACAAGAAGTCTTCTTTGGTGACTTCCCACTCATGACTGAAATGGGGACATTTATCAATAACGGTTCAGAACGTT…
>rpoB_Lcl-593	ACTTGGCAGGACATGACGTAAAATACGGTAAACACCGTACAAGACGCAGTTTTTCACGTATTAAAGAAGTAATCGGTTTGCCAAACCTCATCGAAGTTCAAACATTAAGTTATAAAAACTTCCTCGATGAAGGTCTTGCAAATGTCTTCAAAGAAATGTTTCCAATCGACAACTTTGCGGGTACAATGGAACTCGAATTTGTTGGTTATGAAATGAAAACCCCAAAATACACTGTTGAAGAAGCTCGCGCACATGACGCAAACTATTCAGCACCTATCTATGTAACCTTCCGTCTTGTAAATAAAGAAACTGGTGAATTAAAAACACAAGAAGTCTTCTTTGGTGACTTCCCACTCATGACTGAAATGGGGACATTTATCAATAACGGTTCAGAACGTT…
>rpoB_Lcl-594	ACTTGGCAGGACATGACGTAAAATACGGTAAACACCGTACAAGACGCAGTTTTTCACGTATTAAAGAAGTAATCGGTTTGCCAAACCTCATCGAAGTTCAAACATTAAGTTATAAAAACTTCCTCGATGAAGGTCTTGCAAATGTCTTCAAAGAAATGTTTCCAATCGACAACTTTGCGGGTACAATGGAACTCGAATTTGTTGGTTATGAAATGAAAACCCCAAAATACACTGTTGAAGAAGCTCGCGCACATGACGCAAACTATTCAGCACCTATCTATGTAACCTTCCGTCTTGTAAATAAAGAAACTGGTGAATTAAAAACACAAGAAGTCTTCTTTGGTGACTTCCCACTCATGACTGAAATGGGGACATTTATCAATAACGGTTCAGAACGTT…
>rpoB_Lcl-595	ACTTGGCAGGACATGACGTAAAATACGGTAAACACCGTACAAGACGCAGTTTTTCACGTATTAAAGAAGTAATCGGTTTGCCAAACCTCATCGAAGTTCAAACATTAAGTTATAAAAACTTCCTCGATGAAGGTCTTGCAAATGTCTTCAAAGAAATGTTTCCAATCGACAACTTTGCGGGTACAATGGAACTCGAATTTGTTGGTTATGAAATGAAAACCCCAAAATACACTGTTGAAGAAGCTCGCGCACATGACGCAAACTATTCAGCACCTATCTATGTAACCTTCCGTCTTGTAAATAAAGAAACTGGTGAATTAAAAACACAAGAAGTCTTCTTTGGTGACTTCCCACTCATGACTGAAATGGGGACATTTATCAATAACGGTTCAGAACGTT…
>rpoB_Lcl-596	ACTTGGCAGGACATGACGTAAAATACGGTAAACACCGTACAAGACGCAGTTTTTCACGTATTAAAGAAGTAATCGGTTTGCCAAACCTCATCGAAGTTCAAACATTAAGTTATAAAAACTTCCTCGATGAAGGTCTTGCAAATGTCTTCAAAGAAATGTTTCCAATCGACAACTTTGCGGGTACAATGGAACTCGAATTTGTTGGTTATGAAATGAAAACCCCAAAATATACTGTTGAAGAAGCTCGCGCACATGACGCAAACTATTCAGCACCTATCTATGTAACCTTCCGTCTTGTAAATAAAGAAACTGGTGAATTAAAAACACAAGAAGTCTTCTTTGGTGACTTCCCACTCATGACTGAAATGGGGACATTTATCAATAACGGTTCAGAACGTT…
>rpoB_Lcl-597	ACTTGGCAGGACATGACGTAAAATACGGTAAACACCGTACAAGACGCAGTTTTTCACGTATTAAAGAAGTAATCGGTTTGCCAAACCTCATCGAAGTTCAAACATTAAGTTATAAAAACTTCCTCGATGAAGGTCTTGCAAATGTCTTCAAAGAAATGTTTCCAATCGACAACTTTGCGGGTACAATGGAACTCGAATTTGTTGGTTATGAAATGAAAACCCCAAAATACACTGTTGAAGAAGCTCGCGCACATGACGCAAACTATTCAGCACCTATCTATGTAACCTTCCGTCTTGTAAATAAAGAAACTGGTGAATTAAAAACACAAGAAGTCTTCTTTGGTGACTTCCCACTCATGACTGAAATGGGGACATTTATCAATAACGGTTCAGAACGTT…
>rpoB_Lcl-598	ACTTGGCAGGACATGACGTAAAATACGGTAAACACCGTACAAGACGCAGTTTTTCACGTATTAAAGAAGTAATCGGTTTGCCAAACCTCATCGAAGTTCAAACATTAAGTTATAAAAACTTTCTCGATGAAGGTCTTGCAAATGTCTTCAAAGAAATGTTTCCAATCGACAACTTTGCGGGTACAATGGAACTCGAATTTGTTGGTTATGAAATGAAAACCCCAAAATACACTGTTGAAGAAGCTCGCGCACATGACGCAAACTATTCAGCACCTATCTATGTAACCTTCCGTCTTGTAAATAAAGAAACTGGTGAATTAAAAACACAAGAAGTCTTCTTTGGTGACTTCCCACTCATGACTGAAATGGGGACATTTATCAATAACGGTTCAGAACGTT…
>rpoB_Lcl-599	ACTTGGCAGGACATGACGTAAAATACGGTAAACACCGTACAAGACGCAGTTTTTCACGTATTAAAGAAGTAATCGGTTTGCCAAACCTCATCGAAGTTCAAACATTAAGTTATAAAAACTTCCTCGATGAAGGTCTTGCAAATGTCTTCAAAGAAATGTTTCCAATCGACAACTTTGCGGGTACAATGGAACTCGAATTTGTTGGTTATGAAATGAAAACCCCAAAATACACTGTTGAAGAAGCTCGCGCACATGACGCAAACTATTCAGCACCTATCTATGTAACCTTCCGTCTTGTAAATAAAGAAACTGGTGAATTAAAAACACAAGAAGTCTTCTTTGGTGACTTCCCACTCATGACTGAAATGGGGACATTTATCAATAACGGTTCAGAACGTT…
>rpoB_Lcl-600	ACTTGGCAGGACATGACGTAAAATACGGTAAACACCGTACAAGACGCAGTTTTTCACGTATTAAAGAAGTAATCGGTTTGCCAAACCTCATCGAAGTTCAAACATTAAGTTATAAAAACTTCCTCGATGAAGGTCTTGCAAATGTCTTCAAAGAAATGTTTCCAATCGACAACTTTGCGGGTACAATGGAACTCGAATTTGTTGGTTATGAAATGAAAACCCCAAAATACACTGTTGAAGAAGCTCGCGCACATGACGCAAACTATTCAGCACCTATCTATGTAACCTTCCGTCTTGTAAATAAAGAAACTGGTGAATTAAAAACACAAGAAGTCTTCTTTGGTGACTTCCCACTCATGACTGAAATGGGGACATTTATCAATAACGGTTCAGAACGTT…
>rpoB_Lcl-601	ACTTGGCAGGACATGACGTAAAATACGGTAAACACCGTACAAGACGCAGTTTTTCACGTATTAAAGAAGTAATCGGTTTGCCAAACCTCATCGAAGTTCAAACATTAAGTTATAAAAACTTCCTCGATGAAGGTCTTGCAAATGTCTTCAAAGAAATGTTTCCAATCGACAACTTTGCGGGTACAATGGAACTCGAATTTGTTGGTTATGAAATGAAAACCCCAAAATACACTGTTGAAGAAGCTCGCGCACATGACGCAAACTATTCAGCACCTATCTATGTAACCTTCCGTCTTGTAAATAAAGAAACTGGTGAATTAAAAACACAAGAAGTCTTCTTTGGTGACTTCCCACTCATGACTGAAATGGGGACATTTATCAATAACGGTTCAGAACGTT…
>rpoB_Lcl-602	ACTTGGCAGGACATGACGTAAAATACGGTAAACACCGTACAAGACGCAGTTTTTCACGTATTAAAGAAGTAATCGGTTTGCCAAACCTCATCGAAGTTCAAACATTAAGTTATAAAAACTTCCTCGATGAAGGTCTTGCAAATGTCTTCAAAGAAATGTTTCCAATCGACAACTTTGCGGGTACAATGGAACTCGAATTTGTTGGTTATGAAATGAAAATCCCAAAATACACTGTTGAAGAAGCTCGCGCACATGACGCAAACTATTCAGCACCTATCTATGTAACCTTCCGTCTTGTAAATAAAGAAACTGGTGAATTAAAAACACAAGAAGTCTTCTTTGGTGACTTCCCACTCATGACTGAAATGGGGACATTTATCAATAACGGTTCAGAACGTT…
>rpoB_Lcl-603	ACTTGGCAGGACATGACGTAAAATACGGTAAACACCGTACAAGACGCAGTTTTTCACGTATTAAAGAAGTAATCGGTTTGCCAAACCTCATCGAAGTTCAAACATTAAGTTATAAAAACTTCCTCGATGAAGGTCTTGCAAATGTCTTCAAAGAAATGTTTCCAATCGACAACTTTGCGGGTACAATGGAACTCGAATTTGTTGGTTATGAAATGAAAACCCCAAAATACACTGTTGAAGAAGCTCGCGCACATGACGCAAACTATTCAGCACCTATCTATGTAACCTTCCGTCTTGTAAATAAAGAAACTGGTGAATTAAAAACACAAGAAGTCTTCTTTGGTGACTTCCCACTCATGACTGAAATGGGGACATTTATCAATAACGGTTCAGAACGTT…
>rpoB_Lcl-604	ACTTGGCAGGACATGACGTAAAATACGGTAAACACCGTACAAGACGCAGTTTTTCACGTATTAAAGAAGTAATCGGTTTGCCAAACCTCATCGAAGTTCAAACATTAAGTTATAAAAACTTCCTCGATGAAGGTCTTGCAAATGTCTTCAAAGAAATGTTTCCAATCGACAACTTTGCGGGTACAATGGAACTCGAATTTGTTGGTTATGAAATGAAAACCCCAAAATATACTGTTGAAGAAGCTCGCGCACATGACGCAAACTATTCAGCACCTATCTATGTAACCTTCCGTCTTGTAAATAAAGAAACTGGTGAATTAAAAACACAAGAAGTCTTCTTTGGTGACTTCCCACTCATGACTGAAATGGGGACATTTATCAATAACGGTTCAGAACGTT…
>rpoB_Lcl-605	ACTTGGCAGGACATGACGTAAAATACGGTAAACACCGTACAAGACGCAGTTTTTCACGTATTAAAGAAGTAATCGGTTTGCCAAACCTCATCGAAGTTCAAACATTAAGTTATAAAAACTTCCTCGATGAAGGTCTTGCAAATGTCTTCAAAGAAATGTTTCCAATCGACAACTTTGCGGGTACAATGGAACTCGAATTTGTTGGTTATGAAATGAAAACCCCAAAATATACTGTTGAAGAAGCTCGCGCACATGACGCAAACTATTCAGCACCTATCTATGTAACCTTCCGTCTTGTAAATAAAGAAACTGGTGAATTAAAAACACAAGAAGTCTTCTTTGGTGACTTCCCACTCATGACTGAAATGGGGACATTTATCAATAACGGTTCAGAACGTT…
>rpoB_Lcl-606	ACTTGGCAGGACATGACGTAAAATACGGTAAACACCGTACAAGACGCAGTTTTTCACGTATTAAAGAAGTAATCGGTTTGCCAAACCTCATCGAAGTTCAAACATTAAGTTATAAAAACTTCCTCGATGAAGGTCTTGCAAATGTCTTCAAAGAAATGTTTCCAATCGACAACTTTGCGGGTACAATGGAACTCGAATTTGTTGGTTATGAAATGAAAACCCCAAAATACACTGTTGAAGAAGCTCGCGCACATGACGCAAACTATTCAGCACCTATCTATGTAACCTTCCGTCTTGTAAATAAAGAAACTGGTGAATTAAAAACACAAGAAGTCTTCTTTGGTGACTTCCCACTCATGACTGAAATGGGGACATTTATCAATAACGGTTCAGAACGTT…
>rpoB_Lcl-607	ACTTGGCAGGACATGACGTAAAATACGGTAAACACCGTACAAGACGCAGTTTTTCACGTATTAAAGAAGTAATCGGTTTGCCAAACCTCATCGAAGTTCAAACATTAAGTTATAAAAACTTCCTCGATGAAGGTCTTGCAAATGTCTTCAAAGAAATGTTTCCAATCGACAACTTTGCGGGTACAATGGAACTCGAATTTGTTGGTTATGAAATGAAAACCCCAAAATACACTGTTGAAGAAGCTCGCGCACATGACGCAAACTATTCAGCACCTATCTATGTAACCTTCCGTCTTGTAAATAAAGAAACTGGTGAATTAAAAACACAAGAAGTCTTCTTTGGTGACTTCCCACTCATGACTGAAATGGGGACATTTATCAATAACGGTTCAGAACGTT…
>rpoB_Lcl-608	ACTTGGCAGGACATGACGTAAAATACGGTAAACACCGTACAAGACGCAGTTTTTCACGTATTAAAGAAGTAATCGGTTTGCCAAACCTCATCGAAGTTCAAACATTAAGTTATAAAAACTTCCTCGATGAAGGTCTTGCAAATGTCTTCAAAGAAATGTTTCCAATCGACAACTTTGCGGGTACAATGGAACTCGAATTTGTTGGTTATGAAATGAAAACCCCAAAATACACTGTTGAAGAAGCTCGCGCACATGACGCAAACTATTCAGCACCTATCTATGTAACCTTCCGTCTTGTAAATAAAGAAACTGGTGAATTAAAAACACAAGAAGTCTTCTTTGGTGACTTCCCACTCATGACTGAAATGGGGACATTTATCAATAACGGTTCAGAACGTT…
>rpoB_Lcl-609	ACTTGGCAGGACATGACGTAAAATACGGTAAACACCGTACAAGACGCAGTTTTTCACGTATTAAAGAAGTAATCGGTTTGCCAAACCTCATCGAAGTTCAAACATTAAGTTATAAAAACTTTCTCGATGAAGGTCTTGCAAATGTCTTCAAAGAAATGTTTCCAATCGACAACTTTGCGGGTACAATGGAACTCGAATTTGTTGGTTATGAAATGAAAACCCCAAAATACACTGTTGAAGAAGCTCGCGCACATGACGCAAACTATTCAGCACCTATCTATGTAACCTTCCGTCTTGTAAATAAAGAAACTGGTGAATTAAAAACACAAGAAGTCTTCTTTGGTGACTTCCCACTCATGACTGAAATGGGGACATTTATCAATAACGGTTCAGAACGTT…
>rpoB_Lcl-610	ACTTGGCAGGACATGACGTAAAATACGGTAAACACCGTACAAGACGCAGTTTTTCACGTATTAAAGAAGTAATCGGTTTGCCAAACCTCATCGAAGTTCAAACATTAAGTTATAAAAACTTCCTCGATGAAGGTCTTGCAAATGTCTTCAAAGAAATGTTTCCAATCGACAACTTTGCGGGTACAATGGAACTCGAATTTGTTGGTTATGAAATGAAAACCCCAAAATACACTGTTGAAGAAGCTCGCGCACATGACGCAAACTATTCAGCACCTATCTATGTAACCTTCCGTCTTGTAAATAAAGAAACTGGTGAATTAAAAACACAAGAAGTCTTCTTTGGTGACTTCCCACTCATGACTGAAATGGGGACATTTATCAATAACGGTTCAGAACGTT…
>rpoB_Lcl-611	ACTTGGCAGGACATGACGTAAAATACGGTAAACACCGTACAAGACGCAGTTTTTCACGTATTAAAGAAGTAATCGGTTTGCCAAACCTCATCGAAGTTCAAACATTAAGTTATAAAAACTTCCTCGATGAAGGTCTTGCAAATGTCTTCAAAGAAATGTTTCCAATCGACAACTTTGCGGGTACAATGGAACTCGAATTTGTTGGTTATGAAATGAAAACCCCAAAATACACTGTTGAAGAAGCTCGCGCACATGACGCAAACTATTCAGCACCTATCTATGTAACCTTCCGTCTTGTAAATAAAGAAACTGGTGAATTAAAAACACAAGAAGTCTTCTTTGGTGACTTCCCACTCATGACTGAAATGGGGACATTTATCAATAACGGTTCAGAACGTT…
>rpoB_Lcl-612	ACTTGGCAGGACATGACGTAAAATACGGTAAACACCGTACAAGACGCAGTTTTTCACGTATTAAAGAAGTAATCGGTTTGCCAAACCTCATCGAAGTTCAAACATTAAGTTATAAAAACTTCCTCGATGAAGGTCTTGCAAATGTCTTCAAAGAAATGTTTCCAATCGACAACTTTGCGGGTACAATGGAACTCGAATTTGTTGGTTATGAAATGAAAACCCCAAAATATACTGTTGAAGAAGCTCGCGCACATGACGCAAACTATTCAGCACCTATCTATGTAACCTTCCGTCTTGTAAATAAAGAAACTGGTGAATTAAAAACACAAGAAGTCTTCTTTGGTGACTTCCCACTCATGACTGAAATGGGGACATTTATCAATAACGGTTCAGAACGTT…
>rpoB_Lcl-613	ACTTGGCAGGACATGACGTAAAATACGGTAAACACCGTACAAGACGCAGTTTTTCACGTATTAAAGAAGTAATCGGTTTGCCAAACCTCATCGAAGTTCAAACATTAAGTTATAAAAACTTCCTCGATGAAGGTCTTGCAAATGTCTTCAAAGAAATGTTTCCAATCGACAACTTTGCGGGTACAATGGAACTCGAATTTGTTGGTTATGAAATGAAAACTCCAAAATACACTGTTGAAGAAGCTCGCGCACATGACGCAAACTATTCAGCACCTATCTATGTAACCTTCCGTCTTGTAAATAAAGAAACTGGTGAATTAAAAACACAAGAAGTCTTCTTTGGTGACTTCCCACTCATGACTGAAATGGGGACATTTATCAATAACGGTTCAGAACGTT…
>rpoB_Lcl-614	ACTTGGCAGGACATGACGTAAAATACGGTAAACACCGTACAAGACGCAGTTTTTCACGTATTAAAGAAGTAATCGGTTTGCCAAACCTCATCGAAGTTCAAACATTAAGTTATAAAAACTTCCTCGATGAAGGTCTTGCAAATGTCTTCAAAGAAATGTTTCCAATCGACAACTTTGCGGGTACAATGGAACTCGAATTTGTTGGTTATGAAATGAAAACCCCAAAATACACTGTTGAAGAAGCTCGCGCACATGACGCAAACTATTCAGCACCTATCTATGTAACCTTCCGTCTTGTAAATAAAGAAACTGGTGAATTAAAAACACAAGAAGTCTTCTTTGGTGACTTCCCACTCATGACTGAAATGGGGACATTTATCAATAACGGTTCAGAACGTT…
>rpoB_Lcl-615	ACTTGGCAGGACATGACGTAAAATACGGTAAACACCGTACAAGACGCAGTTTTTCACGTATTAAAGAAGTAATCGGTTTGCCAAACCTCATCGAAGTTCAAACATTAAGTTATAAAAACTTCCTCGATGAAGGTCTTGCAAATGTCTTCAAAGAAATGTTTCCAATCGACAACTTTGCGGGTACAATGGAACTCGAATTTGTTGGTTATGAAATGAAAACCCCAAAATACACTGTTGAAGAAGCTCGCGCACATGACGCAAACTATTCAGCACCTATCTATGTAACCTTCCGTCTTGTAAATAAAGAAACTGGTGAATTAAAAACACAAGAAGTCTTCTTTGGTGACTTCCCACTCATGACTGAAATGGGGACATTTATCAATAACGGTTCAGAACGTT…
>rpoB_Lcl-616	ACTTGGCAGGACATGACGTAAAATACGGTAAACACCGTACAAGACGCAGTTTTTCACGTATTAAAGAAGTAATCGGTTTGCCAAACCTCATCGAAGTTCAAACATTAAGTTATAAAAACTTCCTCGATGAAGGTCTTGCAAATGTCTTCAAAGAAATGTTTCCAATCGACAACTTTGCGGGTACAATGGAACTCGAATTTGTTGGTTATGAAATGAAAACCCCAAAATACACTGTTGAAGAAGCTCGCGCACATGACGCAAACTATTCAGCACCTATCTATGTAACCTTCCGTCTTGTAAATAAAGAAACTGGTGAATTAAAAACACAAGAAGTCTTCTTTGGTGACTTCCCACTCATGACTGAAATGGGGACATTTATCAATAACGGTTCAGAACGTT…
>rpoB_Lcl-617	ACTTGGCAGGACATGACGTAAAATACGGTAAACACCGTACAAGACGCAGTTTTTCACGTATTAAAGAAGTAATCGGTTTGCCAAACCTCATCGAAGTTCAAACATTAAGTTATAAAAACTTTCTCGATGAAGGTCTTGCAAATGTCTTCAAAGAAATGTTTCCAATCGACAACTTTGCGGGTACAATGGAACTCGAATTTGTTGGTTATGAAATGAAAACCCCAAAATACACTGTTGAAGAAGCTCGCGCACATGACGCAAACTATTCAGCACCTATCTATGTAACCTTCCGTCTTGTAAATAAAGAAACTGGTGAATTAAAAACACAAGAAGTCTTCTTTGGTGACTTCCCACTCATGACTGAAATGGGGACATTTATCAATAACGGTTCAGAACGTT…
>rpoB_Lcl-618	ACTTGGCAGGACATGACGTAAAATACGGTAAACACCGTACAAGACGCAGTTTTTCACGTATTAAAGAAGTAATCGGTTTGCCAAACCTCATCGAAGTTCAAACATTAAGTTATAAAAACTTCCTCGATGAAGGTCTTGCAAATGTCTTCAAAGAAATGTTTCCAATCGACAACTTTGCGGGTACAATGGAACTCGAATTTGTTGGTTATGAAATGAAAACCCCAAAATACACTGTTGAAGAAGCTCGCGCACATGACGCAAACTATTCAGCACCTATCTATGTAACCTTCCGTCTTGTAAATAAAGAAACTGGTGAATTAAAAACACAAGAAGTCTTCTTTGGTGACTTCCCACTCATGACTGAAATGGGGACATTTATCAATAACGGTTCAGAACGTT…
>rpoB_Lcl-619	ACTTGGCAGGACATGACGTAAAATACGGTAAACACCGTACAAGACGCAGTTTTTCACGTATTAAAGAAGTAATCGGTTTGCCAAACCTCATCGAAGTTCAAACATTAAGTTATAAAAACTTCCTCGATGAAGGTCTTGCAAATGTCTTCAAAGAAATGTTTCCAATCGACAACTTTGCGGGTACAATGGAACTCGAATTTGTTGGTTATGAAATGAAAACCCCAAAATACACTGTTGAAGAAGCTCGCGCACATGACGCAAACTATTCAGCACCTATCTATGTAACCTTCCGTCTTGTAAATAAAGAAACTGGTGAATTAAAAACACAAGAAGTCTTCTTTGGTGACTTCCCACTCATGACTGAAATGGGGACATTTATCAATAACGGTTCAGAACGTT…
>rpoB_Lcl-620	ACTTGGCAGGACATGACGTAAAATACGGTAAACACCGTACAAGACGCAGTTTTTCACGTATTAAAGAAGTAATCGGTTTGCCAAACCTCATCGAAGTTCAAACATTAAGTTATAAAAACTTTCTCGATGAAGGTCTTGCAAATGTCTTCAAAGAAATGTTTCCAATCGACAACTTTGCGGGTACAATGGAACTCGAATTTGTTGGTTATGAAATGAAAACCCCAAAATACACTGTTGAAGAAGCTCGCGCACATGACGCAAACTATTCAGCACCTATCTATGTAACCTTCCGTCTTGTAAATAAAGAAACTGGTGAATTAAAAACACAAGAAGTCTTCTTTGGTGACTTCCCACTCATGACTGAAATGGGGACATTTATCAATAACGGTTCAGAACGTT…
>rpoB_Lcl-621	ACTTGGCAGGACATGACGTAAAATACGGTAAACACCGTACAAGACGCAGTTTTTCACGTATTAAAGAAGTAATCGGTTTGCCAAACCTCATCGAAGTTCAAACATTAAGTTATAAAAACTTCCTCGATGAAGGTCTTGCAAATGTCTTCAAAGAAATGTTTCCAATCGACAACTTTGCGGGTACAATGGAACTCGAATTTGTTGGTTATGAAATGAAAACCCCAAAATACACTGTTGAAGAAGCTCGCGCACATGACGCAAACTATTCAGCACCTATCTATGTAACCTTCCGTCTTGTAAATAAAGAAACTGGTGAATTAAAAACACAAGAAGTCTTCTTTGGTGACTTCCCACTCATGACTGAAATGGGGACATTTATCAATAACGGTTCAGAACGTT…
>rpoB_Lcl-622	ACTTGGCAGGACATGACGTAAAATACGGTAAACACCGTACAAGACGCAGTTTTTCACGTATTAAAGAAGTAATCGGTTTGCCAAACCTCATCGAAGTTCAAACATTAAGTTATAAAAACTTCCTCGATGAAGGTCTTGCAAATGTCTTCAAAGAAATGTTTCCAATCGACAACTTTGCGGGTACAATGGAACTCGAATTTGTTGGTTATGAAATGAAAACCCCAAAATACACTGTTGAAGAAGCTCGCGCACATGACGCAAACTATTCAGCACCTATCTATGTAACCTTCCGTCTTGTAAATAAAGAAACTGGTGAATTAAAAACACAAGAAGTCTTCTTTGGTGACTTCCCACTCATGACTGAAATGGGGACATTTATCAATAACGGTTCAGAACGTT…
>rpoB_Lcl-623	ACTTGGCAGGACATGACGTAAAATACGGTAAACACCGTACAAGACGCAGTTTTTCACGTATTAAAGAAGTAATCGGTTTGCCAAACCTCATCGAAGTTCAAACATTAAGTTATAAAAACTTCCTCGATGAAGGTCTTGCAAATGTCTTCAAAGAAATGTTTCCAATCGACAACTTTGCGGGTACAATGGAACTCGAATTTGTTGGTTATGAAATGAAAACCCCAAAATACACTGTTGAAGAAGCTCGCGCACATGACGCAAACTATTCAGCACCTATCTATGTAACCTTCCGTCTTGTAAATAAAGAAACTGGTGAATTAAAAACACAAGAAGTCTTCTTTGGTGACTTCCCACTCATGACTGAAATGGGGACATTTATCAATAACGGTTCAGAACGTT…
>rpoB_Lcl-624	ACTTGGCAGGACATGACGTAAAATACGGTAAACACCGTACAAGACGCAGTTTTTCACGTATTAAAGAAGTAATCGGTTTGCCAAACCTCATCGAAGTTCAAACATTAAGTTATAAAAACTTCCTCGATGAAGGTCTTGCAAATGTCTTCAAAGAAATGTTTCCAATCGACAACTTTGCGGGTACAATGGAACTCGAATTTGTTGGTTATGAAATGAAAACCCCAAAATACACTGTTGAAGAAGCTCGCGCACATGACGCAAACTATTCAGCACCTATCTATGTAACCTTCCGTCTTGTAAATAAAGAAACTGGTGAATTAAAAACACAAGAAGTCTTCTTTGGTGACTTCCCACTCATGACTGAAATGGGGACATTTATCAATAACGGTTCAGAACGTT…
>rpoB_Lcl-625	ACTTGGCAGGACATGACGTAAAATACGGTAAACACCGTACAAGACGCAGTTTTTCACGTATTAAAGAAGTAATCGGTTTGCCAAACCTCATCGAAGTTCAAACATTAAGTTATAAAAACTTCCTCGATGAAGGTCTTGCAAATGTCTTCAAAGAAATGTTTCCAATCGACAACTTTGCGGGTACAATGGAACTCGAATTTGTTGGTTATGAAATGAAAACCCCAAAATATACTGTTGAAGAAGCTCGCGCACATGACGCAAACTATTCAGCACCTATCTATGTAACCTTCCGTCTTGTAAATAAAGAAACTGGTGAATTAAAAACACAAGAAGTCTTCTTTGGTGACTTCCCACTCATGACTGAAATGGGGACATTTATCAATAACGGTTCAGAACGTT…
>rpoB_Lcl-626	ACTTGGCAGGACATGACGTAAAATACGGTAAACACCGTACAAGACGCAGTTTTTCACGTATTAAAGAAGTAATCGGTTTGCCAAACCTCATCGAAGTTCAAACATTAAGTTATAAAAACTTCCTCGATGAAGGTCTTGCAAATGTCTTCAAAGAAATGTTTCCAATCGACAACTTTGCGGGTACAATGGAACTCGAATTTGTTGGTTATGAAATGAAAACCCCAAAATACACTGTTGAAGAAGCTCGCGCACATGACGCAAACTATTCAGCACCTATCTATGTAACCTTCCGTCTTGTAAATAAAGAAACTGGTGAATTAAAAACACAAGAAGTCTTCTTTGGTGACTTCCCACTCATGACTGAAATGGGGACATTTATCAATAACGGTTCAGAACGTT…
>rpoB_Lcl-627	ACTTGGCAGGACATGACGTAAAATACGGTAAACACCGTACAAGACGCAGTTTTTCACGTATTAAAGAAGTAATCGGTTTGCCAAACCTCATCGAAGTTCAAACATTAAGTTATAAAAACTTCCTCGATGAAGGTCTTGCAAATGTCTTCAAAGAAATGTTTCCAATCGACAACTTTGCGGGTACAATGGAACTCGAATTTGTTGGTTATGAAATGAAAACCCCAAAATACACTGTTGAAGAAGCTCGCGCACATGACGCAAACTATTCAGCACCTATCTATGTAACCTTCCGTCTTGTAAATAAAGAAACTGGTGAATTAAAAACACAAGAAGTCTTCTTTGGTGACTTCCCACTCATGACTGAAATGGGGACATTTATCAATAACGGTTCAGAACGTT…
>rpoB_Lcl-628	ACTTGGCAGGACATGACGTAAAATACGGTAAACACCGTACAAGACGCAGTTTTTCACGTATTAAAGAAGTAATCGGTTTGCCAAACCTCATCGAAGTTCAAACATTAAGTTATAAAAACTTCCTCGATGAAGGTCTTGCAAATGTCTTCAAAGAAATGTTTCCAATCGACAACTTTGCGGGTACAATGGAACTCGAATTTGTTGGTTATGAAATGAAAACCCCAAAATATACTGTTGAAGAAGCTCGCGCACATGACGCAAACTATTCAGCACCTATCTATGTAACCTTCCGTCTTGTAAATAAAGAAACTGGTGAATTAAAAACACAAGAAGTCTTCTTTGGTGACTTCCCACTCATGACTGAAATGGGGACATTTATCAATAACGGTTCAGAACGTT…
>rpoB_Lcl-629	ACTTGGCAGGACATGACGTAAAATACGGTAAACACCGTACAAGACGCAGTTTTTCACGTATTAAAGAAGTAATCGGTTTGCCAAACCTCATCGAAGTTCAAACATTAAGTTATAAAAACTTCCTCGATGAAGGTCTTGCAAATGTCTTCAAAGAAATGTTTCCAATCGACAACTTTGCGGGTACAATGGAACTCGAATTTGTTGGTTATGAAATGAAAACTCCAAAATACACTGTTGAAGAAGCTCGCGCACATGACGCAAACTATTCAGCACCTATCTATGTAACCTTCCGTCTTGTAAATAAAGAAACTGGTGAATTAAAAACACAAGAAGTCTTCTTTGGTGACTTCCCACTCATGACTGAAATGGGGACATTTATCAATAACGGTTCAGAACGTT…
>rpoB_Lcl-630	ACTTGGCAGGACATGACGTAAAATACGGTAAACACCGTACAAGACGCAGTTTTTCACGTATTAAAGAAGTAATCGGTTTGCCAAACCTCATCGAAGTTCAAACATTAAGTTATAAAAACTTCCTCGATGAAGGTCTTGCAAATGTCTTCAAAGAAATGTTTCCAATCGACAACTTTGCGGGTACAATGGAACTCGAATTTGTTGGTTATGAAATGAAAACCCCAAAATATACTGTTGAAGAAGCTCGCGCACATGACGCAAACTATTCAGCACCTATCTATGTAACCTTCCGTCTTGTAAATAAAGAAACTGGTGAATTAAAAACACAAGAAGTCTTCTTTGGTGACTTCCCACTCATGACTGAAATGGGGACATTTATCAATAACGGTTCAGAACGTT…
>rpoB_Lcl-631	ACTTGGCAGGACATGACGTAAAATACGGTAAACACCGTACAAGACGCAGTTTTTCACGTATTAAAGAAGTAATCGGTTTGCCAAACCTCATCGAAGTTCAAACATTAAGTTATAAAAACTTCCTCGATGAAGGTCTTGCAAATGTCTTCAAAGAAATGTTTCCAATCGACAACTTTGCGGGTACAATGGAACTCGAATTTGTTGGTTATGAAATGAAAACCCCAAAATACACTGTTGAAGAAGCTCGCGCACATGACGCAAACTATTCAGCACCTATCTATGTAACCTTCCGTCTTGTAAATAAAGAAACTGGTGAATTAAAAACACAAGAAGTCTTCTTTGGTGACTTCCCACTCATGACTGAAATGGGGACATTTATCAATAACGGTTCAGAACGTT…
>rpoB_Lcl-632	ACTTGGCAGGACATGACGTAAAATACGGTAAACACCGTACAAGACGCAGTTTTTCACGTATTAAAGAAGTAATCGGTTTGCCAAACCTCATCGAAGTTCAAACATTAAGTTATAAAAACTTCCTCGATGAAGGTCTTGCAAATGTCTTCAAAGAAATGTTTCCAATCGACAACTTTGCGGGTACAATGGAACTCGAATTTGTTGGTTATGAAATGAAAACCCCAAAATACACTGTTGAAGAAGCTCGCGCACATGACGCAAACTATTCAGCACCTATCTATGTAACCTTCCGTCTTGTAAATAAAGAAACTGGTGAATTAAAAACACAAGAAGTCTTCTTTGGTGACTTCCCACTCATGACTGAAATGGGGACATTTATCAATAACGGTTCAGAACGTT…
>rpoB_Lcl-633	ACTTGGCAGGACATGACGTAAAATACGGTAAACACCGTACAAGACGCAGTTTTTCACGTATTAAAGAAGTAATCGGTTTGCCAAACCTCATCGAAGTTCAAACATTAAGTTATAAAAACTTCCTCGATGAAGGTCTTGCAAATGTCTTCAAAGAAATGTTTCCAATCGACAACTTTGCGGGTACAATGGAACTCGAATTTGTTGGTTATGAAATGAAAACCCCAAAATACACTGTTGAAGAAGCTCGCGCACATGACGCAAACTATTCAGCACCTATCTATGTAACCTTCCGTCTTGTAAATAAAGAAACTGGTGAATTAAAAACACAAGAAGTCTTCTTTGGTGACTTCCCACTCATGACTGAAATGGGGACATTTATCAATAACGGTTCAGAACGTT…
>rpoB_Lcl-634	ACTTGGCAGGACATGACGTAAAATACGGTAAACACCGTACAAGACGCAGTTTTTCACGTATTAAAGAAGTAATCGGTTTGCCAAACCTCATCGAAGTTCAAACATTAAGTTATAAAAACTTCCTCGATGAAGGTCTTGCAAATGTCTTCAAAGAAATGTTTCCAATCGACAACTTTGCGGGTACAATGGAACTCGAATTTGTTGGTTATGAAATGAAAACCCCAAAATACACTGTTGAAGAAGCTCGCGCACATGACGCAAACTATTCAGCACCTATCTATGTAACCTTCCGTCTTGTAAATAAAGAAACTGGTGAATTAAAAACACAAGAAGTCTTCTTTGGTGACTTCCCACTCATGACTGAAATGGGGACATTTATCAATAACGGTTCAGAACGTT…
>rpoB_Lcl-635	ACTTGGCAGGACATGACGTAAAATACGGTAAACACCGTACAAGACGCAGTTTTTCACGTATTAAAGAAGTAATCGGTTTGCCAAACCTCATCGAAGTTCAAACATTAAGTTATAAAAACTTTCTCGATGAAGGTCTTGCAAATGTCTTCAAAGAAATGTTTCCAATCGACAACTTTGCGGGTACAATGGAACTCGAATTTGTTGGTTATGAAATGAAAACCCCAAAATACACTGTTGAAGAAGCTCGCGCACATGACGCAAACTATTCAGCACCTATCTATGTAACCTTCCGTCTTGTAAATAAAGAAACTGGTGAATTAAAAACACAAGAAGTCTTCTTTGGTGACTTCCCACTCATGACTGAAATGGGGACATTTATCAATAACGGTTCAGAACGTT…
>rpoB_Lcl-636	ACTTGGCAGGACATGACGTAAAATACGGTAAACACCGTACAAGACGCAGTTTTTCACGTATTAAAGAAGTAATCGGTTTGCCAAACCTCATCGAAGTTCAAACATTAAGTTATAAAAACTTCCTCGATGAAGGTCTTGCAAATGTCTTCAAAGAAATGTTTCCAATCGACAACTTTGCGGGTACAATGGAACTCGAATTTGTTGGTTATGAAATGAAAACCCCAAAATATACTGTTGAAGAAGCTCGCGCACATGACGCAAACTATTCAGCACCTATCTATGTAACCTTCCGTCTTGTAAATAAAGAAACTGGTGAATTAAAAACACAAGAAGTCTTTTTTGGTGACTTCCCACTCATGACTGAAATGGGGACATTTATCAATAACGGTTCAGAACGTT…
>rpoB_Lcl-637	ACTTGGCAGGACATGACGTAAAATACGGTAAACACCGTACAAGACGCAGTTTTTCACGTATTAAAGAAGTAATCGGTTTGCCAAACCTCATCGAAGTTCAAACATTAAGTTATAAAAACTTTCTCGATGAAGGTCTTGCAAATGTCTTCAAAGAAATGTTTCCAATCGACAACTTTGCGGGTACAATGGAACTCGAATTTGTTGGTTATGAAATGAAAACCCCAAAATACACTGTTGAAGAAGCTCGCGCACATGACGCAAACTATTCAGCACCTATCTATGTAACCTTCCGTCTTGTAAATAAAGAAACTGGTGAATTAAAAACACAAGAAGTCTTCTTTGGTGACTTCCCACTCATGACTGAAATGGGGACATTTATCAATAACGGTTCAGAACGTT…
>rpoB_Lcl-638	ACTTGGCAGGACATGACGTAAAATACGGTAAACACCGTACAAGACGCAGTTTTTCACGTATTAAAGAAGTAATCGGTTTGCCAAACCTCATCGAAGTTCAAACATTAAGTTATAAAAACTTTCTCGATGAAGGTCTTGCAAATGTCTTCAAAGAAATGTTTCCAATCGACAACTTTGCGGGTACAATGGAACTCGAATTTGTTGGTTATGAAATGAAAACCCCAAAATACACTGTTGAAGAAGCTCGCGCACATGACGCAAACTATTCAGCACCTATCTATGTAACCTTCCGTCTTGTAAATAAAGAAACTGGTGAATTAAAAACACAAGAAGTCTTCTTTGGTGACTTCCCACTCATGACTGAAATGGGGACATTTATCAATAACGGTTCAGAACGTT…
>rpoB_Lcl-639	ACTTGGCAGGACATGACGTAAAATACGGTAAACACCGTACAAGACGCAGTTTTTCACGTATTAAAGAAGTAATCGGTTTGCCAAACCTCATCGAAGTTCAAACATTAAGTTATAAAAACTTCCTCGATGAAGGTCTTGCAAATGTCTTCAAAGAAATGTTTCCAATCGACAACTTTGCGGGTACAATGGAACTCGAATTTGTTGGTTATGAAATGAAAACCCCAAAATACACTGTTGAAGAAGCTCGCGCACATGACGCAAACTATTCAGCACCTATCTATGTAACCTTCCGTCTTGTAAATAAAGAAACTGGTGAATTAAAAACACAAGAAGTCTTCTTTGGTGACTTCCCACTCATGACTGAAATGGGGACATTTATCAATAACGGTTCAGAACGTT…
>rpoB_Lcl-640	ACTTGGCAGGACATGACGTAAAATACGGTAAACACCGTACAAGACGCAGTTTTTCACGTATTAAAGAAGTAATCGGTTTGCCAAACCTCATCGAAGTTCAAACATTAAGTTATAAAAACTTCCTCGATGAAGGTCTTGCAAATGTCTTCAAAGAAATGTTTCCAATCGACAACTTTGCGGGTACAATGGAACTCGAATTTGTTGGTTATGAAATGAAAACCCCAAAATACACTGTTGAAGAAGCTCGCGCACATGACGCAAACTATTCAGCACCTATCTATGTAACCTTCCGTCTTGTAAATAAAGAAACTGGTGAATTAAAAACACAAGAAGTCTTCTTTGGTGACTTCCCACTCATGACTGAAATGGGGACATTTATCAATAACGGTTCAGAACGTT…
>rpoB_Lcl-641	ACTTGGCAGGACATGACGTAAAATACGGTAAACACCGTACAAGACGCAGTTTTTCACGTATTAAAGAAGTAATCGGTTTGCCAAACCTCATCGAAGTTCAAACATTAAGTTATAAAAACTTCCTCGATGAAGGTCTTGCAAATGTCTTCAAAGAAATGTTTCCAATCGACAACTTTGCGGGTACAATGGAACTCGAATTTGTTGGTTATGAAATGAAAACCCCAAAATACACTGTTGAAGAAGCTCGCGCACATGACGCAAACTATTCAGCACCTATCTATGTAACCTTCCGTCTTGTAAATAAAGAAACTGGTGAATTAAAAACACAAGAAGTCTTCTTTGGTGACTTCCCACTCATGACTGAAATGGGGACATTTATCAATAACGGTTCAGAACGTT…
>rpoB_Lcl-642	ACTTGGCAGGACATGACGTAAAATACGGTAAACACCGTACAAGACGCAGTTTTTCACGTATTAAAGAAGTAATCGGTTTGCCAAACCTCATCGAAGTTCAAACATTAAGTTATAAAAACTTCCTCGATGAAGGTCTTGCAAATGTCTTCAAAGAAATGTTTCCAATCGACAACTTTGCGGGTACAATGGAACTCGAATTTGTTGGTTATGAAATGAAAACCCCAAAATACACTGTTGAAGAAGCTCGCGCACATGACGCAAACTATTCAGCACCTATCTATGTAACCTTCCGTCTTGTAAATAAAGAAACTGGTGAATTAAAAACACAAGAAGTCTTCTTTGGTGACTTCCCACTCATGACTGAAATGGGGACATTTATCAATAACGGTTCAGAACGTT…
>rpoB_Lcl-643	ACTTGGCAGGACATGACGTAAAATACGGTAAACACCGTACAAGACGCAGTTTTTCACGTATTAAAGAAGTAATCGGTTTGCCAAACCTCATCGAAGTTCAAACATTAAGTTATAAAAACTTCCTCGATGAAGGTCTTGCAAATGTCTTCAAAGAAATGTTTCCAATCGACAACTTTGCGGGTACAATGGAACTCGAATTTGTTGGTTATGAAATGAAAACCCCAAAATACACTGTTGAAGAAGCTCGCGCACATGACGCAAACTATTCAGCACCTATCTATGTAACCTTCCGTCTTGTAAATAAAGAAACTGGTGAATTAAAAACACAAGAAGTCTTCTTTGGTGACTTCCCACTCATGACTGAAATGGGGACATTTATCAATAACGGTTCAGAACGTT…
>rpoB_Lcl-644	ACTTGGCAGGACATGACGTAAAATACGGTAAACACCGTACAAGACGCAGTTTTTCACGTATTAAAGAAGTAATCGGTTTGCCAAACCTCATCGAAGTTCAAACATTAAGTTATAAAAACTTCCTCGATGAAGGTCTTGCAAATGTCTTCAAAGAAATGTTTCCAATCGACAACTTTGCGGGTACAATGGAACTCGAATTTGTTGGTTATGAAATGAAAACCCCAAAATACACTGTTGAAGAAGCTCGCGCACATGACGCAAACTATTCAGCACCTATCTATGTAACCTTCCGTCTTGTAAATAAAGAAACTGGTGAATTAAAAACACAAGAAGTCTTCTTTGGTGACTTCCCACTCATGACTGAAATGGGGACATTTATCAATAACGGTTCAGAACGTT…
>rpoB_Lcl-645	ACTTGGCAGGACATGACGTAAAATACGGTAAACACCGTACAAGACGCAGTTTTTCACGTATTAAAGAAGTAATCGGTTTGCCAAACCTCATCGAAGTTCAAACATTAAGTTATAAAAACTTCCTCGATGAAGGTCTTGCAAATGTCTTCAAAGAAATGTTTCCAATCGACAACTTTGCGGGTACAATGGAACTCGAATTTGTTGGTTATGAAATGAAAACCCCAAAATACACTGTTGAAGAAGCTCGCGCACATGACGCAAACTATTCAGCACCTATCTATGTAACCTTCCGTCTTGTAAATAAAGAAACTGGTGAATTAAAAACACAAGAAGTCTTCTTTGGTGACTTCCCACTCATGACTGAAATGGGGACATTTATCAATAACGGTTCAGAACGTT…
>rpoB_Lcl-646	ACTTGGCAGGACATGACGTAAAATACGGTAAACACCGTACAAGACGCAGTTTTTCACGTATTAAAGAAGTAATCGGTTTGCCAAACCTCATCGAAGTTCAAACATTAAGTTATAAAAACTTCCTCGATGAAGGTCTTGCAAATGTCTTCAAAGAAATGTTTCCAATCGACAACTTTGCGGGTACAATGGAACTCGAATTTGTTGGTTATGAAATGAAAACCCCAAAATACACTGTTGAAGAAGCTCGCGCACATGACGCAAACTATTCAGCACCTATCTATGTAACCTTCCGTCTTGTAAATAAAGAAACTGGTGAATTAAAAACACAAGAAGTCTTCTTTGGTGACTTCCCACTCATGACTGAAATGGGGACATTTATCAATAACGGTTCAGAACGTT…
>rpoB_Lcl-647	ACTTGGCAGGACATGACGTAAAATACGGTAAACACCGTACAAGACGCAGTTTTTCACGTATTAAAGAAGTAATCGGTTTGCCAAACCTCATCGAAGTTCAAACATTAAGTTATAAAAACTTCCTCGATGAAGGTCTTGCAAATGTCTTCAAAGAAATGTTTCCAATCGACAACTTTGCGGGTACAATGGAACTCGAATTTGTTGGTTATGAAATGAAAACCCCAAAATATACTGTTGAAGAAGCTCGCGCACATGACGCAAACTATTCAGCACCTATCTATGTAACCTTCCGTCTTGTAAATAAAGAAACTGGTGAATTAAAAACACAAGAAGTCTTTTTTGGTGACTTCCCACTCATGACTGAAATGGGGACATTTATCAATAACGGTTCAGAACGTT…
>rpoB_Lcl-648	ACTTGGCAGGACATGACGTAAAATACGGTAAACACCGTACAAGACGCAGTTTTTCACGTATTAAAGAAGTAATCGGTTTGCCAAACCTCATCGAAGTTCAAACATTAAGTTATAAAAACTTCCTCGATGAAGGTCTTGCAAATGTCTTCAAAGAAATGTTTCCAATCGACAACTTTGCGGGTACAATGGAACTCGAATTTGTTGGTTATGAAATGAAAACCCCAAAATACACTGTTGAAGAAGCTCGCGCACATGACGCAAACTATTCAGCACCTATCTATGTAACCTTCCGTCTTGTAAATAAAGAAACTGGTGAATTAAAAACACAAGAAGTCTTCTTTGGTGACTTCCCACTCATGACTGAAATGGGGACATTTATCAATAACGGTTCAGAACGTT…
>rpoB_Lcl-649	ACTTGGCAGGACATGACGTAAAATACGGTAAACACCGTACAAGACGCAGTTTTTCACGTATTAAAGAAGTAATCGGTTTGCCAAACCTCATCGAAGTTCAAACATTAAGTTATAAAAACTTTCTCGATGAAGGTCTTGCAAATGTCTTCAAAGAAATGTTTCCAATCGACAACTTTGCGGGTACAATGGAACTCGAATTTGTTGGTTATGAAATGAAAACCCCAAAATACACTGTTGAAGAAGCTCGCGCACATGACGCAAACTATTCAGCACCTATCTATGTAACCTTCCGTCTTGTAAATAAAGAAACTGGTGAATTAAAAACACAAGAAGTCTTCTTTGGTGACTTCCCACTCATGACTGAAATGGGGACATTTATCAATAACGGTTCAGAACGTT…
>rpoB_Lcl-650	ACTTGGCAGGACATGACGTAAAATACGGTAAACACCGTACAAGACGCAGTTTTTCACGTATTAAAGAAGTAATCGGTTTGCCAAACCTCATCGAAGTTCAAACATTAAGTTATAAAAACTTCCTCGATGAAGGTCTTGCAAATGTCTTCAAAGAAATGTTTCCAATCGACAACTTTGCGGGTACAATGGAACTCGAATTTGTTGGTTATGAAATGAAAACCCCAAAATACACTGTTGAAGAAGCTCGCGCACATGACGCAAACTATTCAGCACCTATCTATGTAACCTTCCGTCTTGTAAATAAAGAAACTGGTGAATTAAAAACACAAGAAGTCTTCTTTGGTGACTTCCCACTCATGACTGAAATGGGGACATTTATCAATAACGGTTCAGAACGTT…
>rpoB_Lcl-651	ACTTGGCAGGACATGACGTAAAATACGGTAAACACCGTACAAGACGCAGTTTTTCACGTATTAAAGAAGTAATCGGTTTGCCAAACCTCATCGAAGTTCAAACATTAAGTTATAAAAACTTCCTCGATGAAGGTCTTGCAAATGTCTTCAAAGAAATGTTTCCAATCGACAACTTTGCGGGTACAATGGAACTCGAATTTGTTGGTTATGAAATGAAAACCCCAAAATACACTGTTGAAGAAGCTCGCGCACATGACGCAAACTATTCAGCACCTATCTATGTAACCTTCCGTCTTGTAAATAAAGAAACTGGTGAATTAAAAACACAAGAAGTCTTCTTTGGTGACTTCCCACTCATGACTGAAATGGGGACATTTATCAATAACGGTTCAGAACGTT…
>rpoB_Lcl-652	ACTTGGCAGGACATGACGTAAAATACGGTAAACACCGTACAAGACGCAGTTTTTCACGTATTAAAGAAGTAATCGGTTTGCCAAACCTCATCGAAGTTCAAACATTAAGTTATAAAAACTTCCTCGATGAAGGTCTTGCAAATGTCTTCAAAGAAATGTTTCCAATCGACAACTTTGCGGGTACAATGGAACTCGAATTTGTTGGTTATGAAATGAAAACCCCAAAATACACTGTTGAAGAAGCTCGCGCACATGACGCAAACTATTCAGCACCTATCTATGTAACCTTCCGTCTTGTAAATAAAGAAACTGGTGAATTAAAAACACAAGAAGTCTTCTTTGGTGACTTCCCACTCATGACTGAAATGGGGACATTTATCAATAACGGTTCAGAACGTT…
>rpoB_Lcl-653	ACTTGGCAGGACATGACGTAAAATACGGTAAACACCGTACAAGACGCAGTTTTTCACGTATTAAAGAAGTAATCGGTTTGCCAAACCTCATCGAAGTTCAAACATTAAGTTATAAAAACTTTCTCGATGAAGGTCTTGCAAATGTCTTCAAAGAAATGTTTCCAATCGACAACTTTGCGGGTACAATGGAACTCGAATTTGTTGGTTATGAAATGAAAACCCCAAAATACACTGTTGAAGAAGCTCGCGCACATGACGCAAACTATTCAGCACCTATCTATGTAACCTTCCGTCTTGTAAATAAAGAAACTGGTGAATTAAAAACACAAGAAGTCTTCTTTGGTGACTTCCCACTCATGACTGAAATGGGGACATTTATCAATAACGGTTCAGAACGTT…
>rpoB_Lcl-654	ACTTGGCAGGACATGACGTAAAATACGGTAAACACCGTACAAGACGCAGTTTTTCACGTATTAAAGAAGTAATCGGTTTGCCAAACCTCATCGAAGTTCAAACATTAAGTTATAAAAACTTCCTCGATGAAGGTCTTGCAAATGTCTTCAAAGAAATGTTTCCAATCGACAACTTTGCGGGTACAATGGAACTCGAATTTGTTGGTTATGAAATGAAAACCCCAAAATACACTGTTGAAGAAGCTCGCGCACATGACGCAAACTATTCAGCACCTATCTATGTAACCTTCCGTCTTGTAAATAAAGAAACTGGTGAATTAAAAACACAAGAAGTCTTCTTTGGTGACTTCCCACTCATGACTGAAATGGGGACATTTATCAATAACGGTTCAGAACGTT…
>rpoB_Lcl-655	ACTTGGCAGGACATGACGTAAAATACGGTAAACACCGTACAAGACGCAGTTTTTCACGTATTAAAGAAGTAATCGGTTTGCCAAACCTCATCGAAGTTCAAACATTAAGTTATAAAAACTTCCTCGATGAAGGTCTTGCAAATGTCTTCAAAGAAATGTTTCCAATCGACAACTTTGCGGGTACAATGGAACTCGAATTTGTTGGTTATGAAATGAAAACCCCAAAATACACTGTTGAAGAAGCTCGCGCACATGACGCAAACTATTCAGCACCTATCTATGTAACCTTCCGTCTTGTAAATAAAGAAACTGGTGAATTAAAAACACAAGAAGTCTTCTTTGGTGACTTCCCACTCATGACTGAAATGGGGACATTTATCAATAACGGTTCAGAACGTT…
>rpoB_Lcl-656	ACTTGGCAGGACATGACGTAAAATACGGTAAACACCGTACAAGACGCAGTTTTTCACGTATTAAAGAAGTAATCGGTTTGCCAAACCTCATCGAAGTTCAAACATTAAGTTATAAAAACTTCCTCGATGAAGGTCTTGCAAATGTCTTCAAAGAAATGTTTCCAATCGACAACTTTGCGGGTACAATGGAACTCGAATTTGTTGGTTATGAAATGAAAACCCCAAAATACACTGTTGAAGAAGCTCGCGCACATGACGCAAACTATTCAGCACCTATCTATGTAACCTTCCGTCTTGTAAATAAAGAAACTGGTGAATTAAAAACACAAGAAGTCTTCTTTGGTGACTTCCCACTCATGACTGAAATGGGGACATTTATCAATAACGGTTCAGAACGTT…
>rpoB_Lcl-657	ACTTGGCAGGACATGACGTAAAATACGGTAAACACCGTACAAGACGCAGTTTTTCACGTATTAAAGAAGTAATCGGTTTGCCAAACCTCATCGAAGTTCAAACATTAAGTTATAAAAACTTCCTCGATGAAGGTCTTGCAAATGTCTTCAAAGAAATGTTTCCAATCGACAACTTTGCGGGTACAATGGAACTCGAATTTGTTGGTTATGAAATGAAAACCCCAAAATACACTGTTGAAGAAGCTCGCGCACATGACGCAAACTATTCAGCACCTATCTATGTAACCTTCCGTCTTGTAAATAAAGAAACTGGTGAATTAAAAACACAAGAAGTCTTCTTTGGTGACTTCCCACTCATGACTGAAATGGGGACATTTATCAATAACGGTTCAGAACGTT…
>rpoB_Lcl-658	ACTTGGCAGGACATGACGTAAAATACGGTAAACACCGTACAAGACGCAGTTTTTCACGTATTAAAGAAGTAATCGGTTTGCCAAACCTCATCGAAGTTCAAACATTAAGTTATAAAAACTTCCTCGATGAAGGTCTTGCAAATGTCTTCAAAGAAATGTTTCCAATCGACAACTTTGCGGGTACAATGGAACTCGAATTTGTTGGTTATGAAATGAAAACCCCAAAATACACTGTTGAAGAAGCTCGCGCACATGACGCAAACTATTCAGCACCTATCTATGTAACCTTCCGTCTTGTAAATAAAGAAACTGGTGAATTAAAAACACAAGAAGTCTTCTTTGGTGACTTCCCACTCATGACTGAAATGGGGACATTTATCAATAACGGTTCAGAACGTT…
>rpoB_Lcl-659	ACTTGGCAGGACATGACGTAAAATACGGTAAACACCGTACAAGACGCAGTTTTTCACGTATTAAAGAAGTAATCGGTTTGCCAAACCTCATCGAAGTTCAAACATTAAGTTATAAAAACTTCCTCGATGAAGGTCTTGCAAATGTCTTCAAAGAAATGTTTCCAATCGACAACTTTGCGGGTACAATGGAACTCGAATTTGTTGGTTATGAAATGAAAACCCCAAAATATACTGTTGAAGAAGCTCGCGCACATGACGCAAACTATTCAGCACCTATCTATGTAACCTTCCGTCTTGTAAATAAAGAAACTGGTGAATTAAAAACACAAGAAGTCTTCTTTGGTGACTTCCCACTCATGACTGAAATGGGGACATTTATCAATAACGGTTCAGAACGTT…
>rpoB_Lcl-660	ACTTGGCAGGACATGACGTAAAATACGGTAAACACCGTACAAGACGCAGTTTTTCACGTATTAAAGAAGTAATCGGTTTGCCAAACCTCATCGAAGTTCAAACATTAAGTTATAAAAACTTCCTCGATGAAGGTCTTGCAAATGTCTTCAAAGAAATGTTTCCAATCGACAACTTTGCGGGTACAATGGAACTCGAATTTGTTGGTTATGAAATGAAAACCCCAAAATACACTGTTGAAGAAGCTCGCGCACATGACGCAAACTATTCAGCACCTATCTATGTAACCTTCCGTCTTGTAAATAAAGAAACTGGTGAATTAAAAACACAAGAAGTCTTCTTTGGTGACTTCCCACTCATGACTGAAATGGGGACATTTATCAATAACGGTTCAGAACGTT…
>rpoB_Lcl-661	ACTTGGCAGGACATGACGTAAAATACGGTAAACACCGTACAAGACGCAGTTTTTCACGTATTAAAGAAGTAATCGGTTTGCCAAACCTCATCGAAGTTCAAACATTAAGTTATAAAAACTTTCTCGATGAAGGTCTTGCAAATGTCTTCAAAGAAATGTTTCCAATCGACAACTTTGCGGGTACAATGGAACTCGAATTTGTTGGTTATGAAATGAAAACCCCAAAATACACTGTTGAAGAAGCTCGCGCACATGACGCAAACTATTCAGCACCTATCTATGTAACCTTCCGTCTTGTAAATAAAGAAACTGGTGAATTAAAAACACAAGAAGTCTTCTTTGGTGACTTCCCACTCATGACTGAAATGGGGACATTTATCAATAACGGTTCAGAACGTT…
>rpoB_Lcl-662	ACTTGGCAGGACATGACGTAAAATACGGTAAACACCGTACAAGACGCAGTTTTTCACGTATTAAAGAAGTAATCGGTTTGCCAAACCTCATCGAAGTTCAAACATTAAGTTATAAAAACTTTCTCGATGAAGGTCTTGCAAATGTCTTCAAAGAAATGTTTCCAATCGACAACTTTGCGGGTACAATGGAACTCGAATTTGTTGGTTATGAAATGAAAACCCCAAAATACACTGTTGAAGAAGCTCGCGCACATGACGCAAACTATTCAGCACCTATCTATGTAACCTTCCGTCTTGTAAATAAAGAAACTGGTGAATTAAAAACACAAGAAGTCTTCTTTGGTGACTTCCCACTCATGACTGAAATGGGGACATTTATCAATAACGGTTCAGAACGTT…
>rpoB_Lcl-663	ACTTGGCAGGACATGACGTAAAATACGGTAAACACCGTACAAGACGCAGTTTTTCACGTATTAAAGAAGTAATCGGTTTGCCAAACCTCATCGAAGTTCAAACATTAAGTTATAAAAACTTCCTCGATGAAGGTCTTGCAAATGTCTTCAAAGAAATGTTTCCAATCGACAACTTTGCGGGTACAATGGAACTCGAATTTGTTGGTTATGAAATGAAAACCCCAAAATACACTGTTGAAGAAGCTCGCGCACATGACGCAAACTATTCAGCACCTATCTATGTAACCTTCCGTCTTGTAAATAAAGAAACTGGTGAATTAAAAACACAAGAAGTCTTCTTTGGTGACTTCCCACTCATGACTGAAATGGGGACATTTATCAATAACGGTTCAGAACGTT…
>rpoB_Lcl-664	ACTTGGCAGGACATGACGTAAAATACGGTAAACACCGTACAAGACGCAGTTTTTCACGTATTAAAGAAGTAATCGGTTTGCCAAACCTCATCGAAGTTCAAACATTAAGTTATAAAAACTTCCTCGATGAAGGTCTTGCAAATGTCTTCAAAGAAATGTTTCCAATCGACAACTTTGCGGGTACAATGGAACTCGAATTTGTTGGTTATGAAATGAAAACCCCAAAATATACTGTTGAAGAAGCTCGCGCACATGACGCAAACTATTCAGCACCTATCTATGTAACCTTCCGTCTTGTAAATAAAGAAACTGGTGAATTAAAAACACAAGAAGTCTTCTTTGGTGACTTCCCACTCATGACTGAAATGGGGACATTTATCAATAACGGTTCAGAACGTT…
>rpoB_Lcl-665	ACTTGGCAGGACATGACGTAAAATACGGTAAACACCGTACAAGACGCAGTTTTTCACGTATTAAAGAAGTAATCGGTTTGCCAAACCTCATCGAAGTTCAAACATTAAGTTATAAAAACTTCCTCGATGAAGGTCTTGCAAATGTCTTCAAAGAAATGTTTCCAATCGACAACTTTGCGGGTACAATGGAACTCGAATTTGTTGGTTATGAAATGAAAACCCCAAAATACACTGTTGAAGAAGCTCGCGCACATGACGCAAACTATTCAGCACCTATCTATGTAACCTTCCGTCTTGTAAATAAAGAAACTGGTGAATTAAAAACACAAGAAGTCTTCTTTGGTGACTTCCCACTCATGACTGAAATGGGGACATTTATCAATAACGGTTCAGAACGTT…
>rpoB_Lcl-666	ACTTGGCAGGACATGACGTAAAATACGGTAAACACCGTACAAGACGCAGTTTTTCACGTATTAAAGAAGTAATCGGTTTGCCAAACCTCATCGAAGTTCAAACATTAAGTTATAAAAACTTTCTCGATGAAGGTCTTGCAAATGTCTTCAAAGAAATGTTTCCAATCGACAACTTTGCGGGTACAATGGAACTCGAATTTGTTGGTTATGAAATGAAAACCCCAAAATACACTGTTGAAGAAGCTCGCGCACATGACGCAAACTATTCAGCACCTATCTATGTAACCTTCCGTCTTGTAAATAAAGAAACTGGTGAATTAAAAACACAAGAAGTCTTCTTTGGTGACTTCCCACTCATGACTGAAATGGGGACATTTATCAATAACGGTTCAGAACGTT…
>rpoB_Lcl-667	ACTTGGCAGGACATGACGTAAAATACGGTAAACACCGTACAAGACGCAGTTTTTCACGTATTAAAGAAGTAATCGGTTTGCCAAACCTCATCGAAGTTCAAACATTAAGTTATAAAAACTTCCTCGATGAAGGTCTTGCAAATGTCTTCAAAGAAATGTTTCCAATCGACAACTTTGCGGGTACAATGGAACTCGAATTTGTTGGTTATGAAATGAAAACCCCAAAATACACTGTTGAAGAAGCTCGCGCACATGACGCAAACTATTCAGCACCTATCTATGTAACCTTCCGTCTTGTAAATAAAGAAACTGGTGAATTAAAAACACAAGAAGTCTTCTTTGGTGACTTCCCACTCATGACTGAAATGGGGACATTTATCAATAACGGTTCAGAACGTT…
>rpoB_Lcl-668	ACTTGGCAGGACATGACGTAAAATACGGTAAACACCGTACAAGACGCAGTTTTTCACGTATTAAAGAAGTAATCGGTTTGCCAAACCTCATCGAAGTTCAAACATTAAGTTATAAAAACTTCCTCGATGAAGGTCTTGCAAATGTCTTCAAAGAAATGTTTCCAATCGACAACTTTGCGGGTACAATGGAACTCGAATTTGTTGGTTATGAAATGAAAACCCCAAAATACACTGTTGAAGAAGCTCGCGCACATGACGCAAACTATTCAGCACCTATCTATGTAACCTTCCGTCTTGTAAATAAAGAAACTGGTGAATTAAAAACACAAGAAGTCTTCTTTGGTGACTTCCCACTCATGACTGAAATGGGGACATTTATCAATAACGGTTCAGAACGTT…
>rpoB_Lcl-669	ACTTGGCAGGACATGACGTAAAATACGGTAAACACCGTACAAGACGCAGTTTTTCACGTATTAAAGAAGTAATCGGTTTGCCAAACCTCATCGAAGTTCAAACATTAAGTTATAAAAACTTCCTCGATGAAGGTCTTGCAAATGTCTTCAAAGAAATGTTTCCAATCGACAACTTTGCGGGTACAATGGAACTCGAATTTGTTGGTTATGAAATGAAAACCCCAAAATACACTGTTGAAGAAGCTCGCGCACATGACGCAAACTATTCAGCACCTATCTATGTAACCTTCCGTCTTGTAAATAAAGAAACTGGTGAATTAAAAACACAAGAAGTCTTCTTTGGTGACTTCCCACTCATGACTGAAATGGGGACATTTATCAATAACGGTTCAGAACGTT…
>rpoB_Lcl-670	ACTTGGCAGGACATGACGTAAAATACGGTAAACACCGTACAAGACGCAGTTTTTCACGTATTAAAGAAGTAATCGGTTTGCCAAACCTCATCGAAGTTCAAACATTAAGTTATAAAAACTTTCTCGATGAAGGTCTTGCAAATGTCTTCAAAGAAATGTTTCCAATCGACAACTTTGCGGGTACAATGGAACTCGAATTTGTTGGTTATGAAATGAAAACCCCAAAATACACTGTTGAAGAAGCTCGCGCACATGACGCAAACTATTCAGCACCTATCTATGTAACCTTCCGTCTTGTAAATAAAGAAACTGGTGAATTAAAAACACAAGAAGTCTTCTTTGGTGACTTCCCACTCATGACTGAAATGGGGACATTTATCAATAACGGTTCAGAACGTT…
>rpoB_Lcl-671	ACTTGGCAGGACATGACGTAAAATACGGTAAACACCGTACAAGACGCAGTTTTTCACGTATTAAAGAAGTAATCGGTTTGCCAAACCTCATCGAAGTTCAAACATTAAGTTATAAAAACTTTCTCGATGAAGGTCTTGCAAATGTCTTCAAAGAAATGTTTCCAATCGACAACTTTGCGGGTACAATGGAACTCGAATTTGTTGGTTATGAAATGAAAACCCCAAAATACACTGTTGAAGAAGCTCGCGCACATGACGCAAACTATTCAGCACCTATCTATGTAACCTTCCGTCTTGTAAATAAAGAAACTGGTGAATTAAAAACACAAGAAGTCTTCTTTGGTGACTTCCCACTCATGACTGAAATGGGGACATTTATCAATAACGGTTCAGAACGTT…
>rpoB_Lcl-672	ACTTGGCAGGACATGACGTAAAATACGGTAAACACCGTACAAGACGCAGTTTTTCACGTATTAAAGAAGTAATCGGTTTGCCAAACCTCATCGAAGTTCAAACATTAAGTTATAAAAACTTTCTCGATGAAGGTCTTGCAAATGTCTTCAAAGAAATGTTTCCAATCGACAACTTTGCGGGTACAATGGAACTCGAATTTGTTGGTTATGAAATGAAAACCCCAAAATACACTGTTGAAGAAGCTCGCGCACATGACGCAAACTATTCAGCACCTATCTATGTAACCTTCCGTCTTGTAAATAAAGAAACTGGTGAATTAAAAACACAAGAAGTCTTCTTTGGTGACTTCCCACTCATGACTGAAATGGGGACATTTATCAATAACGGTTCAGAACGTT…
>rpoB_Lcl-673	ACTTGGCAGGACATGACGTAAAATACGGTAAACACCGTACAAGACGCAGTTTTTCACGTATTAAAGAAGTAATCGGTTTGCCAAACCTCATCGAAGTTCAAACATTAAGTTATAAAAACTTCCTCGATGAAGGTCTTGCAAATGTCTTCAAAGAAATGTTTCCAATCGACAACTTTGCGGGTACAATGGAACTCGAATTTGTTGGTTATGAAATGAAAACCCCAAAATACACTGTTGAAGAAGCTCGCGCACATGACGCAAACTATTCAGCACCTATCTATGTAACCTTCCGTCTTGTAAATAAAGAAACTGGTGAATTAAAAACACAAGAAGTCTTCTTTGGTGACTTCCCACTCATGACTGAAATGGGGACATTTATCAATAACGGTTCAGAACGTT…
>rpoB_Lcl-674	ACTTGGCAGGACATGACGTAAAATACGGTAAACACCGTACAAGACGCAGTTTTTCACGTATTAAAGAAGTAATCGGTTTGCCAAACCTCATCGAAGTTCAAACATTAAGTTATAAAAACTTCCTCGATGAAGGTCTTGCAAATGTCTTCAAAGAAATGTTTCCAATCGACAACTTTGCGGGTACAATGGAACTCGAATTTGTTGGTTATGAAATGAAAACCCCAAAATACACTGTTGAAGAAGCTCGCGCACATGACGCAAACTATTCAGCACCTATCTATGTAACCTTCCGTCTTGTAAATAAAGAAACTGGTGAATTAAAAACACAAGAAGTCTTCTTTGGTGACTTCCCACTCATGACTGAAATGGGGACATTTATCAATAACGGTTCAGAACGTT…
>rpoB_Lcl-675	ACTTGGCAGGACATGACGTAAAATACGGTAAACACCGTACAAGACGCAGTTTTTCACGTATTAAAGAAGTAATCGGTTTGCCAAACCTCATCGAAGTTCAAACATTAAGTTATAAAAACTTTCTCGATGAAGGTCTTGCAAATGTCTTCAAAGAAATGTTTCCAATCGACAACTTTGCGGGTACAATGGAACTCGAATTTGTTGGTTATGAAATGAAAACCCCAAAATACACTGTTGAAGAAGCTCGCGCACATGACGCAAACTATTCAGCACCTATCTATGTAACCTTCCGTCTTGTAAATAAAGAAACTGGTGAATTAAAAACACAAGAAGTCTTCTTTGGTGACTTCCCACTCATGACTGAAATGGGGACATTTATCAATAACGGTTCAGAACGTT…
>rpoB_Lcl-676	ACTTGGCAGGACATGACGTAAAATACGGTAAACACCGTACAAGACGCAGTTTTTCACGTATTAAAGAAGTAATCGGTTTGCCAAACCTCATCGAAGTTCAAACATTAAGTTATAAAAACTTCCTCGATGAAGGTCTTGCAAATGTCTTCAAAGAAATGTTTCCAATCGACAACTTTGCGGGTACAATGGAACTCGAATTTGTTGGTTATGAAATGAAAACCCCAAAATACACTGTTGAAGAAGCTCGCGCACATGACGCAAACTATTCAGCACCTATCTATGTAACCTTCCGTCTTGTAAATAAAGAAACTGGTGAATTAAAAACACAAGAAGTCTTCTTTGGTGACTTCCCACTCATGACTGAAATGGGGACATTTATCAATAACGGTTCAGAACGTT…
>rpoB_Lcl-677	ACTTGGCAGGACATGACGTAAAATACGGTAAACACCGTACAAGACGCAGTTTTTCACGTATTAAAGAAGTAATCGGTTTGCCAAACCTCATCGAAGTTCAAACATTAAGTTATAAAAACTTCCTCGATGAAGGTCTTGCAAATGTCTTCAAAGAAATGTTTCCAATCGACAACTTTGCGGGTACAATGGAACTCGAATTTGTTGGTTATGAAATGAAAACCCCAAAATACACTGTTGAAGAAGCTCGCGCACATGACGCAAACTATTCAGCACCTATCTATGTAACCTTCCGTCTTGTAAATAAAGAAACTGGTGAATTAAAAACACAAGAAGTCTTCTTTGGTGACTTCCCACTCATGACTGAAATGGGGACATTTATCAATAACGGTTCAGAACGTT…
>rpoB_Lcl-678	ACTTGGCAGGACATGACGTAAAATACGGTAAACACCGTACAAGACGCAGTTTTTCACGTATTAAAGAAGTAATCGGTTTGCCAAACCTCATCGAAGTTCAAACATTAAGTTATAAAAACTTTCTCGATGAAGGTCTTGCAAATGTCTTCAAAGAAATGTTTCCAATCGACAACTTTGCGGGTACAATGGAACTCGAATTTGTTGGTTATGAAATGAAAACCCCAAAATACACTGTTGAAGAAGCTCGCGCACATGACGCAAACTATTCAGCACCTATCTATGTAACCTTCCGTCTTGTAAATAAAGAAACTGGTGAATTAAAAACACAAGAAGTCTTCTTTGGTGACTTCCCACTCATGACTGAAATGGGGACATTTATCAATAACGGTTCAGAACGTT…
>rpoB_Lcl-679	ACTTGGCAGGACATGACGTAAAATACGGTAAACACCGTACAAGACGCAGTTTTTCACGTATTAAAGAAGTAATCGGTTTGCCAAACCTCATCGAAGTTCAAACATTAAGTTATAAAAACTTCCTCGATGAAGGTCTTGCAAATGTCTTCAAAGAAATGTTTCCAATCGACAACTTTGCGGGTACAATGGAACTCGAATTTGTTGGTTATGAAATGAAAACCCCAAAATATACTGTTGAAGAAGCTCGCGCACATGACGCAAACTATTCAGCACCTATCTATGTAACCTTCCGTCTTGTAAATAAAGAAACTGGTGAATTAAAAACACAAGAAGTCTTTTTTGGTGACTTCCCACTCATGACTGAAATGGGGACATTTATCAATAACGGTTCAGAACGTT…
>rpoB_Lcl-680	ACTTGGCAGGACATGACGTAAAATACGGTAAACACCGTACAAGACGCAGTTTTTCACGTATTAAAGAAGTAATCGGTTTGCCAAACCTCATCGAAGTTCAAACATTAAGTTATAAAAACTTCCTCGATGAAGGTCTTGCAAATGTCTTCAAAGAAATGTTTCCAATCGACAACTTTGCGGGTACAATGGAACTCGAATTTGTTGGTTATGAAATGAAAACCCCAAAATACACTGTTGAAGAAGCTCGCGCACATGACGCAAACTATTCAGCACCTATCTATGTAACCTTCCGTCTTGTAAATAAAGAAACTGGTGAATTAAAAACACAAGAAGTCTTCTTTGGTGACTTCCCACTCATGACTGAAATGGGGACATTTATCAATAACGGTTCAGAACGTT…
>rpoB_Lcl-681	ACTTGGCAGGACATGACGTAAAATACGGTAAACACCGTACAAGACGCAGTTTTTCACGTATTAAAGAAGTAATCGGTTTGCCAAACCTCATCGAAGTTCAAACATTAAGTTATAAAAACTTCCTCGATGAAGGTCTTGCAAATGTCTTCAAAGAAATGTTTCCAATCGACAACTTTGCGGGTACAATGGAACTCGAATTTGTTGGTTATGAAATGAAAACCCCAAAATACACTGTTGAAGAAGCTCGCGCACATGACGCAAACTATTCAGCACCTATCTATGTAACCTTCCGTCTTGTAAATAAAGAAACTGGTGAATTAAAAACACAAGAAGTCTTCTTTGGTGACTTCCCACTCATGACTGAAATGGGGACATTTATCAATAACGGTTCAGAACGTT…
>rpoB_Lcl-682	ACTTGGCAGGACATGACGTAAAATACGGTAAACACCGTACAAGACGCAGTTTTTCACGTATTAAAGAAGTAATCGGTTTGCCAAACCTCATCGAAGTTCAAACATTAAGTTATAAAAACTTCCTCGATGAAGGTCTTGCAAATGTCTTCAAAGAAATGTTTCCAATCGACAACTTTGCGGGTACAATGGAACTCGAATTTGTTGGTTATGAAATGAAAACCCCAAAATACACTGTTGAAGAAGCTCGCGCACATGACGCAAACTATTCAGCACCTATCTATGTAACCTTCCGTCTTGTAAATAAAGAAACTGGTGAATTAAAAACACAAGAAGTCTTCTTTGGTGACTTCCCACTCATGACTGAAATGGGGACATTTATCAATAACGGTTCAGAACGTT…
>rpoB_Lcl-683	ACTTGGCAGGACATGACGTAAAATACGGTAAACACCGTACAAGACGCAGTTTTTCACGTATTAAAGAAGTAATCGGTTTGCCAAACCTCATCGAAGTTCAAACATTAAGTTATAAAAACTTTCTCGATGAAGGTCTTGCAAATGTCTTCAAAGAAATGTTTCCAATCGACAACTTTGCGGGTACAATGGAACTCGAATTTGTTGGTTATGAAATGAAAACCCCAAAATACACTGTTGAAGAAGCTCGCGCACATGACGCAAACTATTCAGCACCTATCTATGTAACCTTCCGTCTTGTAAATAAAGAAACTGGTGAATTAAAAACACAAGAAGTCTTCTTTGGTGACTTCCCACTCATGACTGAAATGGGGACATTTATCAATAACGGTTCAGAACGTT…
>rpoB_Lcl-684	ACTTGGCAGGACATGACGTAAAATACGGTAAACACCGTACAAGACGCAGTTTTTCACGTATTAAAGAAGTAATCGGTTTGCCAAACCTCATCGAAGTTCAAACATTAAGTTATAAAAACTTCCTCGATGAAGGTCTTGCAAATGTCTTCAAAGAAATGTTTCCAATCGACAACTTTGCGGGTACAATGGAACTCGAATTTGTTGGTTATGAAATGAAAACCCCAAAATACACTGTTGAAGAAGCTCGCGCACATGACGCAAACTATTCAGCACCTATCTATGTAACCTTCCGTCTTGTAAATAAAGAAACTGGTGAATTAAAAACACAAGAAGTCTTCTTTGGTGACTTCCCACTCATGACTGAAATGGGGACATTTATCAATAACGGTTCAGAACGTT…
>rpoB_Lcl-685	ACTTGGCAGGACATGACGTAAAATACGGTAAACACCGTACAAGACGCAGTTTTTCACGTATTAAAGAAGTAATCGGTTTGCCAAACCTCATCGAAGTTCAAACATTAAGTTATAAAAACTTCCTCGATGAAGGTCTTGCAAATGTCTTCAAAGAAATGTTTCCAATCGACAACTTTGCGGGTACAATGGAACTCGAATTTGTTGGTTATGAAATGAAAACCCCAAAATACACTGTTGAAGAAGCTCGCGCACATGACGCAAACTATTCAGCACCTATCTATGTAACCTTCCGTCTTGTAAATAAAGAAACTGGTGAATTAAAAACACAAGAAGTCTTCTTTGGTGACTTCCCACTCATGACTGAAATGGGGACATTTATCAATAACGGTTCAGAACGTT…
>rpoB_Lcl-686	ACTTGGCAGGACATGACGTAAAATACGGTAAACACCGTACAAGACGCAGTTTTTCACGTATTAAAGAAGTAATCGGTTTGCCAAACCTCATCGAAGTTCAAACATTAAGTTATAAAAACTTTCTCGATGAAGGTCTTGCAAATGTCTTCAAAGAAATGTTTCCAATCGACAACTTTGCGGGTACAATGGAACTCGAATTTGTTGGTTATGAAATGAAAACCCCAAAATACACTGTTGAAGAAGCTCGCGCACATGACGCAAACTATTCAGCACCTATCTATGTAACCTTCCGTCTTGTAAATAAAGAAACTGGTGAATTAAAAACACAAGAAGTCTTCTTTGGTGACTTCCCACTCATGACTGAAATGGGGACATTTATCAATAACGGTTCAGAACGTT…
>rpoB_Lcl-687	ACTTGGCAGGACATGACGTAAAATACGGTAAACACCGTACAAGACGCAGTTTTTCACGTATTAAAGAAGTAATCGGTTTGCCAAACCTCATCGAAGTTCAAACATTAAGTTATAAAAACTTTCTCGATGAAGGTCTTGCAAATGTCTTCAAAGAAATGTTTCCAATCGACAACTTTGCGGGTACAATGGAACTCGAATTTGTTGGTTATGAAATGAAAACCCCAAAATACACTGTTGAAGAAGCTCGCGCACATGACGCAAACTATTCAGCACCTATCTATGTAACCTTCCGTCTTGTAAATAAAGAAACTGGTGAATTAAAAACACAAGAAGTCTTCTTTGGTGACTTCCCACTCATGACTGAAATGGGGACATTTATCAATAACGGTTCAGAACGTT…
>rpoB_Lcl-688	ACTTGGCAGGACATGACGTAAAATACGGTAAACACCGTACAAGACGCAGTTTTTCACGTATTAAAGAAGTAATCGGTTTGCCAAACCTCATCGAAGTTCAAACATTAAGTTATAAAAACTTCCTCGATGAAGGTCTTGCAAATGTCTTCAAAGAAATGTTTCCAATCGACAACTTTGCGGGTACAATGGAACTCGAATTTGTTGGTTATGAAATGAAAACCCCAAAATACACTGTTGAAGAAGCTCGCGCACATGACGCAAACTATTCAGCACCTATCTATGTAACCTTCCGTCTTGTAAATAAAGAAACTGGTGAATTAAAAACACAAGAAGTCTTCTTTGGTGACTTCCCACTCATGACTGAAATGGGGACATTTATCAATAACGGTTCAGAACGTT…
>rpoB_Lcl-689	ACTTGGCAGGACATGACGTAAAATACGGTAAACACCGTACAAGACGCAGTTTTTCACGTATTAAAGAAGTAATCGGTTTGCCAAACCTCATCGAAGTTCAAACATTAAGTTATAAAAACTTCCTCGATGAAGGTCTTGCAAATGTCTTCAAAGAAATGTTTCCAATCGACAACTTTGCGGGTACAATGGAACTCGAATTTGTTGGTTATGAAATGAAAACCCCAAAATACACTGTTGAAGAAGCTCGCGCACATGACGCAAACTATTCAGCACCTATCTATGTAACCTTCCGTCTTGTAAATAAAGAAACTGGTGAATTAAAAACACAAGAAGTCTTCTTTGGTGACTTCCCACTCATGACTGAAATGGGGACATTTATCAATAACGGTTCAGAACGTT…
>rpoB_Lcl-690	ACTTGGCAGGACATGACGTAAAATACGGTAAACACCGTACAAGACGCAGTTTTTCACGTATTAAAGAAGTAATCGGTTTGCCAAACCTCATCGAAGTTCAAACATTAAGTTATAAAAACTTCCTCGATGAAGGTCTTGCAAATGTCTTCAAAGAAATGTTTCCAATCGACAACTTTGCGGGTACAATGGAACTCGAATTTGTTGGTTATGAAATGAAAACCCCAAAATACACTGTTGAAGAAGCTCGCGCACATGACGCAAACTATTCAGCACCTATCTATGTAACCTTCCGTCTTGTAAATAAAGAAACTGGTGAATTAAAAACACAAGAAGTCTTCTTTGGTGACTTCCCACTCATGACTGAAATGGGGACATTTATCAATAACGGTTCAGAACGTT…
>rpoB_Lcl-691	ACTTGGCAGGACATGACGTAAAATACGGTAAACACCGTACAAGACGCAGTTTTTCACGTATTAAAGAAGTAATCGGTTTGCCAAACCTCATCGAAGTTCAAACATTAAGTTATAAAAACTTCCTCGATGAAGGTCTTGCAAATGTCTTCAAAGAAATGTTTCCAATCGACAACTTTGCGGGTACAATGGAACTCGAATTTGTTGGTTATGAAATGAAAACCCCAAAATACACTGTTGAAGAAGCTCGCGCACATGACGCAAACTATTCAGCACCTATCTATGTAACCTTCCGTCTTGTAAATAAAGAAACTGGTGAATTAAAAACACAAGAAGTCTTCTTTGGTGACTTCCCACTCATGACTGAAATGGGGACATTTATCAATAACGGTTCAGAACGTT…
>rpoB_Lcl-692	ACTTGGCAGGACATGACGTAAAATACGGTAAACACCGTACAAGACGCAGTTTTTCACGTATTAAAGAAGTAATCGGTTTGCCAAACCTCATCGAAGTTCAAACATTAAGTTATAAAAACTTTCTCGATGAAGGTCTTGCAAATGTCTTCAAAGAAATGTTTCCAATCGACAACTTTGCGGGTACAATGGAACTCGAATTTGTTGGTTATGAAATGAAAACCCCAAAATACACTGTTGAAGAAGCTCGCGCACATGACGCAAACTATTCAGCACCTATCTATGTAACCTTCCGTCTTGTAAATAAAGAAACTGGTGAATTAAAAACACAAGAAGTCTTCTTTGGTGACTTCCCACTCATGACTGAAATGGGGACATTTATCAATAACGGTTCAGAACGTT…
>rpoB_Lcl-693	ACTTGGCAGGACATGACGTAAAATACGGTAAACACCGTACAAGACGCAGTTTTTCACGTATTAAAGAAGTAATCGGTTTGCCAAACCTCATCGAAGTTCAAACATTAAGTTATAAAAACTTTCTCGATGAAGGTCTTGCAAATGTCTTCAAAGAAATGTTTCCAATCGACAACTTTGCGGGTACAATGGAACTCGAATTTGTTGGTTATGAAATGAAAACCCCAAAATACACTGTTGAAGAAGCTCGCGCACATGACGCAAACTATTCAGCACCTATCTATGTAACCTTCCGTCTTGTAAATAAAGAAACTGGTGAATTAAAAACACAAGAAGTCTTCTTTGGTGACTTCCCACTCATGACTGAAATGGGGACATTTATCAATAACGGTTCAGAACGTT…
>rpoB_Lcl-694	ACTTGGCAGGACATGACGTAAAATACGGTAAACACCGTACAAGACGCAGTTTTTCACGTATTAAAGAAGTAATCGGTTTGCCAAACCTCATCGAAGTTCAAACATTAAGTTATAAAAACTTCCTCGATGAAGGTCTTGCAAATGTCTTCAAAGAAATGTTTCCAATCGACAACTTTGCGGGTACAATGGAACTCGAATTTGTTGGTTATGAAATGAAAACCCCAAAATACACTGTTGAAGAAGCTCGCGCACATGACGCAAACTATTCAGCACCTATCTATGTAACCTTCCGTCTTGTAAATAAAGAAACTGGTGAATTAAAAACACAAGAAGTCTTCTTTGGTGACTTCCCACTCATGACTGAAATGGGGACATTTATCAATAACGGTTCAGAACGTT…
>rpoB_Lcl-695	ACTTGGCAGGACATGACGTAAAATACGGTAAACACCGTACAAGACGCAGTTTTTCACGTATTAAAGAAGTAATCGGTTTGCCAAACCTCATCGAAGTTCAAACATTAAGTTATAAAAACTTTCTCGATGAAGGTCTTGCAAATGTCTTCAAAGAAATGTTTCCAATCGACAACTTTGCGGGTACAATGGAACTCGAATTTGTTGGTTATGAAATGAAAACCCCAAAATACACTGTTGAAGAAGCTCGCGCACATGACGCAAACTATTCAGCACCTATCTATGTAACCTTCCGTCTTGTAAATAAAGAAACTGGTGAATTAAAAACACAAGAAGTCTTCTTTGGTGACTTCCCACTCATGACTGAAATGGGGACATTTATCAATAACGGTTCAGAACGTT…
>rpoB_Lcl-696	ACTTGGCAGGACATGACGTAAAATACGGTAAACACCGTACAAGACGCAGTTTTTCACGTATTAAAGAAGTAATCGGTTTGCCAAACCTCATCGAAGTTCAAACATTAAGTTATAAAAACTTCCTCGATGAAGGTCTTGCAAATGTCTTCAAAGAAATGTTTCCAATCGACAACTTTGCGGGTACAATGGAACTCGAATTTGTTGGTTATGAAATGAAAACCCCAAAATACACTGTTGAAGAAGCTCGCGCACATGACGCAAACTATTCAGCACCTATCTATGTAACCTTCCGTCTTGTAAATAAAGAAACTGGTGAATTAAAAACACAAGAAGTCTTCTTTGGTGACTTCCCACTCATGACTGAAATGGGGACATTTATCAATAACGGTTCAGAACGTT…
>rpoB_Lcl-697	ACTTGGCAGGACATGACGTAAAATACGGTAAACACCGTACAAGACGCAGTTTTTCACGTATTAAAGAAGTAATCGGTTTGCCAAACCTCATCGAAGTTCAAACATTAAGTTATAAAAACTTCCTCGATGAAGGTCTTGCAAATGTCTTCAAAGAAATGTTTCCAATCGACAACTTTGCGGGTACAATGGAACTCGAATTTGTTGGTTATGAAATGAAAACCCCAAAATACACTGTTGAAGAAGCTCGCGCACATGACGCAAACTATTCAGCACCTATCTATGTAACCTTCCGTCTTGTAAATAAAGAAACTGGTGAATTAAAAACACAAGAAGTCTTCTTTGGTGACTTCCCACTCATGACTGAAATGGGGACATTTATCAATAACGGTTCAGAACGTT…
>rpoB_Lcl-698	ACTTGGCAGGACATGACGTAAAATACGGTAAACACCGTACAAGACGCAGTTTTTCACGTATTAAAGAAGTAATCGGTTTGCCAAACCTCATCGAAGTTCAAACATTAAGTTATAAAAACTTTCTCGATGAAGGTCTTGCAAATGTCTTCAAAGAAATGTTTCCAATCGACAACTTTGCGGGTACAATGGAACTCGAATTTGTTGGTTATGAAATGAAAACCCCAAAATACACTGTTGAAGAAGCTCGCGCACATGACGCAAACTATTCAGCACCTATCTATGTAACCTTCCGTCTTGTAAATAAAGAAACTGGTGAATTAAAAACACAAGAAGTCTTCTTTGGTGACTTCCCACTCATGACTGAAATGGGGACATTTATCAATAACGGTTCAGAACGTT…
>rpoB_Lcl-699	ACTTGGCAGGACATGACGTAAAATACGGTAAACACCGTACAAGACGCAGTTTTTCACGTATTAAAGAAGTAATCGGTTTGCCAAACCTCATCGAAGTTCAAACATTAAGTTATAAAAACTTTCTCGATGAAGGTCTTGCAAATGTCTTCAAAGAAATGTTTCCAATCGACAACTTTGCGGGTACAATGGAACTCGAATTTGTTGGTTATGAAATGAAAACCCCAAAATACACTGTTGAAGAAGCTCGCGCACATGACGCAAACTATTCAGCACCTATCTATGTAACCTTCCGTCTTGTAAATAAAGAAACTGGTGAATTAAAAACACAAGAAGTCTTCTTTGGTGACTTCCCACTCATGACTGAAATGGGGACATTTATCAATAACGGTTCAGAACGTT…
>rpoB_Lcl-700	ACTTGGCAGGACATGACGTAAAATACGGTAAACACCGTACAAGACGCAGTTTTTCACGTATTAAAGAAGTAATCGGTTTGCCAAACCTCATCGAAGTTCAAACATTAAGTTATAAAAACTTTCTCGATGAAGGTCTTGCAAATGTCTTCAAAGAAATGTTTCCAATCGACAACTTTGCGGGTACAATGGAACTCGAATTTGTTGGTTATGAAATGAAAACCCCAAAATACACTGTTGAAGAAGCTCGCGCACATGACGCAAACTATTCAGCACCTATCTATGTAACCTTCCGTCTTGTAAATAAAGAAACTGGTGAATTAAAAACACAAGAAGTCTTCTTTGGTGACTTCCCACTCATGACTGAAATGGGGACATTTATCAATAACGGTTCAGAACGTT…
>rpoB_Lcl-701	ACTTGGCAGGACATGACGTAAAATACGGTAAACACCGTACAAGACGCAGTTTTTCACGTATTAAAGAAGTAATCGGTTTGCCAAACCTCATCGAAGTTCAAACATTAAGTTATAAAAACTTCCTCGATGAAGGTCTTGCAAATGTCTTCAAAGAAATGTTTCCAATCGACAACTTTGCGGGTACAATGGAACTCGAATTTGTTGGTTATGAAATGAAAACCCCAAAATACACTGTTGAAGAAGCTCGCGCACATGACGCAAACTATTCAGCACCTATCTATGTAACCTTCCGTCTTGTAAATAAAGAAACTGGTGAATTAAAAACACAAGAAGTCTTCTTTGGTGACTTCCCACTCATGACTGAAATGGGGACATTTATCAATAACGGTTCAGAACGTT…
>rpoB_Lcl-702	ACTTGGCAGGACATGACGTAAAATACGGTAAACACCGTACAAGACGCAGTTTTTCACGTATTAAAGAAGTAATCGGTTTGCCAAACCTCATCGAAGTTCAAACATTAAGTTATAAAAACTTCCTCGATGAAGGTCTTGCAAATGTCTTCAAAGAAATGTTTCCAATCGACAACTTTGCGGGTACAATGGAACTCGAATTTGTTGGTTATGAAATGAAAACCCCAAAATACACTGTTGAAGAAGCTCGCGCACATGACGCAAACTATTCAGCACCTATCTATGTAACCTTCCGTCTTGTAAATAAAGAAACTGGTGAATTAAAAACACAAGAAGTCTTCTTTGGTGACTTCCCACTCATGACTGAAATGGGGACATTTATCAATAACGGTTCAGAACGTT…
>rpoB_Lcl-703	ACTTGGCAGGACATGACGTAAAATACGGTAAACACCGTACAAGACGCAGTTTTTCACGTATTAAAGAAGTAATCGGTTTGCCAAACCTCATCGAAGTTCAAACATTAAGTTATAAAAACTTTCTCGATGAAGGTCTTGCAAATGTCTTCAAAGAAATGTTTCCAATCGACAACTTTGCGGGTACAATGGAACTCGAATTTGTTGGTTATGAAATGAAAACCCCAAAATACACTGTTGAAGAAGCTCGCGCACATGACGCAAACTATTCAGCACCTATCTATGTAACCTTCCGTCTTGTAAATAAAGAAACTGGTGAATTAAAAACACAAGAAGTCTTCTTTGGTGACTTCCCACTCATGACTGAAATGGGGACATTTATCAATAACGGTTCAGAACGTT…
>rpoB_Lcl-704	ACTTGGCAGGACATGACGTAAAATACGGTAAACACCGTACAAGACGCAGTTTTTCACGTATTAAAGAAGTAATCGGTTTGCCAAACCTCATCGAAGTTCAAACATTAAGTTATAAAAACTTTCTCGATGAAGGTCTTGCAAATGTCTTCAAAGAAATGTTTCCAATCGACAACTTTGCGGGTACAATGGAACTCGAATTTGTTGGTTATGAAATGAAAACCCCAAAATACACTGTTGAAGAAGCTCGCGCACATGACGCAAACTATTCAGCACCTATCTATGTAACCTTCCGTCTTGTAAATAAAGAAACTGGTGAATTAAAAACACAAGAAGTCTTCTTTGGTGACTTCCCACTCATGACTGAAATGGGGACATTTATCAATAACGGTTCAGAACGTT…
>rpoB_Lcl-705	ACTTGGCAGGACATGACGTAAAATACGGTAAACACCGTACAAGACGCAGTTTTTCACGTATTAAAGAAGTAATCGGTTTGCCAAACCTCATCGAAGTTCAAACATTAAGTTATAAAAACTTCCTCGATGAAGGTCTTGCAAATGTCTTCAAAGAAATGTTTCCAATCGACAACTTTGCGGGTACAATGGAACTCGAATTTGTTGGTTATGAAATGAAAACCCCAAAATACACTGTTGAAGAAGCTCGCGCACATGACGCAAACTATTCAGCACCTATCTATGTAACCTTCCGTCTTGTAAATAAAGAAACTGGTGAATTAAAAACACAAGAAGTCTTCTTTGGTGACTTCCCACTCATGACTGAAATGGGGACATTTATCAATAACGGTTCAGAACGTT…
>rpoB_Lcl-706	ACTTGGCAGGACATGACGTAAAATACGGTAAACACCGTACAAGACGCAGTTTTTCACGTATTAAAGAAGTAATCGGTTTGCCAAACCTCATCGAAGTTCAAACATTAAGTTATAAAAACTTCCTCGATGAAGGTCTTGCAAATGTCTTCAAAGAAATGTTTCCAATCGACAACTTTGCGGGTACAATGGAACTCGAATTTGTTGGTTATGAAATGAAAACCCCAAAATACACTGTTGAAGAAGCTCGCGCACATGACGCAAACTATTCAGCACCTATCTATGTAACCTTCCGTCTTGTAAATAAAGAAACTGGTGAATTAAAAACACAAGAAGTCTTCTTTGGTGACTTCCCACTCATGACTGAAATGGGGACATTTATCAATAACGGTTCAGAACGTT…
>rpoB_Lcl-707	ACTTGGCAGGACATGACGTAAAATACGGTAAACACCGTACAAGACGCAGTTTTTCACGTATTAAAGAAGTAATCGGTTTGCCAAACCTCATCGAAGTTCAAACATTAAGTTATAAAAACTTCCTCGATGAAGGTCTTGCAAATGTCTTCAAAGAAATGTTTCCAATCGACAACTTTGCGGGTACAATGGAACTCGAATTTGTTGGTTATGAAATGAAAACCCCAAAATACACTGTTGAAGAAGCTCGCGCACATGACGCAAACTATTCAGCACCTATCTATGTAACCTTCCGTCTTGTAAATAAAGAAACTGGTGAATTAAAAACACAAGAAGTCTTCTTTGGTGACTTCCCACTCATGACTGAAATGGGGACATTTATCAATAACGGTTCAGAACGTT…
>rpoB_Lcl-708	ACTTGGCAGGACATGACGTAAAATACGGTAAACACCGTACAAGACGCAGTTTTTCACGTATTAAAGAAGTAATCGGTTTGCCAAACCTCATCGAAGTTCAAACATTAAGTTATAAAAACTTCCTCGATGAAGGTCTTGCAAATGTCTTCAAAGAAATGTTTCCAATCGACAACTTTGCGGGTACAATGGAACTCGAATTTGTTGGTTATGAAATGAAAACCCCAAAATACACTGTTGAAGAAGCTCGCGCACATGACGCAAACTATTCAGCACCTATCTATGTAACCTTCCGTCTTGTAAATAAAGAAACTGGTGAATTAAAAACACAAGAAGTCTTCTTTGGTGACTTCCCACTCATGACTGAAATGGGGACATTTATCAATAACGGTTCAGAACGTT…
>rpoB_Lcl-709	ACTTGGCAGGACATGACGTAAAATACGGTAAACACCGTACAAGACGCAGTTTTTCACGTATTAAAGAAGTAATCGGTTTGCCAAACCTCATCGAAGTTCAAACATTAAGTTATAAAAACTTTCTCGATGAAGGTCTTGCAAATGTCTTCAAAGAAATGTTTCCAATCGACAACTTTGCGGGTACAATGGAACTCGAATTTGTTGGTTATGAAATGAAAACCCCAAAATACACTGTTGAAGAAGCTCGCGCACATGACGCAAACTATTCAGCACCTATCTATGTAACCTTCCGTCTTGTAAATAAAGAAACTGGTGAATTAAAAACACAAGAAGTCTTCTTTGGTGACTTCCCACTCATGACTGAAATGGGGACATTTATCAATAACGGTTCAGAACGTT…
>rpoB_Lcl-710	ACTTGGCAGGACATGACGTAAAATACGGTAAACACCGTACAAGACGCAGTTTTTCACGTATTAAAGAAGTAATCGGTTTGCCAAACCTCATCGAAGTTCAAACATTAAGTTATAAAAACTTCCTCGATGAAGGTCTTGCAAATGTCTTCAAAGAAATGTTTCCAATCGACAACTTTGCGGGTACAATGGAACTCGAATTTGTTGGTTATGAAATGAAAACCCCAAAATACACTGTTGAAGAAGCTCGCGCACATGACGCAAACTATTCAGCACCTATCTATGTAACCTTCCGTCTTGTAAATAAAGAAACTGGTGAATTAAAAACACAAGAAGTCTTCTTTGGTGACTTCCCACTCATGACTGAAATGGGGACATTTATCAATAACGGTTCAGAACGTT…
>rpoB_Lcl-711	ACTTGGCAGGACATGACGTAAAATACGGTAAACACCGTACAAGACGCAGTTTTTCACGTATTAAAGAAGTAATCGGTTTGCCAAACCTCATCGAAGTTCAAACATTAAGTTATAAAAACTTTCTCGATGAAGGTCTTGCAAATGTCTTCAAAGAAATGTTTCCAATCGACAACTTTGCGGGTACAATGGAACTCGAATTTGTTGGTTATGAAATGAAAACCCCAAAATACACTGTTGAAGAAGCTCGCGCACATGACGCAAACTATTCAGCACCTATCTATGTAACCTTCCGTCTTGTAAATAAAGAAACTGGTGAATTAAAAACACAAGAAGTCTTCTTTGGTGACTTCCCACTCATGACTGAAATGGGGACATTTATCAATAACGGTTCAGAACGTT…
>rpoB_Lcl-712	ACTTGGCAGGACATGACGTAAAATACGGTAAACACCGTACAAGACGCAGTTTTTCACGTATTAAAGAAGTAATCGGTTTGCCAAACCTCATCGAAGTTCAAACATTAAGTTATAAAAACTTCCTCGATGAAGGTCTTGCAAATGTCTTCAAAGAAATGTTTCCAATCGACAACTTTGCGGGTACAATGGAACTCGAATTTGTTGGTTATGAAATGAAAACCCCAAAATACACTGTTGAAGAAGCTCGCGCACATGACGCAAACTATTCAGCACCTATCTATGTAACCTTCCGTCTTGTAAATAAAGAAACTGGTGAATTAAAAACACAAGAAGTCTTCTTTGGTGACTTCCCACTCATGACTGAAATGGGGACATTTATCAATAACGGTTCAGAACGTT…
>rpoB_Lcl-713	ACTTGGCAGGACATGACGTAAAATACGGTAAACACCGTACAAGACGCAGTTTTTCACGTATTAAAGAAGTAATCGGTTTGCCAAACCTCATCGAAGTTCAAACATTAAGTTATAAAAACTTCCTCGATGAAGGTCTTGCAAATGTCTTCAAAGAAATGTTTCCAATCGACAACTTTGCGGGTACAATGGAACTCGAATTTGTTGGTTATGAAATGAAAACCCCAAAATACACTGTTGAAGAAGCTCGCGCACATGACGCAAACTATTCAGCACCTATCTATGTAACCTTCCGTCTTGTAAATAAAGAAACTGGTGAATTAAAAACACAAGAAGTCTTCTTTGGTGACTTCCCACTCATGACTGAAATGGGGACATTTATCAATAACGGTTCAGAACGTT…
