# Supplementary material for: Gene-Trait Matching and Prevalence of Nisin Tolerance Systems in Lactococus lactis
Source: Front Bioeng Biotechnol. 2021 Mar 3;9:622835. doi: 10.3389/fbioe.2021.622835 (PMC7965974; doi:10.3389/fbioe.2021.622835)
Supplement: Supplementary File 1 — Sequences of the 12 conserved genes (dnaK, fusA, groEL, gyrA, gyrB, ileS, lep, pheS, recA, rpoA, rpoB, and rpoC) for each of the 710 L. lactis strains, used for the MLST tree presented in Supplementary Figure 3. [file Data_Sheet_2.ZIP › MLST_sequences/rpoC.fa.txt]

>rpoC_Lcl-001
ATGCGTATTGGTATCGCATCTCCACAAAAAATTCGTTACTGGTCATTCGGTGAAGTTAAAAAACCAGAAACAATTAACTATCGTACACAAAAACCTGAACGTGAAGGACTCTTTGATGAACGTATTTTCGGTCCTCAAAAAGACTGGGAATGTGCTTGTGGAAAACTTAAAGGTGTTTTCTACAAAAATCAAGTCTGTGAACTTTGTGGTGTTCAAGTAACAACTGCAAAATCACGTCGTGAACGTATGGGACATATTGAGCTTGCTGCTCCAATTTCACACATTTGGTACTTCAAAGGAATTCCATCACGTATGGGACTTGCTCTTGATATGAGTCCACGTGCACTTGAAGAAGTGATTTACTTTGCAAGTTATGTTGTGATTGATCCTAAAGAAACTGATCTTGAGAAGAAACAACTCTTGACTGAACGTGAATATCGTGAACAACTTTTGAAAAATGGTTTTGGTTCATTCGTTGCAAAAATGGGTGCTGAAGCGATTCAAGATTTGTTGAACGATGTTGATATTGATAAAGAAGTTTCTGAACTCAAAGAAGAGCTCAAAACAGTTACTGGACAACGTCGTGTAAAAATTATTCGTCGTTTGGACGTTTTGTCAGCTTTCAGAAAATCAGGAAATGCTTTATCTTGGATGGTCTTAAACGTATTACCAGTTATTCCACCAGATTTGCGTCCAATGGTTCAATTGGATGGTGGACGTTTTGCCACATCTGACTTGAATGACTTATACCGTCGTGTTATTAACCGTAATAACCGTTTGAAACGTTTGATGGAACTTAATGCTCCAAATATTATCGTTCAAAATGAAAAACGGATGCTTCAAGAAGCTGTTGATACTTTGATTGACAATGGTCGTCGTGGTCGTCCAATCACTGGTGCTGGTAACCGCCCATTGAAATCTCTTTCACACATGTTGAAAGGGAAACAAGGACGTTTCCGTCAAAACTTACTTGGTAAACGTGTTGACTATTCTGGACGTTCAGTTATCGCTGTAGGTCCAACACTCAAAATGTACCAATGTGGTGTTCCGCGTGAAATGGCGATTGAGTTGTTCAAACCATTCGTAATGGCTCAACTTGTTAAGAAAGAATTGGCTGCTAATATTCGTGCGGCTAAACGTAAAGTTGAACGTCAAGATTCTGATGTTTGGGATGTACTTGAAACAGTTGTTAAAGAACACCCTGTTCTTCTTAACCGCGCACCTACGCTTCACCGTTTAGGTATTCAAGCTTTTGAACCTGTCTTAATTGATGGTAAAGCCATCCGTCTTCACCCACTTGCTTGTGAAGCCTATAACGCCGACTTTGACGGTGACCAAATGGCCATTCACTTGCCATTGTCTGAAGAAGCACAAGCTGAAGCACGTCTTTTGATGCTTGCTGCTGAACATATCTTGAACCCTAAAGATGGTAAACCAGTTGTTACACCATCTCAAGATATGGTCCTTGGTAACTACTATCTTACTATGGAAGAAAAAGGTCGTGAAGGCGAAGGAATGATTTTTGCAACTCCTGAAGAAGTTGAAATTGCAATGCGTAATGGTTATGTACATTTACATACTCGTATCGGTATCGCAACAAAATCACTCAACAAACCTTGGACAGAAAACCAAAAAGATAAAATCTTGGTAACTACTGTTGGTAAAGTTATTTTCAACTCAATCATTCCTGAAGGAATGCCTTACTTGAACGAACCAACTGATGTTAACTTGACAACTTCAACTGATGACCGTTTCTTTATGGATGCTGGTCAAGATATCAAAGAAGTTTTGGCTGGAATTGATACTGTTCGTCCATTCAAAAAAGGATATCTTGGAAATATCATCGCTGAAGTCTTCAAACGTTACCGTACAACAGCTACATCTGAGTACCTTGACCGCTTGAAAAACCTTGGTTACCACCAATCTACTTTGGCTGGTTTGACTGTGGGTATCGCTGATATCCCTGTTGTTGAAGATAAACATAAAATCATCGATGCTGCACACAAACGTGTGGAACAAATCACTAAACAATTCCGTCGTGGTTTGATTACTGATGATGAACGTTATAACGCTGTTACAGGTGTTTGGCGTGATGCAAAAGAAGCCCTTGAAAAACGATTGATTGATGAACAGGATTTGACAAACCCAATCGTTATGATGATGGACTCTGGAGCCCGTGGTAATATCTCTAACTTCTCTCAACTTGCTGGTATGCGTGGTTTGATGGCCGCTCCTAATGGTAAAATCATGGAATTGCCTATCATCTCAAACTTCCGTGAGGGTCTTTCTGTCTTGGAAATGTTCTTCTCAACTCACGGTGCCCGTAAAGGGATGACCGATACGGCCCTTAAGACAGCCGACTCTGGTTATCTTACTCGTCGTTTGGTTGACGTTGCCCAAGATGTTATTATTCGTGAAGACGATTGTGGAACTGACCGTGGACTTGTAATTTCTGATATTGCTACTGGTAAAGAAATGGTTGAACCACTCTTTGAACGTTTGGTAGGTCGTTATACTCGTAAATCAGTGCTTCATCCAGAAACTGGTGAAATGATTATTGCTGACGACACTTTGATTTCTGAAGATGTTGCCCGTAAAATTATTGATGCTGGTGTTAAAGAAGTAACTATCCGTTCAGTATTTACATGTAAAACTCCACATGGTGTATGTAAACATTGTTATGGTATCAACTTGGCAACAGGTGATGCTGTTGAAGTTGGTGAAGCTGTTGGTACAATCGCCGCTCAATCAATCGGTGAACCTGGTACTCAATTGACAATGCGTACATTCCACACGGGTGGTGTTGCGTCAAGTTCAGATATCACTCAAGGTTTGCCTCGTGTTCAAGAAATCTTTGAAGCACGTAACCCTAAAGGGGAAGCAATCATCACTGAAGTAACTGGTACAGTTGAATCAATCGTTGAAGATCCTGCTACACGTACTCGTGAAATTACTGTTAAAGGTAAAACAGACACTCGTAGCTACACTGTAGGTATGGCTGATGTCTTGATGGTTGAAGAAGGTGAATTTATTCACCGTGGTGCACCTTTGATTCAAGGTTCTATCGAACCTAAACACTTGCTTCAAGTTCGTGATGCCTTGTCAGTTGAAACTTACTTGCTCGGTGAAGTACAAAAAACTTACCGTTCACAAGGGGTTGAAATTGGTGACAAACACATCGAGGTAATGGTTCGCCAAATGCTTCGTAAAGTTCGTGTCATGGATAATGGTTCAACTGATATCCTTCCAGGTACTTTGATGGATATTTCTGACTTTGAAGCTTTGAATGAAACTGCACTCTTGAATGGTGAAATGCCTGCAACTGGTCGTCCAGTCTTGATGGGTATTACTAAAGCCTCTCTTGAAACAAATTCATTCTTGTCAGCTGCATCATTCCAAGAAACAACTCGTGTCCTTACTGATGCCGCAATTCGTGGTAAAGAAGATCACTTGCTTGGTTTGAAAGAAAATGTTATTATCGGTAAGATTATTCCTGCTGGTACAGGTATGTTCCGTTACCGTAACATTGAACCT
>rpoC_Lcl-002
ATGCGTATTGGTATCGCATCTCCACAAAAAATTCGTTACTGGTCATTCGGTGAAGTTAAAAAACCAGAAACAATTAACTATCGTACACAAAAACCTGAACGTGAAGGACTCTTTGATGAACGTATTTTCGGTCCTCAAAAAGACTGGGAATGTGCTTGTGGAAAACTTAAAGGTGTTTTCTACAAAAATCAAGTCTGTGAACTTTGTGGTGTTCAAGTAACAACTGCAAAATCACGTCGTGAACGTATGGGACATATTGAGCTTGCTGCTCCAATTTCACACATTTGGTACTTCAAAGGAATTCCATCACGTATGGGACTTGCTCTTGATATGAGTCCACGTGCACTTGAAGAAGTGATTTACTTTGCAAGTTATGTTGTGATTGATCCTAAAGAAACTGATCTTGAGAAGAAACAACTCTTGACTGAACGTGAATATCGTGAACAACTTTTGAAAAATGGTTTTGGTTCATTCGTTGCAAAAATGGGTGCTGAAGCGATTCAAGATTTGTTGAACGATGTTGATATTGATAAAGAAGTTTCTGAACTCAAAGAAGAGCTCAAAACAGTTACTGGACAACGTCGTGTAAAAATTATTCGTCGTTTGGACGTTTTGTCAGCTTTCAGAAAATCAGGAAATGCTTTATCTTGGATGGTCTTAAACGTATTACCAGTTATTCCACCAGATTTGCGTCCAATGGTTCAATTGGATGGTGGACGTTTTGCCACATCTGACTTGAATGACTTATACCGTCGTGTTATTAACCGTAATAACCGTTTGAAACGTTTGATGGAACTTAATGCTCCAAATATTATCGTTCAAAATGAAAAACGGATGCTTCAAGAAGCTGTTGATACTTTGATTGACAATGGTCGTCGTGGTCGTCCAATCACTGGTGCTGGTAACCGCCCATTGAAATCTCTTTCACACATGTTGAAAGGGAAACAAGGACGTTTCCGTCAAAACTTACTTGGTAAACGTGTTGACTATTCTGGACGTTCAGTTATCGCTGTAGGTCCAACACTCAAAATGTACCAATGTGGTGTTCCGCGTGAAATGGCGATTGAGTTGTTCAAACCATTCGTAATGGCTCAACTTGTTAAGAAAGAATTGGCTGCTAATATTCGTGCGGCTAAACGTAAAGTTGAACGTCAAGATTCTGATGTTTGGGATGTACTTGAAACAGTTGTTAAAGAACACCCTGTTCTTCTTAACCGCGCACCTACGCTTCACCGTTTAGGTATTCAAGCTTTTGAACCTGTCTTAATTGATGGTAAAGCCATCCGTCTTCACCCACTTGCTTGTGAAGCCTATAACGCCGACTTTGACGGTGACCAAATGGCCATTCACTTGCCATTGTCTGAAGAAGCACAAGCTGAAGCACGTCTTTTGATGCTTGCTGCTGAACATATCTTGAACCCTAAAGATGGTAAACCAGTTGTTACACCATCTCAAGATATGGTCCTTGGTAACTACTATCTTACTATGGAAGAAAAAGGTCGTGAAGGCGAAGGAATGATTTTTGCAACTCCTGAAGAAGTTGAAATTGCAATGCGTAATGGTTATGTACATTTACATACTCGTATCGGTATCGCAACAAAATCACTCAACAAACCTTGGACAGAAAACCAAAAAGATAAAATCTTGGTAACTACTGTTGGTAAAGTTATTTTCAACTCAATCATTCCTGAAGGAATGCCTTACTTGAACGAACCAACTGATGTTAACTTGACAACTTCAACTGATGACCGTTTCTTTATGGATGCTGGTCAAGATATCAAAGAAGTTTTGGCTGGAATTGATACTGTTCGTCCATTCAAAAAAGGATATCTTGGAAATATCATCGCTGAAGTCTTCAAACGTTACCGTACAACAGCTACATCTGAGTACCTTGACCGCTTGAAAAACCTTGGTTACCACCAATCTACTTTGGCTGGTTTGACTGTGGGTATCGCTGATATCCCTGTTGTTGAAGATAAACATAAAATCATCGATGCTGCACACAAACGTGTGGAACAAATCACTAAACAATTCCGTCGTGGTTTGATTACTGATGATGAACGTTATAACGCTGTTACAGGTGTTTGGCGTGATGCAAAAGAAGCCCTTGAAAAACGATTGATTGATGAACAGGATTTGACAAACCCAATCGTTATGATGATGGACTCTGGAGCCCGTGGTAATATCTCTAACTTCTCTCAACTTGCTGGTATGCGTGGTTTGATGGCCGCTCCTAATGGTAAAATCATGGAATTGCCTATCATCTCAAACTTCCGTGAGGGTCTTTCTGTCTTGGAAATGTTCTTCTCAACTCACGGTGCCCGTAAAGGGATGACCGATACGGCCCTTAAGACAGCCGACTCTGGTTATCTTACTCGTCGTTTGGTTGACGTTGCCCAAGATGTTATTATTCGTGAAGACGATTGTGGAACTGACCGTGGACTTGTAATTTCTGATATTGCTACTGGTAAAGAAATGGTTGAACCACTCTTTGAACGTTTGGTAGGTCGTTATACTCGTAAATCAGTGCTTCATCCAGAAACTGGTGAAATGATTATTGCTGACGACACTTTGATTTCTGAAGATGTTGCCCGTAAAATTATTGATGCTGGTGTTAAAGAAGTAACTATCCGTTCAGTATTTACATGTAAAACTCCACATGGTGTATGTAAACATTGTTATGGTATCAACTTGGCAACAGGTGATGCTGTTGAAGTTGGTGAAGCTGTTGGTACAATCGCCGCTCAATCAATCGGTGAACCTGGTACTCAATTGACAATGCGTACATTCCACACGGGTGGTGTTGCGTCAAGTTCAGATATCACTCAAGGTTTGCCTCGTGTTCAAGAAATCTTTGAAGCACGTAACCCTAAAGGGGAAGCAATCATCACTGAAGTAACTGGTACAGTTGAATCAATCGTTGAAGATCCTGCTACACGTACTCGTGAAATTACTGTTAAAGGTAAAACAGACACTCGTAGCTACACTGTAGGTATGGCTGATGTCTTGATGGTTGAAGAAGGTGAATTTATTCACCGTGGTGCACCTTTGATTCAAGGTTCTATCGAACCTAAACACTTGCTTCAAGTTCGTGATGCCTTGTCAGTTGAAACTTACTTGCTCGGTGAAGTACAAAAAACTTACCGTTCACAAGGGGTTGAAATTGGTGACAAACACATCGAGGTAATGGTTCGCCAAATGCTTCGTAAAGTTCGTGTCATGGATAATGGTTCAACTGATATCCTTCCAGGTACTTTGATGGATATTTCTGACTTTGAAGCTTTGAATGAAACTGCACTCTTGAATGGTGAAATGCCTGCAACTGGTCGTCCAGTCTTGATGGGTATTACTAAAGCCTCTCTTGAAACAAATTCATTCTTGTCAGCTGCATCATTCCAAGAAACAACTCGTGTCCTTACTGATGCCGCAATTCGTGGTAAAGAAGATCACTTGCTTGGTTTGAAAGAAAATGTTATTATCGGTAAGATTATTCCTGCTGGTACAGGTATGTTCCGTTACCGTAACATTGAACCT
>rpoC_Lcl-003
ATGCGTATTGGTATCGCATCTCCACAAAAAATTCGTTACTGGTCATTCGGTGAAGTTAAAAAACCAGAAACAATTAACTATCGTACACAAAAACCTGAACGTGAAGGACTCTTTGATGAACGTATTTTCGGTCCTCAAAAAGACTGGGAATGTGCTTGTGGAAAACTTAAAGGTGTTTTCTACAAAAATCAAGTCTGTGAACTTTGTGGTGTTCAAGTAACAACTGCAAAATCACGTCGTGAACGTATGGGACATATTGAGCTTGCTGCTCCAATTTCACACATTTGGTACTTCAAAGGAATTCCATCACGTATGGGACTTGCTCTTGATATGAGTCCACGTGCACTTGAAGAAGTGATTTACTTTGCAAGTTATGTTGTGATTGATCCTAAAGAAACTGATCTTGAGAAGAAACAACTCTTGACTGAACGTGAATATCGTGAACAACTTTTGAAAAATGGTTTTGGTTCATTCGTTGCAAAAATGGGTGCTGAAGCGATTCAAGATTTGTTGAACGATGTTGATATTGATAAAGAAGTTTCTGAACTCAAAGAAGAGCTCAAAACAGTTACTGGACAACGTCGTGTAAAAATTATTCGTCGTTTGGACGTTTTGTCAGCTTTCAGAAAATCAGGAAATGCTTTATCTTGGATGGTCTTAAACGTATTACCAGTTATTCCACCAGATTTGCGTCCAATGGTTCAATTGGATGGTGGACGTTTTGCCACATCTGACTTGAATGACTTATACCGTCGTGTTATTAACCGTAATAACCGTTTGAAACGTTTGATGGAACTTAATGCTCCAAATATTATCGTTCAAAATGAAAAACGGATGCTTCAAGAAGCTGTTGATACTTTGATTGACAATGGTCGTCGTGGTCGTCCAATCACTGGTGCTGGTAACCGCCCATTGAAATCTCTTTCACACATGTTGAAAGGGAAACAAGGACGTTTCCGTCAAAACTTACTTGGTAAACGTGTTGACTATTCTGGACGTTCAGTTATCGCTGTAGGTCCAACACTCAAAATGTACCAATGTGGTGTTCCGCGTGAAATGGCGATTGAGTTGTTCAAACCATTCGTAATGGCTCAACTTGTTAAGAAAGAATTGGCTGCTAATATTCGTGCGGCTAAACGTAAAGTTGAACGTCAAGATTCTGATGTTTGGGATGTACTTGAAACAGTTGTTAAAGAACACCCTGTTCTTCTTAACCGCGCACCTACGCTTCACCGTTTAGGTATTCAAGCTTTTGAACCTGTCTTAATTGATGGTAAAGCCATCCGTCTTCACCCACTTGCTTGTGAAGCCTATAACGCCGACTTCGACGGTGACCAAATGGCCATTCACTTGCCATTGTCTGAAGAAGCACAAGCTGAAGCACGTCTTTTGATGCTTGCTGCTGAACATATCTTGAACCCTAAAGATGGTAAACCAGTTGTTACACCATCTCAAGATATGGTCCTTGGTAACTACTATCTTACTATGGAAGAAAAAGGTCGTGAAGGCGAAGGAATGATTTTTGCAACTCCTGAAGAAGTTGAAATTGCAATGCGTAATGGTTATGTACATTTACATACTCGTATCGGTATCGCAACAAAATCACTCAACAAACCTTGGACAGAAAACCAAAAAGATAAAATCTTGGTAACTACTGTTGGTAAAGTTATTTTCAACTCAATCATTCCTGAAGGAATGCCTTACTTGAACGAACCAACTGATGTTAACTTGACAACTTCAACTGATGACCGTTTCTTTATGGATGCTGGTCAAGATATCAAAGAAGTTTTGGCTGGAATTGATACTGTTCGTCCATTCAAAAAAGGATATCTTGGAAATATCATCGCTGAAGTCTTCAAACGTTACCGTACAACAGCTACATCTGAGTACCTTGACCGCTTGAAAAACCTTGGTTACCACCAATCTACTTTGGCTGGTTTGACTGTGGGTATCGCTGATATCCCTGTTGTTGAAGATAAACATAAAATCATCGATGCTGCACACAAACGTGTGGAACAAATCACTAAACAATTCCGTCGTGGTTTGATTACTGATGATGAACGTTATAACGCTGTTACAGGTGTTTGGCGTGATGCAAAAGAAGCCCTTGAAAAACGATTGATTGATGAACAGGATTTGACAAACCCAATCGTTATGATGATGGACTCTGGAGCCCGTGGTAATATCTCTAACTTCTCTCAACTTGCTGGTATGCGTGGTTTGATGGCCGCTCCTAATGGTAAAATCATGGAATTGCCTATCATCTCAAACTTCCGTGAGGGTCTTTCTGTCTTGGAAATGTTCTTCTCAACTCACGGTGCCCGTAAAGGGATGACCGATACGGCCCTTAAGACAGCCGACTCTGGTTATCTTACTCGTCGTTTGGTTGACGTTGCCCAAGATGTTATTATTCGTGAAGACGATTGTGGAACTGACCGTGGACTTGTAATTTCTGATATTGCTACTGGTAAAGAAATGGTTGAACCACTCTTTGAACGTTTGGTAGGTCGTTATACTCGTAAATCAGTGCTTCATCCAGAAACTGGTGAAATGATTATTGCTGACGACACTTTGATTTCTGAAGATGTTGCCCGTAAAATTATTGATGCTGGTGTTAAAGAAGTAACTATCCGTTCAGTATTTACATGTAAAACTCCACATGGTGTATGTAAACATTGTTATGGTATCAACTTGGCAACAGGTGATGCTGTTGAAGTTGGTGAAGCTGTTGGTACAATCGCCGCTCAATCAATCGGTGAACCTGGTACTCAATTGACAATGCGTACATTCCACACGGGTGGTGTTGCGTCAAGTTCAGATATCACTCAAGGTTTGCCTCGTGTTCAAGAAATCTTTGAAGCACGTAACCCTAAAGGGGAAGCAATCATCACTGAAGTAACTGGTACAGTTGAATCAATCGTTGAAGATCCTGCTACACGTACTCGTGAAATTACTGTTAAAGGTAAAACAGACACTCGTAGCTACACTGTAGGTATGGCTGATGTCTTGATGGTTGAAGAAGGTGAATTTATTCACCGTGGTGCACCTTTGATTCAAGGTTCTATCGAACCTAAACACTTGCTTCAAGTTCGTGATGCCTTGTCAGTTGAAACTTACTTGCTCGGTGAAGTACAAAAAACTTACCGTTCACAAGGGGTTGAAATTGGTGACAAACACATCGAGGTAATGGTTCGCCAAATGCTTCGTAAAGTTCGTGTCATGGATAATGGTTCAACTGATATCCTTCCAGGTACTTTGATGGATATTTCTGACTTTGAAGCTTTGAATGAAACTGCACTCTTGAATGGTGAAATGCCTGCAACTGGTCGTCCAGTCTTGATGGGTATTACTAAAGCCTCTCTTGAAACAAATTCATTCTTGTCAGCTGCATCATTCCAAGAAACAACTCGTGTCCTTACTGATGCCGCAATTCGTGGTAAAGAAGATCACTTGCTTGGTTTGAAAGAAAATGTTATTATCGGTAAGATTATTCCTGCTGGTACAGGTATGTTCCGTTACCGTAACATTGAACCT
>rpoC_Lcl-004
ATGCGTATTGGTATCGCATCTCCACAAAAAATTCGTTACTGGTCATTCGGTGAAGTAAAAAAACCAGAAACAATTAACTATCGTACACAAAAACCTGAACGTGAAGGACTCTTTGACGAACGTATTTTCGGTCCTCAAAAAGACTGGGAATGTGCTTGTGGAAAACTTAAAGGTGTTTTCTATAAGAATCAAGTCTGTGAACTTTGTGGTGTTCAAGTAACAACTGCAAAATCACGTCGTGAACGTATGGGACATATTGAGCTTGCTGCTCCAATTTCACATATTTGGTATTTCAAGGGAATTCCATCACGTATGGGACTCGCTCTGGATATGAGCCCGCGTGCACTTGAAGAAGTAATTTACTTCGCAAGTTATGTGGTAATTGATCCAAAAGAAACTGATCTTGAGAAAAAACAACTCTTGACTGAGCGTGAATATCGTGAACAACTTTTGAAAAATGGTTTTGGTTCATTCGTTGCAAAAATGGGTGCTGAAGCAATTCAAGATTTGTTGAATGATGTTGATATTGACAAAGAAGTTGCTGAACTCAAAGAAGAACTCAAAACAGTGACTGGACAACGTCGTGTAAAAATTATTCGTCGTTTAGATGTTTTGTCAGCTTTCAGAAAATCAGGAAATGCTTTATCTTGGATGGTCTTAAACGTATTACCAGTTATTCCACCAGATTTGCGTCCAATGGTTCAATTAGATGGTGGACGTTTTGCCACATCTGACTTGAATGACTTGTATCGTCGTGTTATCAACCGTAATAACCGTTTGAAACGTTTGATGGAACTTAATGCTCCAAATATTATCGTTCAAAATGAAAAACGGATGCTCCAAGAAGCTGTTGATACTTTGATTGACAATGGTCGTCGTGGTCGTCCAATCACTGGTGCTGGTAACCGTCCATTGAAATCTCTTTCACACATGTTGAAAGGGAAACAAGGACGTTTCCGTCAAAACTTGCTTGGTAAACGTGTTGACTATTCTGGACGTTCAGTTATCGCTGTCGGTCCAACACTTAAAATGTACCAATGTGGTGTTCCACGTGAAATGGCGATTGAGTTGTTCAAACCATTTGTAATGGCACAACTTGTTAAAAAAGAATTGGCTGCTAATATTCGTGCGGCTAAACGTAAAGTTGAACGTCAAGATTCAGACGTTTGGGATGTACTTGAAACGGTTGTTAAAGAACACCCTGTTCTCCTTAACCGCGCACCTACGCTTCACCGTTTGGGGATTCAAGCTTTTGAACCAGTCTTAATTGATGGTAAAGCCATCCGTCTTCACCCACTTGCTTGTGAAGCCTATAACGCCGACTTTGACGGTGACCAAATGGCCATTCACTTGCCATTGTCTGAAGAAGCACAAGCTGAAGCACGTCTTTTGATGCTTGCTGCTGAACATATCTTGAACCCTAAAGATGGTAAACCAGTTGTTACACCATCACAAGATATGGTCCTTGGTAACTACTACCTTACAATGGAAGAAAAAGGTCGTGAAGGCGAAGGAATGATTTTTGCAACTCCTGAAGAAGTTGAAATCGCAATGCGTAACGGTTATGTACACTTGCATACACGTATCGGTATCGCGACAAAATCACTCAATAAGCCTTGGACTGAAAATCAACAAGATAAAATCTTGGTAACCACTGTTGGTAAAGTTATTTTCAACTCAATCATTCCAGAAGGAATGCCTTACTTGAATGAACCAACTGATGTTAACTTGACAACTTCAACTGATGACCGTTTCTTTATGGATGCTGGTCAAAACATCAAAGAAGTTTTGGCTGGAATCGATACTGTTCGTCCATTCAAAAAAGGATATCTTGGAAATATTATCGCCGAAGTATTCAAACGTTACCGTACAACAGCTACATCTGAGTACCTTGACCGTTTGAAAGACCTTGGTTACCACCAATCTACTTTGGCTGGTTTGACTGTGGGTATCGCTGATATTCCTGTTGTTGAAGATAAACATGAAATCATTGATGCTGCGCATAAACGCGTAGAACAAATCACTAAACAATTCCGTCGCGGTTTGATTACTGATGATGAACGTTATAATGCCGTTACTGGTGTTTGGCGTGATGCAAAAGAGTCTCTCGAAAAACGATTGATTGAAGAACAAGATTTGACAAACCCAATCGTTATGATGATGGATTCTGGAGCCCGTGGTAATATTTCCAACTTCTCTCAACTTGCTGGTATGCGTGGATTGATGGCTGCTCCTAATGGTAAAATCATGGAATTGCCTATCATCTCTAACTTCCGTGAAGGACTTTCTGTCTTGGAAATGTTCTTCTCAACTCACGGTGCTCGTAAAGGGATGACCGATACGGCCCTTAAGACAGCCGACTCAGGTTACCTTACTCGTCGTTTGGTTGACGTTGCTCAAGATGTTATCATTCGTGAAGATGACTGTGGTACTGACCGCGGACTTGTGATTGCTGATATTGCAACTGGTAAAGAAATGGTTGAACCACTCTTTGAACGTTTGGTTGGTCGTTACACTCGTAAATCAGTCCTTCATCCAGAAACTGGTGAAATGATTATTGGCGATGATACTTTGATTTCTGAAGATATTGCTCGTAAAATCATTGAAGCTGGCGTTAAAGAAGTAACAATCCGTTCAGTATTTACATGTAAAACACCACATGGTGTATGTAAACATTGTTATGGTATCAACTTGGCAACAGGTGATGCTGTTGAAGTTGGTGAAGCTGTTGGTACAATCGCCGCTCAATCTATCGGTGAACCTGGTACTCAGTTGACAATGCGTACATTCCACACGGGTGGTGTTGCGTCAAGTTCAGATATTACTCAAGGTTTGCCTCGTGTCCAAGAAATCTTTGAAGCACGTAACCCTAAAGGGGAAGCAATCATCACTGAAGTAACTGGTACAGTTGAATCAATCGTTGAAGATGGCGCAACTCGTACTCGTGAAATTACTGTCAAAGGTAAAACAGATACTCGTAGCTACACTGTAGGTATGGCTGATGTCTTGATGGTTGAAGAAGGCGAATTTATCCACCGTGGTGCGCCTTTGATTCAAGGTTCTATTGAACCTAAACATTTGCTTCAAGTTCGTGATGCTTTGTCAGTGGAAACTTACTTGCTCGGTGAAGTTCAAAAAACTTACCGTTCACAAGGGGTTGAAATTGGTGACAAGCACATCGAGGTAATGGTTCGCCAAATGCTTCGTAAAGTTCGTATCATGGACAATGGTTCAATTGATGTGCTTCCAGGTACTTTGATGGACATTTCTGATTTTGAAGCTTTGAATGAAACTGCACTCTTGAATGGTGAAATGCCTGCAACTGGTCGTCCAGTCTTGATGGGTATTACTAAAGCCTCTCTTGAAACAAATTCATTCTTGTCAGCTGCGTCATTCCAAGAAACAACTCGTGTCCTTACTGATGCCGCAATTCGTGGTAAAGAAGACCATTTGCTTGGTTTGAAAGAAAATGTTATTATCGGTAAGATTATTCCTGCTGGTACAGGTATGTTCCGTTACCGTAACATCGAACCT
>rpoC_Lcl-005
ATGCGTATTGGTATCGCATCTCCACAAAAAATTCGTTACTGGTCATTCGGTGAAGTTAAAAAACCAGAAACAATTAACTATCGTACACAAAAACCTGAACGTGAAGGACTCTTTGATGAACGTATTTTCGGTCCTCAAAAAGACTGGGAATGTGCTTGTGGAAAACTTAAAGGTGTTTTCTACAAAAATCAAGTCTGTGAACTTTGTGGTGTTCAAGTAACAACTGCAAAATCACGTCGTGAACGTATGGGACATATTGAGCTTGCTGCTCCAATTTCACACATTTGGTACTTCAAAGGAATTCCATCACGTATGGGACTTGCTCTTGATATGAGTCCACGTGCACTTGAAGAAGTGATTTACTTTGCAAGTTATGTTGTGATTGATCCTAAAGAAACTGATCTTGAGAAGAAACAACTCTTGACTGAACGTGAATATCGTGAACAACTTTTGAAAAATGGTTTTGGTTCATTCGTTGCAAAAATGGGTGCTGAAGCGATTCAAGATTTGTTGAACGATGTTGATATTGATAAAGAAGTTTCTGAACTCAAAGAAGAGCTCAAAACAGTTACTGGACAACGTCGTGTAAAAATTATTCGTCGTTTGGACGTTTTGTCAGCTTTCAGAAAATCAGGAAATGCTTTATCTTGGATGGTCTTAAACGTATTACCAGTTATTCCACCAGATTTGCGTCCAATGGTTCAATTGGATGGTGGACGTTTTGCCACATCTGACTTGAATGACTTATACCGTCGTGTTATTAACCGTAATAACCGTTTGAAACGTTTGATGGAACTTAATGCTCCAAATATTATCGTTCAAAATGAAAAACGGATGCTTCAAGAAGCTGTTGATACTTTGATTGACAATGGTCGTCGTGGTCGTCCAATCACTGGTGCTGGTAACCGCCCATTGAAATCTCTTTCACACATGTTGAAAGGGAAACAAGGACGTTTCCGTCAAAACTTACTTGGTAAACGTGTTGACTATTCTGGACGTTCAGTTATCGCTGTAGGTCCAACACTCAAAATGTACCAATGTGGTGTTCCGCGTGAAATGGCGATTGAGTTGTTCAAACCATTCGTAATGGCTCAACTTGTTAAGAAAGAATTGGCTGCTAATATTCGTGCGGCTAAACGTAAAGTTGAACGTCAAGATTCTGATGTTTGGGATGTACTTGAAACAGTTGTTAAAGAACACCCTGTTCTTCTTAACCGCGCACCTACGCTTCACCGTTTAGGTATTCAAGCTTTTGAACCTGTCTTAATTGATGGTAAAGCCATCCGTCTTCACCCACTTGCTTGTGAAGCCTATAACGCCGACTTTGACGGTGACCAAATGGCCATTCACTTGCCATTGTCTGAAGAAGCACAAGCTGAAGCACGTCTTTTGATGCTTGCTGCTGAACATATCTTGAACCCTAAAGATGGTAAACCAGTTGTTACACCATCTCAAGATATGGTCCTTGGTAACTACTATCTTACTATGGAAGAAAAAGGTCGTGAAGGCGAAGGAATGATTTTTGCAACTCCTGAAGAAGTTGAAATTGCAATGCGTAATGGTTATGTACATTTACATACTCGTATCGGTATCGCAACAAAATCACTCAACAAACCTTGGACAGAAAACCAAAAAGATAAAATCTTGGTAACTACTGTTGGTAAAGTTATTTTCAACTCAATCATTCCTGAAGGAATGCCTTACTTGAACGAACCAACTGATGTTAACTTGACAACTTCAACTGATGACCGTTTCTTTATGGATGCTGGTCAAGATATCAAAGAAGTTTTGGCTGGAATTGATACTGTTCGTCCATTCAAAAAAGGATATCTTGGAAATATCATCGCTGAAGTCTTCAAACGTTACCGTACAACAGCTACATCTGAGTACCTTGACCGCTTGAAAAACCTTGGTTACCACCAATCTACTTTGGCTGGTTTGACTGTGGGTATCGCTGATATCCCTGTTGTTGAAGATAAACATAAAATCATCGATGCTGCACACAAACGTGTGGAACAAATCACTAAACAATTCCGTCGTGGTTTGATTACTGATGATGAACGTTATAACGCTGTTACAGGTGTTTGGCGTGATGCAAAAGAAGCCCTTGAAAAACGATTGATTGATGAACAGGATTTGACAAACCCAATCGTTATGATGATGGACTCTGGAGCCCGTGGTAATATCTCTAACTTCTCTCAACTTGCTGGTATGCGTGGTTTGATGGCCGCTCCTAATGGTAAAATCATGGAATTGCCTATCATCTCAAACTTCCGTGAGGGTCTTTCTGTCTTGGAAATGTTCTTCTCAACTCACGGTGCCCGTAAAGGGATGACCGATACGGCCCTTAAGACAGCCGACTCTGGTTATCTTACTCGTCGTTTGGTTGACGTTGCCCAAGATGTTATTATTCGTGAAGACGATTGTGGAACTGACCGTGGACTTGTAATTTCTGATATTGCTACTGGTAAAGAAATGGTTGAACCACTCTTTGAACGTTTGGTAGGTCGTTATACTCGTAAATCAGTGCTTCATCCAGAAACTGGTGAAATGATTATTGCTGACGACACTTTGATTTCTGAAGATGTTGCCCGTAAAATTATTGATGCTGGTGTTAAAGAAGTAACTATCCGTTCAGTATTTACATGTAAAACTCCACATGGTGTATGTAAACATTGTTATGGTATCAACTTGGCAACAGGTGATGCTGTTGAAGTTGGTGAAGCTGTTGGTACAATCGCCGCTCAATCAATCGGTGAACCTGGTACTCAATTGACAATGCGTACATTCCACACGGGTGGTGTTGCGTCAAGTTCAGATATCACTCAAGGTTTGCCTCGTGTTCAAGAAATCTTTGAAGCACGTAACCCTAAAGGGGAAGCAATCATCACTGAAGTAACTGGTACAGTTGAATCAATCGTTGAAGATCCTGCTACACGTACTCGTGAAATTACTGTTAAAGGTAAAACAGACACTCGTAGCTACACTGTAGGTATGGCTGATGTCTTGATGGTTGAAGAAGGTGAATTTATTCACCGTGGTGCACCTTTGATTCAAGGTTCTATCGAACCTAAACACTTGCTTCAAGTTCGTGATGCCTTGTCAGTTGAAACTTACTTGCTCGGTGAAGTACAAAAAACTTACCGTTCACAAGGGGTTGAAATTGGTGACAAACACATCGAGGTAATGGTTCGCCAAATGCTTCGTAAAGTTCGTGTCATGGATAATGGTTCAACTGATATCCTTCCAGGTACTTTGATGGATATTTCTGACTTTGAAGCTTTGAATGAAACTGCACTCTTGAATGGTGAAATGCCTGCAACTGGTCGTCCAGTCTTGATGGGTATTACTAAAGCCTCTCTTGAAACAAATTCATTCTTGTCAGCTGCATCATTCCAAGAAACAACTCGTGTCCTTACTGATGCCGCAATTCGTGGTAAAGAAGATCACTTGCTTGGTTTGAAAGAAAATGTTATTATCGGTAAGATTATTCCTGCTGGTACAGGTATGTTCCGTTACCGTAACATTGAACCT
>rpoC_Lcl-006
ATGCGTATTGGTATCGCATCTCCACAAAAAATTCGTTACTGGTCATTCGGTGAAGTTAAAAAACCAGAAACAATTAACTATCGTACACAAAAACCTGAACGTGAAGGACTCTTTGATGAACGTATTTTCGGTCCTCAAAAAGACTGGGAATGTGCTTGTGGAAAACTTAAAGGTGTTTTCTACAAAAATCAAGTCTGTGAACTTTGTGGTGTTCAAGTAACAACTGCAAAATCACGTCGTGAACGTATGGGACATATTGAGCTTGCTGCTCCAATTTCACACATTTGGTACTTCAAAGGAATTCCATCACGTATGGGACTTGCTCTTGATATGAGTCCACGTGCACTTGAAGAAGTGATTTACTTTGCAAGTTATGTTGTGATTGATCCTAAAGAAACTGATCTTGAGAAGAAACAACTCTTGACTGAACGTGAATATCGTGAACAACTTTTGAAAAATGGTTTTGGTTCATTCGTTGCAAAAATGGGTGCTGAAGCGATTCAAGATTTGTTGAACGATGTTGATATTGATAAAGAAGTTTCTGAACTCAAAGAAGAGCTCAAAACAGTTACTGGACAACGTCGTGTAAAAATTATTCGTCGTTTGGACGTTTTGTCAGCTTTCAGAAAATCAGGAAATGCTTTATCTTGGATGGTCTTAAACGTATTACCAGTTATTCCACCAGATTTGCGTCCAATGGTTCAATTGGATGGTGGACGTTTTGCCACATCTGACTTGAATGACTTATACCGTCGTGTTATTAACCGTAATAACCGTTTGAAACGTTTGATGGAACTTAATGCTCCAAATATTATCGTTCAAAATGAAAAACGGATGCTTCAAGAAGCTGTTGATACTTTGATTGACAATGGTCGTCGTGGTCGTCCAATCACTGGTGCTGGTAACCGCCCATTGAAATCTCTTTCACACATGTTGAAAGGGAAACAAGGACGTTTCCGTCAAAACTTACTTGGTAAACGTGTTGACTATTCTGGACGTTCAGTTATCGCTGTAGGTCCAACACTCAAAATGTACCAATGTGGTGTTCCGCGTGAAATGGCGATTGAGTTGTTCAAACCATTCGTAATGGCTCAACTTGTTAAGAAAGAATTGGCTGCTAATATTCGTGCGGCTAAACGTAAAGTTGAACGTCAAGATTCTGATGTTTGGGATGTACTTGAAACAGTTGTTAAAGAACACCCTGTTCTTCTTAACCGCGCACCTACGCTTCACCGTTTAGGTATTCAAGCTTTTGAACCTGTCTTAATTGATGGTAAAGCCATCCGTCTTCACCCACTTGCTTGTGAAGCCTATAACGCCGACTTCGACGGTGACCAAATGGCCATTCACTTGCCATTGTCTGAAGAAGCACAAGCTGAAGCACGTCTTTTGATGCTTGCTGCTGAACATATCTTGAACCCTAAAGATGGTAAACCAGTTGTTACACCATCTCAAGATATGGTCCTTGGTAACTACTATCTTACTATGGAAGAAAAAGGTCGTGAAGGCGAAGGAATGATTTTTGCAACTCCTGAAGAAGTTGAAATTGCAATGCGTAATGGTTATGTACATTTACATACTCGTATCGGTATCGCAACAAAATCACTCAACAAACCTTGGACAGAAAACCAAAAAGATAAAATCTTGGTAACTACTGTTGGTAAAGTTATTTTCAACTCAATCATTCCTGAAGGAATGCCTTACTTGAACGAACCAACTGATGTTAACTTGACAACTTCAACTGATGACCGTTTCTTTATGGATGCTGGTCAAGATATCAAAGAAGTTTTGGCTGGAATTGATACTGTTCGTCCATTCAAAAAAGGATATCTTGGAAATATCATCGCTGAAGTCTTCAAACGTTACCGTACAACAGCTACATCTGAGTACCTTGACCGCTTGAAAAACCTTGGTTACCACCAATCTACTTTGGCTGGTTTGACTGTGGGTATCGCTGATATCCCTGTTGTTGAAGATAAACATAAAATCATCGATGCTGCACACAAACGTGTGGAACAAATCACTAAACAATTCCGTCGTGGTTTGATTACTGATGATGAACGTTATAACGCTGTTACAGGTGTTTGGCGTGATGCAAAAGAAGCCCTTGAAAAACGATTGATTGATGAACAGGATTTGACAAACCCAATCGTTATGATGATGGACTCTGGAGCCCGTGGTAATATCTCTAACTTCTCTCAACTTGCTGGTATGCGTGGTTTGATGGCCGCTCCTAATGGTAAAATCATGGAATTGCCTATCATCTCAAACTTCCGTGAGGGTCTTTCTGTCTTGGAAATGTTCTTCTCAACTCACGGTGCCCGTAAAGGGATGACCGATACGGCCCTTAAGACAGCCGACTCTGGTTATCTTACTCGTCGTTTGGTTGACGTTGCCCAAGATGTTATTATTCGTGAAGACGATTGTGGAACTGACCGTGGACTTGTAATTTCTGATATTGCTACTGGTAAAGAAATGGTTGAACCACTCTTTGAACGTTTGGTAGGTCGTTATACTCGTAAATCAGTGCTTCATCCAGAAACTGGTGAAATGATTATTGCTGACGACACTTTGATTTCTGAAGATGTTGCCCGTAAAATTATTGATGCTGGTGTTAAAGAAGTAACTATCCGTTCAGTATTTACATGTAAAACTCCACATGGTGTATGTAAACATTGTTATGGTATCAACTTGGCAACAGGTGATGCTGTTGAAGTTGGTGAAGCTGTTGGTACAATCGCCGCTCAATCAATCGGTGAACCTGGTACTCAATTGACAATGCGTACATTCCACACGGGTGGTGTTGCGTCAAGTTCAGATATCACTCAAGGTTTGCCTCGTGTTCAAGAAATCTTTGAAGCACGTAACCCTAAAGGGGAAGCAATCATCACTGAAGTAACTGGTACAGTTGAATCAATCGTTGAAGATCCTGCTACACGTACTCGTGAAATTACTGTTAAAGGTAAAACAGACACTCGTAGCTACACTGTAGGTATGGCTGATGTCTTGATGGTTGAAGAAGGTGAATTTATTCACCGTGGTGCACCTTTGATTCAAGGTTCTATCGAACCTAAACACTTGCTTCAAGTTCGTGATGCCTTGTCAGTTGAAACTTACTTGCTCGGTGAAGTACAAAAAACTTACCGTTCACAAGGGGTTGAAATTGGTGACAAACACATCGAGGTAATGGTTCGCCAAATGCTTCGTAAAGTTCGTGTCATGGATAATGGTTCAACTGATATCCTTCCAGGTACTTTGATGGATATTTCTGACTTTGAAGCTTTGAATGAAACTGCACTCTTGAATGGTGAAATGCCTGCAACTGGTCGTCCAGTCTTGATGGGTATTACTAAAGCCTCTCTTGAAACAAATTCATTCTTGTCAGCTGCATCATTCCAAGAAACAACTCGTGTCCTTACTGATGCCGCAATTCGTGGTAAAGAAGATCACTTGCTTGGTTTGAAAGAAAATGTTATTATCGGTAAGATTATTCCTGCTGGTACAGGTATGTTCCGTTACCGTAACATTGAACCT
>rpoC_Lcl-007
ATGCGTATTGGTATCGCATCTCCACAAAAAATTCGTTACTGGTCATTCGGTGAAGTTAAAAAACCAGAAACAATTAACTATCGTACACAAAAACCTGAACGTGAAGGACTCTTTGATGAACGTATTTTCGGTCCTCAAAAAGACTGGGAATGTGCTTGTGGAAAACTTAAAGGTGTTTTCTACAAAAATCAAGTCTGTGAACTTTGTGGTGTTCAAGTAACAACTGCAAAATCACGTCGTGAACGTATGGGACATATTGAGCTTGCTGCTCCAATTTCACACATTTGGTACTTCAAAGGAATTCCATCACGTATGGGACTTGCTCTTGATATGAGTCCACGTGCACTTGAAGAAGTGATTTACTTTGCAAGTTATGTTGTGATTGATCCTAAAGAAACTGATCTTGAGAAGAAACAACTCTTGACTGAACGTGAATATCGTGAACAACTTTTGAAAAATGGTTTTGGTTCATTCGTTGCAAAAATGGGTGCTGAAGCGATTCAAGATTTGTTGAACGATGTTGATATTGATAAAGAAGTTTCTGAACTCAAAGAAGAGCTCAAAACAGTTACTGGACAACGTCGTGTAAAAATTATTCGTCGTTTGGACGTTTTGTCAGCTTTCAGAAAATCAGGAAATGCTTTATCTTGGATGGTCTTAAACGTATTACCAGTTATTCCACCAGATTTGCGTCCAATGGTTCAATTGGATGGTGGACGTTTTGCCACATCTGACTTGAATGACTTATACCGTCGTGTTATTAACCGTAATAACCGTTTGAAACGTTTGATGGAACTTAATGCTCCAAATATTATCGTTCAAAATGAAAAACGGATGCTTCAAGAAGCTGTTGATACTTTGATTGACAATGGTCGTCGTGGTCGTCCAATCACTGGTGCTGGTAACCGCCCATTGAAATCTCTTTCACACATGTTGAAAGGGAAACAAGGACGTTTCCGTCAAAACTTACTTGGTAAACGTGTTGACTATTCTGGACGTTCAGTTATCGCTGTAGGTCCAACACTCAAAATGTACCAATGTGGTGTTCCGCGTGAAATGGCGATTGAGTTGTTCAAACCATTCGTAATGGCTCAACTTGTTAAGAAAGAATTGGCTGCTAATATTCGTGCGGCTAAACGTAAAGTTGAACGTCAAGATTCTGATGTTTGGGATGTACTTGAAACAGTTGTTAAAGAACACCCTGTTCTTCTTAACCGCGCACCTACGCTTCACCGTTTAGGTATTCAAGCTTTTGAACCAGTCTTAATTGATGGTAAAGCCATCCGTCTTCACCCACTTGCTTGTGAAGCCTATAACGCCGACTTTGACGGTGACCAAATGGCCATTCACTTGCCATTGTCTGAAGAAGCACAAGCTGAAGCACGTCTTTTGATGCTTGCTGCTGAACATATCTTGAACCCTAAAGATGGTAAACCAGTTGTTACACCATCTCAAGATATGGTCCTTGGTAACTACTATCTTACTATGGAAGAAAAAGGTCGTGAAGGCGAAGGAATGATTTTTGCAACTCCTGAAGAAGTTGAAATTGCAATGCGTAATGGTTATGTACATTTACATACTCGTATCGGTATCGCAACAAAATCACTCAACAAACCTTGGACAGAAAACCAAAAAGATAAAATCTTGGTAACTACTGTTGGTAAAGTTATTTTCAACTCAATCATTCCTGAAGGAATGCCTTACTTGAACGAACCAACTGATGTTAACTTGACAACTTCAACTGATGACCGTTTCTTTATGGATGCTGGTCAAGATATCAAAGAAGTTTTGGCTGGAATTGATACTGTTCGTCCATTCAAAAAAGGATATCTTGGAAATATCATCGCTGAAGTCTTCAAACGTTACCGTACAACAGCTACATCTGAGTACCTTGACCGCTTGAAAAACCTTGGTTACCACCAATCTACTTTGGCTGGTTTGACTGTGGGTATCGCTGATATCCCTGTTGTTGAAGATAAACATAAAATCATCGATGCTGCACACAAACGTGTGGAACAAATCACTAAACAATTCCGTCGTGGTTTGATTACTGATGATGAACGTTATAACGCTGTTACAGGTGTTTGGCGTGATGCAAAAGAAGCCCTTGAAAAACGATTGATTGATGAACAGGATTTGACAAACCCAATCGTTATGATGATGGACTCTGGAGCCCGTGGTAATATCTCTAACTTCTCTCAACTTGCTGGTATGCGTGGTTTGATGGCCGCTCCTAATGGTAAAATCATGGAATTGCCTATCATCTCAAACTTCCGTGAGGGTCTTTCTGTCTTGGAAATGTTCTTCTCAACTCACGGTGCCCGTAAAGGGATGACCGATACGGCCCTTAAGACAGCCGACTCTGGTTATCTTACTCGTCGTTTGGTTGACGTTGCCCAAGATGTTATTATTCGTGAAGACGATTGTGGAACTGACCGTGGACTTGTAATTTCTGATATTGCTACTGGTAAAGAAATGGTTGAACCACTCTTTGAACGTTTGGTAGGTCGTTATACTCGTAAATCAGTGCTTCATCCAGAAACTGGTGAAATGATTATTGCTGACGACACTTTGATTTCTGAAGATGTTGCCCGTAAAATTATTGATGCTGGTGTTAAAGAAGTAACTATCCGTTCAGTATTTACATGTAAAACTCCACATGGTGTATGTAAACATTGTTATGGTATCAACTTGGCAACAGGTGATGCTGTTGAAGTTGGTGAAGCTGTTGGTACAATCGCCGCTCAATCAATCGGTGAACCTGGTACTCAATTGACAATGCGTACATTCCACACGGGTGGTGTTGCGTCAAGTTCAGATATCACTCAAGGTTTGCCTCGTGTTCAAGAAATCTTTGAAGCACGTAACCCTAAAGGGGAAGCAATCATCACTGAAGTAACTGGTACAGTTGAATCAATCGTTGAAGATCCTGCTACACGTACTCGTGAAATTACTGTTAAAGGTAAAACAGACACTCGTAGCTACACTGTAGGTATGGCTGATGTCTTGATGGTTGAAGAAGGTGAATTTATTCACCGTGGTGCACCTTTGATTCAAGGTTCTATCGAACCTAAACACTTGCTTCAAGTTCGTGATGCCTTGTCAGTTGAAACTTACTTGCTCGGTGAAGTACAAAAAACTTACCGTTCACAAGGGGTTGAAATTGGTGACAAACACATCGAGGTAATGGTTCGCCAAATGCTTCGTAAAGTTCGTGTCATGGATAATGGTTCAACTGATATCCTTCCAGGTACTTTGATGGATATTTCTGACTTTGAAGCTTTGAATGAAACTGCACTCTTGAATGGTGAAATGCCTGCAACTGGTCGTCCAGTCTTGATGGGTATTACTAAAGCCTCTCTTGAAACAAATTCATTCTTGTCAGCTGCATCATTCCAAGAAACAACTCGTGTCCTTACTGATGCCGCAATTCGTGGTAAAGAAGATCACTTGCTTGGTTTGAAAGAAAATGTTATTATCGGTAAGATTATTCCTGCTGGTACAGGTATGTTCCGTTACCGTAACATTGAACCT
>rpoC_Lcl-008
ATGCGTATTGGTATCGCATCTCCACAAAAAATTCGTTACTGGTCATTCGGTGAAGTTAAAAAACCAGAAACAATTAACTATCGTACACAAAAACCTGAACGTGAAGGACTCTTTGATGAACGTATTTTCGGTCCTCAAAAAGACTGGGAATGTGCTTGTGGAAAACTTAAAGGTGTTTTCTACAAAAATCAAGTCTGTGAACTTTGTGGTGTTCAAGTAACAACTGCAAAATCACGTCGTGAACGTATGGGACATATTGAGCTTGCTGCTCCAATTTCACACATTTGGTACTTCAAAGGAATTCCATCACGTATGGGACTTGCTCTTGATATGAGTCCACGTGCACTTGAAGAAGTGATTTACTTTGCAAGTTATGTTGTGATTGATCCTAAAGAAACTGATCTTGAGAAGAAACAACTCTTGACTGAACGTGAATATCGTGAACAACTTTTGAAAAATGGTTTTGGTTCATTCGTTGCAAAAATGGGTGCTGAAGCGATTCAAGATTTGTTGAACGATGTTGATATTGATAAAGAAGTTTCTGAACTCAAAGAAGAGCTCAAAACAGTTACTGGACAACGTCGTGTAAAAATTATTCGTCGTTTGGACGTTTTGTCAGCTTTCAGAAAATCAGGAAATGCTTTATCTTGGATGGTCTTAAACGTATTACCAGTTATTCCACCAGATTTGCGTCCAATGGTTCAATTGGATGGTGGACGTTTTGCCACATCTGACTTGAATGACTTATACCGTCGTGTTATTAACCGTAATAACCGTTTGAAACGTTTGATGGAACTTAATGCTCCAAATATTATCGTTCAAAATGAAAAACGGATGCTTCAAGAAGCTGTTGATACTTTGATTGACAATGGTCGTCGTGGTCGTCCAATCACTGGTGCTGGTAACCGCCCATTGAAATCTCTTTCACACATGTTGAAAGGGAAACAAGGACGTTTCCGTCAAAACTTACTTGGTAAACGTGTTGACTATTCTGGACGTTCAGTTATCGCTGTAGGTCCAACACTCAAAATGTACCAATGTGGTGTTCCGCGTGAAATGGCGATTGAGTTGTTCAAACCATTCGTAATGGCTCAACTTGTTAAGAAAGAATTGGCTGCTAATATTCGTGCGGCTAAACGTAAAGTTGAACGTCAAGATTCTGATGTTTGGGATGTACTTGAAACAGTTGTTAAAGAACACCCTGTTCTTCTTAACCGCGCACCTACGCTTCACCGTTTAGGTATTCAAGCTTTTGAACCAGTCTTAATTGATGGTAAAGCCATCCGTCTTCACCCACTTGCTTGTGAAGCCTATAACGCCGACTTTGACGGTGACCAAATGGCCATTCACTTGCCATTGTCTGAAGAAGCACAAGCTGAAGCACGTCTTTTGATGCTTGCTGCTGAACATATCTTGAACCCTAAAGATGGTAAACCAGTTGTTACACCATCTCAAGATATGGTCCTTGGTAACTACTATCTTACTATGGAAGAAAAAGGTCGTGAAGGCGAAGGAATGATTTTTGCAACTCCTGAAGAAGTTGAAATTGCAATGCGTAATGGTTATGTACATTTACATACTCGTATCGGTATCGCAACAAAATCACTCAACAAACCTTGGACAGAAAACCAAAAAGATAAAATCTTGGTAACTACTGTTGGTAAAGTTATTTTCAACTCAATCATTCCTGAAGGAATGCCTTACTTGAACGAACCAACTGATGTTAACTTGACAACTTCAACTGATGACCGTTTCTTTATGGATGCTGGTCAAGATATCAAAGAAGTTTTGGCTGGAATTGATACTGTTCGTCCATTCAAAAAAGGATATCTTGGAAATATCATCGCTGAAGTCTTCAAACGTTACCGTACAACAGCTACATCTGAGTACCTTGACCGCTTGAAAAACCTTGGTTACCACCAATCTACTTTGGCTGGTTTGACTGTGGGTATCGCTGATATCCCTGTTGTTGAAGATAAACATAAAATCATCGATGCTGCACACAAACGTGTGGAACAAATCACTAAACAATTCCGTCGTGGTTTGATTACTGATGATGAACGTTATAACGCTGTTACAGGTGTTTGGCGTGATGCAAAAGAAGCCCTTGAAAAACGATTGATTGATGAACAGGATTTGACAAACCCAATCGTTATGATGATGGACTCTGGAGCCCGTGGTAATATCTCTAACTTCTCTCAACTTGCTGGTATGCGTGGTTTGATGGCCGCTCCTAATGGTAAAATCATGGAATTGCCTATCATCTCAAACTTCCGTGAGGGTCTTTCTGTCTTGGAAATGTTCTTCTCAACTCACGGTGCCCGTAAAGGGATGACCGATACGGCCCTTAAGACAGCCGACTCTGGTTATCTTACTCGTCGTTTGGTTGACGTTGCCCAAGATGTTATTATTCGTGAAGACGATTGTGGAACTGACCGTGGACTTGTAATTTCTGATATTGCTACTGGTAAAGAAATGGTTGAACCACTCTTTGAACGTTTGGTAGGTCGTTATACTCGTAAATCAGTGCTTCATCCAGAAACTGGTGAAATGATTATTGCTGACGACACTTTGATTTCTGAAGATGTTGCCCGTAAAATTATTGATGCTGGTGTTAAAGAAGTAACTATCCGTTCAGTATTTACATGTAAAACTCCACATGGTGTATGTAAACATTGTTATGGTATCAACTTGGCAACAGGTGATGCTGTTGAAGTTGGTGAAGCTGTTGGTACAATCGCCGCTCAATCAATCGGTGAACCTGGTACTCAATTGACAATGCGTACATTCCACACGGGTGGTGTTGCGTCAAGTTCAGATATCACTCAAGGTTTGCCTCGTGTTCAAGAAATCTTTGAAGCACGTAACCCTAAAGGGGAAGCAATCATCACTGAAGTAACTGGTACAGTTGAATCAATCGTTGAAGATCCTGCTACACGTACTCGTGAAATTACTGTTAAAGGTAAAACAGACACTCGTAGCTACACTGTAGGTATGGCTGATGTCTTGATGGTTGAAGAAGGTGAATTTATTCACCGTGGTGCACCTTTGATTCAAGGTTCTATCGAACCTAAACACTTGCTTCAAGTTCGTGATGCCTTGTCAGTTGAAACTTACTTGCTCGGTGAAGTACAAAAAACTTACCGTTCACAAGGGGTTGAAATTGGTGACAAACACATCGAGGTAATGGTTCGCCAAATGCTTCGTAAAGTTCGTGTCATGGATAATGGTTCAACTGATATCCTTCCAGGTACTTTGATGGATATTTCTGACTTTGAAGCTTTGAATGAAACTGCACTCTTGAATGGTGAAATGCCTGCAACTGGTCGTCCAGTCTTGATGGGTATTACTAAAGCCTCTCTTGAAACAAATTCATTCTTGTCAGCTGCATCATTCCAAGAAACAACTCGTGTCCTTACTGATGCCGCAATTCGTGGTAAAGAAGATCACTTGCTTGGTTTGAAAGAAAATGTTATTATCGGTAAGATTATTCCTGCTGGTACAGGTATGTTCCGTTACCGTAACATTGAACCT
>rpoC_Lcl-009
ATGCGTATTGGTATCGCATCTCCACAAAAAATTCGTTACTGGTCATTCGGTGAAGTTAAAAAACCAGAAACAATTAACTATCGTACACAAAAACCTGAACGTGAAGGACTCTTTGATGAACGTATTTTCGGTCCTCAAAAAGACTGGGAATGTGCTTGTGGAAAACTTAAAGGTGTTTTCTACAAAAATCAAGTCTGTGAACTTTGTGGTGTTCAAGTAACAACTGCAAAATCACGTCGTGAACGTATGGGACATATTGAGCTTGCTGCTCCAATTTCACACATTTGGTACTTCAAAGGAATTCCATCACGTATGGGACTTGCTCTTGATATGAGTCCACGTGCACTTGAAGAAGTGATTTACTTTGCAAGTTATGTTGTGATTGATCCTAAAGAAACTGATCTTGAGAAGAAACAACTCTTGACTGAACGTGAATATCGTGAACAACTTTTGAAAAATGGTTTTGGTTCATTCGTTGCAAAAATGGGTGCTGAAGCGATTCAAGATTTGTTGAACGATGTTGATATTGATAAAGAAGTTTCTGAACTCAAAGAAGAGCTCAAAACAGTTACTGGACAACGTCGTGTAAAAATTATTCGTCGTTTGGACGTTTTGTCAGCTTTCAGAAAATCAGGAAATGCTTTATCTTGGATGGTCTTAAACGTATTACCAGTTATTCCACCAGATTTGCGTCCAATGGTTCAATTGGATGGTGGACGTTTTGCCACATCTGACTTGAATGACTTATACCGTCGTGTTATTAACCGTAATAACCGTTTGAAACGTTTGATGGAACTTAATGCTCCAAATATTATCGTTCAAAATGAAAAACGGATGCTTCAAGAAGCTGTTGATACTTTGATTGACAATGGTCGTCGTGGTCGTCCAATCACTGGTGCTGGTAACCGCCCATTGAAATCTCTTTCACACATGTTGAAAGGGAAACAAGGACGTTTCCGTCAAAACTTACTTGGTAAACGTGTTGACTATTCTGGACGTTCAGTTATCGCTGTAGGTCCAACACTCAAAATGTACCAATGTGGTGTTCCGCGTGAAATGGCGATTGAGTTGTTCAAACCATTCGTAATGGCTCAACTTGTTAAGAAAGAATTGGCTGCTAATATTCGTGCGGCTAAACGTAAAGTTGAACGTCAAGATTCTGATGTTTGGGATGTACTTGAAACAGTTGTTAAAGAACACCCTGTTCTTCTTAACCGCGCACCTACGCTTCACCGTTTAGGTATTCAAGCTTTTGAACCAGTCTTAATTGATGGTAAAGCCATCCGTCTTCACCCACTTGCTTGTGAAGCCTATAACGCCGACTTTGACGGTGACCAAATGGCCATTCACTTGCCATTGTCTGAAGAAGCACAAGCTGAAGCACGTCTTTTGATGCTTGCTGCTGAACATATCTTGAACCCTAAAGATGGTAAACCAGTTGTTACACCATCTCAAGATATGGTCCTTGGTAACTACTATCTTACTATGGAAGAAAAAGGTCGTGAAGGCGAAGGAATGATTTTTGCAACTCCTGAAGAAGTTGAAATTGCAATGCGTAATGGTTATGTACATTTACATACTCGTATCGGTATCGCAACAAAATCACTCAACAAACCTTGGACAGAAAACCAAAAAGATAAAATCTTGGTAACTACTGTTGGTAAAGTTATTTTCAACTCAATCATTCCTGAAGGAATGCCTTACTTGAACGAACCAACTGATGTTAACTTGACAACTTCAACTGATGACCGTTTCTTTATGGATGCTGGTCAAGATATCAAAGAAGTTTTGGCTGGAATTGATACTGTTCGTCCATTCAAAAAAGGATATCTTGGAAATATCATCGCTGAAGTCTTCAAACGTTACCGTACAACAGCTACATCTGAGTACCTTGACCGCTTGAAAAACCTTGGTTACCACCAATCTACTTTGGCTGGTTTGACTGTGGGTATCGCTGATATCCCTGTTGTTGAAGATAAACATAAAATCATCGATGCTGCACACAAACGTGTGGAACAAATCACTAAACAATTCCGTCGTGGTTTGATTACTGATGATGAACGTTATAACGCTGTTACAGGTGTTTGGCGTGATGCAAAAGAAGCCCTTGAAAAACGATTGATTGATGAACAGGATTTGACAAACCCAATCGTTATGATGATGGACTCTGGAGCCCGTGGTAATATCTCTAACTTCTCTCAACTTGCTGGTATGCGTGGTTTGATGGCCGCTCCTAATGGTAAAATCATGGAATTGCCTATCATCTCAAACTTCCGTGAGGGTCTTTCTGTCTTGGAAATGTTCTTCTCAACTCACGGTGCCCGTAAAGGGATGACCGATACGGCCCTTAAGACAGCCGACTCTGGTTATCTTACTCGTCGTTTGGTTGACGTTGCCCAAGATGTTATTATTCGTGAAGACGATTGTGGAACTGACCGTGGACTTGTAATTTCTGATATTGCTACTGGTAAAGAAATGGTTGAACCACTCTTTGAACGTTTGGTAGGTCGTTATACTCGTAAATCAGTGCTTCATCCAGAAACTGGTGAAATGATTATTGCTGACGACACTTTGATTTCTGAAGATGTTGCCCGTAAAATTATTGATGCTGGTGTTAAAGAAGTAACTATCCGTTCAGTATTTACATGTAAAACTCCACATGGTGTATGTAAACATTGTTATGGTATCAACTTGGCAACAGGTGATGCTGTTGAAGTTGGTGAAGCTGTTGGTACAATCGCCGCTCAATCAATCGGTGAACCTGGTACTCAATTGACAATGCGTACATTCCACACGGGTGGTGTTGCGTCAAGTTCAGATATCACTCAAGGTTTGCCTCGTGTTCAAGAAATCTTTGAAGCACGTAACCCTAAAGGGGAAGCAATCATCACTGAAGTAACTGGTACAGTTGAATCAATCGTTGAAGATCCTGCTACACGTACTCGTGAAATTACTGTTAAAGGTAAAACAGACACTCGTAGCTACACTGTAGGTATGGCTGATGTCTTGATGGTTGAAGAAGGTGAATTTATTCACCGTGGTGCACCTTTGATTCAAGGTTCTATCGAACCTAAACACTTGCTTCAAGTTCGTGATGCCTTGTCAGTTGAAACTTACTTGCTCGGTGAAGTACAAAAAACTTACCGTTCACAAGGGGTTGAAATTGGTGACAAACACATCGAGGTAATGGTTCGCCAAATGCTTCGTAAAGTTCGTGTCATGGATAATGGTTCAACTGATATCCTTCCAGGTACTTTGATGGATATTTCTGACTTTGAAGCTTTGAATGAAACTGCACTCTTGAATGGTGAAATGCCTGCAACTGGTCGTCCAGTCTTGATGGGTATTACTAAAGCCTCTCTTGAAACAAATTCATTCTTGTCAGCTGCATCATTCCAAGAAACAACTCGTGTCCTTACTGATGCCGCAATTCGTGGTAAAGAAGATCACTTGCTTGGTTTGAAAGAAAATGTTATTATCGGTAAGATTATTCCTGCTGGTACAGGTATGTTCCGTTACCGTAACATTGAACCT
>rpoC_Lcl-010
ATGCGTATTGGTATCGCATCTCCACAAAAAATTCGTTACTGGTCATTCGGTGAAGTTAAAAAACCAGAAACAATTAACTATCGTACACAAAAACCTGAACGTGAAGGACTCTTTGATGAACGTATTTTCGGTCCTCAAAAAGACTGGGAATGTGCTTGTGGAAAACTTAAAGGTGTTTTCTACAAAAATCAAGTCTGTGAACTTTGTGGTGTTCAAGTAACAACTGCAAAATCACGTCGTGAACGTATGGGACATATTGAGCTTGCTGCTCCAATTTCACACATTTGGTACTTCAAAGGAATTCCATCACGTATGGGACTTGCTCTTGATATGAGTCCACGTGCACTTGAAGAAGTGATTTACTTTGCAAGTTATGTTGTGATTGATCCTAAAGAAACTGATCTTGAGAAGAAACAACTCTTGACTGAACGTGAATATCGTGAACAACTTTTGAAAAATGGTTTTGGTTCATTCGTTGCAAAAATGGGTGCTGAAGCGATTCAAGATTTGTTGAACGATGTTGATATTGATAAAGAAGTTTCTGAACTCAAAGAAGAGCTCAAAACAGTTACTGGACAACGTCGTGTAAAAATTATTCGTCGTTTGGACGTTTTGTCAGCTTTCAGAAAATCAGGAAATGCTTTATCTTGGATGGTCTTAAACGTATTACCAGTTATTCCACCAGATTTGCGTCCAATGGTTCAATTGGATGGTGGACGTTTTGCCACATCTGACTTGAATGACTTATACCGTCGTGTTATTAACCGTAATAACCGTTTGAAACGTTTGATGGAACTTAATGCTCCAAATATTATCGTTCAAAATGAAAAACGGATGCTTCAAGAAGCTGTTGATACTTTGATTGACAATGGTCGTCGTGGTCGTCCAATCACTGGTGCTGGTAACCGCCCATTGAAATCTCTTTCACACATGTTGAAAGGGAAACAAGGACGTTTCCGTCAAAACTTACTTGGTAAACGTGTTGACTATTCTGGACGTTCAGTTATCGCTGTAGGTCCAACACTCAAAATGTACCAATGTGGTGTTCCGCGTGAAATGGCGATTGAGTTGTTCAAACCATTCGTAATGGCTCAACTTGTTAAGAAAGAATTGGCTGCTAATATTCGTGCGGCTAAACGTAAAGTTGAACGTCAAGATTCTGATGTTTGGGATGTACTTGAAACAGTTGTTAAAGAACACCCTGTTCTTCTTAACCGCGCACCTACGCTTCACCGTTTAGGTATTCAAGCTTTTGAACCAGTCTTAATTGATGGTAAAGCCATCCGTCTTCACCCACTTGCTTGTGAAGCCTATAACGCCGACTTTGACGGTGACCAAATGGCCATTCACTTGCCATTGTCTGAAGAAGCACAAGCTGAAGCACGTCTTTTGATGCTTGCTGCTGAACATATCTTGAACCCTAAAGATGGTAAACCAGTTGTTACACCATCTCAAGATATGGTCCTTGGTAACTACTATCTTACTATGGAAGAAAAAGGTCGTGAAGGCGAAGGAATGATTTTTGCAACTCCTGAAGAAGTTGAAATTGCAATGCGTAATGGTTATGTACATTTACATACTCGTATCGGTATCGCAACAAAATCACTCAACAAACCTTGGACAGAAAACCAAAAAGATAAAATCTTGGTAACTACTGTTGGTAAAGTTATTTTCAACTCAATCATTCCTGAAGGAATGCCTTACTTGAACGAACCAACTGATGTTAACTTGACAACTTCAACTGATGACCGTTTCTTTATGGATGCTGGTCAAGATATCAAAGAAGTTTTGGCTGGAATTGATACTGTTCGTCCATTCAAAAAAGGATATCTTGGAAATATCATCGCTGAAGTCTTCAAACGTTACCGTACAACAGCTACATCTGAGTACCTTGACCGCTTGAAAAACCTTGGTTACCACCAATCTACTTTGGCTGGTTTGACTGTGGGTATCGCTGATATCCCTGTTGTTGAAGATAAACATAAAATCATCGATGCTGCACACAAACGTGTGGAACAAATCACTAAACAATTCCGTCGTGGTTTGATTACTGATGATGAACGTTATAACGCTGTTACAGGTGTTTGGCGTGATGCAAAAGAAGCCCTTGAAAAACGATTGATTGATGAACAGGATTTGACAAACCCAATCGTTATGATGATGGACTCTGGAGCCCGTGGTAATATCTCTAACTTCTCTCAACTTGCTGGTATGCGTGGTTTGATGGCCGCTCCTAATGGTAAAATCATGGAATTGCCTATCATCTCAAACTTCCGTGAGGGTCTTTCTGTCTTGGAAATGTTCTTCTCAACTCACGGTGCCCGTAAAGGGATGACCGATACGGCCCTTAAGACAGCCGACTCTGGTTATCTTACTCGTCGTTTGGTTGACGTTGCCCAAGATGTTATTATTCGTGAAGACGATTGTGGAACTGACCGTGGACTTGTAATTTCTGATATTGCTACTGGTAAAGAAATGGTTGAACCACTCTTTGAACGTTTGGTAGGTCGTTATACTCGTAAATCAGTGCTTCATCCAGAAACTGGTGAAATGATTATTGCTGACGACACTTTGATTTCTGAAGATGTTGCCCGTAAAATTATTGATGCTGGTGTTAAAGAAGTAACTATCCGTTCAGTATTTACATGTAAAACTCCACATGGTGTATGTAAACATTGTTATGGTATCAACTTGGCAACAGGTGATGCTGTTGAAGTTGGTGAAGCTGTTGGTACAATCGCCGCTCAATCAATCGGTGAACCTGGTACTCAATTGACAATGCGTACATTCCACACGGGTGGTGTTGCGTCAAGTTCAGATATCACTCAAGGTTTGCCTCGTGTTCAAGAAATCTTTGAAGCACGTAACCCTAAAGGGGAAGCAATCATCACTGAAGTAACTGGTACAGTTGAATCAATCGTTGAAGATCCTGCTACACGTACTCGTGAAATTACTGTTAAAGGTAAAACAGACACTCGTAGCTACACTGTAGGTATGGCTGATGTCTTGATGGTTGAAGAAGGTGAATTTATTCACCGTGGTGCACCTTTGATTCAAGGTTCTATCGAACCTAAACACTTGCTTCAAGTTCGTGATGCCTTGTCAGTTGAAACTTACTTGCTCGGTGAAGTACAAAAAACTTACCGTTCACAAGGGGTTGAAATTGGTGACAAACACATCGAGGTAATGGTTCGCCAAATGCTTCGTAAAGTTCGTGTCATGGATAATGGTTCAACTGATATCCTTCCAGGTACTTTGATGGATATTTCTGACTTTGAAGCTTTGAATGAAACTGCACTCTTGAATGGTGAAATGCCTGCAACTGGTCGTCCAGTCTTGATGGGTATTACTAAAGCCTCTCTTGAAACAAATTCATTCTTGTCAGCTGCATCATTCCAAGAAACAACTCGTGTCCTTACTGATGCCGCAATTCGTGGTAAAGAAGATCACTTGCTTGGTTTGAAAGAAAATGTTATTATCGGTAAGATTATTCCTGCTGGTACAGGTATGTTCCGTTACCGTAACATTGAACCT
>rpoC_Lcl-011
ATGCGTATTGGTATCGCATCTCCACAAAAAATTCGTTACTGGTCATTCGGTGAAGTAAAAAAACCAGAAACAATTAACTATCGTACACAAAAACCTGAACGTGAAGGACTCTTTGACGAACGTATTTTCGGTCCTCAAAAAGACTGGGAATGTGCTTGTGGAAAACTTAAAGGTGTTTTCTATAAGAATCAAGTCTGTGAACTTTGTGGTGTTCAAGTAACAACTGCAAAATCACGTCGTGAACGTATGGGACATATTGAGCTTGCTGCTCCAATTTCACATATTTGGTATTTCAAGGGAATTCCATCACGTATGGGACTCGCTCTGAATATGAGCCCGCGTGCACTTGAAGAAGTAATTTACTTCGCAAGTTATGTGGTAATTGATCCAAAAGAAACTGATCTTGAGAAAAAACAACTCTTGACTGAGCGTGAATATCGTGAACAACTTTTGAAAAATGGTTTTGGTTCATTCGTTGCAAAAATGGGTGCTGAAGCAATTCAAGATTTGTTGAATGATGTTGATATTGACAAAGAAGTTGCTGAACTCAAAGAAGAACTCAAAACAGTGACTGGACAACGTCGTGTAAAAATTATTCGTCGTTTAGATGTTTTGTCAGCTTTCAGAAAATCAGGAAATGCTTTATCTTGGATGGTCTTAAACGTATTACCAGTTATTCCACCAGATTTGCGTCCAATGGTTCAATTAGATGGTGGACGTTTTGCCACATCTGACTTGAATGACTTGTATCGTCGTGTTATCAACCGTAATAACCGTTTGAAACGTTTGATGGAACTTAATGCTCCAAATATTATCGTTCAAAATGAAAAACGGATGCTCCAAGAAGCTGTTGATACTTTGATTGACAATGGTCGTCGTGGTCGTCCAATCACTGGTGCTGGTAACCGTCCATTGAAATCTCTTTCACACATGTTGAAAGGGAAACAAGGACGTTTCCGTCAAAACTTGCTTGGTAAACGTGTTGACTATTCTGGACGTTCAGTTATCGCTGTCGGTCCAACACTTAAAATGTACCAATGTGGTGTTCCACGTGAAATGGCGATTGAGTTGTTCAAACCATTTGTAATGGCACAACTTGTTAAAAAAGAATTGGCTGCTAATATTCGTGCGGCTAAACGTAAAGTTGAACGTCAAGATTCAGACGTTTGGGATATACTTGAAACGGTTGTTAAAGAACACCCTGTTCTCCTTAACCGCGCACCTACGCTTCACCGTTTGGGGATTCAAGCTTTTGAACCAGTCTTAATTGATGGTAAAGCCATTCGTCTTCACCCACTTGCTTGTGAAGCCTATAACGCCGACTTTGACGGTGACCAAATGGCCATTCACTTGCCATTGTCTGAAGAAGCACAAGCTGAAGCACGTCTTTTGATGCTTGCTGCTGAACATATCTTGAACCCTAAAGATGGTAAACCAGTTGTTACACCATCACAAGATATGGTCCTTGGTAACTACTACCTTACAATGGAAGAAAAAGGTCGTGAAGGCGAAGGAATGATTTTTGCAACTCCTGAAGAAGTTGAAATCGCAATGCGTAACGGTTATGTACACTTGCATACACGTATCGGTATCGCGACAAAATCACTCAATAAGCCTTGGACTGAAAATCAACAAGATAAAATCTTGGTAACCACTGTTGGTAAAGTTATTTTCAACTCAATCATTCCAGAAGGAATGCCTTACTTGAATGAACCAACTGATGTTAACTTGACAACTTCAACTGATGACCGTTTCTTTATGGATGCTGGTCAAAACATCAAAGAAGTTTTGGCTGGAATCGATACTGTTCGTCCATTCAAAAAAGGATATCTTGGAAATATTATCGCCGAAGTATTCAAACGTTACCGTACAACAGCTACATCTGAGTACCTTGACCGTTTGAAAGACCTTGGTTACCACCAATCTACTTTGGCTGGTTTGACTGTGGGTATCGCTGATATTCCTGTTGTTGAAGATAAACATGAAATCATTGATGCTGCGCATAAACGCGTAGAACAAATCACTAAACAATTCCGTCGCGGTTTGATTACTGATGATGAACGTTATAATGCCGTTACTGGTGTTTGGCGTGATGCAAAAGAGTCTCTCGAAAAACGATTGATTGAAGAACAAGATTTGACAAACCCAATCGTTATGATGATGGATTCTGGAGCCCGTGGTAATATTTCTAACTTCTCTCAACTTGCTGGTATGCGTGGATTGATGGCTGCTCCTAATGGTAAAATCATGGAATTGCCTATCATCTCTAACTTCCGTGAAGGACTTTCTGTCTTGGAAATGTTCTTCTCAACTCACGGTGCTCGTAAAGGGATGACCGATACGGCCCTTAAGACAGCCGACTCAGGTTACCTTACTCGTCGTTTGGTTGACGTTGCTCAAGATGTTATCATTCGTGAAGATGACTGTGGTACTGACCGCGGACTTGTGATTGCTGATATTGCAACTGGTAAAGAAATGGTTGAACCACTCTTTGAACGTTTGGTTGGTCGTTACACTCGTAAATCAGTCCTTCATCCAGAAACTGGTGAAATGATTATTGGCGATGATACTTTGATTTCTGAAGATATTGCTCGTAAAATCATTGAAGCTGGCGTTAAAGAAGTAACAATCCGTTCAGTATTTACATGTAAAACACCACATGGTGTATGTAAACATTGTTATGGTATCAACTTGGCAACAGGTGATGCTGTTGAAGTTGGTGAAGCTGTTGGTACAATCGCCGCTCAATCTATCGGTGAACCTGGTACTCAGTTGACAATGCGTACATTCCACACGGGTGGTGTTGCGTCAAGTTCAGATATTACTCAAGGTTTGCCTCGTGTCCAAGAAATCTTTGAAGCACGTAACCCTAAAGGGGAAGCAATCATCACTGAAGTAACTGGTACAGTTGAATCAATCGTTGAAGATGGCGCAACTCGTACTCGTGAAATTACTGTCAAAGGTAAAACAGATACTCGTAGCTACACTGTAGGTATGGCTGATGTCTTGATGGTTGAAGAAGGCGAATTTATCCACCGTGGTGCGCCTTTGATTCAAGGTTCTATTGAACCTAAACATTTGCTTCAAGTTCGTGATGCTTTGTCAGTGGAAACTTACTTGCTCGGTGAAGTTCAAAAAACTTACCGTTCACAAGGGGTTGAAATTGGTGACAAGCACATCGAGGTAATGGTTCGCCAAATGCTTCGTAAAGTTCGTATCATGGACAATGGTTCAATTGATGTGCTTCCAGGTACTTTGATGGACATTTCTGATTTTGAAGCTTTGAATGAAACTGCACTCTTGAATGGTGAAATGCCTGCAACTGGTCGTCCAGTCTTGATGGGTATTACTAAAGCCTCTCTTGAAACAAATTCATTCTTGTCAGCTGCGTCATTCCAAGAAACAACTCGTGTCCTTACTGATGCCGCAATTCGTGGTAAAGAAGACCATTTGCTTGGTTTGAAAGAAAATGTTATTATCGGTAAGATTATTCCTGCTGGTACAGGTATGTTCCGTTACCGTAACATCGAACCT
>rpoC_Lcl-012
ATGCGTATTGGTATCGCATCTCCACAAAAAATTCGTTACTGGTCATTCGGTGAAGTAAAAAAACCAGAAACAATTAACTATCGTACACAAAAACCTGAACGTGAAGGACTCTTTGACGAACGTATTTTCGGTCCTCAAAAAGACTGGGAATGTGCTTGTGGAAAACTTAAAGGTGTTTTCTATAAGAATCAAGTCTGTGAACTTTGTGGTGTTCAAGTAACAACTGCAAAATCACGTCGTGAACGTATGGGACATATTGAGCTTGCTGCTCCAATTTCACATATTTGGTATTTCAAGGGAATTCCATCACGTATGGGACTCGCTCTGAATATGAGCCCGCGTGCACTTGAAGAAGTAATTTACTTCGCAAGTTATGTGGTAATTGATCCAAAAGAAACTGATCTTGAGAAAAAACAACTCTTGACTGAGCGTGAATATCGTGAACAACTTTTGAAAAATGGTTTTGGTTCATTCGTTGCAAAAATGGGTGCTGAAGCAATTCAAGATTTGTTGAATGATGTTGATATTGACAAAGAAGTTGCTGAACTCAAAGAAGAACTCAAAACAGTGACTGGACAACGTCGTGTAAAAATTATTCGTCGTTTAGATGTTTTGTCAGCTTTCAGAAAATCAGGAAATGCTTTATCTTGGATGGTCTTAAACGTATTACCAGTTATTCCACCAGATTTGCGTCCAATGGTTCAATTAGATGGTGGACGTTTTGCCACATCTGACTTGAATGACTTGTATCGTCGTGTTATCAACCGTAATAACCGTTTGAAACGTTTGATGGAACTTAATGCTCCAAATATTATCGTTCAAAATGAAAAACGGATGCTCCAAGAAGCTGTTGATACTTTGATTGACAATGGTCGTCGTGGTCGTCCAATCACTGGTGCTGGTAACCGTCCATTGAAATCTCTTTCACACATGTTGAAAGGGAAACAAGGACGTTTCCGTCAAAACTTGCTTGGTAAACGTGTTGACTATTCTGGACGTTCAGTTATCGCTGTCGGTCCAACACTTAAAATGTACCAATGTGGTGTTCCACGTGAAATGGCGATTGAGTTGTTCAAACCATTTGTAATGGCACAACTTGTTAAAAAAGAATTGGCTGCTAATATTCGTGCGGCTAAACGTAAAGTTGAACGTCAAGATTCAGACGTTTGGGATATACTTGAAACGGTTGTTAAAGAACACCCTGTTCTCCTTAACCGCGCACCTACGCTTCACCGTTTGGGGATTCAAGCTTTTGAACCAGTCTTAATTGATGGTAAAGCCATTCGTCTTCACCCACTTGCTTGTGAAGCCTATAACGCCGACTTTGACGGTGACCAAATGGCCATTCACTTGCCATTGTCTGAAGAAGCACAAGCTGAAGCACGTCTTTTGATGCTTGCTGCTGAACATATCTTGAACCCTAAAGATGGTAAACCAGTTGTTACACCATCACAAGATATGGTCCTTGGTAACTACTACCTTACAATGGAAGAAAAAGGTCGTGAAGGCGAAGGAATGATTTTTGCAACTCCTGAAGAAGTTGAAATCGCAATGCGTAACGGTTATGTACACTTGCATACACGTATCGGTATCGCGACAAAATCACTCAATAAGCCTTGGACTGAAAATCAACAAGATAAAATCTTGGTAACCACTGTTGGTAAAGTTATTTTCAACTCAATCATTCCAGAAGGAATGCCTTACTTGAATGAACCAACTGATGTTAACTTGACAACTTCAACTGATGACCGTTTCTTTATGGATGCTGGTCAAAACATCAAAGAAGTTTTGGCTGGAATCGATACTGTTCGTCCATTCAAAAAAGGATATCTTGGAAATATTATCGCCGAAGTATTCAAACGTTACCGTACAACAGCTACATCTGAGTACCTTGACCGTTTGAAAGACCTTGGTTACCACCAATCTACTTTGGCTGGTTTGACTGTGGGTATCGCTGATATTCCTGTTGTTGAAGATAAACATGAAATCATTGATGCTGCGCATAAACGCGTAGAACAAATCACTAAACAATTCCGTCGCGGTTTGATTACTGATGATGAACGTTATAATGCCGTTACTGGTGTTTGGCGTGATGCAAAAGAGTCTCTCGAAAAACGATTGATTGAAGAACAAGATTTGACAAACCCAATCGTTATGATGATGGATTCTGGAGCCCGTGGTAATATTTCTAACTTCTCTCAACTTGCTGGTATGCGTGGATTGATGGCTGCTCCTAATGGTAAAATCATGGAATTGCCTATCATCTCTAACTTCCGTGAAGGACTTTCTGTCTTGGAAATGTTCTTCTCAACTCACGGTGCTCGTAAAGGGATGACCGATACGGCCCTTAAGACAGCCGACTCAGGTTACCTTACTCGTCGTTTGGTTGACGTTGCTCAAGATGTTATCATTCGTGAAGATGACTGTGGTACTGACCGCGGACTTGTGATTGCTGATATTGCAACTGGTAAAGAAATGGTTGAACCACTCTTTGAACGTTTGGTTGGTCGTTACACTCGTAAATCAGTCCTTCATCCAGAAACTGGTGAAATGATTATTGGCGATGATACTTTGATTTCTGAAGATATTGCTCGTAAAATCATTGAAGCTGGCGTTAAAGAAGTAACAATCCGTTCAGTATTTACATGTAAAACACCACATGGTGTATGTAAACATTGTTATGGTATCAACTTGGCAACAGGTGATGCTGTTGAAGTTGGTGAAGCTGTTGGTACAATCGCCGCTCAATCTATCGGTGAACCTGGTACTCAGTTGACAATGCGTACATTCCACACGGGTGGTGTTGCGTCAAGTTCAGATATTACTCAAGGTTTGCCTCGTGTCCAAGAAATCTTTGAAGCACGTAACCCTAAAGGGGAAGCAATCATCACTGAAGTAACTGGTACAGTTGAATCAATCGTTGAAGATGGCGCAACTCGTACTCGTGAAATTACTGTCAAAGGTAAAACAGATACTCGTAGCTACACTGTAGGTATGGCTGATGTCTTGATGGTTGAAGAAGGCGAATTTATCCACCGTGGTGCGCCTTTGATTCAAGGTTCTATTGAACCTAAACATTTGCTTCAAGTTCGTGATGCTTTGTCAGTGGAAACTTACTTGCTCGGTGAAGTTCAAAAAACTTACCGTTCACAAGGGGTTGAAATTGGTGACAAGCACATCGAGGTAATGGTTCGCCAAATGCTTCGTAAAGTTCGTATCATGGACAATGGTTCAATTGATGTGCTTCCAGGTACTTTGATGGACATTTCTGATTTTGAAGCTTTGAATGAAACTGCACTCTTGAATGGTGAAATGCCTGCAACTGGTCGTCCAGTCTTGATGGGTATTACTAAAGCCTCTCTTGAAACAAATTCATTCTTGTCAGCTGCGTCATTCCAAGAAACAACTCGTGTCCTTACTGATGCCGCAATTCGTGGTAAAGAAGACCATTTGCTTGGTTTGAAAGAAAATGTTATTATCGGTAAGATTATTCCTGCTGGTACAGGTATGTTCCGTTACCGTAACATCGAACCT
>rpoC_Lcl-013
ATGCGTATTGGTATCGCATCTCCACAAAAAATTCGTTACTGGTCATTCGGTGAAGTAAAAAAACCAGAAACAATTAACTATCGTACACAAAAACCTGAACGTGAAGGACTCTTTGACGAACGTATTTTCGGTCCTCAAAAAGACTGGGAATGTGCTTGTGGAAAACTTAAAGGTGTTTTCTATAAGAATCAAGTCTGTGAACTTTGTGGTGTTCAAGTAACAACTGCAAAATCACGTCGTGAACGTATGGGACATATTGAGCTTGCTGCTCCAATTTCACATATTTGGTATTTCAAGGGAATTCCATCACGTATGGGACTCGCTCTGGATATGAGCCCGCGTGCACTTGAAGAAGTAATTTACTTCGCAAGTTATGTGGTTATTGATCCAAAAGAAACTGATCTTGAGAAAAAACAACTCTTGACTGAGCGTGAATATCGTGAACAACTTTTGAAAAATGGTTTTGGTTCATTCGTTGCAAAAATGGGTGCTGAAGCAATTCAAGATTTGTTGAATGATGTTGATATTGACAAAGAAGTTGCTGAACTCAAAGAAGAACTCAAAACAGTGACTGGACAACGTCGTGTAAAAATTATTCGTCGTTTAGACGTTTTGTCAGCTTTCAGAAAATCAGGCAATGCTTTATCTTGGATGGTCTTAAACGTATTACCAGTTATTCCACCAGATTTGCGTCCAATGGTTCAATTAGATGGTGGACGTTTTGCCACATCTGACTTGAACGACTTGTATCGTCGTGTTATCAACCGTAATAACCGTTTGAAACGTTTGATGGAACTTAATGCTCCAAATATTATCGTTCAAAATGAAAAACGGATGCTCCAAGAAGCAGTTGATACATTGATTGACAACGGTCGTCGTGGTCGTCCAATCACTGGTGCTGGTAACCGTCCATTGAAATCTCTTTCACACATGTTGAAAGGGAAACAAGGACGTTTCCGTCAAAACTTGCTTGGTAAACGTGTTGACTATTCTGGACGTTCAGTTATCGCTGTCGGTCCAACACTCAAAATGTACCAATGTGGTGTTCCACGTGAAATGGCGATTGAGTTGTTCAAACCATTTGTAATGGCACAACTTGTTAAAAAAGAATTGGCTGCTAATATTCGTGCGGCTAAACGTAAAGTTGAACGTCAAGATTCAGACGTTTGGGATGTACTTGAAACGGTTGTTAAAGAACACCCTGTTCTCCTTAACCGCGCACCTACGCTTCACCGTTTGGGGATTCAAGCTTTTGAACCAGTCTTAATTGATGGTAAAGCCATCCGTCTTCACCCACTTGCTTGTGAAGCCTATAACGCCGACTTTGACGGTGACCAAATGGCCATTCACTTGCCATTGTCTGAAGAAGCACAAGCTGAAGCACGTCTTTTGATGCTTGCTGCTGAACATATCTTGAACCCTAAAGATGGTAAACCAGTTGTTACACCATCTCAAGATATGGTCCTTGGTAACTACTACCTTACAATGGAAGAAAAAGGTCGTGAAGGCGAAGGAATGATTTTTGCAACTCCTGAAGAAGTTGAAATCGCAATGCGTAACGGTTATGTACACTTGCATACACGTATTGGTATCGCGACAAAATCACTCAATAAACCTTGGACTGAAAATCAACAAGATAAAATCTTGGTAACCACTGTTGGTAAAGTTATTTTCAACTCAATCATTCCAGAAGGAATGCCTTACTTGAACGAACCAACTGATGTTAACTTGACAACTTCAACTGATGACCGCTTCTTTATGGATGCTGGTCAAAACATCAAAGAAGTTTTGGCTGGAATCGATACTGTTCGTCCATTCAAAAAAGGATATCTTGGAAATATTATCGCCGAAGTATTCAAACGTTACCGTACAACAGCTACATCTGAGTACCTTGACCGTTTGAAAGACCTTGGTTACCACCAATCTACTTTGGCTGGTTTGACTGTGGGTATCGCTGATATTCCTGTTGTTGAAGATAAACATGAAATCATTGATGCTGCGCATAAACGCGTAGAACAAATCACTAAACAATTCCGTCGCGGTTTGATTACTGATGATGAACGTTATAATGCCGTTACTGGTGTTTGGCGTGATGCAAAAGAGTCTCTCGAAAAACGATTGATTGAAGAACAAGATTTGACAAACCCAATCGTTATGATGATGGACTCTGGAGCCCGTGGTAATATTTCCAACTTCTCTCAACTTGCTGGTATGCGTGGATTGATGGCTGCTCCTAATGGTAAAATCATGGAATTGCCTATCATCTCTAACTTCCGTGAAGGACTTTCTGTCTTGGAAATGTTCTTCTCAACTCACGGTGCTCGTAAAGGGATGACCGATACGGCCCTTAAGACAGCCGACTCAGGTTACCTTACTCGTCGTTTGGTTGACGTTGCCCAAGATGTTATCATTCGTGAAGACGACTGTGGTACTGACCGTGGACTTGTGATTGCTGATATTGCAACTGGTAAAGAAATGGTTGAACCACTCTTTGAACGTTTGGTTGGTCGTTACACTCGTAAATCAGTCCTTCATCCAGAAACTGGTGAAATGATTATTGGCGATGATACTTTGATTTCTGAAGATATTGCTCGTAAAATCATTGAAGCTGACGTTAAAGAAGTAACAATCCGTTCAGTATTTACATGTAAAACACCACATGGTGTATGTAAACATTGTTATGGTATCAACTTGGCAACAGGTGATGCTGTTGAAGTTGGTGAAGCTGTTGGTACAATCGCCGCTCAATCTATCGGTGAACCTGGTACTCAGTTGACAATGCGTACATTCCACACGGGTGGTGTTGCGTCAAGTTCAGATATTACTCAAGGTTTGCCTCGTGTCCAAGAAATCTTTGAAGCACGTAACCCTAAAGGGGAAGCAATCATCACTGAAGTAACTGGTACAGTTGAATCAATCGTTGAAGATGGCGCAACTCGTACTCGTGAAATTACTGTCAAAGGTAAAACAGATACTCGTAGCTACACTGTAGGTATGGCTGATGTCTTGATGGTTGAAGAAGGCGAATTTATCCACCGTGGTGCGCCTTTGATTCAAGGTTCTATTGAACCTAAACATTTGCTTCAAGTTCGTGATGCTTTGTCAGTGGAAACTTACTTGCTCGGTGAAGTTCAAAAAACTTACCGTTCACAAGGGGTTGAAATTGGTGACAAGCACATCGAGGTAATGATTCGCCAAATGCTTCGTAAAGTTCGTATCATGGACAATGGTTCAACTGATGTGCTTCCAGGTACTTTGATGGACATTTCTGATTTTGAAGCTTTGAATGAAACTGCACTCTTGAATGGTGAAATGCCTGCAACTGGTCGTCCAGTCTTGATGGGTATTACTAAAGCCTCTCTTGAAACAAATTCATTCTTGTCAGCTGCATCATTCCAAGAAACAACTCGTGTGCTTACAGATGCTGCAATTCGTGGTAAAGAAGACCACTTGCTTGGTTTGAAAGAAAATGTTATTATCGGTAAGATTATTCCTGCTGGTACTGGTATGTTCCGTTACCGTAACATCGAACCT
>rpoC_Lcl-014
ATGCGTATTGGTATCGCATCTCCACAAAAAATTCGTTACTGGTCATTCGGTGAAGTAAAAAAACCAGAAACAATTAACTATCGTACACAAAAACCTGAACGTGAAGGACTCTTTGACGAACGTATTTTCGGTCCTCAAAAAGACTGGGAATGTGCTTGTGGAAAACTTAAAGGTGTTTTCTATAAGAATCAAGTCTGTGAACTTTGTGGTGTTCAAGTAACAACTGCAAAATCACGTCGTGAACGTATGGGACATATTGAGCTTGCTGCTCCAATTTCACATATTTGGTATTTCAAGGGAATTCCATCACGTATGGGACTCGCTCTGGATATGAGCCCGCGTGCACTTGAAGAAGTAATTTACTTCGCAAGTTATGTGGTAATTGATCCAAAAGAAACTGATCTTGAGAAAAAACAACTCTTGACTGAGCGTGAATATCGTGAACAACTTTTGAAAAATGGTTTTGGTTCATTCGTTGCAAAAATGGGTGCTGAAGCAATTCAAGATTTGTTGAATGATGTTGATATTGACAAAGAAGTTGCTGAACTCAAAGAAGAACTCAAAACAGTGACTGGACAACGTCGTGTAAAAATTATTCGTCGTTTAGATGTTTTGTCAGCTTTCAGAAAATCAGGAAATGCTTTATCTTGGATGGTCTTAAACGTATTACCAGTTATTCCACCAGATTTGCGTCCAATGGTTCAATTAGATGGTGGACGTTTTGCCACATCTGACTTGAATGACTTGTATCGTCGTGTTATCAACCGTAATAACCGTTTGAAACGTTTGATGGAACTTAATGCTCCAAATATTATCGTTCAAAATGAAAAACGGATGCTCCAAGAAGCTGTTGATACTTTGATTGACAATGGTCGTCGTGGTCGTCCAATCACTGGTGCTGGTAACCGTCCATTGAAATCTCTTTCACACATGTTGAAAGGGAAACAAGGACGTTTCCGTCAAAACTTGCTTGGTAAACGTGTTGACTATTCTGGACGTTCAGTTATCGCTGTCGGTCCAACACTTAAAATGTACCAATGTGGTGTTCCACGTGAAATGGCGATTGAGTTGTTCAAACCATTTGTAATGGCACAACTTGTTAAAAAAGAATTGGCTGCTAATATTCGTGCGGCTAAACGTAAAGTTGAACGTCAAGATTCAGACGTTTGGGATGTACTTGAAACGGTTGTTAAAGAACACCCTGTTCTCCTTAACCGCGCACCTACGCTTCACCGTTTGGGGATTCAAGCTTTTGAACCAGTCTTAATTGATGGTAAAGCCATCCGTCTTCACCCACTTGCTTGTGAAGCCTATAACGCCGACTTTGACGGTGACCAAATGGCCATTCACTTGCCATTGTCTGAAGAAGCACAAGCTGAAGCACGTCTTTTGATGCTTGCTGCTGAACATATCTTGAACCCTAAAGATGGTAAACCAGTTGTTACACCATCACAAGATATGGTCCTTGGTAACTACTACCTTACAATGGAAGAAAAAGGTCGTGAAGGCGAAGGAATGATTTTTGCAACTCCTGAAGAAGTTGAAATCGCAATGCGTAACGGTTATGTACACTTGCATACACGTATCGGTATCGCGACAAAATCACTCAATAAGCCTTGGACTGAAAATCAACAAGATAAAATCTTGGTAACCACTGTTGGTAAAGTTATTTTCAACTCAATCATTCCAGAAGGAATGCCTTACTTGAATGAACCAACTGATGTTAACTTGACAACTTCAACTGATGACCGTTTCTTTATGGATGCTGGTCAAAACATCAAAGAAGTTTTGGCTGGAATCGATACTGTTCGTCCATTCAAAAAAGGATATCTTGGAAATATTATCGCCGAAGTATTCAAACGTTACCGTACAACAGCTACATCTGAGTACCTTGACCGTTTGAAAGACCTTGGTTACTACCAATCTACTTTGGCTGGTTTGACTGTGGGTATCGCTGATATTCCTGTTGTTGAAGATAAACATGAAATCATTGATGCTGCGCATAAACGCGTAGAACAAATCACTAAACAATTCCGTCGCGGTTTGATTACTGATGATGAACGTTATAATGCCGTTACTGGTGTTTGGCGTGATGCAAAAGAGTCTCTCGAAAAACGATTGATTGAAGAACAAGATTTGACAAACCCAATCGTTATGATGATGGATTCTGGAGCCCGTGGTAATATTTCCAACTTCTCTCAACTTGCTGGTATGCGTGGATTGATGGCTGCTCCTAATGGTAAAATCATGGAATTGCCTATCATCTCTAACTTCCGTGAAGGACTTTCTGTCTTGGAAATGTTCTTCTCAACTCACGGTGCTCGTAAAGGGATGACCGATACGGCCCTTAAGACAGCCGACTCAGGTTACCTTACTCGTCGTTTGGTTGACGTTGCTCAAGATGTTATCATTCGTGAAGATGACTGTGGTACTGACCGCGGACTTGTGATTGCTGATATTGCAACTGGTAAAGAAATGGTTGAACCACTCTTTGAACGTTTGGTTGGTCGTTACACTCGTAAATCAGTCCTTCATCCAGAAACTGGTGAAATGATTATTGGCGATGATACTTTGATTTCTGAAGATATTGCTCGTAAAATCATTGAAGCTGGCGTTAAAGAAGTAACAATCCGTTCAGTATTTACATGTAAAACACCACATGGTGTATGTAAACATTGTTATGGTATCAACTTGGCAACAGGTGATGCTGTTGAAGTTGGTGAAGCTGTTGGTACAATCGCCGCTCAATCTATCGGTGAACCTGGTACTCAGTTGACAATGCGTACATTCCACACGGGTGGTGTTGCGTCAAGTTCAGATATTACTCAAGGTTTGCCTCGTGTCCAAGAAATCTTTGAAGCACGTAACCCTAAAGGGGAAGCAATCATCACTGAAGTAACTGGTACAGTTGAATCAATCGTTGAAGATGGCGCAACTCGTACTCGTGAAATTACTGTAAAAGGTAAAACAGATACTCGTAGCTACACTGTAGGTATGGCTGATGTCTTGATGGTTGAAGAAGGCGAATTTATCCACCGTGGTGCGCCTTTGATTCAAGGTTCTATTGAACCTAAACATTTGCTTCAAGTTCGTGATGCTTTGTCAGTGGAAACTTACTTGCTCGGTGAAGTTCAAAAAACTTACCGTTCACAAGGGGTTGAAATTGGTGACAAGCACATCGAGGTAATGGTTCGCCAAATGCTTCGTAAAGTTCGTATCATGGACAATGGTTCAATTGATGTGCTTCCAGGTACTTTGATGGACATTTCTGATTTTGAAGCTTTGAATGAAACTGCACTCTTGAATGGTGAAATGCCTGCAACTGGTCGTCCAGTCTTGATGGGTATTACTAAAGCCTCTCTTGAAACAAATTCATTCTTGTCAGCTGCGTCATTCCAAGAAACAACTCGTGTCCTTACTGATGCCGCAATTCGTGGTAAAGAAGACCATTTGCTTGGTTTGAAAGAAAATGTTATTATCGGTAAGATTATTCCTGCTGGTACAGGTATGTTCCGTTACCGTAACATCGAACCT
>rpoC_Lcl-015
ATGCGTATTGGTATCGCATCTCCACAAAAAATTCGTTACTGGTCATTCGGTGAAGTTAAAAAACCAGAAACAATTAACTATCGTACACAAAAACCTGAACGTGAAGGACTCTTTGATGAACGTATTTTCGGTCCTCAAAAAGACTGGGAATGTGCTTGTGGAAAACTTAAAGGTGTTTTCTACAAAAATCAAGTCTGTGAACTTTGTGGTGTTCAAGTAACAACTGCAAAATCACGTCGTGAACGTATGGGACATATTGAGCTTGCTGCTCCAATTTCACACATTTGGTACTTCAAAGGAATTCCATCACGTATGGGACTTGCTCTTGATATGAGTCCACGTGCACTTGAAGAAGTGATTTACTTTGCAAGTTATGTTGTGATTGATCCTAAAGAAACTGATCTTGAGAAGAAACAACTCTTGACTGAACGTGAATATCGTGAACAACTTTTGAAAAATGGTTTTGGTTCATTCGTTGCAAAAATGGGTGCTGAAGCGATTCAAGATTTGTTGAACGATGTTGATATTGATAAAGAAGTTTCTGAACTCAAAGAAGAGCTCAAAACAGTTACTGGACAACGTCGTGTAAAAATTATTCGTCGTTTGGACGTTTTGTCAGCTTTCAGAAAATCAGGAAATGCTTTATCTTGGATGGTCTTAAACGTATTACCAGTTATTCCACCAGATTTGCGTCCAATGGTTCAATTGGATGGTGGACGTTTTGCCACATCTGACTTGAATGACTTATACCGTCGTGTTATTAACCGTAATAACCGTTTGAAACGTTTGATGGAACTTAATGCTCCAAATATTATCGTTCAAAATGAAAAACGGATGCTTCAAGAAGCTGTTGATACTTTGATTGACAATGGTCGTCGTGGTCGTCCAATCACTGGTGCTGGTAACCGCCCATTGAAATCTCTTTCACACATGTTGAAAGGGAAACAAGGACGTTTCCGTCAAAACTTACTTGGTAAACGTGTTGACTATTCTGGACGTTCAGTTATCGCTGTAGGTCCAACACTCAAAATGTACCAATGTGGTGTTCCGCGTGAAATGGCGATTGAGTTGTTCAAACCATTCGTAATGGCTCAACTTGTTAAGAAAGAATTGGCTGCTAATATTCGTGCGGCTAAACGTAAAGTTGAACGTCAAGATTCTGATGTTTGGGATGTACTTGAAACAGTTGTTAAAGAACACCCTGTTCTTCTTAACCGCGCACCTACGCTTCACCGTTTAGGTATTCAAGCTTTTGAACCAGTCTTAATTGATGGTAAAGCCATCCGTCTTCACCCACTTGCTTGTGAAGCCTATAACGCCGACTTTGACGGTGACCAAATGGCCATTCACTTGCCATTGTCTGAAGAAGCACAAGCTGAAGCACGTCTTTTGATGCTTGCTGCTGAACATATCTTGAACCCTAAAGATGGTAAACCAGTTGTTACACCATCTCAAGATATGGTCCTTGGTAACTACTATCTTACTATGGAAGAAAAAGGTCGTGAAGGCGAAGGAATGATTTTTGCAACTCCTGAAGAAGTTGAAATTGCAATGCGTAATGGTTATGTACATTTACATACTCGTATCGGTATCGCAACAAAATCACTCAACAAACCTTGGACAGAAAACCAAAAAGATAAAATCTTGGTAACTACTGTTGGTAAAGTTATTTTCAACTCAATCATTCCTGAAGGAATGCCTTACTTGAACGAACCAACTGATGTTAACTTGACAACTTCAACTGATGACCGTTTCTTTATGGATGCTGGTCAAGATATCAAAGAAGTTTTGGCTGGAATTGATACTGTTCGTCCATTCAAAAAAGGATATCTTGGAAATATCATCGCTGAAGTCTTCAAACGTTACCGTACAACAGCTACATCTGAGTACCTTGACCGCTTGAAAAACCTTGGTTACCACCAATCTACTTTGGCTGGTTTGACTGTGGGTATCGCTGATATCCCTGTTGTTGAAGATAAACATAAAATCATCGATGCTGCACACAAACGTGTGGAACAAATCACTAAACAATTCCGTCGTGGTTTGATTACTGATGATGAACGTTATAACGCTGTTACAGGTGTTTGGCGTGATGCAAAAGAAGCCCTTGAAAAACGATTGATTGATGAACAGGATTTGACAAACCCAATCGTTATGATGATGGACTCTGGAGCCCGTGGTAATATCTCTAACTTCTCTCAACTTGCTGGTATGCGTGGTTTGATGGCCGCTCCTAATGGTAAAATCATGGAATTGCCTATCATCTCAAACTTCCGTGAGGGTCTTTCTGTCTTGGAAATGTTCTTCTCAACTCACGGTGCCCGTAAAGGGATGACCGATACGGCCCTTAAGACAGCCGACTCTGGTTATCTTACTCGTCGTTTGGTTGACGTTGCCCAAGATGTTATTATTCGTGAAGACGATTGTGGAACTGACCGTGGACTTGTAATTTCTGATATTGCTACTGGTAAAGAAATGGTTGAACCACTCTTTGAACGTTTGGTAGGTCGTTATACTCGTAAATCAGTGCTTCATCCAGAAACTGGTGAAATGATTATTGCTGACGACACTTTGATTTCTGAAGATGTTGCCCGTAAAATTATTGATGCTGGTGTTAAAGAAGTAACTATCCGTTCAGTATTTACATGTAAAACTCCACATGGTGTATGTAAACATTGTTATGGTATCAACTTGGCAACAGGTGATGCTGTTGAAGTTGGTGAAGCTGTTGGTACAATCGCCGCTCAATCAATCGGTGAACCTGGTACTCAATTGACAATGCGTACATTCCACACGGGTGGTGTTGCGTCAAGTTCAGATATCACTCAAGGTTTGCCTCGTGTTCAAGAAATCTTTGAAGCACGTAACCCTAAAGGGGAAGCAATCATCACTGAAGTAACTGGTACAGTTGAATCAATCGTTGAAGATCCTGCTACACGTACTCGTGAAATTACTGTTAAAGGTAAAACAGACACTCGTAGCTACACTGTAGGTATGGCTGATGTCTTGATGGTTGAAGAAGGTGAATTTATTCACCGTGGTGCACCTTTGATTCAAGGTTCTATCGAACCTAAACACTTGCTTCAAGTTCGTGATGCCTTGTCAGTTGAAACTTACTTGCTCGGTGAAGTACAAAAAACTTACCGTTCACAAGGGGTTGAAATTGGTGACAAACACATCGAGGTAATGGTTCGCCAAATGCTTCGTAAAGTTCGTGTCATGGATAATGGTTCAACTGATATCCTTCCAGGTACTTTGATGGATATTTCTGACTTTGAAGCTTTGAATGAAACTGCACTCTTGAATGGTGAAATGCCTGCAACTGGTCGTCCAGTCTTGATGGGTATTACTAAAGCCTCTCTTGAAACAAATTCATTCTTGTCAGCTGCATCATTCCAAGAAACAACTCGTGTCCTTACTGATGCCGCAATTCGTGGTAAAGAAGATCACTTGCTTGGTTTGAAAGAAAATGTTATTATCGGTAAGATTATTCCTGCTGGTACAGGTATGTTCCGTTACCGTAACATTGAACCT
>rpoC_Lcl-016
ATGCGTATTGGTATCGCATCTCCACAAAAAATTCGTTACTGGTCATTCGGTGAAGTTAAAAAACCAGAAACAATTAACTATCGTACACAAAAACCTGAACGTGAAGGACTCTTTGATGAACGTATTTTCGGTCCTCAAAAAGACTGGGAATGTGCTTGTGGAAAACTTAAAGGTGTTTTCTACAAAAATCAAGTCTGTGAACTTTGTGGTGTTCAAGTAACAACTGCAAAATCACGTCGTGAACGTATGGGACATATTGAGCTTGCTGCTCCAATTTCACACATTTGGTACTTCAAAGGAATTCCATCACGTATGGGACTTGCTCTTGATATGAGTCCACGTGCACTTGAAGAAGTGATTTACTTTGCAAGTTATGTTGTGATTGATCCTAAAGAAACTGATCTTGAGAAGAAACAACTCTTGACTGAACGTGAATATCGTGAACAACTTTTGAAAAATGGTTTTGGTTCATTCGTTGCAAAAATGGGTGCTGAAGCGATTCAAGATTTGTTGAACGATGTTGATATTGATAAAGAAGTTTCTGAACTCAAAGAAGAGCTCAAAACAGTTACTGGACAACGTCGTGTAAAAATTATTCGTCGTTTGGACGTTTTGTCAGCTTTCAGAAAATCAGGAAATGCTTTATCTTGGATGGTCTTAAACGTATTACCAGTTATTCCACCAGATTTGCGTCCAATGGTTCAATTGGATGGTGGACGTTTTGCCACATCTGACTTGAATGACTTATACCGTCGTGTTATTAACCGTAATAACCGTTTGAAACGTTTGATGGAACTTAATGCTCCAAATATTATCGTTCAAAATGAAAAACGGATGCTTCAAGAAGCTGTTGATACTTTGATTGACAATGGTCGTCGTGGTCGTCCAATCACTGGTGCTGGTAACCGCCCATTGAAATCTCTTTCACACATGTTGAAAGGGAAACAAGGACGTTTCCGTCAAAACTTACTTGGTAAACGTGTTGACTATTCTGGACGTTCAGTTATCGCTGTAGGTCCAACACTCAAAATGTACCAATGTGGTGTTCCGCGTGAAATGGCGATTGAGTTGTTCAAACCATTCGTAATGGCTCAACTTGTTAAGAAAGAATTGGCTGCTAATATTCGTGCGGCTAAACGTAAAGTTGAACGTCAAGATTCTGATGTTTGGGATGTACTTGAAACAGTTGTTAAAGAACACCCTGTTCTTCTTAACCGCGCACCTACGCTTCACCGTTTAGGTATTCAAGCTTTTGAACCTGTCTTAATTGATGGTAAAGCCATCCGTCTTCACCCACTTGCTTGTGAAGCCTATAACGCCGACTTTGACGGTGACCAAATGGCCATTCACTTGCCATTGTCTGAAGAAGCACAAGCTGAAGCACGTCTTTTGATGCTTGCTGCTGAACATATCTTGAACCCTAAAGATGGTAAACCAGTTGTTACACCATCTCAAGATATGGTCCTTGGTAACTACTATCTTACTATGGAAGAAAAAGGTCGTGAAGGCGAAGGAATGATTTTTGCAACTCCTGAAGAAGTTGAAATTGCAATGCGTAATGGTTATGTACATTTACATACTCGTATCGGTATCGCAACAAAATCACTCAACAAACCTTGGACAGAAAACCAAAAAGATAAAATCTTGGTAACTACTGTTGGTAAAGTTATTTTCAACTCAATCATTCCTGAAGGAATGCCTTACTTGAACGAACCAACTGATGTTAACTTGACAACTTCAACTGATGACCGTTTCTTTATGGATGCTGGTCAAGATATCAAAGAAGTTTTGGCTGGAATTGATACTGTTCGTCCATTCAAAAAAGGATATCTTGGAAATATCATCGCTGAAGTCTTCAAACGTTACCGTACAACAGCTACATCTGAGTACCTTGACCGCTTGAAAAACCTTGGTTACCACCAATCTACTTTGGCTGGTTTGACTGTGGGTATCGCTGATATCCCTGTTGTTGAAGATAAACATAAAATCATCGATGCTGCACACAAACGTGTGGAACAAATCACTAAACAATTCCGTCGTGGTTTGATTACTGATGATGAACGTTATAACGCTGTTACAGGTGTTTGGCGTGATGCAAAAGAAGCCCTTGAAAAACGATTGATTGATGAACAGGATTTGACAAACCCAATCGTTATGATGATGGACTCTGGAGCCCGTGGTAATATCTCTAACTTCTCTCAACTTGCTGGTATGCGTGGTTTGATGGCCGCTCCTAATGGTAAAATCATGGAATTGCCTATCATCTCAAACTTCCGTGAGGGTCTTTCTGTCTTGGAAATGTTCTTCTCAACTCACGGTGCCCGTAAAGGGATGACCGATACGGCCCTTAAGACAGCCGACTCTGGTTATCTTACTCGTCGTTTGGTTGACGTTGCCCAAGATGTTATTATTCGTGAAGACGATTGTGGAACTGACCGTGGACTTGTAATTTCTGATATTGCTACTGGTAAAGAAATGGTTGAACCACTCTTTGAACGTTTGGTAGGTCGTTATACTCGTAAATCAGTGCTTCATCCAGAAACTGGTGAAATGATTATTGCTGACGACACTTTGATTTCTGAAGATGTTGCCCGTAAAATTATTGATGCTGGTGTTAAAGAAGTAACTATCCGTTCAGTATTTACATGTAAAACTCCACATGGTGTATGTAAACATTGTTATGGTATCAACTTGGCAACAGGTGATGCTGTTGAAGTTGGTGAAGCTGTTGGTACAATCGCCGCTCAATCAATCGGTGAACCTGGTACTCAATTGACAATGCGTACATTCCACACGGGTGGTGTTGCGTCAAGTTCAGATATCACTCAAGGTTTGCCTCGTGTTCAAGAAATCTTTGAAGCACGTAACCCTAAAGGGGAAGCAATCATCACTGAAGTAACTGGTACAGTTGAATCAATCGTTGAAGATCCTGCTACACGTACTCGTGAAATTACTGTTAAAGGTAAAACAGACACTCGTAGCTACACTGTAGGTATGGCTGATGTCTTGATGGTTGAAGAAGGTGAATTTATTCACCGTGGTGCACCTTTGATTCAAGGTTCTATCGAACCTAAACACTTGCTTCAAGTTCGTGATGCCTTGTCAGTTGAAACTTACTTGCTCGGTGAAGTACAAAAAACTTACCGTTCACAAGGGGTTGAAATTGGTGACAAACACATCGAGGTAATGGTTCGCCAAATGCTTCGTAAAGTTCGTGTCATGGATAATGGTTCAACTGATATCCTTCCAGGTACTTTGATGGATATTTCTGACTTTGAAGCTTTGAATGAAACTGCACTCTTGAATGGTGAAATGCCTGCAACTGGTCGTCCAGTCTTGATGGGTATTACTAAAGCCTCTCTTGAAACAAATTCATTCTTGTCAGCTGCATCATTCCAAGAAACAACTCGTGTCCTTACTGATGCCGCAATTCGTGGTAAAGAAGATCACTTGCTTGGTTTGAAAGAAAATGTTATTATCGGTAAGATTATTCCTGCTGGTACAGGTATGTTCCGTTACCGTAACATTGAACCT
>rpoC_Lcl-017
ATGCGTATTGGTATCGCATCTCCACAAAAAATTCGTTACTGGTCATTCGGTGAAGTAAAAAAACCAGAAACAATTAACTATCGTACACAAAAACCTGAACGTGAAGGACTCTTTGACGAACGTATTTTCGGTCCTCAAAAAGACTGGGAATGTGCTTGTGGAAAACTTAAAGGTGTTTTCTATAAGAATCAAGTCTGTGAACTTTGTGGTGTTCAAGTAACAACTGCAAAATCACGTCGTGAACGTATGGGACATATTGAGCTTGCTGCTCCAATTTCACATATTTGGTATTTCAAGGGAATTCCATCACGTATGGGACTCGCTCTGGATATGAGCCCGCGTGCACTTGAAGAAGTAATTTACTTCGCAAGTTATGTGGTAATTGATCCAAAAGAAACTGATCTTGAGAAAAAACAACTCTTGACTGAGCGTGAATATCGTGAACAACTTTTGAAAAATGGTTTTGGTTCATTCGTTGCAAAAATGGGTGCTGAAGCAATTCAAGATTTGTTGAATGATGTTGATATTGACAAAGAAGTTGCTGAACTCAAAGAAGAACTCAAAACAGTGACTGGACAACGTCGTGTAAAAATTATTCGTCGTTTAGATGTTTTGTCAGCTTTCAGAAAATCAGGAAATGCTTTATCTTGGATGGTCTTAAACGTATTACCAGTTATTCCACCAGATTTGCGTCCAATGGTTCAATTAGATGGTGGACGTTTTGCCACATCTGACTTGAATGACTTGTATCGTCGTGTTATCAACCGTAATAACCGTTTGAAACGTTTGATGGAACTTAATGCTCCAAATATTATCGTTCAAAATGAAAAACGGATGCTCCAAGAAGCTGTTGATACTTTGATTGACAATGGTCGTCGTGGTCGTCCAATCACTGGTGCTGGTAACCGTCCATTGAAATCTCTTTCACACATGTTGAAAGGGAAACAAGGACGTTTCCGTCAAAACTTGCTTGGTAAACGTGTTGACTATTCTGGACGTTCAGTTATCGCTGTCGGTCCAACACTTAAAATGTACCAATGTGGTGTTCCACGTGAAATGGCGATTGAGTTGTTCAAACCATTTGTAATGGCACAACTTGTTAAAAAAGAATTGGCTGCTAATATTCGTGCGGCTAAACGTAAAGTTGAACGTCAAGATTCAGACGTTTGGGATGTACTTGAAACGGTTGTTAAAGAACACCCTGTTCTCCTTAACCGCGCACCTACGCTTCACCGTTTGGGGATTCAAGCTTTTGAACCAGTCTTAATTGATGGTAAAGCCATCCGTCTTCACCCACTTGCTTGTGAAGCCTATAACGCCGACTTTGACGGTGACCAAATGGCCATTCACTTGCCATTGTCTGAAGAAGCACAAGCTGAAGCACGTCTTTTGATGCTTGCTGCTGAACATATCTTGAACCCTAAAGATGGTAAACCAGTTGTTACACCATCACAAGATATGGTCCTTGGTAACTACTACCTTACAATGGAAGAAAAAGGTCGTGAAGGCGAAGGAATGATTTTTGCAACTCCTGAAGAAGTTGAAATCGCAATGCGTAACGGTTATGTACACTTGCATACACGTATCGGTATCGCGACAAAATCACTCAATAAGCCTTGGACTGAAAATCAACAAGATAAAATCTTGGTAACCACTGTTGGTAAAGTTATTTTCAACTCAATCATTCCAGAAGGAATGCCTTACTTGAATGAACCAACTGATGTTAACTTGACAACTTCAACTGATGACCGTTTCTTTATGGATGCTGGTCAAAACATCAAAGAAGTTTTGGCTGGAATCGATACTGTTCGTCCATTCAAAAAAGGATATCTTGGAAATATTATCGCCGAAGTATTCAAACGTTACCGTACAACAGCTACATCTGAGTACCTTGACCGTTTGAAAGACCTTGGTTACCACCAATCTACTTTGGCTGGTTTGACTGTGGGTATCGCTGATATTCCTGTTGTTGAAGATAAATATGAAATCATTGATGCTGCGCATAAACGCGTAGAACAAATCACTAAACAATTCCGTCGCGGTTTGATTACTGATGATGAACGTTATAATGCCGTTACTGGTGTTTGGCGTGATGCAAAAGAGTCTCTCGAAAAACGATTGATTGAAGAACAAGATTTGACAAACCCAATCGTTATGATGATGGATTCTGGAGCCCGTGGTAATATTTCCAACTTCTCTCAACTTGCTGGTATGCGTGGATTGATGGCTGCTCCTAATGGTAAAATCATGGAATTGCCTATCATCTCTAACTTCCGTGAAGGACTTTCTGTCTTGGAAATGTTCTTCTCAACTCACGGTGCTCGTAAAGGGATGACCGATACGGCCCTTAAGACAGCCGACTCAGGTTACCTTACTCGTCGTTTGGTTGACGTTGCTCAAGATGTTATCATTCGTGAAGATGACTGTGGTACTGACCGCGGACTTGTGATTGCTGATATTGCAACTGGTAAAGAAATGGTTGAACCACTCTTTGAACGTTTGGTTGGTCGTTACACTCGTAAATCAGTCCTTCATCCAGAAACTGGTGAAATGATTATTGGCGATGATACTTTGATTTCTGAAGATATTGCTCGTAAAATCATTGAAGCTGGCGTTAAAGAAGTAACAATCCGTTCAGTATTTACATGTAAAACACCACATGGTGTATGTAAACATTGTTATGGTATCAACTTGGCAACAGGTGATGCTGTTGAAGTTGGTGAAGCTGTTGGTACAATCGCCGCTCAATCTATCGGTGAACCTGGTACTCAGTTGACAATGCGTACATTCCACACGGGTGGTGTTGCGTCAAGTTCAGATATTACTCAAGGTTTGCCTCGTGTCCAAGAAATCTTTGAAGCACGTAACCCTAAAGGGGAAGCAATCATCACTGAAGTAACTGGTACAGTTGAATCAATCGTTGAAGATGGCGCAACTCGTACTCGTGAAATTACTGTCAAAGGTAAAACAGATACTCGTAGCTACACTGTAGGTATGGCTGATGTCTTGATGGTTGAAGAAGGCGAATTTATCCACCGTGGTGCGCCTTTGATTCAAGGTTCTATTGAACCTAAACATTTGCTTCAAGTTCGTGATGCTTTGTCAGTGGAAACTTACTTGCTCGGTGAAGTTCAAAAAACTTACCGTTCACAAGGGGTTGAAATTGGTGACAAGCACATCGAGGTAATGGTTCGCCAAATGCTTCGTAAAGTTCGTATCATGGACAATGGTTCAATTGATGTGCTTCCAGGTACTTTGATGGACATTTCTGATTTTGAAGCTTTGAATGAAACTGCACTCTTGAATGGTGAAATGCCTGCAACTGGTCGTCCAGTCTTGATGGGTATTACTAAAGCCTCTCTTGAAACAAATTCATTCTTGTCAGCTGCGTCATTCCAAGAAACAACTCGTGTCCTTACTGATGCCGCAATTCGTGGTAAAGAAGACCATTTGCTTGGTTTGAAAGAAAATGTTATTATCGGTAAGATTATTCCTGCTGGTACAGGTATGTTCCGTTACCGTAACATCGAACCT
>rpoC_Lcl-018
ATGCGTATTGGTATCGCATCTCCACAAAAAATTCGTTACTGGTCATTCGGTGAAGTAAAAAAACCAGAAACAATTAACTATCGTACACAAAAACCTGAACGTGAAGGACTCTTTGACGAACGTATTTTCGGTCCTCAAAAAGACTGGGAATGTGCTTGTGGAAAACTTAAAGGTGTTTTCTATAAGAATCAAGTCTGTGAACTTTGTGGTGTTCAAGTAACAACTGCAAAATCACGTCGTGAACGTATGGGACATATTGAGCTTGCTGCTCCAATTTCACATATTTGGTATTTCAAGGGAATTCCATCACGTATGGGACTCGCTCTGGATATGAGCCCGCGTGCACTTGAAGAAGTAATTTACTTCGCAAGTTATGTGGTTATTGATCCAAAAGAAACTGATCTTGAGAAAAAACAACTCTTGACTGAGCGTGAATATCGTGAACAACTTTTGAAAAATGGTTTTGGTTCATTCGTTGCAAAAATGGGTGCTGAAGCAATTCAAGATTTGTTGAATGATGTTGATATTGACAAAGAAGTTGCTGAACTCAAAGAAGAACTCAAAACAGTGACTGGACAACGTCGTGTAAAAATTATTCGTCGTTTAGACGTTTTGTCAGCTTTCAGAAAATCAGGCAATGCTTTATCTTGGATGGTCTTAAACGTATTACCAGTTATTCCACCAGATTTGCGTCCAATGGTTCAATTAGATGGTGGACGTTTTGCCACATCTGACTTGAACGACTTGTATCGTCGTGTTATCAACCGTAATAACCGTTTGAAACGTTTGATGGAACTTAATGCTCCAAATATTATCGTTCAAAATGAAAAACGGATGCTCCAAGAAGCAGTTGATACATTGATTGACAACGGTCGTCGTGGTCGTCCAATCACTGGTGCTGGTAACCGTCCATTGAAATCTCTTTCACACATGTTGAAAGGGAAACAAGGACGTTTCCGTCAAAACTTGCTTGGTAAACGTGTTGACTATTCTGGACGTTCAGTTATCGCTGTCGGTCCAACACTCAAAATGTACCAATGTGGTGTTCCACGTGAAATGGCGATTGAGTTGTTCAAACCATTTGTAATGGCACAACTTGTTAAAAAAGAATTGGCTGCTAATATTCGTGCGGCTAAACGTAAAGTTGAACGTCAAGATTCAGACGTTTGGGATGTACTTGAAACGGTTGTTAAAGAACACCCTGTTCTCCTTAACCGCGCACCTACGCTTCACCGTTTGGGGATTCAAGCTTTTGAACCAGTCTTAATTGATGGTAAAGCCATCCGTCTTCACCCACTTGCTTGTGAAGCCTATAACGCCGACTTTGACGGTGACCAAATGGCCATTCACTTGCCATTGTCTGAAGAAGCACAAGCTGAAGCACGTCTTTTGATGCTTGCTGCTGAACATATCTTGAACCCTAAAGATGGTAAACCAGTTGTTACACCATCTCAAGATATGGTCCTTGGTAACTACTACCTTACAATGGAAGAAAAAGGTCGTGAAGGCGAAGGAATGATTTTTGCAACTCCTGAAGAAGTTGAAATCGCAATGCGTAACGGTTATGTACACTTGCATACACGTATTGGTATCGCGACAAAATCACTCAATAAACCTTGGACTGAAAATCAACAAGATAAAATCTTGGTAACCACTGTTGGTAAAGTTATTTTCAACTCAATCATTCCAGAAGGAATGCCTTACTTGAACGAACCAACTGATGTTAACTTGACAACTTCAACTGATGACCGCTTCTTTATGGATGCTGGTCAAAACATCAAAGAAGTTTTGGCTGGAATCGATACTGTTCGTCCATTCAAAAAAGGATATCTTGGAAATATTATCGCCGAAGTATTCAAACGTTACCGTACAACAGCTACATCTGAGTACCTTGACCGTTTGAAAGACCTTGGTTACCACCAATCTACTTTGGCTGGTTTGACTGTGGGTATCGCTGATATTCCTGTTGTTGAAGATAAACATGAAATCATTGATGCTGCGCATAAACGCGTAGAACAAATCACTAAACAATTCCGTCGCGGTTTGATTACTGATGATGAACGTTATAATGCCGTTACTGGTGTTTGGCGTGATGCAAAAGAGTCTCTCGAAAAACGATTGATTGAAGAACAAGATTTGACAAACCCAATCGTTATGATGATGGACTCTGGAGCCCGTGGTAATATTTCCAACTTCTCTCAACTTGCTGGTATGCGTGGATTGATGGCTGCTCCTAATGGTAAAATCATGGAATTGCCTATCATCTCTAACTTCCGTGAAGGACTTTCTGTCTTGGAAATGTTCTTCTCAACTCACGGTGCTCGTAAAGGGATGACCGATACGGCCCTTAAGACAGCCGACTCAGGTTACCTTACTCGTCGTTTGGTTGACGTTGCCCAAGATGTTATCATTCGTGAAGACGACTGTGGTACTGACCGTGGACTTGTGATTGCTGATATTGCAACTGGTAAAGAAATGGTTGAACCACTCTTTGAACGTTTGGTTGGTCGTTACACTCGTAAATCAGTCCTTCATCCAGAAACTGGTGAAATGATTATTGGCGATGATACTTTGATTTCTGAAGATATTGCTCGTAAAATCATTGAAGCTGACGTTAAAGAAGTAACAATCCGTTCAGTATTTACATGTAAAACACCACATGGTGTATGTAAACATTGTTATGGTATCAACTTGGCAACAGGTGATGCTGTTGAAGTTGGTGAAGCTGTTGGTACAATCGCCGCTCAATCTATCGGTGAACCTGGTACTCAGTTGACAATGCGTACATTCCACACGGGTGGTGTTGCGTCAAGTTCAGATATTACTCAAGGTTTGCCTCGTGTCCAAGAAATCTTTGAAGCACGTAACCCTAAAGGGGAAGCAATCATCACTGAAGTAACTGGTACAGTTGAATCAATCGTTGAAGATGGCGCAACTCGTACTCGTGAAATTACTGTCAAAGGTAAAACAGATACTCGTAGCTACACTGTAGGTATGGCTGATGTCTTGATGGTTGAAGAAGGCGAATTTATCCACCGTGGTGCGCCTTTGATTCAAGGTTCTATTGAACCTAAACATTTGCTTCAAGTTCGTGATGCTTTGTCAGTGGAAACTTACTTGCTCGGTGAAGTTCAAAAAACTTACCGTTCACAAGGGGTTGAAATTGGTGACAAGCACATCGAGGTAATGATTCGCCAAATGCTTCGTAAAGTTCGTATCATGGACAATGGTTCAACTGATGTGCTTCCAGGTACTTTGATGGACATTTCTGATTTTGAAGCTTTGAATGAAACTGCACTCTTGAATGGTGAAATGCCTGCAACTGGTCGTCCAGTCTTGATGGGTATTACTAAAGCCTCTCTTGAAACAAATTCATTCTTGTCAGCTGCATCATTCCAAGAAACAACTCGTGTGCTTACAGATGCTGCAATTCGTGGTAAAGAAGACCACTTGCTTGGTTTGAAAGAAAATGTTATTATCGGTAAGATTATTCCTGCTGGTACTGGTATGTTCCGTTACCGTAACATCGAACCT
>rpoC_Lcl-019
ATGCGTATTGGTATCGCATCTCCACAAAAAATTCGTTACTGGTCATTCGGTGAAGTAAAAAAACCAGAAACAATTAACTATCGTACACAAAAACCTGAACGTGAAGGACTCTTTGACGAACGTATTTTCGGTCCTCAAAAAGACTGGGAATGTGCTTGTGGAAAACTTAAAGGTGTTTTCTATAAGAATCAAGTCTGTGAACTTTGTGGTGTTCAAGTAACAACTGCAAAATCACGTCGTGAACGTATGGGACATATTGAGCTTGCTGCTCCAATTTCACATATTTGGTATTTCAAGGGAATTCCATCACGTATGGGACTCGCTCTGGATATGAGCCCGCGTGCACTTGAAGAAGTAATTTACTTCGCAAGTTATGTGGTAATTGATCCAAAAGAAACTGATCTTGAGAAAAAACAACTCTTGACTGAGCGTGAATATCGTGAACAACTTTTGAAAAATGGTTTTGGTTCATTCGTTGCAAAAATGGGTGCTGAAGCAATTCAAGATTTGTTGAATGATGTTGATATTGACAAAGAAGTTGCTGAACTCAAAGAAGAACTCAAAACAGTGACTGGACAACGTCGTGTAAAAATTATTCGTCGTTTAGATGTTTTGTCAGCTTTCAGAAAATCAGGAAATGCTTTATCTTGGATGGTCTTAAACGTATTACCAGTTATTCCACCAGATTTGCGTCCAATGGTTCAATTAGATGGTGGACGTTTTGCCACATCTGACTTGAATGACTTGTATCGTCGTGTTATCAACCGTAATAACCGTTTGAAACGTTTGATGGAACTTAATGCTCCAAATATTATCGTTCAAAATGAAAAACGGATGCTCCAAGAAGCTGTTGATACTTTGATTGACAATGGTCGTCGTGGTCGTCCAATCACTGGTGCTGGTAACCGTCCATTGAAATCTCTTTCACACATGTTGAAAGGGAAACAAGGACGTTTCCGTCAAAACTTGCTTGGTAAACGTGTTGACTATTCTGGACGTTCAGTTATCGCTGTCGGTCCAACACTTAAAATGTACCAATGTGGTGTTCCACGTGAAATGGCGATTGAGTTGTTCAAACCATTTGTAATGGCACAACTTGTTAAAAAAGAATTGGCTGCTAATATTCGTGCGGCTAAACGTAAAGTTGAACGTCAAGATTCAGACGTTTGGGATGTACTTGAAACGGTTGTTAAAGAACACCCTGTTCTCCTTAACCGCGCACCTACGCTTCACCGTTTGGGGATTCAAGCTTTTGAACCAGTCTTAATTGATGGTAAAGCCATCCGTCTTCACCCACTTGCTTGTGAAGCCTATAACGCCGACTTTGACGGTGACCAAATGGCCATTCACTTGCCATTGTCTGAAGAAGCACAAGCTGAAGCACGTCTTTTGATGCTTGCTGCTGAACATATCTTGAACCCTAAAGATGGTAAACCAGTTGTTACACCATCACAAGATATGGTCCTTGGTAACTACTACCTTACAATGGAAGAAAAAGGTCGTGAAGGCGAAGGAATGATTTTTGCAACTCCTGAAGAAGTTGAAATCGCAATGCGTAACGGTTATGTACACTTGCATACACGTATCGGTATCGCGACAAAATCACTCAATAAGCCTTGGACTGAAAATCAACAAGATAAAATCTTGGTAACCACTGTTGGTAAAGTTATTTTCAACTCAATCATTCCAGAAGGAATGCCTTACTTGAATGAACCAACTGATGTTAACTTGACAACTTCAACTGATGACCGTTTCTTTATGGATGCTGGTCAAAACATCAAAGAAGTTTTGGCTGGAATCGATACTGTTCGTCCATTCAAAAAAGGATATCTTGGAAATATTATCGCCGAAGTATTCAAACGTTACCGTACAACAGCTACATCTGAGTACCTTGACCGTTTGAAAGACCTTGGTTACTACCAATCTACTTTGGCTGGTTTGACTGTGGGTATCGCTGATATTCCTGTTGTTGAAGATAAACATGAAATCATTGATGCTGCGCATAAACGCGTAGAACAAATCACTAAACAATTCCGTCGCGGTTTGATTACTGATGATGAACGTTATAATGCCGTTACTGGTGTTTGGCGTGATGCAAAAGAGTCTCTCGAAAAACGATTGATTGAAGAACAAGATTTGACAAACCCAATCGTTATGATGATGGATTCTGGAGCCCGTGGTAATATTTCCAACTTCTCTCAACTTGCTGGTATGCGTGGATTGATGGCTGCTCCTAATGGTAAAATCATGGAATTGCCTATCATCTCTAACTTCCGTGAAGGACTTTCTGTCTTGGAAATGTTCTTCTCAACTCACGGTGCTCGTAAAGGGATGACCGATACGGCCCTTAAGACAGCCGACTCAGGTTACCTTACTCGTCGTTTGGTTGACGTTGCTCAAGATGTTATCATTCGTGAAGATGACTGTGGTACTGACCGCGGACTTGTGATTGCTGATATTGCAACTGGTAAAGAAATGGTTGAACCACTCTTTGAACGTTTGGTTGGTCGTTACACTCGTAAATCAGTCCTTCATCCAGAAACTGGTGAAATGATTATTGGCGATGATACTTTGATTTCTGAAGATATTGCTCGTAAAATCATTGAAGCTGGCGTTAAAGAAGTAACAATCCGTTCAGTATTTACATGTAAAACACCACATGGTGTATGTAAACATTGTTATGGTATCAACTTGGCAACAGGTGATGCTGTTGAAGTTGGTGAAGCTGTTGGTACAATCGCCGCTCAATCTATCGGTGAACCTGGTACTCAGTTGACAATGCGTACATTCCACACGGGTGGTGTTGCGTCAAGTTCAGATATTACTCAAGGTTTGCCTCGTGTCCAAGAAATCTTTGAAGCACGTAACCCTAAAGGGGAAGCAATCATCACTGAAGTAACTGGTACAGTTGAATCAATCGTTGAAGATGGCGCAACTCGTACTCGTGAAATTACTGTAAAAGGTAAAACAGATACTCGTAGCTACACTGTAGGTATGGCTGATGTCTTGATGGTTGAAGAAGGCGAATTTATCCACCGTGGTGCGCCTTTGATTCAAGGTTCTATTGAACCTAAACATTTGCTTCAAGTTCGTGATGCTTTGTCAGTGGAAACTTACTTGCTCGGTGAAGTTCAAAAAACTTACCGTTCACAAGGGGTTGAAATTGGTGACAAGCACATCGAGGTAATGGTTCGCCAAATGCTTCGTAAAGTTCGTATCATGGACAATGGTTCAATTGATGTGCTTCCAGGTACTTTGATGGACATTTCTGATTTTGAAGCTTTGAATGAAACTGCACTCTTGAATGGTGAAATGCCTGCAACTGGTCGTCCAGTCTTGATGGGTATTACTAAAGCCTCTCTTGAAACAAATTCATTCTTGTCAGCTGCGTCATTCCAAGAAACAACTCGTGTCCTTACTGATGCCGCAATTCGTGGTAAAGAAGACCATTTGCTTGGTTTGAAAGAAAATGTTATTATCGGTAAGATTATTCCTGCTGGTACAGGTATGTTCCGTTACCGTAACATCGAACCT
>rpoC_Lcl-020
ATGCGTATTGGTATCGCATCTCCACAAAAAATTCGTTACTGGTCATTCGGTGAAGTTAAAAAACCAGAAACAATTAACTATCGTACACAAAAACCTGAACGTGAAGGACTCTTTGATGAACGTATTTTCGGTCCTCAAAAAGACTGGGAATGTGCTTGTGGAAAACTTAAAGGTGTTTTCTACAAAAATCAAGTCTGTGAACTTTGTGGTGTTCAAGTAACAACTGCAAAATCACGTCGTGAACGTATGGGACATATTGAGCTTGCTGCTCCAATTTCACACATTTGGTACTTCAAAGGAATTCCATCACGTATGGGACTTGCTCTTGATATGAGTCCACGTGCACTTGAAGAAGTGATTTACTTTGCAAGTTATGTTGTGATTGATCCTAAAGAAACTGATCTTGAGAAGAAACAACTCTTGACTGAACGTGAATATCGTGAACAACTTTTGAAAAATGGTTTTGGTTCATTCGTTGCAAAAATGGGTGCTGAAGCGATTCAAGATTTGTTGAACGATGTTGATATTGATAAAGAAGTTTCTGAACTCAAAGAAGAGCTCAAAACAGTTACTGGACAACGTCGTGTAAAAATTATTCGTCGTTTGGACGTTTTGTCAGCTTTCAGAAAATCAGGAAATGCTTTATCTTGGATGGTCTTAAACGTATTACCAGTTATTCCACCAGATTTGCGTCCAATGGTTCAATTGGATGGTGGACGTTTTGCCACATCTGACTTGAATGACTTATACCGTCGTGTTATTAACCGTAATAACCGTTTGAAACGTTTGATGGAACTTAATGCTCCAAATATTATCGTTCAAAATGAAAAACGGATGCTTCAAGAAGCTGTTGATACTTTGATTGACAATGGTCGTCGTGGTCGTCCAATCACTGGTGCTGGTAACCGCCCATTGAAATCTCTTTCACACATGTTGAAAGGGAAACAAGGACGTTTCCGTCAAAACTTACTTGGTAAACGTGTTGACTATTCTGGACGTTCAGTTATCGCTGTAGGTCCAACACTCAAAATGTACCAATGTGGTGTTCCGCGTGAAATGGCGATTGAGTTGTTCAAACCATTCGTAATGGCTCAACTTGTTAAGAAAGAATTGGCTGCTAATATTCGTGCGGCTAAACGTAAAGTTGAACGTCAAGATTCTGATGTTTGGGATGTACTTGAAACAGTTGTTAAAGAACACCCTGTTCTTCTTAACCGCGCACCTACGCTTCACCGTTTAGGTATTCAAGCTTTTGAACCTGTCTTAATTGATGGTAAAGCCATCCGTCTTCACCCACTTGCTTGTGAAGCCTATAACGCCGACTTTGACGGTGACCAAATGGCCATTCACTTGCCATTGTCTGAAGAAGCACAAGCTGAAGCACGTCTTTTGATGCTTGCTGCTGAACATATCTTGAACCCTAAAGATGGTAAACCAGTTGTTACACCATCTCAAGATATGGTCCTTGGTAACTACTATCTTACTATGGAAGAAAAAGGTCGTGAAGGCGAAGGAATGATTTTTGCAACTCCTGAAGAAGTTGAAATTGCAATGCGTAATGGTTATGTACATTTACATACTCGTATCGGTATCGCAACAAAATCACTCAACAAACCTTGGACAGAAAACCAAAAAGATAAAATCTTGGTAACTACTGTTGGTAAAGTTATTTTCAACTCAATCATTCCTGAAGGAATGCCTTACTTGAACGAACCAACTGATGTTAACTTGACAACTTCAACTGATGACCGTTTCTTTATGGATGCTGGTCAAGATATCAAAGAAGTTTTGGCTGGAATTGATACTGTTCGTCCATTCAAAAAAGGATATCTTGGAAATATCATCGCTGAAGTCTTCAAACGTTACCGTACAACAGCTACATCTGAGTACCTTGACCGCTTGAAAAACCTTGGTTACCACCAATCTACTTTGGCTGGTTTGACTGTGGGTATCGCTGATATCCCTGTTGTTGAAGATAAACATAAAATCATCGATGCTGCACACAAACGTGTGGAACAAATCACTAAACAATTCCGTCGTGGTTTGATTACTGATGATGAACGTTATAACGCTGTTACAGGTGTTTGGCGTGATGCAAAAGAAGCCCTTGAAAAACGATTGATTGATGAACAGGATTTGACAAACCCAATCGTTATGATGATGGACTCTGGAGCCCGTGGTAATATCTCTAACTTCTCTCAACTTGCTGGTATGCGTGGTTTGATGGCCGCTCCTAATGGTAAAATCATGGAATTGCCTATCATCTCAAACTTCCGTGAGGGTCTTTCTGTCTTGGAAATGTTCTTCTCAACTCACGGTGCCCGTAAAGGGATGACCGATACGGCCCTTAAGACAGCCGACTCTGGTTATCTTACTCGTCGTTTGGTTGACGTTGCCCAAGATGTTATTATTCGTGAAGACGATTGTGGAACTGACCGTGGACTTGTAATTTCTGATATTGCTACTGGTAAAGAAATGGTTGAACCACTCTTTGAACGTTTGGTAGGTCGTTATACTCGTAAATCAGTGCTTCATCCAGAAACTGGTGAAATGATTATTGCTGACGACACTTTGATTTCTGAAGATGTTGCCCGTAAAATTATTGATGCTGGTGTTAAAGAAGTAACTATCCGTTCAGTATTTACATGTAAAACTCCACATGGTGTATGTAAACATTGTTATGGTATCAACTTGGCAACAGGTGATGCTGTTGAAGTTGGTGAAGCTGTTGGTACAATCGCCGCTCAATCAATCGGTGAACCTGGTACTCAATTGACAATGCGTACATTCCACACGGGTGGTGTTGCGTCAAGTTCAGATATCACTCAAGGTTTGCCTCGTGTTCAAGAAATCTTTGAAGCACGTAACCCTAAAGGGGAAGCAATCATCACTGAAGTAACTGGTACAGTTGAATCAATCGTTGAAGATCCTGCTACACGTACTCGTGAAATTACTGTTAAAGGTAAAACAGACACTCGTAGCTACACTGTAGGTATGGCTGATGTCTTGATGGTTGAAGAAGGTGAATTTATTCACCGTGGTGCACCTTTGATTCAAGGTTCTATCGAACCTAAACACTTGCTTCAAGTTCGTGATGCCTTGTCAGTTGAAACTTACTTGCTCGGTGAAGTACAAAAAACTTACCGTTCACAAGGGGTTGAAATTGGTGACAAACACATCGAGGTAATGGTTCGCCAAATGCTTCGTAAAGTTCGTGTCATGGATAATGGTTCAACTGATATCCTTCCAGGTACTTTGATGGATATTTCTGACTTTGAAGCTTTGAATGAAACTGCACTCTTGAATGGTGAAATGCCTGCAACTGGTCGTCCAGTCTTGATGGGTATTACTAAAGCCTCTCTTGAAACAAATTCATTCTTGTCAGCTGCATCATTCCAAGAAACAACTCGTGTCCTTACTGATGCCGCAATTCGTGGTAAAGAAGATCACTTGCTTGGTTTGAAAGAAAATGTTATTATCGGTAAGATTATTCCTGCTGGTACAGGTATGTTCCGTTACCGTAACATTGAACCT
>rpoC_Lcl-021
ATGCGTATTGGTATCGCATCTCCACAAAAAATTCGTTACTGGTCATTCGGTGAAGTTAAAAAACCAGAAACAATTAACTATCGTACACAAAAACCTGAACGTGAAGGACTCTTTGATGAACGTATTTTCGGTCCTCAAAAAGACTGGGAATGTGCTTGTGGAAAACTTAAAGGTGTTTTCTACAAAAATCAAGTCTGTGAACTTTGTGGTGTTCAAGTAACAACTGCAAAATCACGTCGTGAACGTATGGGACATATTGAGCTTGCTGCTCCAATTTCACACATTTGGTACTTCAAAGGAATTCCATCACGTATGGGACTTGCTCTTGATATGAGTCCACGTGCACTTGAAGAAGTGATTTACTTTGCAAGTTATGTTGTGATTGATCCTAAAGAAACTGATCTTGAGAAGAAACAACTCTTGACTGAACGTGAATATCGTGAACAACTTTTGAAAAATGGTTTTGGTTCATTCGTTGCAAAAATGGGTGCTGAAGCGATTCAAGATTTGTTGAACGATGTTGATATTGATAAAGAAGTTTCTGAACTCAAAGAAGAGCTCAAAACAGTTACTGGACAACGTCGTGTAAAAATTATTCGTCGTTTGGACGTTTTGTCAGCTTTCAGAAAATCAGGAAATGCTTTATCTTGGATGGTCTTAAACGTATTACCAGTTATTCCACCAGATTTGCGTCCAATGGTTCAATTGGATGGTGGACGTTTTGCCACATCTGACTTGAATGACTTATACCGTCGTGTTATTAACCGTAATAACCGTTTGAAACGTTTGATGGAACTTAATGCTCCAAATATTATCGTTCAAAATGAAAAACGGATGCTTCAAGAAGCTGTTGATACTTTGATTGACAATGGTCGTCGTGGTCGTCCAATCACTGGTGCTGGTAACCGCCCATTGAAATCTCTTTCACACATGTTGAAAGGGAAACAAGGACGTTTCCGTCAAAACTTACTTGGTAAACGTGTTGACTATTCTGGACGTTCAGTTATCGCTGTAGGTCCAACACTCAAAATGTACCAATGTGGTGTTCCGCGTGAAATGGCGATTGAGTTGTTCAAACCATTCGTAATGGCTCAACTTGTTAAGAAAGAATTGGCTGCTAATATTCGTGCGGCTAAACGTAAAGTTGAACGTCAAGATTCTGATGTTTGGGATGTACTTGAAACAGTTGTTAAAGAACACCCTGTTCTTCTTAACCGCGCACCTACGCTTCACCGTTTAGGTATTCAAGCTTTTGAACCTGTCTTAATTGATGGTAAAGCCATCCGTCTTCACCCACTTGCTTGTGAAGCCTATAACGCCGACTTTGACGGTGACCAAATGGCCATTCACTTGCCATTGTCTGAAGAAGCACAAGCTGAAGCACGTCTTTTGATGCTTGCTGCTGAACATATCTTGAACCCTAAAGATGGTAAACCAGTTGTTACACCATCTCAAGATATGGTCCTTGGTAACTACTATCTTACTATGGAAGAAAAAGGTCGTGAAGGCGAAGGAATGATTTTTGCAACTCCTGAAGAAGTTGAAATTGCAATGCGTAATGGTTATGTACATTTACATACTCGTATCGGTATCGCAACAAAATCACTCAACAAACCTTGGACAGAAAACCAAAAAGATAAAATCTTGGTAACTACTGTTGGTAAAGTTATTTTCAACTCAATCATTCCTGAAGGAATGCCTTACTTGAACGAACCAACTGATGTTAACTTGACAACTTCAACTGATGACCGTTTCTTTATGGATGCTGGTCAAGATATCAAAGAAGTTTTGGCTGGAATTGATACTGTTCGTCCATTCAAAAAAGGATATCTTGGAAATATCATCGCTGAAGTCTTCAAACGTTACCGTACAACAGCTACATCTGAGTACCTTGACCGCTTGAAAAACCTTGGTTACCACCAATCTACTTTGGCTGGTTTGACTGTGGGTATCGCTGATATCCCTGTTGTTGAAGATAAACATAAAATCATCGATGCTGCACACAAACGTGTGGAACAAATCACTAAACAATTCCGTCGTGGTTTGATTACTGATGATGAACGTTATAACGCTGTTACAGGTGTTTGGCGTGATGCAAAAGAAGCCCTTGAAAAACGATTGATTGATGAACAGGATTTGACAAACCCAATCGTTATGATGATGGACTCTGGAGCCCGTGGTAATATCTCTAACTTCTCTCAACTTGCTGGTATGCGTGGTTTGATGGCCGCTCCTAATGGTAAAATCATGGAATTGCCTATCATCTCAAACTTCCGTGAGGGTCTTTCTGTCTTGGAAATGTTCTTCTCAACTCACGGTGCCCGTAAAGGGATGACCGATACGGCCCTTAAGACAGCCGACTCTGGTTATCTTACTCGTCGTTTGGTTGACGTTGCCCAAGATGTTATTATTCGTGAAGACGATTGTGGAACTGACCGTGGACTTGTAATTTCTGATATTGCTACTGGTAAAGAAATGGTTGAACCACTCTTTGAACGTTTGGTAGGTCGTTATACTCGTAAATCAGTGCTTCATCCAGAAACTGGTGAAATGATTATTGCTGACGACACTTTGATTTCTGAAGATGTTGCCCGTAAAATTATTGATGCTGGTGTTAAAGAAGTAACTATCCGTTCAGTATTTACATGTAAAACTCCACATGGTGTATGTAAACATTGTTATGGTATCAACTTGGCAACAGGTGATGCTGTTGAAGTTGGTGAAGCTGTTGGTACAATCGCCGCTCAATCAATCGGTGAACCTGGTACTCAATTGACAATGCGTACATTCCACACGGGTGGTGTTGCGTCAAGTTCAGATATCACTCAAGGTTTGCCTCGTGTTCAAGAAATCTTTGAAGCACGTAACCCTAAAGGGGAAGCAATCATCACTGAAGTAACTGGTACAGTTGAATCAATCGTTGAAGATCCTGCTACACGTACTCGTGAAATTACTGTTAAAGGTAAAACAGACACTCGTAGCTACACTGTAGGTATGGCTGATGTCTTGATGGTTGAAGAAGGTGAATTTATTCACCGTGGTGCACCTTTGATTCAAGGTTCTATCGAACCTAAACACTTGCTTCAAGTTCGTGATGCCTTGTCAGTTGAAACTTACTTGCTCGGTGAAGTACAAAAAACTTACCGTTCACAAGGGGTTGAAATTGGTGACAAACACATCGAGGTAATGGTTCGCCAAATGCTTCGTAAAGTTCGTGTCATGGATAATGGTTCAACTGATATCCTTCCAGGTACTTTGATGGATATTTCTGACTTTGAAGCTTTGAATGAAACTGCACTCTTGAATGGTGAAATGCCTGCAACTGGTCGTCCAGTCTTGATGGGTATTACTAAAGCCTCTCTTGAAACAAATTCATTCTTGTCAGCTGCATCATTCCAAGAAACAACTCGTGTCCTTACTGATGCCGCAATTCGTGGTAAAGAAGATCACTTGCTTGGTTTGAAAGAAAATGTTATTATCGGTAAGATTATTCCTGCTGGTACAGGTATGTTCCGTTACCGTAACATTGAACCT
>rpoC_Lcl-022
ATGCGTATTGGTATCGCATCTCCACAAAAAATTCGTTACTGGTCATTCGGTGAAGTAAAAAAACCAGAAACAATTAACTATCGTACACAAAAACCTGAACGTGAAGGACTCTTTGACGAACGTATTTTCGGTCCTCAAAAAGACTGGGAATGTGCTTGTGGAAAACTTAAAGGTGTTTTCTATAAGAATCAAGTCTGTGAACTTTGTGGTGTTCAAGTAACAACTGCAAAATCACGTCGTGAACGTATGGGACATATTGAGCTTGCTGCTCCAATTTCACATATTTGGTATTTCAAGGGAATTCCATCACGTATGGGACTCGCTCTGGATATGAGCCCGCGTGCACTTGAAGAAGTAATTTACTTCGCAAGTTATGTGGTAATTGATCCAAAAGAAACTGATCTTGAGAAAAAACAACTCTTGACTGAGCGTGAATATCGTGAACAACTTTTGAAAAATGGTTTTGGTTCATTCGTTGCAAAAATGGGTGCTGAAGCAATTCAAGATTTGTTGAATGATGTTGATATTGACAAAGAAGTTGCTGAACTCAAAGAAGAACTCAAAACAGTGACTGGACAACGTCGTGTAAAAATTATTCGTCGTTTAGATGTTTTGTCAGCTTTCAGAAAATCAGGAAATGCTTTATCTTGGATGGTCTTAAACGTATTACCAGTTATTCCACCAGATTTGCGTCCAATGGTTCAATTAGATGGTGGACGTTTTGCCACATCTGACTTGAATGACTTGTATCGTCGTGTTATCAACCGTAATAACCGTTTGAAACGTTTGATGGAACTTAATGCTCCAAATATTATCGTTCAAAATGAAAAACGGATGCTCCAAGAAGCTGTTGATACTTTGATTGACAATGGTCGTCGTGGTCGTCCAATCACTGGTGCTGGTAACCGTCCATTGAAATCTCTTTCACACATGTTGAAAGGGAAACAAGGACGTTTCCGTCAAAACTTGCTTGGTAAACGTGTTGACTATTCTGGACGTTCAGTTATCGCTGTCGGTCCAACACTTAAAATGTACCAATGTGGTGTTCCACGTGAAATGGCGATTGAGTTGTTCAAACCATTTGTAATGGCACAACTTGTTAAAAAAGAATTGGCTGCTAATATTCGTGCGGCTAAACGTAAAGTTGAACGTCAAGATTCAGACGTTTGGGATGTACTTGAAACGGTTGTTAAAGAACACCCTGTTCTCCTTAACCGCGCACCTACGCTTCACCGTTTGGGGATTCAAGCTTTTGAACCAGTCTTAATTGATGGTAAAGCCATCCGTCTTCACCCACTTGCTTGTGAAGCCTATAACGCCGACTTTGACGGTGACCAAATGGCCATTCACTTGCCATTGTCTGAAGAAGCACAAGCTGAAGCACGTCTTTTGATGCTTGCTGCTGAACATATCTTGAACCCTAAAGATGGTAAACCAGTTGTTACACCATCACAAGATATGGTCCTTGGTAACTACTACCTTACAATGGAAGAAAAAGGTCGTGAAGGCGAAGGAATGATTTTTGCAACTCCTGAAGAAGTTGAAATCGCAATGCGTAACGGTTATGTACACTTGCATACACGTATCGGTATCGCGACAAAATCACTCAATAAGCCTTGGACTGAAAATCAACAAGATAAAATCTTGGTAACCACTGTTGGTAAAGTTATTTTCAACTCAATCATTCCAGAAGGAATGCCTTACTTGAATGAACCAACTGATGTTAACTTGACAACTTCAACTGATGACCGTTTCTTTATGGATGCTGGTCAAAACATCAAAGAAGTTTTGGCTGGAATCGATACTGTTCGTCCATTCAAAAAAGGATATCTTGGAAATATTATCGCCGAAGTATTCAAACGTTACCGTACAACAGCTACATCTGAGTACCTTGACCGTTTGAAAGACCTTGGTTACCACCAATCTACTTTGGCTGGTTTGACTGTGGGTATCGCTGATATTCCTGTTGTTGAAGATAAATATGAAATCATTGATGCTGCGCATAAACGCGTAGAACAAATCACTAAACAATTCCGTCGCGGTTTGATTACTGATGATGAACGTTATAATGCCGTTACTGGTGTTTGGCGTGATGCAAAAGAGTCTCTCGAAAAACGATTGATTGAAGAACAAGATTTGACAAACCCAATCGTTATGATGATGGATTCTGGAGCCCGTGGTAATATTTCCAACTTCTCTCAACTTGCTGGTATGCGTGGATTGATGGCTGCTCCTAATGGTAAAATCATGGAATTGCCTATCATCTCTAACTTCCGTGAAGGACTTTCTGTCTTGGAAATGTTCTTCTCAACTCACGGTGCTCGTAAAGGGATGACCGATACGGCCCTTAAGACAGCCGACTCAGGTTACCTTACTCGTCGTTTGGTTGACGTTGCTCAAGATGTTATCATTCGTGAAGATGACTGTGGTACTGACCGCGGACTTGTGATTGCTGATATTGCAACTGGTAAAGAAATGGTTGAACCACTCTTTGAACGTTTGGTTGGTCGTTACACTCGTAAATCAGTCCTTCATCCAGAAACTGGTGAAATGATTATTGGCGATGATACTTTGATTTCTGAAGATATTGCTCGTAAAATCATTGAAGCTGGCGTTAAAGAAGTAACAATCCGTTCAGTATTTACATGTAAAACACCACATGGTGTATGTAAACATTGTTATGGTATCAACTTGGCAACAGGTGATGCTGTTGAAGTTGGTGAAGCTGTTGGTACAATCGCCGCTCAATCTATCGGTGAACCTGGTACTCAGTTGACAATGCGTACATTCCACACGGGTGGTGTTGCGTCAAGTTCAGATATTACTCAAGGTTTGCCTCGTGTCCAAGAAATCTTTGAAGCACGTAACCCTAAAGGGGAAGCAATCATCACTGAAGTAACTGGTACAGTTGAATCAATCGTTGAAGATGGCGCAACTCGTACTCGTGAAATTACTGTCAAAGGTAAAACAGATACTCGTAGCTACACTGTAGGTATGGCTGATGTCTTGATGGTTGAAGAAGGCGAATTTATCCACCGTGGTGCGCCTTTGATTCAAGGTTCTATTGAACCTAAACATTTGCTTCAAGTTCGTGATGCTTTGTCAGTGGAAACTTACTTGCTCGGTGAAGTTCAAAAAACTTACCGTTCACAAGGGGTTGAAATTGGTGACAAGCACATCGAGGTAATGGTTCGCCAAATGCTTCGTAAAGTTCGTATCATGGACAATGGTTCAATTGATGTGCTTCCAGGTACTTTGATGGACATTTCTGATTTTGAAGCTTTGAATGAAACTGCACTCTTGAATGGTGAAATGCCTGCAACTGGTCGTCCAGTCTTGATGGGTATTACTAAAGCCTCTCTTGAAACAAATTCATTCTTGTCAGCTGCGTCATTCCAAGAAACAACTCGTGTCCTTACTGATGCCGCAATTCGTGGTAAAGAAGACCATTTGCTTGGTTTGAAAGAAAATGTTATTATCGGTAAGATTATTCCTGCTGGTACAGGTATGTTCCGTTACCGTAACATCGAACCT
>rpoC_Lcl-023
ATGCGTATTGGTATCGCATCTCCACAAAAAATTCGTTACTGGTCATTCGGTGAAGTAAAAAAACCAGAAACAATTAACTATCGTACACAAAAACCTGAACGTGAAGGACTCTTTGACGAACGTATTTTCGGTCCTCAAAAAGACTGGGAATGTGCTTGTGGAAAACTTAAAGGTGTTTTCTATAAGAATCAAGTCTGTGAACTTTGTGGTGTTCAAGTAACAACTGCAAAATCACGTCGTGAACGTATGGGACATATTGAGCTTGCTGCTCCAATTTCACATATTTGGTATTTCAAGGGAATTCCATCACGTATGGGACTCGCTCTGGATATGAGCCCGCGTGCACTTGAAGAAGTAATTTACTTCGCAAGTTATGTGGTAATTGATCCAAAAGAAACTGATCTTGAGAAAAAACAACTCTTGACTGAGCGTGAATATCGTGAACAACTTTTGAAAAATGGTTTTGGTTCATTCGTTGCAAAAATGGGTGCTGAAGCAATTCAAGATTTGTTGAATGATGTTGATATTGACAAAGAAGTTGCTGAACTCAAAGAAGAACTCAAAACAGTGACTGGACAACGTCGTGTAAAAATTATTCGTCGTTTAGATGTTTTGTCAGCTTTCAGAAAATCAGGAAATGCTTTATCTTGGATGGTCTTAAACGTATTACCAGTTATTCCACCAGATTTGCGTCCAATGGTTCAATTAGATGGTGGACGTTTTGCCACATCTGACTTGAATGACTTGTATCGTCGTGTTATCAACCGTAATAACCGTTTGAAACGTTTGATGGAACTTAATGCTCCAAATATTATCGTTCAAAATGAAAAACGGATGCTCCAAGAAGCTGTTGATACTTTGATTGACAATGGTCGTCGTGGTCGTCCAATCACTGGTGCTGGTAACCGTCCATTGAAATCTCTTTCACACATGTTGAAAGGGAAACAAGGACGTTTCCGTCAAAACTTGCTTGGTAAACGTGTTGACTATTCTGGACGTTCAGTTATCGCTGTCGGTCCAACACTTAAAATGTACCAATGTGGTGTTCCACGTGAAATGGCGATTGAGTTGTTCAAACCATTTGTAATGGCACAACTTGTTAAAAAAGAATTGGCTGCTAATATTCGTGCGGCTAAACGTAAAGTTGAACGTCAAGATTCAGACGTTTGGGATGTACTTGAAACGGTTGTTAAAGAACACCCTGTTCTCCTTAACCGCGCACCTACGCTTCACCGTTTGGGGATTCAAGCTTTTGAACCAGTCTTAATTGATGGTAAAGCCATCCGTCTTCACCCACTTGCTTGTGAAGCCTATAACGCCGACTTTGACGGTGACCAAATGGCCATTCACTTGCCATTGTCTGAAGAAGCACAAGCTGAAGCACGTCTTTTGATGCTTGCTGCTGAACATATCTTGAACCCTAAAGATGGTAAACCAGTTGTTACACCATCACAAGATATGGTCCTTGGTAACTACTACCTTACAATGGAAGAAAAAGGTCGTGAAGGCGAAGGAATGATTTTTGCAACTCCTGAAGAAGTTGAAATCGCAATGCGTAACGGTTATGTACACTTGCATACACGTATCGGTATCGCGACAAAATCACTCAATAAGCCTTGGACTGAAAATCAACAAGATAAAATCTTGGTAACCACTGTTGGTAAAGTTATTTTCAACTCAATCATTCCAGAAGGAATGCCTTACTTGAATGAACCAACTGATGTTAACTTGACAACTTCAACTGATGACCGTTTCTTTATGGATGCTGGTCAAAACATCAAAGAAGTTTTGGCTGGAATCGATACTGTTCGTCCATTCAAAAAAGGATATCTTGGAAATATTATCGCCGAAGTATTCAAACGTTACCGTACAACAGCTACATCTGAGTACCTTGACCGTTTGAAAGACCTTGGTTACCACCAATCTACTTTGGCTGGTTTGACTGTGGGTATCGCTGATATTCCTGTTGTTGAAGATAAACATGAAATCATTGATGCTGCGCATAAACGCGTAGAACAAATCACTAAACAATTCCGTCGCGGTTTGATTACTGATGATGAACGTTATAATGCCGTTACTGGTGTTTGGCGTGATGCAAAAGAGTCTCTCGAAAAACGATTGATTGAAGAACAAGATTTGACAAACCCAATCGTTATGATGATGGATTCTGGAGCCCGTGGTAATATTTCCAACTTCTCTCAACTTGCTGGTATGCGTGGATTGATGGCTGCTCCTAATGGTAAAATCATGGAATTGCCTATCATCTCTAACTTCCGTGAAGGACTTTCTGTCTTGGAAATGTTCTTCTCAACTCACGGTGCTCGTAAAGGGATGACCGATACGGCCCTTAAGACAGCCGACTCAGGTTACCTTACTCGTCGTTTGGTTGACGTTGCTCAAGATGTTATCATTCGTGAAGATGACTGTGGTACTGACCGCGGACTTGTGATTGCTGATATTGCAACTGGTAAAGAAATGGTTGAACCACTCTTTGAACGTTTGGTTGGTCGTTACACTCGTAAATCAGTCCTTCATCCAGAAACTGGTGAAATGATTATTGGCGATGATACTTTGATTTCTGAAGATATTGCTCGTAAAATCATTGAAGCTGGCGTTAAAGAAGTAACAATCCGTTCAGTATTTACATGTAAAACACCACATGGTGTATGTAAACATTGTTATGGTATCAACTTGGCAACAGGTGATGCTGTTGAAGTTGGTGAAGCTGTTGGTACAATCGCCGCTCAATCTATCGGTGAACCTGGTACTCAGTTGACAATGCGTACATTCCACACGGGTGGTGTTGCGTCAAGTTCAGATATTACTCAAGGTTTGCCTCGTGTCCAAGAAATCTTTGAAGCACGTAACCCTAAAGGGGAAGCAATCATCACTGAAGTAACTGGTACAGTTGAATCAATCGTTGAAGATGGCGCAACTCGTACTCGTGAAATTACTGTCAAAGGTAAAACAGATACTCGTAGCTACACTGTAGGTATGGCTGATGTCTTGATGGTTGAAGAAGGCGAATTTATCCACCGTGGTGCGCCTTTGATTCAAGGTTCTATTGAACCTAAACATTTGCTTCAAGTTCGTGATGCTTTGTCAGTGGAAACTTACTTGCTCGGTGAAGTTCAAAAAACTTACCGTTCACAAGGGGTTGAAATTGGTGACAAGCACATCGAGGTAATGATTCGCCAAATGCTTCGTAAAGTTCGTATCATGGACAATGGTTCAATTGATGTGCTTCCAGGTACTTTGATGGACATTTCTGATTTTGAAGCTTTGAATGAAACTGCACTCTTGAATGGTGAAATGCCTGCAACTGGTCGTCCAGTCTTGATGGGTATTACTAAAGCCTCTCTTGAAACAAATTCATTCTTGTCAGCTGCGTCATTCCAAGAAACAACTCGTGTCCTTACTGATGCCGCAATTCGTGGTAAAGAAGACCATTTGCTTGGTTTGAAAGAAAATGTTATTATCGGTAAGATTATTCCTGCTGGTACAGGTATGTTCCGTTACCGTAACATCGAACCT
>rpoC_Lcl-024
ATGCGTATTGGTATCGCATCTCCACAAAAAATTCGTTACTGGTCATTCGGTGAAGTTAAAAAACCAGAAACAATTAACTATCGTACACAAAAACCTGAACGTGAAGGACTCTTTGATGAACGTATTTTCGGTCCTCAAAAAGACTGGGAATGTGCTTGTGGAAAACTTAAAGGTGTTTTCTACAAAAATCAAGTCTGTGAACTTTGTGGTGTTCAAGTAACAACTGCAAAATCACGTCGTGAACGTATGGGACATATTGAGCTTGCTGCTCCAATTTCACACATTTGGTACTTCAAAGGAATTCCATCACGTATGGGACTTGCTCTTGATATGAGTCCACGTGCACTTGAAGAAGTGATTTACTTTGCAAGTTATGTTGTGATTGATCCTAAAGAAACTGATCTTGAGAAGAAACAACTCTTGACTGAACGTGAATATCGTGAACAACTTTTGAAAAATGGTTTTGGTTCATTCGTTGCAAAAATGGGTGCTGAAGCGATTCAAGATTTGTTGAACGATGTTGATATTGATAAAGAAGTTTCTGAACTCAAAGAAGAGCTCAAAACAGTTACTGGACAACGTCGTGTAAAAATTATTCGTCGTTTGGACGTTTTGTCAGCTTTCAGAAAATCAGGAAATGCTTTATCTTGGATGGTCTTAAACGTATTACCAGTTATTCCACCAGATTTGCGTCCAATGGTTCAATTGGATGGTGGACGTTTTGCCACATCTGACTTGAATGACTTATACCGTCGTGTTATTAACCGTAATAACCGTTTGAAACGTTTGATGGAACTTAATGCTCCAAATATTATCGTTCAAAATGAAAAACGGATGCTTCAAGAAGCTGTTGATACTTTGATTGACAATGGTCGTCGTGGTCGTCCAATCACTGGTGCTGGTAACCGCCCATTGAAATCTCTTTCACACATGTTGAAAGGGAAACAAGGACGTTTCCGTCAAAACTTACTTGGTAAACGTGTTGACTATTCTGGACGTTCAGTTATCGCTGTAGGTCCAACACTCAAAATGTACCAATGTGGTGTTCCGCGTGAAATGGCGATTGAGTTGTTCAAACCATTCGTAATGGCTCAACTTGTTAAGAAAGAATTGGCTGCTAATATTCGTGCGGCTAAACGTAAAGTTGAACGTCAAGATTCTGATGTTTGGGATGTACTTGAAACAGTTGTTAAAGAACACCCTGTTCTTCTTAACCGCGCACCTACGCTTCACCGTTTAGGTATTCAAGCTTTTGAACCAGTCTTAATTGATGGTAAAGCCATCCGTCTTCACCCACTTGCTTGTGAAGCCTATAACGCCGACTTTGACGGTGACCAAATGGCCATTCACTTGCCATTGTCTGAAGAAGCACAAGCTGAAGCACGTCTTTTGATGCTTGCTGCTGAACATATCTTGAACCCTAAAGATGGTAAACCAGTTGTTACACCATCTCAAGATATGGTCCTTGGTAACTACTATCTTACTATGGAAGAAAAAGGTCGTGAAGGCGAAGGAATGATTTTTGCAACTCCTGAAGAAGTTGAAATTGCAATGCGTAATGGTTATGTACATTTACATACTCGTATCGGTATCGCAACAAAATCACTCAACAAACCTTGGACAGAAAACCAAAAAGATAAAATCTTGGTAACTACTGTTGGTAAAGTTATTTTCAACTCAATCATTCCTGAAGGAATGCCTTACTTGAACGAACCAACTGATGTTAACTTGACAACTTCAACTGATGACCGTTTCTTTATGGATGCTGGTCAAGATATCAAAGAAGTTTTGGCTGGAATTGATACTGTTCGTCCATTCAAAAAAGGATATCTTGGAAATATCATCGCTGAAGTCTTCAAACGTTACCGTACAACAGCTACATCTGAGTACCTTGACCGCTTGAAAAACCTTGGTTACCACCAATCTACTTTGGCTGGTTTGACTGTGGGTATCGCTGATATCCCTGTTGTTGAAGATAAACATAAAATCATCGATGCTGCACACAAACGTGTGGAACAAATCACTAAACAATTCCGTCGTGGTTTGATTACTGATGATGAACGTTATAACGCTGTTACAGGTGTTTGGCGTGATGCAAAAGAAGCCCTTGAAAAACGATTGATTGATGAACAGGATTTGACAAACCCAATCGTTATGATGATGGACTCTGGAGCCCGTGGTAATATCTCTAACTTCTCTCAACTTGCTGGTATGCGTGGTTTGATGGCCGCTCCTAATGGTAAAATCATGGAATTGCCTATCATCTCAAACTTCCGTGAGGGTCTTTCTGTCTTGGAAATGTTCTTCTCAACTCACGGTGCCCGTAAAGGGATGACCGATACGGCCCTTAAGACAGCCGACTCTGGTTATCTTACTCGTCGTTTGGTTGACGTTGCCCAAGATGTTATTATTCGTGAAGACGATTGTGGAACTGACCGTGGACTTGTAATTTCTGATATTGCTACTGGTAAAGAAATGGTTGAACCACTCTTTGAACGTTTGGTAGGTCGTTATACTCGTAAATCAGTGCTTCATCCAGAAACTGGTGAAATGATTATTGCTGACGACACTTTGATTTCTGAAGATGTTGCCCGTAAAATTATTGATGCTGGTGTTAAAGAAGTAACTATCCGTTCAGTATTTACATGTAAAACTCCACATGGTGTATGTAAACATTGTTATGGTATCAACTTGGCAACAGGTGATGCTGTTGAAGTTGGTGAAGCTGTTGGTACAATCGCCGCTCAATCAATCGGTGAACCTGGTACTCAATTGACAATGCGTACATTCCACACGGGTGGTGTTGCGTCAAGTTCAGATATCACTCAAGGTTTGCCTCGTGTTCAAGAAATCTTTGAAGCACGTAACCCTAAAGGGGAAGCAATCATCACTGAAGTAACTGGTACAGTTGAATCAATCGTTGAAGATCCTGCTACACGTACTCGTGAAATTACTGTTAAAGGTAAAACAGACACTCGTAGCTACACTGTAGGTATGGCTGATGTCTTGATGGTTGAAGAAGGTGAATTTATTCACCGTGGTGCACCTTTGATTCAAGGTTCTATCGAACCTAAACACTTGCTTCAAGTTCGTGATGCCTTGTCAGTTGAAACTTACTTGCTCGGTGAAGTACAAAAAACTTACCGTTCACAAGGGGTTGAAATTGGTGACAAACACATCGAGGTAATGGTTCGCCAAATGCTTCGTAAAGTTCGTGTCATGGATAATGGTTCAACTGATATCCTTCCAGGTACTTTGATGGATATTTCTGACTTTGAAGCTTTGAATGAAACTGCACTCTTGAATGGTGAAATGCCTGCAACTGGTCGTCCAGTCTTGATGGGTATTACTAAAGCCTCTCTTGAAACAAATTCATTCTTGTCAGCTGCATCATTCCAAGAAACAACTCGTGTCCTTACTGATGCCGCAATTCGTGGTAAAGAAGATCACTTGCTTGGTTTGAAAGAAAATGTTATTATCGGTAAGATTATTCCTGCTGGTACAGGTATGTTCCGTTACCGTAACATTGAACCT
>rpoC_Lcl-025
ATGCGTATTGGTATCGCATCTCCACAAAAAATTCGTTACTGGTCATTCGGTGAAGTTAAAAAACCAGAAACAATTAACTATCGTACACAAAAACCTGAACGTGAAGGACTCTTTGATGAACGTATTTTCGGTCCTCAAAAAGACTGGGAATGTGCTTGTGGAAAACTTAAAGGTGTTTTCTACAAAAATCAAGTCTGTGAACTTTGTGGTGTTCAAGTAACAACTGCAAAATCACGTCGTGAACGTATGGGACATATTGAGCTTGCTGCTCCAATTTCACACATTTGGTACTTCAAAGGAATTCCATCACGTATGGGACTTGCTCTTGATATGAGTCCACGTGCACTTGAAGAAGTGATTTACTTTGCAAGTTATGTTGTGATTGATCCTAAAGAAACTGATCTTGAGAAGAAACAACTCTTGACTGAACGTGAATATCGTGAACAACTTTTGAAAAATGGTTTTGGTTCATTCGTTGCAAAAATGGGTGCTGAAGCGATTCAAGATTTGTTGAACGATGTTGATATTGATAAAGAAGTTTCTGAACTCAAAGAAGAGCTCAAAACAGTTACTGGACAACGTCGTGTAAAAATTATTCGTCGTTTGGACGTTTTGTCAGCTTTCAGAAAATCAGGAAATGCTTTATCTTGGATGGTCTTAAACGTATTACCAGTTATTCCACCAGATTTGCGTCCAATGGTTCAATTGGATGGTGGACGTTTTGCCACATCTGACTTGAATGACTTATACCGTCGTGTTATTAACCGTAATAACCGTTTGAAACGTTTGATGGAACTTAATGCTCCAAATATTATCGTTCAAAATGAAAAACGGATGCTTCAAGAAGCTGTTGATACTTTGATTGACAATGGTCGTCGTGGTCGTCCAATCACTGGTGCTGGTAACCGCCCATTGAAATCTCTTTCACACATGTTGAAAGGGAAACAAGGACGTTTCCGTCAAAACTTACTTGGTAAACGTGTTGACTATTCTGGACGTTCAGTTATCGCTGTAGGTCCAACACTCAAAATGTACCAATGTGGTGTTCCGCGTGAAATGGCGATTGAGTTGTTCAAACCATTCGTAATGGCTCAACTTGTTAAGAAAGAATTGGCTGCTAATATTCGTGCGGCTAAACGTAAAGTTGAACGTCAAGATTCTGATGTTTGGGATGTACTTGAAACAGTTGTTAAAGAACACCCTGTTCTTCTTAACCGCGCACCTACGCTTCACCGTTTAGGTATTCAAGCTTTTGAACCAGTCTTAATTGATGGTAAAGCCATCCGTCTTCACCCACTTGCTTGTGAAGCCTATAACGCCGACTTTGACGGTGACCAAATGGCCATTCACTTGCCATTGTCTGAAGAAGCACAAGCTGAAGCACGTCTTTTGATGCTTGCTGCTGAACATATCTTGAACCCTAAAGATGGTAAACCAGTTGTTACACCATCTCAAGATATGGTCCTTGGTAACTACTATCTTACTATGGAAGAAAAAGGTCGTGAAGGCGAAGGAATGATTTTTGCAACTCCTGAAGAAGTTGAAATTGCAATGCGTAATGGTTATGTACATTTACATACTCGTATCGGTATCGCAACAAAATCACTCAACAAACCTTGGACAGAAAACCAAAAAGATAAAATCTTGGTAACTACTGTTGGTAAAGTTATTTTCAACTCAATCATTCCTGAAGGAATGCCTTACTTGAACGAACCAACTGATGTTAACTTGACAACTTCAACTGATGACCGTTTCTTTATGGATGCTGGTCAAGATATCAAAGAAGTTTTGGCTGGAATTGATACTGTTCGTCCATTCAAAAAAGGATATCTTGGAAATATCATCGCTGAAGTCTTCAAACGTTACCGTACAACAGCTACATCTGAGTACCTTGACCGCTTGAAAAACCTTGGTTACCACCAATCTACTTTGGCTGGTTTGACTGTGGGTATCGCTGATATCCCTGTTGTTGAAGATAAACATAAAATCATCGATGCTGCACACAAACGTGTGGAACAAATCACTAAACAATTCCGTCGTGGTTTGATTACTGATGATGAACGTTATAACGCTGTTACAGGTGTTTGGCGTGATGCAAAAGAAGCCCTTGAAAAACGATTGATTGATGAACAGGATTTGACAAACCCAATCGTTATGATGATGGACTCTGGAGCCCGTGGTAATATCTCTAACTTCTCTCAACTTGCTGGTATGCGTGGTTTGATGGCCGCTCCTAATGGTAAAATCATGGAATTGCCTATCATCTCAAACTTCCGTGAGGGTCTTTCTGTCTTGGAAATGTTCTTCTCAACTCACGGTGCCCGTAAAGGGATGACCGATACGGCCCTTAAGACAGCCGACTCTGGTTATCTTACTCGTCGTTTGGTTGACGTTGCCCAAGATGTTATTATTCGTGAAGACGATTGTGGAACTGACCGTGGACTTGTAATTTCTGATATTGCTACTGGTAAAGAAATGGTTGAACCACTCTTTGAACGTTTGGTAGGTCGTTATACTCGTAAATCAGTGCTTCATCCAGAAACTGGTGAAATGATTATTGCTGACGACACTTTGATTTCTGAAGATGTTGCCCGTAAAATTATTGATGCTGGTGTTAAAGAAGTAACTATCCGTTCAGTATTTACATGTAAAACTCCACATGGTGTATGTAAACATTGTTATGGTATCAACTTGGCAACAGGTGATGCTGTTGAAGTTGGTGAAGCTGTTGGTACAATCGCCGCTCAATCAATCGGTGAACCTGGTACTCAATTGACAATGCGTACATTCCACACGGGTGGTGTTGCGTCAAGTTCAGATATCACTCAAGGTTTGCCTCGTGTTCAAGAAATCTTTGAAGCACGTAACCCTAAAGGGGAAGCAATCATCACTGAAGTAACTGGTACAGTTGAATCAATCGTTGAAGATCCTGCTACACGTACTCGTGAAATTACTGTTAAAGGTAAAACAGACACTCGTAGCTACACTGTAGGTATGGCTGATGTCTTGATGGTTGAAGAAGGTGAATTTATTCACCGTGGTGCACCTTTGATTCAAGGTTCTATCGAACCTAAACACTTGCTTCAAGTTCGTGATGCCTTGTCAGTTGAAACTTACTTGCTCGGTGAAGTACAAAAAACTTACCGTTCACAAGGGGTTGAAATTGGTGACAAACACATCGAGGTAATGGTTCGCCAAATGCTTCGTAAAGTTCGTGTCATGGATAATGGTTCAACTGATATCCTTCCAGGTACTTTGATGGATATTTCTGACTTTGAAGCTTTGAATGAAACTGCACTCTTGAATGGTGAAATGCCTGCAACTGGTCGTCCAGTCTTGATGGGTATTACTAAAGCCTCTCTTGAAACAAATTCATTCTTGTCAGCTGCATCATTCCAAGAAACAACTCGTGTCCTTACTGATGCCGCAATTCGTGGTAAAGAAGATCACTTGCTTGGTTTGAAAGAAAATGTTATTATCGGTAAGATTATTCCTGCTGGTACAGGTATGTTCCGTTACCGTAACATTGAACCT
>rpoC_Lcl-026
ATGCGTATTGGTATCGCATCTCCACAAAAAATTCGTTACTGGTCATTCGGTGAAGTTAAAAAACCAGAAACAATTAACTATCGTACACAAAAACCTGAACGTGAAGGACTCTTTGATGAACGTATTTTCGGTCCTCAAAAAGACTGGGAATGTGCTTGTGGAAAACTTAAAGGTGTTTTCTACAAAAATCAAGTCTGTGAACTTTGTGGTGTTCAAGTAACAACTGCAAAATCACGTCGTGAACGTATGGGACATATTGAGCTTGCTGCTCCAATTTCACACATTTGGTACTTCAAAGGAATTCCATCACGTATGGGACTTGCTCTTGATATGAGTCCACGTGCACTTGAAGAAGTGATTTACTTTGCAAGTTATGTTGTGATTGATCCTAAAGAAACTGATCTTGAGAAGAAACAACTCTTGACTGAACGTGAATATCGTGAACAACTTTTGAAAAATGGTTTTGGTTCATTCGTTGCAAAAATGGGTGCTGAAGCGATTCAAGATTTGTTGAACGATGTTGATATTGATAAAGAAGTTTCTGAACTCAAAGAAGAGCTCAAAACAGTTACTGGACAACGTCGTGTAAAAATTATTCGTCGTTTGGACGTTTTGTCAGCTTTCAGAAAATCAGGAAATGCTTTATCTTGGATGGTCTTAAACGTATTACCAGTTATTCCACCAGATTTGCGTCCAATGGTTCAATTGGATGGTGGACGTTTTGCCACATCTGACTTGAATGACTTATACCGTCGTGTTATTAACCGTAATAACCGTTTGAAACGTTTGATGGAACTTAATGCTCCAAATATTATCGTTCAAAATGAAAAACGGATGCTTCAAGAAGCTGTTGATACTTTGATTGACAATGGTCGTCGTGGTCGTCCAATCACTGGTGCTGGTAACCGCCCATTGAAATCTCTTTCACACATGTTGAAAGGGAAACAAGGACGTTTCCGTCAAAACTTACTTGGTAAACGTGTTGACTATTCTGGACGTTCAGTTATCGCTGTAGGTCCAACACTCAAAATGTACCAATGTGGTGTTCCGCGTGAAATGGCGATTGAGTTGTTCAAACCATTCGTAATGGCTCAACTTGTTAAGAAAGAATTGGCTGCTAATATTCGTGCGGCTAAACGTAAAGTTGAACGTCAAGATTCTGATGTTTGGGATGTACTTGAAACAGTTGTTAAAGAACACCCTGTTCTTCTTAACCGCGCACCTACGCTTCACCGTTTAGGTATTCAAGCTTTTGAACCTGTCTTAATTGATGGTAAAGCCATCCGTCTTCACCCACTTGCTTGTGAAGCCTATAACGCCGACTTTGACGGTGACCAAATGGCCATTCACTTGCCATTGTCTGAAGAAGCACAAGCTGAAGCACGTCTTTTGATGCTTGCTGCTGAACATATCTTGAACCCTAAAGATGGTAAACCAGTTGTTACACCATCTCAAGATATGGTCCTTGGTAACTACTATCTTACTATGGAAGAAAAAGGTCGTGAAGGCGAAGGAATGATTTTTGCAACTCCTGAAGAAGTTGAAATTGCAATGCGTAATGGTTATGTACATTTACATACTCGTATCGGTATCGCAACAAAATCACTCAACAAACCTTGGACAGAAAACCAAAAAGATAAAATCTTGGTAACTACTGTTGGTAAAGTTATTTTCAACTCAATCATTCCTGAAGGAATGCCTTACTTGAACGAACCAACTGATGTTAACTTGACAACTTCAACTGATGACCGTTTCTTTATGGATGCTGGTCAAGATATCAAAGAAGTTTTGGCTGGAATTGATACTGTTCGTCCATTCAAAAAAGGATATCTTGGAAATATCATCGCTGAAGTCTTCAAACGTTACCGTACAACAGCTACATCTGAGTACCTTGACCGCTTGAAAAACCTTGGTTACCACCAATCTACTTTGGCTGGTTTGACTGTGGGTATCGCTGATATCCCTGTTGTTGAAGATAAACATAAAATCATCGATGCTGCACACAAACGTGTGGAACAAATCACTAAACAATTCCGTCGTGGTTTGATTACTGATGATGAACGTTATAACGCTGTTACAGGTGTTTGGCGTGATGCAAAAGAAGCCCTTGAAAAACGATTGATTGATGAACAGGATTTGACAAACCCAATCGTTATGATGATGGACTCTGGAGCCCGTGGTAATATCTCTAACTTCTCTCAACTTGCTGGTATGCGTGGTTTGATGGCCGCTCCTAATGGTAAAATCATGGAATTGCCTATCATCTCAAACTTCCGTGAGGGTCTTTCTGTCTTGGAAATGTTCTTCTCAACTCACGGTGCCCGTAAAGGGATGACCGATACGGCCCTTAAGACAGCCGACTCTGGTTATCTTACTCGTCGTTTGGTTGACGTTGCCCAAGATGTTATTATTCGTGAAGACGATTGTGGAACTGACCGTGGACTTGTAATTTCTGATATTGCTACTGGTAAAGAAATGGTTGAACCACTCTTTGAACGTTTGGTAGGTCGTTATACTCGTAAATCAGTGCTTCATCCAGAAACTGGTGAAATGATTATTGCTGACGACACTTTGATTTCTGAAGATGTTGCCCGTAAAATTATTGATGCTGGTGTTAAAGAAGTAACTATCCGTTCAGTATTTACATGTAAAACTCCACATGGTGTATGTAAACATTGTTATGGTATCAACTTGGCAACAGGTGATGCTGTTGAAGTTGGTGAAGCTGTTGGTACAATCGCCGCTCAATCAATCGGTGAACCTGGTACTCAATTGACAATGCGTACATTCCACACGGGTGGTGTTGCGTCAAGTTCAGATATCACTCAAGGTTTGCCTCGTGTTCAAGAAATCTTTGAAGCACGTAACCCTAAAGGGGAAGCAATCATCACTGAAGTAACTGGTACAGTTGAATCAATCGTTGAAGATCCTGCTACACGTACTCGTGAAATTACTGTTAAAGGTAAAACAGACACTCGTAGCTACACTGTAGGTATGGCTGATGTCTTGATGGTTGAAGAAGGTGAATTTATTCACCGTGGTGCACCTTTGATTCAAGGTTCTATCGAACCTAAACACTTGCTTCAAGTTCGTGATGCCTTGTCAGTTGAAACTTACTTGCTCGGTGAAGTACAAAAAACTTACCGTTCACAAGGGGTTGAAATTGGTGACAAACACATCGAGGTAATGGTTCGCCAAATGCTTCGTAAAGTTCGTGTCATGGATAATGGTTCAACTGATATCCTTCCAGGTACTTTGATGGATATTTCTGACTTTGAAGCTTTGAATGAAACTGCACTCTTGAATGGTGAAATGCCTGCAACTGGTCGTCCAGTCTTGATGGGTATTACTAAAGCCTCTCTTGAAACAAATTCATTCTTGTCAGCTGCATCATTCCAAGAAACAACTCGTGTCCTTACTGATGCCGCAATTCGTGGTAAAGAAGATCACTTGCTTGGTTTGAAAGAAAATGTTATTATCGGTAAGATTATTCCTGCTGGTACAGGTATGTTCCGTTACCGTAACATTGAACCT
>rpoC_Lcl-027
ATGCGTATTGGTATCGCATCTCCACAAAAAATTCGTTACTGGTCATTCGGTGAAGTAAAAAAACCAGAAACAATTAACTATCGTACACAAAAACCTGAACGTGAAGGACTCTTTGACGAACGTATTTTCGGTCCTCAAAAAGACTGGGAATGTGCTTGTGGAAAACTTAAAGGTGTTTTCTATAAGAATCAAGTCTGTGAACTTTGTGGTGTTCAAGTAACAACTGCAAAATCACGTCGTGAACGTATGGGACATATTGAGCTTGCTGCTCCAATTTCACATATTTGGTATTTCAAGGGAATTCCATCACGTATGGGACTCGCTCTGGATATGAGCCCGCGTGCACTTGAAGAAGTAATTTACTTCGCAAGTTATGTGGTAATTGATCCAAAAGAAACTGATCTTGAGAAAAAACAACTCTTGACTGAGCGTGAATATCGTGAACAACTTTTGAAAAATGGTTTTGGTTCATTCGTTGCAAAAATGGGTGCTGAAGCAATTCAAGATTTGTTGAATGATGTTGATATTGACAAAGAAGTTGCTGAACTCAAAGAAGAACTCAAAACAGTGACTGGACAACGTCGTGTAAAAATTATTCGTCGTTTAGATGTTTTGTCAGCTTTCAGAAAATCAGGAAATGCTTTATCTTGGATGGTCTTAAACGTATTACCAGTTATTCCACCAGATTTGCGTCCAATGGTTCAATTAGATGGTGGACGTTTTGCCACATCTGACTTGAATGACTTGTATCGTCGTGTTATCAACCGTAATAACCGTTTGAAACGTTTGATGGAACTTAATGCTCCAAATATTATCGTTCAAAATGAAAAACGGATGCTCCAAGAAGCTGTTGATACTTTGATTGACAATGGTCGTCGTGGTCGTCCAATCACTGGTGCTGGTAACCGTCCATTGAAATCTCTTTCACACATGTTGAAAGGGAAACAAGGACGTTTCCGTCAAAACTTGCTTGGTAAACGTGTTGACTATTCTGGACGTTCAGTTATCGCTGTCGGTCCAACACTTAAAATGTACCAATGTGGTGTTCCACGTGAAATGGCGATTGAGTTGTTCAAACCATTTGTAATGGCACAACTTGTTAAAAAAGAATTGGCTGCTAATATTCGTGCGGCTAAACGTAAAGTTGAACGTCAAGATTCAGACGTTTGGGATGTACTTGAAACGGTTGTTAAAGAACACCCTGTTCTCCTTAACCGCGCACCTACGCTTCACCGTTTGGGGATTCAAGCTTTTGAACCAGTCTTAATTGATGGTAAAGCCATCCGTCTTCACCCACTTGCTTGTGAAGCCTATAACGCCGACTTTGACGGTGACCAAATGGCCATTCACTTGCCATTGTCTGAAGAAGCACAAGCTGAAGCACGTCTTTTGATGCTTGCTGCTGAACATATCTTGAACCCTAAAGATGGTAAACCAGTTGTTACACCATCACAAGATATGGTCCTTGGTAACTACTACCTTACAATGGAAGAAAAAGGTCGTGAAGGCGAAGGAATGATTTTTGCAACTCCTGAAGAAGTTGAAATCGCAATGCGTAACGGTTATGTACACTTGCATACACGTATCGGTATCGCGACAAAATCACTCAATAAGCCTTGGACTGAAAATCAACAAGATAAAATCTTGGTAACCACTGTTGGTAAAGTTATTTTCAACTCAATCATTCCAGAAGGAATGCCTTACTTGAATGAACCAACTGATGTTAACTTGACAACTTCAACTGATGACCGTTTCTTTATGGATGCTGGTCAAAACATCAAAGAAGTTTTGGCTGGAATCGATACTGTTCGTCCATTCAAAAAAGGATATCTTGGAAATATTATCGCCGAAGTATTCAAACGTTACCGTACAACAGCTACATCTGAGTACCTTGACCGTTTGAAAGACCTTGGTTACCACCAATCTACTTTGGCTGGTTTGACTGTGGGTATCGCTGATATTCCTGTTGTTGAAGATAAACATGAAATCATTGATGCTGCGCATAAACGCGTAGAACAAATCACTAAACAATTCCGTCGCGGTTTGATTACTGATGATGAACGTTATAATGCCGTTACTGGTGTTTGGCGTGATGCAAAAGAGTCTCTCGAAAAACGATTGATTGAAGAACAAGATTTGACAAACCCAATCGTTATGATGATGGATTCTGGAGCCCGTGGTAATATTTCCAACTTCTCTCAACTTGCTGGTATGCGTGGATTGATGGCTGCTCCTAATGGTAAAATCATGGAATTGCCTATCATCTCTAACTTCCGTGAAGGACTTTCTGTCTTGGAAATGTTCTTCTCAACTCACGGTGCTCGTAAAGGGATGACCGATACGGCCCTTAAGACAGCCGACTCAGGTTACCTTACTCGTCGTTTGGTTGACGTTGCTCAAGATGTTATCATTCGTGAAGATGACTGTGGTACTGACCGCGGACTTGTGATTGCTGATATTGCAACTGGTAAAGAAATGGTTGAACCACTCTTTGAACGTTTGGTTGGTCGTTACACTCGTAAATCAGTCCTTCATCCAGAAACTGGTGAAATGATTATTGGCGATGATACTTTGATTTCTGAAGATATTGCTCGTAAAATCATTGAAGCTGGCGTTAAAGAAGTAACAATCCGTTCAGTATTTACATGTAAAACACCACATGGTGTATGTAAACATTGTTATGGTATCAACTTGGCAACAGGTGATGCTGTTGAAGTTGGTGAAGCTGTTGGTACAATCGCCGCTCAATCTATCGGTGAACCTGGTACTCAGTTGACAATGCGTACATTCCACACGGGTGGTGTTGCGTCAAGTTCAGATATTACTCAAGGTTTGCCTCGTGTCCAAGAAATCTTTGAAGCACGTAACCCTAAAGGGGAAGCAATCATCACTGAAGTAACTGGTACAGTTGAATCAATCGTTGAAGATGGCGCAACTCGTACTCGTGAAATTACTGTCAAAGGTAAAACAGATACTCGTAGCTACACTGTAGGTATGGCTGATGTCTTGATGGTTGAAGAAGGCGAATTTATCCACCGTGGTGCGCCTTTGATTCAAGGTTCTATTGAACCTAAACATTTGCTTCAAGTTCGTGATGCTTTGTCAGTGGAAACTTACTTGCTCGGTGAAGTTCAAAAAACTTACCGTTCACAAGGGGTTGAAATTGGTGACAAGCACATCGAGGTAATGGTTCGCCAAATGCTTCGTAAAGTTCGTATCATGGACAATGGTTCAATTGATGTGCTTCCAGGTACTTTGATGGACATTTCTGATTTTGAAGCTTTGAATGAAACTGCACTCTTGAATGGTGAAATGCCTGCAACTGGTCGTCCAGTCTTGATGGGTATTACTAAAGCCTCTCTTGAAACAAATTCATTCTTGTCAGCTGCGTCATTCCAAGAAACAACTCGTGTCCTTACTGATGCCGCAATTCGTGGTAAAGAAGACCATTTGCTTGGTTTGAAAGAAAATGTTATTATCGGTAAGATTATTCCTGCTGGTACAGGTATGTTCCGTTACCGTAACATCGAACCT
>rpoC_Lcl-028
ATGCGTATTGGTATCGCATCTCCACAAAAAATTCGTTACTGGTCATTCGGTGAAGTAAAAAAACCAGAAACAATTAACTATCGTACACAAAAACCTGAACGTGAAGGACTCTTTGACGAACGTATTTTCGGTCCTCAAAAAGACTGGGAATGTGCTTGTGGAAAACTTAAAGGTGTTTTCTATAAGAATCAAGTCTGTGAACTTTGTGGTGTTCAAGTAACAACTGCAAAATCACGTCGTGAACGTATGGGACATATTGAGCTTGCTGCTCCAATTTCACATATTTGGTATTTCAAGGGAATTCCATCACGTATGGGACTCGCTCTGGATATGAGCCCGCGTGCACTTGAAGAAGTAATTTACTTCGCAAGTTATGTGGTAATTGATCCAAAAGAAACTGATCTTGAGAAAAAACAACTCTTGACTGAGCGTGAATATCGTGAACAACTTTTGAAAAATGGTTTTGGTTCATTCGTTGCAAAAATGGGTGCTGAAGCAATTCAAGATTTGTTGAATGATGTTGATATTGACAAAGAAGTTGCTGAACTCAAAGAAGAACTCAAAACAGTGACTGGACAACGTCGTGTAAAAATTATTCGTCGTTTAGATGTTTTGTCAGCTTTCAGAAAATCAGGAAATGCTTTATCTTGGATGGTCTTAAACGTATTACCAGTTATTCCACCAGATTTGCGTCCAATGGTTCAATTAGATGGTGGACGTTTTGCCACATCTGACTTGAATGACTTGTATCGTCGTGTTATCAACCGTAATAACCGTTTGAAACGTTTGATGGAACTTAATGCTCCAAATATTATCGTTCAAAATGAAAAACGGATGCTCCAAGAAGCTGTTGATACTTTGATTGACAATGGTCGTCGTGGTCGTCCAATCACTGGTGCTGGTAACCGTCCATTGAAATCTCTTTCACACATGTTGAAAGGGAAACAAGGACGTTTCCGTCAAAACTTGCTTGGTAAACGTGTTGACTATTCTGGACGTTCAGTTATCGCTGTCGGTCCAACACTTAAAATGTACCAATGTGGTGTTCCACGTGAAATGGCGATTGAGTTGTTCAAACCATTTGTAATGGCACAACTTGTTAAAAAAGAATTGGCTGCTAATATTCGTGCGGCTAAACGTAAAGTTGAACGTCAAGATTCAGACGTTTGGGATGTACTTGAAACGGTTGTTAAAGAACACCCTGTTCTCCTTAACCGCGCACCTACGCTTCACCGTTTGGGGATTCAAGCTTTTGAACCAGTCTTAATTGATGGTAAAGCCATCCGTCTTCACCCACTTGCTTGTGAAGCCTATAACGCCGACTTTGACGGTGACCAAATGGCCATTCACTTGCCATTGTCTGAAGAAGCACAAGCTGAAGCACGTCTTTTGATGCTTGCTGCTGAACATATCTTGAACCCTAAAGATGGTAAACCAGTTGTTACACCATCACAAGATATGGTCCTTGGTAACTACTACCTTACAATGGAAGAAAAAGGTCGTGAAGGCGAAGGAATGATTTTTGCAACTCCTGAAGAAGTTGAAATCGCAATGCGTAACGGTTATGTACACTTGCATACACGTATCGGTATCGCGACAAAATCACTCAATAAGCCTTGGACTGAAAATCAACAAGATAAAATCTTGGTAACCACTGTTGGTAAAGTTATTTTCAACTCAATCATTCCAGAAGGAATGCCTTACTTGAATGAACCAACTGATGTTAACTTGACAACTTCAACTGATGACCGTTTCTTTATGGATGCTGGTCAAAACATCAAAGAAGTTTTGGCTGGAATCGATACTGTTCGTCCATTCAAAAAAGGATATCTTGGAAATATTATCGCCGAAGTATTCAAACGTTACCGTACAACAGCTACATCTGAGTACCTTGACCGTTTGAAAGACCTTGGTTACCACCAATCTACTTTGGCTGGTTTGACTGTGGGTATCGCTGATATTCCTGTTGTTGAAGATAAACATGAAATCATTGATGCTGCGCATAAACGCGTAGAACAAATCACTAAACAATTCCGTCGCGGTTTGATTACTGATGATGAACGTTATAATGCCGTTACTGGTGTTTGGCGTGATGCAAAAGAGTCTCTCGAAAAACGATTGATTGAAGAACAAGATTTGACAAACCCAATCGTTATGATGATGGATTCTGGAGCCCGTGGTAATATTTCCAACTTCTCTCAACTTGCTGGTATGCGTGGATTGATGGCTGCTCCTAATGGTAAAATCATGGAATTGCCTATCATCTCTAACTTCCGTGAAGGACTTTCTGTCTTGGAAATGTTCTTCTCAACTCACGGTGCTCGTAAAGGGATGACCGATACGGCCCTTAAGACAGCCGACTCAGGTTACCTTACTCGTCGTTTGGTTGACGTTGCTCAAGATGTTATCATTCGTGAAGATGACTGTGGTACTGACCGCGGACTTGTGATTGCTGATATTGCAACTGGTAAAGAAATGGTTGAACCACTCTTTGAACGTTTGGTTGGTCGTTACACTCGTAAATCAGTCCTTCATCCAGAAACTGGTGAAATGATTATTGGCGATGATACTTTGATTTCTGAAGATATTGCTCGTAAAATCATTGAAGCTGGCGTTAAAGAAGTAACAATCCGTTCAGTATTTACATGTAAAACACCACATGGTGTATGTAAACATTGTTATGGTATCAACTTGGCAACAGGTGATGCTGTTGAAGTTGGTGAAGCTGTTGGTACAATCGCCGCTCAATCTATCGGTGAACCTGGTACTCAGTTGACAATGCGTACATTCCACACGGGTGGTGTTGCGTCAAGTTCAGATATTACTCAAGGTTTGCCTCGTGTCCAAGAAATCTTTGAAGCACGTAACCCTAAAGGGGAAGCAATCATCACTGAAGTAACTGGTACAGTTGAATCAATCGTTGAAGATGGCGCAACTCGTACTCGTGAAATTACTGTCAAAGGTAAAACAGATACTCGTAGCTACACTGTAGGTATGGCTGATGTCTTGATGGTTGAAGAAGGCGAATTTATCCACCGTGGTGCGCCTTTGATTCAAGGTTCTATTGAACCTAAACATTTGCTTCAAGTTCGTGATGCTTTGTCAGTGGAAACTTACTTGCTCGGTGAAGTTCAAAAAACTTACCGTTCACAAGGGGTTGAAATTGGTGACAAGCACATCGAGGTAATGGTTCGCCAAATGCTTCGTAAAGTTCGTATCATGGACAATGGTTCAATTGATGTGCTTCCAGGTACTTTGATGGACATTTCTGATTTTGAAGCTTTGAATGAAACTGCACTCTTGAATGGTGAAATGCCTGCAACTGGTCGTCCAGTCTTGATGGGTATTACTAAAGCCTCTCTTGAAACAAATTCATTCTTGTCAGCTGCGTCATTCCAAGAAACAACTCGTGTCCTTACTGATGCCGCAATTCGTGGTAAAGAAGACCATTTGCTTGGTTTGAAAGAAAATGTTATTATCGGTAAGATTATTCCTGCTGGTACAGGTATGTTCCGTTACCGTAACATCGAACCT
>rpoC_Lcl-029
ATGCGTATTGGTATCGCATCTCCACAAAAAATTCGTTACTGGTCATTCGGTGAAGTTAAAAAACCAGAAACAATTAACTATCGTACACAAAAACCTGAACGTGAAGGACTCTTTGATGAACGTATTTTCGGTCCTCAAAAAGACTGGGAATGTGCTTGTGGAAAACTTAAAGGTGTTTTCTACAAAAATCAAGTCTGTGAACTTTGTGGTGTTCAAGTAACAACTGCAAAATCACGTCGTGAACGTATGGGACATATTGAGCTTGCTGCTCCAATTTCACACATTTGGTACTTCAAAGGAATTCCATCACGTATGGGACTTGCTCTTGATATGAGTCCACGTGCACTTGAAGAAGTGATTTACTTTGCAAGTTATGTTGTGATTGATCCTAAAGAAACTGATCTTGAGAAGAAACAACTCTTGACTGAACGTGAATATCGTGAACAACTTTTGAAAAATGGTTTTGGTTCATTCGTTGCAAAAATGGGTGCTGAAGCGATTCAAGATTTGTTGAACGATGTTGATATTGATAAAGAAGTTTCTGAACTCAAAGAAGAGCTCAAAACAGTTACTGGACAACGTCGTGTAAAAATTATTCGTCGTTTGGACGTTTTGTCAGCTTTCAGAAAATCAGGAAATGCTTTATCTTGGATGGTCTTAAACGTATTACCAGTTATTCCACCAGATTTGCGTCCAATGGTTCAATTGGATGGTGGACGTTTTGCCACATCTGACTTGAATGACTTATACCGTCGTGTTATTAACCGTAATAACCGTTTGAAACGTTTGATGGAACTTAATGCTCCAAATATTATCGTTCAAAATGAAAAACGGATGCTTCAAGAAGCTGTTGATACTTTGATTGACAATGGTCGTCGTGGTCGTCCAATCACTGGTGCTGGTAACCGCCCATTGAAATCTCTTTCACACATGTTGAAAGGGAAACAAGGACGTTTCCGTCAAAACTTACTTGGTAAACGTGTTGACTATTCTGGACGTTCAGTTATCGCTGTAGGTCCAACACTCAAAATGTACCAATGTGGTGTTCCGCGTGAAATGGCGATTGAGTTGTTCAAACCATTCGTAATGGCTCAACTTGTTAAGAAAGAATTGGCTGCTAATATTCGTGCGGCTAAACGTAAAGTTGAACGTCAAGATTCTGATGTTTGGGATGTACTTGAAACAGTTGTTAAAGAACACCCTGTTCTTCTTAACCGCGCACCTACGCTTCACCGTTTAGGTATTCAAGCTTTTGAACCTGTCTTAATTGATGGTAAAGCCATCCGTCTTCACCCACTTGCTTGTGAAGCCTATAACGCCGACTTCGACGGTGACCAAATGGCCATTCACTTGCCATTGTCTGAAGAAGCACAAGCTGAAGCACGTCTTTTGATGCTTGCTGCTGAACATATCTTGAACCCTAAAGATGGTAAACCAGTTGTTACACCATCTCAAGATATGGTCCTTGGTAACTACTATCTTACTATGGAAGAAAAAGGTCGTGAAGGCGAAGGAATGATTTTTGCAACTCCTGAAGAAGTTGAAATTGCAATGCGTAATGGTTATGTACATTTACATACTCGTATCGGTATCGCAACAAAATCACTCAACAAACCTTGGACAGAAAACCAAAAAGATAAAATCTTGGTAACTACTGTTGGTAAAGTTATTTTCAACTCAATCATTCCTGAAGGAATGCCTTACTTGAACGAACCAACTGATGTTAACTTGACAACTTCAACTGATGACCGTTTCTTTATGGATGCTGGTCAAGATATCAAAGAAGTTTTGGCTGGAATTGATACTGTTCGTCCATTCAAAAAAGGATATCTTGGAAATATCATCGCTGAAGTCTTCAAACGTTACCGTACAACAGCTACATCTGAGTACCTTGACCGCTTGAAAAACCTTGGTTACCACCAATCTACTTTGGCTGGTTTGACTGTGGGTATCGCTGATATCCCTGTTGTTGAAGATAAACATAAAATCATCGATGCTGCACACAAACGTGTGGAACAAATCACTAAACAATTCCGTCGTGGTTTGATTACTGATGATGAACGTTATAACGCTGTTACAGGTGTTTGGCGTGATGCAAAAGAAGCCCTTGAAAAACGATTGATTGATGAACAGGATTTGACAAACCCAATCGTTATGATGATGGACTCTGGAGCCCGTGGTAATATCTCTAACTTCTCTCAACTTGCTGGTATGCGTGGTTTGATGGCCGCTCCTAATGGTAAAATCATGGAATTGCCTATCATCTCAAACTTCCGTGAGGGTCTTTCTGTCTTGGAAATGTTCTTCTCAACTCACGGTGCCCGTAAAGGGATGACCGATACGGCCCTTAAGACAGCCGACTCTGGTTATCTTACTCGTCGTTTGGTTGACGTTGCCCAAGATGTTATTATTCGTGAAGACGATTGTGGAACTGACCGTGGACTTGTAATTTCTGATATTGCTACTGGTAAAGAAATGGTTGAACCACTCTTTGAACGTTTGGTAGGTCGTTATACTCGTAAATCAGTGCTTCATCCAGAAACTGGTGAAATGATTATTGCTGACGACACTTTGATTTCTGAAGATGTTGCCCGTAAAATTATTGATGCTGGTGTTAAAGAAGTAACTATCCGTTCAGTATTTACATGTAAAACTCCACATGGTGTATGTAAACATTGTTATGGTATCAACTTGGCAACAGGTGATGCTGTTGAAGTTGGTGAAGCTGTTGGTACAATCGCCGCTCAATCAATCGGTGAACCTGGTACTCAATTGACAATGCGTACATTCCACACGGGTGGTGTTGCGTCAAGTTCAGATATCACTCAAGGTTTGCCTCGTGTTCAAGAAATCTTTGAAGCACGTAACCCTAAAGGGGAAGCAATCATCACTGAAGTAACTGGTACAGTTGAATCAATCGTTGAAGATCCTGCTACACGTACTCGTGAAATTACTGTTAAAGGTAAAACAGACACTCGTAGCTACACTGTAGGTATGGCTGATGTCTTGATGGTTGAAGAAGGTGAATTTATTCACCGTGGTGCACCTTTGATTCAAGGTTCTATCGAACCTAAACACTTGCTTCAAGTTCGTGATGCCTTGTCAGTTGAAACTTACTTGCTCGGTGAAGTACAAAAAACTTACCGTTCACAAGGGGTTGAAATTGGTGACAAACACATCGAGGTAATGGTTCGCCAAATGCTTCGTAAAGTTCGTGTCATGGATAATGGTTCAACTGATATCCTTCCAGGTACTTTGATGGATATTTCTGACTTTGAAGCTTTGAATGAAACTGCACTCTTGAATGGTGAAATGCCTGCAACTGGTCGTCCAGTCTTGATGGGTATTACTAAAGCCTCTCTTGAAACAAATTCATTCTTGTCAGCTGCATCATTCCAAGAAACAACTCGTGTCCTTACTGATGCCGCAATTCGTGGTAAAGAAGATCACTTGCTTGGTTTGAAAGAAAATGTTATTATCGGTAAGATTATTCCTGCTGGTACAGGTATGTTCCGTTACCGTAACATTGAACCT
>rpoC_Lcl-030
ATGCGTATTGGTATCGCATCTCCACAAAAAATTCGTTACTGGTCATTCGGTGAAGTTAAAAAACCAGAAACAATTAACTATCGTACACAAAAACCTGAACGTGAAGGACTCTTTGATGAACGTATTTTCGGTCCTCAAAAAGACTGGGAATGTGCTTGTGGAAAACTTAAAGGTGTTTTCTACAAAAATCAAGTCTGTGAACTTTGTGGTGTTCAAGTAACAACTGCAAAATCACGTCGTGAACGTATGGGACATATTGAGCTTGCTGCTCCAATTTCACACATTTGGTACTTCAAAGGAATTCCATCACGTATGGGACTTGCTCTTGATATGAGTCCACGTGCACTTGAAGAAGTGATTTACTTTGCAAGTTATGTTGTGATTGATCCTAAAGAAACTGATCTTGAGAAGAAACAACTCTTGACTGAACGTGAATATCGTGAACAACTTTTGAAAAATGGTTTTGGTTCATTCGTTGCAAAAATGGGTGCTGAAGCGATTCAAGATTTGTTGAACGATGTTGATATTGATAAAGAAGTTTCTGAACTCAAAGAAGAGCTCAAAACAGTTACTGGACAACGTCGTGTAAAAATTATTCGTCGTTTGGACGTTTTGTCAGCTTTCAGAAAATCAGGAAATGCTTTATCTTGGATGGTCTTAAACGTATTACCAGTTATTCCACCAGATTTGCGTCCAATGGTTCAATTGGATGGTGGACGTTTTGCCACATCTGACTTGAATGACTTATACCGTCGTGTTATTAACCGTAATAACCGTTTGAAACGTTTGATGGAACTTAATGCTCCAAATATTATCGTTCAAAATGAAAAACGGATGCTTCAAGAAGCTGTTGATACTTTGATTGACAATGGTCGTCGTGGTCGTCCAATCACTGGTGCTGGTAACCGCCCATTGAAATCTCTTTCACACATGTTGAAAGGGAAACAAGGACGTTTCCGTCAAAACTTACTTGGTAAACGTGTTGACTATTCTGGACGTTCAGTTATCGCTGTAGGTCCAACACTCAAAATGTACCAATGTGGTGTTCCGCGTGAAATGGCGATTGAGTTGTTCAAACCATTCGTAATGGCTCAACTTGTTAAGAAAGAATTGGCTGCTAATATTCGTGCGGCTAAACGTAAAGTTGAACGTCAAGATTCTGATGTTTGGGATGTACTTGAAACAGTTGTTAAAGAACACCCTGTTCTTCTTAACCGCGCACCTACGCTTCACCGTTTAGGTATTCAAGCTTTTGAACCTGTCTTAATTGATGGTAAAGCCATCCGTCTTCACCCACTTGCTTGTGAAGCCTATAACGCCGACTTTGACGGTGACCAAATGGCCATTCACTTGCCATTGTCTGAAGAAGCACAAGCTGAAGCACGTCTTTTGATGCTTGCTGCTGAACATATCTTGAACCCTAAAGATGGTAAACCAGTTGTTACACCATCTCAAGATATGGTCCTTGGTAACTACTATCTTACTATGGAAGAAAAAGGTCGTGAAGGCGAAGGAATGATTTTTGCAACTCCTGAAGAAGTTGAAATTGCAATGCGTAATGGTTATGTACATTTACATACTCGTATCGGTATCGCAACAAAATCACTCAACAAACCTTGGACAGAAAACCAAAAAGATAAAATCTTGGTAACTACTGTTGGTAAAGTTATTTTCAACTCAATCATTCCTGAAGGAATGCCTTACTTGAACGAACCAACTGATGTTAACTTGACAACTTCAACTGATGACCGTTTCTTTATGGATGCTGGTCAAGATATCAAAGAAGTTTTGGCTGGAATTGATACTGTTCGTCCATTCAAAAAAGGATATCTTGGAAATATCATCGCTGAAGTCTTCAAACGTTACCGTACAACAGCTACATCTGAGTACCTTGACCGCTTGAAAAACCTTGGTTACCACCAATCTACTTTGGCTGGTTTGACTGTGGGTATCGCTGATATCCCTGTTGTTGAAGATAAACATAAAATCATCGATGCTGCACACAAACGTGTGGAACAAATCACTAAACAATTCCGTCGTGGTTTGATTACTGATGATGAACGTTATAACGCTGTTACAGGTGTTTGGCGTGATGCAAAAGAAGCCCTTGAAAAACGATTGATTGATGAACAGGATTTGACAAACCCAATCGTTATGATGATGGACTCTGGAGCCCGTGGTAATATCTCTAACTTCTCTCAACTTGCTGGTATGCGTGGTTTGATGGCCGCTCCTAATGGTAAAATCATGGAATTGCCTATCATCTCAAACTTCCGTGAGGGTCTTTCTGTCTTGGAAATGTTCTTCTCAACTCACGGTGCCCGTAAAGGGATGACCGATACGGCCCTTAAGACAGCCGACTCTGGTTATCTTACTCGTCGTTTGGTTGACGTTGCCCAAGATGTTATTATTCGTGAAGACGATTGTGGAACTGACCGTGGACTTGTAATTTCTGATATTGCTACTGGTAAAGAAATGGTTGAACCACTCTTTGAACGTTTGGTAGGTCGTTATACTCGTAAATCAGTGCTTCATCCAGAAACTGGTGAAATGATTATTGCTGACGACACTTTGATTTCTGAAGATGTTGCCCGTAAAATTATTGATGCTGGTGTTAAAGAAGTAACTATCCGTTCAGTATTTACATGTAAAACTCCACATGGTGTATGTAAACATTGTTATGGTATCAACTTGGCAACAGGTGATGCTGTTGAAGTTGGTGAAGCTGTTGGTACAATCGCCGCTCAATCAATCGGTGAACCTGGTACTCAATTGACAATGCGTACATTCCACACGGGTGGTGTTGCGTCAAGTTCAGATATCACTCAAGGTTTGCCTCGTGTTCAAGAAATCTTTGAAGCACGTAACCCTAAAGGGGAAGCAATCATCACTGAAGTAACTGGTACAGTTGAATCAATCGTTGAAGATCCTGCTACACGTACTCGTGAAATTACTGTTAAAGGTAAAACAGACACTCGTAGCTACACTGTAGGTATGGCTGATGTCTTGATGGTTGAAGAAGGTGAATTTATTCACCGTGGTGCACCTTTGATTCAAGGTTCTATCGAACCTAAACACTTGCTTCAAGTTCGTGATGCCTTGTCAGTTGAAACTTACTTGCTCGGTGAAGTACAAAAAACTTACCGTTCACAAGGGGTTGAAATTGGTGACAAACACATCGAGGTAATGGTTCGCCAAATGCTTCGTAAAGTTCGTGTCATGGATAATGGTTCAACTGATATCCTTCCAGGTACTTTGATGGATATTTCTGACTTTGAAGCTTTGAATGAAACTGCACTCTTGAATGGTGAAATGCCTGCAACTGGTCGTCCAGTCTTGATGGGTATTACTAAAGCCTCTCTTGAAACAAATTCATTCTTGTCAGCTGCATCATTCCAAGAAACAACTCGTGTCCTTACTGATGCCGCAATTCGTGGTAAAGAAGATCACTTGCTTGGTTTGAAAGAAAATGTTATTATCGGTAAGATTATTCCTGCTGGTACAGGTATGTTCCGTTACCGTAACATTGAACCT
>rpoC_Lcl-031
ATGCGTATTGGTATCGCATCTCCACAAAAAATTCGTTACTGGTCATTCGGTGAAGTAAAAAAACCAGAAACAATTAACTATCGTACACAAAAACCTGAACGTGAAGGACTCTTTGACGAACGTATTTTCGGTCCTCAAAAAGACTGGGAATGTGCTTGTGGAAAACTTAAAGGTGTTTTCTATAAGAATCAAGTCTGTGAACTTTGTGGTGTTCAAGTAACAACTGCAAAATCACGTCGTGAACGTATGGGACATATTGAGCTTGCTGCTCCAATTTCACATATTTGGTATTTCAAGGGAATTCCATCACGTATGGGACTCGCTCTGGATATGAGCCCGCGTGCACTTGAAGAAGTAATTTACTTCGCAAGTTATGTGGTAATTGATCCAAAAGAAACTGATCTTGAGAAAAAACAACTCTTGACTGAGCGTGAATATCGTGAACAACTTTTGAAAAATGGTTTTGGTTCATTCGTTGCAAAAATGGGTGCTGAAGCAATTCAAGATTTGTTGAATGATGTTGATATTGACAAAGAAGTTGCTGAACTCAAAGAAGAACTCAAAACAGTGACTGGACAACGTCGTGTAAAAATTATTCGTCGTTTAGATGTTTTGTCAGCTTTCAGAAAATCAGGAAATGCTTTATCTTGGATGGTCTTAAACGTATTACCAGTTATTCCACCAGATTTGCGTCCAATGGTTCAATTAGATGGTGGACGTTTTGCCACATCTGACTTGAATGACTTGTATCGTCGTGTTATCAACCGTAATAACCGTTTGAAACGTTTGATGGAACTTAATGCTCCAAATATTATCGTTCAAAATGAAAAACGGATGCTCCAAGAAGCTGTTGATACTTTGATTGACAATGGTCGTCGTGGTCGTCCAATCACTGGTGCTGGTAACCGTCCATTGAAATCTCTTTCACACATGTTGAAAGGGAAACAAGGACGTTTCCGTCAAAACTTGCTTGGTAAACGTGTTGACTATTCTGGACGTTCAGTTATCGCTGTCGGTCCAACACTTAAAATGTACCAATGTGGTGTTCCACGTGAAATGGCGATTGAGTTGTTCAAACCATTTGTAATGGCACAACTTGTTAAAAAAGAATTGGCTGCTAATATTCGTGCGGCTAAACGTAAAGTTGAACGTCAAGATTCAGACGTTTGGGATGTACTTGAAACGGTTGTTAAAGAACACCCTGTTCTCCTTAACCGCGCACCTACGCTTCACCGTTTGGGGATTCAAGCTTTTGAACCAGTCTTAATTGATGGTAAAGCCATCCGTCTTCACCCACTTGCTTGTGAAGCCTATAACGCCGACTTTGACGGTGACCAAATGGCCATTCACTTGCCATTGTCTGAAGAAGCACAAGCTGAAGCACGTCTTTTGATGCTTGCTGCTGAACATATCTTGAACCCTAAAGATGGTAAACCAGTTGTTACACCATCACAAGATATGGTCCTTGGTAACTACTACCTTACAATGGAAGAAAAAGGTCGTGAAGGCGAAGGAATGATTTTTGCAACTCCTGAAGAAGTTGAAATCGCAATGCGTAACGGTTATGTACACTTGCATACACGTATCGGTATCGCGACAAAATCACTCAATAAGCCTTGGACTGAAAATCAACAAGATAAAATCTTGGTAACCACTGTTGGTAAAGTTATTTTCAACTCAATCATTCCAGAAGGAATGCCTTACTTGAATGAACCAACTGATGTTAACTTGACAACTTCAACTGATGACCGTTTCTTTATGGATGCTGGTCAAAACATCAAAGAAGTTTTGGCTGGAATCGATACTGTTCGTCCATTCAAAAAAGGATATCTTGGAAATATTATCGCCGAAGTATTCAAACGTTACCGTACAACAGCTACATCTGAGTACCTTGACCGTTTGAAAGACCTTGGTTACCACCAATCTACTTTGGCTGGTTTGACTGTGGGTATCGCTGATATTCCTGTTGTTGAAGATAAATATGAAATCATTGATGCTGCGCATAAACGCGTAGAACAAATCACTAAACAATTCCGTCGCGGTTTGATTACTGATGATGAACGTTATAATGCCGTTACTGGTGTTTGGCGTGATGCAAAAGAGTCTCTCGAAAAACGATTGATTGAAGAACAAGATTTGACAAACCCAATCGTTATGATGATGGATTCTGGAGCCCGTGGTAATATTTCCAACTTCTCTCAACTTGCTGGTATGCGTGGATTGATGGCTGCTCCTAATGGTAAAATCATGGAATTGCCTATCATCTCTAACTTCCGTGAAGGACTTTCTGTCTTGGAAATGTTCTTCTCAACTCACGGTGCTCGTAAAGGGATGACCGATACGGCCCTTAAGACAGCCGACTCAGGTTACCTTACTCGTCGTTTGGTTGACGTTGCTCAAGATGTTATCATTCGTGAAGATGACTGTGGTACTGACCGCGGACTTGTGATTGCTGATATTGCAACTGGTAAAGAAATGGTTGAATCACTCTTTGAACGTTTGGTTGGTCGTTACACTCGTAAATCAGTCCTTCATCCAGAAACTGGTGAAATGATTATTGGCGATGATACTTTGATTTCTGAAGATATTGCTCGTAAAATCATTGAAGCTGGCGTTAAAGAAGTAACAATCCGTTCAGTATTTACATGTAAAACACCACATGGTGTATGTAAACATTGTTATGGTATCAACTTGGCAACAGGTGATGCTGTTGAAGTTGGTGAAGCTGTTGGTACAATCGCCGCTCAATCTATCGGTGAACCTGGTACTCAGTTGACAATGCGTACATTCCACACGGGTGGTGTTGCGTCAAGTTCAGATATTACTCAAGGTTTGCCTCGTGTCCAAGAAATCTTTGAAGCACGTAACCCTAAAGGGGAAGCAATCATCACTGAAGTAACTGGTACAGTTGAATCAATCGTTGAAGATGGCGCAACTCGTACTCGTGAAATTACTGTCAAAGGTAAAACAGATACTCGTAGCTACACTGTAGGTATGGCTGATGTCTTGATGGTTGAAGAAGGCGAATTTATCCACCGTGGTGCGCCTTTGATTCAAGGTTCTATTGAACCTAAACATTTGCTTCAAGTTCGTGATGCTTTGTCAGTGGAAACTTACTTGCTCGGTGAAGTTCAAAAAACTTACCGTTCACAAGGGGTTGAAATTGGTGACAAGCACATCGAGGTAATGGTTCGCCAAATGCTTCGTAAAGTTCGTATCATGGACAATGGTTCAATTGATGTGCTTCCAGGTACTTTGATGGACATTTCTGATTTTGAAGCTTTGAATGAAACTGCACTCTTGAATGGTGAAATGCCTGCAACTGGTCGTCCAGTCTTGATGGGTATTACTAAAGCCTCTCTTGAAACAAATTCATTCTTGTCAGCTGCGTCATTCCAAGAAACAACTCGTGTCCTTACTGATGCCGCAATTCGTGGTAAAGAAGACCATTTGCTTGGTTTGAAAGAAAATGTTATTATCGGTAAGATTATTCCTGCTGGTACAGGTATGTTCCGTTACCGTAACATCGAACCT
>rpoC_Lcl-032
ATGCGTATTGGTATCGCATCTCCACAAAAAATTCGTTACTGGTCATTCGGTGAAGTAAAAAAACCAGAAACAATTAACTATCGTACACAAAAACCTGAACGTGAAGGACTCTTTGACGAACGTATTTTCGGTCCTCAAAAAGACTGGGAATGTGCTTGTGGAAAACTTAAAGGTGTTTTCTATAAGAATCAAGTCTGTGAACTTTGTGGTGTTCAAGTAACAACTGCAAAATCACGTCGTGAACGTATGGGACATATTGAGCTTGCTGCTCCAATTTCACATATTTGGTATTTCAAGGGAATTCCATCACGTATGGGACTCGCTCTGGATATGAGCCCGCGTGCACTTGAAGAAGTAATTTACTTCGCAAGTTATGTGGTAATTGATCCAAAAGAAACTGATCTTGAGAAAAAACAACTCTTGACTGAGCGTGAATATCGTGAACAACTTTTGAAAAATGGTTTTGGTTCATTCGTTGCAAAAATGGGTGCTGAAGCAATTCAAGATTTGTTGAATGATGTTGATATTGACAAAGAAGTTGCTGAACTCAAAGAAGAACTCAAAACAGTGACTGGACAACGTCGTGTAAAAATTATTCGTCGTTTAGATGTTTTGTCAGCTTTCAGAAAATCAGGAAATGCTTTATCTTGGATGGTCTTAAACGTATTACCAGTTATTCCACCAGATTTGCGTCCAATGGTTCAATTAGATGGTGGACGTTTTGCCACATCTGACTTGAATGACTTGTATCGTCGTGTTATCAACCGTAATAACCGTTTGAAACGTTTGATGGAACTTAATGCTCCAAATATTATCGTTCAAAATGAAAAACGGATGCTCCAAGAAGCTGTTGATACTTTGATTGACAATGGTCGTCGTGGTCGTCCAATCACTGGTGCTGGTAACCGTCCATTGAAATCTCTTTCACACATGTTGAAAGGGAAACAAGGACGTTTCCGTCAAAACTTGCTTGGTAAACGTGTTGACTATTCTGGACGTTCAGTTATCGCTGTCGGTCCAACACTTAAAATGTACCAATGTGGTGTTCCACGTGAAATGGCGATTGAGTTGTTCAAACCATTTGTAATGGCACAACTTGTTAAAAAAGAATTGGCTGCTAATATTCGTGCGGCTAAACGTAAAGTTGAACGTCAAGATTCAGACGTTTGGGATGTACTTGAAACGGTTGTTAAAGAACACCCTGTTCTCCTTAACCGCGCACCTACGCTTCACCGTTTGGGGATTCAAGCTTTTGAACCAGTCTTAATTGATGGTAAAGCCATCCGTCTTCACCCACTTGCTTGTGAAGCCTATAACGCCGACTTTGACGGTGACCAAATGGCCATTCACTTGCCATTGTCTGAAGAAGCACAAGCTGAAGCACGTCTTTTGATGCTTGCTGCTGAACATATCTTGAACCCTAAAGATGGTAAACCAGTTGTTACACCATCACAAGATATGGTCCTTGGTAACTACTACCTTACAATGGAAGAAAAAGGTCGTGAAGGCGAAGGAATGATTTTTGCAACTCCTGAAGAAGTTGAAATCGCAATGCGTAACGGTTATGTACACTTGCATACACGTATCGGTATCGCGACAAAATCACTCAATAAGCCTTGGACTGAAAATCAACAAGATAAAATCTTGGTAACCACTGTTGGTAAAGTTATTTTCAACTCAATCATTCCAGAAGGAATGCCTTACTTGAATGAACCAACTGATGTTAACTTGACAACTTCAACTGATGACCGTTTCTTTATGGATGCTGGTCAAAACATCAAAGAAGTTTTGGCTGGAATCGATACTGTTCGTCCATTCAAAAAAGGATATCTTGGAAATATTATCGCCGAAGTATTCAAACGTTACCGTACAACAGCTACATCTGAGTACCTTGACCGTTTGAAAGACCTTGGTTATCACCAATCTACTTTGGCTGGTTTGACTGTGGGTATCGCTGATATTCCTGTTGTTGAAGATAAACATGAAATCATTGATGCTGCGCATAAACGCGTAGAACAAATCACTAAACAATTCCGTCGCGGTTTGATTACTGATGATGAACGTTATAATGCCGTTACTGGTGTTTGGCGTGATGCAAAAGAGTCTCTCGAAAAACGATTGATTGAAGAACAAGATTTGACAAACCCAATCGTTATGATGATGGATTCTGGAGCCCGTGGTAATATTTCCAACTTCTCTCAACTTGCTGGTATGCGTGGATTGATGGCTGCTCCTAATGGTAAAATCATGGAATTGCCTATCATCTCTAACTTCCGTGAAGGACTTTCTGTCTTGGAAATGTTCTTCTCAACTCACGGTGCTCGTAAAGGGATGACCGATACGGCCCTTAAGACAGCCGACTCAGGTTACCTTACTCGTCGTTTGGTTGACGTTGCTCAAGATGTTATCATTCGTGAAGATGACTGTGGTACTGACCGCGGACTTGTGATTGCTGATATTGCAACTGGTAAAGAAATGGTTGAACCACTCTTTGAACGTTTGGTTGGTCGTTACACTCGTAAATCAGTCCTTCATCCAGAAACTGGTGAAATGATTATTGGCGATGATACTTTGATTTCTGAAGATATTGCTCGTAAAATCATTGAAGCTGGCGTTAAAGAAGTAACAATCCGTTCAGTATTTACATGTAAAACACCACATGGTGTATGTAAACATTGTTATGGTATCAACTTGGCAACAGGTGATGCTGTTGAAGTTGGTGAAGCTGTTGGTACAATCGCCGCTCAATCTATCGGTGAACCTGGTACTCAGTTGACAATGCGTACATTCCACACGGGTGGTGTTGCGTCAAGTTCAGATATTACTCAAGGTTTGCCTCGTGTCCAAGAAATCTTTGAAGCACGTAACCCTAAAGGGGAAGCAATCATCACTGAAGTAACTGGTACAGTTGAATCAATCGTTGAAGATGGCGCAACTCGTACTCGTGAAATTACTGTCAAAGGTAAAACAGATACTCGTAGCTACACTGTAGGTATGGCTGATGTCTTGATGGTTGAAGAAGGCGAATTTATCCACCGTGGTGCGCCTTTGATTCAAGGTTCTATTGAACCTAAACATTTGCTTCAAGTTCGTGATGCTTTGTCAGTGGAAACTTACTTGCTCGGTGAAGTTCAAAAAACTTACCGTTCACAAGGGGTTGAAATTGGTGACAAGCACATCGAGGTAATGGTTCGCCAAATGCTTCGTAAAGTTCGTATCATGGACAATGGTTCAATTGATGTGCTTCCAGGTACTTTGATGGACATTTCTGATTTTGAAGCTTTGAATGAAACTGCACTCTTGAATGGTGAAATGCCTGCAACTGGTCGTCCAGTCTTGATGGGTATTACTAAAGCCTCTCTTGAAACAAATTCATTCTTGTCAGCTGCGTCATTCCAAGAAACAACTCGTGTCCTTACTGATGCCGCAATTCGTGGTAAAGAAGACCATTTGCTTGGTTTGAAAGAAAATGTTATTATCGGTAAGATTATTCCTGCTGGTACAGGTATGTTCCGTTACCGTAACATCGAACCT
>rpoC_Lcl-033
ATGCGTATTGGTATCGCATCTCCACAAAAAATTCGTTACTGGTCATTCGGTGAAGTAAAAAAACCAGAAACAATTAACTATCGTACACAAAAACCTGAACGTGAAGGACTCTTTGACGAACGTATTTTCGGTCCTCAAAAAGACTGGGAATGTGCTTGTGGAAAACTTAAAGGTGTTTTCTATAAGAATCAAGTCTGTGAACTTTGTGGTGTTCAAGTAACAACTGCAAAATCACGTCGTGAACGTATGGGACATATTGAGCTTGCTGCTCCAATTTCACATATTTGGTATTTCAAGGGAATTCCATCACGTATGGGACTCGCTCTGGATATGAGCCCGCGTGCACTTGAAGAAGTAATTTACTTCGCAAGTTATGTGGTAATTGATCCAAAAGAAACTGATCTTGAGAAAAAACAACTCTTGACTGAGCGTGAATATCGTGAACAACTTTTGAAAAATGGTTTTGGTTCATTCGTTGCAAAAATGGGTGCTGAAGCAATTCAAGATTTGTTGAATGATGTTGATATTGACAAAGAAGTTGCTGAACTCAAAGAAGAACTCAAAACAGTGACTGGACAACGTCGTGTAAAAATTATTCGTCGTTTAGATGTTTTGTCAGCTTTCAGAAAATCAGGAAATGCTTTATCTTGGATGGTCTTAAACGTATTACCAGTTATTCCACCAGATTTGCGTCCAATGGTTCAATTAGATGGTGGACGTTTTGCCACATCTGACTTGAATGACTTGTATCGTCGTGTTATCAACCGTAATAACCGTTTGAAACGTTTGATGGAACTTAATGCTCCAAATATTATCGTTCAAAATGAAAAACGGATGCTCCAAGAAGCTGTTGATACTTTGATTGACAATGGTCGTCGTGGTCGTCCAATCACTGGTGCTGGTAACCGTCCATTGAAATCTCTTTCACACATGTTGAAAGGGAAACAAGGACGTTTCCGTCAAAACTTGCTTGGTAAACGTGTTGACTATTCTGGACGTTCAGTTATCGCTGTCGGTCCAACACTTAAAATGTACCAATGTGGTGTTCCACGTGAAATGGCGATTGAGTTGTTCAAACCATTTGTAATGGCACAACTTGTTAAAAAAGAATTGGCTGCTAATATTCGTGCGGCTAAACGTAAAGTTGAACGTCAAGATTCAGACGTTTGGGATGTACTTGAAACGGTTGTTAAAGAACACCCTGTTCTCCTTAACCGCGCACCTACGCTTCACCGTTTGGGGATTCAAGCTTTTGAACCAGTCTTAATTGATGGTAAAGCCATCCGTCTTCACCCACTTGCTTGTGAAGCCTATAACGCCGACTTTGACGGTGACCAAATGGCCATTCACTTGCCATTGTCTGAAGAAGCACAAGCTGAAGCACGTCTTTTGATGCTTGCTGCTGAACATATCTTGAACCCTAAAGATGGTAAACCAGTTGTTACACCATCACAAGATATGGTCCTTGGTAACTACTACCTTACAATGGAAGAAAAAGGTCGTGAAGGCGAAGGAATGATTTTTGCAACTCCTGAAGAAGTTGAAATCGCAATGCGTAACGGTTATGTACACTTGCATACACGTATCGGTATCGCGACAAAATCACTCAATAAGCCTTGGACTGAAAATCAACAAGATAAAATCTTGGTAACCACTGTTGGTAAAGTTATTTTCAACTCAATCATTCCAGAAGGAATGCCTTACTTGAATGAACCAACTGATGTTAACTTGACAACTTCAACTGATGACCGTTTCTTTATGGATGCTGGTCAAAACATCAAAGAAGTTTTGGCTGGAATCGATACTGTTCGTCCATTCAAAAAAGGATATCTTGGAAATATTATCGCCGAAGTATTCAAACGTTACCGTACAACAGCTACATCTGAGTACCTTGACCGTTTGAAAGACCTTGGTTACTACCAATCTACTTTGGCTGGTTTGACTGTGGGTATCGCTGATATTCCTGTTGTTGAAGATAAACATGAAATCATTGATGCTGCGCATAAACGCGTAGAACAAATCACTAAACAATTCCGTCGCGGTTTGATTACTGATGATGAACGTTATAATGCCGTTACTGGTGTTTGGCGTGATGCAAAAGAGTCTCTCGAAAAACGATTGATTGAAGAACAAGATTTGACAAACCCAATCGTTATGATGATGGATTCTGGAGCCCGTGGTAATATTTCCAACTTCTCTCAACTTGCTGGTATGCGTGGATTGATGGCTGCTCCTAATGGTAAAATCATGGAATTGCCTATCATCTCTAACTTCCGTGAAGGACTTTCTGTCTTGGAAATGTTCTTCTCAACTCACGGTGCTCGTAAAGGGATGACCGATACGGCCCTTAAGACAGCCGACTCAGGTTACCTTACTCGTCGTTTGGTTGACGTTGCTCAAGATGTTATCATTCGTGAAGATGACTGTGGTACTGACCGCGGACTTGTGATTGCTGATATTGCAACTGGTAAAGAAATGGTTGAACCACTCTTTGAACGTTTGGTTGGTCGTTACACTCGTAAATCAGTCCTTCATCCAGAAACTGGTGAAATGATTATTGGCGATGATACTTTGATTTCTGAAGATATTGCTCGTAAAATCATTGAAGCTGGCGTTAAAGAAGTAACAATCCGTTCAGTATTTACATGTAAAACACCACATGGTGTATGTAAACATTGTTATGGTATCAACTTGGCAACAGGTGATGCTGTTGAAGTTGGTGAAGCTGTTGGTACAATCGCCGCTCAATCTATCGGTGAACCTGGTACTCAGTTGACAATGCGTACATTCCACACGGGTGGTGTTGCGTCAAGTTCAGATATTACTCAAGGTTTGCCTCGTGTCCAAGAAATCTTTGAAGCACGTAACCCTAAAGGGGAAGCAATCATCACTGAAGTAACTGGTACAGTTGAATCAATCGTTGAAGATGGCGCAACTCGTACTCGTGAAATTACTGTAAAAGGTAAAACAGATACTCGTAGCTACACTGTAGGTATGGCTGATGTCTTGATGGTTGAAGAAGGCGAATTTATCCACCGTGGTGCGCCTTTGATTCAAGGTTCTATTGAACCTAAACATTTGCTTCAAGTTCGTGATGCTTTGTCAGTGGAAACTTACTTGCTCGGTGAAGTTCAAAAAACTTACCGTTCACAAGGGGTTGAAATTGGTGACAAGCACATCGAGGTAATGGTTCGCCAAATGCTTCGTAAAGTTCGTATCATGGACAATGGTTCAATTGATGTGCTTCCAGGTACTTTGATGGACATTTCTGATTTTGAAGCTTTGAATGAAACTGCACTCTTGAATGGTGAAATGCCTGCAACTGGTCGTCCAGTCTTGATGGGTATTACTAAAGCCTCTCTTGAAACAAATTCATTCTTGTCAGCTGCGTCATTCCAAGAAACAACTCGTGTCCTTACTGATGCCGCAATTCGTGGTAAAGAAGACCATTTGCTTGGTTTGAAAGAAAATGTTATTATCGGTAAGATTATTCCTGCTGGTACAGGTATGTTCCGTTACCGTAACATCGAACCT
>rpoC_Lcl-034
ATGCGTATTGGTATCGCATCTCCACAAAAAATTCGTTACTGGTCATTCGGTGAAGTTAAAAAACCAGAAACAATTAACTATCGTACACAAAAACCTGAACGTGAAGGACTCTTTGATGAACGTATTTTCGGTCCTCAAAAAGACTGGGAATGTGCTTGTGGAAAACTTAAAGGTGTTTTCTACAAAAATCAAGTCTGCGAACTTTGTGGTGTTCAAGTAACAACTGCAAAATCACGTCGTGAACGTATGGGACATATTGAGCTTGCTGCTCCAATTTCACACATTTGGTACTTCAAAGGAATTCCATCACGTATGGGACTTGCTCTTGATATGAGTCCACGTGCACTTGAAGAAGTGATTTACTTTGCAAGTTATGTTGTGATTGATCCTAAAGAAACTGATCTTGAGAAGAAACAACTCTTGACTGAACGTGAATATCGTGAACAACTTTTGAAAAATGGTTTTGGTTCATTCGTTGCAAAAATGGGTGCTGAAGCGATTCAAGATTTGTTGAACGATGTTGATATTGATAAAGAAGTTTCTGAACTCAAAGAAGAGCTCAAAACAGTTACTGGACAACGTCGTGTAAAAATTATTCGTCGTTTGGACGTTTTGTCAGCTTTCAGAAAATCAGGAAATGCTTTATCTTGGATGGTCTTAAACGTATTACCAGTTATTCCACCAGATTTGCGTCCAATGGTTCAATTAGATGGTGGACGTTTTGCCACATCTGACTTGAATGACTTATACCGTCGTGTTATTAACCGTAATAACCGTTTGAAACGTTTGATGGAACTTAATGCTCCAAATATTATCGTTCAAAATGAAAAACGGATGCTTCAAGAAGCTGTTGATACTTTGATTGACAATGGTCGTCGTGGTCGTCCAATCACTGGTGCTGGTAACCGCCCATTGAAATCTCTTTCACACATGTTGAAAGGGAAACAAGGACGTTTCCGTCAAAACTTGCTTGGTAAACGTGTTGACTATTCTGGACGTTCAGTTATCGCTGTAGGTCCAACACTCAAAATGTACCAATGTGGTGTTCCGCGTGAAATGGCGATTGAGTTGTTCAAACCATTCGTAATGGCTCAACTTGTTAAGAAAGAATTGGCTGCTAATATTCGTGCGGCTAAACGTAAAGTTGAACGTCAAGATTCTGATGTTTGGGATGTACTTGAAACAGTTGTTAAAGAACACCCTGTTCTTCTTAACCGCGCACCTACGCTTCACCGTTTAGGTATTCAAGCTTTTGAACCAGTCTTAATTGATGGTAAAGCCATCCGTCTTCACCCACTTGCTTGTGAAGCCTACAACGCCGACTTTGACGGTGACCAAATGGCCATTCACTTGCCATTGTCTGAAGAAGCACAAGCTGAAGCACGTCTTTTGATGCTTGCTGCTGAACATATCTTGAACCCTAAAGATGGTAAACCAGTTGTTACACCATCTCAAGATATGGTCCTTGGTAACTACTACCTTACGATGGAAGAAAAAGGTCGTGAAGGCGAAGGAATGATTTTTGCAACTCCTGAAGAAGTTGAAATTGCAATGCGTAATGGTTATGTACATTTACATACTCGTATCGGTATCGCAACAAAATCACTCAACAAACCTTGGACAGAAAACCAAAAAGATAAAATCTTGGTAACTACTGTTGGTAAAGTTATTTTCAACTCAATCATTCCTGAAGGAATGCCTTACTTGAACGAACCAACTGATGTTAACTTGACAACTTCAACTGATGACCGCTTCTTTATGGATGCTGGTCAAGATATCAAAGAAGTTTTGGCTGGAATTGATACTGTTCGTCCATTCAAAAAAGGATATCTTGGAAATATCATCGCTGAAGTCTTCAAACGTTACCGTACAACAGCTACATCTGAGTACCTTGACCGCTTGAAAGACCTTGGTTACCACCAATCTACTTTAGCTGGTTTGACTGTGGGTATCGCCGATATCCCTGTTGTTGAAGATAAACATGAAATCATTGATGCTGCCCACAAACGTGTGGAACAAATCACTAAACAATTCCGTCGTGGTTTGATTACTGATGATGAACGTTATAACGCTGTTACAGGCGTTTGGCGTGATGCAAAAGAAGCCCTTGAAAAACGATTGATTGATGAACAAGATTTGACAAACCCAATCGTTATGATGATGGACTCTGGAGCCCGTGGTAACATCTCTAACTTCTCTCAACTTGCTGGTATGCGTGGTTTGATGGCCGCTCCTAATGGTAAAATCATGGAATTGCCTATCATCTCAAACTTCCGTGAAGGTCTTTCTGTCTTGGAAATGTTCTTCTCAACTCACGGTGCCCGTAAAGGGATGACCGATACGGCCCTTAAGACAGCCGACTCTGGTTATCTTACTCGTCGTTTGGTTGACGTTGCCCAAGATGTTATCATTCGTGAAGACGACTGTGGAACTGACCGTGGACTTGTAATTTCTGATATTGCTACTGGTAAAGAAATGGTTGAACCACTCTTTGAACGTTTGGTAGGTCGTTATACTCGTAAATCAGTGCTTCATCCAGAAACTGGTGAAATGATTATTGCTGACGACACTTTGATTTCTGAAGATGTTGCCCGTAAAATTATTGATGCTGGTGTTAAAGAAGTAACTATCCGTTCAGTATTTACATGTAAAACTCCACATGGTGTATGTAAACATTGTTATGGTATCAACTTGGCAACAGGTGATGCTGTTGAAGTTGGTGAAGCTGTTGGTACAATCGCCGCTCAATCAATCGGTGAACCTGGTACTCAGTTGACAATGCGTACATTCCATACGGGTGGTGTTGCGTCAAGTTCAGATATCACTCAAGGTTTGCCTCGTGTTCAAGAAATCTTTGAAGCACGTAACCCTAAAGGGGAAGCAATCATCACTGAAGTAACTGGTACAGTTGAATCAATCGTTGAAGATCCTGCTACACGTACTCGTGAAATTACTGTTAAAGGTAAAACAGACACTCGTAGCTACACTGTAGGTATGGCTGATGTCTTGATGGTTGAAGAAGGTGAATTTATTCACCGTGGTGCACCTTTGATTCAAGGTTCTATCGAACCTAAACACTTGCTTCAAGTTCGTGATGCCTTGTCAGTTGAAACTTACTTGCTCGGTGAAGTACAAAAAACTTACCGTTCACAAGGGGTTGAAATTGGTGACAAACACATCGAGGTAATGGTTCGCCAAATGCTTCGTAAAGTTCGTGTCATGGATAATGGTTCAACTGATATCCTTCCAGGTACTTTGATGGATATTTCTGACTTTGAAGCTTTGAATGAAACTGCACTCTTGAATGGTGAAATGCCTGCAACTGGTCGTCCAGTCTTGATGGGTATTACTAAAGCCTCTCTTGAAACAAATTCATTCTTGTCAGCTGCATCATTCCAAGAAACAACTCGTGTCCTTACTGATGCCGCAATTCGTGGTAAAGAAGATCACTTGCTTGGTTTGAAAGAAAATGTTATTATCGGTAAGATTATTCCTGCTGGTACAGGTATGTTCCGTTACCGTAACATTGAACCT
>rpoC_Lcl-035
ATGCGTATTGGTATCGCATCTCCACAAAAAATTCGTTACTGGTCATTCGGTGAAGTAAAAAAACCAGAAACAATTAACTATCGTACACAAAAACCTGAACGTGAAGGACTCTTTGACGAACGTATTTTCGGTCCTCAAAAAGACTGGGAATGTGCTTGTGGAAAACTTAAAGGTGTTTTCTATAAGAATCAAGTCTGTGAACTTTGTGGTGTTCAAGTAACAACTGCAAAATCACGTCGTGAACGTATGGGACATATTGAGCTTGCTGCTCCAATTTCACATATTTGGTATTTCAAGGGAATTCCATCACGTATGGGACTCGCTCTGAATATGAGCCCGCGTGCACTTGAAGAAGTAATTTACTTCGCAAGTTATGTGGTAATTGATCCAAAAGAAACTGATCTTGAGAAAAAACAACTCTTGACTGAGCGTGAATATCGTGAACAACTTTTGAAAAATGGTTTTGGTTCATTCGTTGCAAAAATGGGTGCTGAAGCAATTCAAGATTTGTTGAATGATGTTGATATTGACAAAGAAGTTGCTGAACTCAAAGAAGAACTCAAAACAGTGACTGGACAACGTCGTGTAAAAATTATTCGTCGTTTAGATGTTTTGTCAGCTTTCAGAAAATCAGGAAATGCTTTATCTTGGATGGTCTTAAACGTATTACCAGTTATTCCACCAGATTTGCGTCCAATGGTTCAATTAGATGGTGGACGTTTTGCCACATCTGACTTGAATGACTTGTATCGTCGTGTTATCAACCGTAATAACCGTTTGAAACGTTTGATGGAACTTAATGCTCCAAATATTATCGTTCAAAATGAAAAACGGATGCTCCAAGAAGCTGTTGATACTTTGATTGACAATGGTCGTCGTGGTCGTCCAATCACTGGTGCTGGTAACCGTCCATTGAAATCTCTTTCACACATGTTGAAAGGGAAACAAGGACGTTTCCGTCAAAACTTGCTTGGTAAACGTGTTGACTATTCTGGACGTTCAGTTATCGCTGTCGGTCCAACACTTAAAATGTACCAATGTGGTGTTCCACGTGAAATGGCGATTGAGTTGTTCAAACCATTTGTAATGGCACAACTTGTTAAAAAAGAATTGGCTGCTAATATTCGTGCGGCTAAACGTAAAGTTGAACGTCAAGATTCAGACGTTTGGGATGTACTTGAAACGGTTGTTAAAGAACACCCTGTTCTCCTTAACCGCGCACCTACGCTTCACCGTTTGGGGATTCAAGCTTTTGAACCAGTCTTAATTGATGGTAAAGCCATCCGTCTTCACCCACTTGCTTGTGAAGCCTATAACGCCGACTTTGACGGTGACCAAATGGCCATTCACTTGCCATTGTCTGAAGAAGCACAAGCTGAAGCACGTCTTTTGATGCTTGCTGCTGAACATATCTTGAACCCTAAAGATGGTAAACCAGTTGTTACACCATCACAAGATATGGTCCTTGGTAACTACTACCTTACAATGGAAGAAAAAGGTCGTGAAGGCGAAGGAATGATTTTTGCAACTCCTGAAGAAGTTGAAATCGCAATGCGTAACGGTTATGTACACTTGCATACACGTATCGGTATCGCGACAAAATCACTCAATAAGCCTTGGACTGAAAATCAACAAGATAAAATCTTGGTAACCACTGTTGGTAAAGTTATTTTCAACTCAATCATTCCAGAAGGAATGCCTTACTTGAATGAACCAACTGATGTTAACTTGACAACTTCAACTGATGACCGTTTCTTTATGGATGCTGGTCAAAACATCAAAGAAGTTTTGGCTGGAATCGATACTGTTCGTCCATTCAAAAAAGGATATCTTGGAAATATTATCGCCGAAGTATTCAAACGTTACCGTACAACAGCTACATCTGAGTACCTTGACCGTTTGAAAGACCTTGGTTACCACCAATCTACTTTGGCTGGTTTGACTGTGGGTATCGCTGATATTCCTGTTGTTGAAGATAAACATGAAATCATTGATGCTGCGCATAAACGCGTAGAACAAATCACTAAACAATTCCGTCGCGGTTTGATTACTGATGATGAACGTTATAATGCCGTTACTGGTGTTTGGCGTGATGCAAAAGAGTCTCTCGAAAAACGATTGATTGAAGAACAAGATTTGACAAACCCAATCGTTATGATGATGGATTCTGGAGCCCGTGGTAATATTTCTAACTTCTCTCAACTTGCTGGTATGCGTGGATTGATGGCTGCTCCTAATGGTAAAATCATGGAATTGCCTATCATCTCTAACTTCCGTGAAGGACTTTCTGTCTTGGAAATGTTCTTCTCAACTCACGGTGCTCGTAAAGGGATGACCGATACGGCCCTTAAGACAGCCGACTCAGGTTACCTTACTCGTCGTTTGGTTGACGTTGCTCAAGATGTTATCATTCGTGAAGATGACTGTGGTACTGACCGCGGACTTGTGATTGCTGATATTGCAACTGGTAAAGAAATGGTTGAACCACTCTTTGAACGTTTGGTTGGTCGTTACACTCGTAAATCAGTCCTTCATCCAGAAACTGGTGAAATGATTATTGGCGATGATACTTTGATTTCTGAAGATATTGCTCGTAAAATCATTGAAGCTGGCGTTAAAGAAGTAACAATCCGTTCAGTATTTACATGTAAAACACCACATGGTGTATGTAAACATTGTTATGGTATCAACTTGGCAACAGGTGATGCTGTTGAAGTTGGTGAAGCTGTTGGTACAATCGCCGCTCAATCTATCGGTGAACCTGGTACTCAGTTGACAATGCGTACATTCCACACGGGTGGTGTTGCGTCAAGTTCAGATATTACTCAAGGTTTGCCTCGTGTCCAAGAAATCTTTGAAGCACGTAACCCTAAAGGGGAAGCAATCATCACTGAAGTAACTGGTACAGTTGAATCAATCGTTGAAGATGGCGCAACTCGTACTCGTGAAATTACTGTCAAAGGTAAAACAGATACTCGTAGCTACACTGTAGGTATGGCTGATGTCTTGATGGTTGAAGAAGGCGAATTTATCCACCGTGGTGCGCCTTTGATTCAAGGTTCTATTGAACCTAAACATTTGCTTCAAGTTCGTGATGCTTTGTCAGTGGAAACTTACTTGCTCGGTGAAGTTCAAAAAACTTACCGTTCACAAGGGGTTGAAATTGGTGACAAGCACATCGAGGTAATGGTTCGCCAAATGCTTCGTAAAGTTCGTATCATGGACAATGGTTCAATTGATGTGCTTCCAGGTACTTTGATGGACATTTCTGATTTTGAAGCTTTGAATGAAACTGCACTCTTGAATGGTGAAATGCCTGCAACTGGTCGTCCAGTCTTGATGGGTATTACTAAAGCCTCTCTTGAAACAAATTCATTCTTGTCAGCTGCGTCATTCCAAGAAACAACTCGTGTCCTTACTGATGCCGCAATTCGTGGTAAAGAAGACCATTTGCTTGGTTTGAAAGAAAATGTTATTATCGGTAAGATTATTCCTGCTGGTACAGGTATGTTCCGTTACCGTAACATCGAACCT
>rpoC_Lcl-036
ATGCGTATTGGTATCGCATCTCCACAAAAAATTCGTTACTGGTCATTCGGTGAAGTAAAAAAACCAGAAACAATTAACTATCGTACACAAAAACCTGAACGTGAAGGACTCTTTGACGAACGTATTTTCGGTCCTCAAAAAGACTGGGAATGTGCTTGTGGAAAACTTAAAGGTGTTTTCTATAAGAATCAAGTCTGTGAACTTTGTGGTGTTCAAGTAACAACTGCAAAATCACGTCGTGAACGTATGGGACATATTGAGCTTGCTGCTCCAATTTCACATATTTGGTATTTCAAGGGAATTCCATCACGTATGGGACTCGCTCTGGATATGAGCCCGCGTGCACTTGAAGAAGTAATTTACTTCGCAAGTTATGTGGTAATTGATCCAAAAGAAACTGATCTTGAGAAAAAACAACTCTTGACTGAGCGTGAATATCGTGAACAACTTTTGAAAAATGGTTTTGGTTCATTCGTTGCAAAAATGGGTGCTGAAGCAATTCAAGATTTGTTGAATGATGTTGATATTGACAAAGAAGTTGCTGAACTCAAAGAAGAACTCAAAACAGTGACTGGACAACGTCGTGTAAAAATTATTCGTCGTTTAGATGTTTTGTCAGCTTTCAGAAAATCAGGAAATGCTTTATCTTGGATGGTCTTAAACGTATTACCAGTTATTCCACCAGATTTGCGTCCAATGGTTCAATTAGATGGTGGACGTTTTGCCACATCTGACTTGAATGACTTGTATCGTCGTGTTATCAACCGTAATAACCGTTTGAAACGTTTGATGGAACTTAATGCTCCAAATATTATCGTTCAAAATGAAAAACGGATGCTCCAAGAAGCTGTTGATACTTTGATTGACAATGGTCGTCGTGGTCGTCCAATCACTGGTGCTGGTAACCGTCCATTGAAATCTCTTTCACACATGTTGAAAGGGAAACAAGGACGTTTCCGTCAAAACTTGCTTGGTAAACGTGTTGACTATTCTGGACGTTCAGTTATCGCTGTCGGTCCAACACTTAAAATGTACCAATGTGGTGTTCCACGTGAAATGGCGATTGAGTTGTTCAAACCATTTGTAATGGCACAACTTGTTAAAAAAGAATTGGCTGCTAATATTCGTGCGGCTAAACGTAAAGTTGAACGTCAAGATTCAGACGTTTGGGATGTACTTGAAACGGTTGTTAAAGAACACCCTGTTCTCCTTAACCGCGCACCTACGCTTCACCGTTTGGGGATTCAAGCTTTTGAACCAGTCTTAATTGATGGTAAAGCCATCCGTCTTCACCCACTTGCTTGTGAAGCCTATAACGCCGACTTTGACGGTGACCAAATGGCCATTCACTTGCCATTGTCTGAAGAAGCACAAGCTGAAGCACGTCTTTTGATGCTTGCTGCTGAACATATCTTGAACCCTAAAGATGGTAAACCAGTTGTTACACCATCACAAGATATGGTCCTTGGTAACTACTACCTTACAATGGAAGAAAAAGGTCGTGAAGGCGAAGGAATGATTTTTGCAACTCCTGAAGAAGTTGAAATCGCAATGCGTAACGGTTATGTACACTTGCATACACGTATCGGTATCGCGACAAAATCACTCAATAAGCCTTGGACTGAAAATCAACAAGATAAAATCTTGGTAACCACTGTTGGTAAAGTTATTTTCAACTCAATCATTCCAGAAGGAATGCCTTACTTGAATGAACCAACTGATGTTAACTTGACAACTTCAACTGATGACCGGTTCTTTATGGATGCTGGTCAAAACATCAAAGAAGTTTTGGCTGGAATCGATACTGTTCGTCCATTCAAAAAAGGATATCTTGGAAATATTATCGCCGAAGTATTCAAACGTTACCGTACAACAGCTACATCTGAGTACCTTGACCGTTTGAAAGACCTTGGTTACCACCAATCTACTTTGGCTGGTTTGACTGTGGGTATCGCTGATATTCCTGTTGTTGAAGATAAACATGAAATCATTGATGCTGCGCATAAACGCGTAGAACAAATCACTAAACAATTCCGTCGCGGTTTGATTACTGATGATGAACGTTATAATGCCGTTACTGGTGTTTGGCGTGATGCAAAAGAGTCTCTCGAAAAACGATTGATTGAAGAACAAGATTTGACAAACCCAATCGTTATGATGATGGATTCTGGAGCCCGTGGTAATATTTCCAACTTCTCTCAACTTGCTGGTATGCGTGGATTGATGGCTGCTCCTAATGGTAAAATCATGGAATTGCCTATCATCTCTAACTTCCGTGAAGGACTTTCTGTCTTGGAAATGTTCTTCTCAACTCACGGTGCTCGTAAAGGGATGACCGATACGGCCCTTAAGACAGCCGACTCAGGTTACCTTACTCGTCGTTTGGTTGACGTTGCTCAAGATGTTATCATTCGTGAAGATGACTGTGGTACTGACCGCGGACTTGTGATTGCTGATATTGCAACTGGTAAAGAAATGGTTGAACCACTCTTTGAACGTTTGGTTGGTCGTTACACTCGTAAATCAGTCCTTCATCCAGAAACTGGTGAAATGATTATTGGCGATGATACTTTGATTTCTGAAGATATTGCTCGTAAAATCATTGAAGCTGGCGTTAAAGAAGTAACAATCCGTTCAGTATTTACATGTAAAACACCACATGGTGTATGTAAACATTGTTATGGTATCAACTTGGCAACAGGTGATGCTGTTGAAGTTGGTGAAGCTGTTGGTACAATCGCCGCTCAATCTATCGGTGAACCTGGTACTCAGTTGACAATGCGTACATTCCACACGGGTGGTGTTGCGTCAAGTTCAGATATTACTCAAGGTTTGCCTCGTGTCCAAGAAATCTTTGAAGCACGTAACCCTAAAGGGGAAGCAATCATCACTGAAGTAACTGGTACAGTTGAATCAATCGTTGAAGATGGCGCAACTCGTACTCGTGAAATTACTGTCAAAGGTAAAACAGATACTCGTAGCTACACTGTAGGTATGGCTGATGTCTTGATGGTTGAAGAAGGCGAATTTATCCACCGTGGTGCGCCTTTGATTCAAGGTTCTATTGAACCTAAACATTTGCTTCAAGTTCGTGATGCTTTGTCAGTGGAAACTTACTTGCTCGGTGAAGTTCAAAAAACTTACCGTTCACAAGGGGTTGAAATTGGTGACAAGCACATCGAGGTAATGGTTCGCCAAATGCTTCGTAAAGTTCGTATCATGGACAATGGTTCAATTGATGTGCTTCCAGGTACTTTGATGGACATTTCTGATTTTGAAGCTTTGAATGAAACTGCACTCTTGAATGGTGAAATGCCTGCAACTGGTCGTCCAGTCTTGATGGGTATTACTAAAGCCTCTCTTGAAACAAATTCATTCTTGTCAGCTGCGTCATTCCAAGAAACAACTCGTGTCCTTACTGATGCCGCAATTCGTGGTAAAGAAGACCATTTGCTTGGTTTGAAAGAAAATGTTATTATCGGTAAGATTATTCCTGCTGGTACAGGTATGTTCCGTTACCGTAACATCGAACCT
>rpoC_Lcl-037
ATGCGTATTGGTATCGCATCTCCACAAAAAATTCGTTACTGGTCATTCGGTGAAGTAAAAAAACCAGAAACAATTAACTATCGTACACAAAAACCTGAACGTGAAGGACTCTTTGACGAACGTATTTTCGGTCCTCAAAAAGACTGGGAATGTGCTTGTGGAAAACTTAAAGGTGTTTTCTATAAGAATCAAGTCTGTGAACTTTGTGGTGTTCAAGTAACAACTGCAAAATCACGTCGTGAACGTATGGGACATATTGAGCTTGCTGCTCCAATTTCACATATTTGGTATTTCAAGGGAATTCCATCACGTATGGGACTCGCTCTGGATATGAGCCCGCGTGCACTTGAAGAAGTAATTTACTTCGCAAGTTATGTGGTTATTGATCCAAAAGAAACTGATCTTGAGAAAAAACAACTCTTGACTGAGCGTGAATATCGTGAACAACTTTTGAAAAATGGTTTTGGTTCATTCGTTGCAAAAATGGGTGCTGAAGCAATTCAAGATTTGTTGAATGATGTTGATATTGACAAAGAAGTTGCTGAACTCAAAGAAGAACTCAAAACAGTGACTGGACAACGTCGTGTAAAAATTATTCGTCGTTTAGACGTTTTGTCAGCTTTCAGAAAATCAGGCAATGCTTTATCTTGGATGGTCTTAAACGTATTACCAGTTATTCCACCAGATTTGCGTCCAATGGTTCAATTAGATGGTGGACGTTTTGCCACATCTGACTTGAACGACTTGTATCGTCGTGTTATCAACCGTAATAACCGTTTGAAACGTTTGATGGAACTTAATGCTCCAAATATTATCGTTCAAAATGAAAAACGGATGCTCCAAGAAGCAGTTGATACATTGATTGACAACGGTCGTCGTGGTCGTCCAATCACTGGTGCTGGTAACCGTCCATTGAAATCTCTTTCACACATGTTGAAAGGGAAACAAGGACGTTTCCGTCAAAACTTGCTTGGTAAACGTGTTGACTATTCTGGACGTTCAGTTATCGCTGTCGGTCCAACACTCAAAATGTACCAATGTGGTGTTCCACGTGAAATGGCGATTGAGTTGTTCAAACCATTTGTAATGGCACAACTTGTTAAAAAAGAATTGGCTGCTAATATTCGTGCGGCTAAACGTAAAGTTGAACGTCAAGATTCAGACGTTTGGGATGTACTTGAAACGGTTGTTAAAGAACACCCTGTTCTCCTTAACCGCGCACCTACGCTTCACCGTTTGGGGATTCAAGCTTTTGAACCAGTCTTAATTGATGGTAAAGCCATCCGTCTTCACCCACTTGCTTGTGAAGCCTATAACGCCGACTTTGACGGTGACCAAATGGCCATTCACTTGCCATTGTCTGAAGAAGCACAAGCTGAAGCACGTCTTTTGATGCTTGCTGCTGAACATATCTTGAACCCTAAAGATGGTAAACCAGTTGTTACACCATCTCAAGATATGGTCCTTGGTAACTACTACCTTACAATGGAAGAAAAAGGTCGTGAAGGCGAAGGAATGATTTTTGCAACTCCTGAAGAAGTTGAAATCGCAATGCGTAACGGTTATGTACACTTGCATACACGTATTGGTATCGCGACAAAATCACTCAATAAACCTTGGACTGAAAATCAACAAGATAAAATCTTGGTAACCACTGTTGGTAAAGTTATTTTCAACTCAATCATTCCAGAAGGAATGCCTTACTTGAACGAACCAACTGATGTTAACTTGACAACTTCAACTGATGACCGCTTCTTTATGGATGCTGGTCAAAACATCAAAGAAGTTTTGGCTGGAATCGATACTGTTCGTCCATTCAAAAAAGGATATCTTGGAAATATTATCGCCGAAGTATTCAAACGTTACCGTACAACAGCTACATCTGAGTACCTTGACCGTTTGAAAGACCTTGGTTACCACCAATCTACTTTGGCTGGTTTGACTGTGGGTATCGCTGATATTCCTGTTGTTGAAGATAAACATGAAATCATTGATGCTGCGCATAAACGCGTAGAACAAATCACTAAACAATTCCGTCGCGGTTTGATTACTGATGATGAACGTTATAATGCCGTTACTGGTGTTTGGCGTGATGCAAAAGAGTCTCTCGAAAAACGATTGATTGAAGAACAAGATTTGACAAACCCAATCGTTATGATGATGGACTCTGGAGCCCGTGGTAATATTTCCAACTTCTCTCAACTTGCTGGTATGCGTGGATTGATGGCTGCTCCTAATGGTAAAATCATGGAATTGCCTATCATCTCTAACTTCCGTGAAGGACTTTCTGTCTTGGAAATGTTCTTCTCAACTCACGGTGCTCGTAAAGGGATGACCGATACGGCCCTTAAGACAGCCGACTCAGGTTACCTTACTCGTCGTTTGGTTGACGTTGCCCAAGATGTTATCATTCGTGAAGACGACTGTGGTACTGACCGTGGACTTGTGATTGCTGATATTGCAACTGGTAAAGAAATGGTTGAACCACTCTTTGAACGTTTGGTTGGTCGTTACACTCGTAAATCAGTCCTTCATCCAGAAACTGGTGAAATGATTATTGGCGATGATACTTTGATTTCTGAAGATATTGCTCGTAAAATCATTGAAGCTGACGTTAAAGAAGTAACAATCCGTTCAGTATTTACATGTAAAACACCACATGGTGTATGTAAACATTGTTATGGTATCAACTTGGCAACAGGTGATGCTGTTGAAGTTGGTGAAGCTGTTGGTACAATCGCCGCTCAATCTATCGGTGAACCTGGTACTCAGTTGACAATGCGTACATTCCACACGGGTGGTGTTGCGTCAAGTTCAGATATTACTCAAGGTTTGCCTCGTGTCCAAGAAATCTTTGAAGCACGTAACCCTAAAGGGGAAGCAATCATCACTGAAGTAACTGGTACAGTTGAATCAATCGTTGAAGATGGCGCAACTCGTACTCGTGAAATTACTGTCAAAGGTAAAACAGATACTCGTAGCTACACTGTAGGTATGGCTGATGTCTTGATGGTTGAAGAAGGCGAATTTATCCACCGTGGTGCGCCTTTGATTCAAGGTTCTATTGAACCTAAACATTTGCTTCAAGTTCGTGATGCTTTGTCAGTGGAAACTTACTTGCTCGGTGAAGTTCAAAAAACTTACCGTTCACAAGGGGTTGAAATTGGTGACAAGCACATCGAGGTAATGATTCGCCAAATGCTTCGTAAAGTTCGTATCATGGACAATGGTTCAACTGATGTGCTTCCAGGTACTTTGATGGACATTTCTGATTTTGAAGCTTTGAATGAAACTGCACTCTTGAATGGTGAAATGCCTGCAACTGGTCGTCCAGTCTTGATGGGTATTACTAAAGCCTCTCTTGAAACAAATTCATTCTTGTCAGCTGCATCATTCCAAGAAACAACTCGTGTGCTTACAGATGCTGCAATTCGTGGTAAAGAAGACCACTTGCTTGGTTTGAAAGAAAATGTTATTATCGGTAAGATTATTCCTGCTGGTACTGGTATGTTCCGTTACCGTAACATCGAACCT
>rpoC_Lcl-038
ATGCGTATTGGTATCGCATCTCCACAAAAAATTCGTTACTGGTCATTCGGTGAAGTTAAAAAACCAGAAACAATTAACTATCGTACACAAAAACCTGAACGTGAAGGACTCTTTGATGAACGTATTTTCGGTCCTCAAAAAGACTGGGAATGTGCTTGTGGAAAACTTAAAGGTGTTTTCTACAAAAATCAAGTCTGTGAACTTTGTGGTGTTCAAGTAACAACTGCAAAATCACGTCGTGAACGTATGGGACATATTGAGCTTGCTGCTCCAATTTCACACATTTGGTACTTCAAAGGAATTCCATCACGTATGGGACTTGCTCTTGATATGAGTCCACGTGCACTTGAAGAAGTGATTTACTTTGCAAGTTATGTTGTGATTGATCCTAAAGAAACTGATCTTGAGAAGAAACAACTCTTGACTGAACGTGAATATCGTGAACAACTTTTGAAAAATGGTTTTGGTTCATTCGTTGCAAAAATGGGTGCTGAAGCGATTCAAGATTTGTTGAACGATGTTGATATTGATAAAGAAGTTTCTGAACTCAAAGAAGAGCTCAAAACAGTTACTGGACAACGTCGTGTAAAAATTATTCGTCGTTTGGACGTTTTGTCAGCTTTCAGAAAATCAGGAAATGCTTTATCTTGGATGGTCTTAAACGTATTACCAGTTATTCCACCAGATTTGCGTCCAATGGTTCAATTGGATGGTGGACGTTTTGCCACATCTGACTTGAATGACTTATACCGTCGTGTTATTAACCGTAATAACCGTTTGAAACGTTTGATGGAACTTAATGCTCCAAATATTATCGTTCAAAATGAAAAACGGATGCTTCAAGAAGCTGTTGATACTTTGATTGACAATGGTCGTCGTGGTCGTCCAATCACTGGTGCTGGTAACCGCCCATTGAAATCTCTTTCACACATGTTGAAAGGGAAACAAGGACGTTTCCGTCAAAACTTACTTGGTAAACGTGTTGACTATTCTGGACGTTCAGTTATCGCTGTAGGTCCAACACTCAAAATGTACCAATGTGGTGTTCCGCGTGAAATGGCGATTGAGTTGTTCAAACCATTCGTAATGGCTCAACTTGTTAAGAAAGAATTGGCTGCTAATATTCGTGCGGCTAAACGTAAAGTTGAACGTCAAGATTCTGATGTTTGGGATGTACTTGAAACAGTTGTTAAAGAACACCCTGTTCTTCTTAACCGCGCACCTACGCTTCACCGTTTAGGTATTCAAGCTTTTGAACCTGTCTTAATTGATGGTAAAGCCATCCGTCTTCACCCACTTGCTTGTGAAGCCTATAACGCCGACTTCGACGGTGACCAAATGGCCATTCACTTGCCATTGTCTGAAGAAGCACAAGCTGAAGCACGTCTTTTGATGCTTGCTGCTGAACATATCTTGAACCCTAAAGATGGTAAACCAGTTGTTACACCATCTCAAGATATGGTCCTTGGTAACTACTATCTTACTATGGAAGAAAAAGGTCGTGAAGGCGAAGGAATGATTTTTGCAACTCCTGAAGAAGTTGAAATTGCAATGCGTAATGGTTATGTACATTTACATACTCGTATCGGTATCGCAACAAAATCACTCAACAAACCTTGGACAGAAAACCAAAAAGATAAAATCTTGGTAACTACTGTTGGTAAAGTTATTTTCAACTCAATCATTCCTGAAGGAATGCCTTACTTGAACGAACCAACTGATGTTAACTTGACAACTTCAACTGATGACCGTTTCTTTATGGATGCTGGTCAAGATATCAAAGAAGTTTTGGCTGGAATTGATACTGTTCGTCCATTCAAAAAAGGATATCTTGGAAATATCATCGCTGAAGTCTTCAAACGTTACCGTACAACAGCTACATCTGAGTACCTTGACCGCTTGAAAAACCTTGGTTACCACCAATCTACTTTGGCTGGTTTGACTGTGGGTATCGCTGATATCCCTGTTGTTGAAGATAAACATAAAATCATCGATGCTGCACACAAACGTGTGGAACAAATCACTAAACAATTCCGTCGTGGTTTGATTACTGATGATGAACGTTATAACGCTGTTACAGGTGTTTGGCGTGATGCAAAAGAAGCCCTTGAAAAACGATTGATTGATGAACAGGATTTGACAAACCCAATCGTTATGATGATGGACTCTGGAGCCCGTGGTAATATCTCTAACTTCTCTCAACTTGCTGGTATGCGTGGTTTGATGGCCGCTCCTAATGGTAAAATCATGGAATTGCCTATCATCTCAAACTTCCGTGAGGGTCTTTCTGTCTTGGAAATGTTCTTCTCAACTCACGGTGCCCGTAAAGGGATGACCGATACGGCCCTTAAGACAGCCGACTCTGGTTATCTTACTCGTCGTTTGGTTGACGTTGCCCAAGATGTTATTATTCGTGAAGACGATTGTGGAACTGACCGTGGACTTGTAATTTCTGATATTGCTACTGGTAAAGAAATGGTTGAACCACTCTTTGAACGTTTGGTAGGTCGTTATACTCGTAAATCAGTGCTTCATCCAGAAACTGGTGAAATGATTATTGCTGACGACACTTTGATTTCTGAAGATGTTGCCCGTAAAATTATTGATGCTGGTGTTAAAGAAGTAACTATCCGTTCAGTATTTACATGTAAAACTCCACATGGTGTATGTAAACATTGTTATGGTATCAACTTGGCAACAGGTGATGCTGTTGAAGTTGGTGAAGCTGTTGGTACAATCGCCGCTCAATCAATCGGTGAACCTGGTACTCAATTGACAATGCGTACATTCCACACGGGTGGTGTTGCGTCAAGTTCAGATATCACTCAAGGTTTGCCTCGTGTTCAAGAAATCTTTGAAGCACGTAACCCTAAAGGGGAAGCAATCATCACTGAAGTAACTGGTACAGTTGAATCAATCGTTGAAGATCCTGCTACACGTACTCGTGAAATTACTGTTAAAGGTAAAACAGACACTCGTAGCTACACTGTAGGTATGGCTGATGTCTTGATGGTTGAAGAAGGTGAATTTATTCACCGTGGTGCACCTTTGATTCAAGGTTCTATCGAACCTAAACACTTGCTTCAAGTTCGTGATGCCTTGTCAGTTGAAACTTACTTGCTCGGTGAAGTACAAAAAACTTACCGTTCACAAGGGGTTGAAATTGGTGACAAACACATCGAGGTAATGGTTCGCCAAATGCTTCGTAAAGTTCGTGTCATGGATAATGGTTCAACTGATATCCTTCCAGGTACTTTGATGGATATTTCTGACTTTGAAGCTTTGAATGAAACTGCACTCTTGAATGGTGAAATGCCTGCAACTGGTCGTCCAGTCTTGATGGGTATTACTAAAGCCTCTCTTGAAACAAATTCATTCTTGTCAGCTGCATCATTCCAAGAAACAACTCGTGTCCTTACTGATGCCGCAATTCGTGGTAAAGAAGATCACTTGCTTGGTTTGAAAGAAAATGTTATTATCGGTAAGATTATTCCTGCTGGTACAGGTATGTTCCGTTACCGTAACATTGAACCT
>rpoC_Lcl-039
ATGCGTATTGGTATCGCATCTCCACAAAAAATTCGTTACTGGTCATTCGGTGAAGTAAAAAAACCAGAAACAATTAACTATCGTACACAAAAACCTGAACGTGAAGGACTCTTTGACGAACGTATTTTCGGTCCTCAAAAAGACTGGGAATGTGCTTGTGGAAAACTTAAAGGTGTTTTCTATAAGAATCAAGTCTGTGAACTTTGTGGTGTTCAAGTAACAACTGCAAAATCACGTCGTGAACGTATGGGACATATTGAGCTTGCTGCTCCAATTTCACATATTTGGTATTTCAAGGGAATTCCATCACGTATGGGACTCGCTCTGGATATGAGCCCGCGTGCACTTGAAGAAGTAATTTACTTCGCAAGTTATGTGGTTATTGATCCAAAAGAAACTGATCTTGAGAAAAAACAACTCTTGACTGAGCGTGAATATCGTGAACAACTTTTGAAAAATGGTTTTGGTTCATTCGTTGCAAAAATGGGTGCTGAAGCAATTCAAGATTTGTTGAATGATGTTGATATTGACAAAGAAGTTGCTGAACTCAAAGAAGAACTCAAAACAGTGACTGGACAACGTCGTGTAAAAATTATTCGTCGTTTAGACGTTTTGTCAGCTTTCAGAAAATCAGGCAATGCTTTATCTTGGATGGTCTTAAACGTATTACCAGTTATTCCACCAGATTTGCGTCCAATGGTTCAATTAGATGGTGGACGTTTTGCCACATCTGACTTGAACGACTTGTATCGTCGTGTTATCAACCGTAATAACCGTTTGAAACGTTTGATGGAACTTAATGCTCCAAATATTATCGTTCAAAATGAAAAACGGATGCTCCAAGAAGCAGTTGATACATTGATTGACAACGGTCGTCGTGGTCGTCCAATCACTGGTGCTGGTAACCGTCCATTGAAATCTCTTTCACACATGTTGAAAGGGAAACAAGGACGTTTCCGTCAAAACTTGCTTGGTAAACGTGTTGACTATTCTGGACGTTCAGTTATCGCTGTCGGTCCAACACTCAAAATGTACCAATGTGGTGTTCCACGTGAAATGGCGATTGAGTTGTTCAAACCATTTGTAATGGCACAACTTGTTAAAAAAGAATTGGCTGCTAATATTCGTGCGGCTAAACGTAAAGTTGAACGTCAAGATTCAGACGTTTGGGATGTACTTGAAACGGTTGTTAAAGAACACCCTGTTCTCCTTAACCGCGCACCTACGCTTCACCGTTTGGGGATTCAAGCTTTTGAACCAGTCTTAATTGATGGTAAAGCCATCCGTCTTCACCCACTTGCTTGTGAAGCCTATAACGCCGACTTTGACGGTGACCAAATGGCCATTCACTTGCCATTGTCTGAAGAAGCACAAGCTGAAGCACGTCTTTTGATGCTTGCTGCTGAACATATCTTGAACCCTAAAGATGGTAAACCAGTTGTTACACCATCTCAAGATATGGTCCTTGGTAACTACTACCTTACAATGGAAGAAAAAGGTCGTGAAGGCGAAGGAATGATTTTTGCAACTCCTGAAGAAGTTGAAATCGCAATGCGTAACGGTTATGTACACTTGCATACACGTATTGGTATCGCGACAAAATCACTCAATAAACCTTGGACTGAAAATCAACAAGATAAAATCTTGGTAACCACTGTTGGTAAAGTTATTTTCAACTCAATCATTCCAGAAGGAATGCCTTACTTGAACGAACCAACTGATGTTAACTTGACAACTTCAACTGATGACCGCTTCTTTATGGATGCTGGTCAAAACATCAAAGAAGTTTTGGCTGGAATCGATACTGTTCGTCCATTCAAAAAAGGATATCTTGGAAATATTATCGCCGAAGTATTCAAACGTTACCGTACAACAGCTACATCTGAGTACCTTGACCGTTTGAAAGACCTTGGTTACCACCAATCTACTTTGGCTGGTTTGACTGTGGGTATCGCTGATATTCCTGTTGTTGAAGATAAACATGAAATCATTGATGCTGCGCATAAACGCGTAGAACAAATCACTAAACAATTCCGTCGCGGTTTGATTACTGATGATGAACGTTATAATGCCGTTACTGGTGTTTGGCGTGATGCAAAAGAGTCTCTCGAAAAACGATTGATTGAAGAACAAGATTTGACAAACCCAATCGTTATGATGATGGACTCTGGAGCCCGTGGTAATATTTCCAACTTCTCTCAACTTGCTGGTATGCGTGGATTGATGGCTGCTCCTAATGGTAAAATCATGGAATTGCCTATCATCTCTAACTTCCGTGAAGGACTTTCTGTCTTGGAAATGTTCTTCTCAACTCACGGTGCTCGTAAAGGGATGACCGATACGGCCCTTAAGACAGCCGACTCAGGTTACCTTACTCGTCGTTTGGTTGACGTTGCCCAAGATGTTATCATTCGTGAAGACGACTGTGGTACTGACCGTGGACTTGTGATTGCTGATATTGCAACTGGTAAAGAAATGGTTGAACCACTCTTTGAACGTTTGGTTGGTCGTTACACTCGTAAATCAGTCCTTCATCCAGAAACTGGTGAAATGATTATTGGCGATGATACTTTGATTTCTGAAGATATTGCTCGTAAAATCATTGAAGCTGACGTTAAAGAAGTAACAATCCGTTCAGTATTTACATGTAAAACACCACATGGTGTATGTAAACATTGTTATGGTATCAACTTGGCAACAGGTGATGCTGTTGAAGTTGGTGAAGCTGTTGGTACAATCGCCGCTCAATCTATCGGTGAACCTGGTACTCAGTTGACAATGCGTACATTCCACACGGGTGGTGTTGCGTCAAGTTCAGATATTACTCAAGGTTTGCCTCGTGTCCAAGAAATCTTTGAAGCACGTAACCCTAAAGGGGAAGCAATCATCACTGAAGTAACTGGTACAGTTGAATCAATCGTTGAAGATGGCGCAACTCGTACTCGTGAAATTACTGTCAAAGGTAAAACAGATACTCGTAGCTACACTGTAGGTATGGCTGATGTCTTGATGGTTGAAGAAGGCGAATTTATCCACCGTGGTGCGCCTTTGATTCAAGGTTCTATTGAACCTAAACATTTGCTTCAAGTTCGTGATGCTTTGTCAGTGGAAACTTACTTGCTCGGTGAAGTTCAAAAAACTTACCGTTCACAAGGGGTTGAAATTGGTGACAAGCACATCGAGGTAATGATTCGCCAAATGCTTCGTAAAGTTCGTATCATGGACAATGGTTCAACTGATGTGCTTCCAGGTACTTTGATGGACATTTCTGATTTTGAAGCTTTGAATGAAACTGCACTCTTGAATGGTGAAATGCCTGCAACTGGTCGTCCAGTCTTGATGGGTATTACTAAAGCCTCTCTTGAAACAAATTCATTCTTGTCAGCTGCATCATTCCAAGAAACAACTCGTGTGCTTACAGATGCTGCAATTCGTGGTAAAGAAGACCACTTGCTTGGTTTGAAAGAAAATGTTATTATCGGTAAGATTATTCCTGCTGGTACTGGTATGTTCCGTTACCGTAACATCGAACCT
>rpoC_Lcl-040
ATGCGTATTGGTATCGCATCTCCACAAAAAATTCGTTACTGGTCATTCGGTGAAGTTAAAAAACCAGAAACAATTAACTATCGTACACAAAAACCTGAACGTGAAGGACTCTTTGATGAACGTATTTTCGGTCCTCAAAAAGACTGGGAATGTGCTTGTGGAAAACTTAAAGGTGTTTTCTACAAAAATCAAGTCTGTGAACTTTGTGGTGTTCAAGTAACAACTGCAAAATCACGTCGTGAACGTATGGGACATATTGAGCTTGCTGCTCCAATTTCACACATTTGGTACTTCAAAGGAATTCCATCACGTATGGGACTTGCTCTTGATATGAGTCCACGTGCACTTGAAGAAGTGATTTACTTTGCAAGTTATGTTGTGATTGATCCTAAAGAAACTGATCTTGAGAAGAAACAACTCTTGACTGAACGTGAATATCGTGAACAACTTTTGAAAAATGGTTTTGGTTCATTCGTTGCAAAAATGGGTGCTGAAGCGATTCAAGATTTGTTGAACGATGTTGATATTGATAAAGAAGTTTCTGAACTCAAAGAAGAGCTCAAAACAGTTACTGGACAACGTCGTGTAAAAATTATTCGTCGTTTGGACGTTTTGTCAGCTTTCAGAAAATCAGGAAATGCTTTATCTTGGATGGTCTTAAACGTATTACCAGTTATTCCACCAGATTTGCGTCCAATGGTTCAATTGGATGGTGGACGTTTTGCCACATCTGACTTGAATGACTTATACCGTCGTGTTATTAACCGTAATAACCGTTTGAAACGTTTGATGGAACTTAATGCTCCAAATATTATCGTTCAAAATGAAAAACGGATGCTTCAAGAAGCTGTTGATACTTTGATTGACAATGGTCGTCGTGGTCGTCCAATCACTGGTGCTGGTAACCGCCCATTGAAATCTCTTTCACACATGTTGAAAGGGAAACAAGGACGTTTCCGTCAAAACTTACTTGGTAAACGTGTTGACTATTCTGGACGTTCAGTTATCGCTGTAGGTCCAACACTCAAAATGTACCAATGTGGTGTTCCGCGTGAAATGGCGATTGAGTTGTTCAAACCATTCGTAATGGCTCAACTTGTTAAGAAAGAATTGGCTGCTAATATTCGTGCGGCTAAACGTAAAGTTGAACGTCAAGATTCTGATGTTTGGGATGTACTTGAAACAGTTGTTAAAGAACACCCTGTTCTTCTTAACCGCGCACCTACGCTTCACCGTTTAGGTATTCAAGCTTTTGAACCAGTCTTAATTGATGGTAAAGCCATCCGTCTTCACCCACTTGCTTGTGAAGCCTATAACGCCGACTTTGACGGTGACCAAATGGCCATTCACTTGCCATTGTCTGAAGAAGCACAAGCTGAAGCACGTCTTTTGATGCTTGCTGCTGAACATATCTTGAACCCTAAAGATGGTAAACCAGTTGTTACACCATCTCAAGATATGGTCCTTGGTAACTACTATCTTACTATGGAAGAAAAAGGTCGTGAAGGCGAAGGAATGATTTTTGCAACTCCTGAAGAAGTTGAAATTGCAATGCGTAATGGTTATGTACATTTACATACTCGTATCGGTATCGCAACAAAATCACTCAACAAACCTTGGACAGAAAACCAAAAAGATAAAATCTTGGTAACTACTGTTGGTAAAGTTATTTTCAACTCAATCATTCCTGAAGGAATGCCTTACTTGAACGAACCAACTGATGTTAACTTGACAACTTCAACTGATGACCGTTTCTTTATGGATGCTGGTCAAGATATCAAAGAAGTTTTGGCTGGAATTGATACTGTTCGTCCATTCAAAAAAGGATATCTTGGAAATATCATCGCTGAAGTCTTCAAACGTTACCGTACAACAGCTACATCTGAGTACCTTGACCGCTTGAAAAACCTTGGTTACCACCAATCTACTTTGGCTGGTTTGACTGTGGGTATCGCTGATATCCCTGTTGTTGAAGATAAACATAAAATCATCGATGCTGCACACAAACGTGTGGAACAAATCACTAAACAATTCCGTCGTGGTTTGATTACTGATGATGAACGTTATAACGCTGTTACAGGTGTTTGGCGTGATGCAAAAGAAGCCCTTGAAAAACGATTGATTGATGAACAGGATTTGACAAACCCAATCGTTATGATGATGGACTCTGGAGCCCGTGGTAATATCTCTAACTTCTCTCAACTTGCTGGTATGCGTGGTTTGATGGCCGCTCCTAATGGTAAAATCATGGAATTGCCTATCATCTCAAACTTCCGTGAGGGTCTTTCTGTCTTGGAAATGTTCTTCTCAACTCACGGTGCCCGTAAAGGGATGACCGATACGGCCCTTAAGACAGCCGACTCTGGTTATCTTACTCGTCGTTTGGTTGACGTTGCCCAAGATGTTATTATTCGTGAAGACGATTGTGGAACTGACCGTGGACTTGTAATTTCTGATATTGCTACTGGTAAAGAAATGGTTGAACCACTCTTTGAACGTTTGGTAGGTCGTTATACTCGTAAATCAGTGCTTCATCCAGAAACTGGTGAAATGATTATTGCTGACGACACTTTGATTTCTGAAGATGTTGCCCGTAAAATTATTGATGCTGGTGTTAAAGAAGTAACTATCCGTTCAGTATTTACATGTAAAACTCCACATGGTGTATGTAAACATTGTTATGGTATCAACTTGGCAACAGGTGATGCTGTTGAAGTTGGTGAAGCTGTTGGTACAATCGCCGCTCAATCAATCGGTGAACCTGGTACTCAATTGACAATGCGTACATTCCACACGGGTGGTGTTGCGTCAAGTTCAGATATCACTCAAGGTTTGCCTCGTGTTCAAGAAATCTTTGAAGCACGTAACCCTAAAGGGGAAGCAATCATCACTGAAGTAACTGGTACAGTTGAATCAATCGTTGAAGATCCTGCTACACGTACTCGTGAAATTACTGTTAAAGGTAAAACAGACACTCGTAGCTACACTGTAGGTATGGCTGATGTCTTGATGGTTGAAGAAGGTGAATTTATTCACCGTGGTGCACCTTTGATTCAAGGTTCTATCGAACCTAAACACTTGCTTCAAGTTCGTGATGCCTTGTCAGTTGAAACTTACTTGCTCGGTGAAGTACAAAAAACTTACCGTTCACAAGGGGTTGAAATTGGTGACAAACACATCGAGGTAATGGTTCGCCAAATGCTTCGTAAAGTTCGTGTCATGGATAATGGTTCAACTGATATCCTTCCAGGTACTTTGATGGATATTTCTGACTTTGAAGCTTTGAATGAAACTGCACTCTTGAATGGTGAAATGCCTGCAACTGGTCGTCCAGTCTTGATGGGTATTACTAAAGCCTCTCTTGAAACAAATTCATTCTTGTCAGCTGCATCATTCCAAGAAACAACTCGTGTCCTTACTGATGCCGCAATTCGTGGTAAAGAAGATCACTTGCTTGGTTTGAAAGAAAATGTTATTATCGGTAAGATTATTCCTGCTGGTACAGGTATGTTCCGTTACCGTAACATTGAACCT
>rpoC_Lcl-041
ATGCGTATTGGTATCGCATCTCCACAAAAAATTCGTTACTGGTCATTCGGTGAAGTAAAAAAACCAGAAACAATTAACTATCGTACACAAAAACCTGAACGTGAAGGACTCTTTGACGAACGTATTTTCGGTCCTCAAAAAGACTGGGAATGTGCTTGTGGAAAACTTAAAGGTGTTTTCTATAAGAATCAAGTCTGTGAACTTTGTGGTGTTCAAGTAACAACTGCAAAATCACGTCGTGAACGTATGGGACATATTGAGCTTGCTGCTCCAATTTCACATATTTGGTATTTCAAGGGAATTCCATCACGTATGGGACTCGCTCTGAATATGAGCCCGCGTGCACTTGAAGAAGTAATTTACTTCGCAAGTTATGTGGTAATTGATCCAAAAGAAACTGATCTTGAGAAAAAACAACTCTTGACTGAGCGTGAATATCGTGAACAACTTTTGAAAAATGGTTTTGGTTCATTCGTTGCAAAAATGGGTGCTGAAGCAATTCAAGATTTGTTGAATGATGTTGATATTGACAAAGAAGTTGCTGAACTCAAAGAAGAACTCAAAACAGTGACTGGACAACGTCGTGTAAAAATTATTCGTCGTTTAGATGTTTTGTCAGCTTTCAGAAAATCAGGAAATGCTTTATCTTGGATGGTCTTAAACGTATTACCAGTTATTCCACCAGATTTGCGTCCAATGGTTCAATTAGATGGTGGACGTTTTGCCACATCTGACTTGAATGACTTGTATCGTCGTGTTATCAACCGTAATAACCGTTTGAAACGTTTGATGGAACTTAATGCTCCAAATATTATCGTTCAAAATGAAAAACGGATGCTCCAAGAAGCTGTTGATACTTTGATTGACAATGGTCGTCGTGGTCGTCCAATCACTGGTGCTGGTAACCGTCCATTGAAATCTCTTTCACACATGTTGAAAGGGAAACAAGGACGTTTCCGTCAAAACTTGCTTGGTAAACGTGTTGACTATTCTGGACGTTCAGTTATCGCTGTCGGTCCAACACTTAAAATGTACCAATGTGGTGTTCCACGTGAAATGGCGATTGAGTTGTTCAAACCATTTGTAATGGCACAACTTGTTAAAAAAGAATTGGCTGCTAATATTCGTGCGGCTAAACGTAAAGTTGAACGTCAAGATTCAGACGTTTGGGATGTACTTGAAACGGTTGTTAAAGAACACCCTGTTCTCCTTAACCGCGCACCTACGCTTCACCGTTTGGGGATTCAAGCTTTTGAACCAGTCTTAATTGATGGTAAAGCCATCCGTCTTCACCCACTTGCTTGTGAAGCCTATAACGCCGACTTTGACGGTGACCAAATGGCCATTCACTTGCCATTGTCTGAAGAAGCACAAGCTGAAGCACGTCTTTTGATGCTTGCTGCTGAACATATCTTGAACCCTAAAGATGGTAAACCAGTTGTTACACCATCACAAGATATGGTCCTTGGTAACTACTACCTTACAATGGAAGAAAAAGGTCGTGAAGGCGAAGGAATGATTTTTGCAACTCCTGAAGAAGTTGAAATCGCAATGCGTAACGGTTATGTACACTTGCATACACGTATCGGTATCGCGACAAAATCACTCAATAAGCCTTGGACTGAAAATCAACAAGATAAAATCTTGGTAACCACTGTTGGTAAAGTTATTTTCAACTCAATCATTCCAGAAGGAATGCCTTACTTGAATGAACCAACTGATGTTAACTTGACAACTTCAACTGATGACCGTTTCTTTATGGATGCTGGTCAAAACATCAAAGAAGTTTTGGCTGGAATCGATACTGTTCGTCCATTCAAAAAAGGATATCTTGGAAATATTATCGCCGAAGTATTCAAACGTTACCGTACAACAGCTACATCTGAGTACCTTGACCGTTTGAAAGACCTTGGTTACCACCAATCTACTTTGGCTGGTTTGACTGTGGGTATCGCTGATATTCCTGTTGTTGAAGATAAACATGAAATCATTGATGCTGCGCATAAACGCGTAGAACAAATCACTAAACAATTCCGTCGCGGTTTGATTACTGATGATGAACGTTATAATGCCGTTACTGGTGTTTGGCGTGATGCAAAAGAGTCTCTCGAAAAACGATTGATTGAAGAACAAGATTTGACAAACCCAATCGTTATGATGATGGATTCTGGAGCCCGTGGTAATATTTCTAACTTCTCTCAACTTGCTGGTATGCGTGGATTGATGGCTGCTCCTAATGGTAAAATCATGGAATTGCCTATCATCTCTAACTTCCGTGAAGGACTTTCTGTCTTGGAAATGTTCTTCTCAACTCACGGTGCTCGTAAAGGGATGACCGATACGGCCCTTAAGACAGCCGACTCAGGTTACCTTACTCGTCGTTTGGTTGACGTTGCTCAAGATGTTATCATTCGTGAAGATGACTGTGGTACTGACCGCGGACTTGTGATTGCTGATATTGCAACTGGTAAAGAAATGGTTGAACCACTCTTTGAACGTTTGGTTGGTCGTTACACTCGTAAATCAGTCCTTCATCCAGAAACTGGTGAAATGATTATTGGCGATGATACTTTGATTTCTGAAGATATTGCTCGTAAAATCATTGAAGCTGGCGTTAAAGAAGTAACAATCCGTTCAGTATTTACATGTAAAACACCACATGGTGTATGTAAACATTGTTATGGTATCAACTTGGCAACAGGTGATGCTGTTGAAGTTGGTGAAGCTGTTGGTACAATCGCCGCTCAATCTATCGGTGAACCTGGTACTCAGTTGACAATGCGTACATTCCACACGGGTGGTGTTGCGTCAAGTTCAGATATTACTCAAGGTTTGCCTCGTGTCCAAGAAATCTTTGAAGCACGTAACCCTAAAGGGGAAGCAATCATCACTGAAGTAACTGGTACAGTTGAATCAATCGTTGAAGATGGCGCAACTCGTACTCGTGAAATTACTGTCAAAGGTAAAACAGATACTCGTAGCTACACTGTAGGTATGGCTGATGTCTTGATGGTTGAAGAAGGCGAATTTATCCACCGTGGTGCGCCTTTGATTCAAGGTTCTATTGAACCTAAACATTTGCTTCAAGTTCGTGATGCTTTGTCAGTGGAAACTTACTTGCTCGGTGAAGTTCAAAAAACTTACCGTTCACAAGGGGTTGAAATTGGTGACAAGCACATCGAGGTAATGGTTCGCCAAATGCTTCGTAAAGTTCGTATCATGGACAATGGTTCAATTGATGTGCTTCCAGGTACTTTGATGGACATTTCTGATTTTGAAGCTTTGAATGAAACTGCACTCTTGAATGGTGAAATGCCTGCAACTGGTCGTCCAGTCTTGATGGGTATTACTAAAGCCTCTCTTGAAACAAATTCATTCTTGTCAGCTGCGTCATTCCAAGAAACAACTCGTGTCCTTACTGATGCCGCAATTCGTGGTAAAGAAGACCATTTGCTTGGTTTGAAAGAAAATGTTATTATCGGTAAGATTATTCCTGCTGGTACAGGTATGTTCCGTTACCGTAACATCGAACCT
>rpoC_Lcl-042
ATGCGTATTGGTATCGCATCTCCACAAAAAATTCGTTACTGGTCATTCGGTGAAGTAAAAAAACCAGAAACAATTAACTATCGTACACAAAAACCTGAACGTGAAGGACTCTTTGACGAACGTATTTTCGGTCCTCAAAAAGACTGGGAATGTGCTTGTGGAAAACTTAAAGGTGTTTTCTATAAGAATCAAGTCTGTGAACTTTGTGGTGTTCAAGTAACAACTGCAAAATCACGTCGTGAACGTATGGGACATATTGAGCTTGCTGCTCCAATTTCACATATTTGGTATTTCAAGGGAATTCCATCACGTATGGGACTCGCTCTGGATATGAGCCCGCGTGCACTTGAAGAAGTAATTTACTTCGCAAGTTATGTGGTAATTGATCCAAAAGAAACTGATCTTGAGAAAAAACAACTCTTGACTGAGCGTGAATATCGTGAACAACTTTTGAAAAATGGTTTTGGTTCATTCGTTGCAAAAATGGGTGCTGAAGCAATTCAAGATTTGTTGAATGATGTTGATATTGACAAAGAAGTTGCTGAACTCAAAGAAGAACTCAAAACAGTGACTGGACAACGTCGTGTAAAAATTATTCGTCGTTTAGATGTTTTGTCAGCTTTCAGAAAATCAGGAAATGCTTTATCTTGGATGGTCTTAAACGTATTACCAGTTATTCCACCAGATTTGCGTCCAATGGTTCAATTAGATGGTGGACGTTTTGCCACATCTGACTTGAATGACTTGTATCGTCGTGTTATCAACCGTAATAACCGTTTGAAACGTTTGATGGAACTTAATGCTCCAAATATTATCGTTCAAAATGAAAAACGGATGCTCCAAGAAGCTGTTGATACTTTGATTGACAATGGTCGTCGTGGTCGTCCAATCACTGGTGCTGGTAACCGTCCATTGAAATCTCTTTCACACATGTTGAAAGGGAAACAAGGACGTTTCCGTCAAAACTTGCTTGGTAAACGTGTTGACTATTCTGGACGTTCAGTTATCGCTGTCGGTCCAACACTTAAAATGTACCAATGTGGTGTTCCACGTGAAATGGCGATTGAGTTGTTCAAACCATTTGTAATGGCACAACTTGTTAAAAAAGAATTGGCTGCTAATATTCGTGCGGCTAAACGTAAAGTTGAACGTCAAGATTCAGACGTTTGGGATGTACTTGAAACGGTTGTTAAAGAACACCCTGTTCTCCTTAACCGCGCACCTACGCTTCACCGTTTGGGGATTCAAGCTTTTGAACCAGTCTTAATTGATGGTAAAGCCATCCGTCTTCACCCACTTGCTTGTGAAGCCTATAACGCCGACTTTGACGGTGACCAAATGGCCATTCACTTGCCATTGTCTGAAGAAGCACAAGCTGAAGCACGTCTTTTGATGCTTGCTGCTGAACATATCTTGAACCCTAAAGATGGTAAACCAGTTGTTACACCATCACAAGATATGGTCCTTGGTAACTACTACCTTACAATGGAAGAAAAAGGTCGTGAAGGCGAAGGAATGATTTTTGCAACTCCTGAAGAAGTTGAAATCGCAATGCGTAACGGTTATGTACACTTGCATACACGTATCGGTATCGCGACAAAATCACTCAATAAGCCTTGGACTGAAAATCAACAAGATAAAATCTTGGTAACCACTGTTGGTAAAGTTATTTTCAACTCAATCATTCCAGAAGGAATGCCTTACTTGAATGAACCAACTGATGTTAACTTGACAACTTCAACTGATGACCGTTTCTTTATGGATGCTGGTCAAAACATCAAAGAAGTTTTGGCTGGAATCGATACTGTTCGTCCATTCAAAAAAGGATATCTTGGAAATATTATCGCCGAAGTATTCAAACGTTACCGTACAACAGCTACATCTGAGTACCTTGACCGTTTGAAAGACCTTGGTTACCACCAATCTACTTTGGCTGGTTTGACTGTGGGTATCGCTGATATTCCTGTTGTTGAAGATAAACATGAAATCATTGATGCTGCGCATAAACGCGTAGAACAAATCACTAAACAATTCCGTCGCGGTTTGATTACTGATGATGAACGTTATAATGCCGTTACTGGTGTTTGGCGTGATGCAAAAGAGTCTCTCGAAAAACGATTGATTGAAGAACAAGATTTGACAAACCCAATCGTTATGATGATGGATTCTGGAGCCCGTGGTAATATTTCCAACTTCTCTCAACTTGCTGGTATGCGTGGATTGATGGCTGCTCCTAATGGTAAAATCATGGAATTGCCTATCATCTCTAACTTCCGTGAAGGACTTTCTGTCTTGGAAATGTTCTTCTCAACTCACGGTGCTCGTAAAGGGATGACCGATACGGCCCTTAAGACAGCCGACTCAGGTTACCTTACTCGTCGTTTGGTTGACGTTGCTCAAGATGTTATCATTCGTGAAGATGACTGTGGTACTGACCGCGGACTTGTGATTGCTGATATTGCAACTGGTAAAGAAATGGTTGAACCACTCTTTGAACGTTTGGTTGGTCGTTACACTCGTAAATCAGTCCTTCATCCAGAAACTGGTGAAATGATTATTGGCGATGATACTTTGATTTCTGAAGATATTGCTCGTAAAATCATTGAAGCTGGCGTTAAAGAAGTAACAATCCGTTCAGTATTTACATGTAAAACACCACATGGTGTATGTAAACATTGTTATGGTATCAACTTGGCAACAGGTGATGCTGTTGAAGTTGGTGAAGCTGTTGGTACAATCGCCGCTCAATCTATCGGTGAACCTGGTACTCAGTTGACAATGCGTACATTCCACACGGGTGGTGTTGCGTCAAGTTCAGATATTACTCAAGGTTTGCCTCGTGTCCAAGAAATCTTTGAAGCACGTAACCCTAAAGGGGAAGCAATCATCACTGAAGTAACTGGTACAGTTGAATCAATCGTTGAAGATGGCGCAACTCGTACTCGTGAAATTACTGTCAAAGGTAAAACAGATACTCGTAGCTACACTGTAGGTATGGCTGATGTCTTGATGGTTGAAGAAGGCGAATTTATCCACCGTGGTGCGCCTTTGATTCAAGGTTCTATTGAACCTAAACATTTGCTTCAAGTTCGTGATGCTTTGTCAGTGGAAACTTACTTGCTCGGTGAAGTTCAAAAAACTTACCGTTCACAAGGGGTTGAAATTGGTGACAAGCACATCGAGGTAATGGTTCGCCAAATGCTTCGTAAAGTTCGTATCATGGACAATGGTTCAATTGATGTGCTTCCAGGTACTTTGATGGACATTTCTGATTTTGAAGCTTTGAATGAAACTGCACTCTTGAATGGTGAAATGCCTGCAACTGGTCGTCCAGTCTTGATGGGTATTACTAAAGCCTCTCTTGAAACAAATTCATTCTTGTCAGCTGCGTCATTCCAAGAAACAACTCGTGTCCTTACTGATGCCGCAATTCGTGGTAAAGAAGACCATTTGCTTGGTTTGAAAGAAAATGTTATTATCGGTAAGATTATTCCTGCTGGTACAGGTATGTTCCGTTACCGTAACATCGAACCT
>rpoC_Lcl-043
ATGCGTATTGGTATCGCATCTCCACAAAAAATTCGTTACTGGTCATTCGGTGAAGTAAAAAAACCAGAAACAATTAACTATCGTACACAAAAACCTGAACGTGAAGGACTCTTTGACGAACGTATTTTCGGTCCTCAAAAAGACTGGGAATGTGCTTGTGGAAAACTTAAAGGTGTTTTCTATAAGAATCAAGTCTGTGAACTTTGTGGTGTTCAAGTAACAACTGCAAAATCACGTCGTGAACGTATGGGACATATTGAGCTTGCTGCTCCAATTTCACATATTTGGTATTTCAAGGGAATTCCATCACGTATGGGACTCGCTCTGGATATGAGCCCGCGTGCACTTGAAGAAGTAATTTACTTCGCAAGTTATGTGGTTATTGATCCAAAAGAAACTGATCTTGAGAAAAAACAACTCTTGACTGAGCGTGAATATCGTGAACAACTTTTGAAAAATGGTTTTGGTTCATTCGTTGCAAAAATGGGTGCTGAAGCAATTCAAGATTTGTTGAATGATGTTGATATTGACAAAGAAGTTGCTGAACTCAAAGAAGAACTCAAAACAGTGACTGGACAACGTCGTGTAAAAATTATTCGTCGTTTAGACGTTTTGTCAGCTTTCAGAAAATCAGGCAATGCTTTATCTTGGATGGTCTTAAACGTATTACCAGTTATTCCACCAGATTTGCGTCCAATGGTTCAATTAGATGGTGGACGTTTTGCCACATCTGACTTGAACGACTTGTATCGTCGTGTTATCAACCGTAATAACCGTTTGAAACGTTTGATGGAACTTAATGCTCCAAATATTATCGTTCAAAATGAAAAACGGATGCTCCAAGAAGCAGTTGATACATTGATTGACAACGGTCGTCGTGGTCGTCCAATCACTGGTGCTGGTAACCGTCCATTGAAATCTCTTTCACACATGTTGAAAGGGAAACAAGGACGTTTCCGTCAAAACTTGCTTGGTAAACGTGTTGACTATTCTGGACGTTCAGTTATCGCTGTCGGTCCAACACTCAAAATGTACCAATGTGGTGTTCCACGTGAAATGGCGATTGAGTTGTTCAAACCATTTGTAATGGCACAACTTGTTAAAAAAGAATTGGCTGCTAATATTCGTGCGGCTAAACGTAAAGTTGAACGTCAAGATTCAGACGTTTGGGATGTACTTGAAACGGTTGTTAAAGAACACCCTGTTCTCCTTAACCGCGCACCTACGCTTCACCGTTTGGGGATTCAAGCTTTTGAACCAGTCTTAATTGATGGTAAAGCCATCCGTCTTCACCCACTTGCTTGTGAAGCCTATAACGCCGACTTTGACGGTGACCAAATGGCCATTCACTTGCCATTGTCTGAAGAAGCACAAGCTGAAGCACGTCTTTTGATGCTTGCTGCTGAACATATCTTGAACCCTAAAGATGGTAAACCAGTTGTTACACCATCTCAAGATATGGTCCTTGGTAACTACTACCTTACAATGGAAGAAAAAGGTCGTGAAGGCGAAGGAATGATTTTTGCAACTCCTGAAGAAGTTGAAATCGCAATGCGTAACGGTTATGTACACTTGCATACACGTATTGGTATCGCGACAAAATCACTCAATAAACCTTGGACTGAAAATCAACAAGATAAAATCTTGGTAACCACTGTTGGTAAAGTTATTTTCAACTCAATCATTCCAGAAGGAATGCCTTACTTGAACGAACCAACTGATGTTAACTTGACAACTTCAACTGATGACCGCTTCTTTATGGATGCTGGTCAAAACATCAAAGAAGTTTTGGCTGGAATCGATACTGTTCGTCCATTCAAAAAAGGATATCTTGGAAATATTATCGCCGAAGTATTCAAACGTTACCGTACAACAGCTACATCTGAGTACCTTGACCGTTTGAAAGACCTTGGTTACCACCAATCTACTTTGGCTGGTTTGACTGTGGGTATCGCTGATATTCCTGTTGTTGAAGATAAACATGAAATCATTGATGCTGCGCATAAACGCGTAGAACAAATCACTAAACAATTCCGTCGCGGTTTGATTACTGATGATGAACGTTATAATGCCGTTACTGGTGTTTGGCGTGATGCAAAAGAGTCTCTCGAAAAACGATTGATTGAAGAACAAGATTTGACAAACCCAATCGTTATGATGATGGACTCTGGAGCCCGTGGTAATATTTCCAACTTCTCTCAACTTGCTGGTATGCGTGGATTGATGGCTGCTCCTAATGGTAAAATCATGGAATTGCCTATCATCTCTAACTTCCGTGAAGGACTTTCTGTCTTGGAAATGTTCTTCTCAACTCACGGTGCTCGTAAAGGGATGACCGATACGGCCCTTAAGACAGCCGACTCAGGTTACCTTACTCGTCGTTTGGTTGACGTTGCCCAAGATGTTATCATTCGTGAAGACGACTGTGGTACTGACCGTGGACTTGTGATTGCTGATATTGCAACTGGTAAAGAAATGGTTGAACCACTCTTTGAACGTTTGGTTGGTCGTTACACTCGTAAATCAGTCCTTCATCCAGAAACTGGTGAAATGATTATTGGCGATGATACTTTGATTTCTGAAGATATTGCTCGTAAAATCATTGAAGCTGACGTTAAAGAAGTAACAATCCGTTCAGTATTTACATGTAAAACACCACATGGTGTATGTAAACATTGTTATGGTATCAACTTGGCAACAGGTGATGCTGTTGAAGTTGGTGAAGCTGTTGGTACAATCGCCGCTCAATCTATCGGTGAACCTGGTACTCAGTTGACAATGCGTACATTCCACACGGGTGGTGTTGCGTCAAGTTCAGATATTACTCAAGGTTTGCCTCGTGTCCAAGAAATCTTTGAAGCACGTAACCCTAAAGGGGAAGCAATCATCACTGAAGTAACTGGTACAGTTGAATCAATCGTTGAAGATGGCGCAACTCGTACTCGTGAAATTACTGTCAAAGGTAAAACAGATACTCGTAGCTACACTGTAGGTATGGCTGATGTCTTGATGGTTGAAGAAGGCGAATTTATCCACCGTGGTGCGCCTTTGATTCAAGGTTCTATTGAACCTAAACATTTGCTTCAAGTTCGTGATGCTTTGTCAGTGGAAACTTACTTGCTCGGTGAAGTTCAAAAAACTTACCGTTCACAAGGGGTTGAAATTGGTGACAAGCACATCGAGGTAATGATTCGCCAAATGCTTCGTAAAGTTCGTATCATGGACAATGGTTCAACTGATGTGCTTCCAGGTACTTTGATGGACATTTCTGATTTTGAAGCTTTGAATGAAACTGCACTCTTGAATGGTGAAATGCCTGCAACTGGTCGTCCAGTCTTGATGGGTATTACTAAAGCCTCTCTTGAAACAAATTCATTCTTGTCAGCTGCATCATTCCAAGAAACAACTCGTGTGCTTACAGATGCTGCAATTCGTGGTAAAGAAGACCACTTGCTTGGTTTGAAAGAAAATGTTATTATCGGTAAGATTATTCCTGCTGGTACTGGTATGTTCCGTTACCGTAACATCGAACCT
>rpoC_Lcl-044
ATGCGTATTGGTATCGCATCTCCACAAAAAATTCGTTACTGGTCATTCGGTGAAGTTAAAAAACCAGAAACAATTAACTATCGTACACAAAAACCTGAACGTGAAGGACTCTTTGATGAACGTATTTTCGGTCCTCAAAAAGACTGGGAATGTGCTTGTGGAAAACTTAAAGGTGTTTTCTACAAAAATCAAGTCTGTGAACTTTGTGGTGTTCAAGTAACAACTGCAAAATCACGTCGTGAACGTATGGGACATATTGAGCTTGCTGCTCCAATTTCACACATTTGGTACTTCAAAGGAATTCCATCACGTATGGGACTTGCTCTTGATATGAGTCCACGTGCACTTGAAGAAGTGATTTACTTTGCAAGTTATGTTGTGATTGATCCTAAAGAAACTGATCTTGAGAAGAAACAACTCTTGACTGAACGTGAATATCGTGAACAACTTTTGAAAAATGGTTTTGGTTCATTCGTTGCAAAAATGGGTGCTGAAGCGATTCAAGATTTGTTGAACGATGTTGATATTGATAAAGAAGTTTCTGAACTCAAAGAAGAGCTCAAAACAGTTACTGGACAACGTCGTGTAAAAATTATTCGTCGTTTGGACGTTTTGTCAGCTTTCAGAAAATCAGGAAATGCTTTATCTTGGATGGTCTTAAACGTATTACCAGTTATTCCACCAGATTTGCGTCCAATGGTTCAATTGGATGGTGGACGTTTTGCCACATCTGACTTGAATGACTTATACCGTCGTGTTATTAACCGTAATAACCGTTTGAAACGTTTGATGGAACTTAATGCTCCAAATATTATCGTTCAAAATGAAAAACGGATGCTTCAAGAAGCTGTTGATACTTTGATTGACAATGGTCGTCGTGGTCGTCCAATCACTGGTGCTGGTAACCGCCCATTGAAATCTCTTTCACACATGTTGAAAGGGAAACAAGGACGTTTCCGTCAAAACTTACTTGGTAAACGTGTTGACTATTCTGGACGTTCAGTTATCGCTGTAGGTCCAACACTCAAAATGTACCAATGTGGTGTTCCGCGTGAAATGGCGATTGAGTTGTTCAAACCATTCGTAATGGCTCAACTTGTTAAGAAAGAATTGGCTGCTAATATTCGTGCGGCTAAACGTAAAGTTGAACGTCAAGATTCTGATGTTTGGGATGTACTTGAAACAGTTGTTAAAGAACACCCTGTTCTTCTTAACCGCGCACCTACGCTTCACCGTTTAGGTATTCAAGCTTTTGAACCTGTCTTAATTGATGGTAAAGCCATCCGTCTTCACCCACTTGCTTGTGAAGCCTATAACGCCGACTTTGACGGTGACCAAATGGCCATTCACTTGCCATTGTCTGAAGAAGCACAAGCTGAAGCACGTCTTTTGATGCTTGCTGCTGAACATATCTTGAACCCTAAAGATGGTAAACCAGTTGTTACACCATCTCAAGATATGGTCCTTGGTAACTACTATCTTACTATGGAAGAAAAAGGTCGTGAAGGCGAAGGAATGATTTTTGCAACTCCTGAAGAAGTTGAAATTGCAATGCGTAATGGTTATGTACATTTACATACTCGTATCGGTATCGCAACAAAATCACTCAACAAACCTTGGACAGAAAACCAAAAAGATAAAATCTTGGTAACTACTGTTGGTAAAGTTATTTTCAACTCAATCATTCCTGAAGGAATGCCTTACTTGAACGAACCAACTGATGTTAACTTGACAACTTCAACTGATGACCGTTTCTTTATGGATGCTGGTCAAGATATCAAAGAAGTTTTGGCTGGAATTGATACTGTTCGTCCATTCAAAAAAGGATATCTTGGAAATATCATCGCTGAAGTCTTCAAACGTTACCGTACAACAGCTACATCTGAGTACCTTGACCGCTTGAAAAACCTTGGTTACCACCAATCTACTTTGGCTGGTTTGACTGTGGGTATCGCTGATATCCCTGTTGTTGAAGATAAACATAAAATCATCGATGCTGCACACAAACGTGTGGAACAAATCACTAAACAATTCCGTCGTGGTTTGATTACTGATGATGAACGTTATAACGCTGTTACAGGTGTTTGGCGTGATGCAAAAGAAGCCCTTGAAAAACGATTGATTGATGAACAGGATTTGACAAACCCAATCGTTATGATGATGGACTCTGGAGCCCGTGGTAATATCTCTAACTTCTCTCAACTTGCTGGTATGCGTGGTTTGATGGCCGCTCCTAATGGTAAAATCATGGAATTGCCTATCATCTCAAACTTCCGTGAGGGTCTTTCTGTCTTGGAAATGTTCTTCTCAACTCACGGTGCCCGTAAAGGGATGACCGATACGGCCCTTAAGACAGCCGACTCTGGTTATCTTACTCGTCGTTTGGTTGACGTTGCCCAAGATGTTATTATTCGTGAAGACGATTGTGGAACTGACCGTGGACTTGTAATTTCTGATATTGCTACTGGTAAAGAAATGGTTGAACCACTCTTTGAACGTTTGGTAGGTCGTTATACTCGTAAATCAGTGCTTCATCCAGAAACTGGTGAAATGATTATTGCTGACGACACTTTGATTTCTGAAGATGTTGCCCGTAAAATTATTGATGCTGGTGTTAAAGAAGTAACTATCCGTTCAGTATTTACATGTAAAACTCCACATGGTGTATGTAAACATTGTTATGGTATCAACTTGGCAACAGGTGATGCTGTTGAAGTTGGTGAAGCTGTTGGTACAATCGCCGCTCAATCAATCGGTGAACCTGGTACTCAATTGACAATGCGTACATTCCACACGGGTGGTGTTGCGTCAAGTTCAGATATCACTCAAGGTTTGCCTCGTGTTCAAGAAATCTTTGAAGCACGTAACCCTAAAGGGGAAGCAATCATCACTGAAGTAACTGGTACAGTTGAATCAATCGTTGAAGATCCTGCTACACGTACTCGTGAAATTACTGTTAAAGGTAAAACAGACACTCGTAGCTACACTGTAGGTATGGCTGATGTCTTGATGGTTGAAGAAGGTGAATTTATTCACCGTGGTGCACCTTTGATTCAAGGTTCTATCGAACCTAAACACTTGCTTCAAGTTCGTGATGCCTTGTCAGTTGAAACTTACTTGCTCGGTGAAGTACAAAAAACTTACCGTTCACAAGGGGTTGAAATTGGTGACAAACACATCGAGGTAATGGTTCGCCAAATGCTTCGTAAAGTTCGTGTCATGGATAATGGTTCAACTGATATCCTTCCAGGTACTTTGATGGATATTTCTGACTTTGAAGCTTTGAATGAAACTGCACTCTTGAATGGTGAAATGCCTGCAACTGGTCGTCCAGTCTTGATGGGTATTACTAAAGCCTCTCTTGAAACAAATTCATTCTTGTCAGCTGCATCATTCCAAGAAACAACTCGTGTCCTTACTGATGCCGCAATTCGTGGTAAAGAAGATCACTTGCTTGGTTTGAAAGAAAATGTTATTATCGGTAAGATTATTCCTGCTGGTACAGGTATGTTCCGTTACCGTAACATTGAACCT
>rpoC_Lcl-045
ATGCGTATTGGTATCGCATCTCCACAAAAAATTCGTTACTGGTCATTCGGTGAAGTAAAAAAACCAGAAACAATTAACTATCGTACACAAAAACCTGAACGTGAAGGACTCTTTGACGAACGTATTTTCGGTCCTCAAAAAGACTGGGAATGTGCTTGTGGAAAACTTAAAGGTGTTTTCTATAAGAATCAAGTCTGTGAACTTTGTGGTGTTCAAGTAACAACTGCAAAATCACGTCGTGAACGTATGGGACATATTGAGCTTGCTGCTCCAATTTCACATATTTGGTATTTCAAGGGAATTCCATCACGTATGGGACTCGCTCTGGATATGAGCCCGCGTGCACTTGAAGAAGTAATTTACTTCGCAAGTTATGTGGTAATTGATCCAAAAGAAACTGATCTTGAGAAAAAACAACTCTTGACTGAGCGTGAATATCGTGAACAACTTTTGAAAAATGGTTTTGGTTCATTCGTTGCAAAAATGGGTGCTGAAGCAATTCAAGATTTGTTGAATGATGTTGATATTGACAAAGAAGTTGCTGAACTCAAAGAAGAACTCAAAACAGTGACTGGACAACGTCGTGTAAAAATTATTCGTCGTTTAGATGTTTTGTCAGCTTTCAGAAAATCAGGAAATGCTTTATCTTGGATGGTCTTAAACGTATTACCAGTTATTCCACCAGATTTGCGTCCAATGGTTCAATTAGATGGTGGACGTTTTGCCACATCTGACTTGAATGACTTGTATCGTCGTGTTATCAACCGTAATAACCGTTTGAAACGTTTGATGGAACTTAATGCTCCAAATATTATCGTTCAAAATGAAAAACGGATGCTCCAAGAAGCTGTTGATACTTTGATTGACAATGGTCGTCGTGGTCGTCCAATCACTGGTGCTGGTAACCGTCCATTGAAATCTCTTTCACACATGTTGAAAGGGAAACAAGGACGTTTCCGTCAAAACTTGCTTGGTAAACGTGTTGACTATTCTGGACGTTCAGTTATCGCTGTCGGTCCAACACTTAAAATGTACCAATGTGGTGTTCCACGTGAAATGGCGATTGAGTTGTTCAAACCATTTGTAATGGCACAACTTGTTAAAAAAGAATTGGCTGCTAATATTCGTGCGGCTAAACGTAAAGTTGAACGTCAAGATTCAGACGTTTGGGATGTACTTGAAACGGTTGTTAAAGAACACCCTGTTCTCCTTAACCGCGCACCTACGCTTCACCGTTTGGGGATTCAAGCTTTTGAACCAGTCTTAATTGATGGTAAAGCCATCCGTCTTCACCCACTTGCTTGTGAAGCCTATAACGCCGACTTTGACGGTGACCAAATGGCCATTCACTTGCCATTGTCTGAAGAAGCACAAGCTGAAGCACGTCTTTTGATGCTTGCTGCTGAACATATCTTGAACCCTAAAGATGGTAAACCAGTTGTTACACCATCACAAGATATGGTCCTTGGTAACTACTACCTTACAATGGAAGAAAAAGGTCGTGAAGGCGAAGGAATGATTTTTGCAACTCCTGAAGAAGTTGAAATCGCAATGCGTAACGGTTATGTACACTTGCATACACGTATCGGTATCGCGACAAAATCACTCAATAAGCCTTGGACTGAAAATCAACAAGATAAAATCTTGGTAACCACTGTTGGTAAAGTTATTTTCAACTCAATCATTCCAGAAGGAATGCCTTACTTGAATGAACCAACTGATGTTAACTTGACAACTTCAACTGATGACCGTTTCTTTATGGATGCTGGTCAAAACATCAAAGAAGTTTTGGCTGGAATCGATACTGTTCGTCCATTCAAAAAAGGATATCTTGGAAATATTATCGCCGAAGTATTCAAACGTTACCGTACAACAGCTACATCTGAGTACCTTGACCGTTTGAAAGACCTTGGTTACTACCAATCTACTTTGGCTGGTTTGACTGTGGGTATCGCTGATATTCCTGTTGTTGAAGATAAACATGAAATCATTGATGCTGCGCATAAACGCGTAGAACAAATCACTAAACAATTCCGTCGCGGTTTGATTACTGATGATGAACGTTATAATGCCGTTACTGGTGTTTGGCGTGATGCAAAAGAGTCTCTCGAAAAACGATTGATTGAAGAACAAGATTTGACAAACCCAATCGTTATGATGATGGATTCTGGAGCCCGTGGTAATATTTCCAACTTCTCTCAACTTGCTGGTATGCGTGGATTGATGGCTGCTCCTAATGGTAAAATCATGGAATTGCCTATCATCTCTAACTTCCGTGAAGGACTTTCTGTCTTGGAAATGTTCTTCTCAACTCACGGTGCTCGTAAAGGGATGACCGATACGGCCCTTAAGACAGCCGACTCAGGTTACCTTACTCGTCGTTTGGTTGACGTTGCTCAAGATGTTATCATTCGTGAAGATGACTGTGGTACTGACCGCGGACTTGTGATTGCTGATATTGCAACTGGTAAAGAAATGGTTGAACCACTCTTTGAACGTTTGGTTGGTCGTTACACTCGTAAATCAGTCCTTCATCCAGAAACTGGTGAAATGATTATTGGCGATGATACTTTGATTTCTGAAGATATTGCTCGTAAAATCATTGAAGCTGGCGTTAAAGAAGTAACAATCCGTTCAGTATTTACATGTAAAACACCACATGGTGTATGTAAACATTGTTATGGTATCAACTTGGCAACAGGTGATGCTGTTGAAGTTGGTGAAGCTGTTGGTACAATCGCCGCTCAATCTATCGGTGAACCTGGTACTCAGTTGACAATGCGTACATTCCACACGGGTGGTGTTGCGTCAAGTTCAGATATTACTCAAGGTTTGCCTCGTGTCCAAGAAATCTTTGAAGCACGTAACCCTAAAGGGGAAGCAATCATCACTGAAGTAACTGGTACAGTTGAATCAATCGTTGAAGATGGCGCAACTCGTACTCGTGAAATTACTGTAAAAGGTAAAACAGATACTCGTAGCTACACTGTAGGTATGGCTGATGTCTTGATGGTTGAAGAAGGCGAATTTATCCACCGTGGTGCGCCTTTGATTCAAGGTTCTATTGAACCTAAACATTTGCTTCAAGTTCGTGATGCTTTGTCAGTGGAAACTTACTTGCTCGGTGAAGTTCAAAAAACTTACCGTTCACAAGGGGTTGAAATTGGTGACAAGCACATCGAGGTAATGGTTCGCCAAATGCTTCGTAAAGTTCGTATCATGGACAATGGTTCAATTGATGTGCTTCCAGGTACTTTGATGGACATTTCTGATTTTGAAGCTTTGAATGAAACTGCACTCTTGAATGGTGAAATGCCTGCAACTGGTCGTCCAGTCTTGATGGGTATTACTAAAGCCTCTCTTGAAACAAATTCATTCTTGTCAGCTGCGTCATTCCAAGAAACAACTCGTGTCCTTACTGATGCCGCAATTCGTGGTAAAGAAGACCATTTGCTTGGTTTGAAAGAAAATGTTATTATCGGTAAGATTATTCCTGCTGGTACAGGTATGTTCCGTTACCGTAACATCGAACCT
>rpoC_Lcl-046
ATGCGTATTGGTATCGCATCTCCACAAAAAATTCGTTACTGGTCATTCGGTGAAGTAAAAAAACCAGAAACAATTAACTATCGTACACAAAAACCTGAACGTGAAGGACTCTTTGACGAACGTATTTTCGGTCCTCAAAAAGACTGGGAATGTGCTTGTGGAAAACTTAAAGGTGTTTTCTATAAGAATCAAGTCTGTGAACTTTGTGGTGTTCAAGTAACAACTGCAAAATCACGTCGTGAACGTATGGGACATATTGAGCTTGCTGCTCCAATTTCACATATTTGGTATTTCAAGGGAATTCCATCACGTATGGGACTCGCTCTGGATATGAGCCCGCGTGCACTTGAAGAAGTAATTTACTTCGCAAGTTATGTGGTTATTGATCCAAAAGAAACTGATCTTGAGAAAAAACAACTCTTGACTGAGCGTGAATATCGTGAACAACTTTTGAAAAATGGTTTTGGTTCATTCGTTGCAAAAATGGGTGCTGAAGCAATTCAAGATTTGTTGAATGATGTTGATATTGACAAAGAAGTTGCTGAACTCAAAGAAGAACTCAAAACAGTGACTGGACAACGTCGTGTAAAAATTATTCGTCGTTTAGACGTTTTGTCAGCTTTCAGAAAATCAGGCAATGCTTTATCTTGGATGGTCTTAAACGTATTACCAGTTATTCCACCAGATTTGCGTCCAATGGTTCAATTAGATGGTGGACGTTTTGCCACATCTGACTTGAACGACTTGTATCGTCGTGTTATCAACCGTAATAACCGTTTGAAACGTTTGATGGAACTTAATGCTCCAAATATTATCGTTCAAAATGAAAAACGGATGCTCCAAGAAGCAGTTGATACATTGATTGACAACGGTCGTCGTGGTCGTCCAATCACTGGTGCTGGTAACCGTCCATTGAAATCTCTTTCACACATGTTGAAAGGGAAACAAGGACGTTTCCGTCAAAACTTGCTTGGTAAACGTGTTGACTATTCTGGACGTTCAGTTATCGCTGTCGGTCCAACACTCAAAATGTACCAATGTGGTGTTCCACGTGAAATGGCGATTGAGTTGTTCAAACCATTTGTAATGGCACAACTTGTTAAAAAAGAATTGGCTGCTAATATTCGTGCGGCTAAACGTAAAGTTGAACGTCAAGATTCAGACGTTTGGGATGTACTTGAAACGGTTGTTAAAGAACACCCTGTTCTCCTTAACCGCGCACCTACGCTTCACCGTTTGGGGATTCAAGCTTTTGAACCAGTCTTAATTGATGGTAAAGCCATCCGTCTTCACCCACTTGCTTGTGAAGCCTATAACGCCGACTTTGACGGTGACCAAATGGCCATTCACTTGCCATTGTCTGAAGAAGCACAAGCTGAAGCACGTCTTTTGATGCTTGCTGCTGAACATATCTTGAACCCTAAAGATGGTAAACCAGTTGTTACACCATCTCAAGATATGGTCCTTGGTAACTACTACCTTACAATGGAAGAAAAAGGTCGTGAAGGCGAAGGAATGATTTTTGCAACTCCTGAAGAAGTTGAAATCGCAATGCGTAACGGTTATGTACACTTGCATACACGTATTGGTATCGCGACAAAATCACTCAATAAACCTTGGACTGAAAATCAACAAGATAAAATCTTGGTAACCACTGTTGGTAAAGTTATTTTCAACTCAATCATTCCAGAAGGAATGCCTTACTTGAACGAACCAACTGATGTTAACTTGACAACTTCAACTGATGACCGCTTCTTTATGGATGCTGGTCAAAACATCAAAGAAGTTTTGGCTGGAATCGATACTGTTCGTCCATTCAAAAAAGGATATCTTGGAAATATTATCGCCGAAGTATTCAAACGTTACCGTACAACAGCTACATCTGAGTACCTTGACCGTTTGAAAGACCTTGGTTACCACCAATCTACTTTGGCTGGTTTGACTGTGGGTATCGCTGATATTCCTGTTGTTGAAGATAAACATGAAATCATTGATGCTGCGCATAAACGCGTAGAACAAATCACTAAACAATTCCGTCGCGGTTTGATTACTGATGATGAACGTTATAATGCCGTTACTGGTGTTTGGCGTGATGCAAAAGAGTCTCTCGAAAAACGATTGATTGAAGAACAAGATTTGACAAACCCAATCGTTATGATGATGGACTCTGGAGCCCGTGGTAATATTTCCAACTTCTCTCAACTTGCTGGTATGCGTGGATTGATGGCTGCTCCTAATGGTAAAATCATGGAATTGCCTATCATCTCTAACTTCCGTGAAGGACTTTCTGTCTTGGAAATGTTCTTCTCAACTCACGGTGCTCGTAAAGGGATGACCGATACGGCCCTTAAGACAGCCGACTCAGGTTACCTTACTCGTCGTTTGGTTGACGTTGCCCAAGATGTTATCATTCGTGAAGACGACTGTGGTACTGACCGTGGACTTGTGATTGCTGATATTGCAACTGGTAAAGAAATGGTTGAACCACTCTTTGAACGTTTGGTTGGTCGTTACACTCGTAAATCAGTCCTTCATCCAGAAACTGGTGAAATGATTATTGGCGATGATACTTTGATTTCTGAAGATATTGCTCGTAAAATCATTGAAGCTGACGTTAAAGAAGTAACAATCCGTTCAGTATTTACATGTAAAACACCACATGGTGTATGTAAACATTGTTATGGTATCAACTTGGCAACAGGTGATGCTGTTGAAGTTGGTGAAGCTGTTGGTACAATCGCCGCTCAATCTATCGGTGAACCTGGTACTCAGTTGACAATGCGTACATTCCACACGGGTGGTGTTGCGTCAAGTTCAGATATTACTCAAGGTTTGCCTCGTGTCCAAGAAATCTTTGAAGCACGTAACCCTAAAGGGGAAGCAATCATCACTGAAGTAACTGGTACAGTTGAATCAATCGTTGAAGATGGCGCAACTCGTACTCGTGAAATTACTGTCAAAGGTAAAACAGATACTCGTAGCTACACTGTAGGTATGGCTGATGTCTTGATGGTTGAAGAAGGCGAATTTATCCACCGTGGTGCGCCTTTGATTCAAGGTTCTATTGAACCTAAACATTTGCTTCAAGTTCGTGATGCTTTGTCAGTGGAAACTTACTTGCTCGGTGAAGTTCAAAAAACTTACCGTTCACAAGGGGTTGAAATTGGTGACAAGCACATCGAGGTAATGATTCGCCAAATGCTTCGTAAAGTTCGTATCATGGACAATGGTTCAACTGATGTGCTTCCAGGTACTTTGATGGACATTTCTGATTTTGAAGCTTTGAATGAAACTGCACTCTTGAATGGTGAAATGCCTGCAACTGGTCGTCCAGTCTTGATGGGTATTACTAAAGCCTCTCTTGAAACAAATTCATTCTTGTCAGCTGCATCATTCCAAGAAACAACTCGTGTGCTTACAGATGCTGCAATTCGTGGTAAAGAAGACCACTTGCTTGGTTTGAAAGAAAATGTTATTATCGGTAAGATTATTCCTGCTGGTACTGGTATGTTCCGTTACCGTAACATCGAACCT
>rpoC_Lcl-047
ATGCGTATTGGTATCGCATCTCCACAAAAAATTCGTTACTGGTCATTCGGTGAAGTTAAAAAACCAGAAACAATTAACTATCGTACACAAAAACCTGAACGTGAAGGACTCTTTGATGAACGTATTTTCGGTCCTCAAAAAGACTGGGAATGTGCTTGTGGAAAACTTAAAGGTGTTTTCTACAAAAATCAAGTCTGTGAACTTTGTGGTGTTCAAGTAACAACTGCAAAATCACGTCGTGAACGTATGGGACATATTGAGCTTGCTGCTCCAATTTCACACATTTGGTACTTCAAAGGAATTCCATCACGTATGGGACTTGCTCTTGATATGAGTCCACGTGCACTTGAAGAAGTGATTTACTTTGCAAGTTATGTTGTGATTGATCCTAAAGAAACTGATCTTGAGAAGAAACAACTCTTGACTGAACGTGAATATCGTGAACAACTTTTGAAAAATGGTTTTGGTTCATTCGTTGCAAAAATGGGTGCTGAAGCGATTCAAGATTTGTTGAACGATGTTGATATTGATAAAGAAGTTTCTGAACTCAAAGAAGAGCTCAAAACAGTTACTGGACAACGTCGTGTAAAAATTATTCGTCGTTTGGACGTTTTGTCAGCTTTCAGAAAATCAGGAAATGCTTTATCTTGGATGGTCTTAAACGTATTACCAGTTATTCCACCAGATTTGCGTCCAATGGTTCAATTGGATGGTGGACGTTTTGCCACATCTGACTTGAATGACTTATACCGTCGTGTTATTAACCGTAATAACCGTTTGAAACGTTTGATGGAACTTAATGCTCCAAATATTATCGTTCAAAATGAAAAACGGATGCTTCAAGAAGCTGTTGATACTTTGATTGACAATGGTCGTCGTGGTCGTCCAATCACTGGTGCTGGTAACCGCCCATTGAAATCTCTTTCACACATGTTGAAAGGGAAACAAGGACGTTTCCGTCAAAACTTACTTGGTAAACGTGTTGACTATTCTGGACGTTCAGTTATCGCTGTAGGTCCAACACTCAAAATGTACCAATGTGGTGTTCCGCGTGAAATGGCGATTGAGTTGTTCAAACCATTCGTAATGGCTCAACTTGTTAAGAAAGAATTGGCTGCTAATATTCGTGCGGCTAAACGTAAAGTTGAACGTCAAGATTCTGATGTTTGGGATGTACTTGAAACAGTTGTTAAAGAACACCCTGTTCTTCTTAACCGCGCACCTACGCTTCACCGTTTAGGTATTCAAGCTTTTGAACCAGTCTTAATTGATGGTAAAGCCATCCGTCTTCACCCACTTGCTTGTGAAGCCTATAACGCCGACTTTGACGGTGACCAAATGGCCATTCACTTGCCATTGTCTGAAGAAGCACAAGCTGAAGCACGTCTTTTGATGCTTGCTGCTGAACATATCTTGAACCCTAAAGATGGTAAACCAGTTGTTACACCATCTCAAGATATGGTCCTTGGTAACTACTATCTTACTATGGAAGAAAAAGGTCGTGAAGGCGAAGGAATGATTTTTGCAACTCCTGAAGAAGTTGAAATTGCAATGCGTAATGGTTATGTACATTTACATACTCGTATCGGTATCGCAACAAAATCACTCAACAAACCTTGGACAGAAAACCAAAAAGATAAAATCTTGGTAACTACTGTTGGTAAAGTTATTTTCAACTCAATCATTCCTGAAGGAATGCCTTACTTGAACGAACCAACTGATGTTAACTTGACAACTTCAACTGATGACCGTTTCTTTATGGATGCTGGTCAAGATATCAAAGAAGTTTTGGCTGGAATTGATACTGTTCGTCCATTCAAAAAAGGATATCTTGGAAATATCATCGCTGAAGTCTTCAAACGTTACCGTACAACAGCTACATCTGAGTACCTTGACCGCTTGAAAAACCTTGGTTACCACCAATCTACTTTGGCTGGTTTGACTGTGGGTATCGCTGATATCCCTGTTGTTGAAGATAAACATAAAATCATCGATGCTGCACACAAACGTGTGGAACAAATCACTAAACAATTCCGTCGTGGTTTGATTACTGATGATGAACGTTATAACGCTGTTACAGGTGTTTGGCGTGATGCAAAAGAAGCCCTTGAAAAACGATTGATTGATGAACAGGATTTGACAAACCCAATCGTTATGATGATGGACTCTGGAGCCCGTGGTAATATCTCTAACTTCTCTCAACTTGCTGGTATGCGTGGTTTGATGGCCGCTCCTAATGGTAAAATCATGGAATTGCCTATCATCTCAAACTTCCGTGAGGGTCTTTCTGTCTTGGAAATGTTCTTCTCAACTCACGGTGCCCGTAAAGGGATGACCGATACGGCCCTTAAGACAGCCGACTCTGGTTATCTTACTCGTCGTTTGGTTGACGTTGCCCAAGATGTTATTATTCGTGAAGACGATTGTGGAACTGACCGTGGACTTGTAATTTCTGATATTGCTACTGGTAAAGAAATGGTTGAACCACTCTTTGAACGTTTGGTAGGTCGTTATACTCGTAAATCAGTGCTTCATCCAGAAACTGGTGAAATGATTATTGCTGACGACACTTTGATTTCTGAAGATGTTGCCCGTAAAATTATTGATGCTGGTGTTAAAGAAGTAACTATCCGTTCAGTATTTACATGTAAAACTCCACATGGTGTATGTAAACATTGTTATGGTATCAACTTGGCAACAGGTGATGCTGTTGAAGTTGGTGAAGCTGTTGGTACAATCGCCGCTCAATCAATCGGTGAACCTGGTACTCAATTGACAATGCGTACATTCCACACGGGTGGTGTTGCGTCAAGTTCAGATATCACTCAAGGTTTGCCTCGTGTTCAAGAAATCTTTGAAGCACGTAACCCTAAAGGGGAAGCAATCATCACTGAAGTAACTGGTACAGTTGAATCAATCGTTGAAGATCCTGCTACACGTACTCGTGAAATTACTGTTAAAGGTAAAACAGACACTCGTAGCTACACTGTAGGTATGGCTGATGTCTTGATGGTTGAAGAAGGTGAATTTATTCACCGTGGTGCACCTTTGATTCAAGGTTCTATCGAACCTAAACACTTGCTTCAAGTTCGTGATGCCTTGTCAGTTGAAACTTACTTGCTCGGTGAAGTACAAAAAACTTACCGTTCACAAGGGGTTGAAATTGGTGACAAACACATCGAGGTAATGGTTCGCCAAATGCTTCGTAAAGTTCGTGTCATGGATAATGGTTCAACTGATATCCTTCCAGGTACTTTGATGGATATTTCTGACTTTGAAGCTTTGAATGAAACTGCACTCTTGAATGGTGAAATGCCTGCAACTGGTCGTCCAGTCTTGATGGGTATTACTAAAGCCTCTCTTGAAACAAATTCATTCTTGTCAGCTGCATCATTCCAAGAAACAACTCGTGTCCTTACTGATGCCGCAATTCGTGGTAAAGAAGATCACTTGCTTGGTTTGAAAGAAAATGTTATTATCGGTAAGATTATTCCTGCTGGTACAGGTATGTTCCGTTACCGTAACATTGAACCT
>rpoC_Lcl-048
ATGCGTATTGGTATCGCATCTCCACAAAAAATTCGTTACTGGTCATTCGGTGAAGTAAAAAAACCAGAAACAATTAACTATCGTACACAAAAACCTGAACGTGAAGGACTCTTTGACGAACGTATTTTCGGTCCTCAAAAAGACTGGGAATGTGCTTGTGGAAAACTTAAAGGTGTTTTCTATAAGAATCAAGTCTGTGAACTTTGTGGTGTTCAAGTAACAACTGCAAAATCACGTCGTGAACGTATGGGACATATTGAGCTTGCTGCTCCAATTTCACATATTTGGTATTTCAAGGGAATTCCATCACGTATGGGACTCGCTCTGGATATGAGCCCGCGTGCACTTGAAGAAGTAATTTACTTCGCAAGTTATGTGGTTATTGATCCAAAAGAAACTGATCTTGAGAAAAAACAACTCTTGACTGAGCGTGAATATCGTGAACAACTTTTGAAAAATGGTTTTGGTTCATTCGTTGCAAAAATGGGTGCTGAAGCAATTCAAGATTTGTTGAATGATGTTGATATTGACAAAGAAGTTGCTGAACTCAAAGAAGAACTCAAAACAGTGACTGGACAACGTCGTGTAAAAATTATTCGTCGTTTAGACGTTTTGTCAGCTTTCAGAAAATCAGGCAATGCTTTATCTTGGATGGTCTTAAACGTATTACCAGTTATTCCACCAGATTTGCGTCCAATGGTTCAATTAGATGGTGGACGTTTTGCCACATCTGACTTGAACGACTTGTATCGTCGTGTTATCAACCGTAATAACCGTTTGAAACGTTTGATGGAACTTAATGCTCCAAATATTATCGTTCAAAATGAAAAACGGATGCTCCAAGAAGCAGTTGATACATTGATTGACAACGGTCGTCGTGGTCGTCCAATCACTGGTGCTGGTAACCGTCCATTGAAATCTCTTTCACACATGTTGAAAGGGAAACAAGGACGTTTCCGTCAAAACTTGCTTGGTAAACGTGTTGACTATTCTGGACGTTCAGTTATCGCTGTCGGTCCAACACTCAAAATGTACCAATGTGGTGTTCCACGTGAAATGGCGATTGAGTTGTTCAAACCATTTGTAATGGCACAACTTGTTAAAAAAGAATTGGCTGCTAATATTCGTGCGGCTAAACGTAAAGTTGAACGTCAAGATTCAGACGTTTGGGATGTACTTGAAACGGTTGTTAAAGAACACCCTGTTCTCCTTAACCGCGCACCTACGCTTCACCGTTTGGGGATTCAAGCTTTTGAACCAGTCTTAATTGATGGTAAAGCCATCCGTCTTCACCCACTTGCTTGTGAAGCCTATAACGCCGACTTTGACGGTGACCAAATGGCCATTCACTTGCCATTGTCTGAAGAAGCACAAGCTGAAGCACGTCTTTTGATGCTTGCTGCTGAACATATCTTGAACCCTAAAGATGGTAAACCAGTTGTTACACCATCTCAAGATATGGTCCTTGGTAACTACTACCTTACAATGGAAGAAAAAGGTCGTGAAGGCGAAGGAATGATTTTTGCAACTCCTGAAGAAGTTGAAATCGCAATGCGTAACGGTTATGTACACTTGCATACACGTATTGGTATCGCGACAAAATCACTCAATAAACCTTGGACTGAAAATCAACAAGATAAAATCTTGGTAACCACTGTTGGTAAAGTTATTTTCAACTCAATCATTCCAGAAGGAATGCCTTACTTGAACGAACCAACTGATGTTAACTTGACAACTTCAACTGATGACCGCTTCTTTATGGATGCTGGTCAAAACATCAAAGAAGTTTTGGCTGGAATCGATACTGTTCGTCCATTCAAAAAAGGATATCTTGGAAATATTATCGCCGAAGTATTCAAACGTTACCGTACAACAGCTACATCTGAGTACCTTGACCGTTTGAAAGACCTTGGTTACCACCAATCTACTTTGGCTGGTTTGACTGTGGGTATCGCTGATATTCCTGTTGTTGAAGATAAACATGAAATCATTGATGCTGCGCATAAACGCGTAGAACAAATCACTAAACAATTCCGTCGCGGTTTGATTACTGATGATGAACGTTATAATGCCGTTACTGGTGTTTGGCGTGATGCAAAAGAGTCTCTCGAAAAACGATTGATTGAAGAACAAGATTTGACAAACCCAATCGTTATGATGATGGACTCTGGAGCCCGTGGTAATATTTCCAACTTCTCTCAACTTGCTGGTATGCGTGGATTGATGGCTGCTCCTAATGGTAAAATCATGGAATTGCCTATCATCTCTAACTTCCGTGAAGGACTTTCTGTCTTGGAAATGTTCTTCTCAACTCACGGTGCTCGTAAAGGGATGACCGATACGGCCCTTAAGACAGCCGACTCAGGTTACCTTACTCGTCGTTTGGTTGACGTTGCCCAAGATGTTATCATTCGTGAAGACGACTGTGGTACTGACCGTGGACTTGTGATTGCTGATATTGCAACTGGTAAAGAAATGGTTGAACCACTCTTTGAACGTTTGGTTGGTCGTTACACTCGTAAATCAGTCCTTCATCCAGAAACTGGTGAAATGATTATTGGCGATGATACTTTGATTTCTGAAGATATTGCTCGTAAAATCATTGAAGCTGACGTTAAAGAAGTAACAATCCGTTCAGTATTTACATGTAAAACACCACATGGTGTATGTAAACATTGTTATGGTATCAACTTGGCAACAGGTGATGCTGTTGAAGTTGGTGAAGCTGTTGGTACAATCGCCGCTCAATCTATCGGTGAACCTGGTACTCAGTTGACAATGCGTACATTCCACACGGGTGGTGTTGCGTCAAGTTCAGATATTACTCAAGGTTTGCCTCGTGTCCAAGAAATCTTTGAAGCACGTAACCCTAAAGGGGAAGCAATCATCACTGAAGTAACTGGTACAGTTGAATCAATCGTTGAAGATGGCGCAACTCGTACTCGTGAAATTACTGTCAAAGGTAAAACAGATACTCGTAGCTACACTGTAGGTATGGCTGATGTCTTGATGGTTGAAGAAGGCGAATTTATCCACCGTGGTGCGCCTTTGATTCAAGGTTCTATTGAACCTAAACATTTGCTTCAAGTTCGTGATGCTTTGTCAGTGGAAACTTACTTGCTCGGTGAAGTTCAAAAAACTTACCGTTCACAAGGGGTTGAAATTGGTGACAAGCACATCGAGGTAATGATTCGCCAAATGCTTCGTAAAGTTCGTATCATGGACAATGGTTCAACTGATGTGCTTCCAGGTACTTTGATGGACATTTCTGATTTTGAAGCTTTGAATGAAACTGCACTCTTGAATGGTGAAATGCCTGCAACTGGTCGTCCAGTCTTGATGGGTATTACTAAAGCCTCTCTTGAAACAAATTCATTCTTGTCAGCTGCATCATTCCAAGAAACAACTCGTGTGCTTACAGATGCTGCAATTCGTGGTAAAGAAGACCACTTGCTTGGTTTGAAAGAAAATGTTATTATCGGTAAGATTATTCCTGCTGGTACTGGTATGTTCCGTTACCGTAACATCGAACCT
>rpoC_Lcl-049
ATGCGTATTGGTATCGCATCTCCACAAAAAATTCGTTACTGGTCATTCGGTGAAGTTAAAAAACCAGAAACAATTAACTATCGTACACAAAAACCTGAACGTGAAGGACTCTTTGATGAACGTATTTTCGGTCCTCAAAAAGACTGGGAATGTGCTTGTGGAAAACTTAAAGGTGTTTTCTACAAAAATCAAGTCTGTGAACTTTGTGGTGTTCAAGTAACAACTGCAAAATCACGTCGTGAACGTATGGGACATATTGAGCTTGCTGCTCCAATTTCACACATTTGGTACTTCAAAGGAATTCCATCACGTATGGGACTTGCTCTTGATATGAGTCCACGTGCACTTGAAGAAGTGATTTACTTTGCAAGTTATGTTGTGATTGATCCTAAAGAAACTGATCTTGAGAAGAAACAACTCTTGACTGAACGTGAATATCGTGAACAACTTTTGAAAAATGGTTTTGGTTCATTCGTTGCAAAAATGGGTGCTGAAGCGATTCAAGATTTGTTGAACGATGTTGATATTGATAAAGAAGTTTCTGAACTCAAAGAAGAGCTCAAAACAGTTACTGGACAACGTCGTGTAAAAATTATTCGTCGTTTGGACGTTTTGTCAGCTTTCAGAAAATCAGGAAATGCTTTATCTTGGATGGTCTTAAACGTATTACCAGTTATTCCACCAGATTTGCGTCCAATGGTTCAATTGGATGGTGGACGTTTTGCCACATCTGACTTGAATGACTTATACCGTCGTGTTATTAACCGTAATAACCGTTTGAAACGTTTGATGGAACTTAATGCTCCAAATATTATCGTTCAAAATGAAAAACGGATGCTTCAAGAAGCTGTTGATACTTTGATTGACAATGGTCGTCGTGGTCGTCCAATCACTGGTGCTGGTAACCGCCCATTGAAATCTCTTTCACACATGTTGAAAGGGAAACAAGGACGTTTCCGTCAAAACTTACTTGGTAAACGTGTTGACTATTCTGGACGTTCAGTTATCGCTGTAGGTCCAACACTCAAAATGTACCAATGTGGTGTTCCGCGTGAAATGGCGATTGAGTTGTTCAAACCATTCGTAATGGCTCAACTTGTTAAGAAAGAATTGGCTGCTAATATTCGTGCGGCTAAACGTAAAGTTGAACGTCAAGATTCTGATGTTTGGGATGTACTTGAAACAGTTGTTAAAGAACACCCTGTTCTTCTTAACCGCGCACCTACGCTTCACCGTTTAGGTATTCAAGCTTTTGAACCTGTCTTAATTGATGGTAAAGCCATCCGTCTTCACCCACTTGCTTGTGAAGCCTATAACGCCGACTTTGACGGTGACCAAATGGCCATTCACTTGCCATTGTCTGAAGAAGCACAAGCTGAAGCACGTCTTTTGATGCTTGCTGCTGAACATATCTTGAACCCTAAAGATGGTAAACCAGTTGTTACACCATCTCAAGATATGGTCCTTGGTAACTACTATCTTACTATGGAAGAAAAAGGTCGTGAAGGCGAAGGAATGATTTTTGCAACTCCTGAAGAAGTTGAAATTGCAATGCGTAATGGTTATGTACATTTACATACTCGTATCGGTATCGCAACAAAATCACTCAACAAACCTTGGACAGAAAACCAAAAAGATAAAATCTTGGTAACTACTGTTGGTAAAGTTATTTTCAACTCAATCATTCCTGAAGGAATGCCTTACTTGAACGAACCAACTGATGTTAACTTGACAACTTCAACTGATGACCGTTTCTTTATGGATGCTGGTCAAGATATCAAAGAAGTTTTGGCTGGAATTGATACTGTTCGTCCATTCAAAAAAGGATATCTTGGAAATATCATCGCTGAAGTCTTCAAACGTTACCGTACAACAGCTACATCTGAGTACCTTGACCGCTTGAAAAACCTTGGTTACCACCAATCTACTTTGGCTGGTTTGACTGTGGGTATCGCTGATATCCCTGTTGTTGAAGATAAACATAAAATCATCGATGCTGCACACAAACGTGTGGAACAAATCACTAAACAATTCCGTCGTGGTTTGATTACTGATGATGAACGTTATAACGCTGTTACAGGTGTTTGGCGTGATGCAAAAGAAGCCCTTGAAAAACGATTGATTGATGAACAGGATTTGACAAACCCAATCGTTATGATGATGGACTCTGGAGCCCGTGGTAATATCTCTAACTTCTCTCAACTTGCTGGTATGCGTGGTTTGATGGCCGCTCCTAATGGTAAAATCATGGAATTGCCTATCATCTCAAACTTCCGTGAGGGTCTTTCTGTCTTGGAAATGTTCTTCTCAACTCACGGTGCCCGTAAAGGGATGACCGATACGGCCCTTAAGACAGCCGACTCTGGTTATCTTACTCGTCGTTTGGTTGACGTTGCCCAAGATGTTATTATTCGTGAAGACGATTGTGGAACTGACCGTGGACTTGTAATTTCTGATATTGCTACTGGTAAAGAAATGGTTGAACCACTCTTTGAACGTTTGGTAGGTCGTTATACTCGTAAATCAGTGCTTCATCCAGAAACTGGTGAAATGATTATTGCTGACGACACTTTGATTTCTGAAGATGTTGCCCGTAAAATTATTGATGCTGGTGTTAAAGAAGTAACTATCCGTTCAGTATTTACATGTAAAACTCCACATGGTGTATGTAAACATTGTTATGGTATCAACTTGGCAACAGGTGATGCTGTTGAAGTTGGTGAAGCTGTTGGTACAATCGCCGCTCAATCAATCGGTGAACCTGGTACTCAATTGACAATGCGTACATTCCACACGGGTGGTGTTGCGTCAAGTTCAGATATCACTCAAGGTTTGCCTCGTGTTCAAGAAATCTTTGAAGCACGTAACCCTAAAGGGGAAGCAATCATCACTGAAGTAACTGGTACAGTTGAATCAATCGTTGAAGATCCTGCTACACGTACTCGTGAAATTACTGTTAAAGGTAAAACAGACACTCGTAGCTACACTGTAGGTATGGCTGATGTCTTGATGGTTGAAGAAGGTGAATTTATTCACCGTGGTGCACCTTTGATTCAAGGTTCTATCGAACCTAAACACTTGCTTCAAGTTCGTGATGCCTTGTCAGTTGAAACTTACTTGCTCGGTGAAGTACAAAAAACTTACCGTTCACAAGGGGTTGAAATTGGTGACAAACACATCGAGGTAATGGTTCGCCAAATGCTTCGTAAAGTTCGTGTCATGGATAATGGTTCAACTGATATCCTTCCAGGTACTTTGATGGATATTTCTGACTTTGAAGCTTTGAATGAAACTGCACTCTTGAATGGTGAAATGCCTGCAACTGGTCGTCCAGTCTTGATGGGTATTACTAAAGCCTCTCTTGAAACAAATTCATTCTTGTCAGCTGCATCATTCCAAGAAACAACTCGTGTCCTTACTGATGCCGCAATTCGTGGTAAAGAAGATCACTTGCTTGGTTTGAAAGAAAATGTTATTATCGGTAAGATTATTCCTGCTGGTACAGGTATGTTCCGTTACCGTAACATTGAACCT
>rpoC_Lcl-050
ATGCGTATTGGTATCGCATCTCCACAAAAAATTCGTTACTGGTCATTCGGTGAAGTTAAAAAACCAGAAACAATTAACTATCGTACACAAAAACCTGAACGTGAAGGACTCTTTGATGAACGTATTTTCGGTCCTCAAAAAGACTGGGAATGTGCTTGTGGAAAACTTAAAGGTGTTTTCTACAAAAATCAAGTCTGTGAACTTTGTGGTGTTCAAGTAACAACTGCAAAATCACGTCGTGAACGTATGGGACATATTGAGCTTGCTGCTCCAATTTCACACATTTGGTACTTCAAAGGAATTCCATCACGTATGGGACTTGCTCTTGATATGAGTCCACGTGCACTTGAAGAAGTGATTTACTTTGCAAGTTATGTTGTGATTGATCCTAAAGAAACTGATCTTGAGAAGAAACAACTCTTGACTGAACGTGAATATCGTGAACAACTTTTGAAAAATGGTTTTGGTTCATTCGTTGCAAAAATGGGTGCTGAAGCGATTCAAGATTTGTTGAACGATGTTGATATTGATAAAGAAGTTTCTGAACTCAAAGAAGAGCTCAAAACAGTTACTGGACAACGTCGTGTAAAAATTATTCGTCGTTTGGACGTTTTGTCAGCTTTCAGAAAATCAGGAAATGCTTTATCTTGGATGGTCTTAAACGTATTACCAGTTATTCCACCAGATTTGCGTCCAATGGTTCAATTGGATGGTGGACGTTTTGCCACATCTGACTTGAATGACTTATACCGTCGTGTTATTAACCGTAATAACCGTTTGAAACGTTTGATGGAACTTAATGCTCCAAATATTATCGTTCAAAATGAAAAACGGATGCTTCAAGAAGCTGTTGATACTTTGATTGACAATGGTCGTCGTGGTCGTCCAATCACTGGTGCTGGTAACCGCCCATTGAAATCTCTTTCACACATGTTGAAAGGGAAACAAGGACGTTTCCGTCAAAACTTACTTGGTAAACGTGTTGACTATTCTGGACGTTCAGTTATCGCTGTAGGTCCAACACTCAAAATGTACCAATGTGGTGTTCCGCGTGAAATGGCGATTGAGTTGTTCAAACCATTCGTAATGGCTCAACTTGTTAAGAAAGAATTGGCTGCTAATATTCGTGCGGCTAAACGTAAAGTTGAACGTCAAGATTCTGATGTTTGGGATGTACTTGAAACAGTTGTTAAAGAACACCCTGTTCTTCTTAACCGCGCACCTACGCTTCACCGTTTAGGTATTCAAGCTTTTGAACCTGTCTTAATTGATGGTAAAGCCATCCGTCTTCACCCACTTGCTTGTGAAGCCTATAACGCCGACTTTGACGGTGACCAAATGGCCATTCACTTGCCATTGTCTGAAGAAGCACAAGCTGAAGCACGTCTTTTGATGCTTGCTGCTGAACATATCTTGAACCCTAAAGATGGTAAACCAGTTGTTACACCATCTCAAGATATGGTCCTTGGTAACTACTATCTTACTATGGAAGAAAAAGGTCGTGAAGGCGAAGGAATGATTTTTGCAACTCCTGAAGAAGTTGAAATTGCAATGCGTAATGGTTATGTACATTTACATACTCGTATCGGTATCGCAACAAAATCACTCAACAAACCTTGGACAGAAAACCAAAAAGATAAAATCTTGGTAACTACTGTTGGTAAAGTTATTTTCAACTCAATCATTCCTGAAGGAATGCCTTACTTGAACGAACCAACTGATGTTAACTTGACAACTTCAACTGATGACCGTTTCTTTATGGATGCTGGTCAAGATATCAAAGAAGTTTTGGCTGGAATTGATACTGTTCGTCCATTCAAAAAAGGATATCTTGGAAATATCATCGCTGAAGTCTTCAAACGTTACCGTACAACAGCTACATCTGAGTACCTTGACCGCTTGAAAAACCTTGGTTACCACCAATCTACTTTGGCTGGTTTGACTGTGGGTATCGCTGATATCCCTGTTGTTGAAGATAAACATAAAATCATCGATGCTGCACACAAACGTGTGGAACAAATCACTAAACAATTCCGTCGTGGTTTGATTACTGATGATGAACGTTATAACGCTGTTACAGGTGTTTGGCGTGATGCAAAAGAAGCCCTTGAAAAACGATTGATTGATGAACAGGATTTGACAAACCCAATCGTTATGATGATGGACTCTGGAGCCCGTGGTAATATCTCTAACTTCTCTCAACTTGCTGGTATGCGTGGTTTGATGGCCGCTCCTAATGGTAAAATCATGGAATTGCCTATCATCTCAAACTTCCGTGAGGGTCTTTCTGTCTTGGAAATGTTCTTCTCAACTCACGGTGCCCGTAAAGGGATGACCGATACGGCCCTTAAGACAGCCGACTCTGGTTATCTTACTCGTCGTTTGGTTGACGTTGCCCAAGATGTTATTATTCGTGAAGACGATTGTGGAACTGACCGTGGACTTGTAATTTCTGATATTGCTACTGGTAAAGAAATGGTTGAACCACTCTTTGAACGTTTGGTAGGTCGTTATACTCGTAAATCAGTGCTTCATCCAGAAACTGGTGAAATGATTATTGCTGACGACACTTTGATTTCTGAAGATGTTGCCCGTAAAATTATTGATGCTGGTGTTAAAGAAGTAACTATCCGTTCAGTATTTACATGTAAAACTCCACATGGTGTATGTAAACATTGTTATGGTATCAACTTGGCAACAGGTGATGCTGTTGAAGTTGGTGAAGCTGTTGGTACAATCGCCGCTCAATCAATCGGTGAACCTGGTACTCAATTGACAATGCGTACATTCCACACGGGTGGTGTTGCGTCAAGTTCAGATATCACTCAAGGTTTGCCTCGTGTTCAAGAAATCTTTGAAGCACGTAACCCTAAAGGGGAAGCAATCATCACTGAAGTAACTGGTACAGTTGAATCAATCGTTGAAGATCCTGCTACACGTACTCGTGAAATTACTGTTAAAGGTAAAACAGACACTCGTAGCTACACTGTAGGTATGGCTGATGTCTTGATGGTTGAAGAAGGTGAATTTATTCACCGTGGTGCACCTTTGATTCAAGGTTCTATCGAACCTAAACACTTGCTTCAAGTTCGTGATGCCTTGTCAGTTGAAACTTACTTGCTCGGTGAAGTACAAAAAACTTACCGTTCACAAGGGGTTGAAATTGGTGACAAACACATCGAGGTAATGGTTCGCCAAATGCTTCGTAAAGTTCGTGTCATGGATAATGGTTCAACTGATATCCTTCCAGGTACTTTGATGGATATTTCTGACTTTGAAGCTTTGAATGAAACTGCACTCTTGAATGGTGAAATGCCTGCAACTGGTCGTCCAGTCTTGATGGGTATTACTAAAGCCTCTCTTGAAACAAATTCATTCTTGTCAGCTGCATCATTCCAAGAAACAACTCGTGTCCTTACTGATGCCGCAATTCGTGGTAAAGAAGATCACTTGCTTGGTTTGAAAGAAAATGTTATTATCGGTAAGATTATTCCTGCTGGTACAGGTATGTTCCGTTACCGTAACATTGAACCT
>rpoC_Lcl-051
ATGCGTATTGGTATCGCATCTCCACAAAAAATTCGTTACTGGTCATTCGGTGAAGTAAAAAAACCAGAAACAATTAACTATCGTACACAAAAACCTGAACGTGAAGGACTCTTTGACGAACGTATTTTCGGTCCTCAAAAAGACTGGGAATGTGCTTGTGGAAAACTTAAAGGTGTTTTCTATAAGAATCAAGTCTGTGAACTTTGTGGTGTTCAAGTAACAACTGCAAAATCACGTCGTGAACGTATGGGACATATTGAGCTTGCTGCTCCAATTTCACATATTTGGTATTTCAAGGGAATTCCATCACGTATGGGACTCGCTCTGAATATGAGCCCGCGTGCACTTGAAGAAGTAATTTACTTCGCAAGTTATGTGGTAATTGATCCAAAAGAAACTGATCTTGAGAAAAAACAACTCTTGACTGAGCGTGAATATCGTGAACAACTTTTGAAAAATGGTTTTGGTTCATTCGTTGCAAAAATGGGTGCTGAAGCAATTCAAGATTTGTTGAATGATGTTGATATTGACAAAGAAGTTGCTGAACTCAAAGAAGAACTCAAAACAGTGACTGGACAACGTCGTGTAAAAATTATTCGTCGTTTAGATGTTTTGTCAGCTTTCAGAAAATCAGGAAATGCTTTATCTTGGATGGTCTTAAACGTATTACCAGTTATTCCACCAGATTTGCGTCCAATGGTTCAATTAGATGGTGGACGTTTTGCCACATCTGACTTGAATGACTTGTATCGTCGTGTTATCAACCGTAATAACCGTTTGAAACGTTTGATGGAACTTAATGCTCCAAATATTATCGTTCAAAATGAAAAACGGATGCTCCAAGAAGCTGTTGATACTTTGATTGACAATGGTCGTCGTGGTCGTCCAATCACTGGTGCTGGTAACCGTCCATTGAAATCTCTTTCACACATGTTGAAAGGGAAACAAGGACGTTTCCGTCAAAACTTGCTTGGTAAACGTGTTGACTATTCTGGACGTTCAGTTATCGCTGTCGGTCCAACACTTAAAATGTACCAATGTGGTGTTCCACGTGAAATGGCGATTGAGTTGTTCAAACCATTTGTAATGGCACAACTTGTTAAAAAAGAATTGGCTGCTAATATTCGTGCGGCTAAACGTAAAGTTGAACGTCAAGATTCAGACGTTTGGGATATACTTGAAACGGTTGTTAAAGAACACCCTGTTCTCCTTAACCGCGCACCTACGCTTCACCGTTTGGGGATTCAAGCTTTTGAACCAGTCTTAATTGATGGTAAAGCCATTCGTCTTCACCCACTTGCTTGTGAAGCCTATAACGCCGACTTTGACGGTGACCAAATGGCCATTCACTTGCCATTGTCTGAAGAAGCACAAGCTGAAGCACGTCTTTTGATGCTTGCTGCTGAACATATCTTGAACCCTAAAGATGGTAAACCAGTTGTTACACCATCACAAGATATGGTCCTTGGTAACTACTACCTTACAATGGAAGAAAAAGGTCGTGAAGGCGAAGGAATGATTTTTGCAACTCCTGAAGAAGTTGAAATCGCAATGCGTAACGGTTATGTACACTTGCATACACGTATCGGTATCGCGACAAAATCACTCAATAAGCCTTGGACTGAAAATCAACAAGATAAAATCTTGGTAACCACTGTTGGTAAAGTTATTTTCAACTCAATCATTCCAGAAGGAATGCCTTACTTGAATGAACCAACTGATGTTAACTTGACAACTTCAACTGATGACCGTTTCTTTATGGATGCTGGTCAAAACATCAAAGAAGTTTTGGCTGGAATCGATACTGTTCGTCCATTCAAAAAAGGATATCTTGGAAATATTATCGCCGAAGTATTCAAACGTTACCGTACAACAGCTACATCTGAGTACCTTGACCGTTTGAAAGACCTTGGTTACCACCAATCTACTTTGGCTGGTTTGACTGTGGGTATCGCTGATATTCCTGTTGTTGAAGATAAACATGAAATCATTGATGCTGCGCATAAACGCGTAGAACAAATCACTAAACAATTCCGTCGCGGTTTGATTACTGATGATGAACGTTATAATGCCGTTACTGGTGTTTGGCGTGATGCAAAAGAGTCTCTCGAAAAACGATTGATTGAAGAACAAGATTTGACAAACCCAATCGTTATGATGATGGATTCTGGAGCCCGTGGTAATATTTCTAACTTCTCTCAACTTGCTGGTATGCGTGGATTGATGGCTGCTCCTAATGGTAAAATCATGGAATTGCCTATCATCTCTAACTTCCGTGAAGGACTTTCTGTCTTGGAAATGTTCTTCTCAACTCACGGTGCTCGTAAAGGGATGACCGATACGGCCCTTAAGACAGCCGACTCAGGTTACCTTACTCGTCGTTTGGTTGACGTTGCTCAAGATGTTATCATTCGTGAAGATGACTGTGGTACTGACCGCGGACTTGTGATTGCTGATATTGCAACTGGTAAAGAAATGGTTGAACCACTCTTTGAACGTTTGGTTGGTCGTTACACTCGTAAATCAGTCCTTCATCCAGAAACTGGTGAAATGATTATTGGCGATGATACTTTGATTTCTGAAGATATTGCTCGTAAAATCATTGAAGCTGGCGTTAAAGAAGTAACAATCCGTTCAGTATTTACATGTAAAACACCACATGGTGTATGTAAACATTGTTATGGTATCAACTTGGCAACAGGTGATGCTGTTGAAGTTGGTGAAGCTGTTGGTACAATCGCCGCTCAATCTATCGGTGAACCTGGTACTCAGTTGACAATGCGTACATTCCACACGGGTGGTGTTGCGTCAAGTTCAGATATTACTCAAGGTTTGCCTCGTGTCCAAGAAATCTTTGAAGCACGTAACCCTAAAGGGGAAGCAATCATCACTGAAGTAACTGGTACAGTTGAATCAATCGTTGAAGATGGCGCAACTCGTACTCGTGAAATTACTGTCAAAGGTAAAACAGATACTCGTAGCTACACTGTAGGTATGGCTGATGTCTTGATGGTTGAAGAAGGCGAATTTATCCACCGTGGTGCGCCTTTGATTCAAGGTTCTATTGAACCTAAACATTTGCTTCAAGTTCGTGATGCTTTGTCAGTGGAAACTTACTTGCTCGGTGAAGTTCAAAAAACTTACCGTTCACAAGGGGTTGAAATTGGTGACAAGCACATCGAGGTAATGGTTCGCCAAATGCTTCGTAAAGTTCGTATCATGGACAATGGTTCAATTGATGTGCTTCCAGGTACTTTGATGGACATTTCTGATTTTGAAGCTTTGAATGAAACTGCACTCTTGAATGGTGAAATGCCTGCAACTGGTCGTCCAGTCTTGATGGGTATTACTAAAGCCTCTCTTGAAACAAATTCATTCTTGTCAGCTGCGTCATTCCAAGAAACAACTCGTGTCCTTACTGATGCCGCAATTCGTGGTAAAGAAGACCATTTGCTTGGTTTGAAAGAAAATGTTATTATCGGTAAGATTATTCCTGCTGGTACAGGTATGTTCCGTTACCGTAACATCGAACCT
>rpoC_Lcl-052
ATGCGTATTGGTATCGCATCTCCACAAAAAATTCGTTACTGGTCATTCGGTGAAGTAAAAAAACCAGAAACAATTAACTATCGTACACAAAAACCTGAACGTGAAGGACTCTTTGACGAACGTATTTTCGGTCCTCAAAAAGACTGGGAATGTGCTTGTGGAAAACTTAAAGGTGTTTTCTATAAGAATCAAGTCTGTGAACTTTGTGGTGTTCAAGTAACAACTGCAAAATCACGTCGTGAACGTATGGGACATATTGAGCTTGCTGCTCCAATTTCACATATTTGGTATTTCAAGGGAATTCCATCACGTATGGGACTCGCTCTGGATATGAGCCCGCGTGCACTTGAAGAAGTAATTTACTTCGCAAGTTATGTGGTTATTGATCCAAAAGAAACTGATCTTGAGAAAAAACAACTCTTGACTGAGCGTGAATATCGTGAACAACTTTTGAAAAATGGTTTTGGTTCATTCGTTGCAAAAATGGGTGCTGAAGCAATTCAAGATTTGTTGAATGATGTTGATATTGACAAAGAAGTTGCTGAACTCAAAGAAGAACTCAAAACAGTGACTGGACAACGTCGTGTAAAAATTATTCGTCGTTTAGACGTTTTGTCAGCTTTCAGAAAATCAGGCAATGCTTTATCTTGGATGGTCTTAAACGTATTACCAGTTATTCCACCAGATTTGCGTCCAATGGTTCAATTAGATGGTGGACGTTTTGCCACATCTGACTTGAACGACTTGTATCGTCGTGTTATCAACCGTAATAACCGTTTGAAACGTTTGATGGAACTTAATGCTCCAAATATTATCGTTCAAAATGAAAAACGGATGCTCCAAGAAGCAGTTGATACATTGATTGACAACGGTCGTCGTGGTCGTCCAATCACTGGTGCTGGTAACCGTCCATTGAAATCTCTTTCACACATGTTGAAAGGGAAACAAGGACGTTTCCGTCAAAACTTGCTTGGTAAACGTGTTGACTATTCTGGACGTTCAGTTATCGCTGTCGGTCCAACACTCAAAATGTACCAATGTGGTGTTCCACGTGAAATGGCGATTGAGTTGTTCAAACCATTTGTAATGGCACAACTTGTTAAAAAAGAATTGGCTGCTAATATTCGTGCGGCTAAACGTAAAGTTGAACGTCAAGATTCAGACGTTTGGGATGTACTTGAAACGGTTGTTAAAGAACACCCTGTTCTCCTTAACCGCGCACCTACGCTTCACCGTTTGGGGATTCAAGCTTTTGAACCAGTCTTAATTGATGGTAAAGCCATCCGTCTTCACCCACTTGCTTGTGAAGCCTATAACGCCGACTTTGACGGTGACCAAATGGCCATTCACTTGCCATTGTCTGAAGAAGCACAAGCTGAAGCACGTCTTTTGATGCTTGCTGCTGAACATATCTTGAACCCTAAAGATGGTAAACCAGTTGTTACACCATCTCAAGATATGGTCCTTGGTAACTACTACCTTACAATGGAAGAAAAAGGTCGTGAAGGCGAAGGAATGATTTTTGCAACTCCTGAAGAAGTTGAAATCGCAATGCGTAACGGTTATGTACACTTGCATACACGTATTGGTATCGCGACAAAATCACTCAATAAACCTTGGACTGAAAATCAACAAGATAAAATCTTGGTAACCACTGTTGGTAAAGTTATTTTCAACTCAATCATTCCAGAAGGAATGCCTTACTTGAACGAACCAACTGATGTTAACTTGACAACTTCAACTGATGACCGCTTCTTTATGGATGCTGGTCAAAACATCAAAGAAGTTTTGGCTGGAATCGATACTGTTCGTCCATTCAAAAAAGGATATCTTGGAAATATTATCGCCGAAGTATTCAAACGTTACCGTACAACAGCTACATCTGAGTACCTTGACCGTTTGAAAGACCTTGGTTACCACCAATCTACTTTGGCTGGTTTGACTGTGGGTATCGCTGATATTCCTGTTGTTGAAGATAAACATGAAATCATTGATGCTGCGCATAAACGCGTAGAACAAATCACTAAACAATTCCGTCGCGGTTTGATTACTGATGATGAACGTTATAATGCCGTTACTGGTGTTTGGCGTGATGCAAAAGAGTCTCTCGAAAAACGATTGATTGAAGAACAAGATTTGACAAACCCAATCGTTATGATGATGGACTCTGGAGCCCGTGGTAATATTTCCAACTTCTCTCAACTTGCTGGTATGCGTGGATTGATGGCTGCTCCTAATGGTAAAATCATGGAATTGCCTATCATCTCTAACTTCCGTGAAGGACTTTCTGTCTTGGAAATGTTCTTCTCAACTCACGGTGCTCGTAAAGGGATGACCGATACGGCCCTTAAGACAGCCGACTCAGGTTACCTTACTCGTCGTTTGGTTGACGTTGCCCAAGATGTTATCATTCGTGAAGACGACTGTGGTACTGACCGTGGACTTGTGATTGCTGATATTGCAACTGGTAAAGAAATGGTTGAACCACTCTTTGAACGTTTGGTTGGTCGTTACACTCGTAAATCAGTCCTTCATCCAGAAACTGGTGAAATGATTATTGGCGATGATACTTTGATTTCTGAAGATATTGCTCGTAAAATCATTGAAGCTGACGTTAAAGAAGTAACAATCCGTTCAGTATTTACATGTAAAACACCACATGGTGTATGTAAACATTGTTATGGTATCAACTTGGCAACAGGTGATGCTGTTGAAGTTGGTGAAGCTGTTGGTACAATCGCCGCTCAATCTATCGGTGAACCTGGTACTCAGTTGACAATGCGTACATTCCACACGGGTGGTGTTGCGTCAAGTTCAGATATTACTCAAGGTTTGCCTCGTGTCCAAGAAATCTTTGAAGCACGTAACCCTAAAGGGGAAGCAATCATCACTGAAGTAACTGGTACAGTTGAATCAATCGTTGAAGATGGCGCAACTCGTACTCGTGAAATTACTGTCAAAGGTAAAACAGATACTCGTAGCTACACTGTAGGTATGGCTGATGTCTTGATGGTTGAAGAAGGCGAATTTATCCACCGTGGTGCGCCTTTGATTCAAGGTTCTATTGAACCTAAACATTTGCTTCAAGTTCGTGATGCTTTGTCAGTGGAAACTTACTTGCTCGGTGAAGTTCAAAAAACTTACCGTTCACAAGGGGTTGAAATTGGTGACAAGCACATCGAGGTAATGATTCGCCAAATGCTTCGTAAAGTTCGTATCATGGACAATGGTTCAACTGATGTGCTTCCAGGTACTTTGATGGACATTTCTGATTTTGAAGCTTTGAATGAAACTGCACTCTTGAATGGTGAAATGCCTGCAACTGGTCGTCCAGTCTTGATGGGTATTACTAAAGCCTCTCTTGAAACAAATTCATTCTTGTCAGCTGCATCATTCCAAGAAACAACTCGTGTGCTTACAGATGCTGCAATTCGTGGTAAAGAAGACCACTTGCTTGGTTTGAAAGAAAATGTTATTATCGGTAAGATTATTCCTGCTGGTACTGGTATGTTCCGTTACCGTAACATCGAACCT
>rpoC_Lcl-053
ATGCGTATTGGTATCGCATCTCCACAAAAAATTCGTTACTGGTCATTCGGTGAAGTTAAAAAACCAGAAACAATTAACTATCGTACACAAAAACCTGAACGTGAAGGACTCTTTGATGAACGTATTTTCGGTCCTCAAAAAGACTGGGAATGTGCTTGTGGAAAACTTAAAGGTGTTTTCTACAAAAATCAAGTTTGTGAACTTTGTGGTGTCCAAGTAACAACTGCAAAATCACGTCGTGAACGTATGGGACATATTGAGCTTGCTGCTCCAATTTCACACATTTGGTACTTCAAAGGAATTCCATCACGTATGGGACTTGCTCTTGATATGAGTCCACGTGCACTTGAAGAAGTGATTTACTTTGCAAGTTATGTTGTGATTGATCCTAAAGAAACTGATCTTGAGAAGAAACAACTCTTGACTGAACGTGAATATCGTGAACAACTTTTGAAAAATGGTTTTGGTTCATTCGTTGCAAAAATGGGTGCTGAAGCGATTCAAGATTTGTTGAACGATGTTGATATTGATAAAGAAGTTTCTGAACTCAAAGAAGAGCTCAAAACAGTTACTGGACAACGTCGTGTAAAAATTATTCGTCGTTTGGACGTTTTGTCAGCTTTCAGAAAATCAGGAAATGCTTTATCTTGGATGGTCTTAAACGTATTACCAGTTATTCCACCAGATTTGCGTCCAATGGTTCAATTAGATGGTGGACGTTTTGCCACATCTGACTTGAATGACTTATACCGTCGTGTTATTAACCGTAATAACCGTTTGAAACGTTTGATGGAACTTAATGCTCCAAATATTATCGTTCAAAATGAAAAACGGATGCTTCAAGAAGCTGTTGATACTTTGATTGACAATGGTCGTCGTGGTCGTCCAATCACTGGTGCTGGTAACCGCCCATTGAAATCTCTTTCACACATGTTGAAAGGGAAACAAGGACGTTTCCGTCAAAACTTGCTTGGTAAACGTGTTGACTATTCTGGACGTTCAGTTATCGCTGTAGGTCCAACACTCAAAATGTACCAATGTGGTGTTCCGCGTGAAATGGCGATTGAGTTGTTCAAACCATTCGTAATGGCTCAACTTGTTAAGAAAGAATTGGCTGCTAATATTCGTGCGGCTAAACGTAAAGTTGAACGTCAAGATTCTGATGTTTGGGATGTACTTGAAACAGTTGTTAAAGAACACCCTGTTCTTCTTAACCGCGCACCTACGCTTCACCGTTTGGGGATTCAAGCTTTTGAACCAGTCTTAATTGATGGTAAAGCCATCCGTCTTCACCCACTTGCTTGTGAAGCCTATAACGCCGACTTTGACGGTGACCAAATGGCCATTCACTTGCCATTGTCTGAAGAAGCACAAGCTGAAGCACGTCTTTTGATGCTTGCTGCTGAACATATCTTGAACCCTAAAGATGGTAAACCAGTTGTTACACCATCTCAAGATATGGTCCTTGGTAACTACTATCTTACGATGGAAGAAAAAGGTCGTGAAGGCGAAGGAATGATTTTTTCAACTCCTGAAGAAGTTGAAATTGCAATGCGTAATGGTTATGTACATTTACATACTCGTATCGGTATCGCAACAAAATCACTCAACAAACCTTGGACAGAAAACCAAAAAGATAAAATCTTGGTAACCACTGTTGGTAAAGTTATTTTCAACTCAATCATTCCTGAAGGAATGCCTTACTTGAACGAACCAACTGATGTTAACTTGACAACTTCAACTGATGACCGTTTCTTTATGGATGCTGGTCAAGATATCAAAGAAGTTTTGGCTGGAATTGATACTGTTCGTCCATTCAAAAAAGGATATCTTGGAAATATCATCGCTGAAGTCTTCAAACGTTACCGTACAACAGCTACATCTGAGTACCTTGACCGCTTGAAAGACCTTGGTTACCACCAATCTACTTTGGCTGGTTTGACTGTGGGTATCGCCGATATCCCTGTTGTTGAAGATAAACATAAAATCATCGATGCTGCACACAAACGTGTGGAACAAATCACTAAACAATTCCGTCGTGGTTTGATTACTGATGATGAACGTTATAACGCTGTTACAGGTGTTTGGCGTGATGCAAAAGAAGCCCTTGAAAAACGATTGATTGATGAACAAGATTTGACAAACCCAATCGTTATGATGATGGACTCTGGAGCCCGTGGTAATATCTCTAACTTCTCTCAACTTGCTGGTATGCGTGGTTTGATGGCCGCTCCTAATGGTAAAATCATGGAATTGCCTATCATCTCAAACTTCCGTGAGGGTCTTTCTGTCTTGGAAATGTTCTTCTCAACTCACGGTGCCCGTAAAGGGATGACCGATACGGCCCTTAAGACAGCCGACTCTGGTTATCTTACTCGTCGTTTGGTTGACGTTGCCCAAGATGTTATCATTCGTGAAGACGACTGTGGAACTGACCGTGGACTTGTAATTTCTGATATTGCTACTGGTAAAGAAATGGTTGAACCACTCTTTGAACGTTTGGTAGGTCGTTATACTCGTAAATCAGTGCTTCATCCAGAAACTGGTGAAATGATTATTGCTGACGACACTTTGATTTCTGAAGATGTTGCCCGTAAAATTATTGATGCTGGTGTTAAAGAAGTAACTATCCGTTCAGTATTTACATGTAAAACTCCACATGGTGTATGTAAACATTGTTATGGTATCAACTTGGCAACAGGTGATGCTGTTGAAGTTGGTGAAGCTGTTGGTACAATCGCCGCTCAATCAATCGGTGAACCTGGTACTCAGTTGACAATGCGTACATTCCACACGGGTGGTGTTGCGTCAAGTTCAGATATCACTCAAGGTTTGCCTCGTGTTCAAGAAATCTTTGAAGCACGTAACCCTAAAGGGGAAGCAATCATCACTGAAGTAACTGGTACAGTTGAATCAATCGTTGAAGATCCTGCTACACGTACTCGTGAAATTACTGTTAAAGGTAAAACAGACACTCGTAGCTACACTGTAGGTATGGCTGATGTCTTGATGGTTGAAGAAGGTGAATTTATTCACCGTGGTGCACCTTTGATTCAAGGTTCTATCGAACCTAAACACTTGCTTCAAGTTCGTGATGCCTTGTCAGTTGAAACTTACTTGCTCGGTGAAGTACAAAAAACTTACCGTTCACAAGGGGTTGAAATTGGTGACAAACACATCGAGGTAATGGTTCGCCAAATGCTTCGTAAAGTTCGTGTCATGGATAATGGTTCAACTGATATCCTTCCAGGTACTTTGATGGATATTTCTGACTTTGAAGCTTTGAATGAAACTGCACTCTTGAATGGTGAAATGCCTGCAACTGGTCGTCCAGTCTTGATGGGTATTACTAAAGCCTCTCTTGAAACAAATTCATTCTTGTCAGCTGCATCATTCCAAGAAACAACTCGTGTCCTTACTGATGCCGCAATTCGTGGTAAAGAAGATCACTTGCTTGGTTTGAAAGAAAATGTTATTATCGGTAAGATTATTCCTGCTGGTACAGGTATGTTCCGTTACCGTAACATTGAACCT
>rpoC_Lcl-054
ATGCGTATTGGTATCGCATCTCCACAAAAAATTCGTTACTGGTCATTCGGTGAAGTAAAAAAACCAGAAACAATTAACTATCGTACACAAAAACCTGAACGTGAAGGACTCTTTGACGAACGTATTTTCGGTCCTCAAAAAGACTGGGAATGTGCTTGTGGAAAACTTAAAGGTGTTTTCTATAAGAATCAAGTCTGTGAACTTTGTGGTGTTCAAGTAACAACTGCAAAATCACGTCGTGAACGTATGGGACATATTGAGCTTGCTGCTCCAATTTCACATATTTGGTATTTCAAGGGAATTCCATCACGTATGGGACTCGCTCTGGATATGAGCCCGCGTGCACTTGAAGAAGTAATTTACTTCGCAAGTTATGTGGTTATTGATCCAAAAGAAACTGATCTTGAGAAAAAACAACTCTTGACTGAGCGTGAATATCGTGAACAACTTTTGAAAAATGGTTTTGGTTCATTCGTTGCAAAAATGGGTGCTGAAGCAATTCAAGATTTGTTGAATGATGTTGATATTGACAAAGAAGTTGCTGAACTCAAAGAAGAACTCAAAACAGTGACTGGACAACGTCGTGTAAAAATTATTCGTCGTTTAGACGTTTTGTCAGCTTTCAGAAAATCAGGCAATGCTTTATCTTGGATGGTCTTAAACGTATTACCAGTTATTCCACCAGATTTGCGTCCAATGGTTCAATTAGATGGTGGACGTTTTGCCACATCTGACTTGAACGACTTGTATCGTCGTGTTATCAACCGTAATAACCGTTTGAAACGTTTGATGGAACTTAATGCTCCAAATATTATCGTTCAAAATGAAAAACGGATGCTCCAAGAAGCAGTTGATACATTGATTGACAACGGTCGTCGTGGTCGTCCAATCACTGGTGCTGGTAACCGTCCATTGAAATCTCTTTCACACATGTTGAAAGGGAAACAAGGACGTTTCCGTCAAAACTTGCTTGGTAAACGTGTTGACTATTCTGGACGTTCAGTTATCGCTGTCGGTCCAACACTCAAAATGTACCAATGTGGTGTTCCACGTGAAATGGCGATTGAGTTGTTCAAACCATTTGTAATGGCACAACTTGTTAAAAAAGAATTGGCTGCTAATATTCGTGCGGCTAAACGTAAAGTTGAACGTCAAGATTCAGACGTTTGGGATGTACTTGAAACGGTTGTTAAAGAACACCCTGTTCTCCTTAACCGCGCACCTACGCTTCACCGTTTGGGGATTCAAGCTTTTGAACCAGTCTTAATTGATGGTAAAGCCATCCGTCTTCACCCACTTGCTTGTGAAGCCTATAACGCCGACTTTGACGGTGACCAAATGGCCATTCACTTGCCATTGTCTGAAGAAGCACAAGCTGAAGCACGTCTTTTGATGCTTGCTGCTGAACATATCTTGAACCCTAAAGATGGTAAACCAGTTGTTACACCATCTCAAGATATGGTCCTTGGTAACTACTACCTTACAATGGAAGAAAAAGGTCGTGAAGGCGAAGGAATGATTTTTGCAACTCCTGAAGAAGTTGAAATCGCAATGCGTAACGGTTATGTACACTTGCATACACGTATTGGTATCGCGACAAAATCACTCAATAAACCTTGGACTGAAAATCAACAAGATAAAATCTTGGTAACCACTGTTGGTAAAGTTATTTTCAACTCAATCATTCCAGAAGGAATGCCTTACTTGAACGAACCAACTGATGTTAACTTGACAACTTCAACTGATGACCGCTTCTTTATGGATGCTGGTCAAAACATCAAAGAAGTTTTGGCTGGAATCGATACTGTTCGTCCATTCAAAAAAGGATATCTTGGAAATATTATCGCCGAAGTATTCAAACGTTACCGTACAACAGCTACATCTGAGTACCTTGACCGTTTGAAAGACCTTGGTTACCACCAATCTACTTTGGCTGGTTTGACTGTGGGTATCGCTGATATTCCTGTTGTTGAAGATAAACATGAAATCATTGATGCTGCGCATAAACGCGTAGAACAAATCACTAAACAATTCCGTCGCGGTTTGATTACTGATGATGAACGTTATAATGCCGTTACTGGTGTTTGGCGTGATGCAAAAGAGTCTCTCGAAAAACGATTGATTGAAGAACAAGATTTGACAAACCCAATCGTTATGATGATGGACTCTGGAGCCCGTGGTAATATTTCCAACTTCTCTCAACTTGCTGGTATGCGTGGATTGATGGCTGCTCCTAATGGTAAAATCATGGAATTGCCTATCATCTCTAACTTCCGTGAAGGACTTTCTGTCTTGGAAATGTTCTTCTCAACTCACGGTGCTCGTAAAGGGATGACCGATACGGCCCTTAAGACAGCCGACTCAGGTTACCTTACTCGTCGTTTGGTTGACGTTGCCCAAGATGTTATCATTCGTGAAGACGACTGTGGTACTGACCGTGGACTTGTGATTGCTGATATTGCAACTGGTAAAGAAATGGTTGAACCACTCTTTGAACGTTTGGTTGGTCGTTACACTCGTAAATCAGTCCTTCATCCAGAAACTGGTGAAATGATTATTGGCGATGATACTTTGATTTCTGAAGATATTGCTCGTAAAATCATTGAAGCTGACGTTAAAGAAGTAACAATCCGTTCAGTATTTACATGTAAAACACCACATGGTGTATGTAAACATTGTTATGGTATCAACTTGGCAACAGGTGATGCTGTTGAAGTTGGTGAAGCTGTTGGTACAATCGCCGCTCAATCTATCGGTGAACCTGGTACTCAGTTGACAATGCGTACATTCCACACGGGTGGTGTTGCGTCAAGTTCAGATATTACTCAAGGTTTGCCTCGTGTCCAAGAAATCTTTGAAGCACGTAACCCTAAAGGGGAAGCAATCATCACTGAAGTAACTGGTACAGTTGAATCAATCGTTGAAGATGGCGCAACTCGTACTCGTGAAATTACTGTCAAAGGTAAAACAGATACTCGTAGCTACACTGTAGGTATGGCTGATGTCTTGATGGTTGAAGAAGGCGAATTTATCCACCGTGGTGCGCCTTTGATTCAAGGTTCTATTGAACCTAAACATTTGCTTCAAGTTCGTGATGCTTTGTCAGTGGAAACTTACTTGCTCGGTGAAGTTCAAAAAACTTACCGTTCACAAGGGGTTGAAATTGGTGACAAGCACATCGAGGTAATGATTCGCCAAATGCTTCGTAAAGTTCGTATCATGGACAATGGTTCAACTGATGTGCTTCCAGGTACTTTGATGGACATTTCTGATTTTGAAGCTTTGAATGAAACTGCACTCTTGAATGGTGAAATGCCTGCAACTGGTCGTCCAGTCTTGATGGGTATTACTAAAGCCTCTCTTGAAACAAATTCATTCTTGTCAGCTGCATCATTCCAAGAAACAACTCGTGTGCTTACAGATGCTGCAATTCGTGGTAAAGAAGACCACTTGCTTGGTTTGAAAGAAAATGTTATTATCGGTAAGATTATTCCTGCTGGTACTGGTATGTTCCGTTACCGTAACATCGAACCT
>rpoC_Lcl-055
ATGCGTATTGGTATCGCATCTCCACAAAAAATTCGTTACTGGTCATTCGGTGAAGTTAAAAAACCAGAAACAATTAACTATCGTACACAAAAACCTGAACGTGAAGGACTCTTTGATGAACGTATTTTCGGTCCTCAAAAAGACTGGGAATGTGCTTGTGGAAAACTTAAAGGTGTTTTCTACAAAAATCAAGTCTGTGAACTTTGTGGTGTTCAAGTAACAACTGCAAAATCACGTCGTGAACGTATGGGACATATTGAGCTTGCTGCTCCAATTTCACACATTTGGTACTTCAAAGGAATTCCATCACGTATGGGACTTGCTCTTGATATGAGTCCACGTGCACTTGAAGAAGTAATTTACTTTGCAAGTTATGTTGTGATTGATCCTAAAGAAACTGATCTTGAGAAGAAACAACTCTTGACTGAACGTGAATATCGTGAACAACTTTTGAAAAATGGTTTTGGTTCATTCGTTGCAAAAATGGGTGCTGAAGCGATTCAAGATTTGTTGAACGATGTTGATATTGATAAAGAAGTTTCTGAACTCAAAGAAGAGCTCAAAACAGTTACTGGACAACGTCGTGTAAAAATTATTCGTCGTTTGGACGTTTTGTCAGCTTTCAGAAAATCAGGAAATGCTTTATCTTGGATGGTCTTAAACGTATTACCAGTTATTCCACCAGATTTGCGTCCAATGGTTCAATTGGATGGTGGACGTTTTGCCACATCTGACTTGAATGACTTATACCGTCGTGTTATTAACCGTAATAACCGTTTGAAACGTTTGATGGAACTTAATGCTCCAAATATTATCGTTCAAAATGAAAAACGGATGCTTCAAGAAGCTGTTGATACTTTGATTGACAATGGTCGTCGTGGTCGTCCAATCACTGGTGCTGGTAACCGTCCATTGAAATCTCTTTCACATATGTTGAAAGGGAAACAAGGACGTTTCCGTCAAAACTTGCTTGGTAAACGTGTTGACTATTCTGGACGTTCAGTTATCGCTGTAGGTCCAACACTCAAAATGTACCAATGTGGTGTTCCGCGTGAAATGGCGATTGAGTTGTTCAAACCATTCGTAATGGCTCAACTTGTTAAGAAAGAATTGGCTGCTAATATTCGTGCGGCTAAACGTAAAGTTGAACGTCAAGATTCTGATGTTTGGGATGTACTTGAAACAGTTGTTAAAGAACACCCTGTTCTTCTTAACCGCGCACCTACGCTTCACCGTTTAGGTATTCAAGCTTTTGAACCAGTCTTAATTGATGGTAAAGCCATCCGTCTTCACCCACTTGCTTGTGAAGCCTATAACGCCGACTTTGACGGTGACCAAATGGCCATTCACTTGCCATTGTCTGAAGAAGCACAAGCTGAAGCACGTCTTTTGATGCTTGCTGCTGAACATATCTTGAACCCTAAAGATGGTAAACCAGTTGTTACACCATCTCAAGATATGGTCCTTGGTAACTACTATCTTACGATGGAAGAAAAAGGTCGTGAAGGCGAAGGAATGATTTTTTCAACTCCTGAAGAAGTTGAAATTGCAATGCGTAATGGTTATGTACATTTACATACTCGTATCGGTATCGCAACAAAATCACTCAACAAACCTTGGACTGAAAACCAAAAAGATAAAATCTTGGTAACCACTGTTGGTAAAGTTATTTTCAACTCAATCATTCCTGAAGGAATGCCTTACTTGAACGAACCAACTGATGTTAACTTGACAACTTCAACTGATGACCGTTTCTTTATGGATGCTGGTCAAGATATCAAAGAAGTTTTGGCTGGAATTGATACTGTTCGTCCATTCAAAAAAGGATATCTTGGAAATATCATCGCTGAGGTCTTCAAACGTTACCGTACAACAGCTACATCTGAGTACCTTGACCGCTTGAAAGACCTTGGTTACCACCAATCTACTTTGGCTGGTTTGACTGTGGGTATCGCCGATATCCCTGTTGTTGAAGATAAACATGAAATCATTGATGCTGCACACAAACGTGTGGAACAAATCACTAAACAATTCCGTCGTGGTTTGATTACTGATGATGAACGTTATAACGCTGTTACAGGTGTTTGGCGTGATGCAAAAGAAGCCCTTGAAAAACGATTGATTGATGAACAAGATTTGACAAACCCAATCGTTATGATGATGGACTCTGGAGCCCGTGGTAATATCTCTAACTTCTCTCAACTTGCTGGTATGCGTGGTTTGATGGCCGCTCCTAATGGTAAAATCATGGAATTGCCTATCATCTCAAACTTCCGTGAAGGTCTTTCTGTCTTGGAAATGTTCTTCTCAACTCACGGTGCCCGTAAAGGGATGACCGATACGGCACTTAAGACAGCCGACTCTGGTTATCTTACTCGTCGTTTGGTTGACGTTGCCCAAGATGTTATCATTCGTGAAGACGACTGTGGAACTGACCGTGGACTTGTAATTTCTGATATTGCTACTGGTAAAGAAATGGTTGAACCACTCTTTGAACGCTTGGTAGGTCGTTATACTCGTAAATCAGTGCTTCATCCAGAAACTGGTGAAATGATTATTGCTGACGATACTTTGATTTCTGAAGATATTGCCCGTAAAATTATTGATGCTGGTGTTAAAGAAGTAACTATCCGTTCAGTATTTACATGTAAAACTCCACATGGTGTATGTAAACATTGTTATGGTATCAACTTGGCAACAGGTGATGCTGTTGAAGTTGGTGAAGCTGTTGGTACAATCGCCGCTCAATCAATCGGTGAACCTGGTACTCAGTTGACAATGCGTACATTCCACACGGGTGGTGTTGCGTCAAGTTCAGATATCACTCAAGGTTTGCCTCGTGTTCAAGAAATCTTTGAAGCACGTAACCCTAAAGGGGAAGCAATCATCACTGAAGTAACTGGTACAGTTGAATCAATCGTTGAAGATCCTGCTACACGTACTCGTGAAATTACTGTTAAAGGTAAAACAGACACTCGTAGCTATACTGTAGGTATGGCTGATGTCTTGATGGTTGAAGAAGGTGAATTTATTCACCGTGGTGCACCTTTGATTCAAGGTTCTATCGAACCTAAACACTTGCTTCAAGTTCGTGATGCTTTGTCAGTTGAAACTTACTTGCTCGGTGAAGTACAAAAAACTTACCGTTCACAAGGGGTTGAAATTGGTGACAAACACATCGAGGTAATGGTTCGCCAAATGCTTCGTAAAGTTCGTGTCATGGATAATGGTTCAACTGATATCCTTCCAGGTACTTTGATGGATATTTCTGACTTTGAAGCTTTGAATGAAACTGCACTCTTGAATGGTGAAATGCCTGCAACTGGTCGTCCAGTCTTGATGGGTATTACTAAAGCCTCTCTTGAAACAAATTCATTCTTGTCAGCTGCATCATTCCAAGAAACAACTCGTGTCCTTACTGATGCCGCAATTCGTGGTAAAGAAGATCACTTGCTTGGTTTGAAAGAAAATGTTATTATCGGTAAGATTATTCCTGCTGGTACAGGTATGTTCCGTTACCGTAACATTGAACCT
>rpoC_Lcl-056
ATGCGTATTGGTATCGCATCTCCACAAAAAATTCGTTACTGGTCATTCGGTGAAGTTAAAAAACCAGAAACAATTAACTATCGTACACAAAAACCTGAACGTGAAGGACTCTTTGATGAACGTATTTTCGGTCCTCAAAAAGACTGGGAATGTGCTTGTGGAAAACTTAAAGGTGTTTTCTACAAAAATCAAGTCTGTGAACTTTGTGGTGTTCAAGTAACAACTGCAAAATCACGTCGTGAACGTATGGGACATATTGAGCTTGCTGCTCCAATTTCACACATTTGGTACTTCAAAGGAATTCCATCACGTATGGGACTTGCTCTTGATATGAGTCCACGTGCACTTGAAGAAGTGATTTACTTTGCAAGTTATGTTGTGATTGATCCTAAAGAAACTGATCTTGAGAAGAAACAACTCTTGACTGAACGTGAATATCGTGAACAACTTTTGAAAAATGGTTTTGGTTCATTCGTTGCAAAAATGGGTGCTGAAGCGATTCAAGATTTGTTGAACGATGTTGATATTGATAAAGAAGTTTCTGAACTCAAAGAAGAGCTCAAAACAGTTACTGGACAACGTCGTGTAAAAATTATTCGTCGTTTGGACGTTTTGTCAGCTTTCAGAAAATCAGGAAATGCTTTATCTTGGATGGTCTTAAACGTATTACCAGTTATTCCACCAGATTTGCGTCCAATGGTTCAATTGGATGGTGGACGTTTTGCCACATCTGACTTGAATGACTTATACCGTCGTGTTATTAACCGTAATAACCGTTTGAAACGTTTGATGGAACTTAATGCTCCAAATATTATCGTTCAAAATGAAAAACGGATGCTTCAAGAAGCTGTTGATACTTTGATTGACAATGGTCGTCGTGGTCGTCCAATCACTGGTGCTGGTAACCGCCCATTGAAATCTCTTTCACACATGTTGAAAGGGAAACAAGGACGTTTCCGTCAAAACTTACTTGGTAAACGTGTTGACTATTCTGGACGTTCAGTTATCGCTGTAGGTCCAACACTCAAAATGTACCAATGTGGTGTTCCGCGTGAAATGGCGATTGAGTTGTTCAAACCATTCGTAATGGCTCAACTTGTTAAGAAAGAATTGGCTGCTAATATTCGTGCGGCTAAACGTAAAGTTGAACGTCAAGATTCTGATGTTTGGGATGTACTTGAAACAGTTGTTAAAGAACACCCTGTTCTTCTTAACCGCGCACCTACGCTTCACCGTTTAGGTATTCAAGCTTTTGAACCTGTCTTAATTGATGGTAAAGCCATCCGTCTTCACCCACTTGCTTGTGAAGCCTATAACGCCGACTTTGACGGTGACCAAATGGCCATTCACTTGCCATTGTCTGAAGAAGCACAAGCTGAAGCACGTCTTTTGATGCTTGCTGCTGAACATATCTTGAACCCTAAAGATGGTAAACCAGTTGTTACACCATCTCAAGATATGGTCCTTGGTAACTACTATCTTACTATGGAAGAAAAAGGTCGTGAAGGCGAAGGAATGATTTTTGCAACTCCTGAAGAAGTTGAAATTGCAATGCGTAATGGTTATGTACATTTACATACTCGTATCGGTATCGCAACAAAATCACTCAACAAACCTTGGACAGAAAACCAAAAAGATAAAATCTTGGTAACTACTGTTGGTAAAGTTATTTTCAACTCAATCATTCCTGAAGGAATGCCTTACTTGAACGAACCAACTGATGTTAACTTGACAACTTCAACTGATGACCGTTTCTTTATGGATGCTGGTCAAGATATCAAAGAAGTTTTGGCTGGAATTGATACTGTTCGTCCATTCAAAAAAGGATATCTTGGAAATATCATCGCTGAAGTCTTCAAACGTTACCGTACAACAGCTACATCTGAGTACCTTGACCGCTTGAAAAACCTTGGTTACCACCAATCTACTTTGGCTGGTTTGACTGTGGGTATCGCTGATATCCCTGTTGTTGAAGATAAACATAAAATCATCGATGCTGCACACAAACGTGTGGAACAAATCACTAAACAATTCCGTCGTGGTTTGATTACTGATGATGAACGTTATAACGCTGTTACAGGTGTTTGGCGTGATGCAAAAGAAGCCCTTGAAAAACGATTGATTGATGAACAGGATTTGACAAACCCAATCGTTATGATGATGGACTCTGGAGCCCGTGGTAATATCTCTAACTTCTCTCAACTTGCTGGTATGCGTGGTTTGATGGCCGCTCCTAATGGTAAAATCATGGAATTGCCTATCATCTCAAACTTCCGTGAGGGTCTTTCTGTCTTGGAAATGTTCTTCTCAACTCACGGTGCCCGTAAAGGGATGACCGATACGGCCCTTAAGACAGCCGACTCTGGTTATCTTACTCGTCGTTTGGTTGACGTTGCCCAAGATGTTATTATTCGTGAAGACGATTGTGGAACTGACCGTGGACTTGTAATTTCTGATATTGCTACTGGTAAAGAAATGGTTGAACCACTCTTTGAACGTTTGGTAGGTCGTTATACTCGTAAATCAGTGCTTCATCCAGAAACTGGTGAAATGATTATTGCTGACGACACTTTGATTTCTGAAGATGTTGCCCGTAAAATTATTGATGCTGGCGTTAAAGAAGTAACTATCCGTTCAGTATTTACATGTAAAACTCCACATGGTGTATGTAAACATTGTTATGGTATCAACTTGGCAACAGGTGATGCTGTTGAAGTTGGTGAAGCTGTTGGTACAATCGCCGCTCAATCAATCGGTGAACCTGGTACTCAATTGACAATGCGTACATTCCACACGGGTGGTGTTGCGTCAAGTTCAGATATCACTCAAGGTTTGCCTCGTGTTCAAGAAATCTTTGAAGCACGTAACCCTAAAGGGGAAGCAATCATCACTGAAGTAACTGGTACAGTTGAATCAATCGTTGAAGATCCTGCTACACGTACTCGTGAAATTACTGTTAAAGGTAAAACAGACACTCGTAGCTACACTGTAGGTATGGCTGATGTCTTGATGGTTGAAGAAGGTGAATTTATTCACCGTGGTGCACCTTTGATTCAAGGTTCTATCGAACCTAAACACTTGCTTCAAGTTCGTGATGCCTTGTCAGTTGAAACTTACTTGCTCGGTGAAGTACAAAAAACTTACCGTTCACAAGGGGTTGAAATTGGTGACAAACACATCGAGGTAATGGTTCGCCAAATGCTTCGTAAAGTTCGTGTCATGGATAATGGTTCAACTGATATCCTTCCAGGTACTTTGATGGATATTTCTGACTTTGAAGCTTTGAATGAAACTGCACTCTTGAATGGTGAAATGCCTGCAACTGGTCGTCCAGTCTTGATGGGTATTACTAAAGCCTCTCTTGAAACAAATTCATTCTTGTCAGCTGCATCATTCCAAGAAACAACTCGTGTCCTTACTGATGCCGCAATTCGTGGTAAAGAAGATCACTTGCTTGGTTTGAAAGAAAATGTTATTATCGGTAAGATTATTCCTGCTGGTACAGGTATGTTCCGTTACCGTAACATTGAACCT
>rpoC_Lcl-057
ATGCGTATTGGTATCGCATCTCCACAAAAAATTCGTTACTGGTCATTCGGTGAAGTTAAAAAACCAGAAACAATTAACTATCGTACACAAAAACCTGAACGTGAAGGACTCTTTGATGAACGTATTTTCGGTCCTCAAAAAGACTGGGAATGTGCTTGTGGAAAACTTAAAGGTGTTTTCTACAAAAATCAAGTCTGTGAACTTTGTGGTGTTCAAGTAACAACTGCAAAATCACGTCGTGAACGTATGGGACATATTGAGCTTGCTGCTCCAATTTCACACATTTGGTACTTCAAAGGAATTCCATCACGTATGGGACTTGCTCTTGATATGAGTCCACGTGCACTTGAAGAAGTGATTTACTTTGCAAGTTATGTTGTGATTGATCCTAAAGAAACTGATCTTGAGAAGAAACAACTCTTGACTGAACGTGAATATCGTGAACAACTTTTGAAAAATGGTTTTGGTTCATTCGTTGCAAAAATGGGTGCTGAAGCGATTCAAGATTTGTTGAACGATGTTGATATTGATAAAGAAGTTTCTGAACTCAAAGAAGAGCTCAAAACAGTTACTGGACAACGTCGTGTAAAAATTATTCGTCGTTTGGACGTTTTGTCAGCTTTCAGAAAATCAGGAAATGCTTTATCTTGGATGGTCTTAAACGTATTACCAGTTATTCCACCAGATTTGCGTCCAATGGTTCAATTGGATGGTGGACGTTTTGCCACATCTGACTTGAATGACTTATACCGTCGTGTTATTAACCGTAATAACCGTTTGAAACGTTTGATGGAACTTAATGCTCCAAATATTATCGTTCAAAATGAAAAACGGATGCTTCAAGAAGCTGTTGATACTTTGATTGACAATGGTCGTCGTGGTCGTCCAATCACTGGTGCTGGTAACCGCCCATTGAAATCTCTTTCACACATGTTGAAAGGGAAACAAGGACGTTTCCGTCAAAACTTACTTGGTAAACGTGTTGACTATTCTGGACGTTCAGTTATCGCTGTAGGTCCAACACTCAAAATGTACCAATGTGGTGTTCCGCGTGAAATGGCGATTGAGTTGTTCAAACCATTCGTAATGGCTCAACTTGTTAAGAAAGAATTGGCTGCTAATATTCGTGCGGCTAAACGTAAAGTTGAACGTCAAGATTCTGATGTTTGGGATGTACTTGAAACAGTTGTTAAAGAACACCCTGTTCTTCTTAACCGCGCACCTACGCTTCACCGTTTAGGTATTCAAGCTTTTGAACCTGTCTTAATTGATGGTAAAGCCATCCGTCTTCACCCACTTGCTTGTGAAGCCTATAACGCCGACTTTGACGGTGACCAAATGGCCATTCACTTGCCATTGTCTGAAGAAGCACAAGCTGAAGCACGTCTTTTGATGCTTGCTGCTGAACATATCTTGAACCCTAAAGATGGTAAACCAGTTGTTACACCATCTCAAGATATGGTCCTTGGTAACTACTATCTTACTATGGAAGAAAAAGGTCGTGAAGGCGAAGGAATGATTTTTGCAACTCCTGAAGAAGTTGAAATTGCAATGCGTAATGGTTATGTACATTTACATACTCGTATCGGTATCGCAACAAAATCACTCAACAAACCTTGGACAGAAAACCAAAAAGATAAAATCTTGGTAACTACTGTTGGTAAAGTTATTTTCAACTCAATCATTCCTGAAGGAATGCCTTACTTGAACGAACCAACTGATGTTAACTTGACAACTTCAACTGATGACCGTTTCTTTATGGATGCTGGTCAAGATATCAAAGAAGTTTTGGCTGGAATTGATACTGTTCGTCCATTCAAAAAAGGATATCTTGGAAATATCATCGCTGAAGTCTTCAAACGTTACCGTACAACAGCTACATCTGAGTACCTTGACCGCTTGAAAAACCTTGGTTACCACCAATCTACTTTGGCTGGTTTGACTGTGGGTATCGCTGATATCCCTGTTGTTGAAGATAAACATAAAATCATCGATGCTGCACACAAACGTGTGGAACAAATCACTAAACAATTCCGTCGTGGTTTGATTACTGATGATGAACGTTATAACGCTGTTACAGGTGTTTGGCGTGATGCAAAAGAAGCCCTTGAAAAACGATTGATTGATGAACAGGATTTGACAAACCCAATCGTTATGATGATGGACTCTGGAGCCCGTGGTAATATCTCTAACTTCTCTCAACTTGCTGGTATGCGTGGTTTGATGGCCGCTCCTAATGGTAAAATCATGGAATTGCCTATCATCTCAAACTTCCGTGAGGGTCTTTCTGTCTTGGAAATGTTCTTCTCAACTCACGGTGCCCGTAAAGGGATGACCGATACGGCCCTTAAGACAGCCGACTCTGGTTATCTTACTCGTCGTTTGGTTGACGTTGCCCAAGATGTTATTATTCGTGAAGACGATTGTGGAACTGACCGTGGACTTGTAATTTCTGATATTGCTACTGGTAAAGAAATGGTTGAACCACTCTTTGAACGTTTGGTAGGTCGTTATACTCGTAAATCAGTGCTTCATCCAGAAACTGGTGAAATGATTATTGCTGACGACACTTTGATTTCTGAAGATGTTGCCCGTAAAATTATTGATGCTGGTGTTAAAGAAGTAACTATCCGTTCAGTATTTACATGTAAAACTCCACATGGTGTATGTAAACATTGTTATGGTATCAACTTGGCAACAGGTGATGCTGTTGAAGTTGGTGAAGCTGTTGGTACAATCGCCGCTCAATCAATCGGTGAACCTGGTACTCAATTGACAATGCGTACATTCCACACGGGTGGTGTTGCGTCAAGTTCAGATATCACTCAAGGTTTGCCTCGTGTTCAAGAAATCTTTGAAGCACGTAACCCTAAAGGGGAAGCAATCATCACTGAAGTAACTGGTACAGTTGAATCAATCGTTGAAGATCCTGCTACACGTACTCGTGAAATTACTGTTAAAGGTAAAACAGACACTCGTAGCTACACTGTAGGTATGGCTGATGTCTTGATGGTTGAAGAAGGTGAATTTATTCACCGTGGTGCACCTTTGATTCAAGGTTCTATCGAACCTAAACACTTGCTTCAAGTTCGTGATGCCTTGTCAGTTGAAACTTACTTGCTCGGTGAAGTACAAAAAACTTACCGTTCACAAGGGGTTGAAATTGGTGACAAACACATCGAGGTAATGGTTCGCCAAATGCTTCGTAAAGTTCGTGTCATGGATAATGGTTCAACTGATATCCTTCCAGGTACTTTGATGGATATTTCTGACTTTGAAGCTTTGAATGAAACTGCACTCTTGAATGGTGAAATGCCTGCAACTGGTCGTCCAGTCTTGATGGGTATTACTAAAGCCTCTCTTGAAACAAATTCATTCTTGTCAGCTGCATCATTCCAAGAAACAACTCGTGTCCTTACTGATGCCGCAATTCGTGGTAAAGAAGATCACTTGCTTGGTTTGAAAGAAAATGTTATTATCGGTAAGATTATTCCTGCTGGTACAGGTATGTTCCGTTACCGTAACATTGAACCT
>rpoC_Lcl-058
ATGCGTATTGGTATCGCATCTCCACAAAAAATTCGTTACTGGTCATTCGGTGAAGTTAAAAAACCAGAAACAATTAACTATCGTACACAAAAACCTGAACGTGAAGGACTCTTTGATGAACGTATTTTCGGTCCTCAAAAAGACTGGGAATGTGCTTGTGGAAAACTTAAAGGTGTTTTCTACAAAAATCAAGTCTGTGAACTTTGTGGTGTTCAAGTAACAACTGCAAAATCACGTCGTGAACGTATGGGACATATTGAGCTTGCTGCTCCAATTTCACACATTTGGTACTTCAAAGGAATTCCATCACGTATGGGACTTGCTCTTGATATGAGTCCACGTGCACTTGAAGAAGTGATTTACTTTGCAAGTTATGTTGTGATTGATCCTAAAGAAACTGATCTTGAGAAGAAACAACTCTTGACTGAACGTGAATATCGTGAACAACTTTTGAAAAATGGTTTTGGTTCATTCGTTGCAAAAATGGGTGCTGAAGCGATTCAAGATTTGTTGAACGATGTTGATATTGATAAAGAAGTTTCTGAACTCAAAGAAGAGCTCAAAACAGTTACTGGACAACGTCGTGTAAAAATTATTCGTCGTTTGGACGTTTTGTCAGCTTTCAGAAAATCAGGAAATGCTTTATCTTGGATGGTCTTAAACGTATTACCAGTTATTCCACCAGATTTGCGTCCAATGGTTCAATTGGATGGTGGACGTTTTGCCACATCTGACTTGAATGACTTATACCGTCGTGTTATTAACCGTAATAACCGTTTGAAACGTTTGATGGAACTTAATGCTCCAAATATTATCGTTCAAAATGAAAAACGGATGCTTCAAGAAGCTGTTGATACTTTGATTGACAATGGTCGTCGTGGTCGTCCAATCACTGGTGCTGGTAACCGCCCATTGAAATCTCTTTCACACATGTTGAAAGGGAAACAAGGACGTTTCCGTCAAAACTTACTTGGTAAACGTGTTGACTATTCTGGACGTTCAGTTATCGCTGTAGGTCCAACACTCAAAATGTACCAATGTGGTGTTCCGCGTGAAATGGCGATTGAGTTGTTCAAACCATTCGTAATGGCTCAACTTGTTAAGAAAGAATTGGCTGCTAATATTCGTGCGGCTAAACGTAAAGTTGAACGTCAAGATTCTGATGTTTGGGATGTACTTGAAACAGTTGTTAAAGAACACCCTGTTCTTCTTAACCGCGCACCTACGCTTCACCGTTTAGGTATTCAAGCTTTTGAACCTGTCTTAATTGATGGTAAAGCCATCCGTCTTCACCCACTTGCTTGTGAAGCCTATAACGCCGACTTTGACGGTGACCAAATGGCCATTCACTTGCCATTGTCTGAAGAAGCACAAGCTGAAGCACGTCTTTTGATGCTTGCTGCTGAACATATCTTGAACCCTAAAGATGGTAAACCAGTTGTTACACCATCTCAAGATATGGTCCTTGGTAACTACTATCTTACTATGGAAGAAAAAGGTCGTGAAGGCGAAGGAATGATTTTTGCAACTCCTGAAGAAGTTGAAATTGCAATGCGTAATGGTTATGTACATTTACATACTCGTATCGGTATCGCAACAAAATCACTCAACAAACCTTGGACAGAAAACCAAAAAGATAAAATCTTGGTAACTACTGTTGGTAAAGTTATTTTCAACTCAATCATTCCTGAAGGAATGCCTTACTTGAACGAACCAACTGATGTTAACTTGACAACTTCAACTGATGACCGTTTCTTTATGGATGCTGGTCAAGATATCAAAGAAGTTTTGGCTGGAATTGATACTGTTCGTCCATTCAAAAAAGGATATCTTGGAAATATCATCGCTGAAGTCTTCAAACGTTACCGTACAACAGCTACATCTGAGTACCTTGACCGCTTGAAAAACCTTGGTTACCACCAATCTACTTTGGCTGGTTTGACTGTGGGTATCGCTGATATCCCTGTTGTTGAAGATAAACATAAAATCATCGATGCTGCACACAAACGTGTGGAACAAATCACTAAACAATTCCGTCGTGGTTTGATTACTGATGATGAACGTTATAACGCTGTTACAGGTGTTTGGCGTGATGCAAAAGAAGCCCTTGAAAAACGATTGATTGATGAACAGGATTTGACAAACCCAATCGTTATGATGATGGACTCTGGAGCCCGTGGTAATATCTCTAACTTCTCTCAACTTGCTGGTATGCGTGGTTTGATGGCCGCTCCTAATGGTAAAATCATGGAATTGCCTATCATCTCAAACTTCCGTGAGGGTCTTTCTGTCTTGGAAATGTTCTTCTCAACTCACGGTGCCCGTAAAGGGATGACCGATACGGCCCTTAAGACAGCCGACTCTGGTTATCTTACTCGTCGTTTGGTTGACGTTGCCCAAGATGTTATTATTCGTGAAGACGATTGTGGAACTGACCGTGGACTTGTAATTTCTGATATTGCTACTGGTAAAGAAATGGTTGAACCACTCTTTGAACGTTTGGTAGGTCGTTATACTCGTAAATCAGTGCTTCATCCAGAAACTGGTGAAATGATTATTGCTGACGACACTTTGATTTCTGAAGATGTTGCCCGTAAAATTATTGATGCTGGTGTTAAAGAAGTAACTATCCGTTCAGTATTTACATGTAAAACTCCACATGGTGTATGTAAACATTGTTATGGTATCAACTTGGCAACAGGTGATGCTGTTGAAGTTGGTGAAGCTGTTGGTACAATCGCCGCTCAATCAATCGGTGAACCTGGTACTCAATTGACAATGCGTACATTCCACACGGGTGGTGTTGCGTCAAGTTCAGATATCACTCAAGGTTTGCCTCGTGTTCAAGAAATCTTTGAAGCACGTAACCCTAAAGGGGAAGCAATCATCACTGAAGTAACTGGTACAGTTGAATCAATCGTTGAAGATCCTGCTACACGTACTCGTGAAATTACTGTTAAAGGTAAAACAGACACTCGTAGCTACACTGTAGGTATGGCTGATGTCTTGATGGTTGAAGAAGGTGAATTTATTCACCGTGGTGCACCTTTGATTCAAGGTTCTATCGAACCTAAACACTTGCTTCAAGTTCGTGATGCCTTGTCAGTTGAAACTTACTTGCTCGGTGAAGTACAAAAAACTTACCGTTCACAAGGGGTTGAAATTGGTGACAAACACATCGAGGTAATGGTTCGCCAAATGCTTCGTAAAGTTCGTGTCATGGATAATGGTTCAACTGATATCCTTCCAGGTACTTTGATGGATATTTCTGACTTTGAAGCTTTGAATGAAACTGCACTCTTGAATGGTGAAATGCCTGCAACTGGTCGTCCAGTCTTGATGGGTATTACTAAAGCCTCTCTTGAAACAAATTCATTCTTGTCAGCTGCATCATTCCAAGAAACAACTCGTGTCCTTACTGATGCCGCAATTCGTGGTAAAGAAGATCACTTGCTTGGTTTGAAAGAAAATGTTATTATCGGTAAGATTATTCCTGCTGGTACAGGTATGTTCCGTTACCGTAACATTGAACCT
>rpoC_Lcl-059
ATGCGTATTGGTATCGCATCTCCACAAAAAATTCGTTACTGGTCATTCGGTGAAGTTAAAAAACCAGAAACAATTAACTATCGTACACAAAAACCTGAACGTGAAGGACTCTTTGATGAACGTATTTTCGGTCCTCAAAAAGACTGGGAATGTGCTTGTGGAAAACTTAAAGGTGTTTTCTACAAAAATCAAGTCTGTGAACTTTGTGGTGTTCAAGTAACAACTGCAAAATCACGTCGTGAACGTATGGGACATATTGAGCTTGCTGCTCCAATTTCACACATTTGGTACTTCAAAGGAATTCCATCACGTATGGGACTTGCTCTTGATATGAGTCCACGTGCACTTGAAGAAGTGATTTACTTTGCAAGTTATGTTGTGATTGATCCTAAAGAAACTGATCTTGAGAAGAAACAACTCTTGACTGAACGTGAATATCGTGAACAACTTTTGAAAAATGGTTTTGGTTCATTCGTTGCAAAAATGGGTGCTGAAGCGATTCAAGATTTGTTGAACGATGTTGATATTGATAAAGAAGTTTCTGAACTCAAAGAAGAGCTCAAAACAGTTACTGGACAACGTCGTGTAAAAATTATTCGTCGTTTGGACGTTTTGTCAGCTTTCAGAAAATCAGGAAATGCTTTATCTTGGATGGTCTTAAACGTATTACCAGTTATTCCACCAGATTTGCGTCCAATGGTTCAATTGGATGGTGGACGTTTTGCCACATCTGACTTGAATGACTTATACCGTCGTGTTATTAACCGTAATAACCGTTTGAAACGTTTGATGGAACTTAATGCTCCAAATATTATCGTTCAAAATGAAAAACGGATGCTTCAAGAAGCTGTTGATACTTTGATTGACAATGGTCGTCGTGGTCGTCCAATCACTGGTGCTGGTAACCGCCCATTGAAATCTCTTTCACACATGTTGAAAGGGAAACAAGGACGTTTCCGTCAAAACTTACTTGGTAAACGTGTTGACTATTCTGGACGTTCAGTTATCGCTGTAGGTCCAACACTCAAAATGTACCAATGTGGTGTTCCGCGTGAAATGGCGATTGAGTTGTTCAAACCATTCGTAATGGCTCAACTTGTTAAGAAAGAATTGGCTGCTAATATTCGTGCGGCTAAACGTAAAGTTGAACGTCAAGATTCTGATGTTTGGGATGTACTTGAAACAGTTGTTAAAGAACACCCTGTTCTTCTTAACCGCGCACCTACGCTTCACCGTTTAGGTATTCAAGCTTTTGAACCAGTCTTAATTGATGGTAAAGCCATCCGTCTTCACCCACTTGCTTGTGAAGCCTATAACGCCGACTTTGACGGTGACCAAATGGCCATTCACTTGCCATTGTCTGAAGAAGCACAAGCTGAAGCACGTCTTTTGATGCTTGCTGCTGAACATATCTTGAACCCTAAAGATGGTAAACCAGTTGTTACACCATCTCAAGATATGGTCCTTGGTAACTACTATCTTACTATGGAAGAAAAAGGTCGTGAAGGCGAAGGAATGATTTTTGCAACTCCTGAAGAAGTTGAAATTGCAATGCGTAATGGTTATGTACATTTACATACTCGTATCGGTATCGCAACAAAATCACTCAACAAACCTTGGACAGAAAACCAAAAAGATAAAATCTTGGTAACTACTGTTGGTAAAGTTATTTTCAACACAATCATTCCTGAAGGAATGCCTTACTTGAACGAACCAACTGATGTTAACTTGACAACTTCAACTGATGACCGTTTCTTTATGGATGCTGGTCAAGATATCAAAGAAGTTTTGACTGGAATTGATACTGTTCGTCCATTCAAAAAAGGATATCTTGGAAATATCATCGCTGAAGTCTTCAAACGTTACCGTACAACAGCTACATCTGAGTACCTTGACCGCTTGAAAAACCTTGGTTACCACCAATCTACTTTGGCTGGTTTGACTGTGGGTATCGCTGATATCCCTGTTGTTGAAGATAAACATAAAATCATCGATGCTGCACACAAACGTGTGGAACAAATCACTAAACAATTCCGTCGTGGTTTGATTACTGATGATGAACGTTATAACGCTGTTACAGGTGTTTGGCGTGATGCAAAAGAAGCCCTTGAAAAACGATTGATTGATGAACAGGATTTGACAAACCCAATCGTTATGATGATGGACTCTGGAGCCCGTGGTAATATCTCTAACTTCTCTCAACTTGCTGGTATGCGTGGTTTGATGGCCGCTCCTAATGGTAAAATCATGGAATTGCCTATCATCTCAAACTTCCGTGAGGGTCTTTCTGTCTTGGAAATGTTCTTCTCAACTCACGGTGCCCGTAAAGGGATGACCGATACGGCCCTTAAGACAGCCGACTCTGGTTATCTTACTCGTCGTTTGGTTGACGTTGCCCAAGATGTTATTATTCGTGAAGACGATTGTGGAACTGACCGTGGACTTGTAATTTCTGATATTGCTACTGGTAAAGAAATGGTTGAACCACTCTTTGAACGTTTGGTAGGTCGTTATACTCGTAAATCAGTGCTTCATCCAGAAACTGGTGAAATGATTATTGCTGACGACACTTTGATTTCTGAAGATGTTGCCCGTAAAATTATTGATGCTGGTGTTAAAGAAGTAACTATCCGTTCAGTATTTACATGTAAAACTCCACATGGTGTATGTAAACATTGTTATGGTATCAACTTGGCAACAGGTGATGCTGTTGAAGTTGGTGAAGCTGTTGGTACAATCGCCGCTCAATCAATCGGTGAACCTGGTACTCAATTGACAATGCGTACATTCCACACGGGTGGTGTTGCGTCAAGTTCAGATATCACTCAAGGTTTGCCTCGTGTTCAAGAAATCTTTGAAGCACGTAACCCTAAAGGGGAAGCAATCATCACTGAAGTAACTGGTACAGTTGAATCAATCGTTGAAGATCCTGCTACACGTACTCGTGAAATTACTGTTAAAGGTAAAACAGACACTCGTAGCTACACTGTAGGTATGGCTGATGTCTTGATGGTTGAAGAAGGTGAATTTATTCACCGTGGTGCACCTTTGATTCAAGGTTCTATCGAACCTAAACACCTGCTTCAAGTTCGTGATGCCTTGTCAGTTGAAACTTACTTGCTCGGTGAAGTACAAAAAACTTACCGTTCACAAGGGGTTGAAATTGGTGACAAACACATCGAGGTAATGGTTCGCCAAATGCTTCGTAAAGTTCGTGTCATGGATAATGGTTCAACTGATATCCTTCCAGGTACTTTGATGGATATTTCTGACTTTGAAGCTTTGAATGAAACTGCACTCTTGAATGGTGAAATGCCTGCAACTGGTCGTCCAGTCTTGATGGGTATTACTAAAGCCTCTCTTGAAACAAATTCATTCTTGTCAGCTGCATCATTCCAAGAAACAACTCGTGTCCTTACTGATGCCGCAATTCGTGGTAAAGAAGATCACTTGCTTGGTTTGAAAGAAAATGTTATTATCGGTAAGATTATTCCTGCTGGTACAGGTATGTTCCGTTACCGTAACATTGAACCT
>rpoC_Lcl-060
ATGCGTATTGGTATCGCATCTCCACAAAAAATTCGTTACTGGTCATTCGGTGAAGTAAAAAAACCAGAAACAATTAACTATCGTACACAAAAACCTGAACGTGAAGGACTCTTTGACGAACGTATTTTCGGTCCTCAAAAAGACTGGGAATGTGCTTGTGGAAAACTTAAAGGTGTTTTCTATAAGAATCAAGTCTGTGAACTTTGTGGTGTTCAAGTAACAACTGCAAAATCACGTCGTGAACGTATGGGACATATTGAGCTTGCTGCTCCAATTTCACATATTTGGTATTTCAAGGGAATTCCATCACGTATGGGACTCGCTCTGAATATGAGCCCGCGTGCACTTGAAGAAGTAATTTACTTCGCAAGTTATGTGGTAATTGATCCAAAAGAAACTGATCTTGAGAAAAAACAACTCTTGACTGAGCGTGAATATCGTGAACAACTTTTGAAAAATGGTTTTGGTTCATTCGTTGCAAAAATGGGTGCTGAAGCAATTCAAGATTTGTTGAATGATGTTGATATTGACAAAGAAGTTGCTGAACTCAAAGAAGAACTCAAAACAGTGACTGGACAACGTCGTGTAAAAATTATTCGTCGTTTAGATGTTTTGTCAGCTTTCAGAAAATCAGGAAATGCTTTATCTTGGATGGTCTTAAACGTATTACCAGTTATTCCACCAGATTTGCGTCCAATGGTTCAATTAGATGGTGGACGTTTTGCCACATCTGACTTGAATGACTTGTATCGTCGTGTTATCAACCGTAATAACCGTTTGAAACGTTTGATGGAACTTAATGCTCCAAATATTATCGTTCAAAATGAAAAACGGATGCTCCAAGAAGCTGTTGATACTTTGATTGACAATGGTCGTCGTGGTCGTCCAATCACTGGTGCTGGTAACCGTCCATTGAAATCTCTTTCACACATGTTGAAAGGGAAACAAGGACGTTTCCGTCAAAACTTGCTTGGTAAACGTGTTGACTATTCTGGACGTTCAGTTATCGCTGTCGGTCCAACACTTAAAATGTACCAATGTGGTGTTCCACGTGAAATGGCGATTGAGTTGTTCAAACCATTTGTAATGGCACAACTTGTTAAAAAAGAATTGGCTGCTAATATTCGTGCGGCTAAACGTAAAGTTGAACGTCAAGATTCAGACGTTTGGGATATACTTGAAACGGTTGTTAAAGAACACCCTGTTCTCCTTAACCGCGCACCTACGCTTCACCGTTTGGGGATTCAAGCTTTTGAACCAGTCTTAATTGATGGTAAAGCCATTCGTCTTCACCCACTTGCTTGTGAAGCCTATAACGCCGACTTTGACGGTGACCAAATGGCCATTCACTTGCCATTGTCTGAAGAAGCACAAGCTGAAGCACGTCTTTTGATGCTTGCTGCTGAACATATCTTGAACCCTAAAGATGGTAAACCAGTTGTTACACCATCACAAGATATGGTCCTTGGTAACTACTACCTTACAATGGAAGAAAAAGGTCGTGAAGGCGAAGGAATGATTTTTGCAACTCCTGAAGAAGTTGAAATCGCAATGCGTAACGGTTATGTACACTTGCATACACGTATCGGTATCGCGACAAAATCACTCAATAAGCCTTGGACTGAAAATCAACAAGATAAAATCTTGGTAACCACTGTTGGTAAAGTTATTTTCAACTCAATCATTCCAGAAGGAATGCCTTACTTGAATGAACCAACTGATGTTAACTTGACAACTTCAACTGATGACCGTTTCTTTATGGATGCTGGTCAAAACATCAAAGAAGTTTTGGCTGGAATCGATACTGTTCGTCCATTCAAAAAAGGATATCTTGGAAATATTATCGCCGAAGTATTCAAACGTTACCGTACAACAGCTACATCTGAGTACCTTGACCGTTTGAAAGACCTTGGTTACCACCAATCTACTTTGGCTGGTTTGACTGTGGGTATCGCTGATATTCCTGTTGTTGAAGATAAACATGAAATCATTGATGCTGCGCATAAACGCGTAGAACAAATCACTAAACAATTCCGTCGCGGTTTGATTACTGATGATGAACGTTATAATGCCGTTACTGGTGTTTGGCGTGATGCAAAAGAGTCTCTCGAAAAACGATTGATTGAAGAACAAGATTTGACAAACCCAATCGTTATGATGATGGATTCTGGAGCCCGTGGTAATATTTCTAACTTCTCTCAACTTGCTGGTATGCGTGGATTGATGGCTGCTCCTAATGGTAAAATCATGGAATTGCCTATCATCTCTAACTTCCGTGAAGGACTTTCTGTCTTGGAAATGTTCTTCTCAACTCACGGTGCTCGTAAAGGGATGACCGATACGGCCCTTAAGACAGCCGACTCAGGTTACCTTACTCGTCGTTTGGTTGACGTTGCTCAAGATGTTATCATTCGTGAAGATGACTGTGGTACTGACCGCGGACTTGTGATTGCTGATATTGCAACTGGTAAAGAAATGGTTGAACCACTCTTTGAACGTTTGGTTGGTCGTTACACTCGTAAATCAGTCCTTCATCCAGAAACTGGTGAAATGATTATTGGCGATGATACTTTGATTTCTGAAGATATTGCTCGTAAAATCATTGAAGCTGGCGTTAAAGAAGTAACAATCCGTTCAGTATTTACATGTAAAACACCACATGGTGTATGTAAACATTGTTATGGTATCAACTTGGCAACAGGTGATGCTGTTGAAGTTGGTGAAGCTGTTGGTACAATCGCCGCTCAATCTATCGGTGAACCTGGTACTCAGTTGACAATGCGTACATTCCACACGGGTGGTGTTGCGTCAAGTTCAGATATTACTCAAGGTTTGCCTCGTGTCCAAGAAATCTTTGAAGCACGTAACCCTAAAGGGGAAGCAATCATCACTGAAGTAACTGGTACAGTTGAATCAATCGTTGAAGATGGCGCAACTCGTACTCGTGAAATTACTGTCAAAGGTAAAACAGATACTCGTAGCTACACTGTAGGTATGGCTGATGTCTTGATGGTTGAAGAAGGCGAATTTATCCACCGTGGTGCGCCTTTGATTCAAGGTTCTATTGAACCTAAACATTTGCTTCAAGTTCGTGATGCTTTGTCAGTGGAAACTTACTTGCTCGGTGAAGTTCAAAAAACTTACCGTTCACAAGGGGTTGAAATTGGTGACAAGCACATCGAGGTAATGGTTCGCCAAATGCTTCGTAAAGTTCGTATCATGGACAATGGTTCAATTGATGTGCTTCCAGGTACTTTGATGGACATTTCTGATTTTGAAGCTTTGAATGAAACTGCACTCTTGAATGGTGAAATGCCTGCAACTGGTCGTCCAGTCTTGATGGGTATTACTAAAGCCTCTCTTGAAACAAATTCATTCTTGTCAGCTGCGTCATTCCAAGAAACAACTCGTGTCCTTACTGATGCCGCAATTCGTGGTAAAGAAGACCATTTGCTTGGTTTGAAAGAAAATGTTATTATCGGTAAGATTATTCCTGCTGGTACAGGTATGTTCCGTTACCGTAACATCGAACCT
>rpoC_Lcl-061
ATGCGTATTGGTATCGCATCTCCACAAAAAATTCGTTACTGGTCATTCGGTGAAGTTAAAAAACCAGAAACAATTAACTATCGTACACAAAAACCTGAACGTGAAGGACTCTTTGATGAACGTATTTTCGGTCCTCAAAAAGACTGGGAATGTGCTTGTGGAAAACTTAAAGGTGTTTTCTACAAAAATCAAGTTTGTGAACTTTGTGGTGTCCAAGTAACAACTGCAAAATCACGTCGTGAACGTATGGGACATATTGAGCTTGCTGCTCCAATTTCACACATTTGGTACTTCAAAGGAATTCCATCACGTATGGGACTTGCTCTTGATATGAGTCCACGTGCACTTGAAGAAGTGATTTACTTTGCAAGTTATGTTGTGATTGATCCTAAAGAAACTGATCTTGAGAAGAAACAACTCTTGACTGAACGTGAATATCGTGAACAACTTTTGAAAAATGGTTTTGGTTCATTCGTTGCAAAAATGGGTGCTGAAGCGATTCAAGATTTGTTGAACGATGTTGATATTGATAAAGAAGTTTCTGAACTCAAAGAAGAGCTCAAAACAGTTACTGGACAACGTCGTGTAAAAATTATTCGTCGTTTGGACGTTTTGTCAGCTTTCAGAAAATCAGGAAATGCTTTATCTTGGATGGTCTTAAACGTATTACCAGTTATTCCACCAGATTTGCGTCCAATGGTTCAATTAGATGGTGGACGTTTTGCCACATCTGACTTGAATGACTTATACCGTCGTGTTATTAACCGTAATAACCGTTTGAAACGTTTGATGGAACTTAATGCTCCAAATATTATCGTTCAAAATGAAAAACGGATGCTTCAAGAAGCTGTTGATACTTTGATTGACAATGGTCGTCGTGGTCGTCCAATCACTGGTGCTGGTAACCGCCCATTGAAATCTCTTTCACACATGTTGAAAGGGAAACAAGGACGTTTCCGTCAAAACTTGCTTGGTAAACGTGTTGACTATTCTGGACGTTCAGTTATCGCTGTAGGTCCAACACTCAAAATGTACCAATGTGGTGTTCCGCGTGAAATGGCGATTGAGTTGTTCAAACCATTCGTAATGGCTCAACTTGTTAAGAAAGAATTGGCTGCTAATATTCGTGCGGCTAAACGTAAAGTTGAACGTCAAGATTCTGATGTTTGGGATGTACTTGAAACAGTTGTTAAAGAACACCCTGTTCTTCTTAACCGCGCACCTACGCTTCACCGTTTGGGGATTCAAGCTTTTGAACCAGTCTTAATTGATGGTAAAGCCATCCGTCTTCACCCACTTGCTTGTGAAGCCTATAACGCCGACTTTGATGGTGACCAAATGGCCATTCACTTGCCATTGTCTGAAGAAGCACAAGCTGAAGCACGTCTTTTGATGCTTGCTGCTGAACATATCTTGAACCCTAAAGATGGTAAACCAGTCGTTACACCATCTCAAGATATGGTCCTTGGGAACTACTACCTTACTATGGAAGAAAAAGGTCGTGAAGGCGAAGGAATGATTTTTGCAACTCCTGAAGAAGTTGAAATTGCAATGCGTAATGGTTATGTACATTTACATACTCGTATCGGTATCGCAACAAAATCACTCAACAAACCTTGGACAGAAAACCAAAAAGATAAAATCTTGGTAACTACTGTTGGTAAAGTTATTTTCAACTCAATCATTCCTGAAGGAATGCCTTACTTGAACGAACCAACTGATGTTAACTTGACAACTTCAACTGATGACCGTTTCTTTATGGATGCTGGTCAAGATATCAAAGAAGTTTTGGCTGGAATTGATACTGTTCGTCCATTCAAAAAAGGATATCTTGGAAATATCATCGCTGAAGTCTTCAAACGTTACCGTACAACAGCTACATCTGAGTACCTTGACCGCTTGAAAGACCTTGGTTACCACCAATCTACTTTGGCTGGTTTGACTGTGGGTATCGCTGATATCCCTGTTGTTGAAGATAAACATAAAATCATCGATGCTGCACACAAACGTGTGGAACAAATCACTAAACAATTCCGTCGTGGTTTGATTACTGATGATGAACGTTATAACGCTGTTACAGGTGTTTGGCGTGATGCAAAAGAAGCCCTTGAAAAACGATTGATTGATGAACAAGATTTGACAAACCCAATCGTTATGATGATGGACTCTGGAGCCCGTGGTAATATCTCTAACTTCTCTCAACTTGCTGGTATGCGTGGTTTGATGGCCGCTCCTAATGGTAAAATCATGGAATTGCCTATCATCTCAAACTTCCGTGAGGGTCTTTCTGTCTTGGAAATGTTCTTCTCAACTCACGGTGCCCGTAAAGGGATGACCGATACGGCCCTTAAGACAGCCGACTCTGGTTATCTTACTCGTCGTTTGGTTGACGTTGCCCAAGATGTTATCATTCGTGAAGACGACTGTGGAACTGACCGTGGACTTGTAATTTCTGATATTGCTACTGGTAAAGAAATGGTTGAACCACTCTTTGAACGTTTGGTAGGTCGTTATACTCGTAAATCAGTGCTTCATCCAGAAACTGGTGAAATGATTATTGCTGACGACACTTTGATTTCTGAAGATGTTGCCCGTAAAATTATCGATGCTGGTGTTAAAGAAGTAACTATCCGTTCAGTATTTACATGTAAAACTCCACATGGTGTATGTAAACATTGTTATGGTATCAACTTGGCAACAGGTGATGCTGTTGAAGTTGGTGAAGCTGTTGGTACAATCGCCGCTCAATCAATCGGTGAACCTGGTACTCAGTTGACAATGCGTACATTCCACACGGGTGGTGTTGCGTCAAGTTCAGATATCACTCAAGGTTTGCCTCGTGTTCAAGAAATCTTTGAAGCACGTAACCCTAAAGGGGAAGCAATCATCACTGAAGTAACTGGTACAGTTGAATCAATCGTTGAAGATCCTGCTACACGTACTCGTGAAATTACTGTTAAAGGTAAAACAGACACTCGTAGCTACACTGTAGGTATGGCTGATGTCTTGATGGTTGAAGAAGGTGAATTTATTCACCGTGGTGCACCTTTGATTCAGGGTTCTATCGAACCTAAACACTTGCTTCAAGTTCGTGATGCCTTGTCAGTTGAAACTTACTTGCTCGGTGAAGTACAAAAAACTTACCGTTCACAAGGGGTTGAAATTGGTGACAAACACATCGAGGTAATGGTTCGCCAAATGCTTCGTAAAGTTCGTGTCATGGATAATGGTTCAACTGATATCCTTCCAGGTACTTTGATGGATATTTCTGACTTTGAAGCTTTGAATGAAACTGCACTCTTGAATGGTGAAATGCCTGCAACTGGTCGTCCAGTCTTGATGGGTATTACTAAAGCCTCTCTTGAAACAAATTCATTCTTGTCAGCTGCATCATTCCAAGAAACAACTCGTGTCCTTACTGATGCCGCAATTCGTGGTAAAGAAGATCACTTGCTTGGTTTGAAAGAAAATGTTATTATCGGTAAGATTATTCCTGCTGGTACAGGTATGTTCCGTTACCGTAACATTGAACCT
>rpoC_Lcl-062
ATGCGTATTGGTATCGCATCTCCACAAAAAATTCGTTACTGGTCATTCGGTGAAGTTAAAAAACCAGAAACAATTAACTATCGTACACAAAAACCTGAACGTGAAGGACTCTTTGATGAACGTATTTTCGGTCCTCAAAAAGACTGGGAATGTGCTTGTGGAAAACTTAAAGGTGTTTTCTACAAAAATCAAGTCTGTGAACTTTGTGGTGTTCAAGTAACAACTGCAAAATCACGTCGTGAACGTATGGGACATATTGAGCTTGCTGCTCCAATTTCACACATTTGGTACTTCAAAGGAATTCCATCACGTATGGGACTTGCTCTTGATATGAGTCCACGTGCACTTGAAGAAGTGATTTACTTTGCAAGTTATGTTGTGATTGATCCTAAAGAAACTGATCTTGAGAAGAAACAACTCTTGACTGAACGTGAATATCGTGAACAACTTTTGAAAAATGGTTTTGGTTCATTCGTTGCAAAAATGGGTGCTGAAGCGATTCAAGATTTGTTGAACGATGTTGATATTGATAAAGAAGTTTCTGAACTCAAAGAAGAGCTCAAAACAGTTACTGGACAACGTCGTGTAAAAATTATTCGTCGTTTGGACGTTTTGTCAGCTTTCAGAAAATCAGGAAATGCATTATCTTGGATGGTCTTAAATGTATTACCAGTTATTCCACCAGATTTGCGTCCAATGGTTCAATTAGATGGTGGACGTTTTGCCACATCTGACTTGAATGACTTATACCGTCGTGTTATTAACCGTAATAACCGTTTGAAACGTTTGATGGAACTTAATGCTCCAAATATTATCGTTCAAAATGAAAAACGGATGCTTCAAGAAGCTGTTGATACTTTGATTGACAATGGTCGTCGTGGTCGTCCAATCACTGGTGCTGGTAACCGCCCATTGAAATCTCTTTCACACATGTTGAAAGGGAAACAAGGACGTTTCCGTCAAAACTTGCTTGGTAAACGTGTTGACTATTCTGGACGTTCAGTTATCGCTGTAGGTCCAACACTCAAAATGTACCAATGTGGTGTTCCGCGTGAAATGGCGATTGAGTTGTTCAAACCATTCGTAATGGCTCAACTTGTTAAGAAAGAATTGGCTGCTAATATTCGTGCGGCTAAACGTAAAGTTGAACGTCAAGATTCTGATGTTTGGGACGTACTTGAAACAGTTGTTAAAGAACACCCTGTTCTTCTTAACCGCGCACCTACGCTTCACCGTTTAGGGATTCAAGCTTTTGAACCAGTCTTAATTGATGGTAAAGCCATCCGTCTTCACCCACTTGCTTGTGAAGCCTACAACGCCGACTTTGACGGTGACCAAATGGCCATTCACTTGCCATTGTCTGAAGAAGCACAAGCTGAAGCACGTCTTTTGATGCTTGCTGCTGAACATATCTTGAACCCTAAAGATGGTAAACCAGTTGTTACACCATCTCAAGATATGGTCCTTGGTAACTACTACCTTACGATGGAAGAAAAAGGTCGTGAAGGCGAAGGAATGATTTTTGCAACTCCTGAAGAAGTTGAAATTGCAATGCGTAATGGTTATGTACATTTACATACTCGTATCGGTATCGCAACAAAATCACTCAACAAACCTTGGACTGAAAACCAAAAAGATAAAATCTTGGTAACCACTGTTGGTAAAGTTATTTTCAACTCAATCATTCCTGAAGGAATGCCTTACTTGAACGAACCAACTGATGTTAACTTGACAACTTCAACTGATGACCGTTTCTTTATGGATGCTGGTCAAGATATCAAAGAAGTTTTGGCTGGAATTGATACTGTTCGTCCATTCAAAAAAGGATATCTTGGAAATATCATCGCTGAAGTCTTCAAACGTTACCGTACAACAGCTACATCTGAGTACCTTGACCGCTTGAAAGACCTTGGTTACCACCAATCTACTTTGGCTGGTTTGACTGTGGGTATCGCTGATATCCCTGTTGTTGAAGATAAACATAAAATCATCGATGCTGCACACAAACGTGTGGAACAAATCACTAAACAATTCCGTCGTGGTTTGATTACTGATGATGAACGTTATAACGCTGTTACAGGTGTTTGGCGTGATGCAAAAGAAGCCCTTGAAAAACGATTGATTGATGAACAAGATTTGACAAACCCAATCGTTATGATGATGGACTCTGGAGCCCGTGGTAATATCTCTAACTTCTCTCAACTTGCTGGTATGCGTGGTTTGATGGCCGCTCCTAATGGTAAAATCATGGAATTGCCTATCATCTCAAACTTCCGTGAGGGTCTTTCTGTCTTGGAAATGTTCTTCTCAACTCACGGTGCCCGTAAAGGGATGACCGATACGGCCCTTAAGACAGCCGACTCTGGTTATCTTACTCGTCGTTTGGTTGACGTTGCCCAAGATGTTATCATTCGTGAAGACGATTGTGGAACTGACCGTGGACTTGTAATTTCTGATATTGCTACTGGTAAAGAAATGGTTGAACCACTCTTTGAACGTTTGGTAGGTCGTTATACTCGTAAATCAGTGCTTCATCCAGAAACTGGTGAAATGATTATTGCTGACGACACTTTGATTTCTGAAGATGTTGCCCGTAAAATTATTGATGCTGGTGTTAAAGAAGTAACTATCCGTTCAGTATTTACATGTAAAACTCCACATGGTGTATGTAAACATTGTTATGGTATCAACTTGGCAACAGGTGATGCTGTTGAAGTTGGTGAAGCTGTTGGTACAATCGCCGCTCAATCAATCGGTGAACCTGGTACTCAGTTGACAATGCGTACATTCCACACGGGTGGTGTTGCGTCAAGTTCAGATATCACTCAAGGTTTGCCTCGTGTTCAAGAAATCTTTGAAGCACGTAACCCTAAAGGGGAAGCAATCATCACTGAAGTAACTGGTACAGTTGAATCAATCGTTGAAGATCCTGCTACACGTACTCGTGAAATTACTGTTAAAGGTAAAACAGACACTCGTAGCTACACTGTAGGTATGGCTGATGTCTTGATGGTTGAAGAAGGTGAATTTATTCACCGTGGTGCACCTTTGATTCAAGGTTCTATCGAACCTAAACACTTGCTTCAAGTTCGTGATGCCTTGTCAGTTGAAACTTACTTGCTCGGTGAAGTACAAAAAACTTACCGTTCACAAGGGGTTGAAATTGGTGACAAACACATCGAGGTAATGGTTCGCCAAATGCTTCGTAAAGTTCGTGTCATGGATAATGGTTCAACTGATATCCTTCCAGGTACTTTGATGGATATTTCTGACTTTGAAGCTTTGAATGAAACTGCACTCTTGAATGGTGAAATGCCTGCAACTGGTCGTCCAGTCTTGATGGGTATTACTAAAGCCTCTCTTGAAACAAATTCATTCTTGTCAGCTGCATCATTCCAAGAAACAACTCGTGTCCTTACTGATGCCGCAATTCGTGGTAAAGAAGATCACTTGCTTGGTTTGAAAGAAAATGTTATTATCGGTAAGATTATTCCTGCTGGTACAGGTATGTTCCGTTACCGTAACATTGAACCT
>rpoC_Lcl-063
ATGCGTATTGGTATCGCATCTCCACAAAAAATTCGTTACTGGTCATTCGGTGAAGTTAAAAAACCAGAAACAATTAACTATCGTACACAAAAACCTGAACGTGAAGGACTCTTTGATGAACGTATTTTCGGTCCTCAAAAAGACTGGGAATGTGCTTGTGGAAAACTTAAAGGTGTTTTCTACAAAAATCAAGTCTGTGAACTTTGTGGTGTTCAAGTAACAACTGCAAAATCACGTCGTGAACGTATGGGACATATTGAGCTTGCTGCTCCAATTTCACACATTTGGTACTTCAAAGGAATTCCATCACGTATGGGACTTGCTCTTGATATGAGTCCACGTGCACTTGAAGAAGTGATTTACTTTGCAAGTTATGTTGTGATTGATCCTAAAGAAACTGATCTTGAGAAGAAACAACTCTTGACTGAACGTGAATATCGTGAACAACTTTTGAAAAATGGTTTTGGTTCATTCGTTGCAAAAATGGGTGCTGAAGCGATTCAAGATTTGTTGAACGATGTTGATATTGATAAAGAAGTTTCTGAACTCAAAGAAGAGCTCAAAACAGTTACTGGACAACGTCGTGTAAAAATTATTCGTCGTTTGGACGTTTTGTCAGCTTTCAGAAAATCAGGAAATGCTTTATCTTGGATGGTCTTAAACGTATTACCAGTTATTCCACCAGATTTGCGTCCAATGGTTCAATTGGATGGTGGACGTTTTGCCACATCTGACTTGAATGACTTATACCGTCGTGTTATTAACCGTAATAACCGTTTGAAACGTTTGATGGAACTTAATGCTCCAAATATTATCGTTCAAAATGAAAAACGGATGCTTCAAGAAGCTGTTGATACTTTGATTGACAATGGTCGTCGTGGTCGTCCAATCACTGGTGCTGGTAACCGCCCATTGAAATCTCTTTCACACATGTTGAAAGGGAAACAAGGACGTTTCCGTCAAAACTTACTTGGTAAACGTGTTGACTATTCTGGACGTTCAGTTATCGCTGTAGGTCCAACACTCAAAATGTACCAATGTGGTGTTCCGCGTGAAATGGCGATTGAGTTGTTCAAACCATTCGTAATGGCTCAACTTGTTAAGAAAGAATTGGCTGCTAATATTCGTGCGGCTAAACGTAAAGTTGAACGTCAAGATTCTGATGTTTGGGATGTACTTGAAACAGTTGTTAAAGAACACCCTGTTCTTCTTAACCGCGCACCTACGCTTCACCGTTTAGGTATTCAAGCTTTTGAACCAGTCTTAATTGATGGTAAAGCCATCCGTCTTCACCCACTTGCTTGTGAAGCCTATAACGCCGACTTTGACGGTGACCAAATGGCCATTCACTTGCCATTGTCTGAAGAAGCACAAGCTGAAGCACGTCTTTTGATGCTTGCTGCTGAACATATCTTGAACCCTAAAGATGGTAAACCAGTTGTTACACCATCTCAAGATATGGTCCTTGGTAACTACTATCTTACTATGGAAGAAAAAGGTCGTGAAGGCGAAGGAATGATTTTTGCAACTCCTGAAGAAGTTGAAATTGCAATGCGTAATGGTTATGTACATTTACATACTCGTATCGGTATCGCAACAAAATCACTCAACAAACCTTGGACAGAAAACCAAAAAGATAAAATCTTGGTAACTACTGTTGGTAAAGTTATTTTCAACTCAATCATTCCTGAAGGAATGCCTTACTTGAACGAACCAACTGATGTTAACTTGACAACTTCAACTGATGACCGTTTCTTTATGGATGCTGGTCAAGATATCAAAGAAGTTTTGGCTGGAATTGATACTGTTCGTCCATTCAAAAAAGGATATCTTGGAAATATCATCGCTGAAGTCTTCAAACGTTACCGTACAACAGCTACATCTGAGTACCTTGACCGCTTGAAAAACCTTGGTTACCACCAATCTACTTTGGCTGGTTTGACTGTGGGTATCGCTGATATCCCTGTTGTTGAAGATAAACATAAAATCATCGATGCTGCACACAAACGTGTGGAACAAATCACTAAACAATTTCGTCGTGGTTTGATTACTGATGATGAACGTTATAACGCTGTTACAGGTGTTTGGCGTGATGCAAAAGAAGCCCTTGAAAAACGATTGATTGATGAACAGGATTTGACAAACCCAATCGTTATGATGATGGACTCTGGAGCCCGTGGTAATATCTCTAACTTCTCTCAACTTGCTGGTATGCGTGGTTTGATGGCCGCTCCTAATGGTAAAATCATGGAATTGCCTATCATCTCAAACTTCCGTGAGGGTCTTTCTGTCTTGGAAATGTTCTTCTCAACTCACGGTGCCCGTAAAGGGATGACCGATACGGCCCTTAAGACAGCCGACTCTGGTTATCTTACTCGTCGTTTGGTTGACGTTGCCCAAGATGTTATTATTCGTGAAGACGATTGTGGAACTGACCGTGGACTTGTAATTTCTGATATTGCTACTGGTAAAGAAATGGTTGAACCACTCTTTGAACGTTTGGTAGGTCGTTATACTCGTAAATCAGTGCTTCATCCAGAAACTGGTGAAATGATTATTGCTGACGACACTTTGATTTCTGAAGATGTTGCCCGTAAAATTATTGATGCTGGTGTTAAAGAAGTAACTATCCGTTCAGTATTTACATGTAAAACTCCACATGGTGTATGTAAACATTGTTATGGTATCAACTTGGCAACAGGTGATGCTGTTGAAGTTGGTGAAGCTGTTGGTACAATCGCCGCTCAATCAATCGGTGAACCTGGTACTCAATTGACAATGCGTACATTCCACACGGGTGGTGTTGCGTCAAGTTCAGATATCACTCAAGGTTTGCCTCGTGTTCAAGAAATCTTTGAAGCACGTAACCCTAAAGGGGAAGCAATCATCACTGAAGTAACTGGTACAGTTGAATCAATCGTTGAAGATCCTGCTACACGTACTCGTGAAATTACTGTTAAAGGTAAAACAGACACTCGTAGCTACACTGTAGGTATGGCTGATGTCTTGATGGTTGAAGAAGGTGAATTTATTCACCGTGGTGCACCTTTGATTCAAGGTTCTATCGAACCTAAACACTTGCTTCAAGTTCGTGATGCCTTGTCAGTTGAAACTTACTTGCTCGGTGAAGTACAAAAAACTTACCGTTCACAAGGGGTTGAAATTGGTGACAAACACATCGAGGTAATGGTTCGCCAAATGCTTCGTAAAGTTCGTGTCATGGATAATGGTTCAACTGATATCCTTCCAGGTACTTTGATGGATATTTCTGACTTTGAAGCTTTGAATGAAACTGCACTCTTGAATGGTGAAATGCCTGCAACTGGTCGTCCAGTCTTGATGGGTATTACTAAAGCCTCTCTTGAAACAAATTCATTCTTGTCAGCTGCATCATTCCAAGAAACAACTCGTGTCCTTACTGATGCCGCAATTCGTGGTAAAGAAGATCACTTGCTTGGTTTGAAAGAAAATGTTATTATCGGTAAGATTATTCCTGCTGGTACAGGTATGTTCCGTTACCGTAACATTGAACCT
>rpoC_Lcl-064
ATGCGTATTGGTATCGCATCTCCACAAAAAATTCGTTACTGGTCATTCGGTGAAGTTAAAAAACCAGAAACAATTAACTATCGTACACAAAAACCTGAACGTGAAGGACTCTTTGATGAACGTATTTTCGGTCCTCAAAAAGACTGGGAATGTGCTTGTGGAAAACTTAAAGGTGTTTTCTACAAAAATCAAGTCTGTGAACTTTGTGGTGTTCAAGTAACAACTGCAAAATCACGTCGTGAACGTATGGGACATATTGAGCTTGCTGCTCCAATTTCACACATTTGGTACTTCAAAGGAATTCCATCACGTATGGGACTTGCTCTTGATATGAGTCCACGTGCACTTGAAGAAGTGATTTACTTTGCAAGTTATGTTGTGATTGATCCTAAAGAAACTGATCTTGAGAAGAAACAACTCTTGACTGAACGTGAATATCGTGAACAACTTTTGAAAAATGGTTTTGGTTCATTCGTTGCAAAAATGGGTGCTGAAGCGATTCAAGATTTGTTGAACGATGTTGATATTGATAAAGAAGTTTCTGAACTCAAAGAAGAGCTCAAAACAGTTACTGGACAACGTCGTGTAAAAATTATTCGTCGTTTGGACGTTTTGTCAGCTTTCAGAAAATCAGGAAATGCATTATCTTGGATGGTCTTAAATGTATTACCAGTTATTCCACCAGATTTGCGTCCAATGGTTCAATTAGATGGTGGACGTTTTGCCACATCTGACTTGAATGACTTATACCGTCGTGTTATTAACCGTAATAACCGTTTGAAACGTTTGATGGAACTTAATGCTCCAAATATTATCGTTCAAAATGAAAAACGGATGCTTCAAGAAGCTGTTGATACTTTGATTGACAATGGTCGTCGTGGTCGTCCAATCACTGGTGCTGGTAACCGCCCATTGAAATCTCTTTCACACATGTTGAAAGGGAAACAAGGACGTTTCCGTCAAAACTTGCTTGGTAAACGTGTTGACTATTCTGGACGTTCAGTTATCGCTGTAGGTCCAACACTCAAAATGTACCAATGTGGTGTTCCGCGTGAAATGGCGATTGAGTTGTTCAAACCATTCGTAATGGCTCAACTTGTTAAGAAAGAATTGGCTGCTAATATTCGTGCGGCTAAACGTAAAGTTGAACGTCAAGATTCTGATGTTTGGGACGTACTTGAAACAGTTGTTAAAGAACACCCTGTTCTTCTTAACCGCGCACCTACGCTTCACCGTTTAGGGATTCAAGCTTTTGAACCAGTCTTAATTGATGGTAAAGCCATCCGTCTTCACCCACTTGCTTGTGAAGCCTACAACGCCGACTTTGACGGTGACCAAATGGCCATTCACTTGCCATTGTCTGAAGAAGCACAAGCTGAAGCACGTCTTTTGATGCTTGCTGCTGAACATATCTTGAACCCTAAAGATGGTAAACCAGTTGTTACACCATCTCAAGATATGGTCCTTGGTAACTACTACCTTACGATGGAAGAAAAAGGTCGTGAAGGCGAAGGAATGATTTTTGCAACTCCTGAAGAAGTTGAAATTGCAATGCGTAATGGTTATGTACATTTACATACTCGTATCGGTATCGCAACAAAATCACTCAACAAACCTTGGACTGAAAACCAAAAAGATAAAATCTTGGTAACCACTGTTGGTAAAGTTATTTTCAACTCAATCATTCCTGAAGGAATGCCTTACTTGAACGAACCAACTGATGTTAACTTGACAACTTCAACTGATGACCGTTTCTTTATGGATGCTGGTCAAGATATCAAAGAAGTTTTGGCTGGAATTGATACTGTTCGTCCATTCAAAAAAGGATATCTTGGAAATATCATCGCTGAAGTCTTCAAACGTTACCGTACAACAGCTACATCTGAGTACCTTGACCGCTTGAAAGACCTTGGTTACCACCAATCTACTTTGGCTGGTTTGACTGTGGGTATCGCTGATATCCCTGTTGTTGAAGATAAACATAAAATCATCGATGCTGCACACAAACGTGTGGAACAAATCACTAAACAATTCCGTCGTGGTTTGATTACTGATGATGAACGTTATAACGCTGTTACAGGTGTTTGGCGTGATGCAAAAGAAGCCCTTGAAAAACGATTGATTGATGAACAAGATTTGACAAACCCAATCGTTATGATGATGGACTCTGGAGCCCGTGGTAATATCTCTAACTTCTCTCAACTTGCTGGTATGCGTGGTTTGATGGCCGCTCCTAATGGTAAAATCATGGAATTGCCTATCATCTCAAACTTCCGTGAGGGTCTTTCTGTCTTGGAAATGTTCTTCTCAACTCACGGTGCCCGTAAAGGGATGACCGATACGGCCCTTAAGACAGCCGACTCTGGTTATCTTACTCGTCGTTTGGTTGACGTTGCCCAAGATGTTATCATTCGTGAAGACGATTGTGGAACTGACCGTGGACTTGTAATTTCTGATATTGCTACTGGTAAAGAAATGGTTGAACCACTCTTTGAACGTTTGGTAGGTCGTTATACTCGTAAATCAGTGCTTCATCCAGAAACTGGTGAAATGATTATTGCTGACGACACTTTGATTTCTGAAGATGTTGCCCGTAAAATTATTGATGCTGGTGTTAAAGAAGTAACTATCCGTTCAGTATTTACATGTAAAACTCCACATGGTGTATGTAAACATTGTTATGGTATCAACTTGGCAACAGGTGATGCTGTTGAAGTTGGTGAAGCTGTTGGTACAATCGCCGCTCAATCAATCGGTGAACCTGGTACTCAGTTGACAATGCGTACATTCCACACGGGTGGTGTTGCGTCAAGTTCAGATATCACTCAAGGTTTGCCTCGTGTTCAAGAAATCTTTGAAGCACGTAACCCTAAAGGGGAAGCAATCATCACTGAAGTAACTGGTACAGTTGAATCAATCGTTGAAGATCCTGCTACACGTACTCGTGAAATTACTGTTAAAGGTAAAACAGACACTCGTAGCTACACTGTAGGTATGGCTGATGTCTTGATGGTTGAAGAAGGTGAATTTATTCACCGTGGTGCACCTTTGATTCAAGGTTCTATCGAACCTAAACACTTGCTTCAAGTTCGTGATGCCTTGTCAGTTGAAACTTACTTGCTCGGTGAAGTACAAAAAACTTACCGTTCACAAGGGGTTGAAATTGGTGACAAACACATCGAGGTAATGGTTCGCCAAATGCTTCGTAAAGTTCGTGTCATGGATAATGGTTCAACTGATATCCTTCCAGGTACTTTGATGGATATTTCTGACTTTGAAGCTTTGAATGAAACTGCACTCTTGAATGGTGAAATGCCTGCAACTGGTCGTCCAGTCTTGATGGGTATTACTAAAGCCTCTCTTGAAACAAATTCATTCTTGTCAGCTGCATCATTCCAAGAAACAACTCGTGTCCTTACTGATGCCGCAATTCGTGGTAAAGAAGATCACTTGCTTGGTTTGAAAGAAAATGTTATTATCGGTAAGATTATTCCTGCTGGTACAGGTATGTTCCGTTACCGTAACATTGAACCT
>rpoC_Lcl-065
ATGCGTATTGGTATCGCATCTCCACAAAAAATTCGTTACTGGTCATTCGGTGAAGTTAAAAAACCAGAAACAATTAACTATCGTACACAAAAACCTGAACGTGAAGGACTCTTTGATGAACGTATTTTCGGTCCTCAAAAAGACTGGGAATGTGCTTGTGGAAAACTTAAAGGTGTTTTCTACAAAAATCAAGTCTGTGAACTTTGTGGTGTTCAAGTAACAACTGCAAAATCACGTCGTGAACGTATGGGACATATTGAGCTTGCTGCTCCAATTTCACACATTTGGTACTTCAAAGGAATTCCATCACGTATGGGACTTGCTCTTGATATGAGTCCACGTGCACTTGAAGAAGTGATTTACTTTGCAAGTTATGTTGTGATTGATCCTAAAGAAACTGATCTTGAGAAGAAACAACTCTTGACTGAACGTGAATATCGTGAACAACTTTTGAAAAATGGTTTTGGTTCATTCGTTGCAAAAATGGGTGCTGAAGCGATTCAAGATTTGTTGAACGATGTTGATATTGATAAAGAAGTTTCTGAACTCAAAGAAGAGCTCAAAACAGTTACTGGACAACGTCGTGTAAAAATTATTCGTCGTTTGGACGTTTTGTCAGCTTTCAGAAAATCAGGAAATGCATTATCTTGGATGGTCTTAAATGTATTACCAGTTATTCCACCAGATTTGCGTCCAATGGTTCAATTAGATGGTGGACGTTTTGCCACATCTGACTTGAATGACTTATACCGTCGTGTTATTAACCGTAATAACCGTTTGAAACGTTTGATGGAACTTAATGCTCCAAATATTATCGTTCAAAATGAAAAACGGATGCTTCAAGAAGCTGTTGATACTTTGATTGACAATGGTCGTCGTGGTCGTCCAATCACTGGTGCTGGTAACCGCCCATTGAAATCTCTTTCACACATGTTGAAAGGGAAACAAGGACGTTTCCGTCAAAACTTGCTTGGTAAACGTGTTGACTATTCTGGACGTTCAGTTATCGCTGTAGGTCCAACACTCAAAATGTACCAATGTGGTGTTCCGCGTGAAATGGCGATTGAGTTGTTCAAACCATTCGTAATGGCTCAACTTGTTAAGAAAGAATTGGCTGCTAATATTCGTGCGGCTAAACGTAAAGTTGAACGTCAAGATTCTGATGTTTGGGATGTACTTGAAACAGTTGTTAAAGAACACCCTGTTCTTCTTAACCGCGCACCTACGCTTCACCGTTTAGGTATTCAAGCTTTTGAACCAGTCTTAATTGATGGTAAAGCCATCCGTCTTCACCCACTTGCTTGTGAAGCCTACAACGCCGACTTTGACGGTGACCAAATGGCCATTCACTTGCCATTGTCTGAAGAAGCACAAGCTGAAGCACGTCTTTTGATGCTTGCTGCTGAACATATCTTGAACCCTAAAGATGGTAAACCAGTCGTTACACCATCTCAAGATATGGTCCTTGGTAACTACTATCTTACGATGGAAGAAAAAGGTCGTGAAGGCGAAGGAATGATTTTTGCAACTCCTGAAGAAGTTGAAATTGCAATGCGTAATGGTTATGTACATTTACATACTCGTATCGGTATCGCAACAAAATCACTCAACAAACCTTGGACAGAAAACCAAAAAGATAAAATCTTGGTAACTACTGTTGGTAAAGTTATTTTCAACTCAATCATTCCTGAAGGAATGCCTTACTTGAACGAACCAACTGATGTTAACTTGACAACTTCAACTGATGACCGCTTCTTTATGGATGCTGGTCAAGATATCAAAGAAGTTTTGGCTGGAATTGATACTGTTCGTCCATTCAAAAAAGGATATCTTGGAAATATCATCGCTGAAGTCTTCAAACGTTACCGTACAACAGCTACATCTGAGTACCTTGACCGCTTGAAAGACCTTGGTTACCACCAATCTACTTTGGCTGGTTTGACAGTGGGTATCGCTGATATCCCTGTTGTTGAAGATAAACATAAAATCATCGATGCTGCACACAAACGTGTGGAACAAATCACTAAACAATTCCGTCGTGGTTTGATTACTGATGATGAACGTTATAACGCTGTTACAGGTGTTTGGCGTGATGCAAAAGAAGCCCTTGAAAAACGATTGATTGATGAACAGGATTTGACAAACCCAATCGTTATGATGATGGACTCTGGAGCCCGTGGTAATATCTCTAACTTCTCTCAACTTGCTGGTATGCGTGGTTTGATGGCCGCTCCTAATGGTAAAATCATGGAATTGCCTATCATCTCAAACTTCCGTGAGGGTCTTTCTGTCTTGGAAATGTTCTTCTCAACTCACGGTGCCCGTAAAGGGATGACCGATACGGCCCTTAAGACAGCCGACTCTGGTTATCTTACTCGTCGTTTGGTTGACGTTGCCCAAGATGTTATCATTCGTGAAGACGACTGTGGAACTGACCGTGGACTTGTAATTTCTGATATTGCTACTGGTAAAGAAATGGTTGAACCACTCTTTGAACGTTTGGTAGGTCGTTATACTCGTAAATCAGTGCTTCATCCAGAAACTGGTGAAATGATTATTGCTGACGACACTTTGATTTCTGAAGATGTTGCCCGTAAAATTATTGATGCTGGTGTTAAAGAAGTAACTATCCGTTCAGTATTTACATGTAAAACTCCACATGGTGTATGTAAACATTGTTATGGTATCAACTTGGCAACAGGTGATGCTGTTGAAGTTGGTGAAGCTGTTGGTACAATCGCCGCTCAATCAATCGGTGAACCTGGTACTCAGTTGACAATGCGTACATTCCACACGGGTGGTGTTGCGTCAAGTTCAGATATCACTCAAGGTTTGCCTCGTGTTCAAGAAATCTTTGAAGCACGTAACCCTAAAGGGGAAGCAATCATCACTGAAGTAACTGGTACAGTTGAATCAATCGTTGAAGATCCTGCTACACGTACTCGTGAAATTACTGTTAAAGGTAAAACAGACACTCGTAGCTACACTGTAGGTATGGCTGATGTCTTGATGGTTGAAGAAGGTGAATTTATTCACCGTGGTGCACCTTTGATTCAAGGTTCTATCGAACCTAAACACTTGCTTCAAGTTCGTGATGCTTTGTCAGTTGAAACTTACTTGCTCGGTGAAGTACAAAAAACTTACCGTTCACAAGGGGTTGAAATTGGTGACAAACACATCGAGGTAATGGTTCGCCAAATGCTTCGTAAAGTTCGTGTCATGGATAATGGTTCAACTGATATCCTTCCAGGTACTTTGATGGATATTTCTGACTTTGAAGCTTTGAATGAAACTGCACTCTTGAATGGTGAAATGCCTGCAACTGGTCGTCCAGTCTTGATGGGTATTACTAAAGCCTCTCTTGAAACAAATTCATTCTTGTCAGCTGCATCATTCCAAGAAACAACTCGTGTCCTTACTGATGCCGCAATTCGTGGTAAAGAAGATCACTTGCTTGGTCTGAAAGAAAATGTTATTATCGGTAAGATTATTCCTGCTGGTACAGGTATGTTCCGTTACCGTAACATTGAACCT
>rpoC_Lcl-066
ATGCGTATTGGTATCGCATCTCCACAAAAAATTCGTTACTGGTCATTCGGTGAAGTTAAAAAACCAGAAACAATTAACTATCGTACACAAAAACCTGAACGTGAAGGACTCTTTGATGAACGTATTTTCGGTCCTCAAAAAGACTGGGAATGTGCTTGTGGAAAACTTAAAGGTGTTTTCTACAAAAATCAAGTCTGTGAACTTTGTGGTGTTCAAGTAACAACTGCAAAATCACGTCGTGAACGTATGGGACATATTGAGCTTGCTGCTCCAATTTCACACATTTGGTACTTCAAAGGAATTCCATCACGTATGGGACTTGCTCTTGATATGAGTCCACGTGCACTTGAAGAAGTGATTTACTTTGCAAGTTATGTTGTGATTGATCCTAAAGAAACTGATCTTGAGAAGAAACAACTCTTGACTGAACGTGAATATCGTGAACAACTTTTGAAAAATGGTTTTGGTTCATTCGTTGCAAAAATGGGTGCTGAAGCGATTCAAGATTTGTTGAACGATGTTGATATTGATAAAGAAGTTTCTGAACTCAAAGAAGAGCTCAAAACAGTTACTGGACAACGTCGTGTAAAAATTATTCGTCGTTTGGACGTTTTGTCAGCTTTCAGAAAATCAGGAAATGCTTTATCTTGGATGGTCTTAAACGTATTACCAGTTATTCCACCAGATTTGCGTCCAATGGTTCAATTGGATGGTGGACGTTTTGCCACATCTGACTTGAATGACTTATACCGTCGTGTTATTAACCGTAATAACCGTTTGAAACGTTTGATGGAACTTAATGCTCCAAATATTATCGTTCAAAATGAAAAACGGATGCTTCAAGAAGCTGTTGATACTTTGATTGACAATGGTCGTCGTGGTCGTCCAATCACTGGTGCTGGTAACCGCCCATTGAAATCTCTTTCACACATGTTGAAAGGGAAACAAGGACGTTTCCGTCAAAACTTACTTGGTAAACGTGTTGACTATTCTGGACGTTCAGTTATCGCTGTAGGTCCAACACTCAAAATGTACCAATGTGGTGTTCCGCGTGAAATGGCGATTGAGTTGTTCAAACCATTCGTAATGGCTCAACTTGTTAAGAAAGAATTGGCTGCTAATATTCGTGCGGCTAAACGTAAAGTTGAACGTCAAGATTCTGATGTTTGGGATGTACTTGAAACAGTTGTTAAAGAACACCCTGTTCTTCTTAACCGCGCACCTACGCTTCACCGTTTAGGTATTCAAGCTTTTGAACCAGTCTTAATTGATGGTAAAGCCATCCGTCTTCACCCACTTGCTTGTGAAGCCTATAACGCCGACTTTGACGGTGACCAAATGGCCATTCACTTGCCATTGTCTGAAGAAGCACAAGCTGAAGCACGTCTTTTGATGCTTGCTGCTGAACATATCTTGAACCCTAAAGATGGTAAACCAGTTGTTACACCATCTCAAGATATGGTCCTTGGTAACTACTATCTTACTATGGAAGAAAAAGGTCGTGAAGGCGAAGGAATGATTTTTGCAACTCCTGAAGAAGTTGAAATTGCAATGCGTAATGGTTATGTACATTTACATACTCGTATCGGTATCGCAACAAAATCACTCAACAAACCTTGGACAGAAAACCAAAAAGATAAAATCTTGGTAACTACTGTTGGTAAAGTTATTTTCAACTCAATCATTCCTGAAGGAATGCCTTACTTGAACGAACCAACTGATGTTAACTTGACAACTTCAACTGATGACCGTTTCTTTATGGATGCTGGTCAAGATATCAAAGAAGTTTTGGCTGGAATTGATACTGTTCGTCCATTCAAAAAAGGATATCTTGGAAATATCATCGCTGAAGTCTTCAAACGTTACCGTACAACAGCTACATCTGAGTACCTTGACCGCTTGAAAAACCTTGGTTACCACCAATCTACTTTGGCTGGTTTGACTGTGGGTATCGCTGATATCCCTGTTGTTGAAGATAAACATAAAATCATCGATGCTGCACACAAACGTGTGGAACAAATCACTAAACAATTTCGTCGTGGTTTGATTACTGATGATGAACGTTATAACGCTGTTACAGGTGTTTGGCGTGATGCAAAAGAAGCCCTTGAAAAACGATTGATTGATGAACAGGATTTGACAAACCCAATCGTTATGATGATGGACTCTGGAGCCCGTGGTAATATCTCTAACTTCTCTCAACTTGCTGGTATGCGTGGTTTGATGGCCGCTCCTAATGGTAAAATCATGGAATTGCCTATCATCTCAAACTTCCGTGAGGGTCTTTCTGTCTTGGAAATGTTCTTCTCAACTCACGGTGCCCGTAAAGGGATGACCGATACGGCCCTTAAGACAGCCGACTCTGGTTATCTTACTCGTCGTTTGGTTGACGTTGCCCAAGATGTTATTATTCGTGAAGACGATTGTGGAACTGACCGTGGACTTGTAATTTCTGATATTGCTACTGGTAAAGAAATGGTTGAACCACTCTTTGAACGTTTGGTAGGTCGTTATACTCGTAAATCAGTGCTTCATCCAGAAACTGGTGAAATGATTATTGCTGACGACACTTTGATTTCTGAAGATGTTGCCCGTAAAATTATTGATGCTGGTGTTAAAGAAGTAACTATCCGTTCAGTATTTACATGTAAAACTCCACATGGTGTATGTAAACATTGTTATGGTATCAACTTGGCAACAGGTGATGCTGTTGAAGTTGGTGAAGCTGTTGGTACAATCGCCGCTCAATCAATCGGTGAACCTGGTACTCAATTGACAATGCGTACATTCCACACGGGTGGTGTTGCGTCAAGTTCAGATATCACTCAAGGTTTGCCTCGTGTTCAAGAAATCTTTGAAGCACGTAACCCTAAAGGGGAAGCAATCATCACTGAAGTAACTGGTACAGTTGAATCAATCGTTGAAGATCCTGCTACACGTACTCGTGAAATTACTGTTAAAGGTAAAACAGACACTCGTAGCTACACTGTAGGTATGGCTGATGTCTTGATGGTTGAAGAAGGTGAATTTATTCACCGTGGTGCACCTTTGATTCAAGGTTCTATCGAACCTAAACACTTGCTTCAAGTTCGTGATGCCTTGTCAGTTGAAACTTACTTGCTCGGTGAAGTACAAAAAACTTACCGTTCACAAGGGGTTGAAATTGGTGACAAACACATCGAGGTAATGGTTCGCCAAATGCTTCGTAAAGTTCGTGTCATGGATAATGGTTCAACTGATATCCTTCCAGGTACTTTGATGGATATTTCTGACTTTGAAGCTTTGAATGAAACTGCACTCTTGAATGGTGAAATGCCTGCAACTGGTCGTCCAGTCTTGATGGGTATTACTAAAGCCTCTCTTGAAACAAATTCATTCTTGTCAGCTGCATCATTCCAAGAAACAACTCGTGTCCTTACTGATGCCGCAATTCGTGGTAAAGAAGATCACTTGCTTGGTTTGAAAGAAAATGTTATTATCGGTAAGATTATTCCTGCTGGTACAGGTATGTTCCGTTACCGTAACATTGAACCT
>rpoC_Lcl-067
ATGCGTATTGGTATCGCATCTCCACAAAAAATTCGTTACTGGTCATTCGGTGAAGTTAAAAAACCAGAAACAATTAACTATCGTACACAAAAACCTGAACGTGAAGGACTCTTTGATGAACGTATTTTCGGTCCTCAAAAAGACTGGGAATGTGCTTGTGGAAAACTTAAAGGTGTTTTCTACAAAAATCAAGTCTGTGAACTTTGTGGTGTTCAAGTAACAACTGCAAAATCACGTCGTGAACGTATGGGACATATTGAGCTTGCTGCTCCAATTTCACACATTTGGTACTTCAAAGGAATTCCATCACGTATGGGACTTGCTCTTGATATGAGTCCACGTGCACTTGAAGAAGTGATTTACTTTGCAAGTTATGTTGTGATTGATCCTAAAGAAACTGATCTTGAGAAGAAACAACTCTTGACTGAACGTGAATATCGTGAACAACTTTTGAAAAATGGTTTTGGTTCATTCGTTGCAAAAATGGGTGCTGAAGCGATTCAAGATTTGTTGAACGATGTTGATATTGATAAAGAAGTTTCTGAACTCAAAGAAGAGCTCAAAACAGTTACTGGACAACGTCGTGTAAAAATTATTCGTCGTTTGGACGTTTTGTCAGCTTTCAGAAAATCAGGAAATGCTTTATCTTGGATGGTCTTAAACGTATTACCAGTTATTCCACCAGATTTGCGTCCAATGGTTCAATTGGATGGTGGACGTTTTGCCACATCTGACTTGAATGACTTATACCGTCGTGTTATTAACCGTAATAACCGTTTGAAACGTTTGATGGAACTTAATGCTCCAAATATTATCGTTCAAAATGAAAAACGGATGCTTCAAGAAGCTGTTGATACTTTGATTGACAATGGTCGTCGTGGTCGTCCAATCACTGGTGCTGGTAACCGCCCATTGAAATCTCTTTCACACATGTTGAAAGGGAAACAAGGACGTTTCCGTCAAAACTTACTTGGTAAACGTGTTGACTATTCTGGACGTTCAGTTATCGCTGTAGGTCCAACACTCAAAATGTACCAATGTGGTGTTCCGCGTGAAATGGCGATTGAGTTGTTCAAACCATTCGTAATGGCTCAACTTGTTAAGAAAGAATTGGCTGCTAATATTCGTGCGGCTAAACGTAAAGTTGAACGTCAAGATTCTGATGTTTGGGATGTACTTGAAACAGTTGTTAAAGAACACCCTGTTCTTCTTAACCGCGCACCTACGCTTCACCGTTTAGGTATTCAAGCTTTTGAACCAGTCTTAATTGATGGTAAAGCCATCCGTCTTCACCCACTTGCTTGTGAAGCCTATAACGCCGACTTTGACGGTGACCAAATGGCCATTCACTTGCCATTGTCTGAAGAAGCACAAGCTGAAGCACGTCTTTTGATGCTTGCTGCTGAACATATCTTGAACCCTAAAGATGGTAAACCAGTTGTTACACCATCTCAAGATATGGTCCTTGGTAACTACTATCTTACTATGGAAGAAAAAGGTCGTGAAGGCGAAGGAATGATTTTTGCAACTCCTGAAGAAGTTGAAATTGCAATGCGTAATGGTTATGTACATTTACATACTCGTATCGGTATCGCAACAAAATCACTCAACAAACCTTGGACAGAAAACCAAAAAGATAAAATCTTGGTAACTACTGTTGGTAAAGTTATTTTCAACTCAATCATTCCTGAAGGAATGCCTTACTTGAACGAACCAACTGATGTTAACTTGACAACTTCAACTGATGACCGTTTCTTTATGGATGCTGGTCAAGATATCAAAGAAGTTTTGGCTGGAATTGATACTGTTCGTCCATTCAAAAAAGGATATCTTGGAAATATCATCGCTGAAGTCTTCAAACGTTACCGTACAACAGCTACATCTGAGTACCTTGACCGCTTGAAAAACCTTGGTTACCACCAATCTACTTTGGCTGGTTTGACTGTGGGTATCGCTGATATCCCTGTTGTTGAAGATAAACATAAAATCATCGATGCTGCACACAAACGTGTGGAACAAATCACTAAACAATTTCGTCGTGGTTTGATTACTGATGATGAACGTTATAACGCTGTTACAGGTGTTTGGCGTGATGCAAAAGAAGCCCTTGAAAAACGATTGATTGATGAACAGGATTTGACAAACCCAATCGTTATGATGATGGACTCTGGAGCCCGTGGTAATATCTCTAACTTCTCTCAACTTGCTGGTATGCGTGGTTTGATGGCCGCTCCTAATGGTAAAATCATGGAATTGCCTATCATCTCAAACTTCCGTGAGGGTCTTTCTGTCTTGGAAATGTTCTTCTCAACTCACGGTGCCCGTAAAGGGATGACCGATACGGCCCTTAAGACAGCCGACTCTGGTTATCTTACTCGTCGTTTGGTTGACGTTGCCCAAGATGTTATTATTCGTGAAGACGATTGTGGAACTGACCGTGGACTTGTAATTTCTGATATTGCTACTGGTAAAGAAATGGTTGAACCACTCTTTGAACGTTTGGTAGGTCGTTATACTCGTAAATCAGTGCTTCATCCAGAAACTGGTGAAATGATTATTGCTGACGACACTTTGATTTCTGAAGATGTTGCCCGTAAAATTATTGATGCTGGTGTTAAAGAAGTAACTATCCGTTCAGTATTTACATGTAAAACTCCACATGGTGTATGTAAACATTGTTATGGTATCAACTTGGCAACAGGTGATGCTGTTGAAGTTGGTGAAGCTGTTGGTACAATCGCCGCTCAATCAATCGGTGAACCTGGTACTCAATTGACAATGCGTACATTCCACACGGGTGGTGTTGCGTCAAGTTCAGATATCACTCAAGGTTTGCCTCGTGTTCAAGAAATCTTTGAAGCACGTAACCCTAAAGGGGAAGCAATCATCACTGAAGTAACTGGTACAGTTGAATCAATCGTTGAAGATCCTGCTACACGTACTCGTGAAATTACTGTTAAAGGTAAAACAGACACTCGTAGCTACACTGTAGGTATGGCTGATGTCTTGATGGTTGAAGAAGGTGAATTTATTCACCGTGGTGCACCTTTGATTCAAGGTTCTATCGAACCTAAACACTTGCTTCAAGTTCGTGATGCCTTGTCAGTTGAAACTTACTTGCTCGGTGAAGTACAAAAAACTTACCGTTCACAAGGGGTTGAAATTGGTGACAAACACATCGAGGTAATGGTTCGCCAAATGCTTCGTAAAGTTCGTGTCATGGATAATGGTTCAACTGATATCCTTCCAGGTACTTTGATGGATATTTCTGACTTTGAAGCTTTGAATGAAACTGCACTCTTGAATGGTGAAATGCCTGCAACTGGTCGTCCAGTCTTGATGGGTATTACTAAAGCCTCTCTTGAAACAAATTCATTCTTGTCAGCTGCATCATTCCAAGAAACAACTCGTGTCCTTACTGATGCCGCAATTCGTGGTAAAGAAGATCACTTGCTTGGTTTGAAAGAAAATGTTATTATCGGTAAGATTATTCCTGCTGGTACAGGTATGTTCCGTTACCGTAACATTGAACCT
>rpoC_Lcl-068
ATGCGTATTGGTATCGCATCTCCACAAAAAATTCGTTACTGGTCATTCGGTGAAGTAAAAAAACCAGAAACAATTAACTATCGTACACAAAAACCTGAACGTGAAGGACTCTTTGACGAACGTATTTTCGGTCCTCAAAAAGACTGGGAATGTGCTTGTGGAAAACTTAAAGGTGTTTTCTATAAGAATCAAGTCTGTGAACTTTGTGGTGTTCAAGTAACAACTGCAAAATCACGTCGTGAACGTATGGGACATATTGAGCTTGCTGCTCCAATTTCACATATTTGGTATTTCAAGGGAATTCCATCACGTATGGGACTCGCTCTGGATATGAGCCCGCGTGCACTTGAAGAAGTAATTTACTTCGCAAGTTATGTGGTTATTGATCCAAAAGAAACTGATCTTGAGAAAAAACAACTCTTGACTGAGCGTGAATATCGTGAACAACTTTTGAAAAATGGTTTTGGTTCATTCGTTGCAAAAATGGGTGCTGAAGCAATTCAAGATTTGTTGAATGATGTTGATATTGACAAAGAAGTTGCTGAACTCAAAGAAGAACTCAAAACAGTGACTGGACAACGTCGTGTAAAAATTATTCGTCGTTTAGACGTTTTGTCAGCTTTCAGAAAATCAGGCAATGCTTTATCTTGGATGGTCTTAAACGTATTACCAGTTATTCCACCAGATTTGCGTCCAATGGTTCAATTAGATGGTGGACGTTTTGCCACATCTGACTTGAACGACTTGTATCGTCGTGTTATCAACCGTAATAACCGTTTGAAACGTTTGATGGAACTTAATGCTCCAAATATTATCGTTCAAAATGAAAAACGGATGCTCCAAGAAGCAGTTGATACATTGATTGACAACGGTCGTCGTGGTCGTCCAATCACTGGTGCTGGTAACCGTCCATTGAAATCTCTTTCACACATGTTGAAAGGGAAACAAGGACGTTTCCGTCAAAACTTGCTTGGTAAACGTGTTGACTATTCTGGACGTTCAGTTATCGCTGTCGGTCCAACACTCAAAATGTACCAATGTGGTGTTCCACGTGAAATGGCGATTGAGTTGTTCAAACCATTTGTAATGGCACAACTTGTTAAAAAAGAATTGGCTGCTAATATTCGTGCGGCTAAACGTAAAGTTGAACGTCAAGATTCAGACGTTTGGGATGTACTTGAAACGGTTGTTAAAGAACACCCTGTTCTCCTTAACCGCGCACCTACGCTTCACCGTTTGGGGATTCAAGCTTTTGAACCAGTCTTAATTGATGGTAAAGCCATCCGTCTTCACCCACTTGCTTGTGAAGCCTATAACGCCGACTTTGACGGTGACCAAATGGCCATTCACTTGCCATTGTCTGAAGAAGCACAAGCTGAAGCACGTCTTTTGATGCTTGCTGCTGAACATATCTTGAACCCTAAAGATGGTAAACCAGTTGTTACACCATCTCAAGATATGGTCCTTGGTAACTACTACCTTACAATGGAAGAAAAAGGTCGTGAAGGCGAAGGAATGATTTTTGCAACTCCTGAAGAAGTTGAAATCGCAATGCGTAACGGTTATGTACACTTGCATACACGTATTGGTATCGCGACAAAATCACTCAATAAACCTTGGACTGAAAATCAACAAGATAAAATCTTGGTAACCACTGTTGGTAAAGTTATTTTCAACTCAATCATTCCAGAAGGAATGCCTTACTTGAACGAACCAACTGATGTTAACTTGACAACTTCAACTGATGACCGCTTCTTTATGGATGCTGGTCAAAACATCAAAGAAGTTTTGGCTGGAATCGATACTGTTCGTCCATTCAAAAAAGGATATCTTGGAAATATTATCGCCGAAGTATTCAAACGTTACCGTACAACAGCTACATCTGAGTACCTTGACCGTTTGAAAGACCTTGGTTACCACCAATCTACTTTGGCTGGTTTGACTGTGGGTATCGCTGATATTCCTGTTGTTGAAGATAAACATGAAATCATTGATGCTGCGCATAAACGCGTAGAACAAATCACTAAACAATTCCGTCGCGGTTTGATTACTGATGATGAACGTTATAATGCCGTTACTGGTGTTTGGCGTGATGCAAAAGAGTCTCTCGAAAAACGATTGATTGAAGAACAAGATTTGACAAACCCAATCGTTATGATGATGGACTCTGGAGCCCGTGGTAATATTTCCAACTTCTCTCAACTTGCTGGTATGCGTGGATTGATGGCTGCTCCTAATGGTAAAATCATGGAATTGCCTATCATCTCTAACTTCCGTGAAGGACTTTCTGTCTTGGAAATGTTCTTCTCAACTCACGGTGCTCGTAAAGGGATGACCGATACGGCCCTTAAGACAGCCGACTCAGGTTACCTTACTCGTCGTTTGGTTGACGTTGCCCAAGATGTTATCATTCGTGAAGACGACTGTGGTACTGACCGTGGACTTGTGATTGCTGATATTGCAACTGGTAAAGAAATGGTTGAACCACTCTTTGAACGTTTGGTTGGTCGTTACACTCGTAAATCAGTCCTTCATCCAGAAACTGGTGAAATGATTATTGGCGATGATACTTTGATTTCTGAAGATATTGCTCGTAAAATCATTGAAGCTGGCGTTAAAGAAGTAACAATCCGTTCAGTATTTACATGTAAAACACCACATGGTGTATGTAAACATTGTTATGGTATCAACTTGGCAACAGGTGATGCTGTTGAAGTTGGTGAAGCTGTTGGTACAATCGCCGCTCAATCTATCGGTGAACCTGGTACTCAGTTGACAATGCGTACATTCCACACGGGTGGTGTTGCGTCAAGTTCAGATATTACTCAAGGTTTGCCTCGTGTCCAAGAAATCTTTGAAGCACGTAACCCTAAAGGGGAAGCAATCATCACTGAAGTAACTGGTACAGTTGAATCAATCGTTGAAGATGGCGCAACTCGTACTCGTGAAATTACTGTCAAAGGTAAAACAGATACTCGTAGCTACACTGTAGGTATGGCTGATGTCTTGATGGTTGAAGAAGGCGAATTTATCCACCGTGGTGCGCCTTTGATTCAAGGTTCTATTGAACCTAAACATTTGCTTCAAGTTCGTGATGCTTTGTCAGTGGAAACTTACTTGCTCGGTGAAGTTCAAAAAACTTACCGTTCACAAGGGGTTGAAATTGGTGACAAGCACATCGAGGTAATGGTTCGCCAAATGCTTCGTAAAGTTCGTATCATGGACAATGGTTCAACTGATGTGCTTCCAGGTACTTTGATGGACATTTCTGATTTTGAAGCTTTGAATGAAACTGCACTCTTGAATGGTGAAATGCCTGCAACTGGTCGTCCAGTCTTGATGGGTATTACTAAAGCCTCTCTTGAAACAAATTCATTCTTGTCAGCTGCATCATTCCAAGAAACAACTCGTGTGCTTACAGATGCTGCAATTCGTGGTAAAGAAGACCACTTGCTTGGTTTGAAAGAAAATGTTATTATCGGTAAGATTATTCCTGCTGGTACTGGTATGTTCCGTTACCGTAACATCGAACCT
>rpoC_Lcl-069
ATGCGTATTGGTATCGCATCTCCACAAAAAATTCGTTACTGGTCATTCGGTGAAGTTAAAAAACCAGAAACAATTAACTATCGTACACAAAAACCTGAACGTGAAGGACTCTTTGATGAACGTATTTTCGGTCCTCAAAAAGACTGGGAATGTGCTTGTGGAAAACTTAAAGGTGTTTTCTACAAAAATCAAGTCTGTGAACTTTGTGGTGTTCAAGTAACAACTGCAAAATCACGTCGTGAACGTATGGGACATATTGAGCTTGCTGCTCCAATTTCACACATTTGGTACTTCAAAGGAATTCCATCACGTATGGGACTTGCTCTTGATATGAGTCCACGTGCACTTGAAGAAGTGATTTACTTTGCAAGTTATGTTGTGATTGATCCTAAAGAAACTGATCTTGAGAAGAAACAACTCTTGACTGAACGTGAATATCGTGAACAACTTTTGAAAAATGGTTTTGGTTCATTCGTTGCAAAAATGGGTGCTGAAGCGATTCAAGATTTGTTGAACGATGTTGATATTGATAAAGAAGTTTCTGAACTCAAAGAAGAGCTCAAAACAGTTACTGGACAACGTCGTGTAAAAATTATTCGTCGTTTGGACGTTTTGTCAGCTTTCAGAAAATCAGGAAATGCTTTATCTTGGATGGTCTTAAACGTATTACCAGTTATTCCACCAGATTTGCGTCCAATGGTTCAATTGGATGGTGGACGTTTTGCCACATCTGACTTGAATGACTTATACCGTCGTGTTATTAACCGTAATAACCGTTTGAAACGTTTGATGGAACTTAATGCTCCAAATATTATCGTTCAAAATGAAAAACGGATGCTTCAAGAAGCTGTTGATACTTTGATTGACAATGGTCGTCGTGGTCGTCCAATCACTGGTGCTGGTAACCGCCCATTGAAATCTCTTTCACACATGTTGAAAGGGAAACAAGGACGTTTCCGTCAAAACTTACTTGGTAAACGTGTTGACTATTCTGGACGTTCAGTTATCGCTGTAGGTCCAACACTCAAAATGTACCAATGTGGTGTTCCGCGTGAAATGGCGATTGAGTTGTTCAAACCATTCGTAATGGCTCAACTTGTTAAGAAAGAATTGGCTGCTAATATTCGTGCGGCTAAACGTAAAGTTGAACGTCAAGATTCTGATGTTTGGGATGTACTTGAAACAGTTGTTAAAGAACACCCTGTTCTTCTTAACCGCGCACCTACGCTTCACCGTTTAGGTATTCAAGCTTTTGAACCAGTCTTAATTGATGGTAAAGCCATCCGTCTTCACCCACTTGCTTGTGAAGCCTATAACGCCGACTTTGACGGTGACCAAATGGCCATTCACTTGCCATTGTCTGAAGAAGCACAAGCTGAAGCACGTCTTTTGATGCTTGCTGCTGAACATATCTTGAACCCTAAAGATGGTAAACCAGTTGTTACACCATCTCAAGATATGGTCCTTGGTAACTACTATCTTACTATGGAAGAAAAAGGTCGTGAAGGCGAAGGAATGATTTTTGCAACTCCTGAAGAAGTTGAAATTGCAATGCGTAATGGTTATGTACATTTACATACTCGTATCGGTATCGCAACAAAATCACTCAACAAACCTTGGACAGAAAACCAAAAAGATAAAATCTTGGTAACTACTGTTGGTAAAGTTATTTTCAACTCAATCATTCCTGAAGGAATGCCTTACTTGAACGAACCAACTGATGTTAACTTGACAACTTCAACTGATGACCGTTTCTTTATGGATGCTGGTCAAGATATCAAAGAAGTTTTGGCTGGAATTGATACTGTTCGTCCATTCAAAAAAGGATATCTTGGAAATATCATCGCTGAAGTCTTCAAACGTTACCGTACAACAGCTACATCTGAGTACCTTGACCGCTTGAAAAACCTTGGTTACCACCAATCTACTTTGGCTGGTTTGACTGTGGGTATCGCTGATATCCCTGTTGTTGAAGATAAACATAAAATCATCGATGCTGCACACAAACGTGTGGAACAAATCACTAAACAATTCCGTCGTGGTTTGATTACTGATGATGAACGTTATAACGCTGTTACAGGTGTTTGGCGTGATGCAAAAGAAGCCCTTGAAAAACGATTGATTGATGAACAGGATTTGACAAACCCAATCGTTATGATGATGGACTCTGGAGCCCGTGGTAATATCTCTAACTTCTCTCAACTTGCTGGTATGCGTGGTTTGATGGCCGCTCCTAATGGTAAAATCATGGAATTGCCTATCATCTCAAACTTCCGTGAGGGTCTTTCTGTCTTGGAAATGTTCTTCTCAACTCACGGTGCCCGTAAAGGGATGACCGATACGGCCCTTAAGACAGCCGACTCTGGTTATCTTACTCGTCGTTTGGTTGACGTTGCCCAAGATGTTATTATTCGTGAAGACGATTGTGGAACTGACCGTGGACTTGTAATTTCTGATATTGCTACTGGTAAAGAAATGGTTGAACCACTCTTTGAACGTTTGGTAGGTCGTTATACTCGTAAATCAGTGCTTCATCCAGAAACTGGTGAAATGATTATTGCTGACGACACTTTGATTTCTGAAGATGTTGCCCGTAAAATTATTGATGCTGGTGTTAAAGAAGTAACTATCCGTTCAGTATTTACATGTAAAACTCCACATGGTGTATGTAAACATTGTTATGGTATCAACTTGGCAACAGGTGATGCTGTTGAAGTTGGTGAAGCTGTTGGTACAATCGCCGCTCAATCAATCGGTGAACCTGGTACTCAATTGACAATGCGTACATTCCACACGGGTGGTGTTGCGTCAAGTTCAGATATCACTCAAGGTTTGCCTCGTGTTCAAGAAATCTTTGAAGCACGTAACCCTAAAGGGGAAGCAATCATCACTGAAGTAACTGGTACAGTTGAATCAATCGTTGAAGATCCTGCTACACGTACTCGTGAAATTACTGTTAAAGGTAAAACAGACACTCGTAGCTACACTGTAGGTATGGCTGATGTCTTGATGGTTGAAGAAGGTGAATTTATTCACCGTGGTGCACCTTTGATTCAAGGTTCTATCGAACCTAAACACTTGCTTCAAGTTCGTGATGCCTTGTCAGTTGAAACTTACTTGCTCGGTGAAGTACAAAAAACTTACCGTTCACAAGGGGTTGAAATTGGTGACAAACACATCGAGGTAATGGTTCGCCAAATGCTTCGTAAAGTTCGTGTCATGGATAATGGTTCAACTGATATCCTTCCAGGTACTTTGATGGATATTTCTGACTTTGAAGCTTTGAATGAAACTGCACTCTTGAATGGTGAAATGCCTGCAACTGGTCGTCCAGTCTTGATGGGTATTACTAAAGCCTCTCTTGAAACAAATTCATTCTTGTCAGCTGCATCATTCCAAGAAACAACTCGTGTCCTTACTGATGCCGCAATTCGTGGTAAAGAAGATCACTTGCTTGGTTTGAAAGAAAATGTTATTATCGGTAAGATTATTCCTGCTGGTACAGGTATGTTCCGTTACCGTAACATTGAACCT
>rpoC_Lcl-070
ATGCGTATTGGTATCGCATCTCCACAAAAAATTCGTTACTGGTCATTCGGTGAAGTTAAAAAACCAGAAACAATTAACTATCGTACACAAAAACCTGAACGTGAAGGACTCTTTGATGAACGTATTTTCGGTCCTCAAAAAGACTGGGAATGTGCTTGTGGAAAACTTAAAGGTGTTTTCTACAAAAATCAAGTCTGTGAACTTTGTGGTGTTCAAGTAACAACTGCAAAATCACGTCGTGAACGTATGGGACATATTGAGCTTGCTGCTCCAATTTCACACATTTGGTACTTCAAAGGAATTCCATCACGTATGGGACTTGCTCTTGATATGAGTCCACGTGCACTTGAAGAAGTGATTTACTTTGCAAGTTATGTTGTGATTGATCCTAAAGAAACTGATCTTGAGAAGAAACAACTCTTGACTGAACGTGAATATCGTGAACAACTTTTGAAAAATGGTTTTGGTTCATTCGTTGCAAAAATGGGTGCTGAAGCGATTCAAGATTTGTTGAACGATGTTGATATTGATAAAGAAGTTTCTGAACTCAAAGAAGAGCTCAAAACAGTTACTGGACAACGTCGTGTAAAAATTATTCGTCGTTTGGACGTTTTGTCAGCTTTCAGAAAATCAGGAAATGCTTTATCTTGGATGGTCTTAAACGTATTACCAGTTATTCCACCAGATTTGCGTCCAATGGTTCAATTGGATGGTGGACGTTTTGCCACATCTGACTTGAATGACTTATACCGTCGTGTTATTAACCGTAATAACCGTTTGAAACGTTTGATGGAACTTAATGCTCCAAATATTATCGTTCAAAATGAAAAACGGATGCTTCAAGAAGCTGTTGATACTTTGATTGACAATGGTCGTCGTGGTCGTCCAATCACTGGTGCTGGTAACCGCCCATTGAAATCTCTTTCACACATGTTGAAAGGGAAACAAGGACGTTTCCGTCAAAACTTACTTGGTAAACGTGTTGACTATTCTGGACGTTCAGTTATCGCTGTAGGTCCAACACTCAAAATGTACCAATGTGGTGTTCCGCGTGAAATGGCGATTGAGTTGTTCAAACCATTCGTAATGGCTCAACTTGTTAAGAAAGAATTGGCTGCTAATATTCGTGCGGCTAAACGTAAAGTTGAACGTCAAGATTCTGATGTTTGGGATGTACTTGAAACAGTTGTTAAAGAACACCCTGTTCTTCTTAACCGCGCACCTACGCTTCACCGTTTAGGTATTCAAGCTTTTGAACCAGTCTTAATTGATGGTAAAGCCATCCGTCTTCACCCACTTGCTTGTGAAGCCTATAACGCCGACTTTGACGGTGACCAAATGGCCATTCACTTGCCATTGTCTGAAGAAGCACAAGCTGAAGCACGTCTTTTGATGCTTGCTGCTGAACATATCTTGAACCCTAAAGATGGTAAACCAGTTGTTACACCATCTCAAGATATGGTCCTTGGTAACTACTATCTTACTATGGAAGAAAAAGGTCGTGAAGGCGAAGGAATGATTTTTGCAACTCCTGAAGAAGTTGAAATTGCAATGCGTAATGGTTATGTACATTTACATACTCGTATCGGTATCGCAACAAAATCACTCAACAAACCTTGGACAGAAAACCAAAAAGATAAAATCTTGGTAACTACTGTTGGTAAAGTTATTTTCAACTCAATCATTCCTGAAGGAATGCCTTACTTGAACGAACCAACTGATGTTAACTTGACAACTTCAACTGATGACCGTTTCTTTATGGATGCTGGTCAAGATATCAAAGAAGTTTTGGCTGGAATTGATACTGTTCGTCCATTCAAAAAAGGATATCTTGGAAATATCATCGCTGAAGTCTTCAAACGTTACCGTACAACAGCTACATCTGAGTACCTTGACCGCTTGAAAAACCTTGGTTACCACCAATCTACTTTGGCTGGTTTGACTGTGGGTATCGCTGATATCCCTGTTGTTGAAGATAAACATAAAATCATCGATGCTGCACACAAACGTGTGGAACAAATCACTAAACAATTTCGTCGTGGTTTGATTACTGATGATGAACGTTATAACGCTGTTACAGGTGTTTGGCGTGATGCAAAAGAAGCCCTTGAAAAACGATTGATTGATGAACAGGATTTGACAAACCCAATCGTTATGATGATGGACTCTGGAGCCCGTGGTAATATCTCTAACTTCTCTCAACTTGCTGGTATGCGTGGTTTGATGGCCGCTCCTAATGGTAAAATCATGGAATTGCCTATCATCTCAAACTTCCGTGAGGGTCTTTCTGTCTTGGAAATGTTCTTCTCAACTCACGGTGCCCGTAAAGGGATGACCGATACGGCCCTTAAGACAGCCGACTCTGGTTATCTTACTCGTCGTTTGGTTGACGTTGCCCAAGATGTTATTATTCGTGAAGACGATTGTGGAACTGACCGTGGACTTGTAATTTCTGATATTGCTACTGGTAAAGAAATGGTTGAACCACTCTTTGAACGTTTGGTAGGTCGTTATACTCGTAAATCAGTGCTTCATCCAGAAACTGGTGAAATGATTATTGCTGACGACACTTTGATTTCTGAAGATGTTGCCCGTAAAATTATTGATGCTGGTGTTAAAGAAGTAACTATCCGTTCAGTATTTACATGTAAAACTCCACATGGTGTATGTAAACATTGTTATGGTATCAACTTGGCAACAGGTGATGCTGTTGAAGTTGGTGAAGCTGTTGGTACAATCGCCGCTCAATCAATCGGTGAACCTGGTACTCAATTGACAATGCGTACATTCCACACGGGTGGTGTTGCGTCAAGTTCAGATATCACTCAAGGTTTGCCTCGTGTTCAAGAAATCTTTGAAGCACGTAACCCTAAAGGGGAAGCAATCATCACTGAAGTAACTGGTACAGTTGAATCAATCGTTGAAGATCCTGCTACACGTACTCGTGAAATTACTGTTAAAGGTAAAACAGACACTCGTAGCTACACTGTAGGTATGGCTGATGTCTTGATGGTTGAAGAAGGTGAATTTATTCACCGTGGTGCACCTTTGATTCAAGGTTCTATCGAACCTAAACACTTGCTTCAAGTTCGTGATGCCTTGTCAGTTGAAACTTACTTGCTCGGTGAAGTACAAAAAACTTACCGTTCACAAGGGGTTGAAATTGGTGACAAACACATCGAGGTAATGGTTCGCCAAATGCTTCGTAAAGTTCGTGTCATGGATAATGGTTCAACTGATATCCTTCCAGGTACTTTGATGGATATTTCTGACTTTGAAGCTTTGAATGAAACTGCACTCTTGAATGGTGAAATGCCTGCAACTGGTCGTCCAGTCTTGATGGGTATTACTAAAGCCTCTCTTGAAACAAATTCATTCTTGTCAGCTGCATCATTCCAAGAAACAACTCGTGTCCTTACTGATGCCGCAATTCGTGGTAAAGAAGATCACTTGCTTGGTTTGAAAGAAAATGTTATTATCGGTAAGATTATTCCTGCTGGTACAGGTATGTTCCGTTACCGTAACATTGAACCT
>rpoC_Lcl-071
ATGCGTATTGGTATCGCATCTCCACAAAAAATTCGTTACTGGTCATTCGGTGAAGTTAAAAAACCAGAAACAATTAACTATCGTACACAAAAACCTGAACGTGAAGGACTCTTTGATGAACGTATTTTCGGTCCTCAAAAAGACTGGGAATGTGCTTGTGGAAAACTTAAAGGTGTTTTCTACAAAAATCAAGTCTGTGAACTTTGTGGTGTTCAAGTAACAACTGCAAAATCACGTCGTGAACGTATGGGACATATTGAGCTTGCTGCTCCAATTTCACACATTTGGTACTTCAAAGGAATTCCATCACGTATGGGACTTGCTCTTGATATGAGTCCACGTGCACTTGAAGAAGTGATTTACTTTGCAAGTTATGTTGTGATTGATCCTAAAGAAACTGATCTTGAGAAGAAACAACTCTTGACTGAACGTGAATATCGTGAACAACTTTTGAAAAATGGTTTTGGTTCATTCGTTGCAAAAATGGGTGCTGAAGCGATTCAAGATTTGTTGAACGATGTTGATATTGATAAAGAAGTTTCTGAACTCAAAGAAGAGCTCAAAACAGTTACTGGACAACGTCGTGTAAAAATTATTCGTCGTTTGGACGTTTTGTCAGCTTTCAGAAAATCAGGAAATGCTTTATCTTGGATGGTCTTAAACGTATTACCAGTTATTCCACCAGATTTGCGTCCAATGGTTCAATTGGATGGTGGACGTTTTGCCACATCTGACTTGAATGACTTATACCGTCGTGTTATTAACCGTAATAACCGTTTGAAACGTTTGATGGAACTTAATGCTCCAAATATTATCGTTCAAAATGAAAAACGGATGCTTCAAGAAGCTGTTGATACTTTGATTGACAATGGTCGTCGTGGTCGTCCAATCACTGGTGCTGGTAACCGCCCATTGAAATCTCTTTCACACATGTTGAAAGGGAAACAAGGACGTTTCCGTCAAAACTTACTTGGTAAACGTGTTGACTATTCTGGACGTTCAGTTATCGCTGTAGGTCCAACACTCAAAATGTACCAATGTGGTGTTCCGCGTGAAATGGCGATTGAGTTGTTCAAACCATTCGTAATGGCTCAACTTGTTAAGAAAGAATTGGCTGCTAATATTCGTGCGGCTAAACGTAAAGTTGAACGTCAAGATTCTGATGTTTGGGATGTACTTGAAACAGTTGTTAAAGAACACCCTGTTCTTCTTAACCGCGCACCTACGCTTCACCGTTTAGGTATTCAAGCTTTTGAACCTGTCTTAATTGATGGTAAAGCCATCCGTCTTCACCCACTTGCTTGTGAAGCCTATAACGCCGACTTTGACGGTGACCAAATGGCCATTCACTTGCCATTGTCTGAAGAAGCACAAGCTGAAGCACGTCTTTTGATGCTTGCTGCTGAACATATCTTGAACCCTAAAGATGGTAAACCAGTTGTTACACCATCTCAAGATATGGTCCTTGGTAACTACTATCTTACTATGGAAGAAAAAGGTCGTGAAGGCGAAGGAATGATTTTTGCAACTCCTGAAGAAGTTGAAATTGCAATGCGTAATGGTTATGTACATTTACATACTCGTATCGGTATCGCAACAAAATCACTCAACAAACCTTGGACAGAAAACCAAAAAGATAAAATCTTGGTAACTACTGTTGGTAAAGTTATTTTCAACTCAATCATTCCTGAAGGAATGCCTTACTTGAACGAACCAACTGATGTTAACTTGACAACTTCAACTGATGACCGTTTCTTTATGGATGCTGGTCAAGATATCAAAGAAGTTTTGGCTGGAATTGATACTGTTCGTCCATTCAAAAAAGGATATCTTGGAAATATCATCGCTGAAGTCTTCAAACGTTACCGTACAACAGCTACATCTGAGTACCTTGACCGCTTGAAAAACCTTGGTTACCACCAATCTACTTTGGCTGGTTTGACTGTGGGTATCGCTGATATCCCTGTTGTTGAAGATAAACATAAAATCATCGATGCTGCACACAAACGTGTGGAACAAATCACTAAACAATTCCGTCGTGGTTTGATTACTGATGATGAACGTTATAACGCTGTTACAGGTGTTTGGCGTGATGCAAAAGAAGCCCTTGAAAAACGATTGATTGATGAACAGGATTTGACAAACCCAATCGTTATGATGATGGACTCTGGAGCCCGTGGTAATATCTCTAACTTCTCTCAACTTGCTGGTATGCGTGGTTTGATGGCCGCTCCTAATGGTAAAATCATGGAATTGCCTATCATCTCAAACTTCCGTGAGGGTCTTTCTGTCTTGGAAATGTTCTTCTCAACTCACGGTGCCCGTAAAGGGATGACCGATACGGCCCTTAAGACAGCCGACTCTGGTTATCTTACTCGTCGTTTGGTTGACGTTGCCCAAGATGTTATTATTCGTGAAGACGATTGTGGAACTGACCGTGGACTTGTAATTTCTGATATTGCTACTGGTAAAGAAATGGTTGAACCACTCTTTGAACGTTTGGTAGGTCGTTATACTCGTAAATCAGTGCTTCATCCAGAAACTGGTGAAATGATTATTGCTGACGACACTTTGATTTCTGAAGATGTTGCCCGTAAAATTATTGATGCTGGTGTTAAAGAAGTAACTATCCGTTCAGTATTTACATGTAAAACTCCACATGGTGTATGTAAACATTGTTATGGTATCAACTTGGCAACAGGTGATGCTGTTGAAGTTGGTGAAGCTGTTGGTACAATCGCCGCTCAATCAATCGGTGAACCTGGTACTCAATTGACAATGCGTACATTCCACACGGGTGGTGTTGCGTCAAGTTCAGATATCACTCAAGGTTTGCCTCGTGTTCAAGAAATCTTTGAAGCACGTAACCCTAAAGGGGAAGCAATCATCACTGAAGTAACTGGTACAGTTGAATCAATCGTTGAAGATCCTGCTACACGTACTCGTGAAATTACTGTTAAAGGTAAAACAGACACTCGTAGCTACACTGTAGGTATGGCTGATGTCTTGATGGTTGAAGAAGGTGAATTTATTCACCGTGGTGCACCTTTGATTCAAGGTTCTATCGAACCTAAACACTTGCTTCAAGTTCGTGATGCCTTGTCAGTTGAAACTTACTTGCTCGGTGAAGTACAAAAAACTTACCGTTCACAAGGGGTTGAAATTGGTGACAAACACATCGAGGTAATGGTTCGCCAAATGCTTCGTAAAGTTCGTGTCATGGATAATGGTTCAACTGATATCCTTCCAGGTACTTTGATGGATATTTCTGACTTTGAAGCTTTGAATGAAACTGCACTCTTGAATGGTGAAATGCCTGCAACTGGTCGTCCAGTCTTGATGGGTATTACTAAAGCCTCTCTTGAAACAAATTCATTCTTGTCAGCTGCATCATTCCAAGAAACAACTCGTGTCCTTACTGATGCCGCAATTCGTGGTAAAGAAGATCACTTGCTTGGTTTGAAAGAAAATGTTATTATCGGTAAGATTATTCCTGCTGGTACAGGTATGTTCCGTTACCGTAACATTGAACCT
>rpoC_Lcl-072
ATGCGTATTGGTATCGCATCTCCACAAAAAATTCGTTACTGGTCATTCGGTGAAGTTAAAAAACCAGAAACAATTAACTATCGTACACAAAAACCTGAACGTGAAGGACTCTTTGATGAACGTATTTTCGGTCCTCAAAAAGACTGGGAATGTGCTTGTGGAAAACTTAAAGGTGTTTTCTACAAAAATCAAGTCTGTGAACTTTGTGGTGTTCAAGTAACAACTGCAAAATCACGTCGTGAACGTATGGGACATATTGAGCTTGCTGCTCCAATTTCACACATTTGGTACTTCAAAGGAATTCCATCACGTATGGGACTTGCTCTTGATATGAGTCCACGTGCACTTGAAGAAGTGATTTACTTTGCAAGTTATGTTGTGATTGATCCTAAAGAAACTGATCTTGAGAAGAAACAACTCTTGACTGAACGTGAATATCGTGAACAACTTTTGAAAAATGGTTTTGGTTCATTCGTTGCAAAAATGGGTGCTGAAGCGATTCAAGATTTGTTGAACGATGTTGATATTGATAAAGAAGTTTCTGAACTCAAAGAAGAGCTCAAAACAGTTACTGGACAACGTCGTGTAAAAATTATTCGTCGTTTGGACGTTTTGTCAGCTTTCAGAAAATCAGGAAATGCTTTATCTTGGATGGTCTTAAACGTATTACCAGTTATTCCACCAGATTTGCGTCCAATGGTTCAATTGGATGGTGGACGTTTTGCCACATCTGACTTGAATGACTTATACCGTCGTGTTATTAACCGTAATAACCGTTTGAAACGTTTGATGGAACTTAATGCTCCAAATATTATCGTTCAAAATGAAAAACGGATGCTTCAAGAAGCTGTTGATACTTTGATTGACAATGGTCGTCGTGGTCGTCCAATCACTGGTGCTGGTAACCGCCCATTGAAATCTCTTTCACACATGTTGAAAGGGAAACAAGGACGTTTCCGTCAAAACTTACTTGGTAAACGTGTTGACTATTCTGGACGTTCAGTTATCGCTGTAGGTCCAACACTCAAAATGTACCAATGTGGTGTTCCGCGTGAAATGGCGATTGAGTTGTTCAAACCATTCGTAATGGCTCAACTTGTTAAGAAAGAATTGGCTGCTAATATTCGTGCGGCTAAACGTAAAGTTGAACGTCAAGATTCTGATGTTTGGGATGTACTTGAAACAGTTGTTAAAGAACACCCTGTTCTTCTTAACCGCGCACCTACGCTTCACCGTTTAGGTATTCAAGCTTTTGAACCAGTCTTAATTGATGGTAAAGCCATCCGTCTTCACCCACTTGCTTGTGAAGCCTATAACGCCGACTTTGACGGTGACCAAATGGCCATTCACTTGCCATTGTCTGAAGAAGCACAAGCTGAAGCACGTCTTTTGATGCTTGCTGCTGAACATATCTTGAACCCTAAAGATGGTAAACCAGTTGTTACACCATCTCAAGATATGGTCCTTGGTAACTACTATCTTACTATGGAAGAAAAAGGTCGTGAAGGCGAAGGAATGATTTTTGCAACTCCTGAAGAAGTTGAAATTGCAATGCGTAATGGTTATGTACATTTACATACTCGTATCGGTATCGCAACAAAATCACTCAACAAACCTTGGACAGAAAACCAAAAAGATAAAATCTTGGTAACTACTGTTGGTAAAGTTATTTTCAACTCAATCATTCCTGAAGGAATGCCTTACTTGAACGAACCAACTGATGTTAACTTGACAACTTCAACTGATGACCGTTTCTTTATGGATGCTGGTCAAGATATCAAAGAAGTTTTGGCTGGAATTGATACTGTTCGTCCATTCAAAAAAGGATATCTTGGAAATATCATCGCTGAAGTCTTCAAACGTTACCGTACAACAGCTACATCTGAGTACCTTGACCGCTTGAAAAACCTTGGTTACCACCAATCTACTTTGGCTGGTTTGACTGTGGGTATCGCTGATATCCCTGTTGTTGAAGATAAACATAAAATCATCGATGCTGCACACAAACGTGTGGAACAAATCACTAAACAATTCCGTCGTGGTTTGATTACTGATGATGAACGTTATAACGCTGTTACAGGTGTTTGGCGTGATGCAAAAGAAGCCCTTGAAAAACGATTGATTGATGAACAGGATTTGACAAACCCAATCGTTATGATGATGGACTCTGGAGCCCGTGGTAATATCTCTAACTTCTCTCAACTTGCTGGTATGCGTGGTTTGATGGCCGCTCCTAATGGTAAAATCATGGAATTGCCTATCATCTCAAACTTCCGTGAGGGTCTTTCTGTCTTGGAAATGTTCTTCTCAACTCACGGTGCCCGTAAAGGGATGACCGATACGGCCCTTAAGACAGCCGACTCTGGTTATCTTACTCGTCGTTTGGTTGACGTTGCCCAAGATGTTATTATTCGTGAAGACGATTGTGGAACTGACCGTGGACTTGTAATTTCTGATATTGCTACTGGTAAAGAAATGGTTGAACCACTCTTTGAACGTTTGGTAGGTCGTTATACTCGTAAATCAGTGCTTCATCCAGAAACTGGTGAAATGATTATTGCTGACGACACTTTGATTTCTGAAGATGTTGCCCGTAAAATTATTGATGCTGGTGTTAAAGAAGTAACTATCCGTTCAGTATTTACATGTAAAACTCCACATGGTGTATGTAAACATTGTTATGGTATCAACTTGGCAACAGGTGATGCTGTTGAAGTTGGTGAAGCTGTTGGTACAATCGCCGCTCAATCAATCGGTGAACCTGGTACTCAATTGACAATGCGTACATTCCACACGGGTGGTGTTGCGTCAAGTTCAGATATCACTCAAGGTTTGCCTCGTGTTCAAGAAATCTTTGAAGCACGTAACCCTAAAGGGGAAGCAATCATCACTGAAGTAACTGGTACAGTTGAATCAATCGTTGAAGATCCTGCTACACGTACTCGTGAAATTACTGTTAAAGGTAAAACAGACACTCGTAGCTACACTGTAGGTATGGCTGATGTCTTGATGGTTGAAGAAGGTGAATTTATTCACCGTGGTGCACCTTTGATTCAAGGTTCTATCGAACCTAAACACTTGCTTCAAGTTCGTGATGCCTTGTCAGTTGAAACTTACTTGCTCGGTGAAGTACAAAAAACTTACCGTTCACAAGGGGTTGAAATTGGTGACAAACACATCGAGGTAATGGTTCGCCAAATGCTTCGTAAAGTTCGTGTCATGGATAATGGTTCAACTGATATCCTTCCAGGTACTTTGATGGATATTTCTGACTTTGAAGCTTTGAATGAAACTGCACTCTTGAATGGTGAAATGCCTGCAACTGGTCGTCCAGTCTTGATGGGTATTACTAAAGCCTCTCTTGAAACAAATTCATTCTTGTCAGCTGCATCATTCCAAGAAACAACTCGTGTCCTTACTGATGCCGCAATTCGTGGTAAAGAAGATCACTTGCTTGGTTTGAAAGAAAATGTTATTATCGGTAAGATTATTCCTGCTGGTACAGGTATGTTCCGTTACCGTAACATTGAACCT
>rpoC_Lcl-073
ATGCGTATTGGTATCGCATCTCCACAAAAAATTCGTTACTGGTCATTCGGTGAAGTTAAAAAACCAGAAACAATTAACTATCGTACACAAAAACCTGAACGTGAAGGACTCTTTGATGAACGTATTTTCGGTCCTCAAAAAGACTGGGAATGTGCTTGTGGAAAACTTAAAGGTGTTTTCTACAAAAATCAAGTCTGTGAACTTTGTGGTGTTCAAGTAACAACTGCAAAATCACGTCGTGAACGTATGGGACATATTGAGCTTGCTGCTCCAATTTCACACATTTGGTACTTCAAAGGAATTCCATCACGTATGGGACTTGCTCTTGATATGAGTCCACGTGCACTTGAAGAAGTGATTTACTTTGCAAGTTATGTTGTGATTGATCCTAAAGAAACTGATCTTGAGAAGAAACAACTCTTGACTGAACGTGAATATCGTGAACAACTTTTGAAAAATGGTTTTGGTTCATTCGTTGCAAAAATGGGTGCTGAAGCGATTCAAGATTTGTTGAACGATGTTGATATTGATAAAGAAGTTTCTGAACTCAAAGAAGAGCTCAAAACAGTTACTGGACAACGTCGTGTAAAAATTATTCGTCGTTTGGACGTTTTGTCAGCTTTCAGAAAATCAGGAAATGCTTTATCTTGGATGGTCTTAAACGTATTACCAGTTATTCCACCAGATTTGCGTCCAATGGTTCAATTGGATGGTGGACGTTTTGCCACATCTGACTTGAATGACTTATACCGTCGTGTTATTAACCGTAATAACCGTTTGAAACGTTTGATGGAACTTAATGCTCCAAATATTATCGTTCAAAATGAAAAACGGATGCTTCAAGAAGCTGTTGATACTTTGATTGACAATGGTCGTCGTGGTCGTCCAATCACTGGTGCTGGTAACCGCCCATTGAAATCTCTTTCACACATGTTGAAAGGGAAACAAGGACGTTTCCGTCAAAACTTACTTGGTAAACGTGTTGACTATTCTGGACGTTCAGTTATCGCTGTAGGTCCAACACTCAAAATGTACCAATGTGGTGTTCCGCGTGAAATGGCGATTGAGTTGTTCAAACCATTCGTAATGGCTCAACTTGTTAAGAAAGAATTGGCTGCTAATATTCGTGCGGCTAAACGTAAAGTTGAACGTCAAGATTCTGATGTTTGGGATGTACTTGAAACAGTTGTTAAAGAACACCCTGTTCTTCTTAACCGCGCACCTACGCTTCACCGTTTAGGTATTCAAGCTTTTGAACCAGTCTTAATTGATGGTAAAGCCATCCGTCTTCACCCACTTGCTTGTGAAGCCTATAACGCCGACTTTGACGGTGACCAAATGGCCATTCACTTGCCATTGTCTGAAGAAGCACAAGCTGAAGCACGTCTTTTGATGCTTGCTGCTGAACATATCTTGAACCCTAAAGATGGTAAACCAGTTGTTACACCATCTCAAGATATGGTCCTTGGTAACTACTATCTTACTATGGAAGAAAAAGGTCGTGAAGGCGAAGGAATGATTTTTGCAACTCCTGAAGAAGTTGAAATTGCAATGCGTAATGGTTATGTACATTTACATACTCGTATCGGTATCGCAACAAAATCACTCAACAAACCTTGGACAGAAAACCAAAAAGATAAAATCTTGGTAACTACTGTTGGTAAAGTTATTTTCAACTCAATCATTCCTGAAGGAATGCCTTACTTGAACGAACCAACTGATGTTAACTTGACAACTTCAACTGATGACCGTTTCTTTATGGATGCTGGTCAAGATATCAAAGAAGTTTTGGCTGGAATTGATACTGTTCGTCCATTCAAAAAAGGATATCTTGGAAATATCATCGCTGAAGTCTTCAAACGTTACCGTACAACAGCTACATCTGAGTACCTTGACCGCTTGAAAAACCTTGGTTACCACCAATCTACTTTGGCTGGTTTGACTGTGGGTATCGCTGATATCCCTGTTGTTGAAGATAAACATAAAATCATCGATGCTGCACACAAACGTGTGGAACAAATCACTAAACAATTTCGTCGTGGTTTGATTACTGATGATGAACGTTATAACGCTGTTACAGGTGTTTGGCGTGATGCAAAAGAAGCCCTTGAAAAACGATTGATTGATGAACAGGATTTGACAAACCCAATCGTTATGATGATGGACTCTGGAGCCCGTGGTAATATCTCTAACTTCTCTCAACTTGCTGGTATGCGTGGTTTGATGGCCGCTCCTAATGGTAAAATCATGGAATTGCCTATCATCTCAAACTTCCGTGAGGGTCTTTCTGTCTTGGAAATGTTCTTCTCAACTCACGGTGCCCGTAAAGGGATGACCGATACGGCCCTTAAGACAGCCGACTCTGGTTATCTTACTCGTCGTTTGGTTGACGTTGCCCAAGATGTTATTATTCGTGAAGACGATTGTGGAACTGACCGTGGACTTGTAATTTCTGATATTGCTACTGGTAAAGAAATGGTTGAACCACTCTTTGAACGTTTGGTAGGTCGTTATACTCGTAAATCAGTGCTTCATCCAGAAACTGGTGAAATGATTATTGCTGACGACACTTTGATTTCTGAAGATGTTGCCCGTAAAATTATTGATGCTGGTGTTAAAGAAGTAACTATCCGTTCAGTATTTACATGTAAAACTCCACATGGTGTATGTAAACATTGTTATGGTATCAACTTGGCAACAGGTGATGCTGTTGAAGTTGGTGAAGCTGTTGGTACAATCGCCGCTCAATCAATCGGTGAACCTGGTACTCAATTGACAATGCGTACATTCCACACGGGTGGTGTTGCGTCAAGTTCAGATATCACTCAAGGTTTGCCTCGTGTTCAAGAAATCTTTGAAGCACGTAACCCTAAAGGGGAAGCAATCATCACTGAAGTAACTGGTACAGTTGAATCAATCGTTGAAGATCCTGCTACACGTACTCGTGAAATTACTGTTAAAGGTAAAACAGACACTCGTAGCTACACTGTAGGTATGGCTGATGTCTTGATGGTTGAAGAAGGTGAATTTATTCACCGTGGTGCACCTTTGATTCAAGGTTCTATCGAACCTAAACACTTGCTTCAAGTTCGTGATGCCTTGTCAGTTGAAACTTACTTGCTCGGTGAAGTACAAAAAACTTACCGTTCACAAGGGGTTGAAATTGGTGACAAACACATCGAGGTAATGGTTCGCCAAATGCTTCGTAAAGTTCGTGTCATGGATAATGGTTCAACTGATATCCTTCCAGGTACTTTGATGGATATTTCTGACTTTGAAGCTTTGAATGAAACTGCACTCTTGAATGGTGAAATGCCTGCAACTGGTCGTCCAGTCTTGATGGGTATTACTAAAGCCTCTCTTGAAACAAATTCATTCTTGTCAGCTGCATCATTCCAAGAAACAACTCGTGTCCTTACTGATGCCGCAATTCGTGGTAAAGAAGATCACTTGCTTGGTTTGAAAGAAAATGTTATTATCGGTAAGATTATTCCTGCTGGTACAGGTATGTTCCGTTACCGTAACATTGAACCT
>rpoC_Lcl-074
ATGCGTATTGGTATCGCATCTCCACAAAAAATTCGTTACTGGTCATTCGGTGAAGTTAAAAAACCAGAAACAATTAACTATCGTACACAAAAACCTGAACGTGAAGGACTCTTTGATGAACGTATTTTCGGTCCTCAAAAAGACTGGGAATGTGCTTGTGGAAAACTTAAAGGTGTTTTCTACAAAAATCAAGTCTGTGAACTTTGTGGTGTTCAAGTAACAACTGCAAAATCACGTCGTGAACGTATGGGACATATTGAGCTTGCTGCTCCAATTTCACACATTTGGTACTTCAAAGGAATTCCATCACGTATGGGACTTGCTCTTGATATGAGTCCACGTGCACTTGAAGAAGTGATTTACTTTGCAAGTTATGTTGTGATTGATCCTAAAGAAACTGATCTTGAGAAGAAACAACTCTTGACTGAACGTGAATATCGTGAACAACTTTTGAAAAATGGTTTTGGTTCATTCGTTGCAAAAATGGGTGCTGAAGCGATTCAAGATTTGTTGAACGATGTTGATATTGATAAAGAAGTTTCTGAACTCAAAGAAGAGCTCAAAACAGTTACTGGACAACGTCGTGTAAAAATTATTCGTCGTTTGGACGTTTTGTCAGCTTTCAGAAAATCAGGAAATGCATTATCTTGGATGGTCTTAAATGTATTACCAGTTATTCCACCAGATTTGCGTCCAATGGTTCAATTAGATGGTGGACGTTTTGCCACATCTGACTTGAATGACTTATACCGTCGTGTTATTAACCGTAATAACCGTTTGAAACGTTTGATGGAACTTAATGCTCCAAATATTATCGTTCAAAATGAAAAACGGATGCTTCAAGAAGCTGTTGATACTTTGATTGACAATGGTCGTCGTGGTCGTCCAATCACTGGTGCTGGTAACCGCCCATTGAAATCTCTTTCACACATGTTGAAAGGGAAACAAGGACGTTTCCGTCAAAACTTGCTTGGTAAACGTGTTGACTATTCTGGACGTTCAGTTATCGCTGTAGGTCCAACACTCAAAATGTACCAATGTGGTGTTCCGCGTGAAATGGCGATTGAGTTGTTCAAACCATTCGTAATGGCTCAACTTGTTAAGAAAGAATTGGCTGCTAATATTCGTGCGGCTAAACGTAAAGTTGAACGTCAAGATTCTGATGTTTGGGACGTACTTGAAACAGTTGTTAAAGAACACCCTGTTCTTCTTAACCGCGCACCTACGCTTCACCGTTTAGGGATTCAAGCTTTTGAACCAGTCTTAATTGATGGTAAAGCCATCCGTCTTCACCCACTTGCTTGTGAAGCCTACAACGCCGACTTTGACGGTGACCAAATGGCCATTCACTTGCCATTGTCTGAAGAAGCACAAGCTGAAGCACGTCTTTTGATGCTTGCTGCTGAACATATCTTGAACCCTAAAGATGGTAAACCAGTTGTTACACCATCTCAAGATATGGTCCTTGGTAACTACTACCTTACGATGGAAGAAAAAGGTCGTGAAGGCGAAGGAATGATTTTTGCAACTCCTGAAGAAGTTGAAATTGCAATGCGTAATGGTTATGTACATTTACATACTCGTATCGGTATCGCAACAAAATCACTCAACAAACCTTGGACTGAAAACCAAAAAGATAAAATCTTGGTAACCACTGTTGGTAAAGTTATTTTCAACTCAATCATTCCTGAAGGAATGCCTTACTTGAACGAACCAACTGATGTTAACTTGACAACTTCAACTGATGACCGTTTCTTTATGGATGCTGGTCAAGATATCAAAGAAGTTTTGGCTGGAATTGATACTGTTCGTCCATTCAAAAAAGGATATCTTGGAAATATCATCGCTGAAGTCTTCAAACGTTACCGTACAACAGCTACATCTGAGTACCTTGACCGCTTGAAAGACCTTGGTTACCACCAATCTACTTTGGCTGGTTTGACTGTGGGTATCGCTGATATCCCTGTTGTTGAAGATAAACATAAAATCATCGATGCTGCACACAAACGTGTGGAACAAATCACTAAACAATTCCGTCGTGGTTTGATTACTGATGATGAACGTTATAACGCTGTTACAGGTGTTTGGCGTGATGCAAAAGAAGCCCTTGAAAAACGATTGATTGATGAACAAGATTTGACAAACCCAATCGTTATGATGATGGACTCTGGAGCCCGTGGTAATATCTCTAACTTCTCTCAACTTGCTGGTATGCGTGGTTTGATGGCCGCTCCTAATGGTAAAATCATGGAATTGCCTATCATCTCAAACTTCCGTGAGGGTCTTTCTGTCTTGGAAATGTTCTTCTCAACTCACGGTGCCCGTAAAGGGATGACCGATACGGCCCTTAAGACAGCCGACTCTGGTTATCTTACTCGTCGTTTGGTTGACGTTGCCCAAGATGTTATCATTCGTGAAGACGATTGTGGAACTGACCGTGGACTTGTAATTTCTGATATTGCTACTGGTAAAGAAATGGTTGAACCACTCTTTGAACGTTTGGTAGGTCGTTATACTCGTAAATCAGTGCTTCATCCAGAAACTGGTGAAATGATTATTGCTGACGACACTTTGATTTCTGAAGATGTTGCCCGTAAAATTATTGATGCTGGTGTTAAAGAAGTAACTATCCGTTCAGTATTTACATGTAAAACTCCACATGGTGTATGTAAACATTGTTATGGTATCAACTTGGCAACAGGTGATGCTGTTGAAGTTGGTGAAGCTGTTGGTACAATCGCCGCTCAATCAATCGGTGAACCTGGTACTCAGTTGACAATGCGTACATTCCACACGGGTGGTGTTGCGTCAAGTTCAGATATCACTCAAGGTTTGCCTCGTGTTCAAGAAATCTTTGAAGCACGTAACCCTAAAGGGGAAGCAATCATCACTGAAGTAACTGGTACAGTTGAATCAATCGTTGAAGATCCTGCTACACGTACTCGTGAAATTACTGTTAAAGGTAAAACAGACACTCGTAGCTACACTGTAGGTATGGCTGATGTCTTGATGGTTGAAGAAGGTGAATTTATTCACCGTGGTGCACCTTTGATTCAAGGTTCTATCGAACCTAAACACTTGCTTCAAGTTCGTGATGCCTTGTCAGTTGAAACTTACTTGCTCGGTGAAGTACAAAAAACTTACCGTTCACAAGGGGTTGAAATTGGTGACAAACACATCGAGGTAATGGTTCGCCAAATGCTTCGTAAAGTTCGTGTCATGGATAATGGTTCAACTGATATCCTTCCAGGTACTTTGATGGATATTTCTGACTTTGAAGCTTTGAATGAAACTGCACTCTTGAATGGTGAAATGCCTGCAACTGGTCGTCCAGTCTTGATGGGTATTACTAAAGCCTCTCTTGAAACAAATTCATTCTTGTCAGCTGCATCATTCCAAGAAACAACTCGTGTCCTTACTGATGCCGCAATTCGTGGTAAAGAAGATCACTTGCTTGGTTTGAAAGAAAATGTTATTATCGGTAAGATTATTCCTGCTGGTACAGGTATGTTCCGTTACCGTAACATTGAACCT
>rpoC_Lcl-075
ATGCGTATTGGTATCGCATCTCCACAAAAAATTCGTTACTGGTCATTCGGTGAAGTAAAAAAACCAGAAACAATTAACTATCGTACACAAAAACCTGAACGTGAAGGACTCTTTGACGAACGTATTTTCGGTCCTCAAAAAGACTGGGAATGTGCTTGTGGAAAACTTAAAGGTGTTTTCTATAAGAATCAAGTCTGTGAACTTTGTGGTGTTCAAGTAACAACTGCAAAATCACGTCGTGAACGTATGGGACATATTGAGCTTGCTGCTCCAATTTCACATATTTGGTATTTCAAGGGAATTCCATCACGTATGGGACTCGCTCTGGATATGAGCCCGCGTGCACTTGAAGAAGTAATTTACTTCGCAAGTTATGTGGTTATTGATCCAAAAGAAACTGATCTTGAGAAAAAACAACTCTTGACTGAGCGTGAATATCGTGAACAACTTTTGAAAAATGGTTTTGGTTCATTCGTTGCAAAAATGGGTGCTGAAGCAATTCAAGATTTGTTGAATGATGTTGATATTGACAAAGAAGTTGCTGAACTCAAAGAAGAACTCAAAACAGTGACTGGACAACGTCGTGTAAAAATTATTCGTCGTTTAGACGTTTTGTCAGCTTTCAGAAAATCAGGCAATGCTTTATCTTGGATGGTCTTAAACGTATTACCAGTTATTCCACCAGATTTGCGTCCAATGGTTCAATTAGATGGTGGACGTTTTGCCACATCTGACTTGAACGACTTGTATCGTCGTGTTATCAACCGTAATAACCGTTTGAAACGTTTGATGGAACTTAATGCTCCAAATATTATCGTTCAAAATGAAAAACGGATGCTCCAAGAAGCAGTTGATACATTGATTGACAACGGTCGTCGTGGTCGTCCAATCACTGGTGCTGGTAACCGTCCATTGAAATCTCTTTCACACATGTTGAAAGGGAAACAAGGACGTTTCCGTCAAAACTTGCTTGGTAAACGTGTTGACTATTCTGGACGTTCAGTTATCGCTGTCGGTCCAACACTCAAAATGTACCAATGTGGTGTTCCACGTGAAATGGCGATTGAGTTGTTCAAACCATTTGTAATGGCACAACTTGTTAAAAAAGAATTGGCTGCTAATATTCGTGCGGCTAAACGTAAAGTTGAACGTCAAGATTCAGACGTTTGGGATGTACTTGAAACGGTTGTTAAAGAACACCCTGTTCTCCTTAACCGCGCACCTACGCTTCACCGTTTGGGGATTCAAGCTTTTGAACCAGTCTTAATTGATGGTAAAGCCATCCGTCTTCACCCACTTGCTTGTGAAGCCTATAACGCCGACTTTGACGGTGACCAAATGGCCATTCACTTGCCATTGTCTGAAGAAGCACAAGCTGAAGCACGTCTTTTGATGCTTGCTGCTGAACATATCTTGAACCCTAAAGATGGTAAACCAGTTGTTACACCATCTCAAGATATGGTCCTTGGTAACTACTACCTTACAATGGAAGAAAAAGGTCGTGAAGGCGAAGGAATGATTTTTGCAACTCCTGAAGAAGTTGAAATCGCAATGCGTAACGGTTATGTACACTTGCATACACGTATTGGTATCGCGACAAAATCACTCAATAAACCTTGGACTGAAAATCAACAAGATAAAATCTTGGTAACCACTGTTGGTAAAGTTATTTTCAACTCAATCATTCCAGAAGGAATGCCTTACTTGAACGAACCAACTGATGTTAACTTGACAACTTCAACTGATGACCGCTTCTTTATGGATGCTGGTCAAAACATCAAAGAAGTTTTGGCTGGAATCGATACTGTTCGTCCATTCAAAAAAGGATATCTTGGAAATATTATCGCCGAAGTATTCAAACGTTACCGTACAACAGCTACATCTGAGTACCTTGACCGTTTGAAAGACCTTGGTTACCACCAATCTACTTTGGCTGGTTTGACTGTGGGTATCGCTGATATTCCTGTTGTTGAAGATAAACATGAAATCATTGATGCTGCGCATAAACGCGTAGAACAAATCACTAAACAATTCCGTCGCGGTTTGATTACTGATGATGAACGTTATAATGCCGTTACTGGTGTTTGGCGTGATGCAAAAGAGTCTCTCGAAAAACGATTGATTGAAGAACAAGATTTGACAAACCCAATCGTTATGATGATGGACTCTGGAGCCCGTGGTAATATTTCCAACTTCTCTCAACTTGCTGGTATGCGTGGATTGATGGCTGCTCCTAATGGTAAAATCATGGAATTGCCTATCATCTCTAACTTCCGTGAAGGACTTTCTGTCTTGGAAATGTTCTTCTCAACTCACGGTGCTCGTAAAGGGATGACCGATACGGCCCTTAAGACAGCCGACTCAGGTTACCTTACTCGTCGTTTGGTTGACGTTGCCCAAGATGTTATCATTCGTGAAGACGACTGTGGTACTGACCGTGGACTTGTGATTGCTGATATTGCAACTGGTAAAGAAATGGTTGAACCACTCTTTGAACGTTTGGTTGGTCGTTACACTCGTAAATCAGTCCTTCATCCAGAAACTGGTGAAATGATTATTGGCGATGATACTTTGATTTCTGAAGATATTGCTCGTAAAATCATTGAAGCTGACGTTAAAGAAGTAACAATCCGTTCAGTATTTACATGTAAAACACCACATGGTGTATGTAAACATTGTTATGGTATCAACTTGGCAACAGGTGATGCTGTTGAAGTTGGTGAAGCTGTTGGTACAATCGCCGCTCAATCTATCGGTGAACCTGGTACTCAGTTGACAATGCGTACATTCCACACGGGTGGTGTTGCGTCAAGTTCAGATATTACTCAAGGTTTGCCTCGTGTCCAAGAAATCTTTGAAGCACGTAACCCTAAAGGGGAAGCAATCATCACTGAAGTAACTGGTACAGTTGAATCAATCGTTGAAGATGGCGCAACTCGTACTCGTGAAATTACTGTCAAAGGTAAAACAGATACTCGTAGCTACACTGTAGGTATGGCTGATGTCTTGATGGTTGAAGAAGGCGAATTTATCCACCGTGGTGCGCCTTTGATTCAAGGTTCTATTGAACCTAAACATTTGCTTCAAGTTCGTGATGCTTTGTCAGTGGAAACTTACTTGCTCGGTGAAGTTCAAAAAACTTACCGTTCACAAGGGGTTGAAATTGGTGACAAGCACATCGAGGTAATGATTCGCCAAATGCTTCGTAAAGTTCGTATCATGGACAATGGTTCAACTGATGTGCTTCCAGGTACTTTGATGGACATTTCTGATTTTGAAGCTTTGAATGAAACTGCACTCTTGAATGGTGAAATGCCTGCAACTGGTCGTCCAGTCTTGATGGGTATTACTAAAGCCTCTCTTGAAACAAATTCATTCTTGTCAGCTGCATCATTCCAAGAAACAACTCGTGTGCTTACAGATGCTGCAATTCGTGGTAAAGAAGACCACTTGCTTGGTTTGAAAGAAAATGTTATTATCGGTAAGATTATTCCTGCTGGTACTGGTATGTTCCGTTACCGTAACATCGAACCT
>rpoC_Lcl-076
ATGCGTATTGGTATCGCATCTCCACAAAAAATTCGTTACTGGTCATTCGGTGAAGTTAAAAAACCAGAAACAATTAACTATCGTACACAAAAACCTGAACGTGAAGGACTCTTTGATGAACGTATTTTCGGTCCTCAAAAAGACTGGGAATGTGCTTGTGGAAAACTTAAAGGTGTTTTCTACAAAAATCAAGTCTGTGAACTTTGTGGTGTTCAAGTAACAACTGCAAAATCACGTCGTGAACGTATGGGACATATTGAGCTTGCTGCTCCAATTTCACACATTTGGTACTTCAAAGGAATTCCATCACGTATGGGACTTGCTCTTGATATGAGTCCACGTGCACTTGAAGAAGTGATTTACTTTGCAAGTTATGTTGTGATTGATCCTAAAGAAACTGATCTTGAGAAGAAACAACTCTTGACTGAACGTGAATATCGTGAACAACTTTTGAAAAATGGTTTTGGTTCATTCGTTGCAAAAATGGGTGCTGAAGCGATTCAAGATTTGTTGAACGATGTTGATATTGATAAAGAAGTTTCTGAACTCAAAGAAGAGCTCAAAACAGTTACTGGACAACGTCGTGTAAAAATTATTCGTCGTTTGGACGTTTTGTCAGCTTTCAGAAAATCAGGAAATGCTTTATCTTGGATGGTCTTAAACGTATTACCAGTTATTCCACCAGATTTGCGTCCAATGGTTCAATTGGATGGTGGACGTTTTGCCACATCTGACTTGAATGACTTATACCGTCGTGTTATTAACCGTAATAACCGTTTGAAACGTTTGATGGAACTTAATGCTCCAAATATTATCGTTCAAAATGAAAAACGGATGCTTCAAGAAGCTGTTGATACTTTGATTGACAATGGTCGTCGTGGTCGTCCAATCACTGGTGCTGGTAACCGCCCATTGAAATCTCTTTCACACATGTTGAAAGGGAAACAAGGACGTTTCCGTCAAAACTTACTTGGTAAACGTGTTGACTATTCTGGACGTTCAGTTATCGCTGTAGGTCCAACACTCAAAATGTACCAATGTGGTGTTCCGCGTGAAATGGCGATTGAGTTGTTCAAACCATTCGTAATGGCTCAACTTGTTAAGAAAGAATTGGCTGCTAATATTCGTGCGGCTAAACGTAAAGTTGAACGTCAAGATTCTGATGTTTGGGATGTACTTGAAACAGTTGTTAAAGAACACCCTGTTCTTCTTAACCGCGCACCTACGCTTCACCGTTTAGGTATTCAAGCTTTTGAACCTGTCTTAATTGATGGTAAAGCCATCCGTCTTCACCCACTTGCTTGTGAAGCCTATAACGCCGACTTTGACGGTGACCAAATGGCCATTCACTTGCCATTGTCTGAAGAAGCACAAGCTGAAGCACGTCTTTTGATGCTTGCTGCTGAACATATCTTGAACCCTAAAGATGGTAAACCAGTTGTTACACCATCTCAAGATATGGTCCTTGGTAACTACTATCTTACTATGGAAGAAAAAGGTCGTGAAGGCGAAGGAATGATTTTTGCAACTCCTGAAGAAGTTGAAATTGCAATGCGTAATGGTTATGTACATTTACATACTCGTATCGGTATCGCAACAAAATCACTCAACAAACCTTGGACAGAAAACCAAAAAGATAAAATCTTGGTAACTACTGTTGGTAAAGTTATTTTCAACTCAATCATTCCTGAAGGAATGCCTTACTTGAACGAACCAACTGATGTTAACTTGACAACTTCAACTGATGACCGTTTCTTTATGGATGCTGGTCAAGATATCAAAGAAGTTTTGGCTGGAATTGATACTGTTCGTCCATTCAAAAAAGGATATCTTGGAAATATCATCGCTGAAGTCTTCAAACGTTACCGTACAACAGCTACATCTGAGTACCTTGACCGCTTGAAAAACCTTGGTTACCACCAATCTACTTTGGCTGGTTTGACTGTGGGTATCGCTGATATCCCTGTTGTTGAAGATAAACATAAAATCATCGATGCTGCACACAAACGTGTGGAACAAATCACTAAACAATTCCGTCGTGGTTTGATTACTGATGATGAACGTTATAACGCTGTTACAGGTGTTTGGCGTGATGCAAAAGAAGCCCTTGAAAAACGATTGATTGATGAACAGGATTTGACAAACCCAATCGTTATGATGATGGACTCTGGAGCCCGTGGTAATATCTCTAACTTCTCTCAACTTGCTGGTATGCGTGGTTTGATGGCCGCTCCTAATGGTAAAATCATGGAATTGCCTATCATCTCAAACTTCCGTGAGGGTCTTTCTGTCTTGGAAATGTTCTTCTCAACTCACGGTGCCCGTAAAGGGATGACCGATACGGCCCTTAAGACAGCCGACTCTGGTTATCTTACTCGTCGTTTGGTTGACGTTGCCCAAGATGTTATTATTCGTGAAGACGATTGTGGAACTGACCGTGGACTTGTAATTTCTGATATTGCTACTGGTAAAGAAATGGTTGAACCACTCTTTGAACGTTTGGTAGGTCGTTATACTCGTAAATCAGTGCTTCATCCAGAAACTGGTGAAATGATTATTGCTGACGACACTTTGATTTCTGAAGATGTTGCCCGTAAAATTATTGATGCTGGTGTTAAAGAAGTAACTATCCGTTCAGTATTTACATGTAAAACTCCACATGGTGTATGTAAACATTGTTATGGTATCAACTTGGCAACAGGTGATGCTGTTGAAGTTGGTGAAGCTGTTGGTACAATCGCCGCTCAATCAATCGGTGAACCTGGTACTCAATTGACAATGCGTACATTCCACACGGGTGGTGTTGCGTCAAGTTCAGATATCACTCAAGGTTTGCCTCGTGTTCAAGAAATCTTTGAAGCACGTAACCCTAAAGGGGAAGCAATCATCACTGAAGTAACTGGTACAGTTGAATCAATCGTTGAAGATCCTGCTACACGTACTCGTGAAATTACTGTTAAAGGTAAAACAGACACTCGTAGCTACACTGTAGGTATGGCTGATGTCTTGATGGTTGAAGAAGGTGAATTTATTCACCGTGGTGCACCTTTGATTCAAGGTTCTATCGAACCTAAACACTTGCTTCAAGTTCGTGATGCCTTGTCAGTTGAAACTTACTTGCTCGGTGAAGTACAAAAAACTTACCGTTCACAAGGGGTTGAAATTGGTGACAAACACATCGAGGTAATGGTTCGCCAAATGCTTCGTAAAGTTCGTGTCATGGATAATGGTTCAACTGATATCCTTCCAGGTACTTTGATGGATATTTCTGACTTTGAAGCTTTGAATGAAACTGCACTCTTGAATGGTGAAATGCCTGCAACTGGTCGTCCAGTCTTGATGGGTATTACTAAAGCCTCTCTTGAAACAAATTCATTCTTGTCAGCTGCATCATTCCAAGAAACAACTCGTGTCCTTACTGATGCCGCAATTCGTGGTAAAGAAGATCACTTGCTTGGTTTGAAAGAAAATGTTATTATCGGTAAGATTATTCCTGCTGGTACAGGTATGTTCCGTTACCGTAACATTGAACCT
>rpoC_Lcl-077
ATGCGTATTGGTATCGCATCTCCACAAAAAATTCGTTACTGGTCATTCGGTGAAGTTAAAAAACCAGAAACAATTAACTATCGTACACAAAAACCTGAACGTGAAGGACTCTTTGATGAACGTATTTTCGGTCCTCAAAAAGACTGGGAATGTGCTTGTGGAAAACTTAAAGGTGTTTTCTACAAAAATCAAGTCTGTGAACTTTGTGGTGTTCAAGTAACAACTGCAAAATCACGTCGTGAACGTATGGGACATATTGAGCTTGCTGCTCCAATTTCACACATTTGGTACTTCAAAGGAATTCCATCACGTATGGGACTTGCTCTTGATATGAGTCCACGTGCACTTGAAGAAGTGATTTACTTTGCAAGTTATGTTGTGATTGATCCTAAAGAAACTGATCTTGAGAAGAAACAACTCTTGACTGAACGTGAATATCGTGAACAACTTTTGAAAAATGGTTTTGGTTCATTCGTTGCAAAAATGGGTGCTGAAGCGATTCAAGATTTGTTGAACGATGTTGATATTGATAAAGAAGTTTCTGAACTCAAAGAAGAGCTCAAAACAGTTACTGGACAACGTCGTGTAAAAATTATTCGTCGTTTGGACGTTTTGTCAGCTTTCAGAAAATCAGGAAATGCTTTATCTTGGATGGTCTTAAACGTATTACCAGTTATTCCACCAGATTTGCGTCCAATGGTTCAATTGGATGGTGGACGTTTTGCCACATCTGACTTGAATGACTTATACCGTCGTGTTATTAACCGTAATAACCGTTTGAAACGTTTGATGGAACTTAATGCTCCAAATATTATCGTTCAAAATGAAAAACGGATGCTTCAAGAAGCTGTTGATACTTTGATTGACAATGGTCGTCGTGGTCGTCCAATCACTGGTGCTGGTAACCGCCCATTGAAATCTCTTTCACACATGTTGAAAGGGAAACAAGGACGTTTCCGTCAAAACTTACTTGGTAAACGTGTTGACTATTCTGGACGTTCAGTTATCGCTGTAGGTCCAACACTCAAAATGTACCAATGTGGTGTTCCGCGTGAAATGGCGATTGAGTTGTTCAAACCATTCGTAATGGCTCAACTTGTTAAGAAAGAATTGGCTGCTAATATTCGTGCGGCTAAACGTAAAGTTGAACGTCAAGATTCTGATGTTTGGGATGTACTTGAAACAGTTGTTAAAGAACACCCTGTTCTTCTTAACCGCGCACCTACGCTTCACCGTTTAGGTATTCAAGCTTTTGAACCTGTCTTAATTGATGGTAAAGCCATCCGTCTTCACCCACTTGCTTGTGAAGCCTATAACGCCGACTTCGACGGTGACCAAATGGCCATTCACTTGCCATTGTCTGAAGAAGCACAAGCTGAAGCACGTCTTTTGATGCTTGCTGCTGAACATATCTTGAACCCTAAAGATGGTAAACCAGTTGTTACACCATCTCAAGATATGGTCCTTGGTAACTACTATCTTACTATGGAAGAAAAAGGTCGTGAAGGCGAAGGAATGATTTTTGCAACTCCTGAAGAAGTTGAAATTGCAATGCGTAATGGTTATGTACATTTACATACTCGTATCGGTATCGCAACAAAATCACTCAACAAACCTTGGACAGAAAACCAAAAAGATAAAATCTTGGTAACTACTGTTGGTAAAGTTATTTTCAACTCAATCATTCCTGAAGGAATGCCTTACTTGAACGAACCAACTGATGTTAACTTGACAACTTCAACTGATGACCGTTTCTTTATGGATGCTGGTCAAGATATCAAAGAAGTTTTGGCTGGAATTGATACTGTTCGTCCATTCAAAAAAGGATATCTTGGAAATATCATCGCTGAAGTCTTCAAACGTTACCGTACAACAGCTACATCTGAGTACCTTGACCGCTTGAAAAACCTTGGTTACCACCAATCTACTTTGGCTGGTTTGACTGTGGGTATCGCTGATATCCCTGTTGTTGAAGATAAACATAAAATCATCGATGCTGCACACAAACGTGTGGAACAAATCACTAAACAATTCCGTCGTGGTTTGATTACTGATGATGAACGTTATAACGCTGTTACAGGTGTTTGGCGTGATGCAAAAGAAGCCCTTGAAAAACGATTGATTGATGAACAGGATTTGACAAACCCAATCGTTATGATGATGGACTCTGGAGCCCGTGGTAATATCTCTAACTTCTCTCAACTTGCTGGTATGCGTGGTTTGATGGCCGCTCCTAATGGTAAAATCATGGAATTGCCTATCATCTCAAACTTCCGTGAGGGTCTTTCTGTCTTGGAAATGTTCTTCTCAACTCACGGTGCCCGTAAAGGGATGACCGATACGGCCCTTAAGACAGCCGACTCTGGTTATCTTACTCGTCGTTTGGTTGACGTTGCCCAAGATGTTATTATTCGTGAAGACGATTGTGGAACTGACCGTGGACTTGTAATTTCTGATATTGCTACTGGTAAAGAAATGGTTGAACCACTCTTTGAACGTTTGGTAGGTCGTTATACTCGTAAATCAGTGCTTCATCCAGAAACTGGTGAAATGATTATTGCTGACGACACTTTGATTTCTGAAGATGTTGCCCGTAAAATTATTGATGCTGGTGTTAAAGAAGTAACTATCCGTTCAGTATTTACATGTAAAACTCCACATGGTGTATGTAAACATTGTTATGGTATCAACTTGGCAACAGGTGATGCTGTTGAAGTTGGTGAAGCTGTTGGTACAATCGCCGCTCAATCAATCGGTGAACCTGGTACTCAATTGACAATGCGTACATTCCACACGGGTGGTGTTGCGTCAAGTTCAGATATCACTCAAGGTTTGCCTCGTGTTCAAGAAATCTTTGAAGCACGTAACCCTAAAGGGGAAGCAATCATCACTGAAGTAACTGGTACAGTTGAATCAATCGTTGAAGATCCTGCTACACGTACTCGTGAAATTACTGTTAAAGGTAAAACAGACACTCGTAGCTACACTGTAGGTATGGCTGATGTCTTGATGGTTGAAGAAGGTGAATTTATTCACCGTGGTGCACCTTTGATTCAAGGTTCTATCGAACCTAAACACTTGCTTCAAGTTCGTGATGCCTTGTCAGTTGAAACTTACTTGCTCGGTGAAGTACAAAAAACTTACCGTTCACAAGGGGTTGAAATTGGTGACAAACACATCGAGGTAATGGTTCGCCAAATGCTTCGTAAAGTTCGTGTCATGGATAATGGTTCAACTGATATCCTTCCAGGTACTTTGATGGATATTTCTGACTTTGAAGCTTTGAATGAAACTGCACTCTTGAATGGTGAAATGCCTGCAACTGGTCGTCCAGTCTTGATGGGTATTACTAAAGCCTCTCTTGAAACAAATTCATTCTTGTCAGCTGCATCATTCCAAGAAACAACTCGTGTCCTTACTGATGCCGCAATTCGTGGTAAAGAAGATCACTTGCTTGGTTTGAAAGAAAATGTTATTATCGGTAAGATTATTCCTGCTGGTACAGGTATGTTCCGTTACCGTAACATTGAACCT
>rpoC_Lcl-078
ATGCGTATTGGTATCGCATCTCCACAAAAAATTCGTTACTGGTCATTCGGTGAAGTTAAAAAACCAGAAACAATTAACTATCGTACACAAAAACCTGAACGTGAAGGACTCTTTGATGAACGTATTTTCGGTCCTCAAAAAGACTGGGAATGTGCTTGTGGAAAACTTAAAGGTGTTTTCTACAAAAATCAAGTCTGCGAACTTTGTGGTGTTCAAGTAACAACTGCAAAATCACGTCGTGAACGTATGGGACATATTGAGCTTGCTGCTCCAATTTCACACATTTGGTACTTCAAAGGAATTCCATCACGTATGGGACTTGCTCTTGATATGAGTCCACGTGCACTTGAAGAAGTGATTTACTTTGCAAGTTATGTTGTGATTGATCCTAAAGAAACTGATCTTGAGAAGAAACAACTCTTGACTGAACGTGAATATCGTGAACAACTTTTGAAAAATGGTTTTGGTTCATTCGTTGCAAAAATGGGTGCTGAAGCGATTCAAGATTTGTTGAACGATGTTGATATTGATAAAGAAGTTTCTGAACTCAAAGAAGAGCTCAAAACAGTTACTGGACAACGTCGTGTAAAAATTATTCGTCGTTTGGACGTTTTGTCAGCTTTCAGAAAATCAGGAAATGCTTTATCTTGGATGGTCTTAAACGTATTACCAGTTATTCCACCAGATTTGCGTCCAATGGTTCAATTAGATGGTGGACGTTTTGCCACATCTGACTTGAATGACTTATACCGTCGTGTTATTAACCGTAATAACCGTTTGAAACGTTTGATGGAACTTAATGCTCCAAATATTATCGTTCAAAATGAAAAACGGATGCTTCAAGAAGCTGTTGATACTTTGATTGACAATGGTCGTCGTGGTCGTCCAATCACTGGTGCTGGTAACCGCCCATTGAAATCTCTTTCACACATGTTGAAAGGGAAACAAGGACGTTTCCGTCAAAACTTGCTTGGTAAACGTGTTGACTATTCTGGACGTTCAGTTATCGCTGTAGGTCCAACACTCAAAATGTACCAATGTGGTGTTCCGCGTGAAATGGCGATTGAGTTGTTCAAACCATTCGTAATGGCTCAACTTGTTAAGAAAGAATTGGCTGCTAATATTCGTGCGGCTAAACGTAAAGTTGAACGTCAAGATTCTGATGTTTGGGATGTACTTGAAACAGTTGTTAAAGAACACCCTGTTCTTCTTAACCGCGCACCTACGCTTCACCGTTTAGGTATTCAAGCTTTTGAACCAGTCTTAATTGATGGTAAAGCCATCCGTCTTCACCCACTTGCTTGTGAAGCCTACAACGCCGACTTTGACGGTGACCAAATGGCCATTCACTTGCCATTGTCTGAAGAAGCACAAGCTGAAGCACGTCTTTTGATGCTTGCTGCTGAACATATCTTGAACCCTAAAGATGGTAAACCAGTTGTTACACCATCTCAAGATATGGTCCTTGGTAACTACTACCTTACGATGGAAGAAAAAGGTCGTGAAGGCGAAGGAATGATTTTTGCAACTCCTGAAGAAGTTGAAATTGCAATGCGTAATGGTTATGTACATTTACATACTCGTATCGGTATCGCAACAAAATCACTCAACAAACCTTGGACAGAAAACCAAAAAGATAAAATCTTGGTAACTACTGTTGGTAAAGTTATTTTCAACTCAATCATTCCTGAAGGAATGCCTTACTTGAACGAACCAACTGATGTTAACTTGACAACTTCAACTGATGACCGCTTCTTTATGGATGCTGGTCAAGATATCAAAGAAGTTTTGGCTGGAATTGATACTGTTCGTCCATTCAAAAAAGGATATCTTGGAAATATCATCGCTGAAGTCTTCAAACGTTACCGTACAACAGCTACATCTGAGTACCTTGACCGCTTGAAAGACCTTGGTTACCACCAATCTACTTTAGCTGGTTTGACTGTGGGTATCGCCGATATCCCTGTTGTTGAAGATAAACATGAAATCATTGATGCTGCCCACAAACGTGTGGAACAAATCACTAAACAATTCCGTCGTGGTTTGATTACTGATGATGAACGTTATAACGCTGTTACAGGCGTTTGGCGTGATGCAAAAGAAGCCCTTGAAAAACGATTGATTGATGAACAAGATTTGACAAACCCAATCGTTATGATGATGGACTCTGGAGCCCGTGGTAACATCTCTAACTTCTCTCAACTTGCTGGTATGCGTGGTTTGATGGCCGCTCCTAATGGTAAAATCATGGAATTGCCTATCATCTCAAACTTCCGTGAAGGTCTTTCTGTCTTGGAAATGTTCTTCTCAACTCACGGTGCCCGTAAAGGGATGACCGATACGGCCCTTAAGACAGCCGACTCTGGTTATCTTACTCGTCGTTTGGTTGACGTTGCCCAAGATGTTATCATTCGTGAAGACGACTGTGGAACTGACCGTGGACTTGTAATTTCTGATATTGCTACTGGTAAAGAAATGGTTGAACCACTCTTTGAACGTTTGGTAGGTCGTTATACTCGTAAATCAGTGCTTCATCCAGAAACTGGTGAAATGATTATTGCTGACGACACTTTGATTTCTGAAGATGTTGCCCGTAAAATTATTGATGCTGGTGTTAAAGAAGTAACTATCCGTTCAGTATTTACATGTAAAACTCCACATGGTGTATGTAAACATTGTTATGGTATCAACTTGGCAACAGGTGATGCTGTTGAAGTTGGTGAAGCTGTTGGTACAATCGCCGCTCAATCAATCGGTGAACCTGGTACTCAGTTGACAATGCGTACATTCCATACGGGTGGTGTTGCGTCAAGTTCAGATATCACTCAAGGTTTGCCTCGTGTTCAAGAAATCTTTGAAGCACGTAACCCTAAAGGGGAAGCAATCATCACTGAAGTAACTGGTACAGTTGAATCAATCGTTGAAGATCCTGCTACACGTACTCGTGAAATTACTGTTAAAGGTAAAACAGACACTCGTAGCTACACTGTAGGTATGGCTGATGTCTTGATGGTTGAAGAAGGTGAATTTATTCACCGTGGTGCACCTTTGATTCAAGGTTCTATCGAACCTAAACACTTGCTTCAAGTTCGTGATGCCTTGTCAGTTGAAACTTACTTGCTCGGTGAAGTACAAAAAACTTACCGTTCACAAGGGGTTGAAATTGGTGACAAACACATCGAGGTAATGGTTCGCCAAATGCTTCGTAAAGTTCGTGTCATGGATAATGGTTCAACTGATATCCTTCCAGGTACTTTGATGGATATTTCTGACTTTGAAGCTTTGAATGAAACTGCACTCTTGAATGGTGAAATGCCTGCAACTGGTCGTCCAGTCTTGATGGGTATTACTAAAGCCTCTCTTGAAACAAATTCATTCTTGTCAGCTGCATCATTCCAAGAAACAACTCGTGTCCTTACTGATGCCGCAATTCGTGGTAAAGAAGATCACTTGCTTGGTTTGAAAGAAAATGTTATTATCGGTAAGATTATTCCTGCTGGTACAGGTATGTTCCGTTACCGTAACATTGAACCT
>rpoC_Lcl-079
ATGCGTATTGGTATCGCATCTCCACAAAAAATTCGTTACTGGTCATTCGGTGAAGTTAAAAAACCAGAAACAATTAACTATCGTACACAAAAACCTGAACGTGAAGGACTCTTTGATGAACGTATTTTCGGTCCTCAAAAAGACTGGGAATGTGCTTGTGGAAAACTTAAAGGTGTTTTCTACAAAAATCAAGTCTGTGAACTTTGTGGTGTTCAAGTAACAACTGCAAAATCACGTCGTGAACGTATGGGACATATTGAGCTTGCTGCTCCAATTTCACACATTTGGTACTTCAAAGGAATTCCATCACGTATGGGACTTGCTCTTGATATGAGTCCACGTGCACTTGAAGAAGTGATTTACTTTGCAAGTTATGTTGTGATTGATCCTAAAGAAACTGATCTTGAGAAGAAACAACTCTTGACTGAACGTGAATATCGTGAACAACTTTTGAAAAATGGTTTTGGTTCATTCGTTGCAAAAATGGGTGCTGAAGCGATTCAAGATTTGTTGAACGATGTTGATATTGATAAAGAAGTTTCTGAACTCAAAGAAGAGCTCAAAACAGTTACTGGACAACGTCGTGTAAAAATTATTCGTCGTTTGGACGTTTTGTCAGCTTTCAGAAAATCAGGAAATGCATTATCTTGGATGGTCTTAAATGTATTACCAGTTATTCCACCAGATTTGCGTCCAATGGTTCAATTAGATGGTGGACGTTTTGCCACATCTGACTTGAATGACTTATACCGTCGTGTTATTAACCGTAATAACCGTTTGAAACGTTTGATGGAACTTAATGCTCCAAATATTATCGTTCAAAATGAAAAACGGATGCTTCAAGAAGCTGTTGATACTTTGATTGACAATGGTCGTCGTGGTCGTCCAATCACTGGTGCTGGTAACCGCCCATTGAAATCTCTTTCACACATGTTGAAAGGGAAACAAGGACGTTTCCGTCAAAACTTGCTTGGTAAACGTGTTGACTATTCTGGACGTTCAGTTATCGCTGTAGGTCCAACACTCAAAATGTACCAATGTGGTGTTCCGCGTGAAATGGCGATTGAGTTGTTCAAACCATTCGTAATGGCTCAACTTGTTAAGAAAGAATTGGCTGCTAATATTCGTGCGGCTAAACGTAAAGTTGAACGTCAAGATTCTGATGTTTGGGACGTACTTGAAACAGTTGTTAAAGAACACCCTGTTCTTCTTAACCGCGCACCTACGCTTCACCGTTTAGGGATTCAAGCTTTTGAACCAGTCTTAATTGATGGTAAAGCCATCCGTCTTCACCCACTTGCTTGTGAAGCCTACAACGCCGACTTTGACGGTGACCAAATGGCCATTCACTTGCCATTGTCTGAAGAAGCACAAGCTGAAGCACGTCTTTTGATGCTTGCTGCTGAACATATCTTGAACCCTAAAGATGGTAAACCAGTTGTTACACCATCTCAAGATATGGTCCTTGGTAACTACTACCTTACGATGGAAGAAAAAGGTCGTGAAGGCGAAGGAATGATTTTTGCAACTCCTGAAGAAGTTGAAATTGCAATGCGTAATGGTTATGTACATTTACATACTCGTATCGGTATCGCAACAAAATCACTCAACAAACCTTGGACTGAAAACCAAAAAGATAAAATCTTGGTAACCACTGTTGGTAAAGTTATTTTCAACTCAATCATTCCTGAAGGAATGCCTTACTTGAACGAACCAACTGATGTTAACTTGACAACTTCAACTGATGACCGTTTCTTTATGGATGCTGGTCAAGATATCAAAGAAGTTTTGGCTGGAATTGATACTGTTCGTCCATTCAAAAAAGGATATCTTGGAAATATCATCGCTGAAGTCTTCAAACGTTACCGTACAACAGCTACATCTGAGTACCTTGACCGCTTGAAAGACCTTGGTTACCACCAATCTACTTTGGCTGGTTTGACTGTGGGTATCGCTGATATCCCTGTTGTTGAAGATAAACATAAAATCATCGATGCTGCACACAAACGTGTGGAACAAATCACTAAACAATTCCGTCGTGGTTTGATTACTGATGATGAACGTTATAACGCTGTTACAGGTGTTTGGCGTGATGCAAAAGAAGCCCTTGAAAAACGATTGATTGATGAACAAGATTTGACAAACCCAATCGTTATGATGATGGACTCTGGAGCCCGTGGTAATATCTCTAACTTCTCTCAACTTGCTGGTATGCGTGGTTTGATGGCCGCTCCTAATGGTAAAATCATGGAATTGCCTATCATCTCAAACTTCCGTGAGGGTCTTTCTGTCTTGGAAATGTTCTTCTCAACTCATGGTGCCCGTAAAGGGATGACCGATACGGCCCTTAAGACAGCCGACTCTGGTTATCTTACTCGTCGTTTGGTTGACGTTGCCCAAGATGTTATCATTCGTGAAGACGATTGTGGAACTGACCGTGGACTTGTAATTTCTGATATTGCTACTGGTAAAGAAATGGTTGAACCACTCTTTGAACGTTTGGTAGGTCGTTATACTCGTAAATCAGTGCTTCATCCAGAAACTGGTGAAATGATTATTGCTGACGACACTTTGATTTCTGAAGATGTTGCCCGTAAAATTATTGATGCTGGTGTTAAAGAAGTAACTATCCGTTCAGTATTTACATGTAAAACTCCACATGGTGTATGTAAACATTGTTATGGTATCAACTTGGCAACAGGTGATGCTGTTGAAGTTGGTGAAGCTGTTGGTACAATCGCCGCTCAATCAATCGGTGAACCTGGTACTCAGTTGACAATGCGTACATTCCACACGGGTGGTGTTGCGTCAAGTTCAGATATCACTCAAGGTTTGCCTCGTGTTCAAGAAATCTTTGAAGCACGTAACCCTAAAGGGGAAGCAATCATCACTGAAGTAACTGGTACAGTTGAATCAATCGTTGAAGATCCTGCTACACGTACTCGTGAAATTACTGTTAAAGGTAAAACAGACACTCGTAGCTACACTGTAGGTATGGCTGATGTCTTGATGGTTGAAGAAGGTGAATTTATTCACCGTGGTGCACCTTTGATTCAAGGTTCTATCGAACCTAAACACTTGCTTCAAGTTCGTGATGCCTTGTCAGTTGAAACTTACTTGCTCGGTGAAGTACAAAAAACTTACCGTTCACAAGGGGTTGAAATTGGTGACAAACACATCGAGGTAATGGTTCGCCAAATGCTTCGTAAAGTTCGTGTCATGGATAATGGTTCAACTGATATCCTTCCAGGTACTTTGATGGATATTTCTGACTTTGAAGCTTTGAATGAAACTGCACTCTTGAATGGTGAAATGCCTGCAACTGGTCGTCCAGTCTTGATGGGTATTACTAAAGCCTCTCTTGAAACAAATTCATTCTTGTCAGCTGCATCATTCCAAGAAACAACTCGTGTCCTTACTGATGCCGCAATTCGTGGTAAAGAAGATCACTTGCTTGGTTTGAAAGAAAATGTTATTATCGGTAAGATTATTCCTGCTGGTACAGGTATGTTCCGTTACCGTAACATTGAACCT
>rpoC_Lcl-080
ATGCGTATTGGTATCGCATCTCCACAAAAAATTCGTTACTGGTCATTCGGTGAAGTTAAAAAACCAGAAACAATTAACTATCGTACACAAAAACCTGAACGTGAAGGACTCTTTGATGAACGTATTTTCGGTCCTCAAAAAGACTGGGAATGTGCTTGTGGAAAACTTAAAGGTGTTTTCTACAAAAATCAAGTCTGTGAACTTTGTGGTGTTCAAGTAACAACTGCAAAATCACGTCGTGAACGTATGGGACATATTGAGCTTGCTGCTCCAATTTCACACATTTGGTACTTCAAAGGAATTCCATCACGTATGGGACTTGCTCTTGATATGAGTCCACGTGCACTTGAAGAAGTGATTTACTTTGCAAGTTATGTTGTGATTGATCCTAAAGAAACTGATCTTGAGAAGAAACAACTCTTGACTGAACGTGAATATCGTGAACAACTTTTGAAAAATGGTTTTGGTTCATTCGTTGCAAAAATGGGTGCTGAAGCGATTCAAGATTTGTTGAACGATGTTGATATTGATAAAGAAGTTTCTGAACTCAAAGAAGAGCTCAAAACAGTTACTGGACAACGTCGTGTAAAAATTATTCGTCGTTTGGACGTTTTGTCAGCTTTCAGAAAATCAGGAAATGCATTATCTTGGATGGTCTTAAATGTATTACCAGTTATTCCACCAGATTTGCGTCCAATGGTTCAATTAGATGGTGGACGTTTTGCCACATCTGACTTGAATGACTTATACCGTCGTGTTATTAACCGTAATAACCGTTTGAAACGTTTGATGGAACTTAATGCTCCAAATATTATCGTTCAAAATGAAAAACGGATGCTTCAAGAAGCTGTTGATACTTTGATTGACAATGGTCGTCGTGGTCGTCCAATCACTGGTGCTGGTAACCGCCCATTGAAATCTCTTTCACACATGTTGAAAGGGAAACAAGGACGTTTCCGTCAAAACTTGCTTGGTAAACGTGTTGACTATTCTGGACGTTCAGTTATCGCTGTAGGTCCAACACTCAAAATGTACCAATGTGGTGTTCCGCGTGAAATGGCGATTGAGTTGTTCAAACCATTCGTAATGGCTCAACTTGTTAAGAAAGAATTGGCTGCTAATATTCGTGCGGCTAAACGTAAAGTTGAACGTCAAGATTCTGATGTTTGGGACGTACTTGAAACAGTTGTTAAAGAACACCCTGTTCTTCTTAACCGCGCACCTACGCTTCACCGTTTAGGGATTCAAGCTTTTGAACCAGTCTTAATTGATGGTAAAGCCATCCGTCTTCACCCACTTGCTTGTGAAGCCTACAACGCCGACTTTGACGGTGACCAAATGGCCATTCACTTGCCATTGTCTGAAGAAGCACAAGCTGAAGCACGTCTTTTGATGCTTGCTGCTGAACATATCTTGAACCCTAAAGATGGTAAACCAGTTGTTACACCATCTCAAGATATGGTCCTTGGTAACTACTACCTTACGATGGAAGAAAAAGGTCGTGAAGGCGAAGGAATGATTTTTGCAACTCCTGAAGAAGTTGAAATTGCAATGCGTAATGGTTATGTACATTTACATACTCGTATCGGTATCGCAACAAAATCACTCAACAAACCTTGGACTGAAAACCAAAAAGATAAAATCTTGGTAACCACTGTTGGTAAAGTTATTTTCAACTCAATCATTCCTGAAGGAATGCCTTACTTGAACGAACCAACTGATGTTAACTTGACAACTTCAACTGATGACCGTTTCTTTATGGATGCTGGTCAAGATATCAAAGAAGTTTTGGCTGGAATTGATACTGTTCGTCCATTCAAAAAAGGATATCTTGGAAATATCATCGCTGAAGTCTTCAAACGTTACCGTACAACAGCTACATCTGAGTACCTTGACCGCTTGAAAGACCTTGGTTACCACCAATCTACTTTGGCTGGTTTGACTGTGGGTATCGCTGATATCCCTGTTGTTGAAGATAAACATAAAATCATCGATGCTGCACACAAACGTGTGGAACAAATCACTAAACAATTCCGTCGTGGTTTGATTACTGATGATGAACGTTATAACGCTGTTACAGGTGTTTGGCGTGATGCAAAAGAAGCCCTTGAAAAACGATTGATTGATGAACAAGATTTGACAAACCCAATCGTTATGATGATGGACTCTGGAGCCCGTGGTAATATCTCTAACTTCTCTCAACTTGCTGGTATGCGTGGTTTGATGGCCGCTCCTAATGGTAAAATCATGGAATTGCCTATCATCTCAAACTTCCGTGAGGGTCTTTCTGTCTTGGAAATGTTCTTCTCAACTCATGGTGCCCGTAAAGGGATGACCGATACGGCCCTTAAGACAGCCGACTCTGGTTATCTTACTCGTCGTTTGGTTGACGTTGCCCAAGATGTTATCATTCGTGAAGACGATTGTGGAACTGACCGTGGACTTGTAATTTCTGATATTGCTACTGGTAAAGAAATGGTTGAACCACTCTTTGAACGTTTGGTAGGTCGTTATACTCGTAAATCAGTGCTTCATCCAGAAACTGGTGAAATGATTATTGCTGACGACACTTTGATTTCTGAAGATGTTGCCCGTAAAATTATTGATGCTGGTGTTAAAGAAGTAACTATCCGTTCAGTATTTACATGTAAAACTCCACATGGTGTATGTAAACATTGTTATGGTATCAACTTGGCAACAGGTGATGCTGTTGAAGTTGGTGAAGCTGTTGGTACAATCGCCGCTCAATCAATCGGTGAACCTGGTACTCAGTTGACAATGCGTACATTCCACACGGGTGGTGTTGCGTCAAGTTCAGATATCACTCAAGGTTTGCCTCGTGTTCAAGAAATCTTTGAAGCACGTAACCCTAAAGGGGAAGCAATCATCACTGAAGTAACTGGTACAGTTGAATCAATCGTTGAAGATCCTGCTACACGTACTCGTGAAATTACTGTTAAAGGTAAAACAGACACTCGTAGCTACACTGTAGGTATGGCTGATGTCTTGATGGTTGAAGAAGGTGAATTTATTCACCGTGGTGCACCTTTGATTCAAGGTTCTATCGAACCTAAACACTTGCTTCAAGTTCGTGATGCCTTGTCAGTTGAAACTTACTTGCTCGGTGAAGTACAAAAAACTTACCGTTCACAAGGGGTTGAAATTGGTGACAAACACATCGAGGTAATGGTTCGCCAAATGCTTCGTAAAGTTCGTGTCATGGATAATGGTTCAACTGATATCCTTCCAGGTACTTTGATGGATATTTCTGACTTTGAAGCTTTGAATGAAACTGCACTCTTGAATGGTGAAATGCCTGCAACTGGTCGTCCAGTCTTGATGGGTATTACTAAAGCCTCTCTTGAAACAAATTCATTCTTGTCAGCTGCATCATTCCAAGAAACAACTCGTGTCCTTACTGATGCCGCAATTCGTGGTAAAGAAGATCACTTGCTTGGTTTGAAAGAAAATGTTATTATCGGTAAGATTATTCCTGCTGGTACAGGTATGTTCCGTTACCGTAACATTGAACCT
>rpoC_Lcl-081
ATGCGTATTGGTATCGCATCTCCACAAAAAATTCGTTACTGGTCATTCGGTGAAGTTAAAAAACCAGAAACAATTAACTATCGTACACAAAAACCTGAACGTGAAGGACTCTTTGATGAACGTATTTTCGGTCCTCAAAAAGACTGGGAATGTGCTTGTGGAAAACTTAAAGGTGTTTTCTACAAAAATCAAGTCTGTGAACTTTGTGGTGTTCAAGTAACAACTGCAAAATCACGTCGTGAACGTATGGGACATATTGAGCTTGCTGCTCCAATTTCACACATTTGGTACTTCAAAGGAATTCCATCACGTATGGGACTTGCTCTTGATATGAGTCCACGTGCACTTGAAGAAGTGATTTACTTTGCAAGTTATGTTGTGATTGATCCTAAAGAAACTGATCTTGAGAAGAAACAACTCTTGACTGAACGTGAATATCGTGAACAACTTTTGAAAAATGGTTTTGGTTCATTCGTTGCAAAAATGGGTGCTGAAGCGATTCAAGATTTGTTGAACGATGTTGATATTGATAAAGAAGTTTCTGAACTCAAAGAAGAGCTCAAAACAGTTACTGGACAACGTCGTGTAAAAATTATTCGTCGTTTGGACGTTTTGTCAGCTTTCAGAAAATCAGGAAATGCTTTATCTTGGATGGTCTTAAACGTATTACCAGTTATTCCACCAGATTTGCGTCCAATGGTTCAATTGGATGGTGGACGTTTTGCCACATCTGACTTGAATGACTTATACCGTCGTGTTATTAACCGTAATAACCGTTTGAAACGTTTGATGGAACTTAATGCTCCAAATATTATCGTTCAAAATGAAAAACGGATGCTTCAAGAAGCTGTTGATACTTTGATTGACAATGGTCGTCGTGGTCGTCCAATCACTGGTGCTGGTAACCGCCCATTGAAATCTCTTTCACACATGTTGAAAGGGAAACAAGGACGTTTCCGTCAAAACTTACTTGGTAAACGTGTTGACTATTCTGGACGTTCAGTTATCGCTGTAGGTCCAACACTCAAAATGTACCAATGTGGTGTTCCGCGTGAAATGGCGATTGAGTTGTTCAAACCATTCGTAATGGCTCAACTTGTTAAGAAAGAATTGGCTGCTAATATTCGTGCGGCTAAACGTAAAGTTGAACGTCAAGATTCTGATGTTTGGGATGTACTTGAAACAGTTGTTAAAGAACACCCTGTTCTTCTTAACCGCGCACCTACGCTTCACCGTTTAGGTATTCAAGCTTTTGAACCAGTCTTAATTGATGGTAAAGCCATCCGTCTTCACCCACTTGCTTGTGAAGCCTATAACGCCGACTTTGACGGTGACCAAATGGCCATTCACTTGCCATTGTCTGAAGAAGCACAAGCTGAAGCACGTCTTTTGATGCTTGCTGCTGAACATATCTTGAACCCTAAAGATGGTAAACCAGTTGTTACACCATCTCAAGATATGGTCCTTGGTAACTACTATCTTACTATGGAAGAAAAAGGTCGTGAAGGCGAAGGAATGATTTTTGCAACTCCTGAAGAAGTTGAAATTGCAATGCGTAATGGTTATGTACATTTACATACTCGTATCGGTATCGCAACAAAATCACTCAACAAACCTTGGACAGAAAACCAAAAAGATAAAATCTTGGTAACTACTGTTGGTAAAGTTATTTTCAACTCAATCATTCCTGAAGGAATGCCTTACTTGAACGAACCAACTGATGTTAACTTGACAACTTCAACTGATGACCGTTTCTTTATGGATGCTGGTCAAGATATCAAAGAAGTTTTGGCTGGAATTGATACTGTTCGTCCATTCAAAAAAGGATATCTTGGAAATATCATCGCTGAAGTCTTCAAACGTTACCGTACAACAGCTACATCTGAGTACCTTGACCGCTTGAAAAACCTTGGTTACCACCAATCTACTTTGGCTGGTTTGACTGTGGGTATCGCTGATATCCCTGTTGTTGAAGATAAACATAAAATCATCGATGCTGCACACAAACGTGTGGAACAAATCACTAAACAATTCCGTCGTGGTTTGATTACTGATGATGAACGTTATAACGCTGTTACAGGTGTTTGGCGTGATGCAAAAGAAGCCCTTGAAAAACGATTGATTGATGAACAGGATTTGACAAACCCAATCGTTATGATGATGGACTCTGGAGCCCGTGGTAATATCTCTAACTTCTCTCAACTTGCTGGTATGCGTGGTTTGATGGCCGCTCCTAATGGTAAAATCATGGAATTGCCTATCATCTCAAACTTCCGTGAGGGTCTTTCTGTCTTGGAAATGTTCTTCTCAACTCACGGTGCCCGTAAAGGGATGACCGATACGGCCCTTAAGACAGCCGACTCTGGTTATCTTACTCGTCGTTTGGTTGACGTTGCCCAAGATGTTATTATTCGTGAAGACGATTGTGGAACTGACCGTGGACTTGTAATTTCTGATATTGCTACTGGTAAAGAAATGGTTGAACCACTCTTTGAACGTTTGGTAGGTCGTTATACTCGTAAATCAGTGCTTCATCCAGAAACTGGTGAAATGATTATTGCTGACGACACTTTGATTTCTGAAGATGTTGCCCGTAAAATTATTGATGCTGGTGTTAAAGAAGTAACTATCCGTTCAGTATTTACATGTAAAACTCCACATGGTGTATGTAAACATTGTTATGGTATCAACTTGGCAACAGGTGATGCTGTTGAAGTTGGTGAAGCTGTTGGTACAATCGCCGCTCAATCAATCGGTGAACCTGGTACTCAATTGACAATGCGTACATTCCACACGGGTGGTGTTGCGTCAAGTTCAGATATCACTCAAGGTTTGCCTCGTGTTCAAGAAATCTTTGAAGCACGTAACCCTAAAGGGGAAGCAATCATCACTGAAGTAACTGGTACAGTTGAATCAATCGTTGAAGATCCTGCTACACGTACTCGTGAAATTACTGTTAAAGGTAAAACAGACACTCGTAGCTACACTGTAGGTATGGCTGATGTCTTGATGGTTGAAGAAGGTGAATTTATTCACCGTGGTGCACCTTTGATTCAAGGTTCTATCGAACCTAAACACCTGCTTCAAGTTCGTGATGCCTTGTCAGTTGAAACTTACTTGCTCGGTGAAGTACAAAAAACTTACCGTTCACAAGGGGTTGAAATTGGTGACAAACACATCGAGGTAATGGTTCGCCAAATGCTTCGTAAAGTTCGTGTCATGGATAATGGTTCAACTGATATCCTTCCAGGTACTTTGATGGATATTTCTGACTTTGAAGCTTTGAATGAAACTGCACTCTTGAATGGTGAAATGCCTGCAACTGGTCGTCCAGTCTTGATGGGTATTACTAAAGCCTCTCTTGAAACAAATTCATTCTTGTCAGCTGCATCATTCCAAGAAACAACTCGTGTCCTTACTGATGCCGCAATTCGTGGTAAAGAAGATCACTTGCTTGGTTTGAAAGAAAATGTTATTATCGGTAAGATTATTCCTGCTGGTACAGGTATGTTCCGTTACCGTAACATTGAACCT
>rpoC_Lcl-082
ATGCGTATTGGTATCGCATCTCCACAAAAGATTCGTTACTGGTCATTCGGTGAAGTTAAAAAACCAGAAACAATTAACTATCGTACACAAAAACCTGAACGTGAAGGACTCTTTGATGAACGTATTTTCGGTCCTCAAAAAGACTGGGAATGTGCTTGTGGAAAACTTAAAGGTGTTTTCTACAAAAATCAAGTTTGTGAACTTTGTGGTGTCCAAGTAACAACTGCAAAATCACGTCGTGAACGTATGGGACATATTGAGCTTGCTGCTCCAATTTCACACATTTGGTACTTCAAAGGAATTCCATCACGTATGGGACTTGCTCTTGATATGAGTCCACGTGCACTTGAAGAAGTGATTTACTTTGCAAGTTATGTTGTGATTGATCCTAAAGAAACTGATCTTGAGAAGAAACAACTCTTGACTGAACGTGAATATCGTGAACAACTTTTGAAAAATGGTTTTGGTTCATTCGTTGCAAAAATGGGTGCTGAAGCGATTCAAGATTTGTTGAACGATGTTGATATTGATAAAGAAGTTTCTGAACTCAAAGAAGAGCTCAAAACAGTTACTGGACAACGTCGTGTAAAAATTATTCGTCGTTTGGACGTTTTGTCAGCTTTCAGAAAATCAGGAAATGCTTTATCTTGGATGGTCTTAAACGTATTACCAGTTATTCCACCAGATTTGCGTCCAATGGTTCAATTAGATGGTGGACGTTTTGCCACATCTGACTTGAATGACTTATACCGTCGTGTTATTAACCGTAATAACCGTTTGAAACGTTTGATGGAACTTAATGCTCCAAATATTATCGTTCAAAATGAAAAACGGATGCTTCAAGAAGCTGTTGATACTTTGATTGACAATGGTCGTCGTGGTCGTCCAATCACTGGTGCTGGTAACCGCCCATTGAAATCTCTTTCACACATGTTGAAAGGGAAACAAGGACGTTTCCGTCAAAACTTGCTTGGTAAACGTGTTGACTATTCTGGACGTTCAGTTATCGCTGTAGGTCCAACACTCAAAATGTACCAATGTGGTGTTCCGCGTGAAATGGCGATTGAGTTGTTCAAACCATTCGTAATGGCTCAACTTGTTAAGAAAGAATTGGCTGCTAATATTCGTGCGGCTAAACGTAAAGTTGAACGTCAAGATTCTGATGTTTGGGATGTACTTGAAACAGTTGTTAAAGAACACCCTGTTCTTCTTAACCGCGCACCTACGCTTCACCGTTTGGGGATTCAAGCTTTTGAACCAGTCTTAATTGATGGTAAAGCCATCCGTCTTCACCCACTTGCTTGTGAAGCCTATAACGCCGACTTTGATGGTGACCAAATGGCCATTCACTTGCCATTGTCTGAAGAAGCACAAGCTGAAGCACGTCTTTTGATGCTTGCTGCTGAACATATCTTGAACCCTAAAGATGGTAAACCAGTCGTTACACCATCTCAAGATATGGTCCTTGGGAACTACTACCTTACTATGGAAGAAAAAGGTCGTGAAGGCGAAGGAATGATTTTTGCAACTCCTGAAGAAGTTGAAATTGCAATGCGTAATGGTTATGTACATTTACATACTCGTATCGGTATCGCAACAAAATCACTCAACAAACCTTGGACAGAAAACCAAAAAGATAAAATCTTGGTAACTACTGTTGGTAAAGTTATTTTCAACTCAATCATTCCTGAAGGAATGCCTTACTTGAACGAACCAACTGATGTTAACTTGACAACTTCAACTGATGACCGTTTCTTTATGGATGCTGGTCAAGATATCAAAGAAGTTTTGGCTGGAATTGATACTGTTCGTCCATTCAAAAAAGGATATCTTGGAAATATCATCGCTGAAGTCTTCAAACGTTACCGTACAACAGCTACATCTGAGTACCTTGACCGCTTGAAAGACCTTGGTTACCACCAATCTACTTTGGCTGGTTTGACTGTGGGTATCGCTGATATCCCTGTTGTTGAAGATAAACATAAAATCATCGATGCTGCACACAAACGTGTGGAACAAATCACTAAACAATTCCGTCGTGGTTTGATTACTGATGATGAACGTTATAACGCTGTTACAGGTGTTTGGCGTGATGCAAAAGAAGCCCTTGAAAAACGATTGATTGATGAACAAGATTTGACAAACCCAATCGTTATGATGATGGACTCTGGAGCCCGTGGTAATATCTCTAACTTCTCTCAACTTGCTGGTATGCGTGGTTTGATGGCCGCTCCTAATGGTAAAATCATGGAATTGCCTATCATCTCAAACTTCCGTGAGGGTCTTTCTGTCTTGGAAATGTTCTTCTCAACTCACGGTGCCCGTAAAGGGATGACCGATACGGCCCTTAAGACAGCCGACTCTGGTTATCTTACTCGTCGTTTGGTTGACGTTGCCCAAGATGTTATCATTCGTGAAGACGACTGTGGAACTGACCGTGGACTTGTAATTTCTGATATTGCTACTGGTAAAGAAATGGTTGAACCACTCTTTGAACGTTTGGTAGGTCGTTATACTCGTAAATCAGTGCTTCATCCAGAAACTGGTGAAATGATTATTGCTGACGACACTTTGATTTCTGAAGATGTTGCCCGTAAAATTATCGATGCTGGTGTTAAAGAAGTAACTATCCGTTCAGTATTTACATGTAAAACTCCACATGGTGTATGTAAACATTGTTATGGTATCAACTTGGCAACAGGTGATGCTGTTGAAGTTGGTGAAGCTGTTGGTACAATCGCCGCTCAATCAATCGGTGAACCTGGTACTCAGTTGACAATGCGTACATTCCACACGGGTGGTGTTGCGTCAAGTTCAGATATCACTCAAGGTTTGCCTCGTGTTCAAGAAATCTTTGAAGCACGTAACCCTAAAGGGGAAGCAATCATCACTGAAGTAACTGGTACAGTTGAATCAATCGTTGAAGATCCTGCTACACGTACTCGTGAAATTACTGTTAAAGGTAAAACAGACACTCGTAGCTACACTGTAGGTATGGCTGATGTCTTGATGGTTGAAGAAGGTGAATTTATTCACCGTGGTGCACCTTTGATTCAGGGTTCTATCGAACCTAAACACTTGCTTCAAGTTCGTGATGCCTTGTCAGTTGAAACTTACTTGCTCGGTGAAGTACAAAAAACTTACCGTTCACAAGGGGTTGAAATTGGTGACAAACACATCGAGGTAATGGTTCGCCAAATGCTTCGTAAAGTTCGTGTCATGGATAATGGTTCAACTGATATCCTTCCAGGTACTTTGATGGATATTTCTGACTTTGAAGCTTTGAATGAAACTGCACTCTTGAATGGTGAAATGCCTGCAACTGGTCGTCCAGTCTTGATGGGTATTACTAAAGCCTCTCTTGAAACAAATTCATTCTTGTCAGCTGCATCATTCCAAGAAACAACTCGTGTCCTTACTGATGCCGCAATTCGTGGTAAAGAAGATCACTTGCTTGGTTTGAAAGAAAATGTTATTATCGGTAAGATTATTCCTGCTGGTACAGGTATGTTCCGTTACCGTAACATTGAACCT
>rpoC_Lcl-083
ATGCGTATTGGTATCGCATCTCCACAAAAGATTCGTTACTGGTCATTCGGTGAAGTTAAAAAACCAGAAACAATTAACTATCGTACACAAAAACCTGAACGTGAAGGACTCTTTGATGAACGTATTTTCGGTCCTCAAAAAGACTGGGAATGTGCTTGTGGAAAACTTAAAGGTGTTTTCTACAAAAATCAAGTTTGTGAACTTTGTGGTGTCCAAGTAACAACTGCAAAATCACGTCGTGAACGTATGGGACATATTGAGCTTGCTGCTCCAATTTCACACATTTGGTACTTCAAAGGAATTCCATCACGTATGGGACTTGCTCTTGATATGAGTCCACGTGCACTTGAAGAAGTGATTTACTTTGCAAGTTATGTTGTGATTGATCCTAAAGAAACTGATCTTGAGAAGAAACAACTCTTGACTGAACGTGAATATCGTGAACAACTTTTGAAAAATGGTTTTGGTTCATTCGTTGCAAAAATGGGTGCTGAAGCGATTCAAGATTTGTTGAACGATGTTGATATTGATAAAGAAGTTTCTGAACTCAAAGAAGAGCTCAAAACAGTTACTGGACAACGTCGTGTAAAAATTATTCGTCGTTTGGACGTTTTGTCAGCTTTCAGAAAATCAGGAAATGCTTTATCTTGGATGGTCTTAAACGTATTACCAGTTATTCCACCAGATTTGCGTCCAATGGTTCAATTAGATGGTGGACGTTTTGCCACATCTGACTTGAATGACTTATACCGTCGTGTTATTAACCGTAATAACCGTTTGAAACGTTTGATGGAACTTAATGCTCCAAATATTATCGTTCAAAATGAAAAACGGATGCTTCAAGAAGCTGTTGATACTTTGATTGACAATGGTCGTCGTGGTCGTCCAATCACTGGTGCTGGTAACCGCCCATTGAAATCTCTTTCACACATGTTGAAAGGGAAACAAGGACGTTTCCGTCAAAACTTGCTTGGTAAACGTGTTGACTATTCTGGACGTTCAGTTATCGCTGTAGGTCCAACACTCAAAATGTACCAATGTGGTGTTCCGCGTGAAATGGCGATTGAGTTGTTCAAACCATTCGTAATGGCTCAACTTGTTAAGAAAGAATTGGCTGCTAATATTCGTGCGGCTAAACGTAAAGTTGAACGTCAAGATTCTGATGTTTGGGATGTACTTGAAACAGTTGTTAAAGAACACCCTGTTCTTCTTAACCGCGCACCTACGCTTCACCGTTTGGGGATTCAAGCTTTTGAACCAGTCTTAATTGATGGTAAAGCCATCCGTCTTCACCCACTTGCTTGTGAAGCCTATAACGCCGACTTTGATGGTGACCAAATGGCCATTCACTTGCCATTGTCTGAAGAAGCACAAGCTGAAGCACGTCTTTTGATGCTTGCTGCTGAACATATCTTGAACCCTAAAGATGGTAAACCAGTCGTTACACCATCTCAAGATATGGTCCTTGGGAACTACTACCTTACTATGGAAGAAAAAGGTCGTGAAGGCGAAGGAATGATTTTTGCAACTCCTGAAGAAGTTGAAATTGCAATGCGTAATGGTTATGTACATTTACATACTCGTATCGGTATCGCAACAAAATCACTCAACAAACCTTGGACAGAAAACCAAAAAGATAAAATCTTGGTAACTACTGTTGGTAAAGTTATTTTCAACTCAATCATTCCTGAAGGAATGCCTTACTTGAACGAACCAACTGATGTTAACTTGACAACTTCAACTGATGACCGTTTCTTTATGGATGCTGGTCAAGATATCAAAGAAGTTTTGGCTGGAATTGATACTGTTCGTCCATTCAAAAAAGGATATCTTGGAAATATCATCGCTGAAGTCTTCAAACGTTACCGTACAACAGCTACATCTGAGTACCTTGACCGCTTGAAAGACCTTGGTTACCACCAATCTACTTTGGCTGGTTTGACTGTGGGTATCGCTGATATCCCTGTTGTTGAAGATAAACATAAAATCATCGATGCTGCACACAAACGTGTGGAACAAATCACTAAACAATTCCGTCGTGGTTTGATTACTGATGATGAACGTTATAACGCTGTTACAGGTGTTTGGCGTGATGCAAAAGAAGCCCTTGAAAAACGATTGATTGATGAACAAGATTTGACAAACCCAATCGTTATGATGATGGACTCTGGAGCCCGTGGTAATATCTCTAACTTCTCTCAACTTGCTGGTATGCGTGGTTTGATGGCCGCTCCTAATGGTAAAATCATGGAATTGCCTATCATCTCAAACTTCCGTGAGGGTCTTTCTGTCTTGGAAATGTTCTTCTCAACTCACGGTGCCCGTAAAGGGATGACCGATACGGCCCTTAAGACAGCCGACTCTGGTTATCTTACTCGTCGTTTGGTTGACGTTGCCCAAGATGTTATCATTCGTGAAGACGACTGTGGAACTGACCGTGGACTTGTAATTTCTGATATTGCTACTGGTAAAGAAATGGTTGAACCACTCTTTGAACGTTTGGTAGGTCGTTATACTCGTAAATCAGTGCTTCATCCAGAAACTGGTGAAATGATTATTGCTGACGACACTTTGATTTCTGAAGATGTTGCCCGTAAAATTATCGATGCTGGTGTTAAAGAAGTAACTATCCGTTCAGTATTTACATGTAAAACTCCACATGGTGTATGTAAACATTGTTATGGTATCAACTTGGCAACAGGTGATGCTGTTGAAGTTGGTGAAGCTGTTGGTACAATCGCCGCTCAATCAATCGGTGAACCTGGTACTCAGTTGACAATGCGTACATTCCACACGGGTGGTGTTGCGTCAAGTTCAGATATCACTCAAGGTTTGCCTCGTGTTCAAGAAATCTTTGAAGCACGTAACCCTAAAGGGGAAGCAATCATCACTGAAGTAACTGGTACAGTTGAATCAATCGTTGAAGATCCTGCTACACGTACTCGTGAAATTACTGTTAAAGGTAAAACAGACACTCGTAGCTACACTGTAGGTATGGCTGATGTCTTGATGGTTGAAGAAGGTGAATTTATTCACCGTGGTGCACCTTTGATTCAGGGTTCTATCGAACCTAAACACTTGCTTCAAGTTCGTGATGCCTTGTCAGTTGAAACTTACTTGCTCGGTGAAGTACAAAAAACTTACCGTTCACAAGGGGTTGAAATTGGTGACAAACACATCGAGGTAATGGTTCGCCAAATGCTTCGTAAAGTTCGTGTCATGGATAATGGTTCAACTGATATCCTTCCAGGTACTTTGATGGATATTTCTGACTTTGAAGCTTTGAATGAAACTGCACTCTTGAATGGTGAAATGCCTGCAACTGGTCGTCCAGTCTTGATGGGTATTACTAAAGCCTCTCTTGAAACAAATTCATTCTTGTCAGCTGCATCATTCCAAGAAACAACTCGTGTCCTTACTGATGCCGCAATTCGTGGTAAAGAAGATCACTTGCTTGGTTTGAAAGAAAATGTTATTATCGGTAAGATTATTCCTGCTGGTACAGGTATGTTCCGTTACCGTAACATTGAACCT
>rpoC_Lcl-084
ATGCGTATTGGTATCGCATCTCCACAAAAAATTCGTTACTGGTCATTCGGTGAAGTTAAAAAACCAGAAACAATTAACTATCGTACACAAAAACCTGAACGTGAAGGACTCTTTGATGAACGTATTTTCGGTCCTCAAAAAGACTGGGAATGTGCTTGTGGAAAACTTAAAGGTGTTTTCTACAAAAATCAAGTCTGTGAACTTTGTGGTGTTCAAGTAACAACTGCAAAATCACGTCGTGAACGTATGGGACATATTGAGCTTGCTGCTCCAATTTCACACATTTGGTACTTCAAAGGAATTCCATCACGTATGGGACTTGCTCTTGATATGAGTCCACGTGCACTTGAAGAAGTGATTTACTTTGCAAGTTATGTTGTGATTGATCCTAAAGAAACTGATCTTGAGAAGAAACAACTCTTGACTGAACGTGAATATCGTGAACAACTTTTGAAAAATGGTTTTGGTTCATTCGTTGCAAAAATGGGTGCTGAAGCGATTCAAGATTTGTTGAACGATGTTGATATTGATAAAGAAGTTTCTGAACTCAAAGAAGAGCTCAAAACAGTTACTGGACAACGTCGTGTAAAAATTATTCGTCGTTTGGACGTTTTGTCAGCTTTCAGAAAATCAGGAAATGCTTTATCTTGGATGGTCTTAAACGTATTACCAGTTATTCCACCAGATTTGCGTCCAATGGTTCAATTGGATGGTGGACGTTTTGCCACATCTGACTTGAATGACTTATACCGTCGTGTTATTAACCGTAATAACCGTTTGAAACGTTTGATGGAACTTAATGCTCCAAATATTATCGTTCAAAATGAAAAACGGATGCTTCAAGAAGCTGTTGATACTTTGATTGACAATGGTCGTCGTGGTCGTCCAATCACTGGTGCTGGTAACCGCCCATTGAAATCTCTTTCACACATGTTGAAAGGGAAACAAGGACGTTTCCGTCAAAACTTACTTGGTAAACGTGTTGACTATTCTGGACGTTCAGTTATCGCTGTAGGTCCAACACTCAAAATGTACCAATGTGGTGTTCCGCGTGAAATGGCGATTGAGTTGTTCAAACCATTCGTAATGGCTCAACTTGTTAAGAAAGAATTGGCTGCTAATATTCGTGCGGCTAAACGTAAAGTTGAACGTCAAGATTCTGATGTTTGGGATGTACTTGAAACAGTTGTTAAAGAACACCCTGTTCTTCTTAACCGCGCACCTACGCTTCACCGTTTAGGTATTCAAGCTTTTGAACCTGTCTTAATTGATGGTAAAGCCATCCGTCTTCACCCACTTGCTTGTGAAGCCTATAACGCCGACTTTGACGGTGACCAAATGGCCATTCACTTGCCATTGTCTGAAGAAGCACAAGCTGAAGCACGTCTTTTGATGCTTGCTGCTGAACATATCTTGAACCCTAAAGATGGTAAACCAGTTGTTACACCATCTCAAGATATGGTCCTTGGTAACTACTATCTTACTATGGAAGAAAAAGGTCGTGAAGGCGAAGGAATGATTTTTGCAACTCCTGAAGAAGTTGAAATTGCAATGCGTAATGGTTATGTACATTTACATACTCGTATCGGTATCGCAACAAAATCACTCAACAAACCTTGGACAGAAAACCAAAAAGATAAAATCTTGGTAACTACTGTTGGTAAAGTTATTTTCAACTCAATCATTCCTGAAGGAATGCCTTACTTGAACGAACCAACTGATGTTAACTTGACAACTTCAACTGATGACCGTTTCTTTATGGATGCTGGTCAAGATATCAAAGAAGTTTTGGCTGGAATTGATACTGTTCGTCCATTCAAAAAAGGATATCTTGGAAATATCATCGCTGAAGTCTTCAAACGTTACCGTACAACAGCTACATCTGAGTACCTTGACCGCTTGAAAAACCTTGGTTACCACCAATCTACTTTGGCTGGTTTGACTGTGGGTATCGCTGATATCCCTGTTGTTGAAGATAAACATAAAATCATCGATGCTGCACACAAACGTGTGGAACAAATCACTAAACAATTCCGTCGTGGTTTGATTACTGATGATGAACGTTATAACGCTGTTACAGGTGTTTGGCGTGATGCAAAAGAAGCCCTTGAAAAACGATTGATTGATGAACAGGATTTGACAAACCCAATCGTTATGATGATGGACTCTGGAGCCCGTGGTAATATCTCTAACTTCTCTCAACTTGCTGGTATGCGTGGTTTGATGGCCGCTCCTAATGGTAAAATCATGGAATTGCCTATCATCTCAAACTTCCGTGAGGGTCTTTCTGTCTTGGAAATGTTCTTCTCAACTCACGGTGCCCGTAAAGGGATGACCGATACGGCCCTTAAGACAGCCGACTCTGGTTATCTTACTCGTCGTTTGGTTGACGTTGCCCAAGATGTTATTATTCGTGAAGACGATTGTGGAACTGACCGTGGACTTGTAATTTCTGATATTGCTACTGGTAAAGAAATGGTTGAACCACTCTTTGAACGTTTGGTAGGTCGTTATACTCGTAAATCAGTGCTTCATCCAGAAACTGGTGAAATGATTATTGCTGACGACACTTTGATTTCTGAAGATGTTGCCCGTAAAATTATTGATGCTGGTGTTAAAGAAGTAACTATCCGTTCAGTATTTACATGTAAAACTCCACATGGTGTATGTAAACATTGTTATGGTATCAACTTGGCAACAGGTGATGCTGTTGAAGTTGGTGAAGCTGTTGGTACAATCGCCGCTCAATCAATCGGTGAACCTGGTACTCAATTGACAATGCGTACATTCCACACGGGTGGTGTTGCGTCAAGTTCAGATATCACTCAAGGTTTGCCTCGTGTTCAAGAAATCTTTGAAGCACGTAACCCTAAAGGGGAAGCAATCATCACTGAAGTAACTGGTACAGTTGAATCAATCGTTGAAGATCCTGCTACACGTACTCGTGAAATTACTGTTAAAGGTAAAACAGACACTCGTAGCTACACTGTAGGTATGGCTGATGTCTTGATGGTTGAAGAAGGTGAATTTATTCACCGTGGTGCACCTTTGATTCAAGGTTCTATCGAACCTAAACACTTGCTTCAAGTTCGTGATGCCTTGTCAGTTGAAACTTACTTGCTCGGTGAAGTACAAAAAACTTACCGTTCACAAGGGGTTGAAATTGGTGACAAACACATCGAGGTAATGGTTCGCCAAATGCTTCGTAAAGTTCGTGTCATGGATAATGGTTCAACTGATATCCTTCCAGGTACTTTGATGGATATTTCTGACTTTGAAGCTTTGAATGAAACTGCACTCTTGAATGGTGAAATGCCTGCAACTGGTCGTCCAGTCTTGATGGGTATTACTAAAGCCTCTCTTGAAACAAATTCATTCTTGTCAGCTGCATCATTCCAAGAAACAACTCGTGTCCTTACTGATGCCGCAATTCGTGGTAAAGAAGATCACTTGCTTGGTTTGAAAGAAAATGTTATTATCGGTAAGATTATTCCTGCTGGTACAGGTATGTTCCGTTACCGTAACATTGAACCT
>rpoC_Lcl-085
ATGCGTATTGGTATCGCATCTCCACAAAAAATTCGTTACTGGTCATTCGGTGAAGTTAAAAAACCAGAAACAATTAACTATCGTACACAAAAACCTGAACGTGAAGGACTCTTTGATGAACGTATTTTCGGTCCTCAAAAAGACTGGGAATGTGCTTGTGGAAAACTTAAAGGTGTTTTCTACAAAAATCAAGTCTGTGAACTTTGTGGTGTTCAAGTAACAACTGCAAAATCACGTCGTGAACGTATGGGACATATTGAGCTTGCTGCTCCAATTTCACACATTTGGTACTTCAAAGGAATTCCATCACGTATGGGACTTGCTCTTGATATGAGTCCACGTGCACTTGAAGAAGTGATTTACTTTGCAAGTTATGTTGTGATTGATCCTAAAGAAACTGATCTTGAGAAGAAACAACTCTTGACTGAACGTGAATATCGTGAACAACTTTTGAAAAATGGTTTTGGTTCATTCGTTGCAAAAATGGGTGCTGAAGCGATTCAAGATTTGTTGAACGATGTTGATATTGATAAAGAAGTTTCTGAACTCAAAGAAGAGCTCAAAACAGTTACTGGACAACGTCGTGTAAAAATTATTCGTCGTTTGGACGTTTTGTCAGCTTTCAGAAAATCAGGAAATGCTTTATCTTGGATGGTCTTAAACGTATTACCAGTTATTCCACCAGATTTGCGTCCAATGGTTCAATTGGATGGTGGACGTTTTGCCACATCTGACTTGAATGACTTATACCGTCGTGTTATTAACCGTAATAACCGTTTGAAACGTTTGATGGAACTTAATGCTCCAAATATTATCGTTCAAAATGAAAAACGGATGCTTCAAGAAGCTGTTGATACTTTGATTGACAATGGTCGTCGTGGTCGTCCAATCACTGGTGCTGGTAACCGCCCATTGAAATCTCTTTCACACATGTTGAAAGGGAAACAAGGACGTTTCCGTCAAAACTTACTTGGTAAACGTGTTGACTATTCTGGACGTTCAGTTATCGCTGTAGGTCCAACACTCAAAATGTACCAATGTGGTGTTCCGCGTGAAATGGCGATTGAGTTGTTCAAACCATTCGTAATGGCTCAACTTGTTAAGAAAGAATTGGCTGCTAATATTCGTGCGGCTAAACGTAAAGTTGAACGTCAAGATTCTGATGTTTGGGATGTACTTGAAACAGTTGTTAAAGAACACCCTGTTCTTCTTAACCGCGCACCTACGCTTCACCGTTTAGGTATTCAAGCTTTTGAACCTGTCTTAATTGATGGTAAAGCCATCCGTCTTCACCCACTTGCTTGTGAAGCCTATAACGCCGACTTTGACGGTGACCAAATGGCCATTCACTTGCCATTGTCTGAAGAAGCACAAGCTGAAGCACGTCTTTTGATGCTTGCTGCTGAACATATCTTGAACCCTAAAGATGGTAAACCAGTTGTTACACCATCTCAAGATATGGTCCTTGGTAACTACTATCTTACTATGGAAGAAAAAGGTCGTGAAGGCGAAGGAATGATTTTTGCAACTCCTGAAGAAGTTGAAATTGCAATGCGTAATGGTTATGTACATTTACATACTCGTATCGGTATCGCAACAAAATCACTCAACAAACCTTGGACAGAAAACCAAAAAGATAAAATCTTGGTAACTACTGTTGGTAAAGTTATTTTCAACTCAATCATTCCTGAAGGAATGCCTTACTTGAACGAACCAACTGATGTTAACTTGACAACTTCAACTGATGACCGTTTCTTTATGGATGCTGGTCAAGATATCAAAGAAGTTTTGGCTGGAATTGATACTGTTCGTCCATTCAAAAAAGGATATCTTGGAAATATCATCGCTGAAGTCTTCAAACGTTACCGTACAACAGCTACATCTGAGTACCTTGACCGCTTGAAAAACCTTGGTTACCACCAATCTACTTTGGCTGGTTTGACTGTGGGTATCGCTGATATCCCTGTTGTTGAAGATAAACATAAAATCATCGATGCTGCACACAAACGTGTGGAACAAATCACTAAACAATTCCGTCGTGGTTTGATTACTGATGATGAACGTTATAACGCTGTTACAGGTGTTTGGCGTGATGCAAAAGAAGCCCTTGAAAAACGATTGATTGATGAACAGGATTTGACAAACCCAATCGTTATGATGATGGACTCTGGAGCCCGTGGTAATATCTCTAACTTCTCTCAACTTGCTGGTATGCGTGGTTTGATGGCCGCTCCTAATGGTAAAATCATGGAATTGCCTATCATCTCAAACTTCCGTGAGGGTCTTTCTGTCTTGGAAATGTTCTTCTCAACTCACGGTGCCCGTAAAGGGATGACCGATACGGCCCTTAAGACAGCCGACTCTGGTTATCTTACTCGTCGTTTGGTTGACGTTGCCCAAGATGTTATTATTCGTGAAGACGATTGTGGAACTGACCGTGGACTTGTAATTTCTGATATTGCTACTGGTAAAGAAATGGTTGAACCACTCTTTGAACGTTTGGTAGGTCGTTATACTCGTAAATCAGTGCTTCATCCAGAAACTGGTGAAATGATTATTGCTGACGACACTTTGATTTCTGAAGATGTTGCCCGTAAAATTATTGATGCTGGTGTTAAAGAAGTAACTATCCGTTCAGTATTTACATGTAAAACTCCACATGGTGTATGTAAACATTGTTATGGTATCAACTTGGCAACAGGTGATGCTGTTGAAGTTGGTGAAGCTGTTGGTACAATCGCCGCTCAATCAATCGGTGAACCTGGTACTCAATTGACAATGCGTACATTCCACACGGGTGGTGTTGCGTCAAGTTCAGATATCACTCAAGGTTTGCCTCGTGTTCAAGAAATCTTTGAAGCACGTAACCCTAAAGGGGAAGCAATCATCACTGAAGTAACTGGTACAGTTGAATCAATCGTTGAAGATCCTGCTACACGTACTCGTGAAATTACTGTTAAAGGTAAAACAGACACTCGTAGCTACACTGTAGGTATGGCTGATGTCTTGATGGTTGAAGAAGGTGAATTTATTCACCGTGGTGCACCTTTGATTCAAGGTTCTATCGAACCTAAACACTTGCTTCAAGTTCGTGATGCCTTGTCAGTTGAAACTTACTTGCTCGGTGAAGTACAAAAAACTTACCGTTCACAAGGGGTTGAAATTGGTGACAAACACATCGAGGTAATGGTTCGCCAAATGCTTCGTAAAGTTCGTGTCATGGATAATGGTTCAACTGATATCCTTCCAGGTACTTTGATGGATATTTCTGACTTTGAAGCTTTGAATGAAACTGCACTCTTGAATGGTGAAATGCCTGCAACTGGTCGTCCAGTCTTAATGGGTATTACTAAAGCCTCTCTTGAAACAAATTCATTCTTGTCAGCTGCATCATTCCAAGAAACAACTCGTGTCCTTACTGATGCCGCAATTCGTGGTAAAGAAGATCACTTGCTTGGTTTGAAAGAAAATGTTATTATTGGTAAGATTATTCCTGCTGGTACAGGTATGTTCCGTTACCGTAACATTGAACCT
>rpoC_Lcl-086
ATGCGTATTGGTATCGCATCTCCACAAAAAATTCGTTACTGGTCATTCGGTGAAGTTAAAAAACCAGAAACAATTAACTATCGTACACAAAAACCTGAACGTGAAGGACTCTTTGATGAACGTATTTTCGGTCCTCAAAAAGACTGGGAATGTGCTTGTGGAAAACTTAAAGGTGTTTTCTACAAAAATCAAGTCTGCGAACTTTGTGGTGTTCAAGTAACAACTGCAAAATCACGTCGTGAACGTATGGGACATATTGAGCTTGCTGCTCCAATTTCACACATTTGGTACTTCAAAGGAATTCCATCACGTATGGGACTTGCTCTTGATATGAGTCCACGTGCACTTGAAGAAGTGATTTACTTTGCAAGTTATGTTGTGATTGATCCTAAAGAAACTGATCTTGAGAAGAAACAACTCTTGACTGAACGTGAATATCGTGAACAACTTTTGAAAAATGGTTTTGGTTCATTCGTTGCAAAAATGGGTGCTGAAGCGATTCAAGATTTGTTGAACGATGTTGATATTGATAAAGAAGTTTCTGAACTCAAAGAAGAGCTCAAAACAGTTACTGGACAACGTCGTGTAAAAATTATTCGTCGTTTGGACGTTTTGTCAGCTTTCAGAAAATCAGGAAATGCTTTATCTTGGATGGTCTTAAACGTATTACCAGTTATTCCACCAGATTTGCGTCCAATGGTTCAATTAGATGGTGGACGTTTTGCCACATCTGACTTGAATGACTTATACCGTCGTGTTATTAACCGTAATAACCGTTTGAAACGTTTGATGGAACTTAATGCTCCAAATATTATCGTTCAAAATGAAAAACGGATGCTTCAAGAAGCTGTTGATACTTTGATTGACAATGGTCGTCGTGGTCGTCCAATCACTGGTGCTGGTAACCGCCCATTGAAATCTCTTTCACACATGTTGAAAGGGAAACAAGGACGTTTCCGTCAAAACTTGCTTGGTAAACGTGTTGACTATTCTGGACGTTCAGTTATCGCTGTAGGTCCAACACTCAAAATGTACCAATGTGGTGTTCCGCGTGAAATGGCGATTGAGTTGTTCAAACCATTCGTAATGGCTCAACTTGTTAAGAAAGAATTGGCTGCTAATATTCGTGCGGCTAAACGTAAAGTTGAACGTCAAGATTCTGATGTTTGGGATGTACTTGAAACAGTTGTTAAAGAACACCCTGTTCTTCTTAACCGCGCACCTACGCTTCACCGTTTAGGTATTCAAGCTTTTGAACCAGTCTTAATTGATGGTAAAGCCATCCGTCTTCACCCACTTGCTTGTGAAGCCTACAACGCCGACTTTGACGGTGACCAAATGGCCATTCACTTGCCATTGTCTGAAGAAGCACAAGCTGAAGCACGTCTTTTGATGCTTGCTGCTGAACATATCTTGAACCCTAAAGATGGTAAACCAGTTGTTACACCATCTCAAGATATGGTCCTTGGTAACTACTACCTTACGATGGAAGAAAAAGGTCGTGAAGGCGAAGGAATGATTTTTGCAACTCCTGAAGAAGTTGAAATTGCAATGCGTAATGGTTATGTACATTTACATACTCGTATCGGTATCGCAACAAAATCACTCAACAAACCTTGGACAGAAAACCAAAAAGATAAAATCTTGGTAACTACTGTTGGTAAAGTTATTTTCAACTCAATCATTCCTGAAGGAATGCCTTACTTGAACGAACCAACTGATGTTAACTTGACAACTTCAACTGATGACCGCTTCTTTATGGATGCTGGTCAAGATATCAAAGAAGTTTTGGCTGGAATTGATACTGTTCGTCCATTCAAAAAAGGATATCTTGGAAATATCATCGCTGAAGTCTTCAAACGTTACCGTACAACAGCTACATCTGAGTACCTTGACCGCTTGAAAGACCTTGGTTACCACCAATCTACTTTAGCTGGTTTGACTGTGGGTATCGCCGATATCCCTGTTGTTGAAGATAAACATGAAATCATTGATGCTGCCCACAAACGTGTGGAACAAATCACTAAACAATTCCGTCGTGGTTTGATTACTGATGATGAACGTTATAACGCTGTTACAGGCGTTTGGCGTGATGCAAAAGAAGCCCTTGAAAAACGATTGATTGATGAACAAGATTTGACAAACCCAATCGTTATGATGATGGACTCTGGAGCCCGTGGTAACATCTCTAACTTCTCTCAACTTGCTGGTATGCGTGGTTTGATGGCCGCTCCTAATGGTAAAATCATGGAATTGCCTATCATCTCAAACTTCCGTGAAGGTCTTTCTGTCTTGGAAATGTTCTTCTCAACTCACGGTGCCCGTAAAGGGATGACCGATACGGCCCTTAAGACAGCCGACTCTGGTTATCTTACTCGTCGTTTGGTTGACGTTGCCCAAGATGTTATCATTCGTGAAGACGACTGTGGAACTGACCGTGGACTTGTAATTTCTGATATTGCTACTGGTAAAGAAATGGTTGAACCACTCTTTGAACGTTTGGTAGGTCGTTATACTCGTAAATCAGTGCTTCATCCAGAAACTGGTGAAATGATTATTGCTGACGACACTTTGATTTCTGAAGATGTTGCCCGTAAAATTATTGATGCTGGTGTTAAAGAAGTAACTATCCGTTCAGTATTTACATGTAAAACTCCACATGGTGTATGTAAACATTGTTATGGTATCAACTTGGCAACAGGTGATGCTGTTGAAGTTGGTGAAGCTGTTGGTACAATCGCCGCTCAATCAATCGGTGAACCTGGTACTCAGTTGACAATGCGTACATTCCATACGGGTGGTGTTGCGTCAAGTTCAGATATCACTCAAGGTTTGCCTCGTGTTCAAGAAATCTTTGAAGCACGTAACCCTAAAGGGGAAGCAATCATCACTGAAGTAACTGGTACAGTTGAATCAATCGTTGAAGATCCTGCTACACGTACTCGTGAAATTACTGTTAAAGGTAAAACAGACACTCGTAGCTACACTGTAGGTATGGCTGATGTCTTGATGGTTGAAGAAGGTGAATTTATTCACCGTGGTGCACCTTTGATTCAAGGTTCTATCGAACCTAAACACTTGCTTCAAGTTCGTGATGCCTTGTCAGTTGAAACTTACTTGCTCGGTGAAGTACAAAAAACTTACCGTTCACAAGGGGTTGAAATTGGTGACAAACACATCGAGGTAATGGTTCGCCAAATGCTTCGTAAAGTTCGTGTCATGGATAATGGTTCAACTGATATCCTTCCAGGTACTTTGATGGATATTTCTGACTTTGAAGCTTTGAATGAAACTGCACTCTTGAATGGTGAAATGCCTGCAACTGGTCGTCCAGTCTTGATGGGTATTACTAAAGCCTCTCTTGAAACAAATTCATTCTTGTCAGCTGCATCATTCCAAGAAACAACTCGTGTCCTTACTGATGCCGCAATTCGTGGTAAAGAAGATCACTTGCTTGGTTTGAAAGAAAATGTTATTATCGGTAAGATTATTCCTGCTGGTACAGGTATGTTCCGTTACCGTAACATTGAACCT
>rpoC_Lcl-087
ATGCGTATTGGTATCGCATCTCCACAAAAAATTCGTTACTGGTCATTCGGTGAAGTTAAAAAACCAGAAACAATTAACTATCGTACACAAAAACCTGAACGTGAAGGACTCTTTGATGAACGTATTTTCGGTCCTCAAAAAGACTGGGAATGTGCTTGTGGAAAACTTAAAGGTGTTTTCTACAAAAATCAAGTCTGTGAACTTTGTGGTGTTCAAGTAACAACTGCAAAATCACGTCGTGAACGTATGGGACATATTGAGCTTGCTGCTCCAATTTCACACATTTGGTACTTCAAAGGAATTCCATCACGTATGGGACTTGCTCTTGATATGAGTCCACGTGCACTTGAAGAAGTGATTTACTTTGCAAGTTATGTTGTGATTGATCCTAAAGAAACTGATCTTGAGAAGAAACAACTCTTGACTGAACGTGAATATCGTGAACAACTTTTGAAAAATGGTTTTGGTTCATTCGTTGCAAAAATGGGTGCTGAAGCGATTCAAGATTTGTTGAACGATGTTGATATTGATAAAGAAGTTTCTGAACTCAAAGAAGAGCTCAAAACAGTTACTGGACAACGTCGTGTAAAAATTATTCGTCGTTTGGACGTTTTGTCAGCTTTCAGAAAATCAGGAAATGCATTATCTTGGATGGTCTTAAATGTATTACCAGTTATTCCACCAGATTTGCGTCCAATGGTTCAATTAGATGGTGGACGTTTTGCCACATCTGACTTGAATGACTTATACCGTCGTGTTATTAACCGTAATAACCGTTTGAAACGTTTGATGGAACTTAATGCTCCAAATATTATCGTTCAAAATGAAAAACGGATGCTTCAAGAAGCTGTTGATACTTTGATTGACAATGGTCGTCGTGGTCGTCCAATCACTGGTGCTGGTAACCGCCCATTGAAATCTCTTTCACACATGTTGAAAGGGAAACAAGGACGTTTCCGTCAAAACTTGCTTGGTAAACGTGTTGACTATTCTGGACGTTCAGTTATCGCTGTAGGTCCAACACTCAAAATGTACCAATGTGGTGTTCCGCGTGAAATGGCGATTGAGTTGTTCAAACCATTCGTAATGGCTCAACTTGTTAAGAAAGAATTGGCTGCTAATATTCGTGCGGCTAAACGTAAAGTTGAACGTCAAGATTCTGATGTTTGGGACGTACTTGAAACAGTTGTTAAAGAACACCCTGTTCTTCTTAACCGCGCACCTACGCTTCACCGTTTAGGGATTCAAGCTTTTGAACCAGTCTTAATTGATGGTAAAGCCATCCGTCTTCACCCACTTGCTTGTGAAGCCTACAACGCCGACTTTGACGGTGACCAAATGGCCATTCACTTGCCATTGTCTGAAGAAGCACAAGCTGAAGCACGTCTTTTGATGCTTGCTGCTGAACATATCTTGAACCCTAAAGATGGTAAACCAGTTGTTACACCATCTCAAGATATGGTCCTTGGTAACTACTACCTTACGATGGAAGAAAAAGGTCGTGAAGGCGAAGGAATGATTTTTGCAACTCCTGAAGAAGTTGAAATTGCAATGCGTAATGGTTATGTACATTTACATACTCGTATCGGTATCGCAACAAAATCACTCAACAAACCTTGGACTGAAAACCAAAAAGATAAAATCTTGGTAACCACTGTTGGTAAAGTTATTTTCAACTCAATCATTCCTGAAGGAATGCCTTACTTGAACGAACCAACTGATGTTAACTTGACAACTTCAACTGATGACCGTTTCTTTATGGATGCTGGTCAAGATATCAAAGAAGTTTTGGCTGGAATTGATACTGTTCGTCCATTCAAAAAAGGATATCTTGGAAATATCATCGCTGAAGTCTTCAAACGTTACCGTACAACAGCTACATCTGAGTACCTTGACCGCTTGAAAGACCTTGGTTACCACCAATCTACTTTGGCTGGTTTGACTGTGGGTATCGCTGATATCCCTGTTGTTGAAGATAAACATAAAATCATCGATGCTGCACACAAACGTGTGGAACAAATCACTAAACAATTCCGTCGTGGTTTGATTACTGATGATGAACGTTATAACGCTGTTACAGGTGTTTGGCGTGATGCAAAAGAAGCCCTTGAAAAACGATTGATTGATGAACAAGATTTGACAAACCCAATCGTTATGATGATGGACTCTGGAGCCCGTGGTAATATCTCTAACTTCTCTCAACTTGCTGGTATGCGTGGTTTGATGGCCGCTCCTAATGGTAAAATCATGGAATTGCCTATCATCTCAAACTTCCGTGAGGGTCTTTCTGTCTTGGAAATGTTCTTCTCAACTCATGGTGCCCGTAAAGGGATGACCGATACGGCCCTTAAGACAGCCGACTCTGGTTATCTTACTCGTCGTTTGGTTGACGTTGCCCAAGATGTTATCATTCGTGAAGACGATTGTGGAACTGACCGTGGACTTGTAATTTCTGATATTGCTACTGGTAAAGAAATGGTTGAACCACTCTTTGAACGTTTGGTAGGTCGTTATACTCGTAAATCAGTGCTTCATCCAGAAACTGGTGAAATGATTATTGCTGACGACACTTTGATTTCTGAAGATGTTGCCCGTAAAATTATTGATGCTGGTGTTAAAGAAGTAACTATCCGTTCAGTATTTACATGTAAAACTCCACATGGTGTATGTAAACATTGTTATGGTATCAACTTGGCAACAGGTGATGCTGTTGAAGTTGGTGAAGCTGTTGGTACAATCGCCGCTCAATCAATCGGTGAACCTGGTACTCAGTTGACAATGCGTACATTCCACACGGGTGGTGTTGCGTCAAGTTCAGATATCACTCAAGGTTTGCCTCGTGTTCAAGAAATCTTTGAAGCACGTAACCCTAAAGGGGAAGCAATCATCACTGAAGTAACTGGTACAGTTGAATCAATCGTTGAAGATCCTGCTACACGTACTCGTGAAATTACTGTTAAAGGTAAAACAGACACTCGTAGCTACACTGTAGGTATGGCTGATGTCTTGATGGTTGAAGAAGGTGAATTTATTCACCGTGGTGCACCTTTGATTCAAGGTTCTATCGAACCTAAACACTTGCTTCAAGTTCGTGATGCCTTGTCAGTTGAAACTTACTTGCTCGGTGAAGTACAAAAAACTTACCGTTCACAAGGGGTTGAAATTGGTGACAAACACATCGAGGTAATGGTTCGCCAAATGCTTCGTAAAGTTCGTGTCATGGATAATGGTTCAACTGATATCCTTCCAGGTACTTTGATGGATATTTCTGACTTTGAAGCTTTGAATGAAACTGCACTCTTGAATGGTGAAATGCCTGCAACTGGTCGTCCAGTCTTGATGGGTATTACTAAAGCCTCTCTTGAAACAAATTCATTCTTGTCAGCTGCATCATTCCAAGAAACAACTCGTGTCCTTACTGATGCCGCAATTCGTGGTAAAGAAGATCACTTGCTTGGTTTGAAAGAAAATGTTATTATCGGTAAGATTATTCCTGCTGGTACAGGTATGTTCCGTTACCGTAACATTGAACCT
>rpoC_Lcl-088
ATGCGTATTGGTATCGCATCTCCACAAAAAATTCGTTACTGGTCATTCGGTGAAGTAAAAAAACCAGAAACAATTAACTATCGTACACAAAAACCTGAACGTGAAGGACTCTTTGACGAACGTATTTTCGGTCCTCAAAAAGACTGGGAATGTGCTTGTGGAAAACTTAAAGGTGTTTTCTATAAGAATCAAGTCTGTGAACTTTGTGGTGTTCAAGTAACAACTGCAAAATCACGTCGTGAACGTATGGGACATATTGAGCTTGCTGCTCCAATTTCACATATTTGGTATTTCAAGGGAATTCCATCACGTATGGGACTCGCTCTGGATATGAGCCCGCGTGCACTTGAAGAAGTAATTTACTTCGCAAGTTATGTGGTTATTGATCCAAAAGAAACTGATCTTGAGAAAAAACAACTCTTGACTGAGCGTGAATATCGTGAACAACTTTTGAAAAATGGTTTTGGTTCATTCGTTGCAAAAATGGGTGCTGAAGCAATTCAAGATTTGTTGAATGATGTTGATATTGACAAAGAAGTTGCTGAACTCAAAGAAGAACTCAAAACAGTGACTGGACAACGTCGTGTAAAAATTATTCGTCGTTTAGACGTTTTGTCAGCTTTCAGAAAATCAGGCAATGCTTTATCTTGGATGGTCTTAAACGTATTACCAGTTATTCCACCAGATTTGCGTCCAATGGTTCAATTAGATGGTGGACGTTTTGCCACATCTGACTTGAACGACTTGTATCGTCGTGTTATCAACCGTAATAACCGTTTGAAACGTTTGATGGAACTTAATGCTCCAAATATTATCGTTCAAAATGAAAAACGGATGCTCCAAGAAGCAGTTGATACATTGATTGACAACGGTCGTCGTGGTCGTCCAATCACTGGTGCTGGTAACCGTCCATTGAAATCTCTTTCACACATGTTGAAAGGGAAACAAGGACGTTTCCGTCAAAACTTGCTTGGTAAACGTGTTGACTATTCTGGACGTTCAGTTATCGCTGTCGGTCCAACACTCAAAATGTACCAATGTGGTGTTCCACGTGAAATGGCGATTGAGTTGTTCAAACCATTTGTAATGGCACAACTTGTTAAAAAAGAATTGGCTGCTAATATTCGTGCGGCTAAACGTAAAGTTGAACGTCAAGATTCAGACGTTTGGGATGTACTTGAAACGGTTGTTAAAGAACACCCTGTTCTCCTTAACCGCGCACCTACGCTTCACCGTTTGGGGATTCAAGCTTTTGAACCAGTCTTAATTGATGGTAAAGCCATCCGTCTTCACCCACTTGCTTGTGAAGCCTATAACGCCGACTTTGACGGTGACCAAATGGCCATTCACTTGCCATTGTCTGAAGAAGCACAAGCTGAAGCACGTCTTTTGATGCTTGCTGCTGAACATATCTTGAACCCTAAAGATGGTAAACCAGTTGTTACACCATCTCAAGATATGGTCCTTGGTAACTACTACCTTACAATGGAAGAAAAAGGTCGTGAAGGCGAAGGAATGATTTTTGCAACTCCTGAAGAAGTTGAAATCGCAATGCGTAACGGTTATGTACACTTGCATACACGTATTGGTATCGCGACAAAATCACTCAATAAACCTTGGACTGAAAATCAACAAGATAAAATCTTGGTAACCACTGTTGGTAAAGTTATTTTCAACTCAATCATTCCAGAAGGAATGCCTTACTTGAACGAACCAACTGATGTTAACTTGACAACTTCAACTGATGACCGCTTCTTTATGGATGCTGGTCAAAACATCAAAGAAGTTTTGGCTGGAATCGATACTGTTCGTCCATTCAAAAAAGGATATCTTGGAAATATTATCGCCGAAGTATTCAAACGTTACCGTACAACAGCTACATCTGAGTACCTTGACCGTTTGAAAGACCTTGGTTACCACCAATCTACTTTGGCTGGTTTGACTGTGGGTATCGCTGATATTCCTGTTGTTGAAGATAAACATGAAATCATTGATGCTGCGCATAAACGCGTAGAACAAATCACTAAACAATTCCGTCGCGGTTTGATTACTGATGATGAACGTTATAATGCCGTTACTGGTGTTTGGCGTGATGCAAAAGAGTCTCTCGAAAAACGATTGATTGAAGAACAAGATTTGACAAACCCAATCGTTATGATGATGGACTCTGGAGCCCGTGGTAATATTTCCAACTTCTCTCAACTTGCTGGTATGCGTGGATTGATGGCTGCTCCTAATGGTAAAATCATGGAATTGCCTATCATCTCTAACTTCCGTGAAGGACTTTCTGTCTTGGAAATGTTCTTCTCAACTCACGGTGCTCGTAAAGGGATGACCGATACGGCCCTTAAGACAGCCGACTCAGGTTACCTTACTCGTCGTTTGGTTGACGTTGCCCAAGATGTTATCATTCGTGAAGACGACTGTGGTACTGACCGTGGACTTGTGATTGCTGATATTGCAACTGGTAAAGAAATGGTTGAACCACTCTTTGAACGTTTGGTTGGTCGTTACACTCGTAAATCAGTCCTTCATCCAGAAACTGGTGAAATGATTATTGGCGATGATACTTTGATTTCTGAAGATATTGCTCGTAAAATCATTGAAGCTGGCGTTAAAGAAGTAACAATCCGTTCAGTATTTACATGTAAAACACCACATGGTGTATGTAAACATTGTTATGGTATCAACTTGGCAACAGGTGATGCTGTTGAAGTTGGTGAAGCTGTTGGTACAATCGCCGCTCAATCTATCGGTGAACCTGGTACTCAGTTGACAATGCGTACATTCCACACGGGTGGTGTTGCGTCAAGTTCAGATATTACTCAAGGTTTGCCTCGTGTCCAAGAAATCTTTGAAGCACGTAACCCTAAAGGGGAAGCAATCATCACTGAAGTAACTGGTACAGTTGAATCAATCGTTGAAGATGGCGCAACTCGTACTCGTGAAATTACTGTCAAAGGTAAAACAGATACTCGTAGCTACACTGTAGGTATGGCTGATGTCTTGATGGTTGAAGAAGGCGAATTTATCCACCGTGGTGCGCCTTTGATTCAAGGTTCTATTGAACCTAAACATTTGCTTCAAGTTCGTGATGCTTTGTCAGTGGAAACTTACTTGCTCGGTGAAGTTCAAAAAACTTACCGTTCACAAGGGGTTGAAATTGGTGACAAGCACATCGAGGTAATGGTTCGCCAAATGCTTCGTAAAGTTCGTATCATGGACAATGGTTCAACTGATGTGCTTCCAGGTACTTTGATGGACATTTCTGATTTTGAAGCTTTGAATGAAACTGCACTCTTGAATGGTGAAATGCCTGCAACTGGTCGTCCAGTCTTGATGGGTATTACTAAAGCCTCTCTTGAAACAAATTCATTCTTGTCAGCTGCATCATTCCAAGAAACAACTCGTGTGCTTACAGATGCTGCAATTCGTGGTAAAGAAGACCACTTGCTTGGTTTGAAAGAAAATGTTATTATCGGTAAGATTATTCCTGCTGGTACTGGTATGTTCCGTTACCGTAACATCGAACCT
>rpoC_Lcl-089
ATGCGTATTGGTATCGCATCTCCACAAAAAATTCGTTACTGGTCATTCGGTGAAGTAAAAAAACCAGAAACAATTAACTATCGTACACAAAAACCTGAACGTGAAGGACTCTTTGACGAACGTATTTTCGGTCCTCAAAAAGACTGGGAATGTGCTTGTGGAAAACTTAAAGGTGTTTTCTATAAGAATCAAGTCTGTGAACTTTGTGGTGTTCAAGTAACAACTGCAAAATCACGTCGTGAACGTATGGGACATATTGAGCTTGCTGCTCCAATTTCACATATTTGGTATTTCAAGGGAATTCCATCACGTATGGGACTCGCTCTGGATATGAGCCCGCGTGCACTTGAAGAAGTAATTTACTTCGCAAGTTATGTGGTAATTGATCCAAAAGAAACTGATCTTGAGAAAAAACAACTCTTGACTGAGCGTGAATATCGTGAACAACTTTTGAAAAATGGTTTTGGTTCATTCGTTGCAAAAATGGGTGCTGAAGCAATTCAAGATTTGTTGAATGATGTTGATATTGACAAAGAAGTTGCTGAACTCAAAGAAGAACTCAAAACAGTGACTGGACAACGTCGTGTAAAAATTATTCGTCGTTTAGATGTTTTGTCAGCTTTCAGAAAATCAGGAAATGCTTTATCTTGGATGGTCTTAAACGTATTACCAGTTATTCCACCAGATTTGCGTCCAATGGTTCAATTAGATGGTGGACGTTTTGCCACATCTGACTTGAATGACTTGTATCGTCGTGTTATCAACCGTAATAACCGTTTGAAACGTTTGATGGAACTTAATGCTCCAAATATTATCGTTCAAAATGAAAAACGGATGCTCCAAGAAGCTGTTGATACTTTGATTGACAATGGTCGTCGTGGTCGTCCAATCACTGGTGCTGGTAACCGTCCATTGAAATCTCTTTCACACATGTTGAAAGGGAAACAAGGACGTTTCCGTCAAAACTTGCTTGGTAAACGTGTTGACTATTCTGGACGTTCAGTTATCGCTGTCGGTCCAACACTTAAAATGTACCAATGTGGTGTTCCACGTGAAATGGCGATTGAGTTGTTCAAACCATTTGTAATGGCACAACTTGTTAAAAAAGAATTGGCTGCTAATATTCGTGCGGCTAAACGTAAAGTTGAACGTCAAGATTCAGACGTTTGGGATGTACTTGAAACGGTTGTTAAAGAACACCCTGTTCTCCTTAACCGCGCACCTACGCTTCACCGTTTGGGGATTCAAGCTTTTGAACCAGTCTTAATTGATGGTAAAGCCATCCGTCTTCACCCACTTGCTTGTGAAGCCTATAACGCCGACTTTGACGGTGACCAAATGGCCATTCACTTGCCATTGTCTGAAGAAGCACAAGCTGAAGCACGTCTTTTGATGCTTGCTGCTGAACATATCTTGAACCCTAAAGATGGTAAACCAGTTGTTACACCATCACAAGATATGGTCCTTGGTAACTACTACCTTACAATGGAAGAAAAAGGTCGTGAAGGCGAAGGAATGATTTTTGCAACTCCTGAAGAAGTTGAAATCGCAATGCGTAACGGTTATGTACACTTGCATACACGTATCGGTATCGCGACAAAATCACTCAATAAGCCTTGGACTGAAAATCAACAAGATAAAATCTTGGTAACCACTGTTGGTAAAGTTATTTTCAACTCAATCATTCCAAAAGGAATGCCTTACTTGAATGAACCAACTGATGTTAACTTGACAACTTCAACTGATGACCGTTTCTTTATGGATGCTGGTCAAAACATCAAAGAAGTTTTGGCTGGAATCGATACTGTTCGTCCATTCAAAAAAGGATATCTTGGAAATATTATCGCCGAAGTATTCAAACGTTACCGTACAACAGCTACATCTGAGTACCTTGACCGTTTGAAAGACCTTGGTTACCACCAATCTACTTTGGCTGGTTTGACTGTGGGTATTGCTGATATTCCTGTTGTTGAAGATAAACATGAAATCATTGATGCTGCGCATAAACGCGTAGAACAAATCACTAAACAATTCCGTCGCGGTTTGATTACTGATGATGAACGTTATAATGCCGTTACTGGTGTTTGGCGTGATGCAAAAGAGTCTCTCGAAAAACGATTGATTGAAGAACAAGATTTGACAAACCCAATCGTTATGATGATGGATTCTGGAGCCCGTGGTAATATTTCCAACTTCTCTCAACTTGCTGGTATGCGTGGATTGATGGCTGCTCCTAATGGTAAAATCATGGAATTGCCTATCATCTCTAACTTCCGTGAAGGACTTTCTGTCTTGGAAATGTTCTTCTCAACTCACGGTGCTCGTAAAGGGATGACCGATACGGCCCTTAAGACAGCCGACTCAGGTTACCTTACTCGTCGTTTGGTTGACGTTGCTCAAGATGTTATCATTCGTGAAGATGACTGTGGTACTGACCGCGGACTTGTGATTGCTGATATTGCAACTGGTAAAGAAATGGTTGAACCACTCTTTGAACGTTTGGTTGGTCGTTACACTCGTAAATCAGTCCTTCATCCAGAAACTGGTGAAATGATTATTGGCGATGATACTTTGATTTCTGAAGATATTGCTCGTAAAATCATTGAAGCTGGCGTTAAAGAAGTAACAATCCGTTCAGTATTTACATGTAAAACACCACATGGTGTATGTAAACATTGTTATGGTATCAACTTGGCAACAGGTGATGCTGTTGAAGTTGGTGAAGCTGTTGGTACAATCGCCGCTCAATCTATCGGTGAACCTGGTACTCAGTTGACAATGCGTACATTCCATACGGGTGGTGTTGCGTCAAGTTCAGATATTACTCAAGGTTTGCCTCGTGTCCAAGAAATCTTTGAAGCACGTAACCCTAAAGGGGAAGCAATCATCACTGAAGTAACTGGTACAGTTGAATCAATCGTTGAAGATGGCGCAACTCGTACTCGTGAAATTACTGTCAAAGGTAAAACAGATACTCGTAGCTACACTGTAGGTATGGCTGATGTCTTGATGGTTGAAGAAGGCGAATTTATCCACCGTGGTGCGCCTTTGATTCAAGGTTCTATTGAACCTAAACATTTGCTTCAAGTTCGTGATGCTTTGTCAGTGGAAACTTACTTGCTCGGTGAAGTTCAAAAAACTTACCGTTCACAAGGGGTTGAAATTGGTGACAAGCACATCGAGGTAATGGTTCGCCAAATGCTTCGTAAAGTTCGTATCATGGACAATGGTTCAACTGATGTGCTTCCAGGTACTTTGATGGACATTTCTGATTTTGAAGCTTTGAATGAAACTGCACTCTTGAATGGTGAAATGCCTGCAACTGGTCGTCCAGTCTTGATGGGTATTACTAAAGCCTCTCTTGAAACAAATTCATTCTTGTCAGCTGCGTCATTCCAAGAAACAACTCGTGTCCTTACTGATGCCGCAATTCGTGGTAAAGAAGACCATTTGCTTGGTTTGAAAGAAAACGTTATTATCGGTAAGATTATTCCTGCTGGTACAGGTATGTTCCGTTACCGTAACATCGAACCT
>rpoC_Lcl-090
ATGCGTATTGGTATCGCATCTCCACAAAAAATTCGTTACTGGTCATTCGGTGAAGTAAAAAAACCAGAAACAATTAACTATCGTACACAAAAACCTGAACGTGAAGGACTCTTTGACGAACGTATTTTCGGTCCTCAAAAAGACTGGGAATGTGCTTGTGGAAAACTTAAAGGTGTTTTCTATAAGAATCAAGTCTGTGAACTTTGTGGTGTTCAAGTAACAACTGCAAAATCACGTCGTGAACGTATGGGACATATTGAGCTTGCTGCTCCAATTTCACATATTTGGTATTTCAAGGGAATTCCATCACGTATGGGACTCGCTCTGGATATGAGCCCGCGTGCACTTGAAGAAGTAATTTACTTCGCAAGTTATGTGGTAATTGATCCAAAAGAAACTGATCTTGAGAAAAAACAACTCTTGACTGAGCGTGAATATCGTGAACAACTTTTGAAAAATGGTTTTGGTTCATTCGTTGCAAAAATGGGTGCTGAAGCAATTCAAGATTTGTTGAATGATGTTGATATTGACAAAGAAGTTGCTGAACTCAAAGAAGAACTCAAAACAGTGACTGGACAACGTCGTGTAAAAATTATTCGTCGTTTAGATGTTTTGTCAGCTTTCAGAAAATCAGGAAATGCTTTATCTTGGATGGTCTTAAACGTATTACCAGTTATTCCACCAGATTTGCGTCCAATGGTTCAATTAGATGGTGGACGTTTTGCCACATCTGACTTGAATGACTTGTATCGTCGTGTTATCAACCGTAATAACCGTTTGAAACGTTTGATGGAACTTAATGCTCCAAATATTATCGTTCAAAATGAAAAACGGATGCTCCAAGAAGCTGTTGATACTTTGATTGACAATGGTCGTCGTGGTCGTCCAATCACTGGTGCTGGTAACCGTCCATTGAAATCTCTTTCACACATGTTGAAAGGGAAACAAGGACGTTTCCGTCAAAACTTGCTTGGTAAACGTGTTGACTATTCTGGACGTTCAGTTATCGCTGTCGGTCCAACACTTAAAATGTACCAATGTGGTGTTCCACGTGAAATGGCGATTGAGTTGTTCAAACCATTTGTAATGGCACAACTTGTTAAAAAAGAATTGGCTGCTAATATTCGTGCGGCTAAACGTAAAGTTGAACGTCAAGATTCAGACGTTTGGGATGTACTTGAAACGGTTGTTAAAGAACACCCTGTTCTCCTTAACCGCGCACCTACGCTTCACCGTTTGGGGATTCAAGCTTTTGAACCAGTCTTAATTGATGGTAAAGCCATCCGTCTTCACCCACTTGCTTGTGAAGCCTATAACGCCGACTTTGACGGTGACCAAATGGCCATTCACTTGCCATTGTCTGAAGAAGCACAAGCTGAAGCACGTCTTTTGATGCTTGCTGCTGAACATATCTTGAACCCTAAAGATGGTAAACCAGTTGTTACACCATCACAAGATATGGTCCTTGGTAACTACTACCTTACAATGGAAGAAAAAGGTCGTGAAGGCGAAGGAATGATTTTTGCAACTCCTGAAGAAGTTGAAATCGCAATGCGTAACGGTTATGTACACTTGCATACACGTATCGGTATCGCGACAAAATCACTCAATAAGCCTTGGACTGAAAATCAACAAGATAAAATCTTGGTAACCACTGTTGGTAAAGTTATTTTCAACTCAATCATTCCAGAAGGAATGCCTTACTTGAATGAACCAACTGATGTTAACTTGACAACTTCAACTGATGACCGTTTCTTTATGGATGCTGGTCAAAACATCAAAGAAGTTTTGGCTGGAATCGATACTGTTCGTCCATTCAAAAAAGGATATCTTGGAAATATTATCGCCGAAGTATTCAAACGTTACCGTACAACAGCTACATCTGAGTACCTTGACCGTTTGAAAGACCTTGGTTACCACCAATCTACTTTGGCTGGTTTGACTGTGGGTATCGCTGATATTCCTGTTGTTGAAGATAAATATGAAATCATTGATGCTGCGCATAAACGCGTAGAACAAATCACTAAACAATTCCGTCGCGGTTTGATTACTGATGATGAACGTTATAATGCCGTTACTGGTGTTTGGCGTGATGCAAAAGAGTCTCTCGAAAAACGATTGATTGAAGAACAAGATTTGACAAACCCAATCGTTATGATGATGGATTCTGGAGCCCGTGGTAATATTTCCAACTTCTCTCAACTTGCTGGTATGCGTGGATTGATGGCTGCTCCTAATGGTAAAATCATGGAATTGCCTATCATCTCTAACTTCCGTGAAGGACTTTCTGTCTTGGAAATGTTCTTCTCAACTCACGGTGCTCGTAAAGGGATGACCGATACGGCCCTTAAGACAGCCGACTCAGGTTACCTTACTCGTCGTTTGGTTGACGTTGCTCAAGATGTTATCATTCGTGAAGATGACTGTGGTACTGACCGCGGACTTGTGATTGCTGATATTGCAACTGGTAAAGAAATGGTTGAACCACTCTTTGAACGTTTGGTTGGTCGTTACACTCGTAAATCAGTCCTTCATCCAGAAACTGGTGAAATGATTATTGGCGATGATACTTTGATTTCTGAAGATATTGCTCGTAAAATCATTGAAGCTGGCGTTAAAGAAGTAACAATCCGTTCAGTATTTACATGTAAAACACCACATGGTGTATGTAAACATTGTTATGGTATCAACTTGGCAACAGGTGATGCTGTTGAAGTTGGTGAAGCTGTTGGTACAATCGCCGCTCAATCTATCGGTGAACCTGGTACTCAGTTGACAATGCGTACATTCCACACGGGTGGTGTTGCGTCAAGTTCAGATATTACTCAAGGTTTGCCTCGTGTCCAAGAAATCTTTGAAGCACGTAACCCTAAAGGGGAAGCAATCATCACTGAAGTAACTGGTACAGTTGAATCAATCGTTGAAGATGGCGCAACTCGTACTCGTGAAATTACTGTCAAAGGTAAAACAGATACTCGTAGCTACACTGTAGGTATGGCTGATGTCTTGATGGTTGAAGAAGGCGAATTTATCCACCGTGGTGCGCCTTTGATTCAAGGTTCTATTGAACCTAAACATTTGCTTCAAGTTCGTGATGCTTTGTCAGTGGAAACTTACTTGCTCGGTGAAGTTCAAAAAACTTACCGTTCACAAGGGGTTGAAATTGGTGACAAGCACATCGAGGTAATGGTTCGCCAAATGCTTCGTAAAGTTCGTATCATGGACAATGGTTCAATTGATGTGCTTCCAGGTACTTTGATGGACATTTCTGATTTTGAAGCTTTGAATGAAACTGCACTCTTGAATGGTGAAATGCCTGCAACTGGTCGTCCAGTCTTGATGGGTATTACTAAAGCCTCTCTTGAAACAAATTCATTCTTGTCAGCTGCGTCATTCCAAGAAACAACTCGTGTCCTTACTGATGCCGCAATTCGTGGTAAAGAAGACCATTTGCTTGGTTTGAAAGAAAATGTTATTATCGGTAAGATTATTCCTGCTGGTACAGGTATGTTCCGTTACCGTAACATCGAACCT
>rpoC_Lcl-091
ATGCGTATTGGTATCGCATCTCCACAAAAAATTCGTTACTGGTCATTCGGTGAAGTAAAAAAACCAGAAACAATTAACTATCGTACACAAAAACCTGAACGTGAAGGACTCTTTGACGAACGTATTTTCGGTCCTCAAAAAGACTGGGAATGTGCTTGTGGAAAACTTAAAGGTGTTTTCTATAAGAATCAAGTCTGTGAACTTTGTGGTGTTCAAGTAACAACTGCAAAATCACGTCGTGAACGTATGGGACATATTGAGCTTGCTGCTCCAATTTCACATATTTGGTATTTCAAGGGAATTCCATCACGTATGGGACTCGCTCTGGATATGAGCCCGCGTGCACTTGAAGAAGTAATTTACTTCGCAAGTTATGTGGTAATTGATCCAAAAGAAACTGATCTTGAGAAAAAACAACTCTTGACTGAGCGTGAATATCGTGAACAACTTTTGAAAAATGGTTTTGGTTCATTCGTTGCAAAAATGGGTGCTGAAGCAATTCAAGATTTGTTGAATGATGTTGATATTGACAAAGAAGTTGCTGAACTCAAAGAAGAACTCAAAACAGTGACTGGACAACGTCGTGTAAAAATTATTCGTCGTTTAGATGTTTTGTCAGCTTTCAGAAAATCAGGAAATGCTTTATCTTGGATGGTCTTAAACGTATTACCAGTTATTCCACCAGATTTGCGTCCAATGGTTCAATTAGATGGTGGACGTTTTGCCACATCTGACTTGAATGACTTGTATCGTCGTGTTATCAACCGTAATAACCGTTTGAAACGTTTGATGGAACTTAATGCTCCAAATATTATCGTTCAAAATGAAAAACGGATGCTCCAAGAAGCTGTTGATACTTTGATTGACAATGGTCGTCGTGGTCGTCCAATCACTGGTGCTGGTAACCGTCCATTGAAATCTCTTTCACACATGTTGAAAGGGAAACAAGGACGTTTCCGTCAAAACTTGCTTGGTAAACGTGTTGACTATTCTGGACGTTCAGTTATCGCTGTCGGTCCAACACTTAAAATGTACCAATGTGGTGTTCCACGTGAAATGGCGATTGAGTTGTTCAAACCATTTGTAATGGCACAACTTGTTAAAAAAGAATTGGCTGCTAATATTCGTGCGGCTAAACGTAAAGTTGAACGTCAAGATTCAGACGTTTGGGATGTACTTGAAACGGTTGTTAAAGAACACCCTGTTCTCCTTAACCGCGCACCTACGCTTCACCGTTTGGGGATTCAAGCTTTTGAACCAGTCTTAATTGATGGTAAAGCCATCCGTCTTCACCCACTTGCTTGTGAAGCCTATAACGCCGACTTTGACGGTGACCAAATGGCCATTCACTTGCCATTGTCTGAAGAAGCACAAGCTGAAGCACGTCTTTTGATGCTTGCTGCTGAACATATCTTGAACCCTAAAGATGGTAAACCAGTTGTTACACCATCACAAGATATGGTCCTTGGTAACTACTACCTTACAATGGAAGAAAAAGGTCGTGAAGGCGAAGGAATGATTTTTGCAACTCCTGAAGAAGTTGAAATCGCAATGCGTAACGGTTATGTACACTTGCATACACGTATCGGTATCGCGACAAAATCACTCAATAAGCCTTGGACTGAAAATCAACAAGATAAAATCTTGGTAACCACTGTTGGTAAAGTTATTTTCAACTCAATCATTCCAGAAGGAATGCCTTACTTGAATGAACCAACTGATGTTAACTTGACAACTTCAACTGATGACCGTTTCTTTATGGATGCTGGTCAAAACATCAAAGAAGTTTTGGCTGGAATCGATACTGTTCGTCCATTCAAAAAAGGATATCTTGGAAATATTATCGCCGAAGTATTCAAACGTTACCGTACAACAGCTACATCTGAGTACCTTGACCGTTTGAAAGACCTTGGTTACCACCAATCTACTTTGGCTGGTTTGACTGTGGGTATCGCTGATATTCCTGTTGTTGAAGATAAACATGAAATCATTGATGCTGCGCATAAACGCGTAGAACAAATCACTAAACAATTCCGTCGCGGTTTGATTACTGATGATGAACGTTATAATGCTGTTACTGGTGTTTGGCGTGATGCAAAAGAGTCTCTCGAAAAACGATTGATTGAAGAACAAGATTTGACAAACCCAATCGTTATGATGATGGATTCTGGAGCCCGTGGTAATATTTCCAACTTCTCTCAACTTGCTGGTATGCGTGGATTGATGGCTGCTCCTAATGGTAAAATCATGGAATTGCCTATCATCTCTAACTTCCGTGAAGGACTTTCTGTCTTGGAAATGTTCTTCTCAACTCACGGTGCTCGTAAAGGGATGACCGATACGGCCCTTAAGACAGCCGACTCAGGTTACCTTACTCGTCGTTTGGTTGACGTTGCTCAAGATGTTATCATTCGTGAAGATGACTGTGGTACTGACCGCGGACTTGTGATTGCTGATATTGCAACTGGTAAAGAAATGGTTGAACCACTCTTTGAACGTTTGGTTGGTCGTTACACTCGTAAATCAGTCCTTCATCCAGAAACTGGTGAAATGATTATTGGCGATGATACTTTGATTTCTGAAGATATTGCTCGTAAAATCATTGAAGCTGGCGTTAAAGAAGTAACAATCCGTTCAGTATTTACATGTAAAACACCACATGGTGTATGTAAACATTGTTATGGTATCAACTTGGCAACAGGTGATGCTGTTGAAGTTGGTGAAGCTGTTGGTACAATCGCCGCTCAATCTATCGGTGAACCTGGTACTCAGTTGACAATGCGTACATTCCACACGGGTGGTGTTGCGTCAAGTTCAGATATTACTCAAGGTTTGCCTCGTGTCCAAGAAATCTTTGAAGCACGTAACCCTAAAGGGGAAGCAATCATCACTGAAGTAACTGGTACAGTTGAATCAATCGTTGAAGATGGCGCAACTCGTACTCGTGAAATTACTGTCAAAGGTAAAACAGATACTCGTAGCTACACTGTAGGTATGGCTGATGTCTTGATGGTTGAAGAAGGCGAATTTATCCACCGTGGTGCGCCTTTGATTCAAGGTTCTATTGAACCTAAACATTTGCTTCAAGTTCGTGATGCTTTGTCAGTGGAAACTTACTTGCTCGGTGAAGTTCAAAAAACTTACCGTTCACAAGGGGTTGAAATTGGTGACAAGCACATCGAGGTAATGGTTCGCCAAATGCTTCGTAAAGTTCGTATCATGGACAATGGTTCAATTGATGTGCTTCCAGGTACTTTGATGGACATTTCTGATTTTGAAGCTTTGAATGAAACTGCACTCTTGAATGGTGAAATGCCTGCAACTGGTCGTCCAGTCTTGATGGGTATTACTAAAGCCTCTCTTGAAACAAATTCATTCTTGTCAGCTGCGTCATTCCAAGAAACAACTCGTGTCCTTACTGATGCCGCAATTCGTGGTAAAGAAGACCATTTGCTTGGTTTGAAAGAAAATGTTATTATCGGTAAGATTATTCCTGCTGGTACAGGTATGTTCCGTTACCGTAACATCGAACCT
>rpoC_Lcl-092
ATGCGTATTGGTATCGCATCTCCACAAAAAATTCGTTACTGGTCATTCGGTGAAGTAAAAAAACCAGAAACAATTAACTATCGTACACAAAAACCTGAACGTGAAGGACTCTTTGACGAACGTATTTTCGGTCCTCAAAAAGACTGGGAATGTACTTGTGGAAAACTTAAAGGTGTTTTCTATAAGAATCAAGTCTGTGAACTTTGTGGTGTTCAAGTAACAACTGCAAAATCACGTCGTGAACGTATGGGACATATTGAGCTTGCTGCTCCAATTTCACATATTTGGTATTTCAAGGGAATTCCATCACGTATGGGACTCGCTCTGGATATGAGCCCGCGTGCACTTGAAGAAGTAATTTACTTCGCAAGTTATGTGGTAATTGATCCAAAAGAAACTGATCTTGAGAAAAAACAACTCTTGACTGAGCGTGAATATCGTGAACAACTTTTGAAAAATGGTTTTGGTTCATTCGTTGCAAAAATGGGTGCTGAAGCAATTCAAGATTTGTTGAATGATGTTGATATTGACAAAGAAGTTGCTGAACTCAAAGAAGAACTCAAAACAGTGACTGGACAACGTCGTGTAAAAATTATTCGTCGTTTAGATGTTTTGTCAGCTTTCAGAAAATCAGGAAATGCTTTATCTTGGATGGTCTTAAACGTATTACCAGTTATTCCACCAGATTTGCGTCCAATGGTTCAATTAGATGGTGGACGTTTTGCTACATCTGACTTGAATGACTTGTATCGTCGTGTTATCAACCGTAATAACCGTTTGAAACGTTTGATGGAACTTAATGCTCCAAATATTATCGTTCAAAATGAAAAACGGATGCTCCAAGAAGCTGTTGATACTTTGATTGACAATGGTCGTCGTGGTCGTCCAATCACTGGTGCTGGTAACCGTCCATTGAAATCTCTTTCACACATGTTGAAAGGGAAACAAGGACGTTTCCGTCAAAACTTGCTTGGTAAACGTGTTGACTATTCTGGACGTTCAGTTATCGCTGTCGGTCCAACACTTAAAATGTACCAATGTGGTGTTCCACGTGAAATGGCGATTGAGTTGTTCAAACCATTTGTAATGGCACAACTTGTTAAAAAAGAATTGGCTGCTAATATTCGTGCGGCTAAACGTAAAGTTGAACGTCAAGATTCAGACGTTTGGGATGTACTTGAAACGGTTGTTAAAGAACACCCTGTTCTCCTTAACCGCGCACCTACGCTTCACCGTTTGGGGATTCAAGCTTTTGAACCAGTCTTAATTGATGGTAAAGCCATCCGTCTTCACCCACTTGCTTGTGAAGCCTATAACGCCGACTTTGACGGTGACCAAATGGCCATTCACTTGCCATTGTCTGAAGAAGCACAAGCTGAAGCACGTCTTTTGATGCTTGCTGCTGAACATATCTTGAACCCTAAAGATGGTAAACCAGTTGTTACACCATCACAAGATATGGTCCTTGGTAACTACTACCTTACAATGGAAGAAAAAGGTCGTGAAGGCGAAGGAATGATTTTTGCAACTCCTGAAGAAGTTGAAATCGCAATGCGTAACGGTTATGTACACTTGCATACACGTATCGGTATCGCGACAAAATCACTCAATAAGCCTTGGACTGAAAATCAACAAGATAAAATCTTGGTAACCACTGTTGGTAAAGTTATTTTCAACTCAATCATTCCAGAAGGAATGCCTTACTTGAATGAACCAACTGATGTTAACTTGACAACTTCAACTGATGACCGTTTCTTTATGGATGCTGGTCAAAACATCAAAGAAGTTTTGGCTGGAATCGATACTGTTCATCCATTCAAAAAAGGATATCTTGGAAATATTATCGCCGAAGTATTCAAACGTTACCGTACAACAGCTACATCTGAGTACCTTGACCGTTTGAAAGACCTTGGTTACCATCAATCTACTTTGGCTGGTTTGACTGTGGGTATCGCTGATATTCCTGTTGTTGAAGATAAACATGAAATCATTGATGCTGCGCATAAACGCGTAGAACAAATCACTAAACAATTCCGTCGCGGTTTGATTACTGATGATGAACGTTATAATGCCGTTACTGGTGTTTGGCGTGATGCAAAAGAGTCTCTCGAAAAACGATTGATTGAAGAACAAGATTTGACAAACCCAATCGTTATGATGATGGATTCTGGAGCCCGTGGTAATATTTCCAACTTCTCTCAACTTGCTGGTATGCGTGGATTGATGGCTGCTCCTAATGGTAAAATCATGGAATTGCCTATCATCTCTAACTTCCGTGAAGGACTTTCTGTCTTGGAAATGTTCTTCTCAACTCACGGTGCTCGTAAAGGGATGACCGATACGGCCCTTAAGACAGCCGACTCAGGTTACCTTACTCGTCGTTTGGTTGACGTTGCTCAAGATGTTATCATTCGTGAAGATGACTGTGGTACTGACCGCGGACTTGTGATTGCTGATATTGCAACTGGTAAAGAAATGGTTGAACCACTCTTTGAACGTTTGGTTGGTCGTTACACTCGTAAATCAGTCCTTCATCCAGAAACTGGTGAAATGATTATTGGCGATGATACTTTGATTTCTGAAGATATTGCTCGTAAAATCATTGAAGCTGGCGTTAAAGAAGTAACAATCCGTTCAGTATTTACATGTAAAACACCACATGGTGTATGTAAACATTGTTATGGTATCAACTTGGCAACAGGTGATGCTGTTGAAGTTGGTGAAGCTGTTGGTACAATCGCCGCTCAATCTATCGGTGAACCTGGTACTCAGTTGACAATGCGTACATTCCACACGGGTGGTGTTGCGTCAAGTTCAGATATTACTCAAGGTTTGCCTCGTGTCCAAGAAATCTTTGAAGCACGTAACCCTAAAGGGGAAGCAATCATCACTGAAGTAACTGGTACAGTTGAATCAATCGTTGAAGATGGCGCAACTCGTACTCGTGAAATTACTGTCAAAGGTAAAACAGATACTCGTAGCTACACTGTAGGTATGGCTGATGTCTTGATGGTTGAAGAAGGCGAATTTATCCACCGTGGTGCGCCTTTGATTCAAGGTTCTATTGAACCTAAACATTTGCTTCAAGTTCGTGATGCTTTGTCAGTGGAAACTTACTTGCTCGGTGAAGTTCAAAAAACTTACCGTTCACAAGGGGTTGAAATTGGTGACAAGCACATCGAGGTAATGGTTCGCCAAATGCTTCGTAAAGTTCGTATCATGGACAATGGTTCAATTGATGTGCTTCCAGGTACTTTGATGGACATTTCTGATTTTGAAGCTTTGAATGAAACTGCACTCTTGAATGGTGAAATGCCTGCAACTGGTCGTCCAGTCTTGATGGGTATTACTAAAGCCTCTCTTGAAACAAATTCATTCTTGTCAGCTGCGTCATTCCAAGAAACAACTCGTGTCCTTACTGATGCCGCAATTCGTGGTAAAGAAGACCATTTGCTTGGTTTGAAAGAAAATGTTATTATCGGTAAGATTATTCCTGCTGGTACAGGTATGTTCCGTTACCGTAACATCGAACCT
>rpoC_Lcl-093
ATGCGTATTGGTATCGCATCTCCACAAAAAATTCGTTACTGGTCATTCGGTGAAGTAAAAAAACCAGAAACAATTAACTATCGTACACAAAAACCTGAACGTGAAGGACTCTTTGACGAACGTATTTTCGGTCCTCAAAAAGACTGGGAATGTGCTTGTGGAAAACTTAAAGGTGTTTTCTATAAGAATCAAGTCTGTGAACTTTGTGGTGTTCAAGTAACAACTGCAAAATCACGTCGTGAACGTATGGGACATATTGAGCTTGCTGCTCCAATTTCACATATTTGGTATTTCAAGGGAATTCCATCACGTATGGGACTCGCTCTGGATATGAGCCCGCGTGCACTTGAAGAAGTAATTTACTTCGCAAGTTATGTGGTAATTGATCCAAAAGAAACTGATCTTGAGAAAAAACAACTCTTGACTGAGCGTGAATATCGTGAACAACTTTTGAAAAATGGTTTTGGTTCATTCGTTGCAAAAATGGGTGCTGAAGCAATTCAAGATTTGTTGAATGATGTTGATATTGACAAAGAAGTTGCTGAACTCAAAGAAGAACTCAAAACAGTGACTGGACAACGTCGTGTAAAAATTATTCGTCGTTTAGATGTTTTGTCAGCTTTCAGAAAATCAGGAAATGCTTTATCTTGGATGGTCTTAAACGTATTACCAGTTATTCCACCAGATTTGCGTCCAATGGTTCAATTAGATGGTGGACGTTTTGCCACATCTGACTTGAATGACTTGTATCGTCGTGTTATCAACCGTAATAACCGTTTGAAACGTTTGATGGAACTTAATGCTCCAAATATTATCGTTCAAAATGAAAAACGGATGCTCCAAGAAGCTGTTGATACTTTGATTGACAATGGTCGTCGTGGTCGTCCAATCACTGGTGCTGGTAACCGTCCATTGAAATCTCTTTCACACATGTTGAAAGGGAAACAAGGACGTTTCCGTCAAAACTTGCTTGGTAAACGTGTTGACTATTCTGGACGTTCAGTTATCGCTGTCGGTCCAACACTTAAAATGTACCAATGTGGTGTTCCACGTGAAATGGCGATTGAGTTGTTCAAACCATTTGTAATGGCACAACTTGTTAAAAAAGAATTGGCTGCTAATATTCGTGCGGCTAAACGTAAAGTTGAACGTCAAGATTCAGACGTTTGGGATGTACTTGAAACGGTTGTTAAAGAACACCCTGTTCTCCTTAACCGCGCACCTACGCTTCACCGTTTGGGGATTCAAGCTTTTGAACCAGTCTTAATTGATGGTAAAGCCATCCGTCTTCACCCACTTGCTTGTGAAGCCTATAACGCCGACTTTGACGGTGACCAAATGGCCATTCACTTGCCATTGTCTGAAGAAGCACAAGCTGAAGCACGTCTTTTGATGCTTGCTGCTGAACATATCTTGAACCCTAAAGATGGTAAACCAGTTGTTACACCATCACAAGATATGGTCCTTGGTAACTACTACCTTACAATGGAAGAAAAAGGTCGTGAAGGCGAAGGAATGATTTTTGCAACTCCTGAAGAAGTTGAAATCGCAATGCGTAACGGTTATGTACACTTGCATACACGTATCGGTATCGCGACAAAATCACTCAATAAGCCTTGGACTGAAAATCAACAAGATAAAATCTTGGTAACCACTGTTGGTAAAGTTATTTTCAACTCAATCATTCCAGAAGGAATGCCTTACTTGAATGAACCAACTGATGTTAACTTGACAACTTCAACTGATGACCGTTTCTTTATGGATGCTGGTCAAAACATCAAAGAAGTTTTGGCTGGAATCGATACTGTTCGTCCATTCAAAAAAGGATATCTTGGAAATATTATCGCCGAAGTATTCAAACGTTACCGTACAACAGCTACATCTGAGTACCTTGACCGTTTGAAAGACCTTGGTTACCACCAATCTACTTTGGCTGGTTTGACTGTGGGTATCGCTGATATTCCTGTTGTTGAAGATAAATATGAAATCATTGATGCTGCGCATAAACGCGTAGAACAAATCACTAAACAATTCCGTCGCGGTTTGATTACTGATGATGAACGTTATAATGCCGTTACTGGTGTTTGGCGTGATGCAAAAGAGTCTCTCGAAAAACGATTGATTGAAGAACAAGATTTGACAAACCCAATCGTTATGATGATGGATTCTGGAGCCCGTGGTAATATTTCCAACTTCTCTCAACTTGCTGGTATGCGTGGATTGATGGCTGCTCCTAATGGTAAAATCATGGAATTGCCTATCATCTCTAACTTCCGTGAAGGACTTTCTGTCTTGGAAATGTTCTTCTCAACTCACGGTGCTCGTAAAGGGATGACCGATACGGCCCTTAAGACAGCCGACTCAGGTTACCTTACTCGTCGTTTGGTTGACGTTGCTCAAGATGTTATCATTCGTGAAGATGACTGTGGTACTGACCGCGGACTTGTGATTGCTGATATTGCAACTGGTAAAGAAATGGTTGAACCACTCTTTGAACGTTTGGTTGGTCGTTACACTCGTAAATCAGTCCTTCATCCAGAAACTGGTGAAATGATTATTGGCGATGATACTTTGATTTCTGAAGATATTGCTCGTAAAATCATTGAAGCTGGCGTTAAAGAAGTAACAATCCGTTCAGTATTTACATGTAAAACACCACATGGTGTATGTAAACATTGTTATGGTATCAACTTGGCAACAGGTGATGCTGTTGAAGTTGGTGAAGCTGTTGGTACAATCGCCGCTCAATCTATCGGTGAACCTGGTACTCAGTTGACAATGCGTACATTCCACACGGGTGGTGTTGCGTCAAGTTCAGATATTACTCAAGGTTTGCCTCGTGTCCAAGAAATCTTTGAAGCACGTAACCCTAAAGGGGAAGCAATCATCACTGAAGTAACTGGTACAGTTGAATCAATCGTTGAAGATGGCGCAACTCGTACTCGTGAAATTACTGTCAAAGGTAAAACAGATACTCGTAGCTACACTGTAGGTATGGCTGATGTCTTGATGGTTGAAGAAGGCGAATTTATCCACCGTGGTGCGCCTTTGATTCAAGGTTCTATTGAACCTAAACATTTGCTTCAAGTTCGTGATGCTTTGTCAGTGGAAACTTACTTGCTCGGTGAAGTTCAAAAAACTTACCGTTCACAAGGGGTTGAAATTGGTGACAAGCACATCGAGGTAATGGTTCGCCAAATGCTTCGTAAAGTTCGTATCATGGACAATGGTTCAATTGATGTGCTTCCAGGTACTTTGATGGACATTTCTGATTTTGAAGCTTTGAATGAAACTGCACTCTTGAATGGTGAAATGCCTGCAACTGGTCGTCCAGTCTTGATGGGTATTACTAAAGCCTCTCTTGAAACAAATTCATTCTTGTCAGCTGCGTCATTCCAAGAAACAACTCGTGTCCTTACTGATGCCGCAATTCGTGGTAAAGAAGACCATTTGCTTGGTTTGAAAGAAAATGTTATTATCGGTAAGATTATTCCTGCTGGTACAGGTATGTTCCGTTACCGTAACATCGAACCT
>rpoC_Lcl-094
ATGCGTATTGGTATCGCATCTCCACAAAAAATTCGTTACTGGTCATTCGGTGAAGTAAAAAAACCAGAAACAATTAACTATCGTACACAAAAACCTGAACGTGAAGGACTCTTTGACGAACGTATTTTCGGTCCTCAAAAAGACTGGGAATGTGCTTGTGGAAAACTTAAAGGTGTTTTCTATAAGAATCAAGTCTGTGAACTTTGTGGTGTTCAAGTAACAACTGCAAAATCACGTCGTGAACGTATGGGACATATTGAGCTTGCTGCTCCAATTTCACATATTTGGTATTTCAAGGGAATTCCATCACGTATGGGACTCGCTCTGGATATGAGCCCGCGTGCACTTGAAGAAGTAATTTACTTCGCAAGTTATGTGGTAATTGATCCAAAAGAAACTGATCTTGAGAAAAAACAACTCTTGACTGAGCGTGAATATCGTGAACAACTTTTGAAAAATGGTTTTGGTTCATTCGTTGCAAAAATGGGTGCTGAAGCAATTCAAGATTTGTTGAATGATGTTGATATTGACAAAGAAGTTGCTGAACTCAAAGAAGAACTCAAAACAGTGACTGGACAACGTCGTGTAAAAATTATTCGTCGTTTAGATGTTTTGTCAGCTTTCAGAAAATCAGGAAATGCTTTATCTTGGATGGTCTTAAACGTATTACCAGTTATTCCACCAGATTTGCGTCCAATGGTTCAATTAGATGGTGGACGTTTTGCCACATCTGACTTGAATGACTTGTATCGTCGTGTTATCAACCGTAATAACCGTTTGAAACGTTTGATGGAACTTAATGCTCCAAATATTATCGTTCAAAATGAAAAACGGATGCTCCAAGAAGCTGTTGATACTTTGATTGACAATGGTCGTCGTGGTCGTCCAATCACTGGTGCTGGTAACCGTCCATTGAAATCTCTTTCACACATGTTGAAAGGGAAACAAGGACGTTTCCGTCAAAACTTGCTTGGTAAACGTGTTGACTATTCTGGACGTTCAGTTATCGCTGTCGGTCCAACACTTAAAATGTACCAATGTGGTGTTCCACGTGAAATGGCGATTGAGTTGTTCAAACCATTTGTAATGGCACAACTTGTTAAAAAAGAATTGGCTGCTAATATTCGTGCGGCTAAACGTAAAGTTGAACGTCAAGATTCAGACGTTTGGGATGTACTTGAAACGGTTGTTAAAGAACACCCTGTTCTCCTTAACCGCGCACCTACGCTTCACCGTTTGGGGATTCAAGCTTTTGAACCAGTCTTAATTGATGGTAAAGCCATCCGTCTTCACCCACTTGCTTGTGAAGCCTATAACGCCGACTTTGACGGTGACCAAATGGCCATTCACTTGCCATTGTCTGAAGAAGCACAAGCTGAAGCACGTCTTTTGATGCTTGCTGCTGAACATATCTTGAACCCTAAAGATGGTAAACCAGTTGTTACACCATCACAAGATATGGTCCTTGGTAACTACTACCTTACAATGGAAGAAAAAGGTCGTGAAGGCGAAGGAATGATTTTTGCAACTCCTGAAGAAGTTGAAATCGCAATGCGTAACGGTTATGTACACTTGCATACACGTATCGGTATCGCGACAAAATCACTCAATAAGCCTTGGACTGAAAATCAACAAGATAAAATCTTGGTAACCACTGTTGGTAAAGTTATTTTCAACTCAATCATTCCAGAAGGAATGCCTTACTTGAATGAACCAACTGATGTTAACTTGACAACTTCAACTGATGACCGTTTCTTTATGGATGCTGGTCAAAACATCAAAGAAGTTTTGGCTGGAATCGATACTGTTCGTCCATTCAAAAAAGGATATCTTGGAAATATTATCGCCGAAGTATTCAAACGTTACCGTACAACAGCTACATCTGAGTACCTTGACCGTTTGAAAGACCTTGGTTACCACCAATCTACTTTGGCTGGTTTGACTGTGGGTATCGCTGATATTCCTGTTGTTGAAGATAAACATGAAATCATTGATGCTGCGCATAAACGCGTAGAACAAATCACTAAACAATTCCGTCGCGGTTTGATTACTGATGATGAACGTTATAATGCCGTTACTGGTGTTTGGCGTGATGCAAAAGAGTCTCTCGAAAAACGATTGATTGAAGAACAAGATTTGACAAACCCAATCGTTATGATGATGGATTCTGGAGCCCGTGGTAATATTTCCAACTTCTCTCAACTTGCTGGTATGCGTGGATTGATGGCTGCTCCTAATGGTAAAATCATGGAATTGCCTATCATCTCTAACTTCCGTGAAGGACTTTCTGTCTTGGAAATGTTCTTCTCAACTCACGGTGCTCGTAAAGGGATGACCGATACGGCCCTTAAGACAGCCGACTCAGGTTACCTTACTCGTCGTTTGGTTGACGTTGCTCAAGATGTTATCATTCGTGAAGATGACTGTGGTACTGACCGCGGACTTGTGATTGCTGATATTGCAACTGGTAAAGAAATGGTTGAACCACTCTTTGAACGTTTGGTTGGTCGTTACACTCGTAAATCAGTCCTTCATCCAGAAACTGGTGAAATGATTATTGGCGATGATACTTTGATTTCTGAAGATATTGCTCGTAAAATCATTGAAGCTGGCGTTAAAGAAGTAACAATCCGTTCAGTATTTACATGTAAAACACCACATGGTGTATGTAAACATTGTTATGGTATCAACTTGGCAACAGGTGATGCTGTTGAAGTTGGTGAAGCTGTTGGTACAATCGCCGCTCAATCTATCGGTGAACCTGGTACTCAGTTGACAATGCGTACATTCCACACGGGTGGTGTTGCGTCAAGTTCAGATATTACTCAAGGTTTGCCTCGTGTCCAAGAAATCTTTGAAGCACGTAACCCTAAAGGGGAAGCAATCATCACTGAAGTAACTGGTACAGTTGAATCAATCGTTGAAGATGGCGCAACTCGTACTCGTGAAATTACTGTCAAAGGTAAAACAGATACTCGTAGCTACACTGTAGGTATGGCTGATGTCTTGATGGTTGAAGAAGGCGAATTTATCCACCGTGGTGCGCCTTTGATTCAAGGTTCTATTGAACCTAAACATTTGCTTCAAGTTCGTGATGCTTTGTCAGTGGAAACTTACTTGCTCGGTGAAGTTCAAAAAACTTACCGTTCACAAGGGGTTGAAATTGGTGACAAGCACATCGAGGTAATGGTTCGCCAAATGCTTCGTAAAGTTCGTATCATGGACAATGGTTCAATTGATGTGCTTCCAGGTACTTTGATGGACATTTCTGATTTTGAAGCTTTGAATGAAACTGCACTCTTGAATGGTGAAATGCCTGCAACTGGTCGTCCAGTCTTGATGGGTATTACTAAAGCCTCTCTTGAAACAAATTCATTCTTGTCAGCTGCGTCATTCCAAGAAACAACTCGTGTCCTTACTGATGCCGCAATTCGTGGTAAAGAAGACCATTTGCTTGGTTTGAAAGAAAATGTTATTATCGGTAAGATTATTCCTGCTGGTACAGGTATGTTCCGTTACCGTAACATCGAACCT
>rpoC_Lcl-095
ATGCGTATTGGTATCGCATCTCCACAAAAAATTCGTTACTGGTCATTCGGTGAAGTAAAAAAACCAGAAACAATTAACTATCGTACACAAAAACCTGAACGTGAAGGACTCTTTGACGAACGTATTTTCGGTCCTCAAAAAGACTGGGAATGTGCTTGTGGAAAACTTAAAGGTGTTTTCTATAAGAATCAAGTCTGTGAACTTTGTGGTGTTCAAGTAACAACTGCAAAATCACGTCGTGAACGTATGGGACATATTGAGCTTGCTGCTCCAATTTCACATATTTGGTATTTCAAGGGAATTCCATCACGTATGGGACTCGCTCTGGATATGAGCCCGCGTGCACTTGAAGAAGTAATTTACTTCGCAAGTTATGTGGTAATTGATCCAAAAGAAACTGATCTTGAGAAAAAACAACTCTTGACTGAGCGTGAATATCGTGAACAACTTTTGAAAAATGGTTTTGGTTCATTCGTTGCAAAAATGGGTGCTGAAGCAATTCAAGATTTGTTGAATGATGTTGATATTGACAAAGAAGTTGCTGAACTCAAAGAAGAACTCAAAACAGTGACTGGACAACGTCGTGTAAAAATTATTCGTCGTTTAGATGTTTTGTCAGCTTTCAGAAAATCAGGAAATGCTTTATCTTGGATGGTCTTAAACGTATTACCAGTTATTCCACCAGATTTGCGTCCAATGGTTCAATTAGATGGTGGACGTTTTGCCACATCTGACTTGAATGACTTGTATCGTCGTGTTATCAACCGTAATAACCGTTTGAAACGTTTGATGGAACTTAATGCTCCAAATATTATCGTTCAAAATGAAAAACGGATGCTCCAAGAAGCTGTTGATACTTTGATTGACAATGGTCGTCGTGGTCGTCCAATCACTGGTGCTGGTAACCGTCCATTGAAATCTCTTTCACACATGTTGAAAGGGAAACAAGGACGTTTCCGTCAAAACTTGCTTGGTAAACGTGTTGACTATTCTGGACGTTCAGTTATCGCTGTCGGTCCAACACTTAAAATGTACCAATGTGGTGTTCCACGTGAAATGGCGATTGAGTTGTTCAAACCATTTGTAATGGCACAACTTGTTAAAAAAGAATTGGCTGCTAATATTCGTGCGGCTAAACGTAAAGTTGAACGTCAAGATTCAGACGTTTGGGATGTACTTGAAACGGTTGTTAAAGAACACCCTGTTCTCCTTAACCGCGCACCTACGCTTCACCGTTTGGGGATTCAAGCTTTTGAACCAGTCTTAATTGATGGTAAAGCCATCCGTCTTCACCCACTTGCTTGTGAAGCCTATAACGCCGACTTTGACGGTGACCAAATGGCCATTCACTTGCCATTGTCTGAAGAAGCACAAGCTGAAGCACGTCTTTTGATGCTTGCTGCTGAACATATCTTGAACCCTAAAGATGGTAAACCAGTTGTTACACCATCACAAGATATGGTCCTTGGTAACTACTACCTTACAATGGAAGAAAAAGGTCGTGAAGGCGAAGGAATGATTTTTGCAACTCCTGAAGAAGTTGAAATCGCAATGCGTAACGGTTATGTACACTTGCATACACGTATCGGTATCGCGACAAAATCACTCAATAAGCCTTGGACTGAAAATCAACAAGATAAAATCTTGGTAACCACTGTTGGTAAAGTTATTTTCAACTCAATCATTCCAGAAGGAATGCCTTACTTGAATGAACCAACTGATGTTAACTTGACAACTTCAACTGATGACCGTTTCTTTATGGATGCTGGTCAAAACATCAAAGAAGTTTTGGCTGGAATCGATACTGTTCGTCCATTCAAAAAAGGATATCTTGGAAATATTATCGCCGAAGTATTCAAACGTTACCGTACAACAGCTACATCTGAGTACCTTGACCGTTTGAAAGACCTTGGTTACCACCAATCTACTTTGGCTGGTTTGACTGTGGGTATCGCTGATATTCCTGTTGTTGAAGATAAATATGAAATCATTGATGCTGCGCATAAACGCGTAGAACAAATCACTAAACAATTCCGTCGCGGTTTGATTACTGATGATGAACGTTATAATGCCGTTACTGGTGTTTGGCGTGATGCAAAAGAGTCTCTCGAAAAACGATTGATTGAAGAACAAGATTTGACAAACCCAATCGTTATGATGATGGATTCTGGAGCCCGTGGTAATATTTCCAACTTCTCTCAACTTGCTGGTATGCGTGGATTGATGGCTGCTCCTAATGGTAAAATCATGGAATTGCCTATCATCTCTAACTTCCGTGAAGGACTTTCTGTCTTGGAAATGTTCTTCTCAACTCACGGTGCTCGTAAAGGGATGACCGATACGGCCCTTAAGACAGCCGACTCAGGTTACCTTACTCGTCGTTTGGTTGACGTTGCTCAAGATGTTATCATTCGTGAAGATGACTGTGGTACTGACCGCGGACTTGTGATTGCTGATATTGCAACTGGTAAAGAAATGGTTGAACCACTCTTTGAACGTTTGGTTGGTCGTTACACTCGTAAATCAGTCCTTCATCCAGAAACTGGTGAAATGATTATTGGCGATGATACTTTGATTTCTGAAGATATTGCTCGTAAAATCATTGAAGCTGGCGTTAAAGAAGTAACAATCCGTTCAGTATTTACATGTAAAACACCACATGGTGTATGTAAACATTGTTATGGTATCAACTTGGCAACAGGTGATGCTGTTGAAGTTGGTGAAGCTGTTGGTACAATCGCCGCTCAATCTATCGGTGAACCTGGTACTCAGTTGACAATGCGTACATTCCACACGGGTGGTGTTGCGTCAAGTTCAGATATTACTCAAGGTTTGCCTCGTGTCCAAGAAATCTTTGAAGCACGTAACCCTAAAGGGGAAGCAATCATCACTGAAGTAACTGGTACAGTTGAATCAATCGTTGAAGATGGCGCAACTCGTACTCGTGAAATTACTGTCAAAGGTAAAACAGATACTCGTAGCTACACTGTAGGTATGGCTGATGTCTTGATGGTTGAAGAAGGCGAATTTATCCACCGTGGTGCGCCTTTGATTCAAGGTTCTATTGAACCTAAACATTTGCTTCAAGTTCGTGATGCTTTGTCAGTGGAAACTTACTTGCTCGGTGAAGTTCAAAAAACTTACCGTTCACAAGGGGTTGAAATTGGTGACAAGCACATCGAGGTAATGGTTCGCCAAATGCTTCGTAAAGTTCGTATCATGGACAATGGTTCAATTGATGTGCTTCCAGGTACTTTGATGGACATTTCTGATTTTGAAGCTTTGAATGAAACTGCACTCTTGAATGGTGAAATGCCTGCAACTGGTCGTCCAGTCTTGATGGGTATTACTAAAGCCTCTCTTGAAACAAATTCATTCTTGTCAGCTGCGTCATTCCAAGAAACAACTCGTGTCCTTACTGATGCCGCAATTCGTGGTAAAGAAGACCATTTGCTTGGTTTGAAAGAAAATGTTATTATCGGTAAGATTATTCCTGCTGGTACAGGTATGTTCCGTTACCGTAACATCGAACCT
>rpoC_Lcl-096
ATGCGTATTGGTATCGCATCTCCACAAAAAATTCGTTACTGGTCATTCGGTGAAGTTAAAAAACCAGAAACAATTAACTATCGTACACAAAAACCTGAACGTGAAGGACTCTTTGATGAACGTATTTTCGGTCCTCAAAAAGACTGGGAATGTGCTTGTGGAAAACTTAAAGGTGTTTTCTACAAAAATCAAGTCTGTGAACTTTGTGGTGTTCAAGTAACAACTGCAAAATCACGTCGTGAACGTATGGGACATATTGAGCTTGCTGCTCCAATTTCACACATTTGGTACTTCAAAGGAATTCCATCACGTATGGGACTTGCTCTTGATATGAGTCCACGTGCACTTGAAGAAGTGATTTACTTTGCAAGTTATGTTGTGATTGATCCTAAAGAAACTGATCTTGAGAAGAAACAACTCTTGACTGAACGTGAATATCGTGAACAACTTTTGAAAAATGGTTTTGGTTCATTCGTTGCAAAAATGGGTGCTGAAGCGATTCAAGATTTGTTGAACGATGTTGATATTGATAAAGAAGTTTCTGAACTCAAAGAAGAGCTCAAAACAGTTACTGGACAACGTCGTGTAAAAATTATTCGTCGTTTGGACGTTTTGTCAGCTTTCAGAAAATCAGGAAATGCATTATCTTGGATGGTCTTAAATGTATTACCAGTTATTCCACCAGATTTGCGTCCAATGGTTCAATTAGATGGTGGACGTTTTGCCACATCTGACTTGAATGACTTATACCGTCGTGTTATTAACCGTAATAACCGTTTGAAACGTTTGATGGAACTTAATGCTCCAAATATTATCGTTCAAAATGAAAAACGGATGCTTCAAGAAGCTGTTGATACTTTGATTGACAATGGTCGTCGTGGTCGTCCAATCACTGGTGCTGGTAACCGCCCATTGAAATCTCTTTCACACATGTTGAAAGGGAAACAAGGACGTTTCCGTCAAAACTTGCTTGGTAAACGTGTTGACTATTCTGGACGTTCAGTTATCGCTGTAGGTCCAACACTCAAAATGTACCAATGTGGTGTTCCGCGTGAAATGGCGATTGAGTTGTTCAAACCATTCGTAATGGCTCAACTTGTTAAGAAAGAATTGGCTGCTAATATTCGTGCGGCTAAACGTAAAGTTGAACGTCAAGATTCTGATGTTTGGGACGTACTTGAAACAGTTGTTAAAGAACACCCTGTTCTTCTTAACCGCGCACCTACGCTTCACCGTTTAGGGATTCAAGCTTTTGAACCAGTCTTAATTGATGGTAAAGCCATCCGTCTTCACCCACTTGCTTGTGAAGCCTACAACGCCGACTTTGACGGTGACCAAATGGCCATTCACTTGCCATTGTCTGAAGAAGCACAAGCTGAAGCACGTCTTTTGATGCTTGCTGCTGAACATATCTTGAACCCTAAAGATGGTAAACCAGTTGTTACACCATCTCAAGATATGGTCCTTGGTAACTACTACCTTACGATGGAAGAAAAAGGTCGTGAAGGCGAAGGAATGATTTTTGCAACTCCTGAAGAAGTTGAAATTGCAATGCGTAATGGTTATGTACATTTACATACTCGTATCGGTATCGCAACAAAATCACTCAACAAACCTTGGACTGAAAACCAAAAAGATAAAATCTTGGTAACCACTGTTGGTAAAGTTATTTTCAACTCAATCATTCCTGAAGGAATGCCTTACTTGAACGAACCAACTGATGTTAACTTGACAACTTCAACTGATGACCGTTTCTTTATGGATGCTGGTCAAGATATCAAAGAAGTTTTGGCTGGAATTGATACTGTTCGTCCATTCAAAAAAGGATATCTTGGAAATATCATCGCTGAAGTCTTCAAACGTTACCGTACAACAGCTACATCTGAGTACCTTGACCGCTTGAAAGACCTTGGTTACCACCAATCTACTTTGGCTGGTTTGACTGTGGGTATCGCTGATATCCCTGTTGTTGAAGATAAACATAAAATCATCGATGCTGCACACAAACGTGTGGAACAAATCACTAAACAATTCCGTCGTGGTTTGATTACTGATGATGAACGTTATAACGCTGTTACAGGTGTTTGGCGTGATGCAAAAGAAGCCCTTGAAAAACGATTGATTGATGAACAAGATTTGACAAACCCAATCGTTATGATGATGGACTCTGGAGCCCGTGGTAATATCTCTAACTTCTCTCAACTTGCTGGTATGCGTGGTTTGATGGCCGCTCCTAATGGTAAAATCATGGAATTGCCTATCATCTCAAACTTCCGTGAGGGTCTTTCTGTCTTGGAAATGTTCTTCTCAACTCACGGTGCCCGTAAAGGGATGACCGATACGGCCCTTAAGACAGCCGACTCTGGTTATCTTACTCGTCGTTTGGTTGACGTTGCCCAAGATGTTATCATTCGTGAAGACGATTGTGGAACTGACCGTGGACTTGTAATTTCTGATATTGCTACTGGTAAAGAAATGGTTGAACCACTCTTTGAACGTTTGGTAGGTCGTTATACTCGTAAATCAGTGCTTCATCCAGAAACTGGTGAAATGATTATTGCTGACGACACTTTGATTTCTGAAGATGTTGCCCGTAAAATTATTGATGCTGGTGTTAAAGAAGTAACTATCCGTTCAGTATTTACATGTAAAACTCCACATGGTGTATGTAAACATTGTTATGGTATCAACTTGGCAACAGGTGATGCTGTTGAAGTTGGTGAAGCTGTTGGTACAATCGCCGCTCAATCAATCGGTGAACCTGGTACTCAGTTGACAATGCGTACATTCCACACGGGTGGTGTTGCGTCAAGTTCAGATATCACTCAAGGTTTGCCTCGTGTTCAAGAAATCTTTGAAGCACGTAACCCTAAAGGGGAAGCAATCATCACTGAAGTAACTGGTACAGTTGAATCAATCGTTGAAGATCCTGCTACACGTACTCGTGAAATTACTGTTAAAGGTAAAACAGACACTCGTAGCTACACTGTAGGTATGGCTGATGTCTTGATGGTTGAAGAAGGTGAATTTATTCACCGTGGTGCACCTTTGATTCAAGGTTCTATCGAACCTAAACACTTGCTTCAAGTTCGTGATGCCTTGTCAGTTGAAACTTACTTGCTCGGTGAAGTACAAAAAACTTACCGTTCACAAGGGGTTGAAATTGGTGACAAACACATCGAGGTAATGGTTCGCCAAATGCTTCGTAAAGTTCGTGTCATGGATAATGGTTCAACTGATATCCTTCCAGGTACTTTGATGGATATTTCTGACTTTGAAGCTTTGAATGAAACTGCACTCTTGAATGGTGAAATGCCTGCAACTGGTCGTCCAGTCTTGATGGGTATTACTAAAGCCTCTCTTGAAACAAATTCATTCTTGTCAGCTGCATCATTCCAAGAAACAACTCGTGTCCTTACTGATGCCGCAATTCGTGGTAAAGAAGATCACTTGCTTGGTTTGAAAGAAAATGTTATTATCGGTAAGATTATTCCTGCTGGTACAGGTATGTTCCGTTACCGTAACATTGAACCT
>rpoC_Lcl-097
ATGCGTATTGGTATCGCATCTCCACAAAAAATTCGTTACTGGTCATTCGGTGAAGTAAAAAAACCAGAAACAATTAACTATCGTACACAAAAACCTGAACGTGAAGGACTCTTTGACGAACGTATTTTCGGTCCTCAAAAAGACTGGGAATGTGCTTGTGGAAAACTTAAAGGTGTTTTCTATAAGAATCAAGTCTGTGAACTTTGTGGTGTTCAAGTAACAACTGCAAAATCACGTCGTGAACGTATGGGACATATTGAGCTTGCTGCTCCAATTTCACATATTTGGTATTTCAAGGGAATTCCATCACGTATGGGACTCGCTCTGGATATGAGCCCGCGTGCACTTGAAGAAGTAATTTACTTCGCAAGTTATGTGGTAATTGATCCAAAAGAAACTGATCTTGAGAAAAAACAACTCTTGACTGAGCGTGAATATCGTGAACAACTTTTGAAAAATGGTTTTGGTTCATTCGTTGCAAAAATGGGTGCTGAAGCAATTCAAGATTTGTTGAATGATGTTGATATTGACAAAGAAGTTGCTGAACTCAAAGAAGAACTCAAAACAGTGACTGGACAACGTCGTGTAAAAATTATTCGTCGTTTAGATGTTTTGTCAGCTTTCAGAAAATCAGGAAATGCTTTATCTTGGATGGTCTTAAACGTATTACCAGTTATTCCACCAGATTTGCGTCCAATGGTTCAATTAGATGGTGGACGTTTTGCCACATCTGACTTGAATGACTTGTATCGTCGTGTTATCAACCGTAATAACCGTTTGAAACGTTTGATGGAACTTAATGCTCCAAATATTATCGTTCAAAATGAAAAACGGATGCTCCAAGAAGCTGTTGATACTTTGATTGACAATGGTCGTCGTGGTCGTCCAATCACTGGTGCTGGTAACCGTCCATTGAAATCTCTTTCACACATGTTGAAAGGGAAACAAGGACGTTTCCGTCAAAACTTGCTTGGTAAACGTGTTGACTATTCTGGACGTTCAGTTATCGCTGTCGGTCCAACACTTAAAATGTACCAATGTGGTGTTCCACGTGAAATGGCGATTGAGTTGTTCAAACCATTTGTAATGGCACAACTTGTTAAAAAAGAATTGGCTGCTAATATTCGTGCGGCTAAACGTAAAGTTGAACGTCAAGATTCAGACGTTTGGGATGTACTTGAAACGGTTGTTAAAGAACACCCTGTTCTCCTTAACCGCGCACCTACGCTTCACCGTTTGGGGATTCAAGCTTTTGAACCAGTCTTAATTGATGGTAAAGCCATCCGTCTTCACCCACTTGCTTGTGAAGCCTATAACGCCGACTTTGACGGTGACCAAATGGCCATTCACTTGCCATTGTCTGAAGAAGCACAAGCTGAAGCACGTCTTTTGATGCTTGCTGCTGAACATATCTTGAACCCTAAAGATGGTAAACCAGTTGTTACACCATCACAAGATATGGTCCTTGGTAACTACTACCTTACAATGGAAGAAAAAGGTCGTGAAGGCGAAGGAATGATTTTTGCAACTCCTGAAGAAGTTGAAATCGCAATGCGTAACGGTTATGTACACTTGCATACACGTATCGGTATCGCGACAAAATCACTCAATAAGCCTTGGACTGAAAATCAACAAGATAAAATCTTGGTAACCACTGTTGGTAAAGTTATTTTCAACTCAATCATTCCAGAAGGAATGCCTTACTTGAATGAACCAACTGATGTTAACTTGACAACTTCAACTGATGACCGTTTCTTTATGGATGCTGGTCAAAACATCAAAGAAGTTTTGGCTGGAATCGATACTGTTCGTCCATTCAAAAAAGGATATCTTGGAAATATTATCGCCGAAGTATTCAAACGTTACCGTACAACAGCTACATCTGAGTACCTTGACCGTTTGAAAGACCTTGGTTACCACCAATCTACTTTGGCTGGTTTGACTGTGGGTATCGCTGATATTCCTGTTGTTGAAGATAAACATGAAATCATTGATGCTGCGCATAAACGCGTAGAACAAATCACTAAACAATTCCGTCACGGTTTGATTACTGATGATGAACGTTATAATGCCGTTACTGGTGTTTGGCGTGATGCAAAAGAGTCTCTCGAAAAACGATTGATTGAAGAACAAGATTTGACAAACCCAATCGTTATGATGATGGATTCTGGAGCCCGTGGTAATATTTCCAACTTCTCTCAACTTGCTGGTATGCGTGGATTGATGGCTGCTCCTAATGGTAAAATCATGGAATTGCCTATCATCTCTAACTTCCGTGAAGGACTTTCTGTCTTGGAAATGTTCTTCTCAACTCACGGTGCTCGTAAAGGGATGACCGATACGGCCCTTAAGACAGCCGACTCAGGTTACCTTACTCGTCGTTTGGTTGACGTTGCTCAAGATGTTATCATTCGTGAAGATGACTGTGGTACTGACCGCGGACTTGTGATTGCTGATATTGCAACTGGTAAAGAAATGGTTGAACCACTCTTTGAACGTTTGGTTGGTCGTTACACTCGTAAATCAGTCCTTCATCCAGAAACTGGTGAAATGATTATTGGCGATGATACTTTGATTTCTGAAGATATTGCTCGTAAAATCATTGAAGCTGGCGTTAAAGAAGTAACAATCCGTTCAGTATTTACATGTAAAACACCACATGGTGTATGTAAACATTGTTATGGTATCAACTTGGCAACAGGTGATGCTGTTGAAGTTGGTGAAGCTGTTGGTACAATCGCCGCTCAATCTATCGGTGAACCTGGTACTCAGTTGACAATGCGTACATTCCACACGGGTGGTGTTGCGTCAAGTTCAGATATTACTCAAGGTTTGCCTCGTGTCCAAGAAATCTTTGAAGCACGTAACCCTAAAGGGGAAGCAATCATCACTGAAGTAACTGGTACAGTTGAATCAATCGTTGAAGATGGCGCAACTCGTACTCGTGAAATTACTGTAAAAGGTAAAACAGATACTCGTAGCTACACTGTAGGTATGGCTGATGTCTTGATGGTTGAAGAAGGCGAATTTATCCACCGTGGTGCGCCTTTGATTCAAGGTTCTATTGAACCTAAACATTTGCTTCAAGTTCGTGATGCTTTGTCAGTGGAAACTTACTTGCTCGGTGAAGTTCAAAAAACTTACCGTTCACAAGGGGTTGAAATTGGTGACAAGCACATCGAGGTAATGGTTCGCCAAATGCTTCGTAAAGTTCGTATCATGGACAATGGTTCAATTGATGTGCTTCCAGGTACTTTGATGGACATTTCTGATTTTGAAGCTTTGAATGAAACTGCACTCTTGAATGGTGAAATGCCTGCAACTGGTCGTCCAGTCTTGATGGGTATTACTAAAGCCTCTCTTGAAACAAATTCATTCTTGTCAGCTGCGTCATTCCAAGAAACAACTCGTGTCCTTACTGATGCCGCAATTCGTGGTAAAGAAGACCATTTGCTTGGTTTGAAAGAAAATGTTATTATCGGTAAGATTATTCCTGCTGGTACAGGTATGTTCCGTTACCGTAACATCGAACCT
>rpoC_Lcl-098
ATGCGTATTGGTATCGCATCTCCACAAAAAATTCGTTACTGGTCATTCGGTGAAGTAAAAAAACCAGAAACAATTAACTATCGTACACAAAAACCTGAACGTGAAGGACTCTTTGACGAACGTATTTTCGGTCCTCAAAAAGACTGGGAATGTGCTTGTGGAAAACTTAAAGGTGTTTTCTATAAGAATCAAGTCTGTGAACTTTGTGGTGTTCAAGTAATAACTGCAAAATCACGTCGTGAACGTATGGGACATATTGAGCTTGCTGCTCCAATTTCACATATTTGGTATTTCAAGGGAATTCCATCACGTATGGGACTCGCTCTGGATATGAGCCCGCGTGCACTTGAAGAAGTAATTTACTTCGCAAGTTATGTGGTAATTGATCCAAAAGAAACTGATCTTGAGAAAAAACAACTCTTGACTGAGCGTGAATATCGTGAACAACTTTTGAAAAATGGTTTTGGTTCATTCGTTGCAAAAATGGGTGCTGAAGCAATTCAAGATTTGTTGAATGATGTTGATATTGACAAAGAAGTTGCTGAACTCAAAGAAGAACTCAAAACAGTGACTGGACAACGTCGTGTAAAAATTATTCGTCGTTTAGATGTTTTGTCAGCTTTCAGAAAATCAGGAAATGCTTTATCTTGGATGGTCTTAAACGTATTACCAGTTATTCCACCAGATTTGCGTCCAATGGTTCAATTAGATGGTGGACGTTTTGCCACATCTGACTTGAATGACTTGTATCGTCGTGTTATCAACCGTAATAACCGTTTGAAACGTTTGATGGAACTTAATGCTCCAAATATTATCGTTCAAAATGAAAAACGGATGCTCCAAGAAGCTGTTGATACTTTGATTGACAATGGTCGTCGTGGTCGTCCAATCACTGGTGCTGGTAACCGTCCATTGAAATCTCTTTCACACATGTTGAAAGGGAAACAAGGACGTTTCCGTCAAAACTTGCTTGGTAAACGTGTTGACTATTCTGGACGTTCAGTTATCGCTGTCGGTCCAACACTTAAAATGTACCAATGTGGTGTTCCACGTGAAATGGCGATTGAGTTGTTCAAACCATTTGTAATGGCACAACTTGTTAAAAAAGAATTGGCTGCTAATATTCGTGCGGCTAAACGTAAAGTTGAACGTCAAGATTCAGACGTTTGGGATGTACTTGAAACGGTTGTTAAAGAACACCCTGTTCTCCTTAACCGCGCACCTACGCTTCACCGTTTGGGGATTCAAGCTTTTGAACCAGTCTTAATTGATGGTAAAGCCATCCGTCTTCACCCACTTGCTTGTGAAGCCTATAACGCCGACTTTGACGGTGACCAAATGGCCATTCACTTGCCATTGTCTGAAGAAGCACAAGCTGAAGCACGTCTTTTGATGCTTGCTGCTGAACATATCTTGAACCCTAAAGATGGTAAACCAGTTGTTACACCATCACAAGATATGGTCCTTGGTAACTACTACCTTACAATGGAAGAAAAAGGTCGTGAAGGCGAAGGAATGATTTTTGCAACTCCTGAAGAAGTTGAAATCGCAATGCGTAACGGTTATGTACACTTGCATACACGTATCGGTATCGCGACAAAATCACTCAATAAGCCTTGGACTGAAAATCAACAAGATAAAATCTTGGTAACCACTGTTGGTAAAGTTATTTTCAACTCAATCATTCCAGAAGGAATGCCTTACTTGAATGAACCAACTGATGTTAACTTGACAACTTCAACTGATGACCGTTTCTTTATGGATGCTGGTCAAAACATCAAAGAAGTTTTGGCTGGAATCGATACTGTTCGTCCATTCAAAAAAGGATATCTTGGAAATATTATCGCCGAAGTATTCAAACGTTACCGTACAACAGCTACATCTGAGTACCTTGACCGTTTGAAAGACCTTGGTTACCACCAATCTACTTTGGCTGGTTTGACTGTGGGTATCGCTGATATTCCTGTTGTTGAAGATAAACATGAAATCATTGATGCTGCGCATAAACGCGTAGAACAAATCATTAAACAATTCCGTCGCGGTTTGATTACTGATGATGAACGTTATAATGCCGTTACTGGTGTTTGGCGTGATGCAAAAGAGTCTCTCGAAAAACGATTGATTGAAGAACAAGATTTGACAAACCCAATCGTTATGATGATGGATTCTGGAGCCCGTGGTAATATTTCCAACTTCTCTCAACTTGCTGGTATGCGTGGATTGATGGCTGCTCCTAATGGTAAAATCATGGAATTGCCTATCATCTCTAACTTCCGTGAAGGACTTTCTGTCTTGGAAATGTTCTTCTCAACTCACGGTGCTCGTAAAGGGATGACCGATACGGCCCTTAAGACAGCCGACTCAGGTTACCTTACTCGTCGTTTGGTTGACGTTGCTCAAGATGTTATCATTCGTGAAGATGACTGTGGTACTGACCGCGGACTTGTGATTGCTGATATTGCAACTGGTAAAGAAATGGTTGAACCACTCTTTGAACGTTTGGTTGGTCGTTACACTCGTAAATCAGTCCTTCATCCAGAAACTGGTGAAATGATTATTGGCGATGATACTTTGATTTCTGAAGATATTGCTCGTAAAATCATTGAAGCTGGCGTTAAAGAAGTAACAATCCGTTCAGTATTTACATGTAAAACACCACATGGTGTATGTAAACATTGTTATGGTATCAACTTGGCAACAGGTGATGCTGTTGAAGTTGGTGAAGCTGTTGGTACAATCGCCGCTCAATCTATCGGTGAACCTGGTACTCAGTTGACAATGCGTACATTCCACACGGGTGGTGTTGCGTCAAGTTCAGATATTACTCAAGGTTTGCCTCGTGTCCAAGAAATCTTTGAAGCACGTAACCCTAAAGGGGAAGCAATCATCACTGAAGTAACTGGTACAGTTGAATCAATCGTTGAAGATGGCGCAACTCGTACTCGTGAAATTACTGTCAAAGGTAAAACAGATACTCGTAGCTACACTGTAGGTATGGCTGATGTCTTGATGGTTGAAGAAGGCGAATTTATCCACCGTGGTGCGCCTTTGATTCAAGGTTCTATTGAACCTAAACATTTGCTTCAAGTTCGTGATGCTTTGTCAGTGGAAACTTACTTGCTCGGTGAAGTTCAAAAAACTTACCGTTCACAAGGGGTTGAAATTGGTGACAAGCACATCGAGGTAATGGTTCGCCAAATGCTTCGTAAAGTTCGTATCATGGACAATGGTTCAATTGATGTGCTTCCAGGTACTTTGATGGACATTTCTGATTTTGAAGCTTTGAATGAAACTGCACTCTTGAATGGTGAAATGCCTGCAACTGGTCGTCCAGTCTTGATGGGTATTACTAAAGCCTCTCTTGAAACAAATTCATTCTTGTCAGCTGCGTCATTCCAAGAAACAACTCGTGTCCTTACTGATGCCGCAATTCGTGGTAAAGAAGACCATTTGCTTGGTTTGAAAGAAAATGTTATTATCGGTAAGATTATTCCTGCTGGTACAGGTATGTTCCGTTATCGTAACATCGAACCT
>rpoC_Lcl-099
ATGCGTATTGGTATCGCATCTCCACAAAAAATTCGTTACTGGTCATTCGGTGAAGTTAAAAAACCAGAAACAATTAACTATCGTACACAAAAACCTGAACGTGAAGGACTCTTTGATGAACGTATTTTCGGTCCTCAAAAAGACTGGGAATGTGCTTGTGGAAAACTTAAAGGTGTTTTCTACAAAAATCAAGTCTGTGAACTTTGTGGTGTTCAAGTAACAACTGCAAAATCACGTCGTGAACGTATGGGACATATTGAGCTTGCTGCTCCAATTTCACACATTTGGTACTTCAAAGGAATTCCATCACGTATGGGACTTGCTCTTGATATGAGTCCACGTGCACTTGAAGAAGTGATTTACTTTGCAAGTTATGTTGTGATTGATCCTAAAGAAACTGATCTTGAGAAGAAACAACTCTTGACTGAACGTGAATATCGTGAACAACTTTTGAAAAATGGTTTTGGTTCATTCGTTGCAAAAATGGGTGCTGAAGCGATTCAAGATTTGTTGAACGATGTTGATATTGATAAAGAAGTTTCTGAACTCAAAGAAGAGCTCAAAACAGTTACTGGACAACGTCGTGTAAAAATTATTCGTCGTTTGGACGTTTTGTCAGCTTTCAGAAAATCAGGAAATGCTTTATCTTGGATGGTCTTAAACGTATTACCAGTTATTCCACCAGATTTGCGTCCAATGGTTCAATTGGATGGTGGACGTTTTGCCACATCTGACTTGAATGACTTATACCGTCGTGTTATTAACCGTAATAACCGTTTGAAACGTTTGATGGAACTTAATGCTCCAAATATTATCGTTCAAAATGAAAAACGGATGCTTCAAGAAGCTGTTGATACTTTGATTGACAATGGTCGTCGTGGTCGTCCAATCACTGGTGCTGGTAACCGCCCATTGAAATCTCTTTCACACATGTTGAAAGGGAAACAAGGACGTTTCCGTCAAAACTTACTTGGTAAACGTGTTGACTATTCTGGACGTTCAGTTATCGCTGTAGGTCCAACACTCAAAATGTACCAATGTGGTGTTCCGCGTGAAATGGCGATTGAGTTGTTCAAACCATTCGTAATGGCTCAACTTGTTAAGAAAGAATTGGCTGCTAATATTCGTGCGGCTAAACGTAAAGTTGAACGTCAAGATTCTGATGTTTGGGATGTACTTGAAACAGTTGTTAAAGAACACCCTGTTCTTCTTAACCGCGCACCTACGCTTCACCGTTTAGGTATTCAAGCTTTTGAACCAGTCTTAATTGATGGTAAAGCCATCCGTCTTCACCCACTTGCTTGTGAAGCCTATAACGCCGACTTTGACGGTGACCAAATGGCCATTCACTTGCCATTGTCTGAAGAAGCACAAGCTGAAGCACGTCTTTTGATGCTTGCTGCTGAACATATCTTGAACCCTAAAGATGGTAAACCAGTTGTTACACCATCTCAAGATATGGTCCTTGGTAACTACTATCTTACTATGGAAGAAAAAGGTCGTGAAGGCGAAGGAATGATTTTTGCAACTCCTGAAGAAGTTGAAATTGCAATGCGTAATGGTTATGTACATTTACATACTCGTATCGGTATCGCAACAAAATCACTCAACAAACCTTGGACAGAAAACCAAAAAGATAAAATCTTGGTAACTACTGTTGGTAAAGTTATTTTCAACTCAATCATTCCTGAAGGAATGCCTTACTTGAACGAACCAACTGATGTTAACTTGACAACTTCAACTGATGACCGTTTCTTTATGGATGCTGGTCAAGATATCAAAGAAGTTTTGGCTGGAATTGATACTGTTCGTCCATTCAAAAAAGGATATCTTGGAAATATCATCGCTGAAGTCTTCAAACGTTACCGTACAACAGCTACATCTGAGTACCTTGACCGCTTGAAAAACCTTGGTTACCACCAATCTACTTTGGCTGGTTTGACTGTGGGTATCGCTGATATCCCTGTTGTTGAAGATAAACATAAAATCATCGATGCTGCACACAAACGTGTGGAACAAATCACTAAACAATTCCGTCGTGGTTTGATTACTGATGATGAACGTTATAACGCTGTTACAGGTGTTTGGCGTGATGCAAAAGAAGCCCTTGAAAAACGATTGATTGATGAACAGGATTTGACAAACCCAATCGTTATGATGATGGACTCTGGAGCCCGTGGTAATATCTCTAACTTCTCTCAACTTGCTGGTATGCGTGGTTTGATGGCCGCTCCTAATGGTAAAATCATGGAATTGCCTATCATCTCAAACTTCCGTGAGGGTCTTTCTGTCTTGGAAATGTTCTTCTCAACTCACGGTGCCCGTAAAGGGATGACCGATACGGCCCTTAAGACAGCCGACTCTGGTTATCTTACTCGTCGTTTGGTTGACGTTGCCCAAGATGTTATTATTCGTGAAGACGATTGTGGAACTGACCGTGGACTTGTAATTTCTGATATTGCTACTGGTAAAGAAATGGTTGAACCACTCTTTGAACGTTTGGTAGGTCGTTATACTCGTAAATCAGTGCTTCATCCAGAAACTGGTGAAATGATTATTGCTGACGACACTTTGATTTCTGAAGATGTTGCCCGTAAAATTATTGATGCTGGTGTTAAAGAAGTAACTATCCGTTCAGTATTTACATGTAAAACTCCACATGGTGTATGTAAACATTGTTATGGTATCAACTTGGCAACAGGTGATGCTGTTGAAGTTGGTGAAGCTGTTGGTACAATCGCCGCTCAATCAATCGGTGAACCTGGTACTCAATTGACAATGCGTACATTCCACACGGGTGGTGTTGCGTCAAGTTCAGATATCACTCAAGGTTTGCCTCGTGTTCAAGAAATCTTTGAAGCACGTAACCCTAAAGGGGAAGCAATCATCACTGAAGTAACTGGTACAGTTGAATCAATCGTTGAAGATCCTGCTACACGTACTCGTGAAATTACTGTTAAAGGTAAAACAGACACTCGTAGCTACACTGTAGGTATGGCTGATGTCTTGATGGTTGAAGAAGGTGAATTTATTCACCGTGGTGCACCTTTGATTCAAGGTTCTATCGAACCTAAACACTTGCTTCAAGTTCGTGATGCCTTGTCAGTTGAAACTTACTTGCTCGGTGAAGTACAAAAAACTTACCGTTCACAAGGGGTTGAAATTGGTGACAAACACATCGAGGTAATGGTTCGCCAAATGCTTCGTAAAGTTCGTGTCATGGATAATGGTTCAACTGATATCCTTCCAGGTACTTTGATGGATATTTCTGACTTTGAAGCTTTGAATGAAACTGCACTCTTGAATGGTGAAATGCCTGCAACTGGTCGTCCAGTCTTGATGGGTATTACTAAAGCCTCTCTTGAAACAAATTCATTCTTGTCAGCTGCATCATTCCAAGAAACAACTCGTGTCCTTACTGATGCCGCAATTCGTGGTAAAGAAGATCACTTGCTTGGTTTGAAAGAAAATGTTATTATCGGTAAGATTATTCCTGCTGGTACAGGTATGTTCCGTTACCGTAACATTGAACCT
>rpoC_Lcl-100
ATGCGTATTGGTATCGCATCTCCACAAAAAATTCGTTACTGGTCATTCGGTGAAGTAAAAAAACCAGAAACAATTAACTATCGTACACAAAAACCTGAACGTGAAGGACTCTTTGACGAACGTATTTTCGGTCCTCAAAAAGACTGGGAATGTGCTTGTGGAAAACTTAAAGGTGTTTTCTATAAGAATCAAGTCTGTGAACTTTGTGGTGTTCAAGTAACAACTGCAAAATCACGTCGTGAACGTATGGGACATATTGAGCTTGCTGCTCCAATTTCACATATTTGGTATTTCAAGGGAATTCCATCACGTATGGGACTCGCTCTGGATATGAGCCCGCGTGCACTTGAAGAAGTAATTTACTTCGCAAGTTATGTGGTAATTGATCCAAAAGAAACTGATCTTGAGAAAAAACAACTCTTGACTGAGCGTGAATATCGTGAACAACTTTTGAAAAATGGTTTTGGTTCATTCGTTGCAAAAATGGGTGCTGAAGCAATTCAAGATTTGTTGAATGATGTTGATATTGACAAAGAAGTTGCTGAACTCAAAGAAGAACTCAAAACAGTGACTGGACAACGTCGTGTAAAAATTATTCGTCGTTTAGATGTTTTGTCAGCTTTCAGAAAATCAGGAAATGCTTTATCTTGGATGGTCTTAAACGTATTACCAGTTATTCCACCAGATTTGCGTCCAATGGTTCAATTAGATGGTGGACGTTTTGCCACATCTGACTTGAATGACTTGTATCGTCGTGTTATCAACCGTAATAACCGTTTGAAACGTTTGATGGAACTTAATGCTCCAAATATTATCGTTCAAAATGAAAAACGGATGCTCCAAGAAGCTGTTGATACTTTGATTGACAATGGTCGTCGTGGTCGTCCAATCACTGGTGCTGGTAACCGTCCATTGAAATCTCTTTCACACATGTTGAAAGGGAAACAAGGACGTTTCCGTCAAAACTTGCTTGGTAAACGTGTTGACTATTCTGGACGTTCAGTTATCGCTGTCGGTCCAACACTTAAAATGTACCAATGTGGTGTTCCACGTGAAATGGCGATTGAGTTGTTCAAACCATTTGTAATGGCACAACTTGTTAAAAAAGAATTGGCTGCTAATATTCGTGCGGCTAAACGTAAAGTTGAACGTCAAGATTCAGACGTTTGGGATGTACTTGAAACGGTTGTTAAAGAACACCCTGTTCTCCTTAACCGCGCACCTACGCTTCACCGTTTGGGGATTCAAGCTTTTGAACCAGTCTTAATTGATGGTAAAGCCATCCGTCTTCACCCACTTGCTTGTGAAGCCTATAACGCCGACTTTGACGGTGACCAAATGGCCATTCACTTGCCATTGTCTGAAGAAGCACAAGCTGAAGCACGTCTTTTGATGCTTGCTGCTGAACATATCTTGAACCCTAAAGATGGTAAACCAGTTGTTACACCATCACAAGATATGGTCCTTGGTAACTACTACCTTACAATGGAAGAAAAAGGTCGTGAAGGCGAAGGAATGATTTTTGCAACTCCTGAAGAAGTTGAAATCGCAATGCGTAACGGTTATGTACACTTGCATACACGTATCGGTATCGCGACAAAATCACTCAATAAGCCTTGGACTGAAAATCAACAAGATAAAATCTTGGTAACCACTGTTGGTAAAGTTATTTTCAACTCAATCATTCCAGAAGGAATGCCTTACTTGAATGAACCAACTGATGTTAACTTGACAACTTCAACTGATGACCGTTTCTTTATGGATGCTGGTCAAAACATCAAAGAAGTTTTGGCTGGAATCGATACTGTTCGTCCATTCAAAAAAGGATATCTTGGAAATATTATCGCCGAAGTATTCAAACGTTACCGTACAACAGCTACATCTGAGTACCTTGACCGTTTGAAAGACCTTGGTTACCACCAATCTACTTTGGCTGGTTTGACTGTGGGTATCGCTGATATTCCTGTTGTTGAAGATAAACATGAAATCATTGATGCTGCGCATAAACGCGTAGAACAAATCACTAAACAATTCCGTCGCGGTTTGATTACTGATGATGAACGTTATAATGCCGTTACTGGTGTTTGGCGTGATGCAAAAGAGTCTCTCGAAAAACGATTGATTGAAGAACAAGATTTGACAAACCCAATCGTTATGATGATGGATTCTGGAGCCCGTGGTAATATTTCCAACTTCTCTCAACTTGCTGGTATGCGTGGATTGATGGCTGCTCCTAATGGTAAAATCATGGAATTGCCTATCATCTCTAACTTCCGTGAAGGACTTTCTGTCTTGGAAATGTTCTTCTCAACTCACGGTGCTCGTAAAGGGATGACCGATACGGCCCTTAAGACAGCCGACTCAGGTTACCTTACTCGTCGTTTGGTTGACGTTGCTCAAGATGTTATCATTCGTGAAGATGACTGTGGTACTGACCGCGGACTTGTGATTGCTGATATTGCAACTGGTAAAGAAATGGTTGAACCACTCTTTGAACGTTTGGTTGGTCGTTACACTCGTAAATCAGTCCTTCATCCAGAAACTGGTGAAATGATTATTGGCGATGATACTTTGATTTCTGAAGATATTGCTCGTAAAATCATTGAAGCTGGCGTTAAAGAAGTAACAATCCGTTCAGTATTTACATGTAAAACACCACATGGTGTATGTAAACATTGTTATGGTATCAACTTGGCAACAGGTGATGCTGTTGAAGTTGGTGAAGCTGTTGGTACAATCGCCGCTCAATCTATCGGTGAACCTGGTACTCAGTTGACAATGCGTACATTCCACACGGGTGGTGTTGCGTCAAGTTCAGATATTACTCAAGGTTTGCCTCGTGTCCAAGAAATCTTTGAAGCACGTAACCCTAAAGGGGAAGCAATCATCACTGAAGTAACTGGTACAGTTGAATCAATCGTTGAAGATGGCGCAACTCGTACTCGTGAAATTACTGTCAAAGGTAAAACAGATACTCGTAGCTACACTGTAGGTATGGCTGATGTCTTGATGGTTGAAGAAGGCGAATTTATCCACCGTGGTGCGCCTTTGATTCAAGGTTCTATTGAACCTAAACATTTGCTTCAAGTTCGTGATGCTTTGTCAGTGGAAACTTACTTGCTCGGTGAAGTTCAAAAAACTTACCGTTCACAAGGGGTTGAAATTGGTGACAAGCACATCGAGGTAATGATTCGCCAAATGCTTCGTAAAGTTCGTATCATGGACAATGGTTCAATTGATGTGCTTCCAGGTACTTTGATGGACATTTCTGATTTTGAAGCTTTGAATGAAACTGCACTCTTGAATGGTGAAATGCCTGCAACTGGTCGTCCAGTCTTGATGGGTATTACTAAAGCCTCTCTTGAAACAAATTCATTCTTGTCAGCTGCGTCATTCCAAGAAACAACTCGTGTCCTTACTGATGCCGCAATTCGTGGTAAAGAAGACCATTTGCTTGGTTTGAAAGAAAATGTTATTATCGGTAAGATTATTCCTGCTGGTACAGGTATGTTCCGTTACCGTAACATCGAACCT
>rpoC_Lcl-101
ATGCGTATTGGTATCGCATCTCCACAAAAAATTCGTTACTGGTCATTCGGTGAAGTAAAAAAACCAGAAACAATTAACTATCGTACACAAAAACCTGAACGTGAAGGACTCTTTGACGAACGTATTTTCGGTCCTCAAAAAGACTGGGAATGTGCTTGTGGAAAACTTAAAGGTGTTTTCTATAAGAATCAAGTCTGTGAACTTTGTGGTGTTCAAGTAACAACTGCAAAATCACGTCGTGAACGTATGGGACATATTGAGCTTGCTGCTCCAATTTCACATATTTGGTATTTCAAGGGAATTCCATCACGTATGGGACTCGCTCTGGATATGAGCCCGCGTGCACTTGAAGAAGTAATTTACTTCGCAAGTTATGTGGTAATTGATCCAAAAGAAACTGATCTTGAGAAAAAACAACTCTTGACTGAGCGTGAATATCGTGAACAACTTTTGAAAAATGGTTTTGGTTCATTCGTTGCAAAAATGGGTGCTGAAGCAATTCAAGATTTGTTGAATGATGTTGATATTGACAAAGAAGTTGCTGAACTCAAAGAAGAACTCAAAACAGTGACTGGACAACGTCGTGTAAAAATTATTCGTCGTTTAGATGTTTTGTCAGCTTTCAGAAAATCAGGAAATGCTTTATCTTGGATGGTCTTAAACGTATTACCAGTTATTCCACCAGATTTGCGTCCAATGGTTCAATTAGATGGTGGACGTTTTGCCACATCTGACTTGAATGACTTGTATCGTCGTGTTATCAACCGTAATAACCGTTTGAAACGTTTGATGGAACTTAATGCTCCAAATATTATCGTTCAAAATGAAAAACGGATGCTCCAAGAAGCTGTTGATACTTTGATTGACAATGGTCGTCGTGGTCGTCCAATCACTGGTGCTGGTAACCGTCCATTGAAATCTCTTTCACACATGTTGAAAGGGAAACAAGGACGTTTCCGTCAAAACTTGCTTGGTAAACGTGTTGACTATTCTGGACGTTCAGTTATCGCTGTCGGTCCAACACTTAAAATGTACCAATGTGGTGTTCCACGTGAAATGGCGATTGAGTTGTTCAAACCATTTGTAATGGCACAACTTGTTAAAAAAGAATTGGCTGCTAATATTCGTGCGGCTAAACGTAAAGTTGAACGTCAAGATTCAGACGTTTGGGATGTACTTGAAACGGTTGTTAAAGAACACCCTGTTCTCCTTAACCGCGCACCTACGCTTCACCGTTTGGGGATTCAAGCTTTTGAACCAGTCTTAATTGATGGTAAAGCCATCCGTCTTCACCCACTTGCTTGTGAAGCCTATAACGCCGACTTTGACGGTGACCAAATGGCCATTCACTTGCCATTGTCTGAAGAAGCACAAGCTGAAGCACGTCTTTTGATGCTTGCTGCTGAACATATCTTGAACCCTAAAGATGGTAAACCAGTTGTTACACCATCACAAGATATGGTCCTTGGTAACTACTACCTTACAATGGAAGAAAAAGGTCGTGAAGGCGAAGGAATGATTTTTGCAACTCCTGAAGAAGTTGAAATCGCAATGCGTAACGGTTATGTACACTTGCATACACGTATCGGTATCGCGACAAAATCACTCAATAAGCCTTGGACTGAAAATCAACAAGATAAAATCTTGGTAACCACTGTTGGTAAAGTTATTTTCAACTCAATCATTCCAGAAGGAATGCCTTACTTGAATGAACCAACTGATGTTAACTTGACAACTTCAACTGATGACCGTTTCTTTATGGATGCTGGTCAAAACATCAAAGAAGTTTTGGCTGGAATCGATACTGTTCGTCCATTCAAAAAAGGATATCTTGGAAATATTATCGCCGAAGTATTCAAACGTTACCGTACAACAGCTACATCTGAGTACCTTGACCGTTTGAAAGACCTTGGTTACCACCAATCTACTTTGGCTGGTTTGACTGTGGGTATCGCTGATATTCCTGTTGTTGAAGATAAACATGAAATCATTGATGCTGCGCATAAACGCGTAGAACAAATCACTAAACAATTCCGTCGCGGTTTGATTACTGATGATGAACGTTATAATGCCGTTACTGGTGTTTGGCGTGATGCAAAAGAGTCTCTCGAAAAACGATTGATTGAAGAACAAGATTTGACAAACCCAATCGTTATGATGATGGATTCTGGAGCCCGTGGTAATATTTCCAACTTCTCTCAACTTGCTGGTATGCGTGGATTGATGGCTGCTCCTAATGGTAAAATCATGGAATTGCCTATCATCTCTAACTTCCGTGAAGGACTTTCTGTCTTGGAAATGTTCTTCTCAACTCACGGTGCTCGTAAAGGGATGACCGATACGGCCCTTAAGACAGCCGACTCAGGTTACCTTACTCGTCGTTTGGTTGACGTTGCTCAAGATGTTATCATTCGTGAAGATGACTGTGGTACTGACCGCGGACTTGTGATTGCTGATATTGCAACTGGTAAAGAAATGGTTGAAACACTCTTTGAACGTTTGGTTGGTCGTTACACTCGTAAATCAGTCCTTCATCCAGAAACTGGTGAAATGATTATTGGCGATGATACTTTGATTTCTGAAGATATTGCTCGTAAAATCATTGAAGCTGGCGTTAAAGAAGTAACAATCCGTTCAGTATTTACATGTAAAACACCACATGGTGTATGTAAACATTGTTATGGTATCAACTTGGCAACAGGTGATGCTGTTGAAGTTGGTGAAGCTGTTGGTACAATCGCCGCTCAATCTATCGGTGAACCTGGTACTCAGTTGACAATGCGTACATTCCACACGGGTGGTGTTGCGTCAAGTTCAGATATTACTCAAGGTTTGCCTCGTGTCCAAGAAATCTTTGAAGCACGTAACCCTAAAGGGGAAGCAATCATCACTGAAGTAACTGGTACAGTTGAATCAATCGTTGAAGATGGCGCAACTCGTACTCGTGAAATTACTGTCAAAGGTAAAACAGATACTCGTAGCTACACTGTAGGTATGGCTGATGTCTTGATGGTTGAAGAAGGCGAATTTATCCACCGTGGTGCGCCTTTGATTCAAGGTTCTATTGAACCTAAACATTTGCTTCAAGTTCGTGATGCTTTGTCAGTGGAAACTTACTTGCTCGGTGAAGTTCAAAAAACTTACCGTTCACAAGGGGTTGAAATTGGTGACAAGCACATCGAGGTAATGGTTCGCCAAATGCTTCGTAAAGTTCGTATCATGGACAATGGTTCAATTGATGTGCTTCCAGGTACTTTGATGGACATTTCTGATTTTGAAGCTTTGAATGAAACTGCACTCTTGAATGGTGAAATGCCTGCAACTGGTCGTCCAGTCTTGATGGGTATTACTAAAGCCTCTCTTGAAACAAATTCATTCTTGTCAGCTGCGTCATTCCAAGAAACAACTCGTGTCCTTACTGATGCCGCAATTCGTGGTAAAGAAGACCATTTGCTTGGTTTGAAAGAAAATGTTATTATCGGTAAGATTATTCCTGCTGGTACAGGTATGTTCCGTTACCGTAACATCGAACCT
>rpoC_Lcl-102
ATGCGTATTGGTATCGCATCTCCACAAAAAATTCGTTACTGGTCATTCGGTGAAGTAAAAAAACCAGAAACAATTAACTATCGTACACAAAAACCTGAACGTGAAGGACTCTTTGACGAACGTATTTTCGGTCCTCAAAAAGACTGGGAATGTGCTTGTGGAAAACTTAAAGGTGTTTTCTATAAGAATCAAGTCTGTGAACTTTGTGGTGTTCAAGTAACAACTGCAAAATCACGTCGTGAACGTATGGGACATATTGAGCTTGCTGCTCCAATTTCACATATTTGGTATTTCAAGGGAATTCCATCACGTATGGGACTCGCTCTGGATATGAGCCCGCGTGCACTTGAAGAAGTAATTTACTTCGCAAGTTATGTGGTAATTGATCCAAAAGAAACTGATCTTGAGAAAAAACAACTCTTGACTGAGCGTGAATATCGTGAACAACTTTTGAAAAATGGTTTTGGTTCATTCGTTGCAAAAATGGGTGCTGAAGCAATTCAAGATTTGTTGAATGATGTTGATATTGACAAAGAAGTTGCTGAACTCAAAGAAGAACTCAAAACAGTGACTGGACAACGTCGTGTAAAAATTATTCGTCGTTTAGATGTTTTGTCAGCTTTCAGAAAATCAGGAAATGCTTTATCTTGGATGGTCTTAAACGTATTACCAGTTATTCCACCAGATTTGCGTCCAATGGTTCAATTAGATGGTGGACGTTTTGCCACATCTGACTTGAATGACTTGTATCGTCGTGTTATCAACCGTAATAACCGTTTGAAACGTTTGATGGAACTTAATGCTCCAAATATTATCGTTCAAAATGAAAAACGGATGCTCCAAGAAGCTGTTGATACTTTGATTGACAATGGTCGTCGTGGTCGTCCAATCACTGGTGCTGGTAACCGTCCATTGAAATCTCTTTCACACATGTTGAAAGGGAAACAAGGACGTTTCCGTCAAAACTTGCTTGGTAAACGTGTTGACTATTCTGGACGTTCAGTTATCGCTGTCGGTCCAACACTTAAAATGTACCAATGTGGTGTTCCACGTGAAATGGCGATTGAGTTGTTCAAACCATTTGTAATGGCACAACTTGTTAAAAAAGAATTGGCTGCTAATATTCGTGCGGCTAAACGTAAAGTTGAACGTCAAGATTCAGACGTTTGGGATGTACTTGAAACGGTTGTTAAAGAACACCCTGTTCTCCTTAACCGCGCACCTACGCTTCACCGTTTGGGGATTCAAGCTTTTGAACCAGTCTTAATTGATGGTAAAGCCATCCGTCTTCACCCACTTGCTTGTGAAGCCTATAACGCCGACTTTGACGGTGACCAAATGGCCATTCACTTGCCATTGTCTGAAGAAGCACAAGCTGAAGCACGTCTTTTGATGCTTGCTGCTGAACATATCTTGAACCCTAAAGATGGTAAACCAGTTGTTACACCATCACAAGATATGGTCCTTGGTAACTACTACCTTACAATGGAAGAAAAAGGTCGTGAAGGCGAAGGAATGATTTTTGCAACTCCTGAAGAAGTTGAAATCGCAATGCGTAACGGTTATGTACACTTGCATACACGTATCGGTATCGCGACAAAATCACTCAATAAGCCTTGGACTGAAAATCAACAAGATAAAATCTTGGTAACCACTGTTGGTAAAGTTATTTTCAACTCAATCATTCCAGAAGGAATGCCTTACTTGAATGAACCAACTGATGTTAACTTGACAACTTCAACTGATGACCGTTTCTTTATGGATGCTGGTCAAAACATCAAAGAAGTTTTGGCTGGAATCGATACTGTTCGTCCATTCAAAAAAGGATATCTTGGAAATATTATCGCCGAAGTATTCAAACGTTACCGTACAACAGCTACATCTGAGTACCTTGACCGTTTGAAAGACCTTGGTTACAACCAATCTACTTTGGCTGGTTTGACTGTGGGTATCGCTGATATTCCTGTTGTTGAAGATAAACATGAAATCATTGATGCTGCGCATAAACGCGTAGAACAAATCACTAAACAATTCCGTCGCGGTTTGATTACTGATGATGAACGTTATAATGCCGTTACTGGTGTTTGGCGTGATGCAAAAGAGTCTCTCGAAAAACGATTGATTGAAGAACAAGATTTGACAAACCCAATCGTTATGATGATGGATTCTGGAGCCCGTGGTAATATTTCCAACTTCTCTCAACTTGCTGGTATGCGTGGATTGATGGCTGCTCCTAATGGTAAAATCATGGAATTGCCTATCATCTCTAACTTCCGTGAAGGACTTTCTGTCTTGGAAATGTTCTTCTCAACTCACGGTGCTCGTAAAGGGATGACCGATACGGCCCTTAAGACAGCCGACTCAGGTTACCTTACTCGTCGTTTGGTTGACGTTGCTCAAGATGTTATCATTCGTGAAGATGACTGTGGTACTGACCGCGGACTTGTGATTGCTGATATTGCAACTGGTAAAGAAATGGTTGAACCACTCTTTGAACGTTTGGTTGGTCGTTACACTCGTAAATCAGTCCTTCATCCAGAAACTGGTGAAATGATTATTGGCGATGATACTTTGATTTCTGAAGATATTGCTCGTAAAATCATTGAAGCTGGCGTTAAAGAAGTAACAATCCGTTCAGTATTTACATGTAAAACACCACATGGTGTATGTAAACATTGTTATGGTATCAACTTGGCAATAGGTGATGCTGTTGAAGTTGGTGAAGCTGTTGGTACAATCGCCGCTCAATCTATCGGTGAACCTGGTACTCAGTTGACAATGCGTACATTCCACACGGGTGGTGTTGCGTCAAGTTCAGATATTACTCAAGGTTTGCCTCGTGTCCAAGAAATCTTTGAAGCACGTAACCCTAAAGGGGAAGCAATCATCACTGAAGTAACTGGTACAGTTGAATCAATCGTTGAAGATGGCGCAACTCGTACTCGTGAAATTACTGTCAAAGGTAAAACAGATACTCGTAGCTACACTGTAGGTATGGCTGATGTCTTGATGGTTGAAGAAGGCGAATTTATCCACCGTGGTGCGCCTTTGATTCAAGGTTCTATTGAACCTAAACATTTGCTTCAAGTTCGTGATGCTTTGTCAGTGGAAACTTACTTGCTCGGTGAAGTTCAAAAAACTTACCGTTCACAAGGGGTTGAAATTGGTGACAAGCACATCGAGGTAATGGTTCGCCAAATGCTTCGTAAAGTTCGTATCATGGACAATGGTTCAATTGATGTGCTTCCAGGTACTTTGATGGACATTTCTGATTTTGAAGCTTTGAATGAAACTGCACTCTTGAATGGTGAAATGCCTGCAACTGGTCGTCCAGTCTTGATGGGTATTACTAAAGCCTCTCTTGAAACAAATTCATTCTTGTCAGCTGCGTCATTCCAAGAAACAACTCGTGTCCTTACTGATGCCGCAATTCGTGGTAAAGAAGACCATTTGCTTGGTTTGAAAGAAAATGTTATTATTGGTAAGATTATTCCTGCTGGTACAGGTATGTTCCGTTACCGTAACATCGAACCT
>rpoC_Lcl-103
ATGCGTATTGGTATCGCATCTCCACAAAAAATTCGTTACTGGTCATTCGGTGAAGTTAAAAAACCAGAAACAATTAACTATCGTACACAAAAACCTGAACGTGAAGGACTCTTTGATGAACGTATTTTCGGTCCTCAAAAAGACTGGGAATGTGCTTGTGGAAAACTTAAAGGTGTTTTCTACAAAAATCAAGTCTGTGAACTTTGTGGTGTTCAAGTAACAACTGCAAAATCACGTCGTGAACGTATGGGACATATTGAGCTTGCTGCTCCAATTTCACACATTTGGTACTTCAAAGGAATTCCATCACGTATGGGACTTGCTCTTGATATGAGTCCACGTGCACTTGAAGAAGTGATTTACTTTGCAAGTTATGTTGTGATTGATCCTAAAGAAACTGATCTTGAGAAGAAACAACTCTTGACTGAACGTGAATATCGTGAACAACTTTTGAAAAATGGTTTTGGTTCATTCGTTGCAAAAATGGGTGCTGAAGCGATTCAAGATTTGTTGAACGATGTTGATATTGATAAAGAAGTTTCTGAACTCAAAGAAGAGCTCAAAACAGTTACTGGACAACGTCGTGTAAAAATTATTCGTCGTTTGGACGTTTTGTCAGCTTTCAGAAAATCAGGAAATGCTTTATCTTGGATGGTCTTAAACGTATTACCAGTTATTCCACCAGATTTGCGTCCAATGGTTCAATTGGATGGTGGACGTTTTGCCACATCTGACTTGAATGACTTATACCGTCGTGTTATTAACCGTAATAACCGTTTGAAACGTTTGATGGAACTTAATGCTCCAAATATTATCGTTCAAAATGAAAAACGGATGCTTCAAGAAGCTGTTGATACTTTGATTGACAATGGTCGTCGTGGTCGTCCAATCACTGGTGCTGGTAACCGCCCATTGAAATCTCTTTCACACATGTTGAAAGGGAAACAAGGACGTTTCCGTCAAAACTTACTTGGTAAACGTGTTGACTATTCTGGACGTTCAGTTATCGCTGTAGGTCCAACACTCAAAATGTACCAATGTGGTGTTCCGCGTGAAATGGCGATTGAGTTGTTCAAACCATTCGTAATGGCTCAACTTGTTAAGAAAGAATTGGCTGCTAATATTCGTGCGGCTAAACGTAAAGTTGAACGTCAAGATTCTGATGTTTGGGATGTACTTGAAACAGTTGTTAAAGAACACCCTGTTCTTCTTAACCGCGCACCTACGCTTCACCGTTTAGGTATTCAAGCTTTTGAACCAGTCTTAATTGATGGTAAAGCCATCCGTCTTCACCCACTTGCTTGTGAAGCCTATAACGCCGACTTTGACGGTGACCAAATGGCCATTCACTTGCCATTGTCTGAAGAAGCACAAGCTGAAGCACGTCTTTTGATGCTTGCTGCTGAACATATCTTGAACCCTAAAGATGGTAAACCAGTTGTTACACCATCTCAAGATATGGTCCTTGGTAACTACTATCTTACTATGGAAGAAAAAGGTCGTGAAGGCGAAGGAATGATTTTTGCAACTCCTGAAGAAGTTGAAATTGCAATGCGTAATGGTTATGTACATTTACATACTCGTATCGGTATCGCAACAAAATCACTCAACAAACCTTGGACAGAAAACCAAAAAGATAAAATCTTGGTAACTACTGTTGGTAAAGTTATTTTCAACTCAATCATTCCTGAAGGAATGCCTTACTTGAACGAACCAACTGATGTTAACTTGACAACTTCAACTGATGACCGTTTCTTTATGGATGCTGGTCAAGATATCAAAGAAGTTTTGGCTGGAATTGATACTGTTCGTCCATTCAAAAAAGGATATCTTGGAAATATCATCGCTGAAGTCTTCAAACGTTACCGTACAACAGCTACATCTGAGTACCTTGACCGCTTGAAAAACCTTGGTTACCACCAATCTACTTTGGCTGGTTTGACTGTGGGTATCGCTGATATCCCTGTTGTTGAAGATAAACATAAAATCATCGATGCTGCACACAAACGTGTGGAACAAATCACTAAACAATTCCGTCGTGGTTTGATTACTGATGATGAACGTTATAACGCTGTTACAGGTGTTTGGCGTGATGCAAAAGAAGCCCTTGAAAAACGATTGATTGATGAACAGGATTTGACAAACCCAATCGTTATGATGATGGACTCTGGAGCCCGTGGTAATATCTCTAACTTCTCTCAACTTGCTGGTATGCGTGGTTTGATGGCCGCTCCTAATGGTAAAATCATGGAATTGCCTATCATCTCAAACTTCCGTGAGGGTCTTTCTGTCTTGGAAATGTTCTTCTCAACTCACGGTGCCCGTAAAGGGATGACCGATACGGCCCTTAAGACAGCCGACTCTGGTTATCTTACTCGTCGTTTGGTTGACGTTGCCCAAGATGTTATTATTCGTGAAGACGATTGTGGAACTGACCGTGGACTTGTAATTTCTGATATTGCTACTGGTAAAGAAATGGTTGAACCACTCTTTGAACGTTTGGTAGGTCGTTATACTCGTAAATCAGTGCTTCATCCAGAAACTGGTGAAATGATTATTGCTGACGACACTTTGATTTCTGAAGATGTTGCCCGTAAAATTATTGATGCTGGTGTTAAAGAAGTAACTATCCGTTCAGTATTTACATGTAAAACTCCACATGGTGTATGTAAACATTGTTATGGTATCAACTTGGCAACAGGTGATGCTGTTGAAGTTGGTGAAGCTGTTGGTACAATCGCCGCTCAATCAATCGGTGAACCTGGTACTCAATTGACAATGCGTACATTCCACACGGGTGGTGTTGCGTCAAGTTCAGATATCACTCAAGGTTTGCCTCGTGTTCAAGAAATCTTTGAAGCACGTAACCCTAAAGGGGAAGCAATCATCACTGAAGTAACTGGTACAGTTGAATCAATCGTTGAAGATCCTGCTACACGTACTCGTGAAATTACTGTTAAAGGTAAAACAGACACTCGTAGCTACACTGTAGGTATGGCTGATGTCTTGATGGTTGAAGAAGGTGAATTTATTCACCGTGGTGCACCTTTGATTCAAGGTTCTATCGAACCTAAACACTTGCTTCAAGTTCGTGATGCCTTGTCAGTTGAAACTTACTTGCTCGGTGAAGTACAAAAAACTTACCGTTCACAAGGGGTTGAAATTGGTGACAAACACATCGAGGTAATGGTTCGCCAAATGCTTCGTAAAGTTCGTGTCATGGATAATGGTTCAACTGATATCCTTCCAGGTACTTTGATGGATATTTCTGACTTTGAAGCTTTGAATGAAACTGCACTCTTGAATGGTGAAATGCCTGCAACTGGTCGTCCAGTCTTGATGGGTATTACTAAAGCCTCTCTTGAAACAAATTCATTCTTGTCAGCTGCATCATTCCAAGAAACAACTCGTGTCCTTACTGATGCCGCAATTCGTGGTAAAGAAGATCACTTGCTTGGTTTGAAAGAAAATGTTATTATCGGTAAGATTATTCCTGCTGGTACAGGTATGTTCCGTTACCGTAACATTGAACCT
>rpoC_Lcl-104
ATGCGTATTGGTATCGCATCTCCACAAAAAATTCGTTACTGGTCATTCGGTGAAGTTAAAAAACCAGAAACAATTAACTATCGTACACAAAAACCTGAACGTGAAGGACTCTTTGATGAACGTATTTTCGGTCCTCAAAAAGACTGGGAATGTGCTTGTGGAAAACTTAAAGGTGTTTTCTACAAAAATCAAGTTTGTGAACTTTGTGGTGTCCAAGTAACAACTGCAAAATCACGTCGTGAACGTATGGGACATATTGAGCTTGCTGCTCCAATTTCACACATTTGGTACTTCAAAGGAATTCCATCACGTATGGGACTTGCTCTTGATATGAGTCCACGTGCACTTGAAGAAGTGATTTACTTTGCAAGTTATGTTGTGATTGATCCTAAAGAAACTGATCTTGAGAAGAAACAACTCTTGACTGAACGTGAATATCGTGAACAACTTTTGAAAAATGGTTTTGGTTCATTCGTTGCAAAAATGGGTGCTGAAGCGATTCAAGATTTGTTGAACGATGTTGATATTGATAAAGAAGTTTCTGAACTCAAAGAAGAGCTCAAAACAGTTACTGGACAACGTCGTGTAAAAATTATTCGTCGTTTGGACGTTTTGTCAGCTTTCAGAAAATCAGGAAATGCTTTATCTTGGATGGTCTTAAACGTATTACCAGTTATTCCACCAGATTTGCGTCCAATGGTTCAATTAGATGGTGGACGTTTTGCCACATCTGACTTGAATGACTTATACCGTCGTGTTATTAACCGTAATAACCGTTTGAAACGTTTGATGGAACTTAATGCTCCAAATATTATCGTTCAAAATGAAAAACGGATGCTTCAAGAAGCTGTTGATACTTTGATTGACAATGGTCGTCGTGGTCGTCCAATCACTGGTGCTGGTAACCGCCCATTGAAATCTCTTTCACACATGTTGAAAGGGAAACAAGGACGTTTCCGTCAAAACTTGCTTGGTAAACGTGTTGACTATTCTGGACGTTCAGTTATCGCTGTAGGTCCAACACTCAAAATGTACCAATGTGGTGTTCCGCGTGAAATGGCGATTGAGTTGTTCAAACCATTCGTAATGGCTCAACTTGTTAAGAAAGAATTGGCTGCTAATATTCGTGCGGCTAAACGTAAAGTTGAACGTCAAGATTCTGATGTTTGGGATGTACTTGAAACAGTTGTTAAAGAACACCCTGTTCTTCTTAACCGCGCACCTACGCTTCACCGTTTGGGGATTCAAGCTTTTGAACCAGTCTTAATTGATGGTAAAGCCATCCGTCTTCACCCACTTGCTTGTGAAGCCTATAACGCCGACTTTGATGGTGACCAAATGGCCATTCACTTGCCATTGTCTGAAGAAGCACAAGCTGAAGCACGTCTTTTGATGCTTGCTGCTGAACATATCTTGAACCCTAAAGATGGTAAACCAGTCGTTACACCATCTCAAGATATGGTCCTTGGGAACTACTACCTTACTATGGAAGAAAAAGGTCGTGAAGGCGAAGGAATGATTTTTGCAACTCCTGAAGAAGTTGAAATTGCAATGCGTAATGGTTATGTACATTTACATACTCGTATCGGTATCGCAACAAAATCACTCAACAAACCTTGGACAGAAAACCAAAAAGATAAAATCTTGGTAACTACTGTTGGTAAAGTTATTTTCAACTCAATCATTCCTGAAGGAATGCCTTACTTGAACGAACCAACTGATGTTAACTTGACAACTTCAACTGATGACCGTTTCTTTATGGATGCTGGTCAAGATATCAAAGAAGTTTTGGCTGGAATTGATACTGTTCGTCCATTCAAAAAAGGATATCTTGGAAATATCATCGCTGAAGTCTTCAAACGTTACCGTACAACAGCTACATCTGAGTACCTTGACCGCTTGAAAGACCTTGGTTACCACCAATCTACTTTGGCTGGTTTGACTGTGGGTATCGCTGATATCCCTGTTGTTGAAGATAAACATAAAATCATCGATGCTGCACACAAACGTGTGGAACAAATCACTAAACAATTCCGTCGTGGTTTGATTACTGATGATGAACGTTATAACGCTGTTACAGGTGTTTGGCGTGATGCAAAAGAAGCCCTTGAAAAACGATTGATTGATGAACAAGATTTGACAAACCCAATCGTTATGATGATGGACTCTGGAGCCCGTGGTAATATCTCTAACTTCTCTCAACTTGCTGGTATGCGTGGTTTGATGGCCGCTCCTAATGGTAAAATCATGGAATTGCCTATCATCTCAAACTTCCGTGAGGGTCTTTCTGTCTTGGAAATGTTCTTCTCAACTCACGGTGCCCGTAAAGGGATGACCGATACGGCCCTTAAGACAGCCGACTCTGGTTATCTTACTCGTCGTTTGGTTGACGTTGCCCAAGATGTTATCATTCGTGAAGACGACTGTGGAACTGACCGTGGACTTGTAATTTCTGATATTGCTACTGGTAAAGAAATGGTTGAACCACTCTTTGAACGTTTGGTAGGTCGTTATACTCGTAAATCAGTGCTTCATCCAGAAACTGGTGAAATGATTATTGCTGACGACACTTTGATTTCTGAAGATGTTGCCCGTAAAATTATCGATGCTGGTGTTAAAGAAGTAACTATCCGTTCAGTATTTACATGTAAAACTCCACATGGTGTATGTAAACATTGTTATGGTATCAACTTGGCAACAGGTGATGCTGTTGAAGTTGGTGAAGCTGTTGGTACAATCGCCGCTCAATCAATCGGTGAACCTGGTACTCAGTTGACAATGCGTACATTCCACACGGGTGGTGTTGCGTCAAGTTCAGATATCACTCAAGGTTTGCCTCGTGTTCAAGAAATCTTTGAAGCACGTAACCCTAAAGGGGAAGCAATCATCACTGAAGTAACTGGTACAGTTGAATCAATCGTTGAAGATCCTGCTACACGTACTCGTGAAATTACTGTTAAAGGTAAAACAGACACTCGTAGCTACACTGTAGGTATGGCTGATGTCTTGATGGTTGAAGAAGGTGAATTTATTCACCGTGGTGCACCTTTGATTCAGGGTTCTATCGAACCTAAACACTTGCTTCAAGTTCGTGATGCCTTGTCAGTTGAAACTTACTTGCTCGGTGAAGTACAAAAAACTTACCGTTCACAAGGGGTTGAAATTGGTGATAAACACATCGAGGTAATGGTTCGCCAAATGCTTCGTAAAGTTCGTGTCATGGATAATGGTTCAACTGATATCCTTCCAGGTACTTTGATGGATATTTCTGACTTTGAAGCTTTGAATGAAACTGCACTCTTGAATGGTGAAATGCCTGCAACTGGTCGTCCAGTCTTGATGGGTATTACTAAAGCCTCTCTTGAAACAAATTCATTCTTGTCAGCTGCATCATTCCAAGAAACAACTCGTGTCCTTACTGATGCCGCAATTCGTGGTAAAGAAGATCACTTGCTTGGTTTGAAAGAAAATGTTATTATCGGTAAGATTATTCCTGCTGGTACAGGTATGTTCCGTTACCGTAACATTGAACCT
>rpoC_Lcl-105
ATGCGTATTGGTATCGCATCTCCACAAAAAATTCGTTACTGGTCATTCGGTGAAGTTAAAAAACCAGAAACAATTAACTATCGTACACAAAAACCTGAACGTGAAGGACTCTTTGATGAACGTATTTTCGGTCCTCAAAAAGACTGGGAATGTGCTTGTGGAAAACTTAAAGGTGTTTTCTACAAAAATCAAGTCTGTGAACTTTGTGGTGTTCAAGTAACAACTGCAAAATCACGTCGTGAACGTATGGGACATATTGAGCTTGCTGCTCCAATTTCACACATTTGGTACTTCAAAGGAATTCCATCACGTATGGGACTTGCTCTTGATATGAGTCCACGTGCACTTGAAGAAGTGATTTACTTTGCAAGTTATGTTGTGATTGATCCTAAAGAAACTGATCTTGAGAAGAAACAACTCTTGACTGAACGTGAATATCGTGAACAACTTTTGAAAAATGGTTTTGGTTCATTCGTTGCAAAAATGGGTGCTGAAGCGATTCAAGATTTGTTGAACGATGTTGATATTGATAAAGAAGTTTCTGAACTCAAAGAAGAGCTCAAAACAGTTACTGGACAACGTCGTGTAAAAATTATTCGTCGTTTGGACGTTTTGTCAGCTTTCAGAAAATCAGGAAATGCTTTATCTTGGATGGTCTTAAACGTATTACCAGTTATTCCACCAGATTTGCGTCCAATGGTTCAATTGGATGGTGGACGTTTTGCCACATCTGACTTGAATGACTTATACCGTCGTGTTATTAACCGTAATAACCGTTTGAAACGTTTGATGGAACTTAATGCTCCAAATATTATCGTTCAAAATGAAAAACGGATGCTTCAAGAAGCTGTTGATACTTTGATTGACAATGGTCGTCGTGGTCGTCCAATCACTGGTGCTGGTAACCGCCCATTGAAATCTCTTTCACACATGTTGAAAGGGAAACAAGGACGTTTCCGTCAAAACTTACTTGGTAAACGTGTTGACTATTCTGGACGTTCAGTTATCGCTGTAGGTCCAACACTCAAAATGTACCAATGTGGTGTTCCGCGTGAAATGGCGATTGAGTTGTTCAAACCATTCGTAATGGCTCAACTTGTTAAGAAAGAATTGGCTGCTAATATTCGTGCGGCTAAACGTAAAGTTGAACGTCAAGATTCTGATGTTTGGGATGTACTTGAAACAGTTGTTAAAGAACACCCTGTTCTTCTTAACCGCGCACCTACGCTTCACCGTTTAGGTATTCAAGCTTTTGAACCTGTCTTAATTGATGGTAAAGCCATCCGTCTTCACCCACTTGCTTGTGAAGCCTATAACGCCGACTTTGACGGTGACCAAATGGCCATTCACTTGCCATTGTCTGAAGAAGCACAAGCTGAAGCACGTCTTTTGATGCTTGCTGCTGAACATATCTTGAACCCTAAAGATGGTAAACCAGTTGTTACACCATCTCAAGATATGGTCCTTGGTAACTACTATCTTACTATGGAAGAAAAAGGTCGTGAAGGCGAAGGAATGATTTTTGCAACTCCTGAAGAAGTTGAAATTGCAATGCGTAATGGTTATGTACATTTACATACTCGTATCGGTATCGCAACAAAATCACTCAACAAACCTTGGACAGAAAACCAAAAAGATAAAATCTTGGTAACTACTGTTGGTAAAGTTATTTTCAACTCAATCATTCCTGAAGGAATGTCTTACTTGAACGAACCAACTGATGTTAACTTGACAACTTCAACTGATGACCGTTTCTTTATGGATGCTGGTCAAGATATCAAAGAAGTTTTGGCTGGAATTGATACTGTTCGTCCATTCAAAAAAGGATATCTTGGAAATATCATCGCTGAAGTCTTCAAACGTTACCGTACAACAGCTACATCTGAGTACCTTGACCGCTTGAAAAACCTTGGTTACCACCAATCTACTTTGGCTGGTTTGACTGTGGGTATCGCTGATATCCCTGTTGTTGAAGATAAACATAAAATCATCGATGCTGCACACAAACGTGTGGAACAAATCACTAAACAATTCCGTCGTGGTTTGATTACTGATGATGAACGTTATAACGCTGTTACAGGTGTTTGGCGTGATGCAAAAGAAGCCCTTGAAAAACGATTGATTGATGAACAGGATTTGACAAACCCAATCGTTATGATGATGGACTCTGGAGCCCGTGGTAATATCTCTAACTTCTCTCAACTTGCTGGTATGCGTGGTTTGATGGCCGCTCCTAATGGTAAAATCATGGAATTGCCTATCATCTCAAACTTCCGTGAGGGTCTTTCTGTCTTGGAAATGTTCTTCTCAACTCACGGTGCCCGTAAAGGGATGACCGATACGGCCCTTAAGACAGCCGACTCTGGTTATCTTACTCGTCGTTTGGTTGACGTTGCCCAAGATGTTATTATTCGTGAAGACGATTGTGGAACTGACCGTGGACTTGTAATTTCTGATATTGCTACTGGTAAAGAAATGGTTGAACCACTCTTTGAACGTTTGGTAGGTCGTTATACTCGTAAATCAGTGCTTCATCCAGAAACTGGTGAAATGATTATTGCTGACGACACTTTGATTTCTGAAGATGTTGCCCGTAAAATTATTGATGCTGGTGTTAAAGAAGTAACTATCCGTTCAGTATTTACATGTAAAACTCCACATGGTGTATGTAAACATTGTTATGGTATCAACTTGGCAACAGGTGATGCTGTTGAAGTTGGTGAAGCTGTTGGTACAATCGCCGCTCAATCAATCGGTGAACCTGGTACTCAATTGACAATGCGTACATTCCACACGGGTGGTGTTGCGTCAAGTTCAGATATCACTCAAGGTTTGCCTCGTGTTCAAGAAATCTTTGAAGCACGTAACCCTAAAGGGGAAGCAATCATCACTGAAGTAACTGGTACAGTTGAATCAATCGTTGAAGATCCTGCTACACGTACTCGTGAAATTACTGTTAAAGGTAAAACAGACACTCGTAGCTACACTGTAGGTATGGCTGATGTCTTGATGGTTGAAGAAGGTGAATTTATTCACCGTGGTGCACCTTTGATTCAAGGTTCTATCGAACCTAAACACTTGCTTCAAGTTCGTGATGCCTTGTCAGTTGAAACTTACTTGCTCGGTGAAGTACAAAAAACTTACCGTTCACAAGGGGTTGAAATTGGTGACAAACACATCGAGGTAATGGTTCGCCAAATGCTTCGTAAAGTTCGTGTCATGGATAATGGTTCAACTGATATCCTTCCAGGTACTTTGATGGATATTTCTGACTTTGAAGCTTTGAATGAAACTGCACTCTTGAATGGTGAAATGCCTGCAACTGGTCGTCCAGTCTTGATGGGTATTACTAAAGCCTCTCTTGAAACAAATTCATTCTTGTCAGCTGCATCATTCCAAGAAACAACTCGTGTCCTTACTGATGCCGCAATTCGTGGTAAAGAAGATCACTTGCTTGGTTTGAAAGAAAATGTTATTATCGGTAAGATTATTCCTGCTGGTACAGGTATGTTCCGTTACCGTAACATTGAACCT
>rpoC_Lcl-106
ATGCGTATTGGTATCGCATCTCCACAAAAAATTCGTTACTGGTCATTCGGTGAAGTTAAAAAACCAGAAACAATTAACTATCGTACACAAAAACCTGAACGTGAAGGACTCTTTGATGAACGTATTTTCGGTCCTCAAAAAGACTGGGAATGTGCTTGTGGAAAACTTAAAGGTGTTTTCTACAAAAATCAAGTTTGTGAACTTTGTGGTGTCCAAGTAACAACTGCAAAATCACGTCGTGAACGTATGGGACATATTGAGCTTGCTGCTCCAATTTCACACATTTGGTACTTCAAAGGAATTCCATCACGTATGGGACTTGCTCTTGATATGAGTCCACGTGCACTTGAAGAAGTGATTTACTTTGCAAGTTATGTTGTGATTGATCCTAAAGAAACTGATCTTGAGAAGAAACAACTCTTGACTGAACGTGAATATCGTGAACAACTTTTGAAAAATGGTTTTGGTTCATTCGTTGCAAAAATGGGTGCTGAAGCGATTCAAGATTTGTTGAACGATGTTGATATTGATAAAGAAGTTTCTGAACTCAAAGAAGAGCTCAAAACAGTTACTGGACAACGTCGTGTAAAAATTATTCGTCGTTTGGACGTTTTGTCAGCTTTCAGAAAATCAGGAAATGCTTTATCTTGGATGGTCTTAAACGTATTACCAGTTATTCCACCAGATTTGCGTCCAATGGTTCAATTAGATGGTGGACGTTTTGCCACATCTGACTTGAATGACTTATACCGTCGTGTTATTAACCGTAATAACCGTTTGAAACGTTTGATGGAACTTAATGCTCCAAATATTATCGTTCAAAATGAAAAACGGATGCTTCAAGAAGCTGTTGATACTTTGATTGACAATGGTCGTCGTGGTCGTCCAATCACTGGTGCTGGTAACCGCCCATTGAAATCTCTTTCACACATGTTGAAAGGGAAACAAGGACGTTTCCGTCAAAACTTGCTTGGTAAACGTGTTGACTATTCTGGACGTTCAGTTATCGCTGTAGGTCCAACACTCAAAATGTACCAATGTGGTGTTCCGCGTGAAATGGCGATTGAGTTGTTCAAACCATTCGTAATGGCTCAACTTGTTAAGAAAGAATTGGCTGCTAATATTCGTGCGGCTAAACGTAAAGTTGAACGTCAAGATTCTGATGTTTGGGATGTACTTGAAACAGTTGTTAAAGAACACCCTGTTCTTCTTAACCGCGCACCTACGCTTCACCGTTTGGGGATTCAAGCTTTTGAACCAGTCTTAATTGATGGTAAAGCCATCCGTCTTCACCCACTTGCTTGTGAAGCCTATAACGCCGACTTTGACGGTGACCAAATGGCCATTCACTTGCCATTGTCTGAAGAAGCACAAGCTGAAGCACGTCTTTTGATGCTTGCTGCTGAACATATCTTGAACCCTAAAGATGGTAAACCAGTTGTTACACCATCTCAAGATATGGTCCTTGGTAACTACTATCTTACGATGGAAGAAAAAGGTCGTGAAGGCGAAGGAATGATTTTTTCAACTCCTGAAGAAGTTGAAATTGCAATGCGTAATGGTTATGTACATTTACATACTCGTATCGGTATCGCAACAAAATCACTCAACAAACCTTGGACAGAAAACCAAAAAGATAAAATCTTGGTAACCACTGTTGGTAAAGTTATTTTCAACTCAATCATTCCTGAAGGAATGCCTTACTTGAACGAACCAACTGATGTTAACTTGACAACTTCAACTGATGACCGTTTCTTTATGGATGCTGGTCAAGATATCAAAGAAGTTTTGGCTGGAATTGATACTGTTCGTCCATTCAAAAAAGGATATCTTGGAAATATCATCGCTGAAGTCTTCAAACGTTACCGTACAACAGCTACATCTGAGTACCTTGACCGCTTGAAAGACCTTGGTTACCACCAATCTACTTTGGCTGGTTTGACTGTGGGTATCGCCGATATCCCTGTTGTTGAAGATAAACATAAAATCATCGATGCTGCACACAAACGTGTGGAACAAATCACTAAACAATTCCGTCGTGGTTTGATTACTGATGATGAACGTTATAACGCTGTTACAGGTGTTTGGCGTGATGCAAAAGAAGCCCTTGAAAAACGATTGATTGATGAACAAGATTTGACAAACCCAATCGTTATGATGATGGACTCTGGAGCCCGTGGTAATATCTCTAACTTCTCTCAACTTGCTGGTATGCGTGGTTTGATGGCCGCTCCTAATGGTAAAATCATGGAATTGCCTATCATCTCAAACTTCCGTGAGGGTCTTTCTGTCTTGGAAATGTTCTTCTCAACTCACGGTGCCCGTAAAGGGATGACCGATACGGCCCTTAAGACAGCCGACTCTGGTTATCTTACTCGTCGTTTGGTTGACGTTGCCCAAGATGTTATCATTCGTGAAGACGACTGTGGAACTGACCGTGGACTTGTAATTTCTGATATTGCTACTGGTAAAGAAATGGTTGAACCACTCTTTGAACGTTTGGTAGGTCGTTATACTCGTAAATCAGTGCTTCATCCAGAAACTGGTGAAATGATTATTGCTGACGACACTTTGATTTCTGAAGATGTTGCCCGTAAAATTATTGATGCTGGTGTTAAAGAAGTAACTATCCGTTCAGTATTTACATGTAAAACTCCACATGGTGTATGTAAACATTGTTATGGTATCAACTTGGCAACAGGTGATGCTGTTGAAGTTGGTGAAGCTGTTGGTACAATCGCCGCTCAATCAATCGGTGAACCTGGTACTCAGTTGACAATGCGTACATTCCACACGGGTGGTGTTGCGTCAAGTTCAGATATCACTCAAGGTTTGCCTCGTGTTCAAGAAATCTTTGAAGCACGTAACCCTAAAGGGGAAGCAATCATCACTGAAGTAACTGGTACAGTTGAATCAATCGTTGAAGATCCTGCTACACGTACTCGTGAAATTACTGTTAAAGGTAAAACAGACACTCGTAGCTACACTGTAGGTATGGCTGATGTCTTGATGGTTGAAGAAGGTGAATTTATTCACCGTGGTGCACCTTTGATTCAAGGTTCTATCGAACCTAAACACTTGCTTCAAGTTCGTGATGCCTTGTCAGTTGAAACTTACTTGCTCGGTGAAGTACAAAAAACTTACCGTTCACAAGGGGTTGAAATTGGTGACAAACACATCGAGGTAATGGTTCGCCAAATGCTTCGTAAAGTTCGTGTCATGGATAATGGTTCAACTGATATCCTTCCAGGTACTTTGATGGATATTTCTGACTTTGAAGCTTTGAATGAAACTGCACTCTTGAATGGTGAAATGCCTGCAACTGGTCGTCCAGTCTTGATGGGTATTACTAAAGCCTCTCTTGAAACAAATTCATTCTTGTCAGCTGCATCATTCCAAGAAACAACTCGTGTCCTTACTGATGCCGCAATTCGTGGTAAAGAAGATCACTTGCTTGGTTTGAAAGAAAATGTTATTATCGGTAAGATTATTCCTGCTGGTACAGGTATGTTCCGTTACCGTAACATTGAACCT
>rpoC_Lcl-107
ATGCGTATTGGTATCGCATCTCCACAAAAAATTCGTTACTGGTCATTCGGTGAAGTTAAAAAACCAGAAACAATTAACTATCGTACACAAAAACCTGAACGTGAAGGACTCTTTGATGAACGTATTTTCGGTCCTCAAAAAGACTGGGAATGTGCTTGTGGAAAACTTAAAGGTGTTTTCTACAAAAATCAAGTTTGTGAACTTTGTGGTGTCCAAGTAACAACTGCAAAATCACGTCGTGAACGTATGGGACATATTGAGCTTGCTGCTCCAATTTCACACATTTGGTACTTCAAAGGAATTCCATCACGTATGGGACTTGCTCTTGATATGAGTCCACGTGCACTTGAAGAAGTGATTTACTTTGCAAGTTATGTTGTGATTGATCCTAAAGAAACTGATCTTGAGAAGAAACAACTCTTGACTGAACGTGAATATCGTGAACAACTTTTGAAAAATGGTTTTGGTTCATTCGTTGCAAAAATGGGTGCTGAAGCGATTCAAGATTTGTTGAACGATGTTGATATTGATAAAGAAGTTTCTGAACTCAAAGAAGAGCTCAAAACAGTTACTGGACAACGTCGTGTAAAAATTATTCGTCGTTTGGACGTTTTGTCAGCTTTCAGAAAATCAGGAAATGCTTTATCTTGGATGGTCTTAAACGTATTACCAGTTATTCCACCAGATTTGCGTCCAATGGTTCAATTAGATGGTGGACGTTTTGCCACATCTGACTTGAATGACTTATACCGTCGTGTTATTAACCGTAATAACCGTTTGAAACGTTTGATGGAACTTAATGCTCCAAATATTATCGTTCAAAATGAAAAACGGATGCTTCAAGAAGCTGTTGATACTTTGATTGACAATGGTCGTCGTGGTCGTCCAATCACTGGTGCTGGTAACCGCCCATTGAAATCTCTTTCACACATGTTGAAAGGGAAACAAGGACGTTTCCGTCAAAACTTGCTTGGTAAACGTGTTGACTATTCTGGACGTTCAGTTATCGCTGTAGGTCCAACACTCAAAATGTACCAATGTGGTGTTCCGCGTGAAATGGCGATTGAGTTGTTCAAACCATTCGTAATGGCTCAACTTGTTAAGAAAGAATTGGCTGCTAATATTCGTGCGGCTAAACGTAAAGTTGAACGTCAAGATTCTGATGTTTGGGATGTACTTGAAACAGTTGTTAAAGAACACCCTGTTCTTCTTAACCGCGCACCTACGCTTCACCGTTTGGGGATTCAAGCTTTTGAACCAGTCTTAATTGATGGTAAAGCCATCCGTCTTCACCCACTTGCTTGTGAAGCCTATAACGCCGACTTTGACGGTGACCAAATGGCCATTCACTTGCCATTGTCTGAAGAAGCACAAGCTGAAGCACGTCTTTTGATGCTTGCTGCTGAACATATCTTGAACCCTAAAGATGGTAAACCAGTTGTTACACCATCTCAAGATATGGTCCTTGGTAACTACTATCTTACGATGGAAGAAAAAGGTCGTGAAGGCGAAGGAATGATTTTTTCAACTCCTGAAGAAGTTGAAATTGCAATGCGTAATGGTTATGTACATTTACATACTCGTATCGGTATCGCAACAAAATCACTCAACAAACCTTGGACAGAAAACCAAAAAGATAAAATCTTGGTAACCACTGTTGGTAAAGTTATTTTCAACTCAATCATTCCTGAAGGAATGCCTTACTTGAACGAACCAACTGATGTTAACTTGACAACTTCAACTGATGACCGTTTCTTTATGGATGCTGGTCAAGATATCAAAGAAGTTTTGGCTGGAATTGATACTGTTCGTCCATTCAAAAAAGGATATCTTGGAAATATCATCGCTGAAGTCTTCAAACGTTACCGTACAACAGCTACATCTGAGTACCTTGACCGCTTGAAAGACCTTGGTTACCACCAATCTACTTTGGCTGGTTTGACTGTGGGTATCGCCGATATCCCTGTTGTTGAAGATAAACATAAAATCATCGATGCTGCACACAAACGTGTGGAACAAATCACTAAACAATTCCGTCGTGGTTTGATTACTGATGATGAACGTTATAACGCTGTTACAGGTGTTTGGCGTGATGCAAAAGAAGCCCTTGAAAAACGATTGATTGATGAACAAGATTTGACAAACCCAATCGTTATGATGATGGACTCTGGAGCCCGTGGTAATATCTCTAACTTCTCTCAACTTGCTGGTATGCGTGGTTTGATGGCCGCTCCTAATGGTAAAATCATGGAATTGCCTATCATCTCAAACTTCCGTGAGGGTCTTTCTGTCTTGGAAATGTTCTTCTCAACTCACGGTGCCCGTAAAGGGATGACCGATACGGCCCTTAAGACAGCCGACTCTGGTTATCTTACTCGTCGTTTGGTTGACGTTGCCCAAGATGTTATCATTCGTGAAGACGACTGTGGAACTGACCGTGGACTTGTAATTTCTGATATTGCTACTGGTAAAGAAATGGTTGAACCACTCTTTGAACGTTTGGTAGGTCGTTATACTCGTAAATCAGTGCTTCATCCAGAAACTGGTGAAATGATTATTGCTGACGACACTTTGATTTCTGAAGATGTTGCCCGTAAAATTATTGATGCTGGTGTTAAAGAAGTAACTATCCGTTCAGTATTTACATGTAAAACTCCACATGGTGTATGTAAACATTGTTATGGTATCAACTTGGCAACAGGTGATGCTGTTGAAGTTGGTGAAGCTGTTGGTACAATCGCCGCTCAATCAATCGGTGAACCTGGTACTCAGTTGACAATGCGTACATTCCACACGGGTGGTGTTGCGTCAAGTTCAGATATCACTCAAGGTTTGCCTCGTGTTCAAGAAATCTTTGAAGCACGTAACCCTAAAGGGGAAGCAATCATCACTGAAGTAACTGGTACAGTTGAATCAATCGTTGAAGATCCTGCTACACGTACTCGTGAAATTACTGTTAAAGGTAAAACAGACACTCGTAGCTACACTGTAGGTATGGCTGATGTCTTGATGGTTGAAGAAGGTGAATTTATTCACCGTGGTGCACCTTTGATTCAAGGTTCTATCGAACCTAAACACTTGCTTCAAGTTCGTGATGCCTTGTCAGTTGAAACTTACTTGCTCGGTGAAGTACAAAAAACTTACCGTTCACAAGGGGTTGAAATTGGTGACAAACACATCGAGGTAATGGTTCGCCAAATGCTTCGTAAAGTTCGTGTCATGGATAATGGTTCAACTGATATCCTTCCAGGTACTTTGATGGATATTTCTGACTTTGAAGCTTTGAATGAAACTGCACTCTTGAATGGTGAAATGCCTGCAACTGGTCGTCCAGTCTTGATGGGTATTACTAAAGCCTCTCTTGAAACAAATTCATTCTTGTCAGCTGCATCATTCCAAGAAACAACTCGTGTCCTTACTGATGCCGCAATTCGTGGTAAAGAAGATCACTTGCTTGGTTTGAAAGAAAATGTTATTATCGGTAAGATTATTCCTGCTGGTACAGGTATGTTCCGTTACCGTAACATTGAACCT
>rpoC_Lcl-108
ATGCGTATTGGTATCGCATCTCCACAAAAAATTCGTTACTGGTCATTCGGTGAAGTTAAAAAACCAGAAACAATTAACTATCGTACACAAAAACCTGAACGTGAAGGACTCTTTGATGAACGTATTTTCGGTCCTCAAAAAGACTGGGAATGTGCTTGTGGAAAACTTAAAGGTGTTTTCTACAAAAATCAAGTCTGTGAACTTTGTGGTGTTCAAGTAACAACTGCAAAATCACGTCGTGAACGTATGGGACATATTGAGCTTGCTGCTCCAATTTCACACATTTGGTACTTCAAAGGAATTCCATCACGTATGGGACTTGCTCTTGATATGAGTCCACGTGCACTTGAAGAAGTGATTTACTTTGCAAGTTATGTTGTGATTGATCCTAAAGAAACTGATCTTGAGAAGAAACAACTCTTGACTGAACGTGAATATCGTGAACAACTTTTGAAAAATGGTTTTGGTTCATTCGTTGCAAAAATGGGTGCTGAAGCGATTCAAGATTTGTTGAACGATGTTGATATTGATAAAGAAGTTTCTGAACTCAAAGAAGAGCTCAAAACAGTTACTGGACAACGTCGTGTAAAAATTATTCGTCGTTTGGACGTTTTGTCAGCTTTCAGAAAATCAGGAAATGCTTTATCTTGGATGGTCTTAAACGTATTACCAGTTATTCCACCAGATTTGCGTCCAATGGTTCAATTGGATGGTGGACGTTTTGCCACATCTGACTTGAATGACTTATACCGTCGTGTTATTAACCGTAATAACCGTTTGAAACGTTTGATGGAACTTAATGCTCCAAATATTATCGTTCAAAATGAAAAACGGATGCTTCAAGAAGCTGTTGATACTTTGATTGACAATGGTCGTCGTGGTCGTCCAATCACTGGTGCTGGTAACCGCCCATTGAAATCTCTTTCACACATGTTGAAAGGGAAACAAGGACGTTTCCGTCAAAACTTACTTGGTAAACGTGTTGACTATTCTGGACGTTCAGTTATCGCTGTAGGTCCAACACTCAAAATGTACCAATGTGGTGTTCCGCGTGAAATGGCGATTGAGTTGTTCAAACCATTCGTAATGGCTCAACTTGTTAAGAAAGAATTGGCTGCTAATATTCGTGCGGCTAAACGTAAAGTTGAACGTCAAGATTCTGATGTTTGGGATGTACTTGAAACAGTTGTTAAAGAACACCCTGTTCTTCTTAACCGCGCACCTACGCTTCACCGTTTAGGTATTCAAGCTTTTGAACCTGTCTTAATTGATGGTAAAGCCATCCGTCTTCACCCACTTGCTTGTGAAGCCTATAACGCCGACTTTGACGGTGACCAAATGGCCATTCACTTGCCATTGTCTGAAGAAGCACAAGCTGAAGCACGTCTTTTGATGCTTGCTGCTGAACATATCTTGAACCCTAAAGATGGTAAACCAGTTGTTACACCATCTCAAGATATGGTCCTTGGTAACTACTATCTTACTATGGAAGAAAAAGGTCGTGAAGGCGAAGGAATGATTTTTGCAACTCCTGAAGAAGTTGAAATTGCAATGCGTAATGGTTATGTACATTTACATACTCGTATCGGTATCGCAACAAAATCACTCAACAAACCTTGGACAGAAAACCAAAAAGATAAAATCTTGGTAACTACTGTTGGTAAAGTTATTTTCAACTCAATCATTCCTGAAGGAATGTCTTACTTGAACGAACCAACTGATGTTAACTTGACAACTTCAACTGATGACCGTTTCTTTATGGATGCTGGTCAAGATATCAAAGAAGTTTTGGCTGGAATTGATACTGTTCGTCCATTCAAAAAAGGATATCTTGGAAATATCATCGCTGAAGTCTTCAAACGTTACCGTACAACAGCTACATCTGAGTACCTTGACCGCTTGAAAAACCTTGGTTACCACCAATCTACTTTGGCTGGTTTGACTGTGGGTATCGCTGATATCCCTGTTGTTGAAGATAAACATAAAATCATCGATGCTGCACACAAACGTGTGGAACAAATCACTAAACAATTCCGTCGTGGTTTGATTACTGATGATGAACGTTATAACGCTGTTACAGGTGTTTGGCGTGATGCAAAAGAAGCCCTTGAAAAACGATTGATTGATGAACAGGATTTGACAAACCCAATCGTTATGATGATGGACTCTGGAGCCCGTGGTAATATCTCTAACTTCTCTCAACTTGCTGGTATGCGTGGTTTGATGGCCGCTCCTAATGGTAAAATCATGGAATTGCCTATCATCTCAAACTTCCGTGAGGGTCTTTCTGTCTTGGAAATGTTCTTCTCAACTCACGGTGCCCGTAAAGGGATGACCGATACGGCCCTTAAGACAGCCGACTCTGGTTATCTTACTCGTCGTTTGGTTGACGTTGCCCAAGATGTTATTATTCGTGAAGACGATTGTGGAACTGACCGTGGACTTGTAATTTCTGATATTGCTACTGGTAAAGAAATGGTTGAACCACTCTTTGAACGTTTGGTAGGTCGTTATACTCGTAAATCAGTGCTTCATCCAGAAACTGGTGAAATGATTATTGCTGACGACACTTTGATTTCTGAAGATGTTGCCCGTAAAATTATTGATGCTGGTGTTAAAGAAGTAACTATCCGTTCAGTATTTACATGTAAAACTCCACATGGTGTATGTAAACATTGTTATGGTATCAACTTGGCAACAGGTGATGCTGTTGAAGTTGGTGAAGCTGTTGGTACAATCGCCGCTCAATCAATCGGTGAACCTGGTACTCAATTGACAATGCGTACATTCCACACGGGTGGTGTTGCGTCAAGTTCAGATATCACTCAAGGTTTGCCTCGTGTTCAAGAAATCTTTGAAGCACGTAACCCTAAAGGGGAAGCAATCATCACTGAAGTAACTGGTACAGTTGAATCAATCGTTGAAGATCCTGCTACACGTACTCGTGAAATTACTGTTAAAGGTAAAACAGACACTCGTAGCTACACTGTAGGTATGGCTGATGTCTTGATGGTTGAAGAAGGTGAATTTATTCACCGTGGTGCACCTTTGATTCAAGGTTCTATCGAACCTAAACACTTGCTTCAAGTTCGTGATGCCTTGTCAGTTGAAACTTACTTGCTCGGTGAAGTACAAAAAACTTACCGTTCACAAGGGGTTGAAATTGGTGACAAACACATCGAGGTAATGGTTCGCCAAATGCTTCGTAAAGTTCGTGTCATGGATAATGGTTCAACTGATATCCTTCCAGGTACTTTGATGGATATTTCTGACTTTGAAGCTTTGAATGAAACTGCACTCTTGAATGGTGAAATGCCTGCAACTGGTCGTCCAGTCTTGATGGGTATTACTAAAGCCTCTCTTGAAACAAATTCATTCTTGTCAGCTGCATCATTCCAAGAAACAACTCGTGTCCTTACTGATGCCGCAATTCGTGGTAAAGAAGATCACTTGCTTGGTTTGAAAGAAAATGTTATTATCGGTAAGATTATTCCTGCTGGTACAGGTATGTTCCGTTACCGTAACATTGAACCT
>rpoC_Lcl-109
ATGCGTATTGGTATCGCATCTCCACAAAAAATTCGTTACTGGTCATTCGGTGAAGTTAAAAAACCAGAAACAATTAACTATCGTACACAAAAACCTGAACGTGAAGGACTCTTTGATGAACGTATTTTCGGTCCTCAAAAAGACTGGGAATGTGCTTGTGGAAAACTTAAAGGTGTTTTCTACAAAAATCAAGTTTGTGAACTTTGTGGTGTCCAAGTAACAACTGCAAAATCACGTCGTGAACGTATGGGACATATTGAGCTTGCTGCTCCAATTTCACACATTTGGTACTTCAAAGGAATTCCATCACGTATGGGACTTGCTCTTGATATGAGTCCACGTGCACTTGAAGAAGTGATTTACTTTGCAAGTTATGTTGTGATTGATCCTAAAGAAACTGATCTTGAGAAGAAACAACTCTTGACTGAACGTGAATATCGTGAACAACTTTTGAAAAATGGTTTTGGTTCATTCGTTGCAAAAATGGGTGCTGAAGCGATTCAAGATTTGTTGAACGATGTTGATATTGATAAAGAAGTTTCTGAACTCAAAGAAGAGCTCAAAACAGTTACTGGACAACGTCGTGTAAAAATTATTCGTCGTTTGGACGTTTTGTCAGCTTTCAGAAAATCAGGAAATGCTTTATCTTGGATGGTCTTAAACGTATTACCAGTTATTCCACCAGATTTGCGTCCAATGGTTCAATTAGATGGTGGACGTTTTGCCACATCTGACTTGAATGACTTATACCGTCGTGTTATTAACCGTAATAACCGTTTGAAACGTTTGATGGAACTTAATGCTCCAAATATTATCGTTCAAAATGAAAAACGGATGCTTCAAGAAGCTGTTGATACTTTGATTGACAATGGTCGTCGTGGTCGTCCAATCACTGGTGCTGGTAACCGCCCATTGAAATCTCTTTCACACATGTTGAAAGGGAAACAAGGACGTTTCCGTCAAAACTTGCTTGGTAAACGTGTTGACTATTCTGGACGTTCAGTTATCGCTGTAGGTCCAACACTCAAAATGTACCAATGTGGTGTTCCGCGTGAAATGGCGATTGAGTTGTTCAAACCATTCGTAATGGCTCAACTTGTTAAGAAAGAATTGGCTGCTAATATTCGTGCGGCTAAACGTAAAGTTGAACGTCAAGATTCTGATGTTTGGGATGTACTTGAAACAGTTGTTAAAGAACACCCTGTTCTTCTTAACCGCGCACCTACGCTTCACCGTTTGGGGATTCAAGCTTTTGAACCAGTCTTAATTGATGGTAAAGCCATCCGTCTTCACCCACTTGCTTGTGAAGCCTATAACGCCGACTTTGACGGTGACCAAATGGCCATTCACTTGCCATTGTCTGAAGAAGCACAAGCTGAAGCACGTCTTTTGATGCTTGCTGCTGAACATATCTTGAACCCTAAAGATGGTAAACCAGTTGTTACACCATCTCAAGATATGGTCCTTGGTAACTACTATCTTACGATGGAAGAAAAAGGTCGTGAAGGCGAAGGAATGATTTTTTCAACTCCTGAAGAAGTTGAAATTGCAATGCGTAATGGTTATGTACATTTACATACTCGTATCGGTATCGCAACAAAATCACTCAACAAACCTTGGACAGAAAACCAAAAAGATAAAATCTTGGTAACCACTGTTGGTAAAGTTATTTTCAACTCAATCATTCCTGAAGGAATGCCTTACTTGAACGAACCAACTGATGTTAACTTGACAACTTCAACTGATGACCGTTTCTTTATGGATGCTGGTCAAGATATCAAAGAAGTTTTGGCTGGAATTGATACTGTTCGTCCATTCAAAAAAGGATATCTTGGAAATATCATCGCTGAAGTCTTCAAACGTTACCGTACAACAGCTACATCTGAGTACCTTGACCGCTTGAAAGACCTTGGTTACCACCAATCTACTTTGGCTGGTTTGACTGTGGGTATCGCCGATATCCCTGTTGTTGAAGATAAACATAAAATCATCGATGCTGCACACAAACGTGTGGAACAAATCACTAAACAATTCCGTCGTGGTTTGATTACTGATGATGAACGTTATAACGCTGTTACAGGTGTTTGGCGTGATGCAAAAGAAGCCCTTGAAAAACGATTGATTGATGAACAAGATTTGACAAACCCAATCGTTATGATGATGGACTCTGGAGCCCGTGGTAATATCTCTAACTTCTCTCAACTTGCTGGTATGCGTGGTTTGATGGCCGCTCCTAATGGTAAAATCATGGAATTGCCTATCATCTCAAACTTCCGTGAGGGTCTTTCTGTCTTGGAAATGTTCTTCTCAACTCACGGTGCCCGTAAAGGGATGACCGATACGGCCCTTAAGACAGCCGACTCTGGTTATCTTACTCGTCGTTTGGTTGACGTTGCCCAAGATGTTATCATTCGTGAAGACGACTGTGGAACTGACCGTGGACTTGTAATTTCTGATATTGCTACTGGTAAAGAAATGGTTGAACCACTCTTTGAACGTTTGGTAGGTCGTTATACTCGTAAATCAGTGCTTCATCCAGAAACTGGTGAAATGATTATTGCTGACGACACTTTGATTTCTGAAGATGTTGCCCGTAAAATTATTGATGCTGGTGTTAAAGAAGTAACTATCCGTTCAGTATTTACATGTAAAACTCCACATGGTGTATGTAAACATTGTTATGGTATCAACTTGGCAACAGGTGATGCTGTTGAAGTTGGTGAAGCTGTTGGTACAATCGCCGCTCAATCAATCGGTGAACCTGGTACTCAGTTGACAATGCGTACATTCCACACGGGTGGTGTTGCGTCAAGTTCAGATATCACTCAAGGTTTGCCTCGTGTTCAAGAAATCTTTGAAGCACGTAACCCTAAAGGGGAAGCAATCATCACTGAAGTAACTGGTACAGTTGAATCAATCGTTGAAGATCCTGCTACACGTACTCGTGAAATTACTGTTAAAGGTAAAACAGACACTCGTAGCTACACTGTAGGTATGGCTGATGTCTTGATGGTTGAAGAAGGTGAATTTATTCACCGTGGTGCACCTTTGATTCAAGGTTCTATCGAACCTAAACACTTGCTTCAAGTTCGTGATGCCTTGTCAGTTGAAACTTACTTGCTCGGTGAAGTACAAAAAACTTACCGTTCACAAGGGGTTGAAATTGGTGACAAACACATCGAGGTAATGGTTCGCCAAATGCTTCGTAAAGTTCGTGTCATGGATAATGGTTCAACTGATATCCTTCCAGGTACTTTGATGGATATTTCTGACTTTGAAGCTTTGAATGAAACTGCACTCTTGAATGGTGAAATGCCTGCAACTGGTCGTCCAGTCTTGATGGGTATTACTAAAGCCTCTCTTGAAACAAATTCATTCTTGTCAGCTGCATCATTCCAAGAAACAACTCGTGTCCTTACTGATGCCGCAATTCGTGGTAAAGAAGATCACTTGCTTGGTTTGAAAGAAAATGTTATTATCGGTAAGATTATTCCTGCTGGTACAGGTATGTTCCGTTACCGTAACATTGAACCT
>rpoC_Lcl-110
ATGCGTATTGGTATCGCATCTCCACAAAAAATTCGTTACTGGTCATTCGGTGAAGTTAAAAAACCAGAAACAATTAACTATCGTACACAAAAACCTGAACGTGAAGGACTCTTTGATGAACGTATTTTCGGTCCTCAAAAAGACTGGGAATGTGCTTGTGGAAAACTTAAAGGTGTTTTCTACAAAAATCAAGTTTGTGAACTTTGTGGTGTCCAAGTAACAACTGCAAAATCACGTCGTGAACGTATGGGACATATTGAGCTTGCTGCTCCAATTTCACACATTTGGTACTTCAAAGGAATTCCATCACGTATGGGACTTGCTCTTGATATGAGTCCACGTGCACTTGAAGAAGTGATTTACTTTGCAAGTTATGTTGTGATTGATCCTAAAGAAACTGATCTTGAGAAGAAACAACTCTTGACTGAACGTGAATATCGTGAACAACTTTTGAAAAATGGTTTTGGTTCATTCGTTGCAAAAATGGGTGCTGAAGCGATTCAAGATTTGTTGAACGATGTTGATATTGATAAAGAAGTTTCTGAACTCAAAGAAGAGCTCAAAACAGTTACTGGACAACGTCGTGTAAAAATTATTCGTCGTTTGGACGTTTTGTCAGCTTTCAGAAAATCAGGAAATGCTTTATCTTGGATGGTCTTAAACGTATTACCAGTTATTCCACCAGATTTGCGTCCAATGGTTCAATTAGATGGTGGACGTTTTGCCACATCTGACTTGAATGACTTATACCGTCGTGTTATTAACCGTAATAACCGTTTGAAACGTTTGATGGAACTTAATGCTCCAAATATTATCGTTCAAAATGAAAAACGGATGCTTCAAGAAGCTGTTGATACTTTGATTGACAATGGTCGTCGTGGTCGTCCAATCACTGGTGCTGGTAACCGCCCATTGAAATCTCTTTCACACATGTTGAAAGGGAAACAAGGACGTTTCCGTCAAAACTTGCTTGGTAAACGTGTTGACTATTCTGGACGTTCAGTTATCGCTGTAGGTCCAACACTCAAAATGTACCAATGTGGTGTTCCGCGTGAAATGGCGATTGAGTTGTTCAAACCATTCGTAATGGCTCAACTTGTTAAGAAAGAATTGGCTGCTAATATTCGTGCGGCTAAACGTAAAGTTGAACGTCAAGATTCTGATGTTTGGGATGTACTTGAAACAGTTGTTAAAGAACACCCTGTTCTTCTTAACCGCGCACCTACGCTTCACCGTTTGGGGATTCAAGCTTTTGAACCAGTCTTAATTGATGGTAAAGCCATCCGTCTTCACCCACTTGCTTGTGAAGCCTATAACGCCGACTTTGACGGTGACCAAATGGCCATTCACTTGCCATTGTCTGAAGAAGCACAAGCTGAAGCACGTCTTTTGATGCTTGCTGCTGAACATATCTTGAACCCTAAAGATGGTAAACCAGTTGTTACACCATCTCAAGATATGGTCCTTGGTAACTACTATCTTACGATGGAAGAAAAAGGTCGTGAAGGCGAAGGAATGATTTTTTCAACTCCTGAAGAAGTTGAAATTGCAATGCGTAATGGTTATGTACATTTACATACTCGTATCGGTATCGCAACAAAATCACTCAACAAACCTTGGACAGAAAACCAAAAAGATAAAATCTTGGTAACCACTGTTGGTAAAGTTATTTTCAACTCAATCATTCCTGAAGGAATGCCTTACTTGAACGAACCAACTGATGTTAACTTGACAACTTCAACTGATGACCGTTTCTTTATGGATGCTGGTCAAGATATCAAAGAAGTTTTGGCTGGAATTGATACTGTTCGTCCATTCAAAAAAGGATATCTTGGAAATATCATCGCTGAAGTCTTCAAACGTTACCGTACAACAGCTACATCTGAGTACCTTGACCGCTTGAAAGACCTTGGTTACCACCAATCTACTTTGGCTGGTTTGACTGTGGGTATCGCCGATATCCCTGTTGTTGAAGATAAACATAAAATCATCGATGCTGCACACAAACGTGTGGAACAAATCACTAAACAATTCCGTCGTGGTTTGATTACTGATGATGAACGTTATAACGCTGTTACAGGTGTTTGGCGTGATGCAAAAGAAGCCCTTGAAAAACGATTGATTGATGAACAAGATTTGACAAACCCAATCGTTATGATGATGGACTCTGGAGCCCGTGGTAATATCTCTAACTTCTCTCAACTTGCTGGTATGCGTGGTTTGATGGCCGCTCCTAATGGTAAAATCATGGAATTGCCTATCATCTCAAACTTCCGTGAGGGTCTTTCTGTCTTGGAAATGTTCTTCTCAACTCACGGTGCCCGTAAAGGGATGACCGATACGGCCCTTAAGACAGCCGACTCTGGTTATCTTACTCGTCGTTTGGTTGACGTTGCCCAAGATGTTATCATTCGTGAAGACGACTGTGGAACTGACCGTGGACTTGTAATTTCTGATATTGCTACTGGTAAAGAAATGGTTGAACCACTCTTTGAACGTTTGGTAGGTCGTTATACTCGTAAATCAGTGCTTCATCCAGAAACTGGTGAAATGATTATTGCTGACGACACTTTGATTTCTGAAGATGTTGCCCGTAAAATTATTGATGCTGGTGTTAAAGAAGTAACTATCCGTTCAGTATTTACATGTAAAACTCCACATGGTGTATGTAAACATTGTTATGGTATCAACTTGGCAACAGGTGATGCTGTTGAAGTTGGTGAAGCTGTTGGTACAATCGCCGCTCAATCAATCGGTGAACCTGGTACTCAGTTGACAATGCGTACATTCCACACGGGTGGTGTTGCGTCAAGTTCAGATATCACTCAAGGTTTGCCTCGTGTTCAAGAAATCTTTGAAGCACGTAACCCTAAAGGGGAAGCAATCATCACTGAAGTAACTGGTACAGTTGAATCAATCGTTGAAGATCCTGCTACACGTACTCGTGAAATTACTGTTAAAGGTAAAACAGACACTCGTAGCTACACTGTAGGTATGGCTGATGTCTTGATGGTTGAAGAAGGTGAATTTATTCACCGTGGTGCACCTTTGATTCAAGGTTCTATCGAACCTAAACACTTGCTTCAAGTTCGTGATGCCTTGTCAGTTGAAACTTACTTGCTCGGTGAAGTACAAAAAACTTACCGTTCACAAGGGGTTGAAATTGGTGACAAACACATCGAGGTAATGGTTCGCCAAATGCTTCGTAAAGTTCGTGTCATGGATAATGGTTCAACTGATATCCTTCCAGGTACTTTGATGGATATTTCTGACTTTGAAGCTTTGAATGAAACTGCACTCTTGAATGGTGAAATGCCTGCAACTGGTCGTCCAGTCTTGATGGGTATTACTAAAGCCTCTCTTGAAACAAATTCATTCTTGTCAGCTGCATCATTCCAAGAAACAACTCGTGTCCTTACTGATGCCGCAATTCGTGGTAAAGAAGATCACTTGCTTGGTTTGAAAGAAAATGTTATTATCGGTAAGATTATTCCTGCTGGTACAGGTATGTTCCGTTACCGTAACATTGAACCT
>rpoC_Lcl-111
ATGCGTATTGGTATCGCATCTCCACAAAAAATTCGTTACTGGTCATTCGGTGAAGTTAAAAAACCAGAAACAATTAACTATCGTACACAAAAACCTGAACGTGAAGGACTCTTTGATGAACGTATTTTCGGTCCTCAAAAAGACTGGGAATGTGCTTGTGGAAAACTTAAAGGTGTTTTCTACAAAAATCAAGTCTGTGAACTTTGTGGTGTTCAAGTAACAACTGCAAAATCACGTCGTGAACGTATGGGACATATTGAGCTTGCTGCTCCAATTTCACACATTTGGTACTTCAAAGGAATTCCATCACGTATGGGACTTGCTCTTGATATGAGTCCACGTGCACTTGAAGAAGTGATTTACTTTGCAAGTTATGTTGTGATTGATCCTAAAGAAACTGATCTTGAGAAGAAACAACTCTTGACTGAACGTGAATATCGTGAACAACTTTTGAAAAATGGTTTTGGTTCATTCGTTGCAAAAATGGGTGCTGAAGCGATTCAAGATTTGTTGAACGATGTTGATATTGATAAAGAAGTTTCTGAACTCAAAGAAGAGCTCAAAACAGTTACTGGACAACGTCGTGTAAAAATTATTCGTCGTTTGGACGTTTTGTCAGCTTTCAGAAAATCAGGAAATGCTTTATCTTGGATGGTCTTAAACGTATTACCAGTTATTCCACCAGATTTGCGTCCAATGGTTCAATTGGATGGTGGACGTTTTGCCACATCTGACTTGAATGACTTATACCGTCGTGTTATTAACCGTAATAACCGTTTGAAACGTTTGATGGAACTTAATGCTCCAAATATTATCGTTCAAAATGAAAAACGGATGCTTCAAGAGGCTGTTGATACTTTGATTGACAATGGTCGTCGTGGTCGTCCAATCACTGGTGCTGGTAACCGCCCATTGAAATCTCTTTCACACATGTTGAAAGGGAAACAAGGACGTTTCCGTCAAAACTTACTTGGTAAACGTGTTGACTATTCTGGACGTTCAGTTATCGCTGTAGGTCCAACACTCAAAATGTACCAATGTGGTGTTCCGCGTGAAATGGCGATTGAGTTGTTCAAACCATTCGTAATGGCTCAACTTGTTAAGAAAGAATTGGCTGCTAATATTCGTGCGGCTAAACGTAAAGTTGAACGTCAAGATTCTGATGTTTGGGATGTACTTGAAACAGTTGTTAAAGAACACCCTGTTCTTCTTAACCGCGCACCTACGCTTCACCGTTTAGGTATTCAAGCTTTTGAACCAGTCTTAATTGATGGTAAAGCCATCCGTCTTCACCCACTTGCTTGTGAAGCCTATAACGCCGACTTTGACGGTGACCAAATGGCCATTCACTTGCCATTGTCTGAAGAAGCACAAGCTGAAGCACGTCTTTTGATGCTTGCTGCTGAACATATCTTGAACCCTAAAGATGGTAAACCAGTTGTTACACCATCTCAAGATATGGTCCTTGGTAACTACTATCTTACTATGGAAGAAAAAGGTCGTGAAGGCGAAGGAATGATTTTTGCAACTCCTGAAGAAGTTGAAATTGCAATGCGTAATGGTTATGTACATTTACATACTCGTATCGGTATCGCAACAAAATCACTCAACAAACCTTGGACAGAAAACCAAAAAGATAAAATCTTGGTAACTACTGTTGGTAAAGTTATTTTCAACTCAATCATTCCTGAAGGAATGCCTTACTTGAACGAACCAACTGATGTTAACTTGACAACTTCAACTGATGACCGTTTCTTTATGGATGCTGGTCAAGATATCAAAGAAGTTTTGGCTGGAATTGATACTGTTCGTCCATTCAAAAAAGGATATCTTGGAAATATCATCGCTGAAGTCTTCAAACGTTACCGTACAACAGCTACATCTGAGTACCTTGACCGCTTGAAAAACCTTGGTTACCACCAATCTACTTTGGCTGGTTTGACTGTGGGTATCGCTGATATCCCTGTTGTTGAAGATAAACATAAAATCATCGATGCTGCACACAAACGTGTGGAACAAATCACTAAACAATTCCGTCGTGGTTTGATTACTGATGATGAACGTTATAACGCTGTTACAGGTGTTTGGCGTGATGCAAAAGAAGCCCTTGAAAAACGATTGATTGATGAACAGGATTTGACAAACCCAATCGTTATGATGATGGACTCTGGAGCCCGTGGTAATATCTCTAACTTCTCTCAACTTGCTGGTATGCGTGGTTTGATGGCCGCTCCTAATGGTAAAATCATGGAATTGCCTATCATCTCAAACTTCCGTGAGGGTCTTTCTGTCTTGGAAATGTTCTTCTCAACTCACGGTGCCCGTAAAGGGATGACCGATACGGCCCTTAAGACAGCCGACTCTGGTTATCTTACTCGTCGTTTGGTTGACGTTGCCCAAGATGTTATTATTCGTGAAGACGATTGTGGAACTGACCGTGGACTTGTAATTTCTGATATTGCTACTGGTAAAGAAATGGTTGAACCACTCTTTGAACGTTTGGTAGGTCGTTATACTCGTAAATCAGTGCTTCATCCAGAAACTGGTGAAATGATTATTGCTGACGACACTTTGATTTCTGAAGATGTTGCCCGTAAAATTATTGATGCTGGTGTTAAAGAAGTAACTATCCGTTCAGTATTTACATGTAAAACTCCACATGGTGTATGTAAACATTGTTATGGTATCAACTTGGCAACAGGTGATGCTGTTGAAGTTGGTGAAGCTGTTGGTACAATCGCCGCTCAATCAATCGGTGAACCTGGTACTCAATTGACAATGCGTACATTCCACACGGGTGGTGTTGCGTCAAGTTCAGATATCACTCAAGGTTTGCCTCGTGTTCAAGAAATCTTTGAAGCACGTAACCCTAAAGGGGAAGCAATCATCACTGAAGTAACTGGTACAGTTGAATCAATCGTTGAAGATCCTGCTACACGTACTCGTGAAATTACTGTTAAAGGTAAAACAGACACTCGTAGCTACACTGTAGGTATGGCTGATGTCTTGATGGTTGAAGAAGGTGAATTTATTCACCGTGGTGCACCTTTGATTCAAGGTTCTATCGAACCTAAACACTTGCTTCAAGTTCGTGATGCCTTGTCAGTTGAAACTTACTTGCTCGGTGAAGTACAAAAAACTTACCGTTCACAAGGGGTTGAAATTGGTGACAAACACATCGAGGTAATGGTTCGCCAAATGCTTCGTAAAGTTCGTGTCATGGATAATGGTTCAACTGATATCCTTCCAGGTACTTTGATGGATATTTCTGACTTTGAAGCTTTGAATGAAACTGCACTCTTGAATGGTGAAATGCCTGCAACTGGTCGTCCAGTCTTGATGGGTATTACTAAAGCCTCTCTTGAAACAAATTCATTCTTGTCAGCTGCATCATTCCAAGAAACAACTCGTGTCCTTACTGATGCCGCAATTCGTGGTAAAGAAGATCACTTGCTTGGTTTGAAAGAAAATGTTATTATCGGTAAGATTATTCCTGCTGGTACAGGTATGTTCCGTTACCGTAACATTGAACCT
>rpoC_Lcl-112
ATGCGTATTGGTATCGCATCTCCACAAAAAATTCGTTACTGGTCATTCGGTGAAGTTAAAAAACCAGAAACAATTAACTATCGTACACAAAAACCTGAACGTGAAGGACTCTTTGATGAACGTATTTTCGGTCCTCAAAAAGACTGGGAATGTGCTTGTGGAAAACTTAAAGGTGTTTTCTACAAAAATCAAGTTTGTGAACTTTGTGGTGTCCAAGTAACAACTGCAAAATCACGTCGTGAACGTATGGGACATATTGAGCTTGCTGCTCCAATTTCACACATTTGGTACTTCAAAGGAATTCCATCACGTATGGGACTTGCTCTTGATATGAGTCCACGTGCACTTGAAGAAGTGATTTACTTTGCAAGTTATGTTGTGATTGATCCTAAAGAAACTGATCTTGAGAAGAAACAACTCTTGACTGAACGTGAATATCGTGAACAACTTTTGAAAAATGGTTTTGGTTCATTCGTTGCAAAAATGGGTGCTGAAGCGATTCAAGATTTGCTGAACGATGTTGATATTGATAAAGAAGTTTCTGAACTCAAAGAAGAGCTCAAAACAGTTACTGGACAACGTCGTGTAAAAATTATTCGTCGTTTGGACGTTTTGTCAGCTTTCAGAAAATCAGGAAATGCTTTATCTTGGATGGTCTTAAACGTATTACCAGTTATTCCACCAGATTTGCGTCCAATGGTTCAATTAGATGGTGGACGTTTTGCCACATCTGACTTGAATGACTTATACCGTCGTGTTATTAACCGTAATAACCGTTTGAAACGTTTGATGGAACTTAATGCTCCAAATATTATCGTTCAAAATGAAAAACGGATGCTTCAAGAAGCTGTTGATACTTTGATTGACAATGGTCGTCGTGGTCGTCCAATCACTGGTGCTGGTAACCGCCCATTGAAATCTCTTTCACACATGTTGAAAGGGAAACAAGGACGTTTCCGTCAAAACTTGCTTGGTAAACGTGTTGACTATTCTGGACGTTCAGTTATCGCTGTAGGTCCAACACTCAAAATGTACCAATGTGGTGTTCCGCGTGAAATGGCGATTGAGTTGTTCAAACCATTCGTAATGGCTCAACTTGTTAAGAAAGAATTGGCTGCTAATATTCGTGCGGCTAAACGTAAAGTTGAACGTCAAGATTCTGATGTTTGGGATGTACTTGAAACAGTTGTTAAAGAACACCCTGTTCTTCTTAACCGCGCACCTACGCTTCACCGTTTGGGGATTCAAGCTTTTGAACCAGTCTTAATTGATGGTAAAGCCATCCGTCTTCACCCACTTGCTTGTGAAGCCTATAACGCCGACTTTGACGGTGACCAAATGGCCATTCACTTGCCATTGTCTGAAGAAGCACAAGCTGAAGCACGTCTTTTGATGCTTGCTGCTGAACATATCTTGAACCCTAAAGATGGTAAACCAGTTGTTACACCATCTCAAGATATGGTCCTTGGTAACTACTATCTTACGATGGAAGAAAAAGGTCGTGAAGGCGAAGGAATGATTTTTTCAACTCCTGAAGAAGTTGAAATTGCAATGCGTAATGGTTATGTACATTTACATACTCGTATCGGTATCGCAACAAAATCACTCAACAAACCTTGGACAGAAAACCAAAAAGATAAAATCTTGGTAACCACTGTTGGTAAAGTTATTTTCAACTCAATCATTCCTGAAGGAATGCCTTACTTGAACGAACCAACTGATGTTAACTTGACAACTTCAACTGATGACCGTTTCTTTATGGATGCTGGTCAAGATATCAAAGAAGTTTTGGCTGGAATTGATACTGTTCGTCCATTCAAAAAAGGATATCTTGGAAATATCATCGCTGAAGTCTTCAAACGTTACCGTACAACAGCTACATCTGAGTACCTTGACCGCTTGAAAGACCTTGGTTACCACCAATCTACTTTGGCTGGTTTGACTGTGGGTATCGCCGATATCCCTGTTGTTGAAGATAAACATAAAATCATCGATGCTGCACACAAACGTGTGGAACAAATCACTAAACAATTCCGTCGTGGTTTGATTACTGATGATGAACGTTATAACGCTGTTACAGGTGTTTGGCGTGATGCAAAAGAAGCCCTTGAAAAACGATTGATTGATGAACAAGATTTGACAAACCCAATCGTTATGATGATGGACTCTGGAGCCCGTGGTAATATCTCTAACTTCTCTCAACTTGCTGGTATGCGTGGTTTGATGGCCGCTCCTAATGGTAAAATCATGGAATTGCCTATCATCTCAAACTTCCGTGAGGGTCTTTCTGTCTTGGAAATGTTCTTCTCAACTCACGGTGCCCGTAAAGGGATGACCGATACGGCCCTTAAGACAGCCGACTCTGGTTATCTTACTCGTCGTTTGGTTGACGTTGCCCAAGATGTTATCATTCGTGAAGACGACTGTGGAACTGACCGTGGACTTGTAATTTCTGATATTGCTACTGGTAAAGAAATGGTTGAACCACTCTTTGAACGTTTGGTAGGTCGTTATACTCGTAAATCAGTGCTTCATCCAGAAACTGGTGAAATGATTATTGCTGACGACACTTTGATTTCTGAAGATGTTGCCCGTAAAATTATTGATGCTGGTGTTAAAGAAGTAACTATCCGTTCAGTATTTACATGTAAAACTCCACATGGTGTATGTAAACATTGTTATGGTATCAACTTGGCAACAGGTGATGCTGTTGAAGTTGGTGAAGCTGTTGGTACAATCGCCGCTCAATCAATCGGTGAACCTGGTACTCAGTTGACAATGCGTACATTCCACACGGGTGGTGTTGCGTCAAGTTCAGATATCACTCAAGGTTTGCCTCGTGTTCAAGAAATCTTTGAAGCACGTAACCCTAAAGGGGAAGCAATCATCACTGAAGTAACTGGTACAGTTGAATCAATCGTTGAAGATCCTGCTACACGTACTCGTGAAATTACTGTTAAAGGTAAAACAGACACTCGTAGCTACACTGTAGGTATGGCTGATGTCTTGATGGTTGAAGAAGGTGAATTTATTCACCGTGGTGCACCTTTGATTCAAGGTTCTATCGAACCTAAACACTTGCTTCAAGTTCGTGATGCCTTGTCAGTTGAAACTTACTTGCTCGGTGAAGTACAAAAAACTTACCGTTCACAAGGGGTTGAAATTGGTGACAAACACATCGAGGTAATGGTTCGCCAAATGCTTCGTAAAGTTCGTGTCATGGATAATGGTTCAACTGATATCCTTCCAGGTACTTTGATGGATATTTCTGACTTTGAAGCTTTGAATGAAACTGCACTCTTGAATGGTGAAATGCCTGCAACTGGTCGTCCAGTCTTGATGGGTATTACTAAAGCCTCTCTTGAAACAAATTCATTCTTGTCAGCTGCATCATTCCAAGAAACAACTCGTGTCCTTACTGATGCCGCAATTCGTGGTAAAGAAGATCACTTGCTTGGTTTGAAAGAAAATGTTATTATCGGTAAGATTATTCCTGCTGGTACAGGTATGTTCCGTTACCGTAACATTGAACCT
>rpoC_Lcl-113
[truncated: 2,122,289 more chars]
